# Supplementary material for: Rethinking Colour Constancy
Source: PLoS One. 2015 Sep 10;10(9):e0135029. doi: 10.1371/journal.pone.0135029 (PMC4565710; doi:10.1371/journal.pone.0135029)
Supplement: S1 Dataset — (ZIP) [file pone.0135029.s002.zip › 5-TransitionMetamerReflectanceData/NtoG_20munsells/targetXYZ_14.txt]

   8.3095330e-01   9.1266126e+00   5.7673772e+00
   6.5468361e+00   1.3627543e+01   2.3206889e+00
   7.9879328e-01   9.5404815e+00   5.7990372e+00
   7.5155670e-01   9.5299172e+00   5.7909436e+00
   6.9173549e+00   1.7844251e+01   1.4013124e+00
   2.7911556e+00   6.7177165e+00   4.7883852e+00
   1.6824585e+00   1.1553215e+01   5.1335821e+00
   7.5105459e-01   9.3555004e+00   5.8032518e+00
   7.8646700e-01   1.0303211e+01   5.4760575e+00
   7.8358592e-01   1.0229031e+01   5.5633247e+00
   8.9527410e-01   1.1689771e+01   5.0486624e+00
   7.4391008e-01   8.6131075e+00   5.7210335e+00
   8.5621445e-01   9.9544244e+00   5.6226893e+00
   2.4066598e+00   6.2649902e+00   4.8791483e+00
   8.2912861e-01   1.0874009e+01   5.3877778e+00
   7.4971496e-01   9.5025119e+00   5.8117541e+00
   1.0891616e+00   1.1362841e+01   5.0496369e+00
   7.6727459e-01   9.8782832e+00   5.6959568e+00
   8.5238257e-01   1.1229284e+01   5.2045165e+00
   7.4789001e-01   9.4731573e+00   5.8159115e+00
   7.4804860e-01   9.4751805e+00   5.8158029e+00
   8.3585275e-01   1.1021276e+01   5.2764758e+00
   7.8839763e-01   9.4953027e+00   5.8051879e+00
   6.7246662e+00   1.7250789e+01   1.7022533e+00
   6.3069693e+00   1.3143139e+01   2.6237231e+00
   7.7405375e-01   9.8966014e+00   5.7362941e+00
   1.8862110e+00   1.3452300e+01   4.3298718e+00
   6.3184639e+00   1.9951912e+01   1.3397127e+00
   3.3703115e+00   1.9057912e+01   2.2091964e+00
   6.1655531e+00   1.9381431e+01   1.5181485e+00
   6.5695180e+00   1.3747890e+01   2.2914829e+00
   1.5218212e+00   1.3699931e+01   4.1312667e+00
   7.4072716e-01   9.0661257e+00   5.7729292e+00
   1.1275646e+00   9.1923887e+00   5.7030444e+00
   2.2653915e+00   1.0851636e+01   5.2611652e+00
   7.4963381e-01   9.1920712e+00   5.7860902e+00
   6.9059066e+00   1.8324715e+01   1.3307775e+00
   6.7611494e+00   1.7414991e+01   1.6320771e+00
   6.5755459e+00   1.3975815e+01   2.2827657e+00
   8.5325902e-01   1.1246188e+01   5.1800698e+00
   6.8230721e+00   1.5913305e+01   1.8340206e+00
   7.5451931e-01   9.5658273e+00   5.8063208e+00
   9.9166981e-01   1.2445935e+01   4.6346054e+00
   7.5787636e-01   9.3724032e+00   5.8042609e+00
   5.1223595e+00   9.1247327e+00   3.4857017e+00
   1.9078534e+00   1.1070424e+01   5.3115989e+00
   7.6804861e-01   9.4063380e+00   5.8060000e+00
   4.3067998e+00   1.9934166e+01   1.8448896e+00
   1.3060880e+00   1.0030997e+01   5.6272501e+00
   7.6996105e-01   9.8453960e+00   5.7413048e+00
   7.4811339e-01   9.4757391e+00   5.8158276e+00
   7.7461103e-01   9.4978239e+00   5.8079764e+00
   5.5960357e+00   1.7315100e+01   2.4261910e+00
   6.8198837e+00   1.9003600e+01   1.2702772e+00
   7.8126453e-01   1.0021647e+01   5.7024742e+00
   7.5123958e-01   9.5340131e+00   5.8046874e+00
   7.4599752e-01   8.8321008e+00   5.7463359e+00
   1.1546920e+00   9.8949222e+00   5.6810925e+00
   7.4624323e-01   8.8736448e+00   5.7508437e+00
   7.9800485e-01   9.5232619e+00   5.8007243e+00
   4.8154021e+00   2.0184715e+01   1.7022897e+00
   7.5329589e-01   9.4766735e+00   5.8144554e+00
   6.2711529e+00   1.9595036e+01   1.4208164e+00
   7.4875181e-01   9.4734569e+00   5.8157260e+00
   9.0851797e-01   1.1825261e+01   4.9328836e+00
   7.8017843e-01   7.9349017e+00   5.6326586e+00
   1.5039946e+00   6.4929242e+00   5.2662448e+00
   1.6248099e+00   6.0443868e+00   5.1443939e+00
   6.7632431e+00   1.9195967e+01   1.2719444e+00
   7.4827398e-01   9.4774246e+00   5.8158507e+00
   2.1234210e+00   9.7303943e+00   5.4016143e+00
   7.4862068e-01   9.4826235e+00   5.8152299e+00
   7.6124270e-01   9.7447233e+00   5.7431180e+00
   6.6242047e+00   1.4442496e+01   2.2018341e+00
   1.2446165e+00   1.4051462e+01   4.0954210e+00
   6.4597188e+00   1.6018568e+01   2.1838738e+00
   7.6287625e-01   9.4685475e+00   5.8119521e+00
   7.4905721e-01   9.2935688e+00   5.7970171e+00
   6.6173089e+00   1.9643148e+01   1.2707029e+00
   2.5381593e+00   9.5867071e+00   5.2422539e+00
   6.8511204e+00   1.9026218e+01   1.2512710e+00
   9.2982550e-01   1.2023326e+01   4.9269040e+00
   2.5905586e+00   8.2167539e+00   5.1279051e+00
   3.2470174e+00   1.8823968e+01   2.2793741e+00
   7.6196803e-01   9.2058087e+00   5.7862064e+00
   7.7345269e-01   9.9989447e+00   5.6637952e+00
   6.8790281e+00   1.6808168e+01   1.6321788e+00
   8.9416511e-01   7.6664500e+00   5.5830993e+00
   5.7859153e+00   1.3604880e+01   3.1233620e+00
   6.3779356e+00   1.8856955e+01   1.5473023e+00
   7.4794234e-01   9.3438095e+00   5.8023994e+00
   8.1364103e-01   8.7790474e+00   5.7329710e+00
   7.4803263e-01   9.4756134e+00   5.8154884e+00
   1.1244111e+00   9.9830409e+00   5.6719356e+00
   7.5010251e-01   9.5413810e+00   5.7841587e+00
   6.8071311e+00   1.6128622e+01   1.8224455e+00
   7.6105569e-01   8.2507507e+00   5.6752588e+00
   7.4142355e-01   8.5987469e+00   5.7195129e+00
   2.0229767e+00   5.9475155e+00   4.9782790e+00
   8.0307106e-01   9.4100718e+00   5.7990057e+00
   7.5662045e-01   9.6227083e+00   5.7843943e+00
   7.4368978e-01   8.4100914e+00   5.6965605e+00
   7.4867901e-01   9.4659894e+00   5.8151365e+00
   2.2031555e+00   1.6959965e+01   2.9402083e+00
   7.7376454e-01   9.9216870e+00   5.7188494e+00
   2.7698351e+00   1.7758716e+01   2.6248097e+00
   2.1548822e+00   1.4366802e+01   3.9829458e+00
   1.5490967e+00   1.5315527e+01   3.6100632e+00
   4.8011075e+00   8.5222300e+00   3.6849755e+00
   7.5078995e-01   9.5688597e+00   5.7758991e+00
   7.5033380e-01   9.5249778e+00   5.8015750e+00
   4.0165195e+00   1.0322588e+01   4.5215655e+00
   5.9713852e+00   2.0156090e+01   1.4193056e+00
   5.9712997e+00   1.7833892e+01   2.0895890e+00
   2.6626046e+00   1.3238203e+01   4.5464128e+00
   7.3459848e-01   9.2159263e+00   5.7894609e+00
   1.9668522e+00   1.5809679e+01   3.3205499e+00
   1.2684829e+00   6.8546283e+00   5.3898708e+00
   5.3086805e+00   9.5296176e+00   3.3669084e+00
   7.5359696e-01   9.5465161e+00   5.8106701e+00
   9.8146107e-01   8.0918367e+00   5.6249463e+00
   6.6997362e+00   1.9558752e+01   1.2467610e+00
   7.6736455e-01   9.7800032e+00   5.7642487e+00
   6.8283953e+00   1.8852084e+01   1.2892532e+00
   7.5343639e-01   9.5536857e+00   5.8042496e+00
   6.8723688e+00   1.6824547e+01   1.6364079e+00
   2.7406950e+00   1.4117158e+01   4.1801296e+00
   1.6083666e+00   1.5519247e+01   3.5327371e+00
   2.0841198e+00   1.6416109e+01   3.1017712e+00
   1.1733626e+00   6.6843660e+00   5.3835562e+00
   6.8373005e+00   1.7748293e+01   1.4904282e+00
   8.9286389e-01   1.1681642e+01   5.0020726e+00
   5.2958737e+00   2.0099450e+01   1.6179776e+00
   7.5004254e-01   9.4984757e+00   5.8150963e+00
   3.1217791e+00   6.2610799e+00   4.4841794e+00
   5.4984069e+00   1.6836891e+01   2.6234995e+00
   7.5072205e-01   9.3662377e+00   5.8044162e+00
   7.5393051e-01   9.5550255e+00   5.8082528e+00
   5.3774284e+00   1.6547616e+01   2.7715512e+00
   8.0789955e-01   1.0538473e+01   5.5146784e+00
   9.1849737e-01   1.1888157e+01   4.8714620e+00
   7.4765841e-01   9.2006874e+00   5.7868875e+00
   7.3924902e-01   9.1462937e+00   5.7817478e+00
   7.4372879e-01   8.8645812e+00   5.7501917e+00
   6.8997331e+00   1.6761199e+01   1.6174402e+00
   7.9915162e-01   1.0377471e+01   5.5767294e+00
   7.6911491e-01   9.9082316e+00   5.6956503e+00
   7.5824351e-01   9.0311686e+00   5.7674427e+00
   7.6360043e-01   9.8089846e+00   5.7142758e+00
   7.7716990e-01   1.0108327e+01   5.6050707e+00
   2.7942543e+00   1.8188120e+01   2.5177415e+00
   6.6488438e+00   1.6415370e+01   1.9408113e+00
   7.6860423e-01   9.9530179e+00   5.6476893e+00
   8.7221819e-01   1.1444629e+01   5.1391503e+00
   6.2169526e+00   1.2208077e+01   2.6866065e+00
   7.5224729e-01   9.5328466e+00   5.8100246e+00
   1.1918746e+00   6.5574412e+00   5.3578250e+00
   7.4665480e-01   9.4644501e+00   5.8150566e+00
   4.9504558e+00   2.0197672e+01   1.6734270e+00
   7.4712356e-01   9.4580367e+00   5.8143792e+00
   9.0923517e-01   9.7025303e+00   5.7581403e+00
   7.5693388e-01   9.7105004e+00   5.7265501e+00
   3.5268608e+00   1.8249682e+01   2.4486728e+00
   1.2224039e+00   1.3862314e+01   4.1100132e+00
   6.8657686e+00   1.6300162e+01   1.7307749e+00
   6.3470826e+00   1.5991509e+01   2.2894138e+00
   3.1828433e+00   1.5691212e+01   3.5342100e+00
   1.7990015e+00   1.4142291e+01   4.0026491e+00
   7.8107480e-01   1.0216785e+01   5.5454596e+00
   6.7247235e+00   1.8790177e+01   1.3681038e+00
   7.5848613e-01   9.6122657e+00   5.8038720e+00
   6.7750852e+00   1.9386329e+01   1.2377453e+00
   7.4494126e-01   9.4446317e+00   5.8130867e+00
   7.8793258e-01   1.0242851e+01   5.5963914e+00
   1.2336958e+00   1.3975085e+01   4.1037139e+00
   8.1354783e-01   1.0614555e+01   5.4952170e+00
   6.3534924e+00   1.9950475e+01   1.3263121e+00
   9.0838583e-01   9.4169705e+00   5.7724061e+00
   7.4826434e-01   9.4774174e+00   5.8158235e+00
   7.4776201e-01   9.4706544e+00   5.8156558e+00
   7.8119241e-01   1.0017030e+01   5.7057255e+00
   7.5300690e-01   9.5389496e+00   5.8111597e+00
   4.9932947e+00   9.1747620e+00   3.6405845e+00
   2.1020374e+00   1.0073258e+01   5.3934848e+00
   5.8871261e+00   1.4047658e+01   2.9929148e+00
   4.1835553e+00   1.9704020e+01   1.9129612e+00
   7.9011195e-01   1.0373997e+01   5.4946890e+00
   7.6273221e-01   9.6768866e+00   5.7936462e+00
   7.5207487e-01   9.4659833e+00   5.8144500e+00
   7.4874496e-01   9.4696947e+00   5.8154372e+00
   2.4739009e+00   1.7581990e+01   2.7288443e+00
   9.5113092e-01   9.7614368e+00   5.7415335e+00
   1.0031832e+00   1.2615134e+01   4.6392959e+00
   7.4889657e-01   9.4751346e+00   5.8153768e+00
   2.1470497e+00   1.6545077e+01   3.0538144e+00
   1.7684530e+00   1.5382493e+01   3.4719968e+00
   7.4837984e-01   9.1646869e+00   5.7832454e+00
   3.4606377e+00   1.8478143e+01   2.3535413e+00
   2.8686016e+00   1.8384449e+01   2.4650022e+00
   7.9334133e-01   9.5587181e+00   5.7936833e+00
   8.1407828e-01   1.0692495e+01   5.4274767e+00
   8.9226630e-01   1.1657459e+01   5.0714386e+00
   7.8863542e-01   1.0258598e+01   5.5913373e+00
   5.3843114e+00   1.5874672e+01   2.9690139e+00
   6.8108119e+00   1.9009055e+01   1.2739917e+00
   7.6763771e-01   9.8609513e+00   5.7171815e+00
   4.3116062e+00   1.8305769e+01   2.4099829e+00
   8.3526178e-01   9.4675323e+00   5.7933123e+00
   1.4702468e+00   1.0426157e+01   5.5299747e+00
   4.8223804e+00   2.0206528e+01   1.6958114e+00
   7.7523999e-01   9.9144085e+00   5.7322747e+00
   7.5386647e-01   9.5470851e+00   5.8116229e+00
   7.4702312e-01   9.4205504e+00   5.8104832e+00
   1.8870769e+00   7.1129057e+00   5.2467455e+00
   2.2237813e+00   1.0484948e+01   5.3229535e+00
   7.6744209e-01   9.8910901e+00   5.6878644e+00
   7.4808772e-01   9.4766340e+00   5.8152932e+00
   7.5307669e-01   9.4467968e+00   5.8125057e+00
   2.7611253e+00   1.8143817e+01   2.5365818e+00
   3.6905492e+00   1.9214598e+01   2.1088375e+00
   6.5281447e+00   1.8721818e+01   1.4970922e+00
   7.5509635e-01   9.5950018e+00   5.7949823e+00
   8.5397665e-01   7.5781879e+00   5.5758727e+00
   9.9650796e-01   1.2397330e+01   4.6214019e+00
   4.7889067e+00   8.4901221e+00   3.6893993e+00
   7.4807252e-01   9.4753845e+00   5.8158440e+00
   4.1355694e+00   1.9142444e+01   2.0741831e+00
   7.4550257e-01   9.3688505e+00   5.8051767e+00
   8.0757154e-01   1.0593406e+01   5.4629223e+00
   1.3939943e+00   9.9715051e+00   5.6107909e+00
   6.8806672e+00   1.7104163e+01   1.5767185e+00
   6.8051028e+00   1.9223897e+01   1.2477799e+00
   7.4806985e-01   9.4769391e+00   5.8151363e+00
   2.1295500e+00   1.5670304e+01   3.4045870e+00
   6.5063307e+00   1.9138214e+01   1.4164961e+00
   7.5898175e-01   9.6918473e+00   5.7602281e+00
   7.4911065e-01   9.4919729e+00   5.8135088e+00
   1.6639800e+00   8.4483504e+00   5.4919660e+00
   7.5167010e-01   9.3372804e+00   5.8012601e+00
   6.0637542e+00   1.5328601e+01   2.6588320e+00
   7.4795054e-01   9.4763081e+00   5.8145705e+00
   7.4797748e-01   9.4742854e+00   5.8158589e+00
   5.9041921e+00   1.9934706e+01   1.4791530e+00
   5.8036095e+00   2.0258317e+01   1.4514132e+00
   8.4166837e-01   9.5272806e+00   5.7905242e+00
   4.2461327e+00   1.0490892e+01   4.3808763e+00
   7.5279715e-01   9.5841842e+00   5.7826169e+00
   8.0472100e-01   9.1555330e+00   5.7750758e+00
   1.0238058e+00   1.2375280e+01   4.6118716e+00
   7.3688029e-01   9.0722312e+00   5.7737946e+00
   6.0552858e+00   2.0117540e+01   1.3997256e+00
   5.1407004e+00   1.9449743e+01   1.8367673e+00
   8.0393883e-01   1.0459328e+01   5.5485326e+00
   1.0284626e+00   1.2804222e+01   4.6002042e+00
   4.4343168e+00   1.9327049e+01   1.9842249e+00
   5.8181071e+00   1.0941290e+01   3.0389689e+00
   7.5282518e-01   9.6230587e+00   5.7479610e+00
   2.4105169e+00   1.2027070e+01   4.9743550e+00
   2.2977247e+00   6.6656390e+00   5.0114484e+00
   7.6310105e-01   9.6908025e+00   5.7884712e+00
   6.6804540e+00   1.9175590e+01   1.3134210e+00
   8.3813304e-01   8.2907153e+00   5.6720954e+00
   2.5059330e+00   1.4168892e+01   4.1312630e+00
   8.0876066e-01   1.0593473e+01   5.4736694e+00
   7.4787720e-01   9.4722861e+00   5.8158176e+00
   4.5164075e+00   8.6542009e+00   3.9884996e+00
   3.7121492e+00   1.9140449e+01   2.1273627e+00
   1.3037470e+00   1.4342141e+01   3.9932238e+00
   7.4952008e-01   9.4030906e+00   5.8084179e+00
   8.6089869e-01   1.1192685e+01   5.1041012e+00
   1.3174931e+00   6.5757334e+00   5.3310032e+00
   7.4684076e-01   9.1533281e+00   5.7818229e+00
   7.9694528e-01   1.0308123e+01   5.6123525e+00
   8.8899722e-01   1.1622882e+01   5.0817371e+00
   1.6668971e+00   1.5597128e+01   3.4504297e+00
   1.3873460e+00   7.0143411e+00   5.3845315e+00
   6.8387883e+00   1.9162122e+01   1.2388843e+00
   8.7274429e-01   1.1453157e+01   5.0373751e+00
   7.8267566e-01   1.0232870e+01   5.5500413e+00
   1.2124503e+00   8.0976206e+00   5.5752263e+00
   1.1649119e+00   6.8752241e+00   5.4165487e+00
   8.1306690e-01   9.8295132e+00   5.6688864e+00
   7.4207639e-01   8.7854166e+00   5.7412767e+00
   1.2231502e+00   1.3933754e+01   4.1301220e+00
   2.1977444e+00   1.1882458e+01   5.0470563e+00
   4.5168647e+00   1.9408515e+01   1.9499033e+00
   6.8527431e+00   1.5907452e+01   1.8001408e+00
   6.6038107e+00   1.6246588e+01   2.0117857e+00
   8.9636955e-01   1.1707532e+01   5.0176440e+00
   7.6123836e-01   9.4478540e+00   5.8110297e+00
   2.0172268e+00   1.6665369e+01   3.0875335e+00
   6.6694728e+00   1.9601096e+01   1.2533955e+00
   1.8518034e+00   7.3498408e+00   5.2943643e+00
   1.2002806e+00   6.8673255e+00   5.4075162e+00
   7.5009315e-01   9.5015840e+00   5.8138656e+00
   7.4750034e-01   9.4247308e+00   5.8109181e+00
   3.2441669e+00   1.8651613e+01   2.3177208e+00
   3.2859402e+00   1.7767569e+01   2.6442980e+00
   6.7570406e+00   1.9463100e+01   1.2343121e+00
   1.3883018e+00   6.7359016e+00   5.3402412e+00
   3.2663947e+00   1.8896884e+01   2.2626576e+00
   8.1676697e-01   1.0744707e+01   5.3981634e+00
   2.1370692e+00   1.6996784e+01   2.9804039e+00
   4.7652499e+00   1.9894453e+01   1.7716383e+00
   8.0159396e-01   1.0546231e+01   5.4405378e+00
   1.1833101e+00   7.5559901e+00   5.5131042e+00
   4.9431138e+00   1.8928034e+01   2.0792824e+00
   1.8644377e+00   1.6175222e+01   3.2363063e+00
   9.4830788e-01   1.1934751e+01   4.7905185e+00
   2.5888220e+00   5.9232269e+00   4.7066800e+00
   9.1323204e-01   8.6695972e+00   5.7045282e+00
   4.8009624e+00   1.9663506e+01   1.8352958e+00
   6.0917030e+00   1.9344608e+01   1.5575641e+00
   7.4086931e-01   8.7550406e+00   5.7378637e+00
   7.8915571e-01   1.0242262e+01   5.6074646e+00
   8.2456004e-01   1.0023069e+01   5.5812049e+00
   7.4674241e-01   9.4563087e+00   5.8142162e+00
   7.6774560e-01   9.7114193e+00   5.7077510e+00
   7.5498133e-01   9.6427896e+00   5.7378763e+00
   6.8857992e+00   1.7378341e+01   1.5189090e+00
   5.0886068e+00   1.4634925e+01   3.4248091e+00
   7.4719644e-01   9.4598970e+00   5.8145675e+00
   2.3501323e+00   1.6691797e+01   3.0032646e+00
   2.3862270e+00   1.7371915e+01   2.7956307e+00
   1.8684777e+00   1.6197566e+01   3.2317822e+00
   3.8278338e+00   1.1863291e+01   4.5477766e+00
   9.9914457e-01   1.1414049e+01   5.0038645e+00
   7.5006056e-01   9.4759196e+00   5.8152350e+00
   7.5706315e-01   9.6383516e+00   5.7792149e+00
   8.8837086e-01   9.3576433e+00   5.7749995e+00
   1.1756021e+00   1.3684254e+01   4.2225222e+00
   6.2277099e+00   1.6255952e+01   2.3329739e+00
   8.0107668e-01   1.0569663e+01   5.3903376e+00
   3.0144143e+00   6.2643416e+00   4.5531148e+00
   1.0529826e+00   1.2680297e+01   4.4990206e+00
   1.3719090e+00   6.4238846e+00   5.2903692e+00
   5.7735534e+00   2.0263874e+01   1.4586015e+00
   6.6216932e+00   1.9552150e+01   1.2828603e+00
   5.5940413e+00   2.0286952e+01   1.5051763e+00
   7.4619446e-01   9.4477221e+00   5.8133532e+00
   2.1157572e+00   1.0786230e+01   5.3112082e+00
   6.8004600e+00   1.8416736e+01   1.3908196e+00
   8.3844025e-01   1.1084230e+01   5.1826604e+00
   1.0636949e+00   1.0881035e+01   5.2615074e+00
   1.0687622e+00   8.0800003e+00   5.6055414e+00
   1.7765345e+00   1.5889258e+01   3.3330204e+00
   1.1375284e+00   1.3498333e+01   4.3250637e+00
   9.9364965e-01   7.9706935e+00   5.6072830e+00
   7.5448608e-01   9.5725130e+00   5.8001660e+00
   1.1888731e+00   8.4723182e+00   5.6239735e+00
   7.4062598e-01   8.7552963e+00   5.7379166e+00
   6.7021208e+00   1.9557738e+01   1.2463611e+00
   6.5532244e+00   1.9753165e+01   1.2805156e+00
   6.0863199e+00   1.7120484e+01   2.2255809e+00
   6.7960144e+00   1.9326128e+01   1.2361516e+00
   9.8784773e-01   1.2477883e+01   4.6594206e+00
   1.2515927e+00   9.1692257e+00   5.6659058e+00
   3.4999711e+00   1.9039854e+01   2.1816890e+00
   3.6966979e+00   9.7220058e+00   4.6870175e+00
   7.6393985e-01   9.7735962e+00   5.7464421e+00
   9.2241515e-01   9.8488056e+00   5.6854176e+00
   2.3859420e+00   1.2272392e+01   4.9040193e+00
   8.9075388e-01   1.1641615e+01   5.0776689e+00
   2.6982824e+00   8.3904904e+00   5.0973058e+00
   9.0879389e-01   9.2757184e+00   5.7649095e+00
   4.9131035e+00   8.9398001e+00   3.6703038e+00
   7.5043233e-01   9.2654919e+00   5.7939315e+00
   6.8682170e+00   1.7557420e+01   1.5009576e+00
   7.4870566e-01   9.5069403e+00   5.8019361e+00
   6.2740193e+00   1.2489835e+01   2.6356414e+00
   7.6955662e-01   9.9278730e+00   5.6833136e+00
   1.7163737e+00   1.2559065e+01   4.6940982e+00
   7.8453314e-01   1.0182492e+01   5.6180767e+00
   6.6397898e+00   1.8465500e+01   1.4880718e+00
   3.0696671e+00   6.4199558e+00   4.5603726e+00
   7.4790882e-01   9.4733784e+00   5.8159142e+00
   7.5107513e-01   9.5761041e+00   5.7732601e+00
   8.0298254e-01   1.0485943e+01   5.5202997e+00
   1.1370613e+00   1.3475126e+01   4.3073446e+00
   8.9760052e-01   1.1725701e+01   4.9991261e+00
   8.2471848e-01   1.0869969e+01   5.3296336e+00
   7.3992671e-01   9.0330542e+00   5.7693149e+00
   7.3850195e-01   8.8538576e+00   5.7493324e+00
   7.4884353e-01   9.4850619e+00   5.8152595e+00
   1.0558595e+00   1.0277402e+01   5.5383388e+00
   7.4696010e-01   9.4617644e+00   5.8147737e+00
   5.9406212e+00   2.0115781e+01   1.4355336e+00
   7.7465438e-01   1.0031333e+01   5.6488843e+00
   7.5098813e-01   9.5734821e+00   5.7744820e+00
   2.5637583e+00   1.2786299e+01   4.7155056e+00
   4.4156886e+00   8.1322262e+00   3.9655007e+00
   7.3510574e-01   9.1638702e+00   5.7838524e+00
   7.4644909e-01   9.3427792e+00   5.8022903e+00
   6.8316060e+00   1.9052759e+01   1.2581470e+00
   1.9959874e+00   8.8680226e+00   5.4105531e+00
   6.9051072e+00   1.8120529e+01   1.3661274e+00
   7.7796325e-01   1.0077780e+01   5.6407781e+00
   5.5062714e+00   1.1063627e+01   3.4051152e+00
   7.6120480e-01   8.1432868e+00   5.6616488e+00
   2.3766709e+00   1.0697939e+01   5.2501529e+00
   1.1334322e+00   1.0107864e+01   5.6433519e+00
   5.3241048e+00   1.0557690e+01   3.5411113e+00
   1.0586927e+00   1.3016095e+01   4.5183422e+00
   7.8280526e-01   9.0902021e+00   5.7713805e+00
   5.9914934e+00   2.0078888e+01   1.4265843e+00
   1.1633660e+00   1.2944315e+01   4.3981390e+00
   5.2364726e+00   2.0002718e+01   1.6522417e+00
   7.4822223e-01   9.4599369e+00   5.8144977e+00
   1.5328507e+00   1.4674981e+01   3.7302341e+00
   1.4688217e+00   9.6099487e+00   5.6160356e+00
   7.7708942e-01   9.9464871e+00   5.7244180e+00
   2.5937430e+00   1.1964346e+01   4.9547850e+00
   1.8442423e+00   1.2429374e+01   4.7850048e+00
   7.6274078e-01   9.4504633e+00   5.8109610e+00
   1.0737443e+00   9.7406070e+00   5.7172206e+00
   3.7887220e+00   1.2280621e+01   4.4981562e+00
   6.1814070e+00   2.0006997e+01   1.3770929e+00
   8.2239401e-01   1.0804197e+01   5.3924832e+00
   7.7245711e-01   7.9950262e+00   5.6413268e+00
   7.5141661e-01   9.5642387e+00   5.7855984e+00
   8.0478933e-01   1.0456764e+01   5.5569392e+00
   3.1614556e+00   1.0415366e+01   4.9712956e+00
   7.5121996e-01   9.5749987e+00   5.7755465e+00
   6.8715372e+00   1.7419394e+01   1.5255730e+00
   1.3381911e+00   1.4372756e+01   3.9096350e+00
   7.4125132e-01   9.2909290e+00   5.7971557e+00
   6.5244417e+00   1.6363037e+01   2.0643006e+00
   7.6330388e-01   9.3009276e+00   5.7962017e+00
   2.8183517e+00   1.1130919e+01   5.0449192e+00
   1.4366884e+00   6.4403256e+00   5.2757854e+00
   6.7250534e+00   1.9436298e+01   1.2537225e+00
   4.9190384e+00   1.7337683e+01   2.6732362e+00
   6.8102906e+00   1.7949784e+01   1.4725020e+00
   1.0125182e+00   7.0828437e+00   5.4791186e+00
   5.3599560e+00   2.0231274e+01   1.5762501e+00
   8.4858515e-01   9.4998457e+00   5.7892880e+00
   6.3884121e+00   1.9903989e+01   1.3212412e+00
   8.9246125e-01   9.1870918e+00   5.7607010e+00
   7.3708534e-01   9.1243670e+00   5.7794803e+00
   1.3324160e+00   7.9377708e+00   5.5263842e+00
   7.4893099e-01   9.4908464e+00   5.8128885e+00
   7.9236087e-01   9.5538860e+00   5.7900196e+00
   8.7991066e-01   9.6841354e+00   5.7648990e+00
   3.2656490e+00   7.6259727e+00   4.7038105e+00
   6.9094418e+00   1.8155355e+01   1.3565059e+00
   7.5617572e-01   9.6891609e+00   5.7388759e+00
   6.6566476e+00   1.9604610e+01   1.2586820e+00
   1.3043475e+00   1.0027708e+01   5.6280673e+00
   7.7315896e-01   9.9174987e+00   5.7178938e+00
   7.9297897e-01   1.0268974e+01   5.6131280e+00
   7.6530155e-01   9.2271598e+00   5.7881842e+00
   7.4795879e-01   9.4860318e+00   5.8091259e+00
   6.7131676e+00   1.8360033e+01   1.4614669e+00
   7.4706959e-01   9.1372073e+00   5.7801948e+00
   7.5458560e-01   9.5658719e+00   5.8060651e+00
   1.7772853e+00   1.5972351e+01   3.3262613e+00
   5.7305657e+00   2.0266998e+01   1.4704739e+00
   6.8321397e+00   1.6231835e+01   1.7799062e+00
   8.0088309e-01   1.0411333e+01   5.5634402e+00
   6.7481585e+00   1.9377230e+01   1.2519759e+00
   8.3111271e-01   1.0912532e+01   5.3632847e+00
   4.8369196e+00   1.1704662e+01   3.9816227e+00
   5.6624090e+00   1.4612987e+01   3.0874070e+00
   7.5466330e-01   9.5567984e+00   5.8110489e+00
   6.1990303e+00   1.6032179e+01   2.4044951e+00
   6.2302718e+00   1.9720928e+01   1.4098099e+00
   8.9591559e-01   7.4719356e+00   5.5553997e+00
   7.5589350e-01   9.5854219e+00   5.8039443e+00
   7.9791537e-01   9.3836873e+00   5.7979554e+00
   2.5113550e+00   1.6359485e+01   3.1698841e+00
   3.7400846e+00   1.9494031e+01   2.0466519e+00
   8.8844082e-01   9.5870888e+00   5.7748237e+00
   1.4965245e+00   1.0951190e+01   5.3654545e+00
   6.7983393e+00   1.9117571e+01   1.2657764e+00
   5.9223566e+00   1.8960530e+01   1.7433261e+00
   2.3786794e+00   1.0603353e+01   5.2596866e+00
   4.3819285e+00   8.3187463e+00   4.0362043e+00
   9.2520501e-01   1.1907807e+01   4.8378111e+00
   5.9395026e+00   1.5673054e+01   2.6821481e+00
   1.1506238e+00   1.0234187e+01   5.5993292e+00
   3.1741481e+00   1.8845724e+01   2.2971248e+00
   5.7966301e+00   1.9736390e+01   1.5642835e+00
   6.6479308e+00   1.4525411e+01   2.1686135e+00
   4.2797937e+00   1.9903211e+01   1.8555322e+00
   5.8414554e+00   2.0244129e+01   1.4423563e+00
   6.5580140e+00   1.9744145e+01   1.2789514e+00
   4.2335669e+00   1.8634891e+01   2.2700895e+00
   3.6046846e+00   6.8079676e+00   4.2977774e+00
   3.3647486e+00   1.8603422e+01   2.3185010e+00
   6.7659460e+00   1.9325688e+01   1.2513243e+00
   5.4625679e+00   2.0259940e+01   1.5446318e+00
   7.5411231e-01   9.5905182e+00   5.7900496e+00
   8.4355108e-01   9.0136597e+00   5.7536914e+00
   3.6506032e+00   1.8074241e+01   2.5259566e+00
   7.6333695e-01   9.3515394e+00   5.8014031e+00
   1.0178321e+00   1.0802695e+01   5.2830893e+00
   6.5901505e+00   1.4987466e+01   2.1934074e+00
   9.2004651e-01   8.4992714e+00   5.6844031e+00
   7.5398663e-01   9.6441532e+00   5.7470421e+00
   7.4807597e-01   9.4752594e+00   5.8158933e+00
   7.6786046e-01   9.8270375e+00   5.7502356e+00
   8.1961583e-01   1.0756510e+01   5.4338876e+00
   1.0450329e+00   7.1059047e+00   5.4243141e+00
   7.6177479e-01   8.9663306e+00   5.6199251e+00
   7.4989451e-01   9.5275332e+00   5.8093814e+00
   2.1326118e+00   1.6969272e+01   2.9677682e+00
   6.8176539e+00   1.9337056e+01   1.2258180e+00
   6.1879263e+00   1.2542989e+01   2.7943308e+00
   2.7193486e+00   1.7404611e+01   2.3957531e+00
   6.7967918e+00   1.5375964e+01   1.9543060e+00
   6.8156104e+00   1.9320846e+01   1.2354076e+00
   6.8256497e+00   1.9268037e+01   1.2265027e+00
   6.8302111e+00   1.9239576e+01   1.2308263e+00
   4.2226760e+00   1.1373275e+01   3.0084435e+00
   6.8402862e+00   1.9165262e+01   1.2512778e+00
   1.6508068e+00   1.5155200e+01   3.2880581e+00
   4.2830329e+00   1.9701409e+01   1.8222057e+00
   9.6154306e-01   1.2317477e+01   4.7988452e+00
   6.8127135e+00   1.9372579e+01   1.2205751e+00
   4.3440809e+00   7.8423355e+00   3.9472537e+00
   6.8341987e+00   1.9207424e+01   1.2340560e+00
   2.9995110e+00   1.4969190e+01   2.2195539e+00
   7.7326802e-01   9.9204139e+00   5.7277501e+00
   1.7015236e+00   6.4575216e+00   5.0436400e+00
   4.6379887e+00   1.2935065e+01   2.5431588e+00
   1.3150578e+00   6.6348820e+00   5.2606386e+00
   6.5365728e+00   1.8817568e+01   1.2956707e+00
   1.0359261e+00   7.9024496e+00   5.2349496e+00
   6.1411509e+00   1.7759637e+01   1.4281310e+00
   7.4568391e-01   9.4232003e+00   5.7778993e+00
   2.9396557e+00   1.5162786e+01   2.2259258e+00
   6.7830892e+00   1.9403769e+01   1.2255251e+00
   8.3985497e-01   1.1093161e+01   5.1900137e+00
   6.9180690e+00   1.7909434e+01   1.3906534e+00
   6.2923295e+00   1.3968580e+01   2.5521147e+00
   6.8489814e+00   1.9084798e+01   1.2545585e+00
   6.8133772e+00   1.9367714e+01   1.2209909e+00
   6.8374968e+00   1.9176535e+01   1.2357933e+00
   7.4891439e-01   8.3309259e+00   5.6799628e+00
   6.6908549e+00   1.9197440e+01   1.2438698e+00
   6.9073655e+00   1.8273236e+01   1.3402537e+00
   6.1846651e+00   1.9733702e+01   1.3389043e+00
   6.7778905e+00   1.5165770e+01   1.9757164e+00
   9.1060402e-01   8.2770208e+00   5.3488293e+00
   6.8262416e+00   1.5685282e+01   1.8973043e+00
   4.0740541e+00   1.9190227e+01   1.8446372e+00
   6.0063218e+00   1.7443085e+01   1.4776791e+00
   6.8938806e+00   1.8545880e+01   1.3030158e+00
   6.1283876e+00   1.9919585e+01   1.3609173e+00
   7.7097452e-01   8.2288255e+00   5.6406047e+00
   6.5296027e+00   1.3538564e+01   2.3424072e+00
   8.8887802e-01   1.1642931e+01   5.0744437e+00
   6.8675360e+00   1.6050381e+01   1.7653391e+00
   5.0098445e+00   1.3038977e+01   2.5934853e+00
   6.8498040e+00   1.5826073e+01   1.8137396e+00
   6.7355995e+00   1.4927896e+01   2.0759221e+00
   6.0364815e+00   1.8769744e+01   1.3474443e+00
   5.7740994e+00   1.0967868e+01   3.1219702e+00
   6.8218472e+00   1.9242523e+01   1.2553688e+00
   6.8777541e+00   1.8766050e+01   1.2766314e+00
   3.5059869e+00   1.9254278e+01   2.1415881e+00
   1.5325421e+00   1.4437643e+01   3.3704039e+00
   1.0466560e+00   9.1289260e+00   4.8060467e+00
   1.7303779e+00   1.5814847e+01   3.3247484e+00
   6.8191468e+00   1.9323759e+01   1.2262169e+00
   8.5221851e-01   7.6050898e+00   5.5668534e+00
   6.8497788e+00   1.9076145e+01   1.2538675e+00
   6.7786061e+00   1.9424789e+01   1.2273497e+00
   4.4419959e+00   1.9467625e+01   1.7383398e+00
   4.8389328e+00   1.8362912e+01   1.5721913e+00
   6.8789546e+00   1.8754000e+01   1.2876036e+00
   1.3013943e+00   1.2494334e+01   3.7259719e+00
   3.1948323e+00   1.8144058e+01   2.1600914e+00
   6.9205102e+00   1.7760827e+01   1.4581796e+00
   4.8588766e+00   1.7441692e+01   1.5889581e+00
   2.7454209e+00   5.9767049e+00   4.6336245e+00
   5.9924367e+00   1.1428073e+01   2.8944666e+00
   9.9216879e-01   1.2149321e+01   4.4516615e+00
   3.9852063e+00   7.4828163e+00   4.1187644e+00
   5.9734231e+00   2.0179367e+01   1.4105463e+00
   1.1023605e+00   6.9034241e+00   5.3990487e+00
   6.8454695e+00   1.9109471e+01   1.2426078e+00
   1.4154268e+00   1.4795266e+01   3.7670240e+00
   6.4626434e+00   1.9035763e+01   1.2723084e+00
   5.8103088e+00   1.7647051e+01   1.4573449e+00
   5.5757544e+00   1.3189923e+01   2.6749654e+00
   7.5189526e-01   9.5570061e+00   5.7852406e+00
   1.5970887e+00   6.0668017e+00   5.1454942e+00
   6.8933419e+00   1.8545485e+01   1.3046102e+00
   6.9071046e+00   1.6729314e+01   1.6130691e+00
   7.8671587e-01   8.9184268e+00   5.4874692e+00
   1.0478041e+00   7.1147434e+00   5.4190781e+00
   1.4555487e+00   6.3418344e+00   5.2115524e+00
   6.8500542e+00   1.9065666e+01   1.2457901e+00
   4.0129266e+00   1.6464772e+01   1.8084718e+00
   6.8756889e+00   1.6453818e+01   1.7714506e+00
   4.5171597e+00   1.9009015e+01   1.6825664e+00
   7.9251618e-01   7.8412120e+00   5.6189951e+00
   8.2031352e-01   8.9984459e+00   5.3454636e+00
   6.6970382e+00   1.9493207e+01   1.2426217e+00
   7.9835260e-01   1.0094979e+01   5.3086940e+00
   3.7682523e+00   1.2703877e+01   2.5288597e+00
   6.7356880e+00   1.9479653e+01   1.2364759e+00
   7.3814612e-01   8.6544143e+00   5.7238506e+00
   1.3950972e+00   6.9332414e+00   5.1268158e+00
   5.7495075e+00   1.9038606e+01   1.3910417e+00
   6.8797733e+00   1.6526684e+01   1.7583370e+00
   6.8045233e+00   1.9383001e+01   1.2214429e+00
   3.3435900e+00   1.4376272e+01   2.1919417e+00
   5.7141726e+00   2.0009208e+01   1.4479177e+00
   9.6477054e-01   7.4466556e+00   5.4549573e+00
   6.7409579e+00   1.9489634e+01   1.2364155e+00
   6.7809582e+00   1.5243049e+01   1.9875711e+00
   6.5143768e+00   1.3932374e+01   2.4505289e+00
   1.2573690e+00   1.4133642e+01   4.0719578e+00
   6.8938705e+00   1.8383233e+01   1.4042700e+00
   7.3910458e-01   9.3563837e+00   5.7888575e+00
   3.0480043e+00   1.5752402e+01   2.1510640e+00
   6.8484383e+00   1.9081442e+01   1.2510072e+00
   6.8890461e+00   1.8620813e+01   1.3036113e+00
   7.9333591e-01   1.0244953e+01   5.6344983e+00
   3.3830118e+00   1.6001021e+01   2.0122496e+00
   6.9143051e+00   1.8098897e+01   1.3613097e+00
   1.1681361e+00   7.1302960e+00   5.2922775e+00
   6.8366005e+00   1.5770231e+01   1.8706304e+00
   4.4776944e+00   1.8992995e+01   1.6934623e+00
   6.7718045e+00   1.9433431e+01   1.2287835e+00
   6.8128772e+00   1.9371467e+01   1.2206161e+00
   5.3460422e+00   2.0030340e+01   1.5331449e+00
   7.5140060e-01   9.5498791e+00   5.8062653e+00
   7.4016492e-01   9.3824490e+00   5.8071725e+00
   6.8578160e+00   1.5923454e+01   1.7906871e+00
   6.7570222e+00   1.9388056e+01   1.2286467e+00
   2.4572135e+00   1.7460663e+01   2.6590360e+00
   6.8622502e+00   1.8936685e+01   1.2562633e+00
   6.8449461e+00   1.9119251e+01   1.2523543e+00
   6.9113879e+00   1.8189473e+01   1.3494422e+00
   5.9481514e+00   1.7287082e+01   1.5035069e+00
   6.8181917e+00   1.9333134e+01   1.2256917e+00
   6.0027859e+00   1.1739207e+01   2.9525505e+00
   7.5373826e-01   9.3055959e+00   5.7053663e+00
   4.1701803e+00   7.6972433e+00   4.0329407e+00
   6.7851920e+00   1.9422956e+01   1.2263960e+00
   6.8054925e+00   1.9389623e+01   1.2216957e+00
   6.8549653e+00   1.9008100e+01   1.2491665e+00
   6.3187607e+00   1.9949048e+01   1.3307249e+00
   1.6942370e+00   1.5652781e+01   3.3514650e+00
   8.2018120e-01   1.0803736e+01   5.2843367e+00
   6.8146743e+00   1.9358359e+01   1.2225101e+00
   6.8860975e+00   1.7996892e+01   1.5287751e+00
   6.8104205e+00   1.8177003e+01   1.5252122e+00
   4.5109484e+00   8.2150545e+00   3.8678247e+00
   6.6919949e+00   1.9566273e+01   1.2479752e+00
   5.4670135e+00   1.8802643e+01   1.4434149e+00
   6.9149854e+00   1.8095053e+01   1.3868686e+00
   3.7463820e+00   1.6574514e+01   1.8744332e+00
   9.8887250e-01   7.3885087e+00   5.4324031e+00
   3.5298104e+00   6.7050051e+00   4.3144630e+00
   2.8597994e+00   1.7972221e+01   2.3733804e+00
   1.8361663e+00   1.4392008e+01   2.9902001e+00
   2.0185348e+00   1.5467877e+01   2.8386117e+00
   6.8389954e+00   1.9167615e+01   1.2375784e+00
   2.4604682e+00   7.0358043e+00   4.5494561e+00
   7.4569652e-01   9.4672583e+00   5.8154936e+00
   7.4234233e-01   8.5746354e+00   5.7062972e+00
   6.4847889e+00   1.3815923e+01   2.4870853e+00
   1.6921667e+00   1.5438399e+01   3.2935502e+00
   6.8916431e+00   1.6420674e+01   1.6836915e+00
   6.9087361e+00   1.8256123e+01   1.3650551e+00
   4.2729571e+00   1.8943475e+01   1.7549273e+00
   7.8427936e-01   9.9914204e+00   5.5015450e+00
   6.8868745e+00   1.8674140e+01   1.3168513e+00
   6.6201046e+00   1.5983115e+01   2.0722146e+00
   5.9689087e+00   1.1343777e+01   2.9115725e+00
   6.6439526e+00   1.9600242e+01   1.2568360e+00
   1.9970173e+00   5.8471752e+00   4.9599135e+00
   6.8106461e+00   1.9380938e+01   1.2204930e+00
   5.6463986e+00   1.0367073e+01   3.1421572e+00
   7.6934719e-01   8.0152184e+00   5.6443420e+00
   1.1337034e+00   7.6336512e+00   5.1845557e+00
   1.4152708e+00   6.2905970e+00   5.2340466e+00
   7.3419449e-01   9.2220036e+00   5.7869517e+00
   6.7517924e+00   1.5023130e+01   2.0463951e+00
   6.9062263e+00   1.6769967e+01   1.6515634e+00
   6.7463527e+00   1.9279702e+01   1.2326496e+00
   3.5006800e+00   1.5998957e+01   1.9760291e+00
   6.7041817e+00   1.6775310e+01   1.8822714e+00
   6.9106300e+00   1.8197864e+01   1.3480171e+00
   2.2279859e+00   6.5572359e+00   4.7706353e+00
   6.8787095e+00   1.8750991e+01   1.2739719e+00
   2.0447698e+00   1.5029797e+01   2.7944563e+00
   7.9607004e-01   7.9243845e+00   5.6128860e+00
   6.8335929e+00   1.9206517e+01   1.2356962e+00
   5.0034938e+00   2.0267757e+01   1.6480297e+00
   6.3129710e+00   1.9227365e+01   1.2961168e+00
   6.3714129e+00   1.9546528e+01   1.2966221e+00
   1.0089705e+00   7.1978742e+00   5.4484100e+00
   6.7537085e+00   1.5310549e+01   2.0757722e+00
   6.8461708e+00   1.5917248e+01   1.8491119e+00
   7.4118041e-01   8.7898359e+00   5.7287571e+00
   6.9158756e+00   1.7283335e+01   1.5690458e+00
   6.9059072e+00   1.6733042e+01   1.6317399e+00
   6.8803473e+00   1.8733694e+01   1.3140087e+00
   9.3478598e-01   1.1589036e+01   4.5906733e+00
   6.6621481e+00   1.4337532e+01   2.1747770e+00
   8.0565059e-01   8.0637935e+00   5.5954674e+00
   4.1084452e+00   7.3573560e+00   4.0313783e+00
   6.8203085e+00   1.9009393e+01   1.3139855e+00
   6.8796301e+00   1.8740468e+01   1.2752377e+00
   6.6340192e+00   1.8232994e+01   1.4752706e+00
   5.0202806e+00   1.8287755e+01   1.5325739e+00
   3.7418510e+00   1.8249666e+01   1.9048380e+00
   6.8290332e+00   1.9249537e+01   1.2301254e+00
   6.0255214e+00   1.1510875e+01   2.8584079e+00
   6.9135323e+00   1.8130260e+01   1.3577604e+00
   6.9182640e+00   1.7906098e+01   1.4008082e+00
   6.8454723e+00   1.9102573e+01   1.2583403e+00
   3.0330505e+00   1.5324067e+01   2.1769685e+00
   1.1448678e+00   6.7273449e+00   5.3770556e+00
   7.7265230e-01   8.5611773e+00   5.5969995e+00
   3.9327309e+00   9.9593599e+00   3.4629387e+00
   7.6062495e-01   9.6745064e+00   5.7923709e+00
   9.0032590e-01   7.5267159e+00   5.5289247e+00
   6.8331996e+00   1.9215679e+01   1.2329963e+00
   6.3989432e+00   1.8135271e+01   1.3990174e+00
   6.9031346e+00   1.8387446e+01   1.3235307e+00
   6.2410263e+00   1.3342260e+01   2.6847694e+00
   6.8708553e+00   1.8844388e+01   1.2755126e+00
   6.8057325e+00   1.9389039e+01   1.2216177e+00
   6.8197941e+00   1.9302087e+01   1.2378422e+00
   6.8699660e+00   1.8857330e+01   1.2634047e+00
   7.5641181e-01   9.4746774e+00   5.6993463e+00
   6.5867277e+00   1.3876829e+01   2.2786726e+00
   1.1984475e+00   1.3011209e+01   3.8908457e+00
   6.5650940e+00   1.9086162e+01   1.2609573e+00
   6.6179708e+00   1.5083023e+01   2.2538939e+00
   7.6875011e-01   9.8598248e+00   5.6710602e+00
   4.8298842e+00   1.9437170e+01   1.6220206e+00
   1.2941679e+00   7.1412879e+00   5.1592947e+00
   4.5694773e+00   1.9718884e+01   1.7214344e+00
   5.7891707e+00   2.0256506e+01   1.4539676e+00
   7.3458196e-01   9.3052061e+00   5.7989511e+00
   9.4985076e-01   7.4732294e+00   5.4723884e+00
   7.3914394e-01   8.6665336e+00   5.7209309e+00
   7.6400999e-01   9.7552433e+00   5.7696679e+00
   1.0313000e+00   1.2789755e+01   4.4897565e+00
   1.4285883e+00   1.4870014e+01   3.7848973e+00
   6.8231530e+00   1.9295750e+01   1.2266723e+00
   6.7642131e+00   1.9326754e+01   1.2269121e+00
   6.8445621e+00   1.9034573e+01   1.2993700e+00
   6.8147003e+00   1.9358325e+01   1.2217874e+00
   6.6540214e+00   1.9199355e+01   1.2429854e+00
   3.9080842e+00   1.9644954e+01   1.9814532e+00
   7.6379571e-01   9.7985597e+00   5.7102218e+00
   6.0078534e+00   1.2829655e+01   2.8239055e+00
   8.2730509e-01   7.9553816e+00   5.5718469e+00
   6.7665363e+00   1.9273850e+01   1.2332525e+00
   6.4981930e+00   1.3944599e+01   2.4689060e+00
   3.5682817e+00   1.9263924e+01   2.1017108e+00
   6.8302726e+00   1.9239417e+01   1.2311178e+00
   7.4766685e-01   8.8465727e+00   5.7115635e+00
   7.6679438e-01   8.8458004e+00   5.5942515e+00
   3.9454092e+00   1.9593377e+01   1.9524108e+00
   6.9032226e+00   1.7390974e+01   1.6092539e+00
   4.1481268e+00   1.4907188e+01   1.9674253e+00
   6.8327705e+00   1.9208887e+01   1.2313092e+00
   6.8466508e+00   1.9086692e+01   1.2649920e+00
   2.4210499e+00   1.6551609e+01   2.5469242e+00
   7.5042968e-01   9.2284922e+00   5.7382440e+00
   6.8007489e+00   1.9393230e+01   1.2225137e+00
   3.3995446e+00   1.9031602e+01   2.1665718e+00
   6.0307357e+00   1.9700828e+01   1.3651812e+00
   6.8127235e+00   1.9372737e+01   1.2219027e+00
   6.8270157e+00   1.9264442e+01   1.2412918e+00
   5.2141136e+00   2.0307941e+01   1.5939731e+00
   6.8572273e+00   1.8769590e+01   1.3703795e+00
   6.8151814e+00   1.9352882e+01   1.2214062e+00
   7.6235083e-01   9.7385053e+00   5.7451499e+00
   6.7550521e+00   1.9471515e+01   1.2333811e+00
   6.7357202e+00   1.9499792e+01   1.2377424e+00
   5.0672741e+00   1.7906643e+01   1.5313290e+00
   7.4234267e-01   8.4580518e+00   5.7004947e+00
   8.0911837e-01   7.7412015e+00   5.6036322e+00
   1.0019722e+00   8.1464696e+00   5.2079050e+00
   7.8111201e-01   7.9181125e+00   5.6302702e+00
   8.2579092e-01   7.6518730e+00   5.5894949e+00
   6.8603621e+00   1.5967456e+01   1.7860502e+00
   2.7352809e+00   1.7044403e+01   2.3521283e+00
   6.8396253e+00   1.7826731e+01   1.6038452e+00
   6.2308866e+00   2.0034371e+01   1.3521653e+00
   6.7046384e+00   1.9545439e+01   1.2449379e+00
   4.1801696e+00   1.8831651e+01   1.7787710e+00
   5.6827933e+00   1.6472501e+01   1.6567017e+00
   6.1770932e+00   1.8030966e+01   1.3948053e+00
   3.7028303e+00   1.8911380e+01   1.9760240e+00
   6.8139917e+00   1.9361919e+01   1.2210267e+00
   6.8858757e+00   1.8691117e+01   1.3165381e+00
   6.8817974e+00   1.8728297e+01   1.3000224e+00
   3.0873796e+00   1.8732129e+01   2.3412356e+00
   1.6798665e+00   1.5756217e+01   3.4396249e+00
   1.3160414e+00   6.4185173e+00   5.2852746e+00
   6.5788631e+00   1.9713975e+01   1.2737362e+00
   7.3915493e-01   8.8690317e+00   5.7421944e+00
   2.8763883e+00   6.2125284e+00   4.5988474e+00
   6.9061302e+00   1.8322841e+01   1.3316839e+00
   6.8129255e+00   1.9371648e+01   1.2218316e+00
   1.2754567e+00   1.4216282e+01   4.0262189e+00
   3.0857160e+00   1.8219367e+01   2.2400346e+00
   6.7982490e+00   1.9373793e+01   1.2222695e+00
   2.1964274e+00   1.6415200e+01   2.7416569e+00
   6.5723890e+00   1.9652912e+01   1.2705598e+00
   1.8649511e+00   6.1480948e+00   5.0073189e+00
   7.5129351e-01   9.2291220e+00   5.7239427e+00
   6.9131294e+00   1.8139542e+01   1.3834164e+00
   1.1453308e+00   1.3513253e+01   4.2486979e+00
   5.6910208e+00   1.9766197e+01   1.4360191e+00
   6.9218204e+00   1.7652404e+01   1.4309623e+00
   3.7279815e+00   1.6089924e+01   1.9040833e+00
   7.6138037e-01   8.1900837e+00   5.6559004e+00
   4.6422512e+00   8.2943359e+00   3.7882323e+00
   7.3580365e-01   8.9522014e+00   5.7598385e+00
   7.7670707e-01   9.9853857e+00   5.7060677e+00
   6.9060629e+00   1.8301136e+01   1.3373090e+00
   6.8114926e+00   1.5425517e+01   1.9012664e+00
   6.3736838e+00   1.9669434e+01   1.3028371e+00
   5.5617194e+00   1.0284146e+01   3.2508813e+00
   7.5144776e-01   8.8810407e+00   5.6931609e+00
   4.1606307e+00   1.4747940e+01   1.9951388e+00
   6.8731859e+00   1.8796201e+01   1.3052255e+00
   6.5609719e+00   1.3841390e+01   2.3466310e+00
   7.9917597e-01   9.9382091e+00   5.2628937e+00
   7.8660353e-01   1.0180731e+01   5.6200955e+00
   6.8948977e+00   1.8530088e+01   1.3188087e+00
   7.9858910e-01   1.0406172e+01   5.5502136e+00
   6.2198682e+00   2.0044877e+01   1.3548377e+00
   6.8503948e+00   1.9053806e+01   1.2448607e+00
   6.5808769e+00   1.4361628e+01   2.3577559e+00
   2.0564116e+00   1.4914670e+01   2.7810723e+00
   6.8020293e+00   1.9357939e+01   1.2230457e+00
   6.7922792e+00   1.9330193e+01   1.2269618e+00
   6.9045192e+00   1.8334235e+01   1.3344230e+00
   6.6979152e+00   1.4520703e+01   2.1074768e+00
   4.5126756e+00   1.8686209e+01   1.6670200e+00
   4.7306921e+00   1.8500628e+01   1.6009894e+00
   6.0959461e+00   1.7584320e+01   1.4573529e+00
   1.4742921e+00   6.3358793e+00   5.2003677e+00
   9.6889845e-01   1.2064652e+01   4.5657509e+00
   1.5068336e+00   6.6592736e+00   5.1176152e+00
   6.6581618e+00   1.9610470e+01   1.2554947e+00
   6.8820571e+00   1.8709242e+01   1.2931662e+00
   2.3113075e+00   6.2732430e+00   4.7992889e+00
   6.8421257e+00   1.9130873e+01   1.2565362e+00
   6.8547848e+00   1.8626912e+01   1.4124076e+00
   6.8446326e+00   1.9107862e+01   1.2591088e+00
   6.6486405e+00   1.9614874e+01   1.2571683e+00
   2.6999707e+00   1.8026916e+01   2.5309599e+00
   6.8995580e+00   1.8453801e+01   1.3141133e+00
   2.4073304e+00   5.9920560e+00   4.7915811e+00
   6.7076300e+00   1.9541119e+01   1.2441669e+00
   6.8996885e+00   1.8295587e+01   1.4033738e+00
   6.8953429e+00   1.8523382e+01   1.3258010e+00
   1.8888800e+00   1.6369120e+01   3.2092346e+00
   2.7115170e+00   9.2957643e+00   3.7192585e+00
   6.6214074e+00   1.8935774e+01   1.2774428e+00
   5.7611385e+00   1.8420191e+01   1.4033067e+00
   6.8500959e+00   1.5950048e+01   1.8398352e+00
   5.8697879e+00   2.0041586e+01   1.4192169e+00
   5.4242583e+00   2.0287043e+01   1.5379283e+00
   6.6704017e+00   1.9588492e+01   1.2523444e+00
   6.8208322e+00   1.9308056e+01   1.2238315e+00
   1.1354535e+00   8.5918107e+00   4.8458243e+00
   7.7888659e-01   7.9343876e+00   5.6326625e+00
   6.8010545e+00   1.9280369e+01   1.2433394e+00
   6.7831730e+00   1.5174385e+01   1.9599342e+00
   2.0071976e+00   1.6678923e+01   3.0970037e+00
   7.5516886e-01   9.5579871e+00   5.7128272e+00
   6.8067036e+00   1.9387088e+01   1.2213669e+00
   2.7771186e+00   1.6777188e+01   2.3059225e+00
   6.6982596e+00   1.9343280e+01   1.2364791e+00
   6.8126380e+00   1.9373393e+01   1.2219689e+00
   8.2307448e-01   9.8421482e+00   5.1226426e+00
   6.6785985e+00   1.9562029e+01   1.2494283e+00
   3.9034641e+00   7.6144154e+00   4.1410256e+00
   1.3042508e+00   1.3398255e+01   3.6930465e+00
   6.8945246e+00   1.8483166e+01   1.3581869e+00
   1.2271059e+00   7.3704218e+00   5.1585510e+00
   9.2336583e-01   1.0233384e+01   4.7584888e+00
   8.0767710e-01   1.0593155e+01   5.4863866e+00
   3.1353329e+00   1.5833815e+01   2.1111240e+00
   7.3532172e-01   8.9207736e+00   5.7575967e+00
   6.9116263e+00   1.8179578e+01   1.3779105e+00
   6.4222936e+00   1.3644141e+01   2.5548262e+00
   6.8449105e+00   1.5775675e+01   1.8267609e+00
   6.8791865e+00   1.8745772e+01   1.2746756e+00
   6.9215559e+00   1.7361894e+01   1.5025629e+00
   6.6374229e+00   1.9224513e+01   1.2450178e+00
   6.8276196e+00   1.9263088e+01   1.2339184e+00
   5.2699149e+00   1.6083070e+01   1.7054336e+00
   7.4475100e-01   9.4555801e+00   5.8142183e+00
   7.6538226e-01   9.5902455e+00   5.6564520e+00
   6.8119803e+00   1.9377584e+01   1.2202438e+00
   4.4229325e+00   1.4438088e+01   2.0486680e+00
   7.4455669e-01   9.4498384e+00   5.8137932e+00
   5.9096796e+00   2.0096099e+01   1.4157362e+00
   2.3311784e+00   1.7376391e+01   2.7945848e+00
   6.8125220e+00   1.9373461e+01   1.2204121e+00
   2.6583108e+00   1.6594388e+01   2.3745845e+00
   3.6705019e+00   1.7149853e+01   1.8908657e+00
   7.4877102e-01   9.5038820e+00   5.8123556e+00
   6.8985331e+00   1.8267329e+01   1.4226942e+00
   6.9158469e+00   1.7848015e+01   1.4717738e+00
   6.8233111e+00   1.9293832e+01   1.2268800e+00
   4.3067430e+00   1.5236426e+01   1.8941080e+00
   6.8968706e+00   1.8524240e+01   1.3459300e+00
   1.2733014e+00   6.3891645e+00   5.3090093e+00
   1.6586549e+00   1.2118929e+01   3.3522022e+00
   5.9636441e+00   1.9785081e+01   1.3825418e+00
   6.8840363e+00   1.8687083e+01   1.2873063e+00
   6.8525610e+00   1.9043261e+01   1.2482625e+00
   2.0129565e+00   1.3488548e+01   2.8891852e+00
   6.9221147e+00   1.7624218e+01   1.4554114e+00
   8.3110375e-01   1.0726237e+01   5.1533239e+00
   6.8496359e+00   1.9069742e+01   1.2456512e+00
   6.7723075e+00   1.9426610e+01   1.2282683e+00
   7.3655726e-01   9.3448205e+00   5.7998962e+00
   6.0798834e+00   1.2953796e+01   2.7901366e+00
   3.8969971e+00   7.1251482e+00   4.1450883e+00
   1.4389551e+00   1.4597213e+01   3.6272689e+00
   2.6354508e+00   1.6149661e+01   2.3673896e+00
   6.8143555e+00   1.9359642e+01   1.2226590e+00
   6.8665301e+00   1.8893726e+01   1.2632517e+00
   6.9230055e+00   1.7516311e+01   1.4992284e+00
   3.1033360e+00   1.8669079e+01   2.3093580e+00
   6.8620784e+00   1.8964693e+01   1.2759203e+00
   5.3471370e+00   2.0170453e+01   1.5458792e+00
   6.7869072e+00   1.9420329e+01   1.2259954e+00
   6.8404317e+00   1.9155921e+01   1.2390515e+00
   6.8080967e+00   1.9381124e+01   1.2208453e+00
   3.9552009e+00   9.5479096e+00   3.6106119e+00
   6.7844989e+00   1.9342345e+01   1.2254138e+00
   8.9090314e-01   1.1669977e+01   5.0615253e+00
   6.9037881e+00   1.8325960e+01   1.3824964e+00
   6.4744813e+00   1.9804749e+01   1.2955025e+00
   1.3933071e+00   1.2111956e+01   3.6299166e+00
   9.9802702e-01   1.2124139e+01   4.3977793e+00
   6.8588120e+00   1.8970238e+01   1.2524988e+00
   7.7672937e-01   8.7164103e+00   5.5670144e+00
   6.8853181e+00   1.8245950e+01   1.4699284e+00
   8.2294834e-01   1.0697127e+01   5.2103769e+00
   8.6533624e-01   9.4839757e+00   5.0753105e+00
   6.6824954e+00   1.9466567e+01   1.2433745e+00
   6.4819658e+00   1.9776480e+01   1.2922603e+00
   6.8860320e+00   1.8569141e+01   1.3664178e+00
   4.7660668e+00   2.0125910e+01   1.7024504e+00
   6.8956915e+00   1.8334341e+01   1.4133902e+00
   3.9267725e+00   7.1038592e+00   4.1176057e+00
   6.0064330e+00   1.9845428e+01   1.3782428e+00
   3.1894900e+00   8.2561033e+00   4.0474445e+00
   6.8794971e+00   1.8739455e+01   1.3133022e+00
   8.9554236e-01   1.1544906e+01   4.8704249e+00
   1.1783240e+00   1.3485224e+01   4.0873797e+00
   1.1453107e+00   1.3454410e+01   4.2112613e+00
   2.3967336e+00   1.5905981e+01   2.5254415e+00
   6.8129104e+00   1.9371673e+01   1.2209046e+00
   2.6854219e+00   8.7961938e+00   3.9064270e+00
   6.8123423e+00   1.9368952e+01   1.2226911e+00
   6.6309011e+00   1.9580663e+01   1.2573115e+00
   6.8287986e+00   1.9250299e+01   1.2303305e+00
   1.0108253e+00   1.1338871e+01   4.3584864e+00
   6.9117497e+00   1.6876130e+01   1.5903005e+00
   7.5623901e-01   9.1372275e+00   5.6747515e+00
   6.8274404e+00   1.9258582e+01   1.2378617e+00
   6.8023792e+00   1.9394630e+01   1.2223987e+00
   1.4247969e+00   9.0643243e+00   4.3681337e+00
   6.8879861e+00   1.8632057e+01   1.2895999e+00
   6.8268503e+00   1.9233118e+01   1.2535974e+00
   8.4115977e-01   1.1109294e+01   5.2415286e+00
   6.6040417e+00   1.9674312e+01   1.2674143e+00
   4.6636999e+00   8.2239837e+00   3.7438986e+00
   5.0553457e+00   2.0280741e+01   1.6346255e+00
   6.8141463e+00   1.7097799e+01   1.7734141e+00
   6.8231701e+00   1.8535484e+01   1.4313729e+00
   7.6473271e-01   9.7596909e+00   5.7701881e+00
   6.8479250e+00   1.9086782e+01   1.2489649e+00
   6.8189217e+00   1.9327969e+01   1.2242264e+00
   4.3976004e+00   1.1928308e+01   2.8432638e+00
   6.8305276e+00   1.9230542e+01   1.2300084e+00
   6.7404896e+00   1.9281461e+01   1.2336657e+00
   7.8876650e-01   8.1649198e+00   5.6148108e+00
   1.9341727e+00   5.8389858e+00   4.9881501e+00
   5.8694840e+00   2.0001385e+01   1.4157756e+00
   6.8570108e+00   1.8995347e+01   1.2550450e+00
   6.8898448e+00   1.8601620e+01   1.3359043e+00
   4.9491332e+00   9.0077800e+00   3.6362232e+00
   5.9234514e+00   1.9287319e+01   1.3648983e+00
   9.8946008e-01   8.2992405e+00   5.1785426e+00
   1.0218767e+00   9.5717890e+00   4.7208403e+00
   6.3723248e+00   1.9909561e+01   1.3191481e+00
   6.2570151e+00   1.9225265e+01   1.3046738e+00
   1.7281950e+00   6.0492658e+00   5.0876110e+00
