# Supplementary material for: Rethinking Colour Constancy
Source: PLoS One. 2015 Sep 10;10(9):e0135029. doi: 10.1371/journal.pone.0135029 (PMC4565710; doi:10.1371/journal.pone.0135029)
Supplement: S1 Dataset — (ZIP) [file pone.0135029.s002.zip › 5-TransitionMetamerReflectanceData/NtoG_20munsells/targetXYZ_15.txt]

   1.9265029e+00   1.3575038e+01   2.9486797e+00
   5.5485232e-01   7.0835623e+00   5.4849272e+00
   1.7092289e+00   7.1308646e+00   5.0586714e+00
   5.6157688e-01   7.3972479e+00   5.4337094e+00
   5.5319103e-01   7.3309269e+00   5.3842940e+00
   6.2284426e+00   1.3767519e+01   1.3281817e+00
   3.6072447e+00   1.0766158e+01   3.8357115e+00
   5.5387577e-01   6.8946308e+00   5.4630447e+00
   5.5191278e-01   7.0092852e+00   5.4806438e+00
   5.5558605e-01   7.0919792e+00   5.4879115e+00
   8.8291368e-01   7.2200958e+00   5.3810137e+00
   1.4152693e+00   1.2880092e+01   3.1487947e+00
   5.7586043e-01   6.8999329e+00   5.4611612e+00
   2.5476111e+00   4.2640321e+00   3.9547745e+00
   5.2684244e+00   1.4784620e+01   1.9939148e+00
   1.0809174e+00   7.1115315e+00   5.3110089e+00
   2.1449767e+00   1.5468416e+01   2.3176441e+00
   2.2444305e+00   6.6240750e+00   4.7595339e+00
   6.1418640e+00   1.4558709e+01   1.3331759e+00
   6.1628383e+00   1.2156272e+01   1.4372936e+00
   5.8053936e-01   6.4819760e+00   5.3939004e+00
   5.9648750e+00   1.1079618e+01   1.6384366e+00
   5.5252561e-01   7.0197724e+00   5.4821859e+00
   4.8581836e+00   1.4786681e+01   2.1971846e+00
   5.6175659e-01   6.9776454e+00   5.4748468e+00
   5.6291648e-01   7.4748882e+00   5.4162910e+00
   5.5553085e-01   7.1434483e+00   5.4738117e+00
   6.1581612e-01   7.8277410e+00   5.1727667e+00
   5.0845789e+00   8.9561723e+00   2.6294898e+00
   5.5499720e-01   7.0728210e+00   5.4899559e+00
   5.8493074e+00   1.6986387e+01   1.1405235e+00
   3.8523397e+00   1.7385970e+01   1.6061702e+00
   5.7997572e-01   8.6569451e+00   4.9262839e+00
   5.2429224e+00   1.7508144e+01   1.2658475e+00
   5.6659751e-01   7.7691940e+00   5.3293871e+00
   3.1954200e+00   1.4510547e+01   2.6879323e+00
   9.9309498e-01   1.2066831e+01   3.4951860e+00
   3.3176357e+00   1.6306690e+01   1.9467356e+00
   5.6108867e-01   6.8971770e+00   5.4627466e+00
   1.6360450e+00   7.8225437e+00   5.0829442e+00
   6.2221558e+00   1.4606230e+01   1.2455832e+00
   1.2295823e+00   8.4013856e+00   5.0763972e+00
   8.3594135e-01   7.8221718e+00   5.2201851e+00
   4.1040929e+00   1.7487419e+01   1.5441664e+00
   5.5600644e-01   7.1114823e+00   5.4856394e+00
   6.3639150e+00   1.4807597e+01   1.1010082e+00
   5.5397632e-01   7.4451367e+00   5.3201176e+00
   4.7407790e+00   7.4780438e+00   2.6610676e+00
   6.9212439e-01   6.7970964e+00   5.4189970e+00
   1.4119421e+00   1.3735919e+01   2.9283181e+00
   3.9298342e+00   1.7166673e+01   1.6353681e+00
   1.4878177e+00   1.3836615e+01   2.8475115e+00
   3.1784607e+00   9.0320170e+00   4.3040168e+00
   1.1839249e+00   8.9209867e+00   4.8327891e+00
   5.6110476e-01   7.7168539e+00   5.3148904e+00
   5.6507106e+00   1.5491493e+01   1.5603901e+00
   2.8797430e+00   1.1172020e+01   3.9861200e+00
   6.2969164e+00   1.3052024e+01   1.2691539e+00
   6.0665335e-01   7.0123491e+00   5.4689096e+00
   3.3698477e+00   1.7059939e+01   1.7543685e+00
   1.7522593e+00   9.6983696e+00   4.6193755e+00
   7.7276097e-01   7.1671901e+00   5.4184611e+00
   1.1047428e+00   5.0458781e+00   4.9920757e+00
   5.9700969e+00   1.6848191e+01   1.1083267e+00
   5.5453413e-01   7.5307179e+00   5.3186111e+00
   3.0821086e+00   1.3763106e+01   3.0121028e+00
   9.4410205e-01   5.4783633e+00   5.1334131e+00
   3.4922524e+00   8.2759267e+00   4.1151332e+00
   7.3948042e-01   7.3477519e+00   5.4055068e+00
   5.7988217e-01   7.0170735e+00   5.4767435e+00
   6.2136488e+00   1.6345298e+01   1.0515256e+00
   6.6666944e-01   7.0289894e+00   5.4510866e+00
   7.1571167e-01   7.1506555e+00   5.4364008e+00
   3.7304631e+00   1.0828716e+01   3.7666551e+00
   6.1761719e-01   9.3617753e+00   4.6891175e+00
   5.6068055e-01   7.4042053e+00   5.4256132e+00
   5.7928421e-01   6.3979230e+00   5.3803477e+00
   4.0317917e+00   6.1013204e+00   3.1326312e+00
   5.6522512e-01   7.6205035e+00   5.3777008e+00
   5.5322040e-01   7.3058765e+00   5.3950998e+00
   6.2960247e+00   1.5700789e+01   1.0668937e+00
   5.2355769e+00   1.5851313e+01   1.6946115e+00
   5.6578826e-01   7.6375020e+00   5.3756958e+00
   6.2342266e+00   1.6176690e+01   1.0569873e+00
   1.8075764e+00   1.4661548e+01   2.5628839e+00
   2.0452440e+00   1.4784869e+01   2.4780762e+00
   7.0650973e-01   5.7553659e+00   5.2443932e+00
   1.6639480e+00   1.4023750e+01   2.7435805e+00
   5.8929115e+00   1.5168940e+01   1.4596925e+00
   5.5570284e-01   7.1368374e+00   5.4767299e+00
   5.6458778e-01   6.6922395e+00   5.4303980e+00
   6.4645491e-01   9.7429983e+00   4.4452153e+00
   4.1033240e+00   1.5526830e+01   2.1990006e+00
   5.3005024e+00   1.2820767e+01   2.4143669e+00
   1.3922667e+00   4.4033273e+00   4.7193605e+00
   7.1385856e-01   6.1433373e+00   5.3138218e+00
   3.7066434e+00   1.6456215e+01   1.8757814e+00
   4.0089435e+00   1.3203488e+01   3.0427461e+00
   3.3430369e+00   1.5261050e+01   2.3804580e+00
   5.8132368e+00   1.7085167e+01   1.1414740e+00
   1.3963118e+00   1.3039904e+01   3.0816649e+00
   4.9304558e+00   8.1780813e+00   2.6262397e+00
   1.3624443e+00   1.1830978e+01   3.5731331e+00
   6.7018864e-01   6.6515414e+00   5.4048474e+00
   5.9018236e+00   1.6023310e+01   1.2730813e+00
   3.5175002e+00   1.3784198e+01   2.9613655e+00
   2.5784344e+00   1.0279715e+01   4.3165828e+00
   2.1774523e+00   4.0799447e+00   4.1705972e+00
   5.6873352e-01   8.0178642e+00   5.2355995e+00
   1.7878845e+00   1.4720769e+01   2.5753408e+00
   2.3167742e+00   4.1627854e+00   4.1014764e+00
   5.6847540e-01   6.9780689e+00   5.4739824e+00
   5.5441873e-01   7.1149857e+00   5.4712403e+00
   5.6349579e-01   7.5014240e+00   5.4106621e+00
   6.4771113e+00   1.4429546e+01   1.0241544e+00
   5.3433880e+00   1.7463501e+01   1.2431988e+00
   1.0621599e+00   7.2946941e+00   5.3198046e+00
   1.1827518e+00   1.2874492e+01   3.1996202e+00
   5.6250073e-01   8.1766015e+00   5.0826763e+00
   5.4592203e+00   1.7406244e+01   1.2167936e+00
   5.2927221e+00   8.8013577e+00   2.2097315e+00
   5.5483749e-01   7.0820558e+00   5.4860323e+00
   5.5541755e-01   7.0842002e+00   5.4892704e+00
   5.5933983e-01   7.8037235e+00   5.2553964e+00
   2.2102295e+00   1.1176743e+01   4.0573565e+00
   2.1602022e+00   5.4047828e+00   4.5861289e+00
   6.3914716e+00   1.3434909e+01   1.1459255e+00
   6.0601699e+00   1.6532146e+01   1.1049653e+00
   5.7043632e-01   7.9208809e+00   5.1257167e+00
   5.4795435e-01   6.9228126e+00   5.4677383e+00
   5.7926662e-01   8.6983383e+00   4.8650980e+00
   2.8207499e+00   1.5091109e+01   2.4276899e+00
   5.6920697e-01   7.9319295e+00   5.2784422e+00
   8.3124469e-01   1.1312639e+01   3.8586636e+00
   6.2675049e+00   1.6144340e+01   1.0437166e+00
   5.4038610e+00   1.0813574e+01   2.4406943e+00
   5.5723596e-01   7.3357302e+00   5.4201612e+00
   4.7396483e+00   8.5255136e+00   3.0008049e+00
   5.5860808e-01   7.0074984e+00   5.4797486e+00
   5.5325967e-01   7.4115288e+00   5.3532833e+00
   2.1763145e+00   1.4800415e+01   2.4720421e+00
   5.5653934e-01   7.7473633e+00   5.2523249e+00
   5.6486927e-01   8.1050333e+00   5.1507925e+00
   8.9581647e-01   5.3648074e+00   5.1235185e+00
   2.7868099e+00   1.5037085e+01   2.4486656e+00
   3.5466862e+00   1.3147239e+01   3.1835780e+00
   6.4798711e-01   7.1968306e+00   5.4516167e+00
   6.1652310e+00   1.5825914e+01   1.1389294e+00
   6.3314195e+00   1.5944133e+01   1.0264845e+00
   1.3945183e+00   8.3451775e+00   5.0758731e+00
   5.8774907e+00   1.0758133e+01   1.7341468e+00
   5.6455082e-01   8.0173000e+00   5.2032783e+00
   4.3837508e+00   1.1221370e+01   3.3411206e+00
   5.7966620e-01   6.4791952e+00   5.3936418e+00
   7.7441677e-01   5.7715265e+00   5.2339559e+00
   5.5742122e-01   7.5847237e+00   5.3313300e+00
   2.0519324e+00   1.1366110e+01   3.9399374e+00
   4.1035370e+00   6.2177591e+00   3.0837071e+00
   3.8980193e+00   1.7400116e+01   1.5965066e+00
   5.7633544e-01   8.6137871e+00   4.9126107e+00
   4.2533729e+00   1.1192976e+01   3.4253855e+00
   1.7335659e+00   1.3008720e+01   3.1512069e+00
   1.5651147e+00   1.3882570e+01   2.8070289e+00
   6.0396336e+00   1.1568826e+01   1.5875836e+00
   4.5787176e+00   8.1726709e+00   3.1216851e+00
   4.9950633e+00   1.7616897e+01   1.3199092e+00
   5.5420710e-01   7.1182028e+00   5.4705095e+00
   5.5766208e-01   7.1390873e+00   5.4867815e+00
   1.0608362e+00   1.2454218e+01   3.3891686e+00
   3.6004449e+00   1.6382748e+01   1.9088112e+00
   5.5943305e-01   7.2182438e+00   5.4748203e+00
   5.5684183e-01   6.9559428e+00   5.4722071e+00
   6.1308062e-01   9.2141441e+00   4.6117915e+00
   6.0143678e-01   6.9618671e+00   5.4642937e+00
   7.4900180e-01   5.4713904e+00   5.1794993e+00
   3.7752714e+00   1.0597720e+01   3.7900116e+00
   5.7539992e+00   1.7084491e+01   1.1628732e+00
   9.8849228e-01   4.6902690e+00   4.9420363e+00
   5.7551123e+00   1.0616169e+01   1.9196101e+00
   6.4732196e+00   1.4213520e+01   1.0385346e+00
   5.5510019e-01   7.0794639e+00   5.4888153e+00
   5.6280539e-01   7.4729693e+00   5.4152470e+00
   6.4554292e+00   1.5370016e+01   9.9171661e-01
   6.0517967e+00   1.1818443e+01   1.5936717e+00
   5.6379826e-01   7.0595386e+00   5.4860679e+00
   5.5638943e-01   7.2403248e+00   5.4487071e+00
   5.5349860e-01   7.0472319e+00   5.4862372e+00
   5.6055637e-01   7.2569904e+00   5.4698739e+00
   5.9001122e-01   6.8228469e+00   5.4472223e+00
   5.6959146e-01   8.3806686e+00   5.0208932e+00
   5.5536534e-01   7.0821516e+00   5.4895370e+00
   5.5615002e-01   7.1117601e+00   5.4862444e+00
   7.1382720e-01   1.0440591e+01   4.1887319e+00
   4.4893835e+00   8.5719798e+00   3.2936134e+00
   5.8109588e+00   1.6008665e+01   1.3297445e+00
   5.0014304e+00   1.6924274e+01   1.4614125e+00
   5.9311028e-01   8.9636833e+00   4.8048196e+00
   5.7996547e+00   1.6193924e+01   1.2996223e+00
   2.5350260e+00   1.5941168e+01   2.1200308e+00
   5.6011056e-01   7.4488932e+00   5.4076035e+00
   5.4794514e+00   1.6421185e+01   1.4079658e+00
   6.4557467e+00   1.4119359e+01   1.0621312e+00
   1.4740727e+00   1.3885703e+01   2.8616283e+00
   5.7090044e-01   7.0795287e+00   5.4847916e+00
   1.8710550e+00   1.2916952e+01   3.2144796e+00
   5.5633513e-01   7.1187415e+00   5.4854631e+00
   3.5351354e+00   8.2407597e+00   4.0827838e+00
   5.6703313e-01   6.8320735e+00   5.4518429e+00
   5.5316713e-01   7.2397374e+00   5.4201029e+00
   1.0791439e+00   1.2579517e+01   3.3690250e+00
   2.7653887e+00   1.6428704e+01   1.9900386e+00
   1.5752591e+00   1.3856379e+01   2.8079937e+00
   5.5597754e+00   9.9312529e+00   2.1021178e+00
   2.3044034e+00   9.2658963e+00   4.6357385e+00
   5.6172358e-01   7.7669472e+00   5.2956183e+00
   6.3614862e+00   1.4045941e+01   1.1595497e+00
   5.5786109e-01   7.1559823e+00   5.4834253e+00
   8.8982400e-01   7.0361277e+00   5.3757645e+00
   2.9276288e+00   9.7621744e+00   4.3192499e+00
   6.4216335e+00   1.5061823e+01   1.0315724e+00
   5.5863941e-01   7.9487369e+00   5.1424173e+00
   5.3339025e+00   1.6750473e+01   1.3876546e+00
   5.5454756e-01   6.8972675e+00   5.4634013e+00
   2.4575086e+00   1.2063490e+01   3.6984460e+00
   6.0906664e-01   7.0277451e+00   5.4698237e+00
   5.5437631e-01   7.1294920e+00   5.4690502e+00
   6.9838580e-01   9.6231638e+00   4.3945324e+00
   5.5726182e-01   7.1568754e+00   5.4802351e+00
   1.1380094e+00   1.0033667e+01   4.3076644e+00
   2.3615978e+00   1.4235606e+01   2.7413755e+00
   5.6156471e-01   7.4318599e+00   5.4217549e+00
   5.6950381e+00   1.3403260e+01   1.9648144e+00
   1.2256357e+00   4.3881701e+00   4.7831220e+00
   5.6129465e-01   7.2902823e+00   5.4643020e+00
   2.2788343e+00   8.1557789e+00   4.8035942e+00
   8.0814269e-01   5.1589635e+00   5.0998829e+00
   5.6867728e-01   6.5360090e+00   5.4045356e+00
   4.1833055e+00   1.1535636e+01   3.3974822e+00
   6.0772331e-01   6.3551958e+00   5.3690245e+00
   6.0709573e+00   1.4368012e+01   1.4372233e+00
   6.0792078e+00   1.2063785e+01   1.5684902e+00
   5.5920243e-01   7.2829411e+00   5.4553709e+00
   5.6170356e-01   7.3991744e+00   5.4338874e+00
   5.6487276e-01   8.0987440e+00   5.1546015e+00
   3.3328988e+00   1.7018694e+01   1.7679736e+00
   1.2593207e+00   1.3182600e+01   3.1017520e+00
   3.5469612e+00   1.6018747e+01   2.0587700e+00
   5.7181726e-01   8.1799313e+00   5.1785597e+00
   5.5984264e-01   7.4741838e+00   5.3960374e+00
   5.9938820e-01   7.1438575e+00   5.4689723e+00
   6.9722650e-01   7.0749655e+00   5.4435189e+00
   1.3113324e+00   9.2843046e+00   4.7041598e+00
   1.9720304e+00   7.9171403e+00   4.9482467e+00
   5.5516282e-01   7.0756724e+00   5.4900716e+00
   3.8334914e+00   1.7284194e+01   1.6268835e+00
   5.5396841e-01   7.0547306e+00   5.4873299e+00
   6.4204141e+00   1.4204002e+01   1.0926051e+00
   5.6289227e-01   6.7899681e+00   5.4460962e+00
   4.2113462e+00   1.7342032e+01   1.5512806e+00
   3.6030869e+00   8.4466596e+00   4.0448499e+00
   6.5535746e-01   6.4616403e+00   5.3789168e+00
   2.8512498e+00   1.6516619e+01   1.9549805e+00
   1.8260230e+00   1.4746943e+01   2.5466768e+00
   7.9219389e-01   6.7304491e+00   5.3815008e+00
   5.2238814e+00   1.3757927e+01   2.2796774e+00
   2.7807171e+00   1.6444673e+01   1.9828591e+00
   6.4649533e+00   1.4533260e+01   1.0295035e+00
   8.0880344e-01   5.2102488e+00   5.1112983e+00
   2.3526501e+00   1.4067675e+01   2.8092026e+00
   6.0269444e-01   9.1063795e+00   4.7939676e+00
   6.5306472e+00   1.4945915e+01   9.6309626e-01
   6.5311415e+00   1.4922887e+01   9.6194226e-01
   5.6764602e-01   7.4898999e+00   5.3024327e+00
   5.5764935e-01   7.8324638e+00   5.2239673e+00
   5.2155958e+00   1.7241307e+01   1.3165574e+00
   5.7792772e+00   1.7125376e+01   1.1487961e+00
   2.6820424e+00   4.6222250e+00   3.9863266e+00
   5.5310800e-01   7.2790017e+00   5.4011439e+00
   5.6332774e-01   7.9151453e+00   5.2433131e+00
   6.0528836e-01   8.9281957e+00   4.7083932e+00
   5.6814661e-01   7.9335786e+00   5.2701195e+00
   9.4489857e-01   9.6890475e+00   4.4103044e+00
   4.5365796e+00   6.9815081e+00   2.7721158e+00
   2.1860892e+00   9.2022291e+00   4.6838776e+00
   5.6075041e-01   7.2459705e+00   5.4739927e+00
   1.6020772e+00   1.0332215e+01   4.3117694e+00
   5.8288922e-01   8.6542075e+00   4.9792258e+00
   5.5737459e-01   7.4774545e+00   5.3787102e+00
   3.5218199e+00   1.5012978e+01   2.4743912e+00
   1.7822584e+00   4.9083037e+00   4.6695336e+00
   5.5504904e-01   7.0719006e+00   5.4898280e+00
   4.0346280e+00   6.4706610e+00   3.2875775e+00
   5.5507033e-01   7.0736596e+00   5.4901186e+00
   6.5280273e-01   7.2168582e+00   5.4458438e+00
   1.1461228e+00   4.9624221e+00   4.9588403e+00
   2.2828383e+00   1.5569286e+01   2.2488639e+00
   6.2338182e+00   1.6273557e+01   1.0479627e+00
   5.5591087e-01   7.1063301e+00   5.4864289e+00
   6.1394490e+00   1.4531725e+01   1.3395342e+00
   7.2508556e-01   5.4372691e+00   5.1766537e+00
   5.6103527e-01   7.3712819e+00   5.4386255e+00
   7.1044979e-01   1.0311314e+01   4.1703797e+00
   6.0654748e+00   1.1616683e+01   1.5473327e+00
   5.5659170e-01   7.1447790e+00   5.4784528e+00
   6.7300151e-01   7.1304910e+00   5.4506742e+00
   5.5470162e-01   7.0808450e+00   5.4858667e+00
   5.5946538e-01   7.2012726e+00   5.4796738e+00
   5.8057910e-01   6.8484350e+00   5.4526035e+00
   5.8695726e-01   7.1377084e+00   5.4687685e+00
   1.5208739e+00   1.4070675e+01   2.8152699e+00
   5.7397474e-01   6.5328936e+00   5.4035595e+00
   7.5019252e-01   6.5143799e+00   5.3640443e+00
   5.5716483e-01   7.1427710e+00   5.4835455e+00
   5.4927476e-01   6.9366472e+00   5.4697850e+00
   1.6556136e+00   1.2763347e+01   3.2387646e+00
   5.6681976e-01   7.7246343e+00   5.3488395e+00
   5.5510979e-01   7.0807528e+00   5.4884822e+00
   4.7443031e+00   1.7669545e+01   1.3800018e+00
   5.5409446e-01   7.0444658e+00   5.4857902e+00
   6.4646484e+00   1.4081969e+01   1.0529089e+00
   2.7389279e+00   4.4575141e+00   3.8693826e+00
   4.9910011e+00   1.7543797e+01   1.3313169e+00
   5.1632841e+00   1.7104404e+01   1.3662676e+00
   6.4857264e-01   9.7554762e+00   4.4281622e+00
   6.2458931e+00   1.2822517e+01   1.3415114e+00
   6.4287350e+00   1.4675160e+01   1.0520361e+00
   5.6729300e-01   8.3621624e+00   4.9774740e+00
   5.9107746e-01   8.8017354e+00   4.7765115e+00
   2.0202310e+00   4.2177314e+00   4.3282906e+00
   1.3851556e+00   1.3661682e+01   2.9582817e+00
   5.6642191e-01   6.5982874e+00   5.4150224e+00
   1.4087436e+00   8.7540747e+00   4.9543869e+00
   2.8582211e+00   9.0985183e+00   4.4567661e+00
   5.5539571e-01   7.0832449e+00   5.4894321e+00
   6.4066423e-01   9.6914659e+00   4.5475712e+00
   5.9491107e-01   7.0039665e+00   5.4713239e+00
   5.3458181e+00   1.6710161e+01   1.3928483e+00
   3.1421077e+00   1.6854319e+01   1.8359921e+00
   9.7127705e-01   8.1672238e+00   5.1117030e+00
   6.4587835e+00   1.4553565e+01   1.0335272e+00
   1.1109449e+00   1.2710492e+01   3.3189286e+00
   1.9680500e+00   1.4056831e+01   2.7499820e+00
   1.3720617e+00   1.3628663e+01   2.9726066e+00
   2.0006585e+00   1.5133370e+01   2.4177909e+00
   6.6585380e-01   9.9913386e+00   4.4182452e+00
   4.5047847e+00   1.7664375e+01   1.4385358e+00
   6.3249019e+00   1.4325381e+01   1.1762043e+00
   1.1778594e+00   1.0548852e+01   4.0956145e+00
   6.4269894e+00   1.4236509e+01   1.0847232e+00
   3.5467391e+00   1.7097949e+01   1.7111014e+00
   1.4985668e+00   1.3820673e+01   2.8466762e+00
   6.0848273e-01   9.2272115e+00   4.7108151e+00
   5.6074606e-01   7.3524024e+00   5.4428401e+00
   6.1810106e-01   9.3768148e+00   4.6516533e+00
   5.6302896e-01   8.0529822e+00   5.0733903e+00
   5.6376053e-01   7.5138676e+00   5.4079311e+00
   5.0703816e+00   1.2577826e+01   2.6427842e+00
   6.3109377e+00   1.3050205e+01   1.2486045e+00
   7.5446070e-01   5.9065014e+00   5.2634792e+00
   4.7679461e+00   1.7399751e+01   1.4170059e+00
   8.5821647e-01   5.5034980e+00   5.1614308e+00
   5.6157031e-01   7.3837993e+00   5.4379619e+00
   1.8474935e+00   1.4775256e+01   2.5302146e+00
   5.5500094e-01   7.0730799e+00   5.4899195e+00
   5.8371613e-01   8.6781889e+00   4.9697258e+00
   6.0258128e-01   9.1079375e+00   4.7846794e+00
   5.3892466e+00   1.3081368e+01   2.2929988e+00
   5.5475363e-01   7.0589196e+00   5.4879149e+00
   3.2073340e+00   1.0195540e+01   4.1231233e+00
   5.9401508e-01   7.1526721e+00   5.4640668e+00
   5.5517534e-01   7.4949670e+00   5.3448569e+00
   5.9630133e+00   1.1143681e+01   1.6580890e+00
   5.5689794e-01   7.1420479e+00   5.4824398e+00
   5.3336751e+00   1.7342939e+01   1.2641890e+00
   1.6305929e+00   1.0826098e+01   4.0969712e+00
   5.2562961e+00   9.0396950e+00   2.3723209e+00
   2.2040317e+00   9.6786883e+00   4.5702580e+00
   7.3714215e-01   6.2672446e+00   5.3296856e+00
   5.5657129e-01   7.3512302e+00   5.4145837e+00
   4.6267930e+00   1.7565590e+01   1.4257806e+00
   1.9606620e+00   1.1477755e+01   3.8727077e+00
   5.5318694e-01   7.4570683e+00   5.3260821e+00
   5.5621857e-01   7.1165426e+00   5.4841987e+00
   6.2347013e+00   1.6287572e+01   1.0465008e+00
   8.1358850e-01   7.1605556e+00   5.4063720e+00
   6.3137410e+00   1.3099388e+01   1.2455972e+00
   2.5316136e+00   1.6092638e+01   2.1029413e+00
   6.0159833e-01   6.7382329e+00   5.4323745e+00
   7.6364046e-01   7.5726925e+00   5.3179350e+00
   5.5528285e-01   7.7338894e+00   5.2195876e+00
   1.3887130e+00   7.1993523e+00   5.1971617e+00
   1.2659786e+00   8.5793606e+00   5.0178267e+00
   5.9520664e+00   1.6422705e+01   1.1723009e+00
   5.5501509e-01   7.0732237e+00   5.4899468e+00
   5.5834962e-01   7.2425524e+00   5.4625992e+00
   6.4585162e+00   1.4615486e+01   1.0300054e+00
   4.3767611e+00   1.7557204e+01   1.4816715e+00
   1.7468558e+00   9.3193381e+00   4.7518652e+00
   1.1910307e+00   1.2948060e+01   3.1918432e+00
   5.2967690e+00   1.7501074e+01   1.2519634e+00
   3.9163256e+00   1.7025994e+01   1.6770158e+00
   1.0081294e+00   1.1096431e+01   3.8126412e+00
   1.6974151e+00   4.1804802e+00   4.5061685e+00
   1.6446729e+00   1.3895259e+01   2.7818295e+00
   4.2661136e+00   1.7305679e+01   1.5513705e+00
   6.9105791e-01   7.2703951e+00   5.4288739e+00
   7.5861787e-01   1.0821653e+01   4.0600236e+00
   2.1982912e+00   1.4799898e+01   2.4744078e+00
   2.8999128e+00   1.5225138e+01   2.3750722e+00
   2.7238212e+00   1.1481040e+01   3.9162317e+00
   2.7081861e+00   8.9258286e+00   4.5447582e+00
   6.0481235e+00   1.2237083e+01   1.6264387e+00
   5.5621845e-01   7.1142297e+00   5.4847452e+00
   5.7460924e-01   6.6428982e+00   5.4209516e+00
   5.7060425e-01   6.4612873e+00   5.3918596e+00
   4.6548140e+00   1.5327114e+01   2.1103286e+00
   5.6188716e-01   7.4187957e+00   5.4281713e+00
   5.8027285e-01   8.5641959e+00   5.0192837e+00
   6.3736274e-01   7.0439235e+00   5.4615399e+00
   5.7526342e-01   6.5603417e+00   5.4079924e+00
   6.0386500e-01   6.0456577e+00   5.3150301e+00
   5.7419026e-01   8.3118706e+00   5.1251988e+00
   2.1912944e+00   1.4835428e+01   2.4600187e+00
   4.9628285e+00   1.7439990e+01   1.3552429e+00
   2.4252816e+00   5.6843459e+00   4.4943342e+00
   2.1082361e+00   1.1047957e+01   4.0979510e+00
   5.6187298e-01   7.4194334e+00   5.4285023e+00
   5.5529934e-01   7.0803251e+00   5.4895375e+00
   8.6628934e-01   7.1643091e+00   5.3887817e+00
   5.5989195e-01   7.6119245e+00   5.3461554e+00
   6.4485203e+00   1.4761956e+01   1.0296483e+00
   9.8424283e-01   1.0526912e+01   4.0414833e+00
   5.8004803e-01   8.6195917e+00   4.9710315e+00
   2.7366478e+00   8.4904689e+00   4.5697350e+00
   5.7877379e+00   1.1267387e+01   1.9461778e+00
   3.9078147e+00   5.8320910e+00   3.1790922e+00
   5.6295086e-01   7.0505380e+00   5.4852175e+00
   1.6917923e+00   1.4279372e+01   2.6799634e+00
   5.9622968e+00   1.6868466e+01   1.1090159e+00
   2.2251055e+00   7.2918914e+00   4.8227500e+00
   5.5588693e-01   7.1733567e+00   5.4670245e+00
   5.6315275e-01   7.4868163e+00   5.4135415e+00
   9.7135384e-01   1.2092943e+01   3.5572957e+00
   5.5601393e-01   7.1098342e+00   5.4860704e+00
   6.5012088e+00   1.5152451e+01   9.7294106e-01
   6.4319605e-01   6.2409567e+00   5.3441536e+00
   4.7691229e+00   7.5617418e+00   2.6498758e+00
   5.4791481e+00   1.7299613e+01   1.2253131e+00
   5.5682133e-01   7.4474978e+00   5.3204643e+00
   4.1699934e+00   8.4435674e+00   3.5895271e+00
   5.8773312e-01   8.7938408e+00   4.9139638e+00
   1.6234968e+00   6.9559027e+00   5.0838036e+00
   2.6688932e+00   1.6280096e+01   2.0371899e+00
   4.8634712e+00   1.7558596e+01   1.3644924e+00
   6.2944133e+00   1.3410337e+01   1.2674657e+00
   5.5480760e-01   7.0686744e+00   5.4893613e+00
   7.5388122e-01   1.0294562e+01   4.1225895e+00
   6.1183668e-01   9.2665772e+00   4.7240767e+00
   3.2392947e+00   1.6198212e+01   1.9870519e+00
   5.7334235e-01   6.6389278e+00   5.4208842e+00
   2.1473318e+00   1.5471978e+01   2.3163937e+00
   5.6515791e-01   7.6088479e+00   5.3826873e+00
   5.6198525e-01   7.4275637e+00   5.4264127e+00
   5.7028705e-01   8.1134805e+00   5.2004405e+00
   5.5546184e-01   7.0940255e+00   5.4872001e+00
   5.6134091e-01   7.3687553e+00   5.4413497e+00
   3.2726703e+00   1.2655964e+01   3.4087379e+00
   6.4221645e+00   1.3707930e+01   1.1086771e+00
   5.5623200e-01   7.0046800e+00   5.4796385e+00
   4.0330903e+00   1.7474346e+01   1.5595754e+00
   4.6291852e+00   1.6770033e+01   1.6176787e+00
   5.6668548e-01   8.1529564e+00   5.1451033e+00
   4.1880773e+00   1.6523838e+01   1.8032378e+00
   6.4323716e+00   1.4120495e+01   1.0857645e+00
   1.5697744e+00   1.4202921e+01   2.7670344e+00
   5.5363351e-01   7.0505727e+00   5.4867269e+00
   1.2960567e+00   1.0137664e+01   4.3131492e+00
   5.5653919e-01   7.0088041e+00   5.4802221e+00
   4.0426952e+00   6.0715367e+00   3.1021939e+00
   5.6527466e-01   7.6941994e+00   5.3502186e+00
   5.3567038e+00   9.0147021e+00   2.1718165e+00
   5.5998182e-01   6.8557569e+00   5.4565818e+00
   5.3489589e+00   1.7397166e+01   1.2511541e+00
   5.5458779e-01   6.7798327e+00   5.4450888e+00
   6.1266418e+00   1.4058575e+01   1.4165686e+00
   5.6227473e-01   6.8971385e+00   5.4627609e+00
   5.5762120e-01   7.4468245e+00   5.3918183e+00
   6.4261143e+00   1.3958714e+01   1.0980428e+00
   6.5162503e+00   1.4697626e+01   9.8245959e-01
   5.6533039e+00   1.0010444e+01   1.9511187e+00
   2.8162902e+00   1.5115728e+01   2.4168281e+00
   1.0378667e+00   4.7860952e+00   4.9519232e+00
   5.5636864e-01   6.7549450e+00   5.4410301e+00
   5.3349467e+00   1.4735871e+01   1.9674734e+00
   5.6943090e-01   8.2965338e+00   5.0896252e+00
   5.5517961e-01   7.0834362e+00   5.4881224e+00
   5.8044264e+00   1.7066134e+01   1.1473364e+00
   3.2277657e+00   1.6901660e+01   1.8093070e+00
   3.8850098e+00   1.6887823e+01   1.7185213e+00
   1.7278611e+00   1.0636130e+01   4.2033925e+00
   6.5287046e+00   1.4877341e+01   9.6904883e-01
   4.2831769e+00   1.5139359e+01   1.3332298e+00
   4.9265065e+00   1.7495447e+01   1.3228704e+00
   6.3907302e+00   1.4998582e+01   9.7950903e-01
   6.5316692e+00   1.4929261e+01   9.6232677e-01
   3.6447598e+00   5.4736280e+00   3.3534827e+00
   5.5033158e+00   1.1841937e+01   1.6651376e+00
   1.0816316e+00   4.9320760e+00   4.8215432e+00
   1.0453852e+00   1.2440417e+01   3.4198041e+00
   5.6820692e+00   1.6493187e+01   1.1236505e+00
   6.4870590e+00   1.4321545e+01   1.0328243e+00
   5.9173372e+00   1.1020420e+01   1.8089172e+00
   6.5296848e+00   1.4898801e+01   9.6464730e-01
   5.3720180e+00   1.7302201e+01   1.2229984e+00
   5.8052944e+00   1.0503927e+01   1.8435086e+00
   5.9842678e-01   8.2423673e+00   4.6815029e+00
   4.8760159e+00   9.9561804e+00   2.1701559e+00
   1.4080530e+00   1.3429687e+01   2.8334025e+00
   6.5180458e+00   1.4773519e+01   1.0007197e+00
   6.5033339e+00   1.4514337e+01   1.0094667e+00
   6.5278937e+00   1.4925948e+01   9.6281064e-01
   5.6872696e-01   6.7891468e+00   5.3888378e+00
   6.5310982e+00   1.4919708e+01   9.6306958e-01
   6.4721225e+00   1.4232618e+01   1.1196493e+00
   6.4652367e+00   1.4080306e+01   1.0616571e+00
   6.5316938e+00   1.4928977e+01   9.6233005e-01
   5.8359338e+00   1.0570965e+01   1.7658818e+00
   6.2097243e-01   7.1079911e+00   4.8529831e+00
   6.4792626e+00   1.4242180e+01   1.0296709e+00
   5.3034969e+00   1.0119785e+01   2.1856909e+00
   5.9084082e+00   1.6692600e+01   1.1045660e+00
   7.9722660e-01   1.0949229e+01   3.8481465e+00
   4.9437317e+00   1.2623208e+01   1.3317532e+00
   5.6252163e-01   7.3092163e+00   5.3205517e+00
   6.3666362e+00   1.4687584e+01   1.0017192e+00
   4.5853653e+00   1.6625019e+01   1.3331675e+00
   6.5120759e+00   1.5015662e+01   9.6688327e-01
   5.7795919e+00   1.5281178e+01   1.0613441e+00
   6.1506761e+00   1.1951499e+01   1.4621841e+00
   6.4535575e+00   1.4643206e+01   1.0263484e+00
   6.5315685e+00   1.4927135e+01   9.6254026e-01
   6.4949724e+00   1.4429211e+01   1.0081265e+00
   6.1868358e+00   1.2141373e+01   1.3975135e+00
   2.2881746e+00   5.4098840e+00   3.8338013e+00
   6.5315747e+00   1.4926781e+01   9.6260010e-01
   2.8643586e+00   1.5011713e+01   1.7713086e+00
   6.3151358e+00   1.5982089e+01   1.0236707e+00
   5.4905419e-01   6.9393449e+00   5.4630838e+00
   5.9116040e+00   1.6888445e+01   1.1157356e+00
   1.0042037e+00   4.7476963e+00   4.9280396e+00
   5.2424115e+00   1.5114568e+01   1.1415157e+00
   9.0676550e-01   4.8489404e+00   5.0035259e+00
   6.8323436e-01   5.6121025e+00   5.1918690e+00
   5.4686717e-01   6.9552323e+00   5.4732982e+00
   1.8012578e+00   1.4378734e+01   2.4680114e+00
   5.5826469e-01   7.6098449e+00   5.3364840e+00
   5.8862946e+00   1.0760874e+01   1.7173995e+00
   4.7625989e+00   1.7428326e+01   1.3528678e+00
   6.5302777e+00   1.4908356e+01   9.6362704e-01
   6.1796822e-01   8.0897724e+00   4.5716664e+00
   6.3826709e+00   1.3353015e+01   1.1847598e+00
   5.6684880e-01   6.6286339e+00   5.4008373e+00
   4.7904231e+00   1.3411207e+01   1.2736616e+00
   1.2005160e+00   4.6829929e+00   4.7592134e+00
   3.0810334e+00   1.6790039e+01   1.8578721e+00
   6.4989086e+00   1.4572965e+01   1.0504124e+00
   4.3513439e+00   6.6148319e+00   2.8924633e+00
   4.9553726e+00   1.6802998e+01   1.2650317e+00
   6.3841735e+00   1.3365329e+01   1.2052858e+00
   6.4390085e+00   1.3834285e+01   1.0876547e+00
   6.3841372e+00   1.3369516e+01   1.2169718e+00
   3.8614586e+00   7.9626038e+00   2.7517962e+00
   6.8967782e-01   5.4811631e+00   5.1910112e+00
   6.5234260e+00   1.4792046e+01   9.8018303e-01
   6.4900815e+00   1.5062818e+01   9.7031935e-01
   2.3800286e+00   6.5513046e+00   3.3805027e+00
   4.9413350e+00   1.3984809e+01   1.2178373e+00
   6.2658154e+00   1.2579444e+01   1.3422578e+00
   6.5235178e+00   1.4992948e+01   9.6528675e-01
   2.5956793e+00   1.6201756e+01   2.0687646e+00
   1.8968666e+00   5.9369920e+00   3.7928959e+00
   6.0031095e+00   1.6775865e+01   1.0980424e+00
   1.8763043e+00   1.2091628e+01   2.2544921e+00
   5.7603496e-01   6.3743903e+00   5.3703179e+00
   3.5268873e+00   5.4062316e+00   3.4523533e+00
   8.7327623e-01   8.6824005e+00   3.7821920e+00
   5.9144451e-01   6.1301285e+00   5.3275460e+00
   3.0890207e+00   1.6772369e+01   1.8491013e+00
   5.6539429e-01   7.8156462e+00   5.3141158e+00
   6.5204595e+00   1.4732937e+01   1.0029648e+00
   6.4791593e+00   1.4228098e+01   1.0428131e+00
   4.7523374e+00   1.7666904e+01   1.3774800e+00
   3.4748105e+00   5.2034804e+00   3.4340032e+00
   5.9600991e+00   1.1059467e+01   1.6431386e+00
   8.4033500e-01   5.0329057e+00   5.0591033e+00
   6.5243740e+00   1.4824830e+01   9.6871322e-01
   5.8184378e+00   1.0517679e+01   1.7995376e+00
   6.5275472e+00   1.4941130e+01   9.6304694e-01
   6.2169890e+00   1.5929742e+01   1.0302172e+00
   6.5309474e+00   1.4928423e+01   9.6247897e-01
   6.5194695e+00   1.4913349e+01   9.6497359e-01
   6.5174706e+00   1.4719727e+01   9.7873718e-01
   5.4852039e+00   1.6989594e+01   1.1827641e+00
   6.4533671e+00   1.4851900e+01   9.7699016e-01
   6.5275279e+00   1.4924903e+01   9.6312999e-01
   6.5141172e+00   1.4678216e+01   9.8147891e-01
   2.3825306e+00   4.1687165e+00   4.0517290e+00
   6.4690104e+00   1.4119848e+01   1.0567188e+00
   6.5278609e+00   1.4872814e+01   9.6577628e-01
   3.7466899e+00   5.8172746e+00   3.3367727e+00
   6.5316103e+00   1.4927569e+01   9.6245466e-01
   6.3273745e+00   1.2962530e+01   1.2669959e+00
   1.9247425e+00   1.2578321e+01   2.2108166e+00
   6.2463962e+00   1.2474386e+01   1.3290088e+00
   5.7058926e-01   8.1564483e+00   4.9936012e+00
   1.1897958e+00   4.7244759e+00   4.7617953e+00
   3.0152866e+00   1.6675701e+01   1.8734288e+00
   6.5297233e+00   1.4894957e+01   9.6574111e-01
   9.4438638e-01   4.8672039e+00   4.9721875e+00
   4.7522929e+00   1.4525869e+01   1.2275036e+00
   6.5259158e+00   1.4968406e+01   9.6416334e-01
   5.7288350e-01   6.8936022e+00   5.3131798e+00
   7.2282775e-01   1.0534751e+01   4.1406179e+00
   4.8700459e+00   1.6401758e+01   1.2597819e+00
   4.8422696e+00   1.6210822e+01   1.2544031e+00
   4.0138362e+00   7.9116803e+00   2.7771022e+00
   3.2065883e+00   1.3433785e+01   1.5974749e+00
   5.5875010e-01   7.4353488e+00   5.4037039e+00
   6.4980610e+00   1.4419364e+01   1.0377437e+00
   6.5002158e+00   1.4471832e+01   1.0155370e+00
   6.4922066e+00   1.4437601e+01   1.0732770e+00
   6.3994720e+00   1.3493900e+01   1.1990235e+00
   5.5374946e-01   7.0842258e+00   5.4886801e+00
   6.3285946e+00   1.2986978e+01   1.2237768e+00
   6.5306627e+00   1.4907188e+01   9.6739056e-01
   5.6613328e-01   7.8371111e+00   5.3092739e+00
   4.4797404e+00   1.7457716e+01   1.4235986e+00
   8.0379912e-01   5.1136108e+00   5.0902311e+00
   2.7734470e+00   5.4806731e+00   3.6846454e+00
   6.5243463e+00   1.4816783e+01   9.7470915e-01
   5.8005950e-01   6.5500065e+00   5.3497738e+00
   6.3811038e+00   1.5629851e+01   1.0018411e+00
   6.4612320e+00   1.5387410e+01   9.8534273e-01
   5.3164130e+00   8.9404627e+00   2.2586485e+00
   6.5312285e+00   1.4932484e+01   9.6246630e-01
   6.4783696e+00   1.5025815e+01   9.7009804e-01
   1.2918191e+00   1.0372938e+01   2.8907420e+00
   6.3283643e+00   1.2976623e+01   1.2451201e+00
   6.1295732e-01   6.3473467e+00   5.2092139e+00
   6.5017074e+00   1.4958546e+01   9.6587347e-01
   5.0064265e+00   1.3823240e+01   1.2155980e+00
   5.4855763e+00   1.0890762e+01   1.9707163e+00
   2.2342587e+00   4.1007392e+00   4.1375646e+00
   6.4787040e+00   1.4768191e+01   9.9510968e-01
   2.0504943e+00   1.5267991e+01   2.3693511e+00
   4.8462878e+00   1.6069461e+01   1.2466224e+00
   6.5243982e-01   6.2051827e+00   5.1163905e+00
   6.5113889e+00   1.4635179e+01   1.0268526e+00
   6.5309955e+00   1.4918827e+01   9.6278408e-01
   6.3432271e+00   1.5013453e+01   9.8605431e-01
   4.7706817e+00   1.6334753e+01   1.2766081e+00
   4.5163204e+00   6.9246205e+00   2.7757023e+00
   8.5416647e-01   4.9839595e+00   5.0488175e+00
   5.9219978e-01   8.5449117e+00   4.7334556e+00
   6.5274138e+00   1.4948526e+01   9.6332083e-01
   1.9718820e+00   4.0346049e+00   4.2928303e+00
   6.2043739e+00   1.2234427e+01   1.3980521e+00
   6.8522393e-01   1.0198430e+01   4.2656341e+00
   5.5950548e-01   7.5208213e+00   5.3186625e+00
   6.5307798e+00   1.4915473e+01   9.6282495e-01
   4.3432938e+00   1.4930438e+01   1.3138704e+00
   6.3132793e+00   1.2972645e+01   1.3641165e+00
   5.6900196e+00   1.4927870e+01   1.0708771e+00
   6.4866654e+00   1.4327316e+01   1.0190521e+00
   6.1112046e-01   9.3119523e+00   4.6450944e+00
   6.2287518e+00   1.2372133e+01   1.3423641e+00
   6.3890779e+00   1.5425787e+01   9.9255110e-01
   5.8844817e-01   6.1464392e+00   5.3351265e+00
   2.7432243e+00   1.6385907e+01   1.9939279e+00
   1.6620668e+00   1.3891298e+01   2.5431358e+00
   5.0184245e+00   1.7604438e+01   1.3136237e+00
   5.8884071e+00   1.0775983e+01   1.7226031e+00
   5.0340823e+00   8.1930942e+00   2.4817069e+00
   3.8968613e+00   1.0518397e+01   1.8710787e+00
   5.7114080e-01   6.7635264e+00   5.3504619e+00
   6.5316947e+00   1.4928969e+01   9.6233623e-01
   5.5144378e-01   6.9216975e+00   5.4510423e+00
   1.3558747e+00   1.1781970e+01   2.7362300e+00
   1.2588905e+00   1.1860057e+01   2.8516468e+00
   6.4052225e+00   1.5104070e+01   9.7944391e-01
   6.0692342e+00   1.1548880e+01   1.5350643e+00
   5.6864338e-01   8.1855007e+00   5.1557247e+00
   6.2575228e+00   1.4720092e+01   1.0021339e+00
   5.4738808e-01   6.9696612e+00   5.4748994e+00
   6.4098403e+00   1.3563837e+01   1.1790503e+00
   6.4937001e+00   1.4406185e+01   1.0148014e+00
   4.2792266e+00   7.6585214e+00   2.8599838e+00
   5.9551806e+00   1.1038689e+01   1.6483738e+00
   6.3291184e+00   1.5933952e+01   1.0201604e+00
   6.4364668e+00   1.3796476e+01   1.1099741e+00
   5.2161380e+00   1.4363691e+01   1.1566947e+00
   6.4409506e+00   1.5408771e+01   9.8760918e-01
   6.4308038e-01   5.6984844e+00   5.2431719e+00
   6.4883395e+00   1.5203358e+01   9.7582076e-01
   6.5315295e+00   1.4930768e+01   9.6238499e-01
   6.0103905e+00   1.1280085e+01   1.5967265e+00
   1.3853049e+00   4.1994417e+00   4.6620591e+00
   5.6916104e-01   6.4468086e+00   5.3894824e+00
   6.0974658e-01   9.0264780e+00   4.6037612e+00
   5.6274052e-01   7.5290152e+00   5.4038878e+00
   6.0640923e+00   1.1624886e+01   1.6556800e+00
   3.8024938e+00   5.7744717e+00   3.2895701e+00
   6.5231772e+00   1.4800662e+01   9.7373338e-01
   6.2414085e+00   1.3357342e+01   1.3589661e+00
   6.2192889e+00   1.2318205e+01   1.3537943e+00
   1.2147402e+00   1.1639395e+01   2.9083352e+00
   6.4348578e+00   1.3769267e+01   1.1415779e+00
   5.7185407e-01   7.0707668e+00   5.2832987e+00
   6.4534642e+00   1.5182734e+01   9.7769444e-01
   5.7131781e-01   6.4522881e+00   5.3822450e+00
   6.3211833e+00   1.2934748e+01   1.2436458e+00
   7.5240471e-01   5.4475720e+00   5.1231101e+00
   6.2608440e+00   1.2559269e+01   1.3049329e+00
   4.1018864e+00   1.2216691e+01   1.4772610e+00
   1.8480608e+00   1.0563363e+01   2.4034096e+00
   1.8421801e+00   1.3551831e+01   2.3062926e+00
   2.7955943e+00   1.5954280e+01   1.8947148e+00
   4.9408596e+00   1.6930130e+01   1.2758860e+00
   5.8873799e+00   1.1774367e+01   1.7612413e+00
   6.5284741e+00   1.4873462e+01   9.6954360e-01
   6.5234943e+00   1.4774570e+01   9.9793739e-01
   6.5293722e+00   1.4888431e+01   9.6744062e-01
   6.5204279e+00   1.4943255e+01   9.6373911e-01
   1.2997227e+00   4.2899111e+00   4.7209542e+00
   2.1152516e+00   1.1564033e+01   2.1338571e+00
   5.7877627e-01   8.5702301e+00   5.0154079e+00
   5.5452599e+00   1.6874863e+01   1.1655554e+00
   6.5056848e+00   1.4539574e+01   1.0168498e+00
   5.9250271e-01   8.4672374e+00   4.7392190e+00
   6.5117410e+00   1.4644650e+01   9.8489892e-01
   6.3025056e-01   9.0366643e+00   4.4297325e+00
   2.2017394e+00   5.3317045e+00   3.8934175e+00
   6.2425651e+00   1.6258637e+01   1.0441243e+00
   5.2915189e+00   1.5404763e+01   1.1390299e+00
   6.3045831e+00   1.3385471e+01   1.3448818e+00
   6.2659530e+00   1.2815366e+01   1.4511771e+00
   6.3504832e+00   1.5650903e+01   1.0053062e+00
   5.7794890e+00   1.2421711e+01   1.5388562e+00
   4.4261229e+00   1.6761018e+01   1.3793591e+00
   5.9689273e-01   7.2852816e+00   4.9203217e+00
   1.4298296e+00   5.0416605e+00   4.4350082e+00
   3.5907182e+00   1.2909250e+01   1.5098396e+00
   6.3182118e-01   7.1513798e+00   4.7924420e+00
   6.4455526e+00   1.4814571e+01   9.8163020e-01
   4.3934223e+00   6.6762733e+00   2.8555901e+00
   6.5195282e+00   1.4746913e+01   9.7674385e-01
   4.7861078e+00   1.7552983e+01   1.3582753e+00
   5.3509487e+00   8.9994219e+00   2.1934875e+00
   6.5082149e+00   1.4601509e+01   9.8889865e-01
   1.8810398e+00   1.3849669e+01   2.2941867e+00
   1.9941564e+00   4.0625184e+00   4.2825404e+00
   5.8892867e-01   6.1595513e+00   5.3328601e+00
   2.1936210e+00   1.3264237e+01   2.0392575e+00
   6.0235059e+00   1.3711306e+01   1.1857791e+00
   6.4014062e+00   1.3505306e+01   1.1501264e+00
   6.3234867e+00   1.3114073e+01   1.3719418e+00
   6.4939927e+00   1.4841501e+01   9.7705190e-01
   6.5091609e+00   1.4947908e+01   9.6496405e-01
   4.8418838e+00   1.2890591e+01   1.3048151e+00
   6.8895495e-01   6.2424729e+00   5.0038909e+00
   3.9795769e+00   1.6671534e+01   1.4901240e+00
   6.5221562e+00   1.5002283e+01   9.6571872e-01
   6.2382071e+00   1.2464208e+01   1.4274895e+00
   6.3129558e+00   1.2884157e+01   1.2373327e+00
   4.2973942e+00   1.6759788e+01   1.4110455e+00
   7.1989010e-01   5.3686184e+00   5.1632026e+00
   3.1878209e+00   1.6899008e+01   1.8183883e+00
   5.3226458e+00   1.4991841e+01   1.1271241e+00
   5.5478054e-01   7.3372619e+00   5.4123450e+00
   2.0684148e+00   1.4251021e+01   2.1754649e+00
   6.5311845e+00   1.4921522e+01   9.6294460e-01
   5.6464810e+00   9.9480941e+00   1.9807569e+00
   6.5031075e+00   1.5044486e+01   9.6861614e-01
   6.3239513e+00   1.3148856e+01   1.3744720e+00
   4.6922182e+00   1.6902719e+01   1.3268592e+00
   6.4597805e+00   1.5362850e+01   9.8438732e-01
   5.4183104e+00   1.5178117e+01   1.1134830e+00
   6.5127307e+00   1.5052161e+01   9.6823599e-01
   1.7375422e+00   1.0519861e+01   2.4846929e+00
   1.8757688e+00   1.3938572e+01   2.3076347e+00
   6.4662100e+00   1.4213516e+01   1.1345560e+00
   6.4965376e+00   1.4440833e+01   1.0077706e+00
   6.5316072e+00   1.4926831e+01   9.6279777e-01
   5.3565325e+00   1.7466787e+01   1.2385008e+00
   6.5250108e+00   1.4822839e+01   9.7311625e-01
   5.3925714e+00   1.7057053e+01   1.2024328e+00
   6.3026280e+00   1.3055305e+01   1.4054054e+00
   6.3829557e+00   1.3372038e+01   1.1573722e+00
   4.0042355e+00   1.7480408e+01   1.5635611e+00
   5.8778403e+00   1.0726088e+01   1.7224894e+00
   5.5127441e+00   9.4580705e+00   2.0306153e+00
   6.4946865e+00   1.4416622e+01   1.0374905e+00
   6.5284026e+00   1.4893947e+01   9.7104885e-01
   5.9786474e+00   1.1545169e+01   1.7715106e+00
   6.3072254e+00   1.5920934e+01   1.0213842e+00
   6.5088577e+00   1.4589104e+01   1.0094502e+00
   6.3910184e-01   5.7806308e+00   5.2452235e+00
   6.5182571e+00   1.4909948e+01   9.6538415e-01
   6.5084449e+00   1.4947893e+01   9.6620125e-01
   6.5234675e+00   1.4989442e+01   9.6513005e-01
   5.1358532e+00   9.2733013e+00   2.3896002e+00
   6.3115453e+00   1.2874571e+01   1.2406690e+00
   5.4990052e-01   6.9511241e+00   5.4597387e+00
   6.5244059e+00   1.4972023e+01   9.6440530e-01
   6.0963419e+00   1.1872576e+01   1.6355385e+00
   6.3916986e+00   1.3539874e+01   1.2629275e+00
   8.7448304e-01   5.2501604e+00   4.9852863e+00
   3.7861518e+00   5.6296784e+00   3.2457392e+00
   6.4156169e+00   1.3656304e+01   1.1964901e+00
   6.5307438e+00   1.4913870e+01   9.6345227e-01
   6.5084053e+00   1.4587943e+01   9.9823458e-01
   6.3714706e-01   9.6679948e+00   4.5576913e+00
   6.3221343e-01   6.1072281e+00   5.2001091e+00
   1.5408914e+00   4.1199275e+00   4.5592624e+00
   6.5288068e+00   1.4944925e+01   9.6309365e-01
   6.2972686e+00   1.2776314e+01   1.2836728e+00
   6.5296471e+00   1.4944456e+01   9.6302389e-01
   6.5261409e+00   1.4940192e+01   9.6313621e-01
   6.3687624e+00   1.4829965e+01   9.8452799e-01
   3.2644437e+00   4.9347884e+00   3.5522931e+00
   6.5294612e+00   1.4895615e+01   9.6485501e-01
   6.5065216e+00   1.4578328e+01   9.9069339e-01
   5.9400392e-01   8.2665811e+00   4.7177350e+00
   4.1568630e+00   9.3571436e+00   2.2760108e+00
   6.3527383e+00   1.5011273e+01   9.8512493e-01
   6.5161999e+00   1.4694488e+01   9.8260298e-01
   9.1531572e-01   4.8310100e+00   4.9975281e+00
   5.8379828e+00   1.0647924e+01   1.8419321e+00
   6.2669457e+00   1.5107628e+01   9.9598797e-01
   6.2493309e+00   1.2600871e+01   1.4493973e+00
   6.5293497e+00   1.4892266e+01   9.6518315e-01
   7.1512865e-01   5.4013079e+00   5.1651425e+00
   5.9988696e+00   1.6503790e+01   1.0830233e+00
   4.9082867e+00   7.8683548e+00   2.5654434e+00
   6.4406034e+00   1.3895125e+01   1.1692124e+00
   3.4517919e+00   5.1935935e+00   3.4559059e+00
   6.5280031e+00   1.4866306e+01   9.6970605e-01
   5.8284613e+00   1.6747966e+01   1.1181830e+00
   6.4905374e-01   6.5942194e+00   4.9677910e+00
   6.5061920e+00   1.4548492e+01   1.0281337e+00
   2.9536442e+00   1.5947153e+01   1.8051102e+00
   3.9186705e+00   1.5474733e+01   1.4363920e+00
   6.5132889e+00   1.4666958e+01   9.8244611e-01
   4.0679830e+00   6.9826335e+00   3.0604125e+00
   6.5199470e+00   1.5015230e+01   9.6635759e-01
   6.4694818e+00   1.5018148e+01   9.7060097e-01
   5.6657237e+00   1.5513137e+01   1.0839499e+00
   8.8997527e-01   9.4476879e+00   3.5911696e+00
   1.8431065e+00   1.4840042e+01   2.5188189e+00
   6.0525674e+00   1.6524342e+01   1.0777538e+00
   6.2962578e+00   1.5740709e+01   1.0140734e+00
   5.5744991e+00   1.3925492e+01   1.1404454e+00
   6.6431801e-01   9.6409643e+00   4.2649693e+00
   6.4450121e+00   1.3883825e+01   1.0806966e+00
   6.4210550e+00   1.3671952e+01   1.1099891e+00
   6.3893614e+00   1.3664926e+01   1.2749355e+00
   5.6416285e-01   7.1376366e+00   5.3453697e+00
   6.2617672e-01   6.5830943e+00   5.0623025e+00
   1.6086490e+00   6.8369477e+00   3.5895278e+00
   4.3735454e+00   1.3493569e+01   1.3365726e+00
   1.6085455e+00   1.4240209e+01   2.7018379e+00
   5.6033041e-01   7.4609308e+00   5.4104638e+00
   5.5765956e-01   7.1735591e+00   5.4795683e+00
   5.6783346e+00   1.4203806e+01   1.1040987e+00
   5.5945143e-01   7.3212753e+00   5.4531770e+00
   6.5312699e+00   1.4923769e+01   9.6360975e-01
   4.4579178e+00   1.7462351e+01   1.4295467e+00
   6.5041019e+00   1.4823791e+01   9.8595049e-01
   6.5049024e+00   1.4546657e+01   9.9614420e-01
   2.4729690e+00   1.5442495e+01   2.0259730e+00
   6.3995524e+00   1.3492194e+01   1.1507416e+00
   5.5617001e-01   7.1765923e+00   5.4778356e+00
   5.6468933e-01   7.6285771e+00   5.2102242e+00
   6.5237132e+00   1.4837409e+01   9.8502733e-01
   2.5283857e+00   1.4363817e+01   1.8956959e+00
   5.6088294e-01   7.4912986e+00   5.4092232e+00
   7.0518110e-01   1.0381520e+01   4.1958398e+00
   6.5316245e+00   1.4927751e+01   9.6263830e-01
   5.7424380e+00   1.6398612e+01   1.1103572e+00
   5.9165372e+00   1.0894267e+01   1.7059054e+00
   2.0758853e+00   1.4784401e+01   2.2449883e+00
   6.4477911e+00   1.4805546e+01   9.8208975e-01
   6.4617564e+00   1.5118620e+01   9.7469237e-01
   6.5181438e+00   1.4729999e+01   1.0068325e+00
   6.3818694e+00   1.3353176e+01   1.2200317e+00
   5.0289934e+00   8.2367470e+00   2.5146686e+00
   6.3238056e+00   1.3022454e+01   1.3467464e+00
   1.2384140e+00   6.4044312e+00   4.0632618e+00
   6.4980607e+00   1.4446495e+01   1.0164702e+00
   3.1656323e+00   1.6669511e+01   1.7939922e+00
   5.5042649e-01   6.8281356e+00   5.4529128e+00
   6.4870944e+00   1.4324917e+01   1.0255326e+00
   9.0361567e-01   5.4263331e+00   4.8962472e+00
   6.5308911e+00   1.4935761e+01   9.6261070e-01
   6.1508500e-01   5.9068625e+00   5.2853584e+00
   2.4130380e+00   1.5824833e+01   2.1364734e+00
   2.4772146e+00   1.5799073e+01   2.0805910e+00
   6.5274573e+00   1.4859443e+01   9.6847631e-01
   1.9030250e+00   1.4914070e+01   2.4569616e+00
   3.4372329e+00   1.0363123e+01   1.9404446e+00
   5.4952973e-01   7.0056995e+00   5.4803177e+00
   1.1819142e+00   4.5613232e+00   4.8038257e+00
   5.9049982e+00   1.4313951e+01   1.0757233e+00
   5.2335807e+00   8.6415611e+00   2.2612342e+00
   5.7798640e+00   1.0610536e+01   1.9565890e+00
   1.4785825e+00   9.5179665e+00   2.8606524e+00
   6.3889619e+00   1.5097090e+01   9.8108042e-01
   5.7821708e-01   6.7080141e+00   5.3127776e+00
   6.3729347e+00   1.3302693e+01   1.2402329e+00
   6.3579625e+00   1.3190025e+01   1.1858879e+00
   6.3884111e+00   1.4799880e+01   9.8285635e-01
   6.5191364e+00   1.4737026e+01   9.7887311e-01
   6.5268260e+00   1.4850257e+01   9.6903964e-01
   6.4346911e+00   1.3767887e+01   1.1351906e+00
   1.3856391e+00   4.3125398e+00   4.6671854e+00
   6.3282180e+00   1.4059256e+01   1.1738270e+00
   2.4260700e+00   1.2532250e+01   1.9188165e+00
   5.2352567e+00   1.6712546e+01   1.2069760e+00
   6.3837113e+00   1.5757425e+01   1.0074059e+00
   5.5261214e-01   7.2068311e+00   5.4371191e+00
   6.4002237e+00   1.3537593e+01   1.2246758e+00
   5.5893150e-01   7.3810658e+00   5.4310876e+00
   6.5316993e+00   1.4929642e+01   9.6242480e-01
   6.4246194e+00   1.5574830e+01   9.9605909e-01
   6.0995682e-01   5.9441186e+00   5.2957141e+00
   6.4722069e+00   1.4156393e+01   1.0798131e+00
   6.4774334e+00   1.5263977e+01   9.7902847e-01
   2.4846103e+00   1.5806826e+01   2.0763393e+00
   5.4912052e-01   6.9768911e+00   5.4631747e+00
   6.0333156e+00   1.5782918e+01   1.0444767e+00
   4.1625381e+00   6.2443070e+00   3.0061445e+00
   6.5246133e+00   1.4981112e+01   9.6473677e-01
   6.5314756e+00   1.4934317e+01   9.6254340e-01
   4.3956966e+00   1.4893679e+01   1.3012309e+00
   6.0341063e+00   1.4541978e+01   1.0390670e+00
   1.6672348e+00   1.4372618e+01   2.6452412e+00
   1.2499896e+00   1.2917736e+01   3.0136989e+00
   6.4807428e+00   1.4257171e+01   1.0284418e+00
   6.5281990e+00   1.4956148e+01   9.6355775e-01
   4.7688529e+00   1.4896587e+01   1.2253986e+00
   6.4650049e+00   1.5372482e+01   9.8449337e-01
   6.4254420e+00   1.3697757e+01   1.1303834e+00
   6.5087826e+00   1.5027382e+01   9.6754888e-01
   2.8422528e+00   1.3545949e+01   1.7278680e+00
   6.1629871e+00   1.2025769e+01   1.4695640e+00
   5.4770129e+00   9.3847670e+00   2.1027766e+00
   6.4783471e+00   1.4210300e+01   1.0694888e+00
   5.5337726e-01   7.0760482e+00   5.4893515e+00
   8.1145608e-01   5.6362498e+00   4.9815034e+00
   5.5686351e-01   7.0882998e+00   5.3867468e+00
   5.7173965e-01   6.4102292e+00   5.3834639e+00
   6.2417662e+00   1.2447118e+01   1.3268182e+00
   6.5316705e+00   1.4929148e+01   9.6233564e-01
   5.4095504e+00   1.6511410e+01   1.1665644e+00
   6.5306753e+00   1.4937618e+01   9.6269940e-01
   5.1666478e+00   1.7245792e+01   1.2556853e+00
   6.5241804e+00   1.4807986e+01   9.8848211e-01
   2.2492562e+00   1.5077236e+01   2.1399579e+00
   6.4746773e+00   1.5265923e+01   9.7931846e-01
   6.5249313e+00   1.4828356e+01   9.6944651e-01
   8.4607492e-01   5.0016797e+00   5.0549624e+00
   6.2369019e+00   1.2431253e+01   1.3878315e+00
   1.9545624e+00   4.0647400e+00   4.3074958e+00
   8.4344606e-01   6.1092529e+00   4.7170370e+00
   1.1059892e+00   4.6568968e+00   4.8557223e+00
   7.2933420e-01   1.0613893e+01   4.1302700e+00
   4.5944459e+00   1.2861425e+01   1.3378253e+00
   3.2485246e+00   1.1797073e+01   1.6852054e+00
   6.5045586e+00   1.5123054e+01   9.7158557e-01
   6.5304466e+00   1.4909576e+01   9.6387951e-01
   5.6015743e-01   6.7359258e+00   5.4222888e+00
   5.7753565e-01   6.3591619e+00   5.3665781e+00
   6.5265269e+00   1.4849609e+01   9.7129590e-01
   6.5034677e+00   1.5092357e+01   9.7040449e-01
   3.0316925e+00   1.5576558e+01   1.7355534e+00
   6.4261452e-01   9.4458593e+00   4.3850112e+00
   5.9812392e-01   8.7581556e+00   4.6929025e+00
   1.0900966e+00   5.9211505e+00   4.4217892e+00
   9.0253721e-01   1.1744992e+01   3.6854896e+00
   2.9380203e+00   8.0274576e+00   2.7513679e+00
   4.2241042e+00   1.6866836e+01   1.4378488e+00
   2.4181848e+00   1.5760485e+01   2.1192699e+00
   5.4460501e+00   1.6841391e+01   1.1789086e+00
   6.5552161e-01   5.6305323e+00   5.2277890e+00
   7.0363662e-01   8.9692013e+00   4.0699715e+00
   5.5440068e-01   7.1188558e+00   5.4835181e+00
   6.4588661e+00   1.4006042e+01   1.0851652e+00
   6.1512560e-01   5.9261331e+00   5.2832985e+00
   2.4493159e+00   1.4972827e+01   1.9811735e+00
   6.5107639e+00   1.4612579e+01   1.0299774e+00
