# Supplementary material for: Rethinking Colour Constancy
Source: PLoS One. 2015 Sep 10;10(9):e0135029. doi: 10.1371/journal.pone.0135029 (PMC4565710; doi:10.1371/journal.pone.0135029)
Supplement: S1 Dataset — (ZIP) [file pone.0135029.s002.zip › 5-TransitionMetamerReflectanceData/NtoG_20munsells/targetXYZ_16.txt]

   1.4010659e+00   9.1888340e+00   1.3094489e+00
   3.2891773e-01   6.2278915e+00   2.4007783e+00
   3.4369912e+00   5.1256133e+00   7.4248916e-01
   8.0288792e-01   7.8915918e+00   1.7053447e+00
   2.2436504e+00   1.0498821e+01   9.7918012e-01
   2.3264960e+00   9.2177807e+00   1.3054238e+00
   2.8652980e-01   3.1039738e+00   3.6925212e+00
   3.3034899e-01   2.7096616e+00   3.9243863e+00
   3.9967556e+00   7.0600452e+00   5.2388618e-01
   1.5123432e+00   1.7610209e+00   2.4063133e+00
   3.0664670e-01   2.9356341e+00   3.8393597e+00
   5.9417811e-01   7.3907113e+00   1.8902778e+00
   9.1561037e-01   5.5279603e+00   2.7750682e+00
   2.7355102e+00   1.0633572e+01   8.5526831e-01
   3.4206952e-01   2.5826434e+00   3.9540477e+00
   3.4293501e-01   2.5709315e+00   3.9552198e+00
   3.5845485e-01   6.5052770e+00   2.3132617e+00
   3.3108801e-01   2.7173791e+00   3.9318263e+00
   3.9799879e+00   8.9268147e+00   6.0713368e-01
   2.5938003e+00   3.7140200e+00   1.8836632e+00
   3.4351503e-01   2.5604695e+00   3.9511211e+00
   2.6243335e+00   6.6438831e+00   2.0525485e+00
   3.7624602e+00   5.8805380e+00   5.1110641e-01
   3.3312526e-01   2.6700677e+00   3.9294200e+00
   2.9917944e-01   3.0541994e+00   3.8196928e+00
   2.8676673e+00   7.1524906e+00   1.7790533e+00
   3.9647000e+00   9.4946702e+00   5.9830010e-01
   4.7037792e-01   2.7654707e+00   3.8726082e+00
   2.9436099e-01   3.0464725e+00   3.7683432e+00
   3.6879853e+00   5.5923242e+00   5.1122815e-01
   4.8420817e-01   2.0711875e+00   3.6646467e+00
   7.8639395e-01   5.5658678e+00   2.7166446e+00
   3.6372297e+00   5.4978564e+00   5.3755487e-01
   3.7744274e+00   9.7589509e+00   6.4799050e-01
   3.6781491e-01   2.6322454e+00   3.9331273e+00
   6.9948353e-01   1.5546653e+00   3.2244455e+00
   3.3667407e-01   2.6232869e+00   3.9264692e+00
   2.5935513e-01   3.5838134e+00   3.6178654e+00
   9.9202988e-01   6.2000638e+00   2.4927352e+00
   2.3638876e-01   3.9549274e+00   3.3446522e+00
   2.3970385e+00   1.0067215e+01   1.0137465e+00
   3.6255945e-01   2.3971136e+00   3.8726657e+00
   3.6557682e+00   5.7174518e+00   5.8783729e-01
   2.9794456e+00   9.5129874e+00   1.0327096e+00
   2.9463916e+00   4.0991341e+00   1.3281541e+00
   3.4292920e-01   2.5707692e+00   3.9551254e+00
   4.6067270e-01   2.3811619e+00   3.8180220e+00
   3.3956299e-01   2.6105041e+00   3.9489696e+00
   3.5915694e-01   6.5377321e+00   2.3046567e+00
   2.8587076e+00   3.8870904e+00   1.3831282e+00
   3.4138163e-01   2.5834302e+00   3.9485316e+00
   2.2796512e-01   4.2706140e+00   3.3143804e+00
   2.2269071e-01   4.6163807e+00   3.1494625e+00
   3.5244081e-01   2.4603495e+00   3.9042443e+00
   3.7729258e+00   6.6317326e+00   7.0432604e-01
   3.4827406e-01   2.5797534e+00   3.9516925e+00
   2.9943983e-01   3.0616770e+00   3.8248019e+00
   3.4315810e-01   2.5592931e+00   3.9506659e+00
   3.9568082e+00   6.8036574e+00   5.2163216e-01
   3.8618411e-01   2.4779030e+00   3.8978844e+00
   3.4773746e-01   2.5362134e+00   3.9393371e+00
   1.5808577e+00   7.4268934e+00   2.0779755e+00
   1.0205154e+00   5.5983521e+00   2.7834960e+00
   2.2916464e-01   4.9326997e+00   2.9593476e+00
   3.0020378e-01   3.0240724e+00   3.8192512e+00
   2.7410856e+00   3.5641930e+00   1.3852797e+00
   4.0787733e+00   8.2704187e+00   5.5038218e-01
   3.6314223e+00   5.4268083e+00   5.2178594e-01
   1.4548871e+00   9.5451037e+00   1.2402470e+00
   4.0013124e-01   6.8541944e+00   2.2102834e+00
   7.4312004e-01   3.5890541e+00   3.5855985e+00
   3.4166324e-01   6.0404039e+00   2.4232550e+00
   1.5001188e+00   9.1727904e+00   1.3197007e+00
   2.4429238e+00   9.5644950e+00   1.1611829e+00
   1.5858689e+00   9.2608306e+00   1.2963247e+00
   4.0067324e-01   2.1854858e+00   3.7588297e+00
   4.0235572e-01   2.7030607e+00   3.9075887e+00
   6.2216579e-01   7.6166656e+00   1.8295892e+00
   3.8068403e-01   2.4684550e+00   3.8970786e+00
   2.3717637e+00   9.9651409e+00   1.0485560e+00
   3.5761698e+00   5.5869185e+00   6.8772975e-01
   5.8346924e-01   2.8753376e+00   3.8076401e+00
   1.5350705e+00   6.6589506e+00   2.4005827e+00
   3.2441174e+00   1.0357076e+01   7.6098434e-01
   1.1328094e+00   9.0210948e+00   1.3970998e+00
   3.2432476e+00   9.9168394e+00   8.2374204e-01
   1.7706989e+00   6.6818021e+00   2.3715825e+00
   4.8867726e-01   2.0907392e+00   3.6727778e+00
   1.8768735e+00   9.7759780e+00   1.1453995e+00
   3.2718581e-01   2.7636453e+00   3.9220989e+00
   8.8340075e-01   2.1356517e+00   3.4024428e+00
   2.4611949e+00   1.0073114e+01   1.0018412e+00
   2.2499604e-01   4.9188343e+00   2.9967873e+00
   1.5599717e+00   2.1222778e+00   2.6314915e+00
   9.0913203e-01   8.2601426e+00   1.5882362e+00
   2.5266533e-01   5.5609293e+00   2.7248932e+00
   1.4400210e+00   8.4828335e+00   1.5749287e+00
   4.0785500e-01   2.7046431e+00   3.9056605e+00
   3.0607199e-01   2.9872172e+00   3.8509910e+00
   3.9093532e+00   6.5295363e+00   5.1726511e-01
   3.4351609e-01   2.5651857e+00   3.9532091e+00
   2.4837736e+00   1.0097106e+01   9.9070871e-01
   1.7053056e+00   4.0365218e+00   3.0508281e+00
   3.3956667e-01   2.6010306e+00   3.9433598e+00
   3.2856354e-01   2.7248443e+00   3.9201644e+00
   2.6587032e-01   3.4118594e+00   3.6469498e+00
   2.1711331e+00   2.8027443e+00   2.0867632e+00
   1.4237757e+00   8.3542079e+00   1.6280573e+00
   9.8387051e-01   8.8521357e+00   1.4804617e+00
   3.4360789e-01   2.5648323e+00   3.9530027e+00
   3.5098159e+00   5.1022687e+00   5.6091629e-01
   1.1753473e+00   7.5718036e+00   1.9235648e+00
   3.5525708e-01   2.4177909e+00   3.8838952e+00
   3.4587396e-01   2.5701990e+00   3.9536062e+00
   3.4753254e-01   2.5142434e+00   3.9297618e+00
   3.5534578e-01   2.4830701e+00   3.9139530e+00
   2.4152688e-01   3.8894123e+00   3.3521089e+00
   3.3250554e-01   2.6546760e+00   3.9160354e+00
   2.9055954e+00   7.4212117e+00   1.6877986e+00
   3.3445590e-01   2.6482566e+00   3.9141044e+00
   3.8361340e+00   6.6398819e+00   6.0547262e-01
   3.9531587e-01   2.6525409e+00   3.9209859e+00
   9.7168953e-01   8.5168228e+00   1.5128880e+00
   3.1903478e+00   4.7184196e+00   1.1257506e+00
   2.6140643e-01   3.4450551e+00   3.6063760e+00
   3.1944801e-01   2.8236838e+00   3.8930686e+00
   3.3779384e-01   2.6086642e+00   3.9359422e+00
   3.6144152e+00   9.8286672e+00   6.9945133e-01
   3.7911202e-01   2.5200490e+00   3.9171613e+00
   1.0877177e+00   8.8742188e+00   1.4302689e+00
   3.6859749e+00   9.4675962e+00   7.0989807e-01
   3.5624931e+00   5.2594442e+00   5.5483230e-01
   3.7173693e+00   8.9007121e+00   7.8615371e-01
   7.0333451e-01   8.0839589e+00   1.7274049e+00
   3.5191920e-01   2.5145416e+00   3.9287235e+00
   1.0011710e+00   8.7007459e+00   1.4847725e+00
   3.5178973e+00   8.5978828e+00   9.8421272e-01
   3.1099273e-01   2.9373566e+00   3.8698238e+00
   2.9306187e-01   3.1295080e+00   3.7944325e+00
   3.5061690e-01   2.4759680e+00   3.9117511e+00
   2.8895293e+00   1.0197763e+01   8.6926152e-01
   3.1805853e-01   2.8418612e+00   3.8868731e+00
   3.5684468e-01   2.3988890e+00   3.8746775e+00
   3.1074850e+00   4.1200383e+00   7.7575998e-01
   3.9218415e+00   6.7314665e+00   5.3915099e-01
   3.7756281e+00   7.8875402e+00   8.1476663e-01
   3.4596833e+00   1.0420321e+01   6.9166365e-01
   3.3463899e-01   2.6427873e+00   3.9248213e+00
   2.1294412e+00   6.6608920e+00   2.2778391e+00
   2.4888539e+00   3.5366842e+00   1.9868718e+00
   3.4262543e-01   2.5730095e+00   3.9539804e+00
   3.6763787e+00   5.5510807e+00   5.0874927e-01
   1.4712811e+00   4.7192731e+00   3.0656696e+00
   3.9686371e+00   7.5634325e+00   5.9405011e-01
   6.4094482e-01   2.7675164e+00   3.7781489e+00
   3.8336384e+00   6.2174792e+00   5.2480413e-01
   6.9257235e-01   7.6202086e+00   1.8007797e+00
   3.3488846e+00   4.7135507e+00   6.4799862e-01
   3.9855298e-01   2.2301285e+00   3.7819645e+00
   3.5110877e-01   2.5864476e+00   3.9493403e+00
   5.0308441e-01   1.7869634e+00   3.4938167e+00
   1.4475098e+00   7.0342146e+00   2.2355166e+00
   3.4355805e-01   2.5663858e+00   3.9536924e+00
   1.8972624e+00   9.0140293e+00   1.4219346e+00
   3.7746184e+00   9.4463292e+00   6.7553714e-01
   2.3687203e-01   5.0621000e+00   2.8670853e+00
   3.6866412e+00   5.7615457e+00   5.6671650e-01
   3.4139365e-01   2.5867810e+00   3.9519217e+00
   9.1013581e-01   1.6212711e+00   3.0902480e+00
   2.4881155e+00   1.0192773e+01   9.6367589e-01
   3.9373898e+00   6.8553345e+00   5.4333962e-01
   5.2046237e-01   2.7355759e+00   3.8535802e+00
   3.3255731e+00   4.6593982e+00   6.6764732e-01
   2.6214137e-01   3.4471581e+00   3.5484557e+00
   3.4616398e-01   2.5488737e+00   3.9454360e+00
   3.5940649e+00   5.3481781e+00   5.4153527e-01
   3.6366077e-01   2.6065486e+00   3.9411792e+00
   3.3102380e+00   1.0539637e+01   7.2549915e-01
   3.2072338e-01   2.7860766e+00   3.8856659e+00
   2.7953096e-01   3.2767112e+00   3.7286703e+00
   3.4764456e-01   2.5287070e+00   3.9362093e+00
   2.1737395e+00   9.1539980e+00   1.3484419e+00
   1.9717992e+00   4.9719503e+00   2.7690135e+00
   3.8675466e+00   9.7317945e+00   6.2149525e-01
   3.4492356e+00   5.6965323e+00   1.0338904e+00
   3.7067067e+00   1.0102967e+01   6.4759700e-01
   4.0021886e+00   9.1571907e+00   5.9293689e-01
   3.7584837e-01   2.6974463e+00   3.9051363e+00
   3.1037965e-01   2.9423826e+00   3.8673861e+00
   3.5841529e-01   2.6701715e+00   3.9134250e+00
   3.9100995e-01   2.3752805e+00   3.8522106e+00
   3.0842162e-01   2.9427097e+00   3.8542531e+00
   7.7933626e-01   1.9894202e+00   3.4240090e+00
   3.7596786e+00   5.8667356e+00   5.1048882e-01
   4.9203485e-01   1.8984930e+00   3.5660293e+00
   2.0128009e+00   1.0314209e+01   1.0440875e+00
   2.8902073e+00   1.0179712e+01   8.7308608e-01
   8.7503875e-01   1.7332070e+00   3.1984111e+00
   2.6417793e+00   8.4175220e+00   1.5205904e+00
   6.5552691e-01   2.4253356e+00   3.6985919e+00
   3.3809315e-01   2.6180353e+00   3.9313785e+00
   3.4995445e-01   2.5114278e+00   3.9279722e+00
   1.0546111e+00   1.3875135e+00   2.7402608e+00
   4.8129923e-01   3.0973506e+00   3.7559976e+00
   1.5627425e+00   6.9473034e+00   2.2815537e+00
   3.3916764e-01   2.6144167e+00   3.9480080e+00
   3.8267461e+00   9.5635514e+00   6.4841373e-01
   3.7879278e+00   8.6072396e+00   7.6274083e-01
   3.4145146e-01   2.5901178e+00   3.9530106e+00
   1.6500552e+00   4.6656335e+00   3.0095850e+00
   4.9138317e-01   2.0959571e+00   3.6741422e+00
   2.4153186e+00   2.7961357e+00   1.4039415e+00
   3.4922812e-01   2.4966471e+00   3.9214739e+00
   2.5381184e-01   3.5674096e+00   3.5576234e+00
   1.6895453e+00   1.9453493e+00   2.2592132e+00
   3.6290011e+00   5.5764297e+00   5.7709698e-01
   3.7524847e+00   5.9041235e+00   5.2766020e-01
   4.0205663e+00   7.4510906e+00   5.4631803e-01
   3.6885354e+00   5.6771591e+00   5.3266957e-01
   1.4189219e+00   1.5097913e+00   2.2971330e+00
   1.3157948e+00   9.4792614e+00   1.2903823e+00
   2.8476764e-01   3.2352839e+00   3.7597894e+00
   2.4491011e+00   1.0611216e+01   9.2188308e-01
   3.1502983e+00   1.0458888e+01   7.7153503e-01
   4.1527567e-01   2.0925643e+00   3.7054934e+00
   4.2260439e-01   2.6983607e+00   3.9022653e+00
   3.4979041e-01   2.5188102e+00   3.9312251e+00
   3.5674432e+00   5.2753645e+00   5.5415656e-01
   3.6269053e-01   2.5117780e+00   3.9232039e+00
   3.3558866e-01   2.6497572e+00   3.9381589e+00
   3.4022393e-01   2.5999599e+00   3.9495777e+00
   3.4289462e-01   2.5714081e+00   3.9551957e+00
   3.1592111e-01   2.8705428e+00   3.8833872e+00
   3.4257576e-01   2.5757318e+00   3.9547560e+00
   3.1032587e-01   2.9077218e+00   3.7921449e+00
   3.6572372e-01   2.4179382e+00   3.8807499e+00
   3.5136623e-01   2.6000499e+00   3.9439979e+00
   3.2000083e+00   9.4013677e+00   9.7011292e-01
   3.0909883e+00   5.4864403e+00   1.6238764e+00
   3.3403320e+00   4.6813895e+00   6.4034782e-01
   1.1868453e+00   9.1054742e+00   1.3707721e+00
   1.0675993e+00   4.8069459e+00   3.1254254e+00
   2.3255117e-01   4.3488366e+00   3.1504437e+00
   3.7216736e+00   5.7137939e+00   5.0908929e-01
   3.7548920e-01   2.3797376e+00   3.8613714e+00
   1.9954561e+00   9.7161429e+00   1.1670907e+00
   3.8138995e+00   6.0961119e+00   5.1339394e-01
   2.0172142e+00   9.1048222e+00   1.3830505e+00
   2.7073619e+00   4.1037102e+00   1.8707591e+00
   1.2701520e+00   9.4114818e+00   1.3119610e+00
   3.5533220e-01   2.4164653e+00   3.8832650e+00
   2.2284360e-01   4.6213443e+00   3.1521890e+00
   2.8559144e+00   1.0643456e+01   8.2544726e-01
   8.2662323e-01   8.2605119e+00   1.6154144e+00
   6.5409000e-01   1.7985624e+00   3.4164356e+00
   1.3052505e+00   9.4508487e+00   1.2970010e+00
   3.6407966e+00   1.0217136e+01   6.5624421e-01
   3.5663150e+00   5.2677089e+00   5.5222628e-01
   3.3689830e-01   2.6358251e+00   3.9414196e+00
   2.6419677e-01   3.5139550e+00   3.6490479e+00
   3.2362815e+00   4.5849981e+00   8.7527150e-01
   2.8778860e+00   3.6409725e+00   9.6930937e-01
   3.3581348e-01   2.6360579e+00   3.9346791e+00
   8.6110858e-01   1.6344475e+00   3.1458006e+00
   2.5066898e-01   3.7312097e+00   3.5584796e+00
   1.5625009e+00   9.8161176e+00   1.1859376e+00
   2.8521582e+00   8.3112706e+00   1.4720109e+00
   3.1193326e-01   2.9266514e+00   3.8731053e+00
   3.3452674e-01   2.6497554e+00   3.9314678e+00
   4.7598359e-01   6.8300363e+00   2.1078887e+00
   9.6813564e-01   8.4826975e+00   1.5208524e+00
   3.4537058e-01   2.5509056e+00   3.9465531e+00
   3.6701124e-01   2.4059976e+00   3.8757579e+00
   3.7031620e-01   2.5152550e+00   3.9207345e+00
   3.4447492e+00   9.8381050e+00   7.5480326e-01
   3.6909556e+00   1.0101020e+01   6.5204176e-01
   2.7446855e-01   3.2690204e+00   3.6827996e+00
   1.8966420e+00   9.0937169e+00   1.3889676e+00
   2.8920068e-01   3.0829625e+00   3.7370241e+00
   2.4848819e+00   1.0574856e+01   9.1835575e-01
   3.4094995e-01   2.5623367e+00   3.9524190e+00
   3.3921029e-01   2.6196719e+00   3.9492634e+00
   3.2368550e+00   1.0301534e+01   7.7056386e-01
   3.1376791e+00   4.2075770e+00   7.8426516e-01
   5.8129215e-01   2.4427402e+00   3.7575651e+00
   3.7865617e-01   2.3666983e+00   3.8540061e+00
   1.9201282e+00   1.0139432e+01   1.0754650e+00
   2.0375099e+00   5.2325902e+00   2.6880788e+00
   3.4466070e-01   2.5541816e+00   3.9480608e+00
   2.8262974e+00   1.0091630e+01   9.1319060e-01
   7.3160251e-01   8.1287408e+00   1.6951216e+00
   2.9083615e-01   3.0826246e+00   3.7636312e+00
   8.1354262e-01   8.1425083e+00   1.6315917e+00
   8.0925264e-01   4.7009499e+00   3.1185638e+00
   3.4126854e-01   2.5902832e+00   3.9519084e+00
   4.6970665e-01   7.2243354e+00   2.0654249e+00
   4.5972279e-01   1.9522128e+00   3.6107958e+00
   1.1983821e+00   7.9383960e+00   1.7597073e+00
   7.8553066e-01   1.9845698e+00   3.4165261e+00
   3.3803154e-01   2.6282351e+00   3.9458486e+00
   3.5761327e+00   5.3046812e+00   5.5397985e-01
   3.3934355e-01   2.6058108e+00   3.9458807e+00
   3.3313217e-01   2.8444811e+00   3.8341833e+00
   4.1867625e-01   2.7143473e+00   3.9001708e+00
   4.1066337e-01   2.1181614e+00   3.7206294e+00
   3.6390183e+00   5.4503377e+00   5.2209871e-01
   3.3852505e-01   2.6220631e+00   3.9467471e+00
   3.7493963e+00   6.2407439e+00   6.2843237e-01
   3.3660713e-01   2.6257825e+00   3.9257117e+00
   1.7659051e+00   9.2851596e+00   1.3050367e+00
   2.3276282e-01   5.0014942e+00   2.9046500e+00
   3.6821726e-01   2.5374571e+00   3.9295819e+00
   3.5324265e-01   2.5084988e+00   3.9257961e+00
   3.8184101e-01   2.2810304e+00   3.8121044e+00
   3.5344245e-01   2.6411730e+00   3.9249993e+00
   1.8488699e+00   9.9139181e+00   1.1184733e+00
   3.5636189e-01   2.7532601e+00   3.8766230e+00
   3.3347642e+00   4.6844448e+00   6.6403284e-01
   4.0543671e-01   2.4100570e+00   3.8607334e+00
   3.8419196e+00   6.2948512e+00   5.3196550e-01
   3.4010977e+00   1.0040662e+01   7.4407365e-01
   2.0462843e+00   1.0337115e+01   1.0355080e+00
   2.1306815e+00   2.5941693e+00   1.9785968e+00
   3.9284631e+00   6.7917161e+00   5.4203735e-01
   2.8281319e+00   9.6037742e+00   1.0532200e+00
   3.4915063e-01   2.5842444e+00   3.9502345e+00
   2.1589803e+00   1.0467614e+01   9.9899308e-01
   4.1097420e-01   2.7192881e+00   3.9015634e+00
   2.9970021e+00   1.0398300e+01   8.2064733e-01
   3.8169082e+00   9.8338195e+00   6.3216905e-01
   1.2775316e+00   5.0748091e+00   3.0150336e+00
   1.2872937e+00   1.7492889e+00   2.7431059e+00
   3.4069390e+00   5.8739492e+00   1.1740330e+00
   2.3888111e+00   3.5745252e+00   2.1910348e+00
   3.4354916e-01   2.5689678e+00   3.9548688e+00
   3.5692422e-01   2.4453865e+00   3.8964348e+00
   1.0471005e+00   3.3468368e+00   3.5249211e+00
   3.6697478e-01   2.4947160e+00   3.9142587e+00
   1.4041037e+00   7.9611273e+00   1.8077915e+00
   1.8631739e+00   4.8532450e+00   2.8535254e+00
   3.3777654e-01   2.6261030e+00   3.9429497e+00
   3.4299258e-01   2.5704486e+00   3.9552148e+00
   3.5863034e-01   2.3788011e+00   3.8647534e+00
   3.0767836e+00   8.7858332e+00   1.2054354e+00
   1.4222817e+00   9.5985618e+00   1.2458213e+00
   3.4573667e-01   2.5512333e+00   3.9465130e+00
   3.8505667e+00   7.8160981e+00   7.2554524e-01
   3.2896228e+00   1.0494020e+01   7.3517512e-01
   2.6684160e-01   3.3596713e+00   3.5942868e+00
   3.7755457e+00   6.4832105e+00   6.6138279e-01
   2.1065866e+00   8.9533213e+00   1.4342414e+00
   3.4282244e-01   2.5668221e+00   3.9540567e+00
   2.2869290e+00   4.6101097e+00   2.5403678e+00
   3.1710284e-01   2.8557497e+00   3.8849891e+00
   1.1922528e+00   9.2747628e+00   1.3525973e+00
   2.5925381e-01   3.4818181e+00   3.5956961e+00
   2.7410135e-01   5.8723177e+00   2.6134701e+00
   3.5976687e+00   1.0272439e+01   6.6500083e-01
   3.2941280e-01   2.7196420e+00   3.9233703e+00
   2.9381849e-01   3.0554961e+00   3.7694017e+00
   5.1655080e-01   2.9144878e+00   3.8244445e+00
   4.0200717e-01   2.2153622e+00   3.7728561e+00
   6.9294047e-01   8.0773340e+00   1.7378438e+00
   1.1921895e+00   4.0215268e+00   3.3439726e+00
   5.0295216e-01   2.9747915e+00   3.8094751e+00
   3.5266733e-01   2.5823853e+00   3.9496774e+00
   2.5858989e+00   6.9143732e+00   2.0030332e+00
   3.4271146e-01   2.5741035e+00   3.9550052e+00
   2.0673773e+00   8.9403387e+00   1.4433964e+00
   3.0807930e-01   2.9658829e+00   3.8586072e+00
   2.0994088e+00   1.0015252e+01   1.0683176e+00
   3.4437105e-01   2.5394986e+00   3.9416491e+00
   3.3001736e-01   2.7028669e+00   3.9224652e+00
   7.2801102e-01   7.5820373e+00   1.8081212e+00
   2.4747596e+00   9.7751971e+00   1.0896198e+00
   3.6744792e+00   5.6524689e+00   5.4319029e-01
   2.7628665e+00   9.3401125e+00   1.1546656e+00
   1.8314966e+00   1.0150652e+01   1.0943966e+00
   5.4887957e-01   6.1935464e+00   2.3675629e+00
   3.4730116e+00   1.0305365e+01   6.9754457e-01
   4.6382870e-01   1.8954518e+00   3.5768239e+00
   3.9613400e-01   6.5313124e+00   2.2366058e+00
   3.4364337e+00   5.2866413e+00   8.4817284e-01
   2.1949523e+00   2.4967143e+00   1.6784506e+00
   2.6892595e-01   3.5341507e+00   3.4948892e+00
   3.1480056e+00   9.3209241e+00   1.0142614e+00
   3.4328803e-01   2.5637759e+00   3.9526137e+00
   1.6963416e+00   9.2833652e+00   1.2990218e+00
   2.9598606e+00   1.0292977e+01   8.3836674e-01
   3.7937479e-01   2.2821603e+00   3.8132083e+00
   3.4240382e-01   2.5762960e+00   3.9538199e+00
   3.0877278e+00   4.0784153e+00   7.9311110e-01
   3.9650518e+00   6.9563528e+00   5.3705593e-01
   3.2494908e+00   8.5146753e+00   1.1839468e+00
   3.2680193e+00   4.5056074e+00   6.8698248e-01
   1.0583158e+00   3.8279118e+00   3.4353311e+00
   2.7516642e-01   3.2596788e+00   3.6692085e+00
   4.2470350e-01   5.7510150e+00   2.5371846e+00
   3.1874904e+00   4.3032435e+00   7.2052988e-01
   5.0051184e-01   2.1026067e+00   3.6728805e+00
   3.0162898e-01   3.0971774e+00   3.7121636e+00
   2.3613101e+00   1.0138595e+01   9.9892169e-01
   2.7810031e+00   7.3650622e+00   1.7726127e+00
   1.3394456e+00   9.1103234e+00   1.3326993e+00
   3.7565881e+00   6.4346700e+00   6.8146105e-01
   2.0235091e+00   1.0340780e+01   1.0396271e+00
   8.6825253e-01   8.5083539e+00   1.5697923e+00
   3.8199098e+00   6.6488435e+00   6.2853556e-01
   3.4199184e-01   2.5832210e+00   3.9538543e+00
   3.1725829e-01   2.8717379e+00   3.8915721e+00
   3.8900644e-01   2.6592689e+00   3.9214614e+00
   3.9112090e+00   6.5987152e+00   5.2913201e-01
   1.4666027e+00   9.4047153e+00   1.2524847e+00
   7.2216342e-01   6.6427332e+00   2.2044251e+00
   1.7399104e+00   2.7053496e+00   2.7325169e+00
   2.4165249e-01   5.3770092e+00   2.8067795e+00
   3.4198791e-01   2.5122825e+00   3.9298343e+00
   2.8678312e-01   3.1375225e+00   3.7515532e+00
   9.6016295e-01   4.5985508e+00   3.2078654e+00
   3.2207315e+00   9.9051551e+00   8.3644232e-01
   2.5271971e+00   1.0193970e+01   9.5592305e-01
   3.5772357e+00   5.3091397e+00   5.5448184e-01
   3.3734209e-01   2.6361484e+00   3.9443556e+00
   2.9451819e+00   3.7828624e+00   9.1724405e-01
   6.1814696e-01   6.4266452e+00   2.2769368e+00
   1.8074687e+00   3.2626329e+00   2.8619493e+00
   3.4240202e-01   2.5784630e+00   3.9545921e+00
   3.1405869e-01   2.8444300e+00   3.8532868e+00
   2.3586512e-01   3.9436249e+00   3.4292045e+00
   5.0269988e-01   2.6691719e+00   3.8615348e+00
   3.3056901e-01   6.2608756e+00   2.3977670e+00
   1.0871222e+00   6.7390797e+00   2.2708058e+00
   2.5370094e-01   5.6201275e+00   2.7296749e+00
   2.2541504e-01   4.4190071e+00   3.2552767e+00
   2.6880926e-01   3.3761958e+00   3.6666829e+00
   4.4886116e-01   3.8112376e+00   3.4163034e+00
   1.7639924e+00   1.0043165e+01   1.1181472e+00
   2.3045091e-01   5.1249777e+00   2.9294348e+00
   1.5814435e+00   8.0436788e+00   1.8113165e+00
   2.3565536e+00   8.6037990e+00   1.5386181e+00
   3.3725497e-01   2.6243714e+00   3.9396551e+00
   1.9978545e+00   8.9030568e+00   1.4647401e+00
   2.2569481e-01   4.3479925e+00   3.2718592e+00
   8.5929358e-01   7.9478360e+00   1.6867461e+00
   1.5090761e+00   7.9789993e+00   1.8260150e+00
   3.8731954e-01   5.7743366e+00   2.5113186e+00
   2.7720589e-01   3.2714002e+00   3.6184053e+00
   3.4203505e-01   2.5804008e+00   3.9533610e+00
   8.2644081e-01   8.3313495e+00   1.6108938e+00
   1.0555761e+00   8.5847102e+00   1.4905477e+00
   3.0746049e-01   5.6741738e+00   2.5625688e+00
   9.4833918e-01   8.5544475e+00   1.5208365e+00
   3.6657690e+00   5.5475132e+00   5.2271872e-01
   3.6761498e+00   5.5890978e+00   5.2363309e-01
   3.5924213e+00   5.4913023e+00   5.9675287e-01
   1.4408150e+00   8.3835401e+00   1.6190515e+00
   3.0157500e-01   3.0376644e+00   3.8333694e+00
   2.3344130e+00   2.6530450e+00   1.4568509e+00
   3.0794688e+00   1.0217646e+01   8.1947761e-01
   3.1347983e-01   2.8843718e+00   3.8052627e+00
   3.3905475e-01   2.6058223e+00   3.9411389e+00
   2.0781057e+00   1.0384863e+01   1.0244704e+00
   4.9733593e-01   2.6078707e+00   3.8593904e+00
   1.6196195e+00   9.7402699e+00   1.1815239e+00
   3.3956327e-01   2.5974180e+00   3.9426357e+00
   1.5786666e+00   1.6349292e+00   2.1283878e+00
   2.7995539e-01   3.2529732e+00   3.6275388e+00
   1.6507323e+00   1.7153429e+00   2.0736149e+00
   3.1328759e-01   2.8893159e+00   3.8717513e+00
   3.8593945e-01   2.3131276e+00   3.8268333e+00
   3.4284794e-01   2.5720499e+00   3.9545260e+00
   4.0275163e-01   2.2956590e+00   3.8107000e+00
   4.3691530e-01   2.3452254e+00   3.8164124e+00
   3.4834847e-01   6.2502888e+00   2.3520918e+00
   1.1941910e+00   7.0852577e+00   2.1435487e+00
   1.7766619e+00   9.8683234e+00   1.1369962e+00
   3.0338176e-01   2.9866089e+00   3.8301017e+00
   2.7537545e+00   4.0838298e+00   1.7680356e+00
   3.4378440e+00   4.9279786e+00   5.8803382e-01
   6.4345440e-01   1.6749648e+00   3.3456305e+00
   3.3678005e-01   2.6277344e+00   3.9373127e+00
   2.4266136e-01   4.7914992e+00   2.9496240e+00
   4.0370463e+00   7.4095361e+00   5.3082050e-01
   3.9243499e+00   9.3705871e+00   6.1637771e-01
   2.0333874e+00   2.5154997e+00   2.1172580e+00
   1.5608040e+00   5.7463980e+00   2.7358754e+00
   3.5592850e-01   2.4870875e+00   3.9156140e+00
   2.4274969e+00   2.9818692e+00   1.6345442e+00
   3.5353244e-01   2.4994034e+00   3.9214257e+00
   5.3984040e-01   7.5377069e+00   1.9419778e+00
   4.0468846e-01   2.2013272e+00   3.7654092e+00
   3.0658994e-01   2.9194786e+00   3.8322404e+00
   5.9603272e-01   6.7868964e+00   2.1041472e+00
   1.1262935e+00   5.5826928e+00   2.8198961e+00
   3.0077662e-01   2.9939615e+00   3.8152053e+00
   3.3247389e-01   2.7004247e+00   3.9350060e+00
   3.6990965e+00   9.5040688e+00   6.9987191e-01
   3.2097810e-01   2.8120437e+00   3.8991181e+00
   3.4411081e-01   2.5312793e+00   3.9380213e+00
   3.0827320e+00   9.8410123e+00   9.0745552e-01
   2.6335646e+00   3.1434314e+00   1.1750431e+00
   3.6792179e+00   5.5592565e+00   5.0766966e-01
   2.7261618e+00   6.5913016e+00   6.5026874e-01
   2.6131610e+00   5.3393771e+00   7.0139412e-01
   3.5223675e+00   5.1346403e+00   5.5764487e-01
   3.6155141e+00   5.3816186e+00   5.4860438e-01
   3.6758081e+00   5.5491609e+00   5.0967126e-01
   3.8335661e+00   7.1496883e+00   5.3133565e-01
   3.6322009e+00   5.4272578e+00   5.2602242e-01
   1.6712404e+00   8.6306348e+00   1.0084016e+00
   2.4527449e+00   2.8127509e+00   1.2736534e+00
   3.1827416e+00   4.5635986e+00   8.4393405e-01
   1.9483148e+00   9.0989534e+00   9.4338282e-01
   2.8750153e+00   3.6149305e+00   9.2542912e-01
   3.6342518e-01   2.3590275e+00   3.8517894e+00
   2.6801250e+00   1.0534735e+01   8.4897728e-01
   3.8931984e+00   7.0161527e+00   5.2607665e-01
   3.7343277e+00   5.7784116e+00   5.0987138e-01
   3.6678002e+00   5.5264133e+00   5.1270114e-01
   2.4695256e+00   7.2123326e+00   7.1695783e-01
   3.6800805e+00   5.5836573e+00   5.0856128e-01
   3.6757010e+00   5.5486437e+00   5.1013436e-01
   2.3069320e+00   2.5707668e+00   1.4106307e+00
   3.6796832e+00   5.5604142e+00   5.0790888e-01
   3.6057520e+00   5.3536966e+00   5.3791944e-01
   4.5290166e-01   1.9399577e+00   3.5880644e+00
   4.4828455e-01   2.0910116e+00   3.5218749e+00
   2.4194593e+00   9.3206884e+00   8.2120082e-01
   3.6587280e+00   5.5011054e+00   5.1542651e-01
   2.2662922e+00   2.5014375e+00   1.4365601e+00
   3.6334716e+00   5.4298127e+00   5.3493424e-01
   3.4586122e-01   2.6201873e+00   3.7490034e+00
   3.0516023e+00   1.0645384e+01   7.7580028e-01
   3.5743446e+00   5.2719117e+00   5.4205853e-01
   4.0178006e+00   9.1868206e+00   5.7838871e-01
   1.7807185e+00   9.7274857e+00   1.0630618e+00
   3.6799277e+00   5.5610895e+00   5.0806149e-01
   3.6707257e+00   5.5582192e+00   5.0966265e-01
   2.0172552e+00   8.3516978e+00   8.7963807e-01
   3.5419340e+00   5.1864454e+00   5.5175162e-01
   1.8204688e+00   9.2620579e+00   1.0001137e+00
   3.6773465e+00   5.5537040e+00   5.0907633e-01
   3.3595103e-01   2.6286489e+00   3.9438547e+00
   2.5813999e+00   4.1243345e+00   1.0341837e+00
   3.5424244e+00   5.1872805e+00   5.5193768e-01
   3.6427837e+00   5.4571047e+00   5.2167800e-01
   3.4085969e-01   2.5080720e+00   3.9216060e+00
   7.2703883e-01   3.1509397e+00   2.3439558e+00
   3.3168661e+00   4.6073759e+00   6.6951320e-01
   3.3138836e-01   2.6636077e+00   3.9215904e+00
   7.0606588e-01   6.7257459e+00   1.5598991e+00
   3.2679473e+00   5.5068973e+00   5.7864985e-01
   3.6929837e+00   1.0117031e+01   6.4539960e-01
   2.8351049e+00   1.0640947e+01   8.2120697e-01
   3.7667892e+00   7.6320515e+00   5.4659425e-01
   2.4821640e+00   5.6380903e+00   7.1674995e-01
   3.5621788e+00   5.2384245e+00   5.4964979e-01
   3.6212931e+00   5.4011819e+00   5.2152005e-01
   3.6807453e+00   5.5639783e+00   5.0808050e-01
   2.0870774e+00   8.8277109e+00   8.8359431e-01
   3.6734721e+00   5.5428344e+00   5.1057272e-01
   2.9266394e+00   3.7227969e+00   8.8896875e-01
   3.6795933e+00   5.5600794e+00   5.0800558e-01
   2.7919920e+00   3.4929818e+00   1.1576679e+00
   1.1299332e+00   6.1895979e+00   1.2047372e+00
   3.6781370e+00   5.5643808e+00   5.0827578e-01
   2.2537868e+00   2.4815137e+00   1.4477012e+00
   2.9791389e+00   3.8347705e+00   8.8152483e-01
   3.6419707e+00   7.4186157e+00   5.4926087e-01
   4.0641413e+00   7.7330314e+00   5.3548037e-01
   3.5414516e+00   7.3927302e+00   5.5668292e-01
   3.6422140e+00   5.4559791e+00   5.1941440e-01
   3.3349143e+00   4.7504527e+00   7.6380800e-01
   6.1462125e-01   1.6815145e+00   3.2919697e+00
   4.0106416e+00   9.2154015e+00   5.7981208e-01
   3.2859785e+00   9.7198658e+00   6.7445528e-01
   3.3550362e+00   5.7550991e+00   5.5094313e-01
   3.3078588e+00   4.5823839e+00   7.1228291e-01
   3.5956276e+00   5.3262576e+00   5.4232925e-01
   3.1858531e+00   4.2966259e+00   7.4051012e-01
   2.8617397e-01   3.1597941e+00   3.6565792e+00
   3.5299518e+00   5.1545168e+00   5.5502839e-01
   3.0784292e+00   1.0651020e+01   7.7107013e-01
   3.0023214e-01   5.1330443e+00   2.4944909e+00
   3.4703897e+00   4.9951172e+00   5.9193009e-01
   8.6442517e-01   8.4950250e+00   1.5509966e+00
   3.4744725e+00   7.1822368e+00   5.5634971e-01
   3.6249515e+00   5.4056721e+00   5.3193276e-01
   3.6994062e+00   9.7607421e+00   6.2701666e-01
   2.3835870e-01   4.2550211e+00   3.1175983e+00
   2.5225807e-01   3.6721993e+00   3.4374394e+00
   3.5359329e-01   2.4124278e+00   3.8814724e+00
   3.3722113e-01   2.5748166e+00   3.8817932e+00
   2.6555735e+00   1.0131897e+01   8.2283301e-01
   3.7164043e+00   5.7284423e+00   5.0952286e-01
   3.7755180e+00   5.9489291e+00   5.1139896e-01
   3.1373993e+00   5.8537864e+00   5.8276189e-01
   2.3607638e+00   3.0846243e+00   1.4451907e+00
   3.6405806e-01   2.5634806e+00   3.5988529e+00
   2.5332015e+00   2.9607167e+00   1.2467748e+00
   2.3845229e+00   2.7273824e+00   1.4104558e+00
   2.9537673e-01   4.5733571e+00   2.6270094e+00
   3.1027056e+00   4.1080571e+00   7.7633568e-01
   2.2131565e+00   9.9053445e+00   9.2567165e-01
   1.3818458e+00   9.5707742e+00   1.2534338e+00
   3.9013463e+00   8.1973561e+00   5.5368762e-01
   3.6772690e+00   5.5536251e+00   5.0871566e-01
   2.8733966e+00   3.6114350e+00   9.2979799e-01
   3.0118530e+00   3.9061446e+00   8.3099990e-01
   2.3464198e+00   6.4850459e+00   7.3380630e-01
   3.4196976e-01   2.5110527e+00   3.9292607e+00
   5.8634691e-01   1.9260775e+00   3.2436268e+00
   2.2469546e+00   7.1702492e+00   7.7092530e-01
   4.0323755e+00   9.0716638e+00   5.7357757e-01
   1.2039898e+00   1.6874646e+00   2.5235030e+00
   6.9243061e-01   5.1070627e+00   1.7444595e+00
   2.8612551e+00   9.1043427e+00   7.1184012e-01
   2.3160980e+00   4.5599972e+00   9.2295224e-01
   2.0035207e+00   2.1913637e+00   1.7640846e+00
   1.6768303e+00   8.2074565e+00   9.8303520e-01
   3.6767351e+00   5.8344782e+00   5.1251485e-01
   4.7448317e-01   5.8498117e+00   1.9422716e+00
   2.6659018e+00   1.0664663e+01   8.6504031e-01
   3.6737957e+00   5.5440610e+00   5.0939854e-01
   3.7302164e-01   2.3092561e+00   3.8276810e+00
   3.1066476e+00   8.9956995e+00   6.6484403e-01
   1.4262845e+00   2.1587719e+00   2.1725937e+00
   2.9615889e+00   6.1782888e+00   6.0523362e-01
   4.9738988e-01   1.9234899e+00   3.4504695e+00
   1.6671064e+00   9.8807831e+00   1.1310288e+00
   2.7284672e-01   3.3567362e+00   3.7005592e+00
   2.3000656e+00   1.0480935e+01   9.5103699e-01
   3.4971014e+00   5.0624397e+00   5.8832296e-01
   6.1775440e-01   3.2330552e+00   2.4607372e+00
   2.8779041e+00   6.5243939e+00   6.2019669e-01
   3.3654433e-01   4.9028437e+00   2.3922528e+00
   3.5848278e+00   5.2978440e+00   5.4468390e-01
   4.7600170e-01   7.0012748e+00   1.9885123e+00
   3.5238045e-01   2.4272040e+00   3.8829636e+00
   1.0270443e+00   7.5471779e+00   1.2795453e+00
   3.4838374e+00   5.3894736e+00   5.6105927e-01
   4.9859750e-01   6.0718087e+00   1.8829822e+00
   3.6490863e+00   5.4865346e+00   5.3142624e-01
   3.6839989e+00   5.5766546e+00   5.0818199e-01
   1.5623412e+00   9.7828774e+00   1.1732458e+00
   3.7084174e+00   5.6684346e+00   5.0892776e-01
   2.7564518e+00   3.3748502e+00   1.0192095e+00
   3.0627191e+00   6.5262675e+00   5.8947917e-01
   3.9111923e+00   7.4482858e+00   5.3440841e-01
   3.6643842e+00   5.5157324e+00   5.1675658e-01
   3.6331144e+00   8.9165001e+00   5.9730508e-01
   2.7447968e+00   8.4173750e+00   7.0069785e-01
   1.3235446e+00   9.3815500e+00   1.2646399e+00
   3.6786526e+00   5.5883073e+00   5.0869953e-01
   2.3369523e+00   7.0276639e+00   7.4476588e-01
   2.7178134e+00   6.2995449e+00   6.5235934e-01
   3.3744424e+00   6.8503496e+00   5.5684789e-01
   3.6778568e+00   5.5634374e+00   5.0828086e-01
   3.4003177e+00   4.8146684e+00   6.3248169e-01
   2.5194643e+00   3.0304198e+00   1.3683601e+00
   1.8460719e+00   1.9126001e+00   1.8416900e+00
   3.6689319e+00   5.5305648e+00   5.1100775e-01
   3.6438794e+00   5.4634599e+00   5.1431338e-01
   3.7794832e+00   5.9892224e+00   5.1184900e-01
   7.8143267e-01   1.4503278e+00   3.0707995e+00
   1.8889156e+00   8.1987538e+00   9.1142629e-01
   2.0981068e+00   1.0417487e+01   1.0145788e+00
   3.6866200e+00   5.5858628e+00   5.0825536e-01
   3.3246044e+00   4.6265886e+00   6.6419098e-01
   2.7446852e+00   4.6095952e+00   8.4904597e-01
   3.4548986e-01   2.5223081e+00   3.8416554e+00
   2.2437639e+00   2.4744907e+00   1.4790240e+00
   4.7817484e-01   2.2252068e+00   3.3140621e+00
   3.6358237e+00   5.4366538e+00   5.2779728e-01
   9.9190227e-01   1.5363815e+00   2.7957556e+00
   1.4225671e+00   6.7513214e+00   1.0327426e+00
   3.6556486e+00   5.4937394e+00   5.2543102e-01
   3.6790084e+00   5.5677654e+00   5.0819337e-01
   3.6714370e+00   5.5378459e+00   5.0988492e-01
   3.3179154e+00   4.6282530e+00   7.7802159e-01
   5.1865222e-01   4.4299105e+00   2.1609779e+00
   2.3566438e+00   8.9049688e+00   8.1364070e-01
   2.4453627e+00   2.8243044e+00   1.3590281e+00
   3.5974626e+00   5.3372598e+00   5.2772340e-01
   3.6614020e+00   5.5061543e+00   5.2058601e-01
   1.5954061e+00   1.8474870e+00   2.1589706e+00
   2.3201243e+00   9.0655944e+00   8.3175978e-01
   1.6261245e+00   5.6335506e+00   9.7138650e-01
   3.6671682e+00   5.5253683e+00   5.1180209e-01
   3.6799563e+00   5.5609973e+00   5.0806486e-01
   3.9730873e+00   7.3715796e+00   5.3069232e-01
   2.9164595e+00   3.7788756e+00   1.0814262e+00
   3.2030581e+00   9.4426494e+00   6.7143061e-01
   2.5559798e+00   3.1154462e+00   1.3449080e+00
   3.8956453e-01   3.4596035e+00   2.7949415e+00
   2.3439693e+00   8.5801378e+00   8.0018965e-01
   2.0168329e+00   2.1314212e+00   1.6744873e+00
   3.7036843e+00   5.7615089e+00   5.1038031e-01
   3.3708851e+00   6.1150548e+00   5.4449887e-01
   3.3542234e+00   8.7418799e+00   6.2010402e-01
   3.2473344e+00   5.9360611e+00   5.6172014e-01
   3.4934611e+00   5.0617186e+00   5.6375030e-01
   3.5014655e+00   6.1023743e+00   5.3037037e-01
   2.9940930e+00   4.5042051e+00   8.7616323e-01
   3.1141014e-01   2.9143583e+00   3.8769776e+00
   3.4109327e-01   2.5691812e+00   3.9535241e+00
   3.6742111e+00   5.5451045e+00   5.1227146e-01
   3.6791722e+00   5.5590381e+00   5.0784245e-01
   2.9470580e+00   6.9833209e+00   6.1556288e-01
   3.1647113e+00   4.2697101e+00   8.8710375e-01
   2.4039591e-01   3.8641989e+00   3.4006226e+00
   1.4004796e+00   1.6187167e+00   2.3511109e+00
   3.6463399e+00   5.4678714e+00   5.3049015e-01
   2.9138123e-01   3.1739339e+00   3.5827242e+00
   1.2444697e+00   2.4217849e+00   2.1781175e+00
   5.7657440e-01   7.6850835e+00   1.8836740e+00
   2.2424639e+00   2.5411246e+00   1.5568636e+00
   3.6696615e+00   5.5316383e+00   5.1209335e-01
   3.6797049e+00   5.5646235e+00   5.0811565e-01
   3.5706919e+00   5.2593867e+00   5.5073545e-01
   3.6064399e+00   5.5637971e+00   5.1905643e-01
   3.6629653e+00   5.5132347e+00   5.1874334e-01
   2.9619372e-01   3.0408592e+00   3.7028536e+00
   2.3315372e+00   2.6576924e+00   1.4662177e+00
   3.8816780e+00   6.4570671e+00   5.1664463e-01
   3.4545081e+00   5.6776948e+00   5.3827041e-01
   3.2631591e+00   4.4781922e+00   7.1352119e-01
   3.3692610e+00   1.0226768e+01   6.9199913e-01
   2.1474184e+00   8.6208544e+00   8.5517452e-01
   4.6777535e-01   2.2055612e+00   3.3571031e+00
   1.9479152e+00   2.0398535e+00   1.7410481e+00
   1.6438973e+00   9.9067287e+00   1.1469891e+00
   2.0204138e+00   1.0202200e+01   1.0186913e+00
   3.6391909e+00   5.4509038e+00   5.1517225e-01
   5.2796329e-01   7.1755555e+00   1.8934023e+00
   2.0846350e+00   1.0386863e+01   1.0151997e+00
   4.4695160e-01   1.9489585e+00   3.6106945e+00
   4.0651671e+00   8.2655644e+00   5.4797857e-01
   8.9551499e-01   8.6002733e+00   1.5330050e+00
   3.6317627e+00   5.4276902e+00   5.2183411e-01
   7.5101996e-01   8.2532679e+00   1.6719854e+00
   3.7207328e-01   2.6921215e+00   3.3722796e+00
   3.4467502e+00   4.9617112e+00   6.8856307e-01
   3.2250456e+00   1.0248978e+01   7.1586939e-01
   3.5858503e+00   5.2993545e+00   5.5573540e-01
   3.9539095e+00   8.7495535e+00   5.6761084e-01
   2.8259533e+00   3.5215592e+00   1.0639500e+00
   2.7313792e+00   3.4869082e+00   1.2114998e+00
   3.5684501e+00   5.6927775e+00   5.2197763e-01
   3.5373051e-01   2.4106969e+00   3.8806532e+00
   3.9053415e+00   6.8607120e+00   5.2275386e-01
   1.8041807e+00   1.0074597e+01   1.0914623e+00
   1.4670338e+00   9.7110602e+00   1.2204302e+00
   3.3287631e-01   2.8756441e+00   3.5003506e+00
   2.7847872e+00   6.2683024e+00   6.3894648e-01
   3.7414857e+00   5.8816130e+00   5.1110288e-01
   3.5676119e+00   5.2530646e+00   5.4650397e-01
   3.0271951e+00   3.9653063e+00   9.8456413e-01
   3.1072395e+00   4.8977141e+00   7.3165302e-01
   2.6652072e+00   3.2014983e+00   1.1401643e+00
   3.6108511e+00   5.3700181e+00   5.3190992e-01
   3.7081718e+00   5.6746284e+00   5.0899391e-01
   3.2936604e+00   4.5501436e+00   6.9063234e-01
   3.5677486e+00   5.2566992e+00   5.3832358e-01
   3.8469845e+00   7.6514598e+00   5.4226690e-01
   3.6718752e+00   5.5380994e+00   5.1128668e-01
   3.6241868e+00   5.4075110e+00   5.2314702e-01
   5.8803597e-01   6.5031356e+00   1.7202395e+00
   3.6921008e-01   2.3536165e+00   3.8176663e+00
   1.0115497e+00   8.9137796e+00   1.4600914e+00
   3.6485499e+00   5.4722764e+00   5.2084440e-01
   3.6588135e+00   5.5542022e+00   5.1175031e-01
   3.4551146e+00   6.2626153e+00   5.3693425e-01
   3.1813031e+00   1.0623074e+01   7.4971108e-01
   1.0214710e+00   8.6301377e+00   1.4002298e+00
   2.6760145e+00   6.3876285e+00   6.6043894e-01
   1.7726672e+00   5.6931631e+00   9.0688529e-01
   3.2312618e+00   5.5341020e+00   5.8195822e-01
   1.9440127e+00   9.5275769e+00   9.8005837e-01
   3.7933432e+00   6.0299468e+00   5.1216751e-01
   3.9327387e+00   8.2665768e+00   5.5407410e-01
   3.4812657e-01   2.7342051e+00   3.5246783e+00
   4.6576938e-01   6.8127183e+00   1.9948620e+00
   3.6524546e+00   5.4815892e+00   5.2235842e-01
   3.0881446e+00   4.0727181e+00   8.1425273e-01
   3.6805419e+00   5.5632419e+00   5.0807687e-01
   3.5690806e+00   6.6456452e+00   5.3534539e-01
   3.4010947e+00   5.8988035e+00   5.4143317e-01
   1.4412473e+00   9.6473678e+00   1.2262508e+00
   1.4745860e+00   9.4908792e+00   1.1843677e+00
   3.3220674e-01   2.6069568e+00   3.9033823e+00
   3.7311382e+00   5.7842876e+00   5.0999601e-01
   3.0772364e+00   1.0651479e+01   7.7132873e-01
   3.6956631e+00   5.6913876e+00   5.0953207e-01
   2.9155164e+00   8.1312721e+00   6.5790223e-01
   3.6324393e+00   5.6519327e+00   5.1379492e-01
   3.6305724e-01   2.5989622e+00   3.5559348e+00
   2.4243248e+00   1.0322863e+01   8.9895544e-01
   3.6509875e+00   5.5078585e+00   5.2519000e-01
   3.1582325e+00   1.0617712e+01   7.5344694e-01
   2.9070128e+00   3.6824155e+00   9.2175603e-01
   3.4150420e+00   8.6759256e+00   6.1059095e-01
   3.0799736e+00   6.1566516e+00   5.8456237e-01
   2.1113678e+00   7.6535441e+00   8.2108037e-01
   1.8595222e+00   9.4198023e+00   1.0006130e+00
   4.2678435e-01   2.0221492e+00   3.6629803e+00
   3.9222337e+00   6.6146879e+00   5.1828872e-01
   2.5213506e+00   1.0639566e+01   9.0181476e-01
   3.6490891e+00   6.4350647e+00   5.2500979e-01
   3.3939477e+00   5.1370709e+00   6.4497617e-01
   1.5043583e+00   9.7089877e+00   1.1961077e+00
   3.6335103e+00   5.4555065e+00   5.4221912e-01
   1.4017942e+00   1.6350063e+00   2.3478923e+00
   3.7102648e+00   5.7180942e+00   5.0951368e-01
   2.4376364e+00   1.0088236e+01   8.7566642e-01
   3.6792495e+00   5.5594107e+00   5.0759491e-01
   3.6787130e+00   5.5578221e+00   5.0794483e-01
   2.6833185e+00   3.8665689e+00   1.1207228e+00
   8.4825030e-01   1.4475944e+00   2.9795183e+00
   3.6720633e+00   5.5392057e+00   5.1018114e-01
   2.4895171e+00   2.9650022e+00   1.3829311e+00
   1.7225466e+00   1.0026218e+01   1.1239078e+00
   3.7863556e+00   5.9963395e+00   5.1183611e-01
   2.0770263e+00   9.8156163e+00   9.6184356e-01
   3.6757611e+00   5.5494371e+00   5.0886373e-01
   3.6909577e+00   5.6166980e+00   5.0856024e-01
   1.7094459e+00   9.9862425e+00   1.1247060e+00
   3.7717261e+00   5.9422699e+00   5.1136947e-01
   2.9171100e-01   3.1252616e+00   3.7942988e+00
   1.4836997e+00   9.7165516e+00   1.2098997e+00
   3.6177042e-01   2.3817458e+00   3.8454617e+00
   1.6267578e+00   1.6792949e+00   2.0768702e+00
   1.8161227e+00   9.5978222e+00   1.0362902e+00
   1.5443793e+00   8.5282415e+00   1.0517181e+00
   3.6171935e+00   5.3885532e+00   5.2516043e-01
   2.2153561e+00   6.1488346e+00   7.6850903e-01
   1.1286925e+00   2.6123328e+00   2.1678691e+00
   3.3410873e+00   4.6650570e+00   6.6243349e-01
   2.6403674e+00   3.1515824e+00   1.1095344e+00
   2.7260539e-01   3.3568220e+00   3.6806070e+00
   2.4562904e+00   5.0011348e+00   7.8628373e-01
   3.2121540e+00   4.3602087e+00   7.1219124e-01
   3.6750449e+00   5.5473694e+00   5.0922022e-01
   3.4902549e+00   5.5743945e+00   5.3710649e-01
   3.1842518e+00   4.2907068e+00   7.5507164e-01
   3.6397539e+00   5.6076097e+00   5.1306879e-01
   3.3199579e+00   9.5901395e+00   6.6238808e-01
   3.6612357e+00   5.5083919e+00   5.2020192e-01
   3.6924465e-01   3.0362192e+00   3.1148765e+00
   3.6038550e+00   5.3531162e+00   5.2791497e-01
   3.6558019e+00   5.4941628e+00   5.2527240e-01
   3.5972365e+00   5.3485544e+00   5.7069142e-01
   5.1644525e-01   2.0002806e+00   3.3541394e+00
   3.2470556e+00   6.7917283e+00   5.6900380e-01
   3.4109211e-01   2.5624139e+00   3.9523404e+00
   2.0849411e+00   1.0342940e+01   1.0097521e+00
   3.3524638e+00   4.7263449e+00   7.5959199e-01
   3.2567790e+00   4.4684527e+00   6.7752110e-01
   4.3254287e-01   2.0005224e+00   3.6471226e+00
   3.0686723e-01   2.9552023e+00   3.8588012e+00
   2.2547687e+00   2.4851259e+00   1.4522888e+00
   6.2498356e-01   1.5910024e+00   3.2910763e+00
   1.6553260e+00   9.9152130e+00   1.1422301e+00
   3.7029155e+00   5.6554302e+00   5.0883771e-01
   3.6377724e+00   5.4444718e+00   5.2098912e-01
   4.5315542e-01   4.2135555e+00   2.3487468e+00
   3.5939245e+00   5.8605472e+00   5.2027399e-01
   2.0942408e+00   1.0417262e+01   1.0161461e+00
   3.9696120e+00   7.1639997e+00   5.2663267e-01
   3.2875284e+00   5.4741257e+00   5.7749456e-01
   2.3412824e+00   1.0094610e+01   9.0379006e-01
   2.6794182e-01   5.7670242e+00   2.6036987e+00
   3.6794237e+00   5.5597025e+00   5.0849979e-01
   3.5470393e+00   5.8158489e+00   5.2346980e-01
   2.6158536e+00   9.0817557e+00   7.6081485e-01
   3.8059843e+00   6.6137824e+00   5.2154271e-01
   3.7034905e+00   5.6493715e+00   5.0876917e-01
   3.4646770e+00   4.9884188e+00   5.7151009e-01
   3.0637618e+00   8.5379600e+00   6.5112907e-01
   3.0731480e+00   5.5439971e+00   6.0796793e-01
   2.6956334e+00   3.2564111e+00   1.0665226e+00
   3.2994270e+00   6.2333303e+00   5.5405423e-01
   2.2426662e-01   4.8588082e+00   3.0585633e+00
   2.7868451e+00   6.4496411e+00   6.3818139e-01
   3.7234337e+00   5.7376730e+00   5.0953403e-01
   2.0727631e+00   5.5481302e+00   8.1753670e-01
   3.1793713e+00   8.7993014e+00   6.4548181e-01
   2.7463776e+00   1.0180142e+01   8.0517517e-01
   3.4941550e+00   5.0626832e+00   5.6393361e-01
   3.0073861e+00   9.8304920e+00   7.2614293e-01
   6.3779753e-01   1.8108522e+00   3.2061342e+00
   3.7961555e+00   6.3233679e+00   5.1669893e-01
   2.6427950e+00   3.1749696e+00   1.2105111e+00
   1.8205427e+00   9.8614211e+00   1.0605673e+00
   3.4609741e+00   4.9775646e+00   5.7752594e-01
   3.5230464e+00   5.1376615e+00   5.5603305e-01
   1.6235810e+00   7.8129069e+00   9.8313795e-01
   1.9168005e+00   6.5104075e+00   8.5161063e-01
   2.0557559e+00   9.3638409e+00   9.2778451e-01
   3.8254842e+00   8.6824737e+00   5.7333419e-01
   1.6500619e+00   1.7034675e+00   2.0524799e+00
   2.3497384e+00   3.0343664e+00   1.4622276e+00
   3.6125826e+00   5.3765145e+00   5.2556124e-01
   3.0682628e-01   2.9083853e+00   3.8308511e+00
   3.9764316e-01   2.2955905e+00   3.6379106e+00
   2.7025694e+00   6.1751846e+00   6.5654375e-01
   3.6793576e+00   5.5593848e+00   5.0822607e-01
   3.6437946e+00   5.5083126e+00   5.2446145e-01
   3.6784085e+00   5.5566186e+00   5.0876567e-01
   3.8371989e+00   7.7316763e+00   5.4482858e-01
   3.8173664e+00   9.6556578e+00   6.1143598e-01
   2.6341844e+00   9.0799803e+00   7.5666537e-01
   3.6798285e+00   5.5607217e+00   5.0801912e-01
   3.6767813e+00   5.5559723e+00   5.0960903e-01
   2.7804577e+00   5.6932977e+00   6.5287133e-01
   3.3348853e+00   4.6518433e+00   6.6809642e-01
   3.9196314e+00   9.6627713e+00   6.0344983e-01
   3.6865191e+00   5.5877069e+00   5.0827579e-01
   1.1437508e+00   6.9911632e+00   1.1878047e+00
   1.2391177e+00   6.4546216e+00   1.1283854e+00
   3.4167333e+00   4.9172762e+00   7.0274922e-01
   7.2060630e-01   7.3017935e+00   1.5660719e+00
   2.7384252e-01   3.3403110e+00   3.6875119e+00
   3.5460166e+00   5.1951010e+00   5.5549469e-01
   1.5894211e+00   9.6724816e+00   1.1438943e+00
   2.6167281e+00   3.1074142e+00   1.1290487e+00
   3.6734504e+00   5.5434066e+00   5.0899343e-01
   2.7478341e+00   7.7115996e+00   6.7321171e-01
   2.5214256e+00   2.9717580e+00   1.3177934e+00
   3.0506497e+00   4.0121482e+00   9.6371773e-01
   4.1389151e-01   2.3334471e+00   3.4745719e+00
   2.8198372e+00   3.7977023e+00   1.1318222e+00
   2.2512438e-01   4.3126652e+00   3.3003886e+00
   3.5650142e+00   5.2945759e+00   5.9492056e-01
   2.5038070e+00   3.5331217e+00   1.2580162e+00
   3.5915705e+00   5.4218128e+00   5.5174958e-01
   4.0454668e+00   7.5033930e+00   5.3121187e-01
   3.0206108e+00   3.9253157e+00   8.2571251e-01
   3.6752633e+00   5.5477783e+00   5.0999382e-01
   3.5330981e-01   2.5097543e+00   3.8102079e+00
   3.6179016e+00   5.5979649e+00   5.1585487e-01
   2.9464250e+00   1.0266119e+01   7.6799159e-01
   3.6353700e+00   5.4375956e+00   5.2247965e-01
   3.4324581e+00   4.9056006e+00   5.8670868e-01
   1.0178465e+00   8.0303132e+00   1.3224397e+00
   1.1016845e+00   8.6701922e+00   1.3364602e+00
   3.5422477e+00   5.7583836e+00   5.2558493e-01
   2.9934092e+00   3.9185037e+00   1.0253892e+00
   3.2862596e+00   7.6248004e+00   5.8852635e-01
   3.5781699e+00   5.2811097e+00   5.4321954e-01
   3.6954339e+00   5.6274661e+00   5.0862018e-01
   1.0385679e+00   1.4975132e+00   2.7494519e+00
   3.9028437e+00   9.2349654e+00   5.8766137e-01
   3.6204068e+00   5.3974443e+00   5.2383777e-01
   3.2513566e+00   4.4550861e+00   6.8196341e-01
   3.6723139e+00   5.5395892e+00   5.1106103e-01
   2.7749583e-01   5.9346235e+00   2.5722422e+00
   2.6763026e+00   7.1357663e+00   6.7004862e-01
   2.6020209e+00   9.7717412e+00   8.0650229e-01
   2.3828640e+00   3.0184208e+00   1.4528305e+00
   2.3274258e+00   9.5689748e+00   8.6204684e-01
   3.3922552e+00   5.1284622e+00   6.4814801e-01
   3.2014759e+00   1.0534702e+01   7.3893290e-01
   2.8009315e-01   3.2645631e+00   3.7405848e+00
   3.6793557e+00   5.5594092e+00   5.0814194e-01
   2.0898052e+00   2.2337083e+00   1.6046036e+00
   3.6705996e+00   5.5349736e+00   5.1192759e-01
   2.7803402e+00   7.0832763e+00   6.4747345e-01
   1.9878444e+00   5.4480103e+00   8.4749729e-01
   3.7146197e+00   5.7008538e+00   5.0922488e-01
   1.8269460e+00   7.0816680e+00   8.8862956e-01
   2.2948572e+00   9.9943182e+00   9.0860194e-01
   2.7696763e-01   3.3081276e+00   3.7289194e+00
   2.9129035e+00   3.6942020e+00   8.9723021e-01
   2.5310611e+00   2.9532100e+00   1.2228726e+00
   3.2786884e+00   4.9389461e+00   7.1545036e-01
   2.1711216e+00   1.0473020e+01   9.9470266e-01
   3.8127679e+00   6.2914460e+00   5.1561111e-01
   3.0179454e+00   1.0658064e+01   7.8358681e-01
   1.8414405e+00   1.9367137e+00   1.8732200e+00
   3.5520647e+00   5.2133790e+00   5.4674528e-01
   3.6312409e+00   5.4236954e+00   5.2823493e-01
   3.6918782e+00   5.6209685e+00   5.0859887e-01
   3.2417652e+00   5.4838596e+00   5.8480819e-01
   3.7394821e+00   6.0322194e+00   5.1366441e-01
   6.1370867e-01   1.6917869e+00   3.2913441e+00
   3.4847858e-01   2.4482915e+00   3.8992815e+00
   3.6506118e+00   5.4790613e+00   5.1728733e-01
   3.6208943e+00   5.6516200e+00   5.1507199e-01
   3.5752608e-01   2.3787845e+00   3.8648956e+00
   3.8118259e+00   6.1091506e+00   5.1292478e-01
   3.6499995e+00   5.4748965e+00   5.2357769e-01
   4.0710680e-01   6.3632055e+00   2.1182273e+00
   3.5496498e+00   6.5118760e+00   5.3383250e-01
   3.4760266e-01   2.4535000e+00   3.9019396e+00
   2.9739672e+00   3.8224710e+00   9.0283333e-01
   1.3294748e+00   9.4368244e+00   1.2676900e+00
   3.5220608e-01   2.4277491e+00   3.8867707e+00
   7.9802634e-01   1.4294764e+00   3.0475435e+00
   5.9052961e-01   1.9719819e+00   3.2121352e+00
