# Supplementary material for: Rethinking Colour Constancy
Source: PLoS One. 2015 Sep 10;10(9):e0135029. doi: 10.1371/journal.pone.0135029 (PMC4565710; doi:10.1371/journal.pone.0135029)
Supplement: S1 Dataset — (ZIP) [file pone.0135029.s002.zip › 5-TransitionMetamerReflectanceData/NtoG_20munsells/targetXYZ_17.txt]

   6.9128721e-01   2.0825244e+00   3.2648097e+00
   3.2022376e-01   2.2143241e+00   3.5784875e+00
   2.0598564e-01   4.1937558e+00   2.6942983e+00
   2.4323773e-01   3.0600530e+00   3.2928677e+00
   1.2371242e+00   8.5072176e+00   1.1082594e+00
   2.7649822e+00   6.5581679e+00   1.4498481e+00
   3.5979482e-01   2.2196583e+00   3.5586264e+00
   1.8991830e+00   8.5559106e+00   1.0828450e+00
   9.4959500e-01   3.0860922e+00   3.1613432e+00
   2.2891079e+00   9.5364311e+00   7.7869396e-01
   3.7167467e+00   7.1116184e+00   4.3852895e-01
   3.6400144e-01   2.1646252e+00   3.5414899e+00
   7.2012266e-01   7.6050232e+00   1.4210238e+00
   1.6082642e+00   9.1423559e+00   9.5732401e-01
   3.2084691e-01   2.2100238e+00   3.5806800e+00
   2.9573873e+00   5.3114447e+00   1.2717343e+00
   3.3042523e-01   2.1402142e+00   3.5496791e+00
   1.8573985e+00   9.2710171e+00   9.0245192e-01
   1.0544762e+00   3.6616714e+00   2.9984470e+00
   1.7608746e+00   2.5899818e+00   2.2812041e+00
   3.6360767e-01   2.1968043e+00   3.5515933e+00
   1.5815337e+00   8.6203283e+00   1.0633268e+00
   3.5622771e+00   8.7100792e+00   5.0549593e-01
   4.6789305e-01   2.0027575e+00   3.4082156e+00
   3.1959400e+00   7.7877787e+00   8.5224636e-01
   3.0967425e-01   2.3078889e+00   3.5271222e+00
   1.0112992e+00   8.2771890e+00   1.2092972e+00
   1.2015563e+00   8.6278715e+00   1.1108448e+00
   5.0991753e-01   6.9058549e+00   1.6640744e+00
   1.5797661e+00   1.4484650e+00   1.4474537e+00
   3.2603999e-01   2.1759776e+00   3.5687568e+00
   1.4635063e+00   1.3290225e+00   1.5826471e+00
   3.5637264e+00   5.8562236e+00   4.1624833e-01
   1.4529367e+00   1.3948324e+00   1.7418624e+00
   2.1581121e-01   3.5236167e+00   3.0963047e+00
   1.9556397e+00   9.5193934e+00   8.5708492e-01
   2.9868113e+00   4.1722123e+00   6.6762647e-01
   2.0952915e+00   2.1317054e+00   8.0614647e-01
   3.1770448e-01   2.2466184e+00   3.5754536e+00
   7.2076524e-01   7.6066714e+00   1.4202792e+00
   3.1238337e-01   2.2916446e+00   3.5607245e+00
   3.6869000e-01   1.9061941e+00   3.4139368e+00
   2.6176954e-01   2.8543878e+00   3.2722166e+00
   2.5388268e+00   9.2147727e+00   7.7182268e-01
   2.8794113e+00   9.3069926e+00   6.6861132e-01
   3.8604929e-01   1.8036551e+00   3.3487124e+00
   1.7446917e+00   9.3293339e+00   9.1527608e-01
   3.0986644e-01   2.3027417e+00   3.5453864e+00
   1.7525921e+00   7.6521827e+00   1.4641096e+00
   3.5940876e+00   7.9409826e+00   5.2583964e-01
   3.1949704e-01   2.2245179e+00   3.5781978e+00
   3.3332619e-01   2.2249224e+00   3.5736514e+00
   1.7713904e+00   9.3577563e+00   9.0842066e-01
   2.3833629e+00   2.6473285e+00   6.1398900e-01
   3.1577944e-01   2.2532847e+00   3.5667374e+00
   2.9162531e+00   3.6926344e+00   4.0051682e-01
   3.4784464e+00   9.0640712e+00   5.1567483e-01
   2.5456404e+00   2.9899031e+00   5.9913204e-01
   2.6831009e+00   3.1790603e+00   4.1183894e-01
   3.2749661e+00   4.7458585e+00   4.1843849e-01
   1.8760841e+00   7.3310752e+00   1.5775666e+00
   3.5245208e-01   2.0851360e+00   3.5140059e+00
   3.2157230e-01   2.2047545e+00   3.5826632e+00
   2.8369534e+00   7.7437714e+00   1.0984073e+00
   2.6707973e-01   2.7009063e+00   3.3791292e+00
   2.2469731e+00   9.1154512e+00   8.6492002e-01
   7.0731099e-01   2.7953596e+00   3.3276667e+00
   2.7341818e+00   3.2720761e+00   3.9924418e-01
   2.8835513e-01   2.5141025e+00   3.4840519e+00
   3.0083347e-01   2.4155513e+00   3.5317433e+00
   4.6700650e-01   1.5101281e+00   3.1250462e+00
   3.2161854e-01   2.2023443e+00   3.5822019e+00
   3.2663675e-01   2.2117613e+00   3.5786630e+00
   3.3423417e-01   2.5933033e+00   3.4119789e+00
   3.0854880e-01   2.3343888e+00   3.5527153e+00
   2.7053385e+00   9.5660928e+00   6.7768015e-01
   2.6899094e+00   6.5334959e+00   1.5063392e+00
   3.2028318e-01   2.2139105e+00   3.5787078e+00
   8.1518512e-01   1.7220557e+00   2.9847460e+00
   2.6570104e+00   3.1311754e+00   4.2177451e-01
   2.7071141e-01   5.5878614e+00   2.2073692e+00
   1.4677406e+00   9.0022069e+00   1.0022355e+00
   2.6679186e+00   3.1512594e+00   4.1508718e-01
   1.6145887e+00   8.0319872e+00   1.2890602e+00
   3.1769049e-01   2.2370182e+00   3.5726156e+00
   2.0058265e-01   4.0294356e+00   2.7944798e+00
   8.6875606e-01   1.3369261e+00   2.6684200e+00
   2.3116784e-01   3.2469138e+00   3.2212506e+00
   2.9345215e-01   2.4642167e+00   3.5020228e+00
   3.0186674e+00   8.8707313e+00   7.0372033e-01
   6.7000195e-01   1.3627887e+00   2.8834833e+00
   2.6551376e-01   2.7232425e+00   3.3852286e+00
   2.2044814e-01   4.9654210e+00   2.4589629e+00
   4.4114613e-01   1.6520230e+00   3.2318036e+00
   1.9265237e+00   8.5085116e+00   1.0957043e+00
   6.2771723e-01   1.3165244e+00   2.8784459e+00
   3.6340313e+00   7.5167046e+00   5.0688414e-01
   3.2492605e+00   7.6614244e+00   8.3333751e-01
   2.8679648e+00   9.5053933e+00   6.4907160e-01
   5.0403399e-01   6.9094260e+00   1.6770387e+00
   3.2429160e-01   2.1925021e+00   3.5773547e+00
   2.6903086e+00   9.6413757e+00   6.7513525e-01
   2.0748663e-01   4.6980606e+00   2.5627434e+00
   5.3946876e-01   1.3485268e+00   2.9633629e+00
   3.5905543e+00   7.5961025e+00   5.3364027e-01
   3.0089836e-01   2.4147145e+00   3.5318626e+00
   4.8505665e-01   1.7646505e+00   3.2769428e+00
   2.0518301e+00   4.1168901e+00   2.2985209e+00
   3.2436926e-01   2.1622368e+00   3.5621410e+00
   3.1361046e+00   4.3253249e+00   4.2085627e-01
   5.4947929e-01   1.3728371e+00   2.9761299e+00
   3.1014852e-01   2.3004690e+00   3.5495196e+00
   3.1990966e-01   2.2148120e+00   3.5762643e+00
   3.0363192e+00   4.9649292e+00   1.0544211e+00
   3.1998233e+00   9.4578494e+00   5.6685843e-01
   2.7736490e+00   3.3826905e+00   4.1296492e-01
   3.1671491e-01   2.2533657e+00   3.5724743e+00
   4.8367840e-01   1.9861884e+00   3.3901166e+00
   2.9586664e+00   4.5722354e+00   1.0573186e+00
   3.2037793e-01   2.2130214e+00   3.5788192e+00
   2.2596974e+00   2.4032508e+00   6.3888541e-01
   2.8261498e+00   3.4805245e+00   4.0001315e-01
   5.4286177e-01   1.3391983e+00   2.9537036e+00
   2.6897209e+00   3.2075770e+00   4.3270733e-01
   7.6520200e-01   2.5334101e+00   3.3025149e+00
   3.5014236e+00   5.5692495e+00   4.1295415e-01
   3.4676275e+00   8.8039636e+00   5.3867981e-01
   2.6574345e+00   3.7497792e+00   1.2737184e+00
   2.5842652e-01   3.0010788e+00   3.1991682e+00
   2.2389360e+00   9.6162719e+00   7.8323146e-01
   3.5893002e-01   2.0665094e+00   3.5020209e+00
   2.7206049e+00   6.9001475e+00   1.4021010e+00
   7.7460022e-01   2.2067296e+00   3.2341852e+00
   4.6562333e-01   2.0289122e+00   3.4203567e+00
   3.2154305e-01   2.2034688e+00   3.5821598e+00
   8.4044549e-01   1.1761256e+00   2.5528377e+00
   5.1934652e-01   1.7986102e+00   3.2725099e+00
   1.8040590e+00   9.1978970e+00   9.2017893e-01
   3.2124296e-01   2.2075671e+00   3.5818810e+00
   3.1968320e-01   2.2219312e+00   3.5783967e+00
   3.2175106e-01   2.2234473e+00   3.5726167e+00
   3.3129372e-01   2.1542728e+00   3.5562251e+00
   5.4175113e-01   2.1279001e+00   3.4005110e+00
   1.5919955e+00   1.4509462e+00   1.4067319e+00
   3.2120386e-01   2.2059851e+00   3.5810063e+00
   3.2038808e-01   2.2152325e+00   3.5799402e+00
   1.7283779e+00   2.4312881e+00   2.2374017e+00
   3.5101837e-01   2.1059689e+00   3.5247635e+00
   2.7368758e-01   2.6816879e+00   3.4335112e+00
   8.5611381e-01   1.9802883e+00   3.0738994e+00
   3.5894251e-01   2.0236716e+00   3.4813718e+00
   3.1364253e+00   4.3400498e+00   4.3451898e-01
   7.0332919e-01   6.7524504e+00   1.6168856e+00
   1.9216340e+00   5.7797041e+00   2.1061673e+00
   2.9074668e+00   3.8253587e+00   5.3473994e-01
   1.4084510e+00   8.3530208e+00   1.1352341e+00
   1.4399601e+00   8.3028206e+00   1.1527119e+00
   2.7410382e+00   9.0168386e+00   7.7192354e-01
   2.1184833e+00   2.2504719e+00   1.0397356e+00
   2.5270537e-01   2.9259943e+00   3.3398111e+00
   3.1605281e-01   2.4140622e+00   3.4840736e+00
   1.4639020e+00   8.9107817e+00   1.0042841e+00
   3.4362627e+00   8.8764723e+00   5.4289512e-01
   3.2829437e-01   2.1571960e+00   3.5586678e+00
   1.0613471e+00   8.2859572e+00   1.1819443e+00
   1.5269628e+00   6.4571775e+00   1.9462349e+00
   4.9485688e-01   2.0769981e+00   3.4175359e+00
   1.0002296e+00   3.3248431e+00   3.1055635e+00
   2.5612916e-01   2.8150449e+00   3.3336005e+00
   3.2202263e-01   2.2008612e+00   3.5820337e+00
   3.1330087e+00   4.9281782e+00   8.1022001e-01
   4.1462120e-01   6.3890982e+00   1.8275719e+00
   1.2454722e+00   6.6567329e+00   1.8329226e+00
   2.7125053e+00   8.7885063e+00   8.3603854e-01
   3.5182182e-01   2.2119497e+00   3.5634267e+00
   2.4342450e+00   7.8062906e+00   1.2632215e+00
   3.2138922e-01   2.1964109e+00   3.5799391e+00
   3.1485632e-01   2.2532195e+00   3.5559620e+00
   2.8019285e+00   8.8815147e+00   7.8445006e-01
   1.5294718e+00   8.9620437e+00   9.8895962e-01
   2.8506852e-01   2.6401055e+00   3.3804103e+00
   2.3886137e+00   7.4860869e+00   1.3894671e+00
   2.4209882e-01   2.9996941e+00   3.2707469e+00
   2.9808581e+00   7.3320372e+00   1.1280710e+00
   3.3653779e+00   5.3725176e+00   5.1895793e-01
   4.5026690e-01   2.1788696e+00   3.4835944e+00
   1.1857231e+00   2.1258999e+00   2.7984632e+00
   2.9359867e+00   6.7972872e+00   1.2753940e+00
   3.2497001e-01   2.1921126e+00   3.5769953e+00
   1.8306722e+00   8.9679494e+00   9.5854434e-01
   3.2849406e+00   4.7821652e+00   4.1899595e-01
   3.0875833e-01   2.3148547e+00   3.5432291e+00
   4.0911327e-01   1.8746016e+00   3.3782896e+00
   3.2527208e-01   2.2644323e+00   3.5559507e+00
   3.0661656e-01   2.3587037e+00   3.5112032e+00
   3.1206954e-01   2.2760250e+00   3.5408312e+00
   3.2257330e+00   4.5437624e+00   4.0556913e-01
   3.4882707e-01   2.0820135e+00   3.5136420e+00
   7.7189883e-01   1.9007058e+00   3.1169182e+00
   3.2176089e-01   2.2023687e+00   3.5829029e+00
   3.5979907e+00   8.4920140e+00   5.0271473e-01
   1.8616366e+00   9.4426566e+00   8.8309518e-01
   4.5494866e-01   2.2251277e+00   3.4931538e+00
   3.1920229e-01   2.2213476e+00   3.5711933e+00
   2.4672158e+00   9.2847115e+00   7.7468008e-01
   5.3219914e-01   5.0419151e+00   2.3502995e+00
   3.9764840e-01   2.0807467e+00   3.4875583e+00
   3.8105471e-01   2.0383070e+00   3.4778814e+00
   3.7305663e+00   7.9049362e+00   4.5453706e-01
   2.2754773e-01   3.2164841e+00   3.1633036e+00
   2.8867887e-01   2.5213119e+00   3.4883405e+00
   3.5456059e-01   1.9750892e+00   3.4563122e+00
   2.5861316e+00   9.6241999e+00   6.9977667e-01
   4.3160909e-01   2.2013242e+00   3.5041371e+00
   9.7070364e-01   4.7396659e+00   2.6320494e+00
   3.0130293e+00   4.0712882e+00   4.8510980e-01
   2.4667683e-01   3.3601423e+00   3.0344577e+00
   3.2172417e+00   7.9543829e+00   8.0374239e-01
   3.8191460e-01   2.5723673e+00   3.4372537e+00
   1.0582366e+00   1.3102479e+00   2.4052547e+00
   3.4320074e+00   9.1406053e+00   5.2448858e-01
   3.1694644e-01   2.2491478e+00   3.5725743e+00
   3.6397409e+00   6.4595115e+00   4.3543276e-01
   3.2284510e-01   2.1996292e+00   3.5810259e+00
   3.0254065e-01   2.3918136e+00   3.4927276e+00
   3.2491042e-01   2.1904595e+00   3.5761980e+00
   3.2178007e-01   2.2012329e+00   3.5822622e+00
   1.2187984e+00   8.5143965e+00   1.1124558e+00
   3.0544958e-01   2.3739002e+00   3.5454177e+00
   8.3620735e-01   3.2448239e+00   3.1775420e+00
   3.2913473e-01   2.1624341e+00   3.5612333e+00
   4.3287746e-01   1.9194445e+00   3.3908356e+00
   3.1864419e-01   2.2295714e+00   3.5755010e+00
   3.1718550e-01   2.2408475e+00   3.5699065e+00
   1.1267543e+00   1.3985334e+00   2.3902501e+00
   3.2165892e-01   2.2008856e+00   3.5821156e+00
   3.6935083e+00   6.8244570e+00   4.3419462e-01
   3.1602916e-01   2.2572836e+00   3.5693741e+00
   3.2194722e+00   9.2208470e+00   5.7785901e-01
   5.7834883e-01   6.7573548e+00   1.6267383e+00
   9.4636811e-01   4.4205070e+00   2.7568384e+00
   2.6763543e+00   3.1621274e+00   4.1055368e-01
   1.5276320e+00   6.1264899e+00   2.0846653e+00
   2.2164041e-01   3.4167422e+00   3.1504239e+00
   1.9135079e+00   7.8355553e+00   1.3755185e+00
   3.4773243e-01   2.1105798e+00   3.5284933e+00
   1.5186998e+00   8.3026708e+00   1.1623970e+00
   1.9086083e+00   1.8857824e+00   1.1470600e+00
   4.0042809e-01   2.3784255e+00   3.5185239e+00
   2.7695551e+00   3.8370125e+00   1.0367797e+00
   6.4244206e-01   1.2726286e+00   2.8299564e+00
   5.2581492e-01   1.4316039e+00   3.0352623e+00
   1.1855885e+00   1.3105565e+00   2.2043373e+00
   1.1435748e+00   8.1208467e+00   1.1924875e+00
   2.8269504e+00   7.6805443e+00   1.1233461e+00
   3.5259267e+00   8.3775586e+00   5.4424674e-01
   2.9075637e+00   4.5423411e+00   1.1600963e+00
   1.1265690e+00   2.7243426e+00   3.0323862e+00
   3.0657781e-01   2.3742347e+00   3.5041065e+00
   1.4574363e+00   8.3582740e+00   1.1359749e+00
   2.9391295e-01   2.4463413e+00   3.4561404e+00
   3.1564259e-01   2.2523474e+00   3.5653099e+00
   4.0443326e-01   1.7394943e+00   3.3034891e+00
   9.8918912e-01   3.5874813e+00   3.0408087e+00
   2.8125458e+00   3.4667080e+00   4.1109091e-01
   2.6677567e-01   2.7195695e+00   3.3331380e+00
   3.4371336e-01   2.1582633e+00   3.5519508e+00
   3.2538661e-01   2.1617304e+00   3.5616936e+00
   3.0823995e+00   9.5684806e+00   5.9046783e-01
   1.0563856e+00   7.8184621e+00   1.2844023e+00
   1.9448487e+00   5.0293293e+00   2.2949870e+00
   3.2184474e-01   2.2013898e+00   3.5823315e+00
   1.9890541e-01   4.2871636e+00   2.7440057e+00
   3.0398732e+00   4.0276399e+00   4.0980337e-01
   2.3292010e-01   3.1493389e+00   3.1362379e+00
   2.9684259e+00   9.2601161e+00   6.4967580e-01
   2.6402508e+00   3.0942719e+00   4.2049728e-01
   3.2937744e-01   2.1645209e+00   3.5621328e+00
   3.2139067e-01   2.2042148e+00   3.5815953e+00
   2.4688326e-01   2.9342862e+00   3.2814732e+00
   3.4474322e-01   2.0766817e+00   3.5125748e+00
   2.9462621e-01   2.4076570e+00   3.4784700e+00
   3.5492913e+00   8.9343296e+00   5.0280591e-01
   3.3795087e+00   6.3907428e+00   7.3649454e-01
   2.2511039e+00   9.6693281e+00   7.7819245e-01
   3.0054815e+00   3.9542846e+00   4.1560453e-01
   3.1110985e+00   5.4149074e+00   1.0339733e+00
   7.2654294e-01   1.5594415e+00   2.9711640e+00
   3.9217032e-01   2.2857514e+00   3.5397171e+00
   3.1892525e-01   2.2265512e+00   3.5757687e+00
   3.1884482e-01   2.2274345e+00   3.5752715e+00
   3.0558253e-01   2.3562537e+00   3.5402993e+00
   2.7883124e+00   6.8017028e+00   1.3851834e+00
   3.1690330e-01   2.2902762e+00   3.5420968e+00
   2.8877301e-01   2.6562910e+00   3.3607548e+00
   3.1640998e-01   2.2562006e+00   3.5718007e+00
   2.1236153e-01   3.5447191e+00   2.9784733e+00
   3.0960335e-01   2.2937192e+00   3.5404126e+00
   3.5973175e+00   8.8070401e+00   4.9345255e-01
   2.7374741e+00   3.2790448e+00   3.9914570e-01
   3.2897363e-01   2.2095609e+00   3.5781734e+00
   3.2175955e-01   2.1983498e+00   3.5808407e+00
   2.0816267e-01   4.7042774e+00   2.5872234e+00
   2.8040882e+00   8.9063534e+00   7.7841197e-01
   3.1967070e-01   2.2193110e+00   3.5771538e+00
   2.2607639e+00   2.4074846e+00   6.4917834e-01
   1.2132643e+00   8.3761746e+00   1.1274523e+00
   4.6313046e-01   1.5262394e+00   3.1383550e+00
   2.4473310e+00   2.7492262e+00   5.3152618e-01
   1.3392622e+00   8.3409857e+00   1.1344466e+00
   2.6565970e-01   2.7726957e+00   3.4008081e+00
   3.5603186e+00   6.5212393e+00   5.0895237e-01
   1.5182839e+00   9.0339319e+00   9.8606335e-01
   2.2846757e+00   2.5199309e+00   8.2391485e-01
   3.6341476e+00   8.6662519e+00   4.8565510e-01
   3.1525816e+00   4.5791225e+00   5.4864070e-01
   6.0746380e-01   7.2223967e+00   1.5312478e+00
   2.3046955e-01   5.0282369e+00   2.3818907e+00
   2.5791000e-01   5.4322001e+00   2.2327377e+00
   2.3553632e+00   2.6487694e+00   7.6457580e-01
   2.9516971e-01   2.4384361e+00   3.5026029e+00
   2.4472037e+00   2.8861518e+00   8.6914285e-01
   3.2686034e-01   2.1873558e+00   3.5736693e+00
   3.5235232e+00   6.3422391e+00   5.2773723e-01
   3.4359029e+00   6.8506570e+00   6.9457874e-01
   3.3181025e-01   2.1527664e+00   3.5557378e+00
   1.7795204e+00   6.1366170e+00   2.0395411e+00
   2.4061917e-01   5.1649084e+00   2.3247685e+00
   1.7979411e+00   1.6979326e+00   1.1706748e+00
   2.1752269e-01   3.4965657e+00   3.1125289e+00
   3.2466515e-01   2.1903030e+00   3.5759838e+00
   2.4662533e+00   9.6295339e+00   7.2827689e-01
   3.0727634e+00   8.1692235e+00   8.3711928e-01
   4.7703218e-01   6.8020164e+00   1.7210105e+00
   3.1984347e-01   2.2199057e+00   3.5786023e+00
   2.4160827e+00   2.8206332e+00   8.7898934e-01
   2.2823179e-01   3.2305931e+00   3.1920988e+00
   2.1526918e+00   3.5610012e+00   2.0972781e+00
   6.9931564e-01   3.2964909e+00   3.1864350e+00
   3.3889671e-01   2.1089590e+00   3.5315720e+00
   3.1186529e-01   2.2989200e+00   3.5599448e+00
   1.4201612e+00   8.8902678e+00   1.0195726e+00
   2.8841511e+00   9.6833409e+00   6.3148444e-01
   8.6804205e-01   1.2761220e+00   2.6176553e+00
   1.2695292e+00   8.6095369e+00   1.0859078e+00
   8.7986964e-01   7.9081747e+00   1.2922168e+00
   2.2444188e-01   3.2924512e+00   3.1666701e+00
   9.8482570e-01   2.7648704e+00   3.1561528e+00
   3.6299622e+00   6.4850143e+00   4.4343951e-01
   3.1476290e-01   2.2725945e+00   3.5681389e+00
   9.1955133e-01   1.9369426e+00   2.9916749e+00
   3.5926074e+00   6.5898339e+00   4.8906665e-01
   3.0184696e+00   5.5646163e+00   1.2157571e+00
   2.9725462e-01   2.4130603e+00   3.5042595e+00
   1.9984958e+00   6.0895082e+00   1.9792735e+00
   3.8574926e-01   2.5245369e+00   3.4527909e+00
   3.5805199e+00   5.9505031e+00   4.1937960e-01
   3.1112802e-01   2.2841912e+00   3.5366247e+00
   2.6777698e+00   5.7571254e+00   1.6382373e+00
   2.2630655e+00   8.7088578e+00   9.8151655e-01
   8.0456643e-01   7.7141310e+00   1.3500109e+00
   1.7184803e+00   6.3337946e+00   1.9767098e+00
   3.0371592e+00   4.0212412e+00   4.1015089e-01
   2.0007880e-01   4.0380230e+00   2.8585647e+00
   3.6826007e+00   7.3303726e+00   4.6825238e-01
   5.2365648e-01   3.1492378e+00   3.2061970e+00
   2.6710181e+00   3.4566592e+00   9.1152885e-01
   3.1752464e-01   2.2377310e+00   3.5713641e+00
   3.0583589e+00   8.1660313e+00   8.4553990e-01
   3.2640185e-01   2.1802798e+00   3.5705723e+00
   8.7297232e-01   2.6466448e+00   3.2321008e+00
   2.6562352e+00   3.1302140e+00   4.2520462e-01
   8.0871209e-01   3.5305990e+00   3.0962254e+00
   2.0350795e-01   3.8931102e+00   2.9374656e+00
   2.8993079e-01   2.7831945e+00   3.3060362e+00
   2.7685024e+00   3.7058261e+00   8.8539973e-01
   2.4400824e+00   9.2391570e+00   7.9095560e-01
   3.2453312e+00   4.6377664e+00   4.1557986e-01
   3.3395288e-01   2.1766773e+00   3.5652074e+00
   1.7937937e+00   9.2414870e+00   9.1445531e-01
   3.2322890e-01   2.1998772e+00   3.5812765e+00
   1.9965744e+00   8.5513043e+00   1.0728945e+00
   3.7396227e+00   7.6793438e+00   4.4757977e-01
   3.7224107e+00   8.0276074e+00   4.5940139e-01
   2.4118625e-01   3.0863071e+00   3.2798762e+00
   2.0211354e+00   8.8684286e+00   9.6835291e-01
   2.6291538e+00   9.4874885e+00   7.1001789e-01
   1.0419967e+00   7.2688976e+00   1.4958700e+00
   6.8665848e-01   3.4877185e+00   3.1143836e+00
   3.2171376e-01   2.2019939e+00   3.5825415e+00
   3.4918371e-01   2.0547670e+00   3.5007355e+00
   3.2002776e-01   2.2170542e+00   3.5785419e+00
   2.8168429e-01   4.9739999e+00   2.3119254e+00
   3.7330950e+00   7.3272031e+00   4.3985242e-01
   1.1893091e+00   7.7539873e+00   1.3169926e+00
   3.6756987e+00   7.2579497e+00   4.7224249e-01
   3.1941205e-01   2.2224863e+00   3.5772560e+00
   2.5949024e+00   9.3618098e+00   7.3021808e-01
   3.4457234e+00   6.4988187e+00   6.5525667e-01
   3.2004855e-01   2.1948567e+00   3.5794016e+00
   1.6784818e+00   6.0393740e+00   2.0963220e+00
   3.9639345e-01   2.0670187e+00   3.4820564e+00
   3.3494258e-01   2.2571493e+00   3.5607045e+00
   2.7936297e+00   7.9798320e+00   1.0516244e+00
   1.4971741e+00   8.6244845e+00   1.0537263e+00
   1.5014494e+00   9.0231148e+00   9.9112260e-01
   3.1897130e-01   2.2285398e+00   3.5762847e+00
   3.3563308e-01   2.1216050e+00   3.5388965e+00
   3.3102989e-01   2.1144352e+00   3.5362784e+00
   3.4065698e+00   5.8669359e+00   6.1116266e-01
   2.4587754e+00   7.8279939e+00   1.2469646e+00
   3.5322619e+00   8.9660549e+00   5.0558542e-01
   4.6003073e-01   6.3385988e+00   1.7905115e+00
   6.1167075e-01   7.0274807e+00   1.5438920e+00
   7.4812669e-01   7.5604093e+00   1.3977290e+00
   3.4686080e-01   2.1811707e+00   3.5587741e+00
   2.0032543e-01   4.0897113e+00   2.8502537e+00
   3.2154262e-01   2.2031418e+00   3.5820426e+00
   3.1930800e-01   2.2194670e+00   3.5743814e+00
   8.3750429e-01   2.1532351e+00   3.1604990e+00
   5.8843950e-01   2.5801619e+00   3.4106270e+00
   2.9303404e+00   9.6531288e+00   6.2287492e-01
   1.8255258e+00   9.4101770e+00   8.9287805e-01
   3.3492235e+00   5.1766082e+00   4.7253542e-01
   3.0128279e+00   4.2312914e+00   6.4497546e-01
   9.7254372e-01   4.2628322e+00   2.8174404e+00
   2.9594736e+00   4.5169119e+00   1.0220075e+00
   1.3747781e+00   8.1994526e+00   1.1809941e+00
   2.8209404e-01   2.5451759e+00   3.4383932e+00
   4.0831388e-01   2.3320037e+00   3.5270912e+00
   2.8496810e+00   3.5699487e+00   4.2158869e-01
   3.1430122e+00   4.3386082e+00   4.1810472e-01
   3.1647386e+00   9.4269015e+00   5.7690549e-01
   2.2614672e+00   9.3567928e+00   8.0799068e-01
   5.6955401e-01   1.3162071e+00   2.9180590e+00
   1.5823477e+00   1.4397207e+00   1.4162502e+00
   1.8130701e+00   6.3251582e+00   1.9627974e+00
   1.7997711e+00   1.7570490e+00   1.3091793e+00
   3.7260064e-01   2.3271017e+00   3.5374768e+00
   3.2149381e-01   2.2048588e+00   3.5823074e+00
   7.2226508e-01   1.2263838e+00   2.7226581e+00
   3.2020716e-01   2.2171584e+00   3.5795949e+00
   1.4301281e+00   4.7673092e+00   2.5691595e+00
   1.0063218e+00   1.1929436e+00   2.3593661e+00
   3.3705873e+00   9.1665911e+00   5.3835421e-01
   3.1499560e-01   2.2674508e+00   3.5667547e+00
   1.3519371e+00   4.6613095e+00   2.6243862e+00
   3.1883402e-01   2.2306066e+00   3.5766968e+00
   2.9026154e+00   9.5542432e+00   6.3195845e-01
   2.3588285e+00   2.7073592e+00   9.0970671e-01
   7.4205362e-01   7.0789299e+00   1.5021111e+00
   2.5082274e+00   9.6819726e+00   7.1716035e-01
   3.3894820e-01   2.4845483e+00   3.4622161e+00
   8.2009911e-01   3.6585127e+00   3.0495775e+00
   3.6167743e-01   1.9963405e+00   3.4651729e+00
   2.9478462e-01   2.4053968e+00   3.4797093e+00
   2.6997873e-01   2.6681547e+00   3.3549004e+00
   3.4983267e-01   1.9948379e+00   3.4683092e+00
   3.2120199e-01   2.1997253e+00   3.5816238e+00
   3.2494464e+00   6.9432226e+00   9.2812465e-01
   5.9493128e-01   1.5918615e+00   3.1017488e+00
   3.1191036e-01   2.2919163e+00   3.5581401e+00
   3.3153103e-01   2.2098827e+00   3.5766143e+00
   8.1054338e-01   1.1404499e+00   2.5496810e+00
   2.6891431e-01   2.7365553e+00   3.4148800e+00
   8.8994103e-01   1.1381834e+00   2.4538214e+00
   5.2612243e-01   2.2319685e+00   3.4424230e+00
   3.1167410e-01   2.6242157e+00   3.3914954e+00
   3.3834641e-01   2.1447920e+00   3.5488037e+00
   2.8613343e-01   2.5641372e+00   3.4833350e+00
   2.2148882e+00   6.9175376e+00   1.6290567e+00
   2.5122474e+00   2.8587024e+00   4.6907631e-01
   1.9199694e+00   9.4419541e+00   8.6897399e-01
   2.7716760e-01   2.6373729e+00   3.4451787e+00
   3.1935851e-01   2.2248693e+00   3.5773122e+00
   2.5849182e+00   9.2039435e+00   7.6273885e-01
   7.0977410e-01   7.0775081e+00   1.5066035e+00
   3.6982041e-01   1.9385148e+00   3.4317761e+00
   2.7293213e+00   3.6034314e+00   8.9562699e-01
   1.2421799e+00   1.1869890e+00   1.9278817e+00
   3.2249957e-01   2.1973123e+00   3.5801272e+00
   2.8802030e-01   2.5608459e+00   3.4156573e+00
   3.1653305e+00   9.1911748e+00   6.0016897e-01
   4.7280689e-01   2.0228895e+00   3.4127179e+00
   3.6623986e-01   2.5793490e+00   3.4247555e+00
   3.2311545e-01   2.1933441e+00   3.5780495e+00
   3.2189055e-01   2.1913830e+00   3.5773291e+00
   3.4603252e+00   8.0162304e+00   6.1939040e-01
   2.4720898e+00   9.7260133e+00   7.2334568e-01
   2.1574785e-01   4.1951301e+00   2.6668507e+00
   3.1924247e-01   2.2203993e+00   3.5733340e+00
   1.0906763e+00   8.4356272e+00   1.1656378e+00
   3.2204809e-01   2.1893403e+00   3.5762827e+00
   1.1081330e+00   7.8626661e+00   1.2706790e+00
   3.2757247e+00   9.1136382e+00   5.7332148e-01
   3.1066961e-01   2.3126501e+00   3.5580303e+00
   2.3652222e+00   9.1456710e+00   8.3354193e-01
   2.8313559e+00   3.5451722e+00   4.4517144e-01
   3.5751303e-01   2.0043607e+00   3.4714736e+00
   2.6177546e+00   8.8161012e+00   8.5709346e-01
   1.7806679e+00   7.0086215e+00   7.1186061e-01
   2.4681268e+00   2.7696928e+00   5.3334518e-01
   2.7095310e-01   2.7764792e+00   3.1930093e+00
   3.1908287e+00   6.2432276e+00   4.3731700e-01
   1.9616011e+00   6.7332840e+00   6.4594442e-01
   2.1770858e+00   2.2639036e+00   7.1268814e-01
   2.1311644e+00   4.4923580e+00   5.2653265e-01
   9.8619465e-01   5.6749945e+00   9.9824900e-01
   2.5461222e+00   2.9850096e+00   5.2663685e-01
   2.0075773e-01   4.5602977e+00   2.6248202e+00
   2.3589176e-01   3.1300348e+00   3.2615018e+00
   2.6673651e+00   3.1416784e+00   4.1453597e-01
   2.6805319e+00   3.2275396e+00   4.0773766e-01
   2.6989860e+00   3.2014925e+00   4.0332327e-01
   2.0470350e+00   2.0536031e+00   8.9464534e-01
   2.6093438e+00   3.3394088e+00   4.1741232e-01
   1.1945891e+00   1.1568149e+00   1.9533607e+00
   1.7561399e+00   1.6397366e+00   1.1974084e+00
   2.4614425e+00   2.8262407e+00   6.0491791e-01
   2.1828201e+00   8.6089715e+00   7.0457497e-01
   3.2716382e-01   2.1232832e+00   3.5136080e+00
   2.5721869e+00   2.9740772e+00   5.1886390e-01
   2.0728860e+00   8.2607299e+00   7.0651091e-01
   2.7831523e+00   8.9211813e+00   5.9753403e-01
   3.6871487e+00   6.7070013e+00   4.2735602e-01
   2.4297020e+00   2.6972568e+00   5.9138551e-01
   9.9171517e-01   1.2056787e+00   2.2294408e+00
   2.5510112e+00   2.9272528e+00   4.5477917e-01
   2.6536813e+00   9.7190203e+00   6.8010176e-01
   2.4006827e+00   2.6483962e+00   5.6186918e-01
   3.2169478e-01   2.4538912e+00   3.0623234e+00
   2.0531016e-01   4.6496311e+00   2.5483270e+00
   2.6692853e+00   3.1456670e+00   4.3588385e-01
   3.6863697e+00   7.5215396e+00   4.4559259e-01
   2.7186987e+00   3.2432942e+00   3.9900147e-01
   2.8680553e+00   3.5791656e+00   4.0025234e-01
   2.3904105e+00   2.6336439e+00   5.4633071e-01
   4.2096381e-01   1.6759598e+00   3.2118307e+00
   2.2773179e+00   2.4358470e+00   7.4086022e-01
   2.6696490e+00   3.1419880e+00   4.2795619e-01
   2.3703434e+00   3.6536215e+00   4.6612302e-01
   2.0893348e+00   2.1212451e+00   8.8244290e-01
   1.9356939e+00   1.8929449e+00   1.0345660e+00
   2.6618933e+00   3.1343941e+00   4.0769759e-01
   3.0964623e+00   4.6534997e+00   4.0860166e-01
   2.7448215e+00   9.5857951e+00   6.4995455e-01
   2.1665411e+00   4.5277684e+00   5.1883270e-01
   3.2071071e+00   5.7348783e+00   4.2415795e-01
   1.4124563e+00   6.1983773e+00   7.9387329e-01
   2.6054849e+00   3.5460158e+00   4.1653711e-01
   2.0071096e+00   5.4048502e+00   5.7966834e-01
   2.7133012e+00   3.2279405e+00   4.0033289e-01
   2.6364675e+00   3.0836425e+00   4.2726862e-01
   1.3913260e+00   5.0268220e+00   7.6765508e-01
   2.7123119e+00   3.2267020e+00   3.9872772e-01
   3.0219453e+00   4.3929351e+00   4.0673907e-01
   3.0206795e+00   3.9660145e+00   4.0196947e-01
   2.4928495e+00   4.9932432e+00   4.6616960e-01
   2.7385440e+00   4.0690804e+00   4.1406782e-01
   3.1514169e+00   9.3457066e+00   5.6618215e-01
   2.1721895e+00   2.2556881e+00   7.2064107e-01
   2.9942836e+00   5.1148994e+00   4.2112936e-01
   1.8129971e+00   9.2109278e+00   8.7435270e-01
   1.7309400e+00   9.2983530e+00   9.1702015e-01
   2.6992876e+00   3.2316726e+00   4.0220524e-01
   2.6654944e+00   3.1390431e+00   4.1264115e-01
   2.8879405e+00   8.9091154e+00   5.7954440e-01
   2.6875113e+00   3.2756528e+00   4.0308775e-01
   2.5584153e+00   2.9714526e+00   5.2345075e-01
   3.7340408e+00   7.4192390e+00   4.4127449e-01
   4.9411440e-01   6.5885197e+00   1.6298118e+00
   2.3072731e+00   2.4847417e+00   6.2137166e-01
   2.6553101e+00   3.2644003e+00   4.1023113e-01
   1.5693933e+00   3.7177176e+00   7.5400721e-01
   2.3080806e+00   2.4834315e+00   6.6731719e-01
   2.6879449e+00   3.1793869e+00   4.1202477e-01
   6.7098112e-01   7.3761145e+00   1.4396735e+00
   2.7084158e+00   3.2279845e+00   4.0103923e-01
   3.1990854e-01   2.1959960e+00   3.5800011e+00
   2.8871317e+00   3.6406986e+00   4.0053048e-01
   2.0664135e+00   2.0836059e+00   8.2201961e-01
   3.6541131e+00   6.6040149e+00   4.2618951e-01
   2.6945154e+00   3.1920998e+00   4.0912326e-01
   2.5342894e+00   3.5780660e+00   4.2992637e-01
   3.1714881e+00   9.4728139e+00   5.7129792e-01
   1.2817359e+00   8.7493573e+00   1.0737502e+00
   2.8186599e+00   9.2419752e+00   6.1179426e-01
   3.3930953e-01   3.2922303e+00   2.3451503e+00
   1.4075246e+00   6.5214750e+00   8.1190146e-01
   2.7117269e+00   3.2251067e+00   4.0042173e-01
   2.9521957e-01   2.4478800e+00   3.5174897e+00
   3.0017319e-01   3.7395491e+00   2.3055311e+00
   2.3671766e+00   2.5929387e+00   5.5544621e-01
   2.3072822e+00   7.7566391e+00   6.1644521e-01
   2.8490099e+00   8.5061050e+00   5.6092886e-01
   7.4971574e-01   7.6839366e+00   1.3915277e+00
   7.7870529e-01   1.3390565e+00   2.4786056e+00
   2.6944343e+00   3.1914115e+00   4.0884144e-01
   2.2039782e+00   6.0287232e+00   5.5606867e-01
   2.7378940e+00   3.2883621e+00   3.9914950e-01
   2.5793666e+00   3.2889208e+00   4.2546905e-01
   1.3567901e+00   8.0757249e+00   9.4946745e-01
   5.1020622e-01   2.3289695e+00   2.4226192e+00
   2.4438660e+00   3.5768339e+00   4.4952943e-01
   8.6125313e-01   7.9648530e+00   1.3041519e+00
   3.5091471e+00   8.1518421e+00   4.7499180e-01
   2.6897240e+00   3.1840795e+00   4.0613181e-01
   2.7141322e+00   3.2299808e+00   3.9868892e-01
   2.3603253e+00   2.5790565e+00   5.7429100e-01
   2.6972498e+00   3.1996451e+00   3.9956087e-01
   3.2186764e+00   4.5265764e+00   4.0500340e-01
   3.4228900e+00   7.0666655e+00   4.4565848e-01
   2.1734741e+00   4.6727788e+00   5.2029271e-01
   3.0417542e-01   2.3560986e+00   3.5436173e+00
   1.9777801e+00   5.0345372e+00   5.7559007e-01
   1.3949319e+00   8.8746478e+00   1.0230086e+00
   2.7143443e+00   3.2302289e+00   3.9907281e-01
   2.6817857e+00   3.2559944e+00   4.0471132e-01
   8.4675430e-01   7.8720573e+00   1.3021900e+00
   5.3002509e-01   3.0555924e+00   2.0162119e+00
   2.3690085e+00   5.8577967e+00   5.1557805e-01
   1.5749288e+00   4.0714161e+00   7.0576244e-01
   2.7143236e+00   3.2301431e+00   3.9921449e-01
   2.7482879e+00   3.3082485e+00   3.9921080e-01
   2.5936180e+00   3.4118031e+00   4.1953659e-01
   2.7220554e+00   3.2447291e+00   3.9897871e-01
   2.5578169e+00   2.9354275e+00   4.6619332e-01
   2.6953679e+00   3.3017204e+00   4.0203190e-01
   1.1122408e+00   5.3858209e+00   9.1186037e-01
   2.1395578e+00   3.0318832e+00   6.3262332e-01
   2.7329259e+00   3.2775750e+00   3.9910826e-01
   2.4175826e+00   2.6770771e+00   5.7715055e-01
   3.0065815e+00   5.4417585e+00   4.2827377e-01
   1.1239922e+00   7.7321869e+00   1.0440694e+00
   7.8949408e-01   7.7645778e+00   1.3525124e+00
   2.3616762e+00   2.5769672e+00   6.2817669e-01
   2.6517416e+00   3.1116031e+00   4.4774917e-01
   3.7478016e-01   6.1144007e+00   1.8594339e+00
   2.5537823e+00   2.9596038e+00   5.2675478e-01
   1.4780539e+00   6.8881633e+00   8.0514548e-01
   2.6914933e+00   3.8264579e+00   4.1256874e-01
   2.4570018e+00   3.7458937e+00   4.4697085e-01
   3.1479034e+00   9.1460383e+00   5.5517630e-01
   3.1709418e+00   6.5390195e+00   4.4651041e-01
   3.7210178e+00   8.0931523e+00   4.6040064e-01
   3.5700284e+00   7.1034026e+00   4.4003633e-01
   2.7145563e+00   8.2695856e+00   5.6813245e-01
   2.8576382e+00   3.5613929e+00   4.0018672e-01
   2.6410675e+00   3.0953175e+00   4.1505783e-01
   1.4598099e+00   4.9043154e+00   7.3832014e-01
   2.5126037e+00   8.1397423e+00   5.9617199e-01
   2.3872021e+00   2.6279507e+00   5.4803120e-01
   8.5297349e-01   6.1788418e+00   1.1060654e+00
   2.0652788e+00   7.8725733e+00   6.8169899e-01
   7.6930165e-01   7.6917604e+00   1.3653520e+00
   2.4631242e+00   2.7657884e+00   5.0008189e-01
   2.3309729e+00   2.5382303e+00   7.2488809e-01
   1.0742333e+00   6.1350092e+00   9.5205825e-01
   3.5872057e+00   7.6128353e+00   4.5283854e-01
   2.7142355e+00   3.2301814e+00   3.9867780e-01
   3.0804451e-01   2.3553971e+00   3.3758393e+00
   3.2372740e+00   4.5898290e+00   4.0540298e-01
   2.7061892e+00   3.2141200e+00   4.0378002e-01
   2.3800860e+00   2.6885095e+00   6.7433490e-01
   1.6422505e+00   1.5159700e+00   1.3494241e+00
   2.7087584e+00   3.2199093e+00   4.0007894e-01
   2.9972159e-01   2.4188909e+00   3.5304232e+00
   3.9524176e-01   3.4307349e+00   2.1307276e+00
   1.8024507e+00   5.5905179e+00   6.4166940e-01
   2.7163495e+00   3.2352903e+00   3.9894820e-01
   2.7146830e+00   3.2318494e+00   3.9894241e-01
   1.5544446e+00   5.4467303e+00   7.1588248e-01
   2.4560507e+00   2.7552554e+00   4.9370581e-01
   3.7509179e-01   3.6580170e+00   2.0907935e+00
   1.6469774e+00   1.9503821e+00   1.3117213e+00
   2.4405798e-01   3.1828304e+00   3.0258663e+00
   8.2530557e-01   1.3051818e+00   2.4172574e+00
   5.1448381e-01   6.7640199e+00   1.6141351e+00
   2.7125267e+00   3.2267365e+00   3.9978913e-01
   3.6760640e+00   8.3315976e+00   4.7035312e-01
   2.4036494e-01   4.3238398e+00   2.4190506e+00
   2.6691850e+00   3.1409995e+00   4.2845949e-01
   2.5745024e+00   2.9703837e+00   4.4495554e-01
   1.9338460e+00   6.6183881e+00   6.4755181e-01
   2.5522342e+00   2.9692446e+00   5.2921193e-01
   2.8022492e+00   3.4816266e+00   4.0004497e-01
   2.6885930e+00   3.1805687e+00   4.1198140e-01
   3.5355633e+00   6.6534892e+00   4.3092768e-01
   3.3655757e+00   6.3324647e+00   4.3007913e-01
   3.3856475e+00   5.1056449e+00   4.0904445e-01
   3.1291441e+00   4.5271855e+00   4.0606689e-01
   3.5903492e+00   8.8070801e+00   4.9403782e-01
   1.0452768e+00   8.2531334e+00   1.1684688e+00
   2.6680707e+00   3.1534913e+00   4.3551874e-01
   2.1418747e+00   7.0461647e+00   6.1683183e-01
   3.2685835e+00   4.8799170e+00   4.0802927e-01
   2.2993843e+00   5.2946345e+00   5.0852515e-01
   2.6876405e+00   3.1795293e+00   4.0855056e-01
   2.6948081e+00   3.1952670e+00   3.9968595e-01
   2.6801347e+00   3.1664730e+00   4.0817534e-01
   1.4898702e+00   3.4920483e+00   8.3662804e-01
   1.6535643e+00   8.8382521e+00   8.9808535e-01
   3.1115361e-01   2.3043822e+00   3.5603896e+00
   2.1886058e+00   6.9849333e+00   6.0281453e-01
   3.4543714e+00   9.0680497e+00   5.1693948e-01
   2.5585148e+00   2.9412190e+00   4.5008431e-01
   2.1354896e+00   2.1930371e+00   7.9957364e-01
   3.4888312e+00   5.5138166e+00   4.1253081e-01
   2.1615009e+00   2.2387958e+00   8.1795586e-01
   3.4590341e-01   2.0312468e+00   3.4449041e+00
   2.5059474e+00   6.0487498e+00   5.0022503e-01
   6.1670959e-01   1.2366501e+00   2.8165789e+00
   3.6223691e-01   1.9281028e+00   3.4279897e+00
   2.1028094e+00   2.2822159e+00   9.3122862e-01
   2.9867148e+00   6.1597519e+00   4.4894573e-01
   1.7738885e+00   1.7645557e+00   1.2695332e+00
   2.8301048e+00   3.5000407e+00   3.9994780e-01
   3.2938191e+00   7.3718464e+00   4.6283157e-01
   2.6925262e+00   3.1886699e+00   4.0842743e-01
   2.7131533e+00   3.2280135e+00   4.0006362e-01
   2.5373048e+00   2.8926495e+00   5.1393650e-01
   2.4812559e+00   3.4663659e+00   4.4239481e-01
   1.8024986e+00   6.1744566e+00   6.6389186e-01
   2.7117322e+00   3.2245718e+00   4.0210619e-01
   2.6938710e+00   3.1881882e+00   4.1651230e-01
   3.6439296e+00   7.0165182e+00   4.3500328e-01
   2.6103250e+00   3.0366236e+00   4.3013760e-01
   2.3139186e+00   3.3114880e+00   4.9658063e-01
   2.6926080e+00   3.1907509e+00   4.0128747e-01
   2.5762173e+00   2.9692570e+00   4.6183567e-01
   7.6771927e-01   7.6833577e+00   1.3655463e+00
   2.6406615e+00   3.0903415e+00   4.5402593e-01
   2.3412336e+00   2.5463035e+00   5.7526529e-01
   2.5879876e+00   2.9947963e+00   4.4002581e-01
   2.6664806e+00   3.1355440e+00   4.3050506e-01
   2.4629029e+00   2.7612069e+00   5.1869086e-01
   1.7058667e+00   1.5768684e+00   1.2546720e+00
   2.6736353e+00   3.1522208e+00   4.1831063e-01
   2.2667023e+00   6.5901899e+00   5.6629599e-01
   2.4720322e+00   8.9070673e+00   6.5754933e-01
   3.1154923e+00   4.2234781e+00   4.0327333e-01
   2.4294076e+00   2.7066396e+00   5.1024535e-01
   2.7049965e+00   3.2338586e+00   4.0075700e-01
   1.3113144e+00   8.7712462e+00   1.0579169e+00
   3.1188614e+00   4.4876663e+00   4.0578183e-01
   1.0661732e+00   7.6737396e+00   1.0777982e+00
   1.8782775e+00   9.4192750e+00   8.7334168e-01
   1.4068647e+00   1.6756546e+00   1.5972007e+00
   3.1932619e-01   2.1979660e+00   3.5759675e+00
   1.4514068e+00   1.3551351e+00   1.6164348e+00
   2.8138165e+00   8.8620806e+00   5.8841034e-01
   2.4443188e+00   2.7335434e+00   5.0239267e-01
   1.3899682e+00   1.3509006e+00   1.7122255e+00
   1.5259605e+00   3.8872993e+00   7.5322343e-01
   1.7537235e+00   7.4372795e+00   7.4403543e-01
   2.7282302e+00   3.2626800e+00   3.9904931e-01
   2.6139474e+00   3.0407925e+00   4.3808385e-01
   2.7359962e+00   3.2854638e+00   3.9914018e-01
   2.7435141e+00   3.2971472e+00   3.9917563e-01
   2.7071126e+00   3.2161689e+00   4.0386563e-01
   5.2358511e-01   1.4562751e+00   2.9509445e+00
   2.1465392e+00   2.2108148e+00   7.9372393e-01
   2.3226167e+00   3.6317291e+00   4.7807138e-01
   1.6519020e+00   9.1416245e+00   9.3154703e-01
   2.7013427e+00   3.2049819e+00   4.0765008e-01
   1.7823928e+00   9.2340018e+00   8.8852670e-01
   2.7013718e+00   3.2063325e+00   4.0111836e-01
   6.6473352e-01   1.2140182e+00   2.7309742e+00
   1.8670591e+00   2.5912517e+00   9.1189886e-01
   2.7294340e+00   3.2647268e+00   3.9905234e-01
   1.8762561e+00   5.8400014e+00   6.2971480e-01
   2.7214834e+00   3.2530561e+00   3.9904748e-01
   3.3468115e-01   2.1006600e+00   3.4581747e+00
   7.9106233e-01   7.7462335e+00   1.3473312e+00
   1.6080972e+00   3.7618455e+00   7.2727006e-01
   2.1672220e+00   2.2463621e+00   7.4772578e-01
   2.2550592e+00   9.2420870e+00   7.3751309e-01
   2.4728689e+00   3.0160766e+00   5.2960179e-01
   2.6851737e+00   3.1739501e+00   4.1776490e-01
   2.5155057e+00   5.3195629e+00   4.7295360e-01
   2.6981070e+00   3.2548696e+00   4.0156595e-01
   2.7135027e+00   3.2286561e+00   3.9926025e-01
   2.7068661e+00   3.2152629e+00   4.0398593e-01
   2.6530760e+00   3.1177729e+00   4.1096927e-01
   3.3005314e-01   2.3178972e+00   3.1457810e+00
   3.5671373e+00   7.3973021e+00   4.4786752e-01
   2.7090119e+00   3.2207326e+00   3.9908569e-01
   2.4049089e+00   6.4168675e+00   5.3137016e-01
   2.6427225e+00   3.3051023e+00   4.1130283e-01
   2.3085755e+00   3.7760501e+00   4.8006965e-01
   2.0987375e+00   2.1353353e+00   7.8573145e-01
   2.0667919e+00   4.7959015e+00   5.4810261e-01
   6.9892881e-01   2.3121873e+00   2.0630917e+00
   2.6991576e+00   3.1996692e+00   4.1021368e-01
   2.6557592e+00   3.5616915e+00   4.1009478e-01
   3.2554555e+00   4.8904521e+00   4.0830270e-01
   2.6949130e+00   3.1942389e+00   4.0341842e-01
   3.1151812e-01   2.2755739e+00   3.4652880e+00
   9.2735966e-01   7.3094096e+00   1.1419178e+00
   2.5277934e+00   2.8802139e+00   4.8818292e-01
   3.5236192e-01   2.0142492e+00   3.4168327e+00
   2.7133935e+00   3.4205398e+00   4.0209465e-01
   2.1059285e+00   6.2901261e+00   5.8909610e-01
   3.1516333e-01   2.5238725e+00   3.0404367e+00
   2.6387405e+00   3.3912269e+00   4.1087151e-01
   2.6494762e+00   3.1075113e+00   4.5038536e-01
   2.7313678e+00   8.6492743e+00   5.8869033e-01
   2.1647796e+00   5.9574997e+00   5.6193160e-01
   5.6235336e-01   2.4041812e+00   2.2690245e+00
   9.8273453e-01   1.0918360e+00   2.2459919e+00
   2.2999013e+00   2.4738690e+00   6.0411069e-01
   1.8469048e+00   1.7602113e+00   1.0928108e+00
   4.5826114e-01   2.4762017e+00   2.4540833e+00
   2.7138745e+00   3.2400729e+00   3.9909119e-01
   2.9665558e+00   6.1488556e+00   4.5025776e-01
   2.8102669e-01   2.6073820e+00   3.4672967e+00
   2.2213245e+00   9.6571688e+00   7.8541235e-01
   2.5881605e+00   2.9912543e+00   4.5397107e-01
   2.3508589e+00   4.9834646e+00   4.8952034e-01
   2.7029530e+00   3.2093263e+00   4.0068932e-01
   3.7081994e-01   1.9138508e+00   3.3386991e+00
   2.6949721e+00   3.1914400e+00   4.1287349e-01
   2.6051139e+00   3.4667197e+00   4.1659252e-01
   6.0505524e-01   1.6731203e+00   2.6182760e+00
   2.7071738e+00   3.2172466e+00   3.9968622e-01
   2.6447529e+00   3.1608038e+00   4.3818227e-01
   2.4447271e-01   3.0083674e+00   3.1897527e+00
   3.6766740e-01   1.9406266e+00   3.3379847e+00
   6.3183770e-01   1.2209657e+00   2.7912589e+00
   2.7040943e+00   3.2119017e+00   3.9921158e-01
   3.1066623e+00   4.3699760e+00   4.0464654e-01
   2.8627775e-01   2.5602258e+00   3.4857775e+00
   2.4526433e+00   7.9880035e+00   5.9915045e-01
   2.7338480e+00   3.2758789e+00   3.9909602e-01
   3.1785357e+00   4.4054406e+00   4.0428797e-01
   1.4578301e+00   8.9781964e+00   1.0032404e+00
   2.6153477e+00   3.0457540e+00   4.2902131e-01
   2.6203329e+00   3.3946600e+00   4.1400104e-01
   2.7129026e+00   3.2273899e+00   3.9977766e-01
   2.5477416e+00   2.9212133e+00   4.5477759e-01
   4.1940407e-01   2.3121441e+00   2.6713924e+00
   2.0272767e+00   9.4756865e+00   8.2734227e-01
   3.3992406e+00   5.1627264e+00   4.0950955e-01
   3.5599003e+00   8.0425257e+00   4.6771811e-01
   2.7075808e+00   4.1078495e+00   4.1736458e-01
   2.6017964e+00   3.0207485e+00   4.3446448e-01
   3.3376804e+00   6.0796291e+00   4.2573996e-01
   2.8459457e+00   5.0975494e+00   4.3080639e-01
   2.7173026e+00   3.2560396e+00   3.9919024e-01
   2.5251909e-01   2.9000944e+00   3.3489214e+00
   6.4546451e-01   1.2188867e+00   2.7657437e+00
   2.6238519e+00   3.0612436e+00   4.2730489e-01
   2.8258854e+00   3.7756349e+00   4.0349195e-01
   2.7387286e+00   3.2814088e+00   3.9910811e-01
   3.2416409e+00   6.3899499e+00   4.3796558e-01
   2.1269546e+00   2.1797795e+00   8.4229863e-01
   2.6908889e+00   3.1949837e+00   4.1677971e-01
   2.9717509e+00   6.9246602e+00   4.7544323e-01
   2.6852853e+00   3.1759586e+00   4.0613158e-01
   3.1133958e-01   2.3232522e+00   3.3921596e+00
   2.0098786e+00   3.6312393e+00   5.6179965e-01
   2.0419074e-01   3.7126698e+00   2.9959554e+00
   2.4075085e+00   2.6604076e+00   5.5929718e-01
   2.7615123e+00   3.3427196e+00   3.9934884e-01
   3.3567334e+00   7.0958530e+00   4.5019582e-01
   1.6276855e+00   8.9513744e+00   9.1967344e-01
   1.7108701e+00   8.0549822e+00   8.0203334e-01
   2.5241651e+00   3.7794535e+00   4.3348599e-01
   2.7635210e+00   9.6882428e+00   6.5445300e-01
   2.5300043e+00   9.1615371e+00   6.6355457e-01
   2.6695419e+00   3.1457529e+00   4.1421765e-01
   3.6222523e-01   2.0260475e+00   3.2683466e+00
   2.4581602e+00   2.7545460e+00   5.1175494e-01
   2.6249891e+00   3.0588136e+00   4.5988961e-01
   3.0770379e+00   4.2880222e+00   4.0422036e-01
   2.8861019e+00   3.8476200e+00   4.0290915e-01
   2.7071369e+00   3.2157786e+00   4.0418667e-01
   1.3503934e+00   7.8159447e+00   9.2493254e-01
   9.0735827e-01   8.0735348e+00   1.2734293e+00
   2.2576452e+00   2.9895144e+00   6.0338374e-01
   1.3530399e+00   2.2109625e+00   1.3883034e+00
   2.6975694e+00   3.1965008e+00   4.1080096e-01
   3.3413904e+00   9.2762066e+00   5.3910557e-01
   2.7650186e+00   3.5083444e+00   4.0142865e-01
   1.8217845e+00   1.7374441e+00   1.1558074e+00
   3.3664707e+00   5.2843438e+00   4.1150362e-01
   3.3958175e+00   6.2992039e+00   4.2811980e-01
   2.6956334e+00   3.2177664e+00   4.0715937e-01
   2.3296233e+00   8.3556436e+00   6.4882665e-01
   2.5425304e+00   2.9188538e+00   5.4396554e-01
   2.7081969e+00   3.2181577e+00   4.0279339e-01
   2.5527781e+00   3.8653881e+00   4.2953569e-01
   3.1142652e+00   4.2584756e+00   4.0355965e-01
   4.4825279e-01   6.6738245e+00   1.7619296e+00
   1.0081896e+00   1.1365583e+00   2.2131882e+00
   3.6290287e-01   1.9398829e+00   3.4042734e+00
   2.4539797e+00   2.7516292e+00   4.9419339e-01
   2.6571056e+00   3.1251831e+00   4.1002165e-01
   6.9233533e-01   7.4796673e+00   1.4333172e+00
   2.1438501e+00   4.5116190e+00   5.2384502e-01
   2.7576675e+00   3.3970395e+00   4.0004919e-01
   2.6657737e+00   3.1417083e+00   4.0616103e-01
   3.7185847e+00   7.0988079e+00   4.3443356e-01
   2.1997045e+00   2.3003096e+00   7.1829529e-01
   2.7889560e+00   8.8465263e+00   5.9152544e-01
   2.7297712e+00   3.2650995e+00   3.9905637e-01
   1.5394719e+00   1.8998907e+00   1.4018654e+00
   2.3234724e-01   3.1893722e+00   3.2405287e+00
   4.4631967e-01   6.6718731e+00   1.7669535e+00
   2.3473477e+00   2.5552776e+00   5.8915484e-01
   2.6189076e+00   3.0521296e+00   4.2876308e-01
   3.1995221e-01   2.1812216e+00   3.5655809e+00
   2.5496619e+00   2.9250634e+00   4.5432022e-01
   2.6741429e+00   3.1535102e+00   4.1487084e-01
   1.2402543e+00   8.5786058e+00   1.0733157e+00
   3.1984681e-01   2.1971855e+00   3.5800195e+00
   2.1379326e+00   2.2389178e+00   9.1462559e-01
   1.2984645e+00   6.4865244e+00   8.5397421e-01
   1.3910995e+00   1.3757859e+00   1.7085673e+00
   2.0805060e+00   4.2317494e+00   5.3610106e-01
   3.3499225e-01   2.1665925e+00   3.3883004e+00
   2.7039786e+00   3.2156909e+00   4.0634537e-01
   3.7898011e-01   1.8464963e+00   3.3417182e+00
   2.6942934e+00   3.2767574e+00   4.0189702e-01
   2.7016336e+00   3.2067587e+00   4.0125781e-01
   2.5362993e+00   2.8962262e+00   4.8082588e-01
   1.4431879e+00   8.4585655e+00   9.4939654e-01
   2.7123398e+00   3.2933634e+00   3.9991559e-01
   1.6310814e+00   4.8369708e+00   6.7536522e-01
   2.2697100e+00   2.4181266e+00   7.1090058e-01
   1.5708508e+00   6.1526286e+00   7.3565524e-01
   3.2588130e+00   4.7124191e+00   4.0634728e-01
   2.0841721e+00   2.4585112e+00   8.7430293e-01
   2.7008729e+00   3.2061899e+00   3.9922882e-01
   2.4030096e+00   7.8911414e+00   6.0366672e-01
   2.7159304e+00   3.2337507e+00   3.9894058e-01
   2.5805059e+00   3.0122905e+00   5.0595827e-01
   9.1021453e-01   5.3501585e+00   1.0591319e+00
   2.1983668e+00   2.2991902e+00   7.0438222e-01
   2.7057960e+00   3.2145568e+00   4.0020803e-01
   2.6119842e+00   3.0682634e+00   4.8074154e-01
   1.3510720e+00   1.4849002e+00   1.7205153e+00
   2.7165978e+00   3.2356517e+00   3.9895094e-01
   2.6976942e+00   3.1980565e+00   4.0750643e-01
   3.1912634e-01   2.2057107e+00   3.5787675e+00
   2.6065569e+00   3.0293800e+00   4.3228317e-01
   2.8906004e+00   3.7703038e+00   4.0164573e-01
   2.2369927e+00   2.3648306e+00   6.6109604e-01
   3.0082955e+00   9.2905683e+00   5.8336037e-01
   2.3495982e+00   3.0325613e+00   5.5755051e-01
   2.4686685e+00   2.7787290e+00   4.8487267e-01
   2.2307662e+00   2.3550272e+00   7.6094825e-01
   2.0160262e+00   2.0124671e+00   9.6430297e-01
   1.1058778e+00   8.1335887e+00   1.1062406e+00
   2.9150250e+00   3.7976053e+00   4.0155956e-01
   1.8509868e+00   1.7646778e+00   1.0833929e+00
   2.5355979e+00   2.8995645e+00   4.5800358e-01
   1.5247258e+00   6.7225986e+00   7.7980244e-01
   5.0871089e-01   1.5226187e+00   2.9590589e+00
   2.2881108e+00   2.4663101e+00   7.6480095e-01
   2.7141481e+00   3.2299132e+00   3.9894308e-01
   3.2701406e-01   2.3274262e+00   3.1574791e+00
   1.1284731e+00   3.0666821e+00   1.2327027e+00
   2.5684397e+00   3.3284203e+00   4.2691000e-01
   3.4601941e+00   5.4426582e+00   4.1200688e-01
   2.6467118e+00   3.1010895e+00   4.2886137e-01
   1.7451960e+00   5.6144048e+00   6.5995012e-01
   1.9155439e+00   9.1600243e+00   8.3342811e-01
   1.5359978e+00   8.1593392e+00   8.7750247e-01
   2.9097957e+00   3.8829146e+00   4.0275500e-01
   3.1276534e-01   2.2615215e+00   3.5378122e+00
   2.8155307e-01   2.6417423e+00   3.2458663e+00
   2.3329819e+00   2.5314874e+00   5.8780513e-01
   2.6126971e+00   3.0407074e+00   4.3019348e-01
   3.2056658e-01   2.1767350e+00   3.5700796e+00
   1.7177533e+00   2.7778300e+00   9.1358767e-01
   2.5894597e+00   3.2550756e+00   4.2496603e-01
   2.3742649e+00   9.6918658e+00   7.4540475e-01
   3.3437287e-01   2.0626275e+00   3.5065235e+00
   1.5470268e+00   7.6195391e+00   8.2547990e-01
   2.5152068e+00   9.3756001e+00   6.8319300e-01
   1.9380446e+00   8.9356977e+00   8.0529846e-01
   3.2232925e+00   5.0090120e+00   4.1050502e-01
   3.2368928e+00   4.9180561e+00   4.0891320e-01
   2.7090724e+00   3.2200598e+00   4.0102625e-01
   1.8423392e+00   1.7700565e+00   1.1491557e+00
   3.1505487e+00   8.7596033e+00   5.3468837e-01
   3.2420108e+00   9.3634714e+00   5.5549440e-01
   2.6620914e+00   3.2575760e+00   4.0901157e-01
   2.4363903e+00   2.7149359e+00   6.1678985e-01
   2.6635098e+00   3.1375335e+00   4.0673925e-01
   2.7017174e+00   3.2067200e+00   4.0165255e-01
   2.4554755e+00   9.7190515e+00   7.2692976e-01
   9.1654967e-01   4.1559673e+00   1.1635223e+00
   2.7136714e+00   3.2286745e+00   4.0013265e-01
   3.0205458e+00   3.9657644e+00   4.0197075e-01
   2.0393331e+00   9.0411783e+00   7.8252486e-01
   1.5304522e+00   7.4350720e+00   8.1864049e-01
   2.6139842e+00   3.0374931e+00   4.5076123e-01
   1.8727926e+00   1.7987394e+00   1.0774351e+00
