# Supplementary material for: Rethinking Colour Constancy
Source: PLoS One. 2015 Sep 10;10(9):e0135029. doi: 10.1371/journal.pone.0135029 (PMC4565710; doi:10.1371/journal.pone.0135029)
Supplement: S1 Dataset — (ZIP) [file pone.0135029.s002.zip › 5-TransitionMetamerReflectanceData/NtoG_20munsells/targetXYZ_18.txt]

   2.7622089e-01   3.6041520e+00   2.2526452e+00
   3.1580430e+00   7.3764915e+00   3.9874321e-01
   4.2018618e-01   2.4468260e+00   2.8136802e+00
   1.6604157e+00   6.6354952e+00   1.1846537e+00
   2.8539365e-01   1.8588101e+00   3.0534642e+00
   3.0442405e+00   6.6181955e+00   4.8848737e-01
   3.0084419e+00   4.6950374e+00   3.4057114e-01
   1.9289882e-01   3.7056909e+00   2.1950959e+00
   3.0487345e-01   1.7184295e+00   3.1124607e+00
   1.7936332e+00   1.6947240e+00   3.6395052e-01
   2.9005075e+00   7.9476917e+00   4.4576537e-01
   1.4488051e+00   7.9464526e+00   7.8730175e-01
   2.6561636e+00   5.2817281e+00   1.0019358e+00
   3.3510772e-01   1.7769254e+00   3.0900991e+00
   3.1575652e-01   1.7347643e+00   3.1058669e+00
   2.5665872e+00   7.3844568e+00   6.4628192e-01
   2.0793030e+00   7.2684289e+00   8.5516624e-01
   9.2366960e-01   7.1997460e+00   9.8745939e-01
   2.9808673e+00   7.2490248e+00   4.7656956e-01
   2.9342659e-01   1.8089761e+00   3.0865022e+00
   2.6904265e-01   2.0516158e+00   2.9531316e+00
   2.1950004e+00   2.6017668e+00   6.2689629e-01
   1.0636107e+00   3.7663162e+00   2.3288234e+00
   9.1266086e-01   7.1589283e+00   9.9183327e-01
   1.8043192e-01   3.4447327e+00   2.3321958e+00
   2.8686696e+00   7.9326179e+00   4.4781219e-01
   2.4497457e-01   4.4866875e+00   1.8640815e+00
   7.2595730e-01   6.7183770e+00   1.0926454e+00
   3.5969728e-01   3.3335214e+00   2.3953802e+00
   2.8343325e-01   1.8682677e+00   3.0266484e+00
   2.7677431e+00   7.2339520e+00   5.8498825e-01
   2.4291375e+00   8.3366159e+00   5.3883727e-01
   1.9734820e-01   2.9584433e+00   2.5161928e+00
   8.9884210e-01   4.4125114e+00   2.0855003e+00
   3.1022890e-01   1.7052345e+00   3.1062923e+00
   2.8255008e-01   1.9046414e+00   3.0599449e+00
   1.7807869e+00   7.9971249e+00   7.0914820e-01
   6.6374544e-01   6.4631560e+00   1.1527930e+00
   1.2687364e+00   7.5652136e+00   8.5008515e-01
   6.6266682e-01   9.9645001e-01   2.3243632e+00
   2.4358026e+00   8.3346475e+00   5.3739084e-01
   3.0120336e-01   1.7432383e+00   3.0968816e+00
   2.3618622e+00   3.1240333e+00   8.0238978e-01
   1.1876586e+00   4.5603825e+00   2.0351455e+00
   4.4829382e-01   1.9573142e+00   3.0126036e+00
   1.6979693e+00   7.4252074e+00   8.6268681e-01
   4.3802923e-01   5.9199152e+00   1.4083062e+00
   3.8096358e-01   1.3985237e+00   2.8786715e+00
   2.8084106e+00   3.9140325e+00   3.3309527e-01
   2.3369260e+00   7.9973473e+00   5.9040469e-01
   3.0021779e-01   1.7573223e+00   3.1028030e+00
   2.1490304e+00   2.3812147e+00   3.8794696e-01
   2.9930272e-01   1.7519796e+00   3.0930810e+00
   3.6557283e-01   1.3901904e+00   2.8825242e+00
   2.3417812e-01   2.3360832e+00   2.8897418e+00
   1.2310292e+00   9.9562476e-01   1.1730812e+00
   3.8643822e-01   1.7434712e+00   3.0566576e+00
   2.0466146e+00   2.2821513e+00   6.4385020e-01
   2.9307822e-01   1.8140564e+00   3.0862556e+00
   2.9879455e-01   1.7611418e+00   3.0961272e+00
   1.2378073e+00   3.4278287e+00   2.3690113e+00
   1.1702800e+00   3.2213706e+00   2.4416165e+00
   2.9296794e+00   7.9386291e+00   4.4072302e-01
   3.0019251e-01   1.7471105e+00   3.0960756e+00
   3.0523656e-01   1.7158962e+00   3.1132960e+00
   1.2717935e+00   7.1839501e+00   9.4329647e-01
   2.6748622e-01   2.1902971e+00   2.8779437e+00
   6.8891827e-01   6.6843556e+00   1.1354849e+00
   2.6139039e-01   2.0877662e+00   2.9957497e+00
   3.0449750e-01   1.7206908e+00   3.1106405e+00
   3.0454317e-01   1.7217265e+00   3.1119469e+00
   2.8967967e-01   1.8285816e+00   3.0682020e+00
   2.0074917e+00   5.0992323e+00   1.5799623e+00
   2.8950537e-01   1.8486701e+00   3.0784779e+00
   2.6669850e-01   2.0219503e+00   3.0053699e+00
   2.9856750e+00   6.6985767e+00   5.2840624e-01
   3.1273083e-01   2.3462303e+00   2.8315398e+00
   3.1902911e-01   5.3818083e+00   1.6266913e+00
   1.8168362e+00   8.2275237e+00   6.8507279e-01
   3.0344329e-01   1.7284142e+00   3.1088555e+00
   3.1130276e-01   1.6631172e+00   3.0813394e+00
   3.1240633e-01   1.6732106e+00   3.0871564e+00
   1.4237733e+00   7.7896657e+00   7.9884752e-01
   1.7876316e+00   1.6838995e+00   3.6019903e-01
   2.7359888e+00   3.9927355e+00   4.7683902e-01
   3.0298283e+00   6.6273410e+00   4.9902241e-01
   2.5061195e+00   8.2671277e+00   5.2166289e-01
   1.5538228e+00   7.8633378e+00   7.6851238e-01
   2.5617661e-01   2.1252651e+00   2.9753420e+00
   3.0823190e+00   6.0994727e+00   4.5693381e-01
   3.0816568e-01   2.1268856e+00   2.9279645e+00
   2.3516846e-01   2.2944598e+00   2.8575329e+00
   2.5663673e+00   7.9935870e+00   5.2889403e-01
   2.2706665e+00   8.2020023e+00   5.7967945e-01
   1.2939523e+00   4.8936067e+00   1.8977548e+00
   2.8902026e-01   1.8314529e+00   3.0684090e+00
   2.2743433e+00   2.7477008e+00   5.4850352e-01
   2.1671274e+00   8.1996076e+00   6.0441336e-01
   2.1334599e+00   7.7985512e+00   6.8184080e-01
   2.8840929e+00   7.8435066e+00   4.4491703e-01
   3.0351296e-01   1.7298603e+00   3.1098367e+00
   2.3051796e+00   7.8202239e+00   6.3091041e-01
   3.6838499e-01   1.4371640e+00   2.9135863e+00
   3.0960206e-01   1.6944966e+00   3.1005143e+00
   1.8858770e+00   1.8312169e+00   3.2693114e-01
   3.0419945e-01   1.7245630e+00   3.1113371e+00
   4.4625059e-01   1.1298414e+00   2.6353411e+00
   2.3540510e+00   7.0611997e+00   8.3566001e-01
   2.2041316e+00   2.7215988e+00   8.1763707e-01
   6.4457152e-01   3.2683019e+00   2.5202117e+00
   2.0337095e+00   7.9861009e+00   6.6451401e-01
   2.7210118e-01   1.9802050e+00   3.0256138e+00
   1.9773225e-01   2.8161923e+00   2.5878686e+00
   2.4660481e+00   3.0581612e+00   3.5364875e-01
   2.5881338e-01   2.0735946e+00   2.9716212e+00
   3.1092401e-01   1.7172068e+00   3.1101768e+00
   4.6524580e-01   1.9348574e+00   3.0065112e+00
   4.5192885e-01   1.1646345e+00   2.6601501e+00
   2.8045066e+00   8.1027832e+00   4.6341332e-01
   2.5842038e-01   2.1137083e+00   2.9853641e+00
   1.8516368e+00   1.9147611e+00   7.6336726e-01
   1.3137107e+00   7.7893890e+00   8.2913093e-01
   2.9409099e-01   1.8028887e+00   3.0865631e+00
   9.0944776e-01   2.8721472e+00   2.6296593e+00
   2.5566215e+00   8.2585157e+00   5.1189998e-01
   2.6143424e+00   7.7689102e+00   5.4895104e-01
   2.1375439e-01   2.6232620e+00   2.6728384e+00
   2.9789541e+00   4.6490078e+00   3.5716104e-01
   2.9948247e-01   1.7597873e+00   3.0997273e+00
   2.5550521e+00   4.9033453e+00   1.1166327e+00
   1.1691802e+00   9.2593116e-01   1.2090875e+00
   2.4974768e+00   8.3142413e+00   5.2441205e-01
   3.0105223e+00   4.7386663e+00   3.4075394e-01
   2.9944675e+00   7.1892545e+00   4.7529152e-01
   2.3385006e+00   7.9508944e+00   5.9642485e-01
   3.6799758e-01   1.8726369e+00   3.0568381e+00
   2.4924310e+00   8.2473688e+00   5.2118951e-01
   1.5117452e+00   7.4649366e+00   8.6476353e-01
   1.5643790e+00   1.4582296e+00   1.0004452e+00
   1.3246922e+00   6.8537543e+00   1.0825530e+00
   4.5242853e-01   1.0981368e+00   2.6029989e+00
   2.9482770e-01   1.7915609e+00   3.0871974e+00
   1.2310858e+00   9.9204767e-01   1.1605944e+00
   6.9108069e-01   6.3211869e+00   1.1721477e+00
   2.1056443e+00   2.4463442e+00   7.3959518e-01
   2.3372591e+00   8.2503867e+00   5.5195959e-01
   2.5956022e+00   3.5777365e+00   5.2223344e-01
   3.0737681e-01   1.7050153e+00   3.1076368e+00
   2.7101432e+00   5.6483738e+00   9.2550148e-01
   1.3481821e+00   6.6643905e+00   1.1727994e+00
   1.4670871e+00   2.4873877e+00   2.1698421e+00
   2.1871506e+00   8.3656727e+00   5.9396922e-01
   5.1995832e-01   1.9480794e+00   2.9745658e+00
   6.6111825e-01   6.2905134e+00   1.1857132e+00
   4.4315145e-01   1.1505636e+00   2.6549361e+00
   3.0508124e-01   1.7167974e+00   3.1125809e+00
   2.0389047e+00   8.3054668e+00   6.2816983e-01
   2.9656203e-01   1.7846270e+00   3.0941822e+00
   6.2219279e-01   5.7224614e+00   1.3816666e+00
   6.3829959e-01   6.3585630e+00   1.1810010e+00
   1.8175364e+00   1.7277041e+00   3.3913234e-01
   3.2060726e+00   6.0278774e+00   3.5885702e-01
   1.3926221e+00   7.5093523e+00   8.5320920e-01
   1.2312793e+00   5.7042648e+00   1.5677432e+00
   3.4209530e-01   1.5394109e+00   2.9921375e+00
   2.4697074e+00   4.7685297e+00   1.2221534e+00
   1.8940567e+00   1.9205642e+00   5.1499012e-01
   2.4020657e+00   2.8619121e+00   3.2800354e-01
   2.9721120e-01   1.7660239e+00   3.0835264e+00
   2.3936858e+00   6.3859961e+00   1.0278036e+00
   3.2560180e-01   1.5955383e+00   3.0350877e+00
   3.0481373e-01   1.7186492e+00   3.1119188e+00
   3.3282496e-01   1.6478198e+00   3.0620428e+00
   4.4787185e-01   1.5740414e+00   2.9384589e+00
   2.9489310e-01   1.7953025e+00   3.0879177e+00
   1.4215802e+00   7.9194867e+00   7.9575281e-01
   2.5914180e+00   7.4240179e+00   6.2690428e-01
   2.7003259e-01   2.0062943e+00   3.0214402e+00
   3.1001293e+00   6.6598409e+00   4.4569603e-01
   2.9614926e-01   1.7867864e+00   3.0917944e+00
   1.0430072e+00   6.8084084e+00   1.0373184e+00
   1.5072226e+00   1.3426564e+00   9.3884952e-01
   2.5379469e-01   2.1365411e+00   2.9634413e+00
   3.0480549e-01   1.7194373e+00   3.1124799e+00
   1.5629981e+00   1.5074988e+00   1.1173274e+00
   3.3289139e-01   1.5861620e+00   3.0256426e+00
   3.0456811e-01   1.7206435e+00   3.1116822e+00
   1.6053107e+00   1.8706098e+00   1.5378318e+00
   6.3430072e-01   1.1456280e+00   2.4927566e+00
   2.9802775e-01   1.7647970e+00   3.0929028e+00
   1.9705350e+00   8.2343859e+00   6.3807580e-01
   1.7721078e-01   3.6839573e+00   2.2584218e+00
   2.2328724e+00   7.8240935e+00   6.5052670e-01
   1.1738424e+00   5.8540212e+00   1.5018439e+00
   7.8762421e-01   2.1621248e+00   2.7832438e+00
   1.7402139e+00   7.8628540e+00   7.4062627e-01
   3.0591419e+00   6.9449275e+00   4.5702376e-01
   1.6844853e+00   1.5680348e+00   6.1812534e-01
   2.8415343e+00   8.0344248e+00   4.5703610e-01
   2.4547073e+00   7.2377590e+00   7.3538956e-01
   9.2720819e-01   1.6403272e+00   2.4846575e+00
   1.2354736e+00   7.4122405e+00   8.8089118e-01
   1.9298106e+00   1.9094141e+00   3.2670414e-01
   3.3983182e-01   1.5611239e+00   3.0078530e+00
   3.2751509e-01   1.6160750e+00   3.0472533e+00
   1.7180433e+00   1.5836037e+00   4.1001755e-01
   2.2445379e+00   7.1038227e+00   8.5713050e-01
   1.5751551e+00   4.8127710e+00   1.8520449e+00
   1.7722976e-01   3.2086379e+00   2.4712243e+00
   1.8963750e+00   3.5172466e+00   1.8270955e+00
   2.4266313e+00   8.2834623e+00   5.3693149e-01
   3.4099011e-01   1.9873083e+00   3.0038490e+00
   3.0279169e-01   1.7336959e+00   3.1076817e+00
   5.9955047e-01   6.4527908e+00   1.2152163e+00
   4.3495020e-01   1.7946502e+00   3.0257031e+00
   3.1439005e+00   5.3628252e+00   3.4763529e-01
   7.5225954e-01   3.6681094e+00   2.3765051e+00
   2.3705391e-01   2.2943566e+00   2.8335988e+00
   3.0604248e-01   1.7068229e+00   3.1092078e+00
   3.0462070e-01   1.7201499e+00   3.1115649e+00
   4.6053130e-01   1.6349685e+00   2.9552174e+00
   5.2164909e-01   1.3305036e+00   2.7363893e+00
   2.8150280e-01   1.8958471e+00   3.0514465e+00
   2.7154886e-01   4.7384143e+00   1.7674522e+00
   9.7673479e-01   7.2914943e+00   9.6072370e-01
   3.2139000e-01   1.6643310e+00   3.0774870e+00
   3.0554432e-01   1.7582614e+00   3.0939885e+00
   2.5583031e+00   8.0360360e+00   5.2626973e-01
   3.0298780e-01   1.7295681e+00   3.1057673e+00
   1.3658827e+00   7.7694449e+00   8.0508724e-01
   2.6277475e+00   8.1895641e+00   4.9495953e-01
   3.1530703e+00   5.4070261e+00   3.4627922e-01
   2.9689457e-01   5.2499367e+00   1.6795630e+00
   2.9472990e-01   1.7988375e+00   3.0896845e+00
   3.2272759e-01   1.5848134e+00   3.0290268e+00
   3.0825611e+00   6.4962368e+00   4.6367395e-01
   3.1941961e+00   5.7540380e+00   3.5169005e-01
   2.9832624e+00   5.6011061e+00   5.3006510e-01
   2.5203347e+00   3.1533524e+00   3.3150551e-01
   3.1008314e+00   5.1493606e+00   3.4551108e-01
   1.8156190e+00   1.7388507e+00   3.9085333e-01
   3.0318001e-01   1.7334620e+00   3.1093054e+00
   3.0547207e+00   6.1239918e+00   4.8722643e-01
   3.2366696e+00   6.2856431e+00   3.6114805e-01
   1.8453922e+00   7.1594885e+00   9.4737148e-01
   3.2950568e-01   1.5568924e+00   3.0090220e+00
   1.3773419e+00   4.8686750e+00   1.8940286e+00
   1.1693484e+00   5.4076041e+00   1.6869875e+00
   2.7287859e-01   1.9735323e+00   3.0255785e+00
   2.0070565e+00   8.2705739e+00   6.3187219e-01
   6.0179998e-01   6.3635017e+00   1.2037171e+00
   2.9865979e-01   1.7653661e+00   3.0969944e+00
   3.4747522e-01   1.8751957e+00   3.0562686e+00
   7.6865095e-01   6.3963949e+00   1.1500756e+00
   2.7654463e+00   7.8313020e+00   4.8774076e-01
   5.1599605e-01   9.6987212e-01   2.4329562e+00
   1.0492988e+00   8.6906475e-01   1.4707173e+00
   3.0533683e-01   1.7167383e+00   3.1141012e+00
   3.1448049e+00   5.8935879e+00   3.8626273e-01
   2.1974240e+00   8.3091359e+00   5.8719973e-01
   1.8141463e+00   7.3783690e+00   8.6633110e-01
   2.4111143e-01   2.2603660e+00   2.8497408e+00
   3.0497855e-01   1.7182296e+00   3.1128778e+00
   1.0043386e+00   8.8298752e-01   1.6213428e+00
   2.9406165e-01   1.8054918e+00   3.0878031e+00
   2.4307357e-01   2.2087968e+00   2.9109374e+00
   2.9038177e+00   7.2542859e+00   5.1487527e-01
   2.3968233e+00   3.0890708e+00   6.0774659e-01
   1.7610724e+00   7.9435315e+00   7.2298694e-01
   2.9368538e+00   4.4690516e+00   3.5286366e-01
   3.1925236e+00   7.0953011e+00   3.8742357e-01
   1.7443097e+00   7.8791563e+00   7.3727455e-01
   2.1798481e+00   8.1018628e+00   6.1156788e-01
   4.7682679e-01   2.0980082e+00   2.9681316e+00
   2.4072879e-01   2.2868784e+00   2.8347326e+00
   3.3339176e-01   1.6666275e+00   3.0713749e+00
   2.6131845e+00   7.8968179e+00   5.3069755e-01
   2.1060044e+00   8.3429231e+00   6.1348114e-01
   2.5323359e-01   2.1216333e+00   2.9395519e+00
   2.2903734e+00   7.7620474e+00   6.4798325e-01
   2.2860562e+00   7.7131506e+00   6.6134288e-01
   8.0490221e-01   1.4202749e+00   2.5001188e+00
   3.2149242e-01   1.6973566e+00   3.0947322e+00
   2.7363194e-01   1.9431223e+00   3.0180391e+00
   1.5339937e+00   1.4757446e+00   1.1618632e+00
   3.9271802e-01   1.2829487e+00   2.7905203e+00
   3.1700692e+00   6.1478498e+00   3.8548591e-01
   1.9574941e+00   7.3942613e+00   8.3775521e-01
   1.7873395e+00   8.1220657e+00   6.9096934e-01
   1.7332608e+00   1.6229511e+00   4.8242035e-01
   3.1449397e-01   1.6718887e+00   3.0858771e+00
   3.1094607e+00   5.3142827e+00   3.5154327e-01
   3.0580910e-01   1.7150546e+00   3.1135272e+00
   1.4883752e+00   7.8375856e+00   7.8215486e-01
   1.5129743e+00   1.2983768e+00   6.6417722e-01
   3.0511269e-01   1.7166062e+00   3.1127966e+00
   8.3070923e-01   3.2705101e+00   2.5314709e+00
   3.0641741e-01   1.7064040e+00   3.1088827e+00
   2.1012027e+00   7.9414753e+00   6.5742280e-01
   3.0510821e-01   1.7165938e+00   3.1129422e+00
   3.0657698e-01   1.7051944e+00   3.1081230e+00
   2.9038789e+00   4.2432364e+00   3.3690854e-01
   2.3155574e+00   8.2762078e+00   5.5749614e-01
   3.8372779e-01   1.3530848e+00   2.8478737e+00
   3.1003232e-01   1.6711809e+00   3.0866335e+00
   3.0789702e-01   1.7173576e+00   3.1123308e+00
   2.5014325e+00   6.9205041e+00   8.0594983e-01
   3.1246208e-01   1.6683918e+00   3.0843122e+00
   1.9656923e+00   7.7407848e+00   7.3290051e-01
   2.6149693e+00   7.5354777e+00   5.9333650e-01
   3.0284785e+00   6.8700769e+00   4.8179063e-01
   3.5501743e-01   1.8418920e+00   3.0680364e+00
   1.7084263e+00   6.7154583e+00   1.1469772e+00
   2.7409824e+00   4.4244072e+00   6.9262387e-01
   2.4256515e+00   8.3379760e+00   5.3987151e-01
   1.1885499e+00   6.9678269e+00   1.0052094e+00
   2.2673399e+00   2.6679067e+00   4.3608130e-01
   2.0589790e-01   2.8580291e+00   2.5632676e+00
   5.7445986e-01   6.2765096e+00   1.2312444e+00
   3.1852286e+00   7.2738636e+00   3.9251034e-01
   1.5036794e+00   7.9492267e+00   7.6455001e-01
   2.6747279e-01   2.0321082e+00   3.0145359e+00
   2.8805831e+00   7.9982560e+00   4.4912550e-01
   3.0122381e-01   1.7468703e+00   3.1042234e+00
   3.2978727e-01   1.7414874e+00   3.0984565e+00
   3.0064810e-01   1.7477866e+00   3.1010453e+00
   2.7113385e-01   1.9679328e+00   3.0076899e+00
   2.7569878e+00   3.9954632e+00   4.3435709e-01
   5.3373488e-01   2.2281427e+00   2.9180427e+00
   2.1521236e+00   2.3381921e+00   3.2783727e-01
   4.0468266e-01   1.5381002e+00   2.9526135e+00
   7.6648053e-01   6.6288049e+00   1.0937438e+00
   2.9527652e+00   7.8851546e+00   4.3719787e-01
   2.3947753e+00   6.7983181e+00   9.0566525e-01
   2.9415031e+00   7.9216758e+00   4.3864868e-01
   2.1146516e+00   2.2485806e+00   3.2768634e-01
   3.0539717e-01   1.7180144e+00   3.1118760e+00
   1.1959912e+00   4.4994809e+00   2.0568668e+00
   6.7334695e-01   8.6794100e-01   2.1627135e+00
   5.9489373e-01   6.4013482e+00   1.2073505e+00
   2.2584723e-01   4.5083648e+00   1.8951570e+00
   3.2177630e+00   7.0200139e+00   3.8318868e-01
   1.6261023e+00   8.0671672e+00   7.3141056e-01
   3.0857354e-01   1.6979292e+00   3.1030535e+00
   3.3084518e-01   1.5941537e+00   3.0326353e+00
   2.6378129e+00   3.9460628e+00   6.9893617e-01
   2.1303511e-01   2.6084386e+00   2.7957592e+00
   1.3829995e+00   7.8258751e+00   8.0109946e-01
   2.1059238e-01   4.2333251e+00   1.9892923e+00
   3.0573320e-01   1.7148578e+00   3.1135385e+00
   3.2768062e-01   1.7218747e+00   3.0982457e+00
   1.6907353e+00   8.1424752e+00   7.1866267e-01
   2.2798111e+00   2.5958566e+00   3.2833035e-01
   3.1511967e+00   5.5130193e+00   3.4956064e-01
   2.5127667e+00   8.2406934e+00   5.1715531e-01
   6.2822933e-01   2.7176840e+00   2.7450118e+00
   1.6020107e+00   1.4228786e+00   5.5603434e-01
   3.0483775e-01   1.7191991e+00   3.1125431e+00
   2.5384430e+00   8.1008645e+00   5.2479690e-01
   1.3585531e+00   7.5523741e+00   8.4496791e-01
   2.4396312e-01   2.2283640e+00   2.8645824e+00
   2.6689839e+00   3.7122777e+00   4.4531034e-01
   3.8380123e-01   1.3195078e+00   2.8225463e+00
   3.0569071e-01   1.7129443e+00   3.1129797e+00
   2.5913151e-01   2.0848544e+00   2.9797137e+00
   4.6048408e-01   5.1739494e+00   1.5930017e+00
   3.4361928e-01   1.5275368e+00   2.9854013e+00
   2.7960758e-01   1.9147743e+00   3.0470545e+00
   9.1425640e-01   4.0059432e+00   2.2526650e+00
   2.9197192e-01   1.8115782e+00   3.0775974e+00
   3.2108301e+00   5.9842057e+00   3.5707372e-01
   3.0088427e-01   1.7495477e+00   3.1032805e+00
   6.9980048e-01   1.1085302e+00   2.3888533e+00
   3.0760896e-01   1.7439919e+00   3.1013382e+00
   2.6143156e-01   2.0506935e+00   2.9806738e+00
   2.0863360e+00   5.3389078e+00   1.4752694e+00
   2.6344339e-01   2.0286112e+00   2.9859567e+00
   2.3628909e+00   8.2673315e+00   5.4702227e-01
   2.9657572e+00   4.5657039e+00   3.4232761e-01
   5.8419791e-01   1.0481046e+00   2.4537242e+00
   4.1766795e-01   1.2169392e+00   2.7250997e+00
   2.8243257e-01   1.8704612e+00   3.0375386e+00
   2.6693522e+00   8.1679467e+00   4.8770833e-01
   2.4921750e-01   2.1438373e+00   2.9134048e+00
   8.2218107e-01   4.0062402e+00   2.2464550e+00
   3.0131595e-01   1.7454973e+00   3.1045271e+00
   3.7146832e-01   1.3590078e+00   2.8573924e+00
   1.9853418e+00   8.1169093e+00   6.5299702e-01
   2.9211002e+00   5.2445132e+00   5.6769327e-01
   3.1607882e-01   1.6717739e+00   3.0843409e+00
   3.0531587e-01   1.7153885e+00   3.1135132e+00
   4.4747492e-01   1.1090184e+00   2.6158561e+00
   3.1357118e+00   5.2986206e+00   3.4634189e-01
   4.5926205e-01   5.9247397e+00   1.3676142e+00
   8.2094040e-01   6.4807435e+00   1.1269987e+00
   1.3739153e+00   7.4491826e+00   8.6869063e-01
   1.8465874e-01   3.0855258e+00   2.5067607e+00
   2.6008180e-01   2.0581655e+00   2.9627474e+00
   2.3266347e+00   2.6956757e+00   3.2789807e-01
   3.1997798e+00   7.0042708e+00   3.8336402e-01
   3.1162425e+00   7.4657610e+00   4.0449700e-01
   1.9366860e+00   1.9648280e+00   4.1000298e-01
   1.3294184e+00   7.8020488e+00   8.2456176e-01
   3.3117365e-01   1.5957250e+00   3.0334186e+00
   1.4075122e+00   6.1262985e+00   1.4004413e+00
   3.4518465e-01   1.6013105e+00   3.0282333e+00
   3.0544495e-01   1.7152694e+00   3.1140717e+00
   1.8379709e+00   6.9179738e+00   1.0470664e+00
   7.0045476e-01   2.9117778e+00   2.6695887e+00
   1.9636016e+00   2.0588571e+00   5.1985565e-01
   3.0547271e-01   1.7141571e+00   3.1137580e+00
   2.0650305e+00   7.7228865e+00   7.1771200e-01
   2.9306139e+00   7.7800363e+00   4.3647883e-01
   6.3237081e-01   1.2135492e+00   2.5476144e+00
   1.8308025e+00   7.1668325e+00   9.4652926e-01
   3.0577983e-01   1.7113946e+00   3.1120312e+00
   3.1023253e-01   1.6957845e+00   3.1013226e+00
   3.0013506e+00   5.6007245e+00   5.0763138e-01
   2.0332515e+00   8.0111573e+00   6.6089565e-01
   2.8185798e+00   5.6275270e+00   7.8097016e-01
   2.8693487e+00   6.0836610e+00   6.9676647e-01
   8.9446871e-01   2.7859046e+00   2.6612291e+00
   3.1461219e+00   6.3793077e+00   4.1268663e-01
   1.9176839e+00   1.8848514e+00   3.2767655e-01
   2.5988082e+00   4.2324904e+00   9.2338284e-01
   2.9728334e+00   7.1209831e+00   4.9498159e-01
   4.8838238e-01   2.3190963e+00   2.8938921e+00
   1.1402012e+00   6.8794951e+00   1.0286024e+00
   1.5101814e+00   1.4129701e+00   1.1232979e+00
   1.0632630e+00   4.5197489e+00   2.0512918e+00
   2.8271229e-01   1.9046056e+00   3.0605527e+00
   6.4982733e-01   3.8321029e+00   2.2492370e+00
   1.6449612e+00   3.5319912e+00   2.0952708e+00
   4.0327819e-01   1.5072535e+00   2.9378164e+00
   3.2339545e+00   6.5827078e+00   3.7070037e-01
   2.2959547e+00   7.8330526e+00   6.3098232e-01
   1.8252778e+00   7.6252604e+00   7.8729038e-01
   2.8496292e+00   5.2261905e+00   6.8027288e-01
   2.2352410e+00   8.3600883e+00   5.8205063e-01
   3.1574505e-01   1.7236996e+00   3.1072440e+00
   1.7579590e+00   8.0192457e+00   7.1138345e-01
   1.9695619e+00   8.1065471e+00   6.5745439e-01
   2.1235750e+00   7.8921691e+00   6.6300517e-01
   2.8533105e+00   7.6449733e+00   4.7916463e-01
   5.8969181e-01   1.2777626e+00   2.6367983e+00
   1.4891358e+00   7.9915739e+00   7.7569390e-01
   1.4623930e+00   7.7136727e+00   8.0551333e-01
   3.9411380e-01   1.5239201e+00   2.9536596e+00
   2.4315066e+00   2.9278912e+00   3.2819431e-01
   4.8929108e-01   1.7526619e+00   2.9737505e+00
   2.9540625e-01   1.7859416e+00   3.0870136e+00
   3.1962893e-01   1.7726633e+00   3.0922083e+00
   1.6627756e+00   7.6415814e+00   8.0324486e-01
   4.7230353e-01   3.0605537e+00   2.5558905e+00
   2.0859996e+00   2.1909252e+00   3.2591757e-01
   2.1343597e+00   8.3518426e+00   6.0697922e-01
   1.8786355e+00   1.8154793e+00   3.2707321e-01
   1.7463690e+00   1.6244351e+00   3.8951867e-01
   1.7235006e+00   8.0167472e+00   7.1885540e-01
   3.0406193e-01   1.7228535e+00   3.1092612e+00
   1.2690081e+00   7.5819002e+00   8.4803908e-01
   1.2426240e+00   7.5024589e+00   8.6185228e-01
   1.9771283e+00   2.0605466e+00   4.5808295e-01
   2.9501491e-01   1.7945546e+00   3.0881158e+00
   1.4601693e+00   3.5186527e+00   2.2221862e+00
   3.0320173e+00   5.2443228e+00   4.1951919e-01
   3.0366638e-01   1.7269134e+00   3.1092019e+00
   3.0484921e-01   1.7185067e+00   3.1121044e+00
   3.0418623e-01   1.7246053e+00   3.1112687e+00
   3.1304149e-01   1.6778623e+00   3.0895311e+00
   2.8081334e+00   3.9952553e+00   3.5461060e-01
   1.0675421e+00   4.1495400e+00   2.1964866e+00
   1.6217221e+00   3.7611267e+00   2.0866920e+00
   1.8237494e+00   1.7424387e+00   3.5780587e-01
   2.0882221e-01   2.5947418e+00   2.7474821e+00
   1.2627423e+00   6.8739321e+00   1.0604543e+00
   2.5853763e-01   2.1096219e+00   2.9848959e+00
   4.0095051e-01   1.7031149e+00   3.0329682e+00
   3.2108825e-01   1.6692682e+00   3.0805153e+00
   1.9837721e+00   2.0197439e+00   3.4574776e-01
   1.6884882e+00   7.8022945e+00   7.6093944e-01
   1.3942944e+00   7.8826472e+00   8.0396084e-01
   1.7711664e+00   8.2270427e+00   6.9827796e-01
   2.8904881e+00   7.7236829e+00   4.5937759e-01
   3.0358821e-01   1.7282580e+00   3.1063607e+00
   3.1616592e+00   7.2851453e+00   3.9560417e-01
   3.9389495e-01   1.7848702e+00   3.0557973e+00
   1.7768921e+00   2.0809325e+00   1.3327971e+00
   3.2632283e-01   1.7459739e+00   3.0997137e+00
   2.1744059e+00   3.7692715e+00   1.4952372e+00
   2.4225012e+00   2.9602484e+00   3.5788179e-01
   1.5351253e+00   7.7003302e+00   8.0075592e-01
   7.0910341e-01   2.7099219e+00   2.7366963e+00
   5.1005212e-01   5.6521734e+00   1.3950519e+00
   2.4475559e+00   6.5681181e+00   9.4424139e-01
   1.8530545e+00   7.7175198e+00   7.5742142e-01
   3.1044392e+00   6.4908398e+00   4.4609275e-01
   1.5620372e+00   7.7022297e+00   7.9817868e-01
   2.3442797e+00   4.6823273e+00   1.3744712e+00
   3.2162170e+00   6.5864088e+00   3.7046070e-01
   2.0836582e+00   2.4008460e+00   3.2809714e-01
   3.1403091e-01   1.6139696e+00   3.0498243e+00
   1.8291155e+00   1.7455728e+00   3.3034005e-01
   3.1895074e+00   6.5496019e+00   3.6962610e-01
   1.8559044e+00   1.7788693e+00   3.4298493e-01
   1.8553460e+00   1.9133472e+00   3.3193315e-01
   1.8641647e+00   1.7939403e+00   3.2650700e-01
   1.5278012e+00   1.3760810e+00   7.3661535e-01
   2.6255611e+00   4.2027858e+00   3.3973934e-01
   1.6882409e+00   1.5353325e+00   4.6695116e-01
   2.5609521e+00   4.2359690e+00   3.4236892e-01
   1.8159148e+00   1.7217052e+00   3.5975795e-01
   1.8593735e+00   1.9415602e+00   3.3154505e-01
   1.1750633e+00   9.5652386e-01   1.2208219e+00
   1.5221943e+00   1.3436708e+00   7.5174942e-01
   2.2469479e+00   8.0834788e+00   5.5622320e-01
   1.8521539e+00   1.7774321e+00   3.2692372e-01
   2.5950039e+00   8.2558781e+00   5.0352187e-01
   1.8559435e+00   1.7822041e+00   3.2860093e-01
   1.9033809e-01   3.1831659e+00   2.3867208e+00
   5.3415470e-01   3.1946835e+00   1.2537026e+00
   1.4729925e+00   3.8518779e+00   4.8876692e-01
   1.3185419e+00   1.1013982e+00   1.0218260e+00
   1.8567648e+00   1.7800150e+00   3.4285372e-01
   6.6304039e-01   1.9067377e+00   1.4980339e+00
   6.5761449e-01   2.8599008e+00   1.1455264e+00
   8.8746532e-01   8.3887374e-01   1.6987593e+00
   1.8227577e+00   1.8423010e+00   3.4667069e-01
   1.8457106e-01   3.0421216e+00   2.6037398e+00
   1.8772021e+00   1.8199160e+00   3.2559645e-01
   9.5260139e-01   4.3363928e+00   7.1713329e-01
   1.8841307e+00   8.2689528e+00   6.6630230e-01
   1.5459627e+00   1.3432625e+00   6.7662729e-01
   1.8767884e+00   1.8114155e+00   3.2543172e-01
   1.5145763e+00   6.2522088e+00   6.0514047e-01
   3.0996027e+00   7.6232060e+00   4.1096864e-01
   1.6588138e+00   4.4406306e+00   4.6336088e-01
   1.8037732e+00   1.7019269e+00   3.8139585e-01
   1.8272129e+00   2.5791591e+00   3.5508622e-01
   1.8599509e+00   1.7905496e+00   3.4308500e-01
   1.5082416e+00   7.9991775e+00   7.6819252e-01
   2.0827926e+00   6.2776827e+00   4.6736083e-01
   2.1376258e+00   6.8394946e+00   4.9139249e-01
   1.4798340e+00   1.2512415e+00   6.8355502e-01
   1.8622074e+00   1.7885483e+00   3.3809455e-01
   1.8700145e+00   1.8026153e+00   3.3246895e-01
   2.3392057e-01   3.7696688e+00   1.9166052e+00
   1.2663424e+00   6.7145968e+00   7.3398217e-01
   2.0431126e-01   2.8141422e+00   2.5441928e+00
   1.8050397e+00   1.7090474e+00   3.4770546e-01
   1.8736049e+00   1.8064766e+00   3.2772894e-01
   2.7282329e+00   7.1774704e+00   4.2558625e-01
   1.8759088e+00   1.8100540e+00   3.2604360e-01
   2.0440666e+00   2.1346841e+00   3.2625868e-01
   1.6422582e+00   5.1003592e+00   5.0046915e-01
   1.7981291e+00   1.6990558e+00   3.5103200e-01
   1.6953442e+00   1.5504092e+00   4.1662621e-01
   1.8551267e+00   1.7814977e+00   3.2679805e-01
   2.0669584e+00   7.8540506e+00   5.8034866e-01
   1.8681153e+00   1.7982386e+00   3.3035314e-01
   1.6546040e+00   1.4875710e+00   5.2664908e-01
   1.7931914e+00   1.6921017e+00   3.5284103e-01
   1.7675289e+00   1.6552793e+00   3.6641692e-01
   1.8825369e+00   2.9780970e+00   3.5896135e-01
   9.2860639e-01   6.8769984e+00   9.3513607e-01
   1.8023496e+00   1.7045972e+00   3.5242920e-01
   2.0841161e+00   2.2945292e+00   3.2682628e-01
   2.0605127e+00   8.3354000e+00   6.2285123e-01
   2.6143290e+00   7.7579668e+00   4.6958585e-01
   3.0492617e-01   1.6973521e+00   3.1026011e+00
   1.8714797e+00   1.8034433e+00   3.3062748e-01
   1.6924375e+00   1.5422939e+00   4.4872543e-01
   1.8765259e+00   1.8167169e+00   3.2560068e-01
   1.9015169e+00   5.4991000e+00   4.6133628e-01
   1.8766293e+00   1.8111514e+00   3.2548938e-01
   1.8632252e+00   7.3117605e+00   5.8874933e-01
   3.0927737e+00   7.6290222e+00   4.1170681e-01
   1.8765692e+00   1.8110838e+00   3.2541432e-01
   7.3236038e-01   1.2898350e+00   1.7308233e+00
   1.8763209e+00   1.8107427e+00   3.2543329e-01
   2.3147543e+00   8.2754397e+00   5.5687271e-01
   5.7686658e-01   6.3898208e+00   1.2349795e+00
   2.0817616e+00   2.5883680e+00   3.3065061e-01
   1.1518847e+00   7.3909650e+00   8.5969232e-01
   2.4226466e+00   4.2221039e+00   3.4854694e-01
   1.8802919e+00   1.8200426e+00   3.2545815e-01
   1.8707992e+00   1.8023059e+00   3.2910785e-01
   1.6929774e+00   2.5934573e+00   3.8595943e-01
   1.4730033e+00   5.6936529e+00   5.8062221e-01
   2.3082885e+00   2.6661374e+00   3.2779492e-01
   1.5181282e+00   1.3015874e+00   6.2685923e-01
   3.1484602e-01   1.9902531e+00   2.4420084e+00
   2.0006803e+00   6.7931682e+00   5.1637038e-01
   1.2993016e+00   6.3805328e+00   6.9061957e-01
   7.5069467e-01   8.0024436e-01   1.9467110e+00
   1.8796742e+00   1.8447138e+00   3.2597651e-01
   2.7920391e+00   4.1317037e+00   3.3563576e-01
   4.4414815e-01   1.1107482e+00   2.6188185e+00
   1.8981936e+00   1.9665809e+00   3.2743160e-01
   1.5623715e+00   5.4207661e+00   5.3922887e-01
   1.7648541e+00   1.6562734e+00   4.5479410e-01
   2.5849597e+00   6.6950951e+00   4.1834614e-01
   5.7156217e-01   2.7110361e+00   1.3234587e+00
   1.8794815e+00   1.8154547e+00   3.2544154e-01
   1.1687899e+00   1.3647124e+00   1.0917945e+00
   1.8860969e+00   1.8391355e+00   3.2556227e-01
   2.8214286e+00   5.1292423e+00   3.5061560e-01
   1.8907053e+00   1.8581937e+00   3.2569955e-01
   1.8704993e+00   7.8475157e+00   6.3133885e-01
   1.3804521e+00   1.4036631e+00   8.6548052e-01
   1.5185905e+00   1.3019243e+00   6.3315790e-01
   1.8801329e+00   1.8219630e+00   3.2548570e-01
   1.1082390e+00   7.4967652e+00   9.0042656e-01
   1.9987560e+00   2.0820582e+00   3.2615157e-01
   1.5458289e+00   1.3467295e+00   6.8790790e-01
   7.8099412e-01   5.4322343e+00   8.8633202e-01
   1.4539297e+00   1.2190295e+00   7.4384269e-01
   3.5642421e-01   1.4201291e+00   2.9028940e+00
   1.8516690e+00   1.7815780e+00   3.5203615e-01
   1.7071375e+00   3.4823541e+00   4.1256345e-01
   1.6799401e+00   1.5275858e+00   4.3456690e-01
   3.0470751e-01   1.7017121e+00   3.0080898e+00
   1.8671984e+00   1.7978359e+00   3.2702397e-01
   1.8198488e+00   1.7309116e+00   3.3970893e-01
   2.0064442e+00   4.2555500e+00   3.8785119e-01
   1.8341924e+00   1.7531950e+00   3.2714430e-01
   1.5517743e+00   3.9385992e+00   4.6951221e-01
   4.7985371e-01   6.0826227e+00   1.3469814e+00
   1.0625088e+00   4.0519749e+00   6.4689868e-01
   1.0736943e+00   1.1758623e+00   1.3088964e+00
   1.8597306e+00   1.7889362e+00   3.2257482e-01
   2.9170923e+00   4.3349409e+00   3.3622063e-01
   1.7139609e+00   1.5774450e+00   4.0184275e-01
   1.6191747e+00   1.4401836e+00   5.0786366e-01
   1.0513789e+00   5.5651441e+00   7.2816032e-01
   1.7306259e+00   6.9938437e+00   5.9886171e-01
   1.8715613e+00   1.8704397e+00   3.2766485e-01
   3.0074522e-01   1.7499542e+00   3.1036144e+00
   2.4322512e+00   8.3361100e+00   5.3842807e-01
   1.4272729e+00   1.3088396e+00   8.5793177e-01
   8.9382017e-01   3.5748353e+00   7.6874975e-01
   2.2782402e+00   2.7688050e+00   3.2851171e-01
   1.6575220e+00   8.1428007e+00   7.2793668e-01
   2.0640933e+00   2.4274025e+00   3.2889323e-01
   3.2401546e+00   6.8495277e+00   3.7571015e-01
   2.2820742e+00   2.7284593e+00   3.2819929e-01
   1.3451221e+00   7.4399683e+00   7.7427902e-01
   2.2336096e+00   2.5062320e+00   3.2729311e-01
   2.7336992e+00   3.8520751e+00   3.3339994e-01
   1.9818547e-01   2.8697326e+00   2.5427427e+00
   9.8186452e-01   8.1172735e-01   1.5160343e+00
   1.9620765e+00   2.0817682e+00   3.2687216e-01
   1.8831767e+00   1.8230289e+00   3.2546312e-01
   1.8625144e+00   1.7921731e+00   3.2455462e-01
   3.0950096e-01   1.6480823e+00   3.0652870e+00
   1.5476208e+00   7.5051656e+00   7.0329460e-01
   3.4766332e-01   1.4708550e+00   2.9201488e+00
   2.1434822e+00   2.7321588e+00   3.3102802e-01
   3.0816220e+00   7.6280813e+00   4.1253940e-01
   1.9749066e+00   2.0546854e+00   3.2615967e-01
   3.1352706e+00   6.1679092e+00   3.6225940e-01
   2.0682090e+00   8.3416603e+00   6.2141838e-01
   2.1484343e+00   2.5496792e+00   3.2839300e-01
   1.8492798e+00   1.7731790e+00   3.2862135e-01
   1.8609404e+00   1.7873980e+00   3.4002547e-01
   1.8690723e+00   4.9600840e+00   4.4078319e-01
   1.9214879e+00   1.8916329e+00   3.2563720e-01
   1.7418040e+00   1.6110093e+00   4.4050232e-01
   1.4112328e+00   7.4447468e+00   7.4821360e-01
   1.9959525e+00   2.1468796e+00   3.2680027e-01
   7.4089243e-01   3.8711195e+00   8.9588043e-01
   1.8861261e+00   1.8405346e+00   3.2558330e-01
   1.8404939e+00   1.7569885e+00   3.5013732e-01
   1.8844446e+00   1.8408085e+00   3.2562888e-01
   2.5218143e+00   7.3334359e+00   4.5886807e-01
   1.8747728e+00   1.8087629e+00   3.2493988e-01
   1.8136804e+00   2.3016655e+00   3.4950575e-01
   1.8761454e+00   1.8106566e+00   3.2488540e-01
   2.6503709e+00   5.7480577e+00   3.7598264e-01
   3.5108127e-01   2.0116722e+00   2.2192511e+00
   2.1439011e+00   3.2663356e+00   3.4223003e-01
   2.0086259e+00   2.0519152e+00   3.2603159e-01
   1.8761008e+00   1.8103122e+00   3.2589361e-01
   2.6419972e+00   3.4598147e+00   3.3091297e-01
   1.5094619e+00   2.0579501e+00   4.9021782e-01
   2.7810892e+00   8.0826045e+00   4.6574785e-01
   1.8979080e+00   1.8910157e+00   3.2594865e-01
   1.5082511e+00   1.3125734e+00   7.6377630e-01
   1.7912815e+00   2.4455910e+00   3.5826855e-01
   1.8744488e+00   1.8077883e+00   3.2703632e-01
   2.1647278e+00   2.6229121e+00   3.2902986e-01
   7.0918831e-01   8.0801907e-01   2.0282426e+00
   2.4909768e+00   8.1451876e+00   5.1279092e-01
   1.8378769e+00   8.2269323e+00   6.7617252e-01
   2.5663274e+00   3.4784116e+00   3.3166946e-01
   2.1749095e+00   2.3733379e+00   3.2689412e-01
   3.4620970e-01   1.4848239e+00   2.9122229e+00
   1.8236042e+00   1.8085374e+00   3.5699079e-01
   1.0803761e+00   7.3923023e+00   9.0156628e-01
   1.7711121e+00   1.6574394e+00   3.7797454e-01
   1.8852425e+00   1.8355409e+00   3.2549347e-01
   1.7556723e+00   2.1579212e+00   3.6075244e-01
   1.5111921e+00   7.9561202e+00   7.6142243e-01
   2.3584720e+00   3.9568314e+00   3.4569431e-01
   1.9936451e+00   2.3068341e+00   3.2909552e-01
   1.3897534e+00   1.2090359e+00   9.2090752e-01
   2.2503984e+00   4.8085374e+00   3.7899967e-01
   1.7295615e+00   1.5988876e+00   3.9709199e-01
   1.6115161e+00   4.9615990e+00   5.0097805e-01
   1.8406679e+00   1.7733167e+00   3.6292827e-01
   3.1825340e+00   6.7624647e+00   3.7581655e-01
   1.5623262e+00   1.3595089e+00   5.9792118e-01
   8.9292397e-01   1.5049457e+00   1.3529057e+00
   1.6094119e+00   1.4376711e+00   6.3467031e-01
   1.8979049e+00   1.9269483e+00   3.2654578e-01
   3.0406641e-01   1.7208285e+00   3.1123904e+00
   8.1859497e-01   1.0740954e+00   1.6977633e+00
   1.8080262e+00   1.7103351e+00   3.5998933e-01
   1.8222186e+00   1.7309146e+00   3.5673822e-01
   1.8804235e+00   1.8174341e+00   3.2544530e-01
   2.2203307e+00   2.5765521e+00   3.2764426e-01
   1.7506143e+00   1.6302202e+00   3.7862290e-01
   2.0613513e+00   4.1952231e+00   3.7863084e-01
   1.0223645e+00   8.8308267e-01   1.4746756e+00
   1.9019187e+00   6.0139569e+00   4.8865980e-01
   1.9695371e+00   2.0770744e+00   3.2660259e-01
   1.8827226e+00   1.8199758e+00   3.2545548e-01
   2.9349967e-01   1.8009145e+00   3.0890556e+00
   1.5552703e+00   1.3516352e+00   5.8110564e-01
   1.8284280e+00   1.7386112e+00   3.5780793e-01
   1.6836098e+00   1.5321360e+00   4.3840887e-01
   1.7399643e+00   1.6146197e+00   3.8617221e-01
   1.9571834e+00   2.8526875e+00   3.4547757e-01
   1.7643123e+00   1.6456492e+00   3.9101356e-01
   1.3216073e+00   1.0634812e+00   9.3950849e-01
   1.0328584e+00   8.9602291e-01   1.4606237e+00
   1.7777561e+00   1.6701848e+00   3.6012187e-01
   1.9323441e+00   1.9153592e+00   3.2569095e-01
   1.6983869e+00   1.5547739e+00   4.1431608e-01
   1.8749237e+00   1.8087357e+00   3.2584578e-01
   3.0789006e+00   5.2129185e+00   3.4513577e-01
   5.9313854e-01   2.2437590e+00   1.4657398e+00
   1.8734630e+00   1.8059689e+00   3.2905541e-01
   3.0882717e+00   5.0337865e+00   3.4233717e-01
   1.6929526e+00   1.5449430e+00   4.3419019e-01
   1.8712138e+00   2.6502996e+00   3.4997908e-01
   1.5932544e+00   1.4415280e+00   6.6145202e-01
   2.9703619e+00   6.9968253e+00   3.9666298e-01
   3.1056332e+00   7.5974830e+00   4.0944606e-01
   3.0054742e+00   6.1053934e+00   3.6646844e-01
   1.5242008e+00   1.3101333e+00   6.0876175e-01
   1.9684433e+00   7.4589285e+00   5.7321989e-01
   1.0977668e+00   5.0379871e+00   6.7573628e-01
   1.8737247e+00   1.8071690e+00   3.2552181e-01
   1.4967094e+00   1.5674270e+00   6.8398584e-01
   1.9934317e+00   2.0162264e+00   3.2593755e-01
   1.5629559e+00   1.3630822e+00   5.5244980e-01
   1.5882358e+00   1.3980699e+00   5.2584067e-01
   1.3475843e+00   1.8928847e+00   6.7072296e-01
   1.8661047e+00   1.8062883e+00   3.3337504e-01
   3.3008853e-01   3.8815651e+00   1.5499110e+00
   1.9061356e+00   2.3034389e+00   3.3518075e-01
   1.8472996e+00   7.2662590e+00   5.8927818e-01
   2.6356867e+00   8.2326841e+00   4.9555299e-01
   8.6268991e-01   6.6038689e+00   9.5255164e-01
   1.9476172e+00   1.9368652e+00   3.2574186e-01
   1.9173858e-01   2.9114914e+00   2.5783444e+00
   1.8145676e+00   1.7232118e+00   3.4243911e-01
   2.5914221e+00   8.1240624e+00   4.9494379e-01
   2.2604730e+00   6.4635695e+00   4.4846138e-01
   4.4199676e-01   1.1334118e+00   2.6084398e+00
   5.9058019e-01   5.0389935e+00   1.0540217e+00
   1.2752249e+00   7.4037410e+00   8.0007137e-01
   1.8805956e+00   1.8285896e+00   3.2556148e-01
   6.9944883e-01   6.6511651e+00   1.1124405e+00
   1.9807723e+00   2.1169711e+00   3.2686701e-01
   2.2064752e+00   2.4797275e+00   3.2724593e-01
   1.8224133e-01   4.0924978e+00   2.1544942e+00
   1.8617822e+00   1.7908374e+00   3.2576177e-01
   1.7891674e+00   1.6833813e+00   3.7370710e-01
   2.2897404e+00   6.6026054e+00   4.5157494e-01
   1.8543350e+00   1.8974644e+00   3.3180625e-01
   2.4334532e-01   4.4689000e+00   1.8011261e+00
   4.9305233e-01   2.3109958e+00   1.6318833e+00
   1.5800720e+00   1.4651323e+00   6.6473768e-01
   1.8562823e+00   2.0764322e+00   3.3541366e-01
   2.9029406e+00   4.6087960e+00   3.3981495e-01
   3.0388814e-01   1.7049415e+00   3.1084760e+00
   6.4602116e-01   8.3450726e-01   2.1482407e+00
   1.8170233e+00   1.7227581e+00   3.8563840e-01
   1.8611925e+00   1.7880265e+00   3.3503642e-01
   1.5940146e+00   7.7960462e+00   7.1367832e-01
   5.8820464e-01   9.7476579e-01   2.2187184e+00
   8.3313134e-01   8.0205626e-01   1.7914969e+00
   2.4561832e+00   3.4796401e+00   3.3352637e-01
   1.6251000e+00   4.9000453e+00   4.9403321e-01
   6.8623049e-01   5.3448613e+00   9.6656559e-01
   1.8870205e+00   1.8306170e+00   3.2548249e-01
   1.4968067e+00   4.9980678e+00   5.3470052e-01
   1.3869394e+00   4.3890553e+00   5.3734952e-01
   1.7356934e+00   1.6086307e+00   3.8845480e-01
   1.7519241e+00   1.6298458e+00   3.9698082e-01
   1.8660943e+00   1.7955233e+00   3.3022239e-01
   1.6905697e+00   2.6770658e+00   3.8848503e-01
   2.1462227e+00   2.9839625e+00   3.3534541e-01
   2.4910028e+00   8.0606498e+00   5.0723403e-01
   1.9457308e+00   2.1930129e+00   3.2937362e-01
   1.5719172e+00   1.3751586e+00   5.4292626e-01
   2.0139668e+00   2.1460006e+00   3.2638976e-01
   2.3605550e+00   6.2365277e+00   4.2311731e-01
   1.8872940e+00   1.8394096e+00   3.2550023e-01
   1.9864440e-01   3.8351302e+00   2.0825772e+00
   1.2439861e+00   9.9446906e-01   1.0876658e+00
   9.3060725e-01   4.3764741e+00   7.3163564e-01
   1.9684659e+00   8.2604350e+00   6.4047609e-01
   1.8757402e+00   1.8098012e+00   3.2603299e-01
   1.5969391e+00   1.7517763e+00   5.2621026e-01
   2.0052597e+00   2.0951013e+00   3.2618569e-01
   1.6090457e+00   1.5769409e+00   5.9823520e-01
   2.7450599e+00   7.3165144e+00   4.3029475e-01
   2.5001672e+00   6.4887033e+00   4.1815375e-01
   1.0806345e+00   8.7126349e-01   1.3522577e+00
   2.7900890e+00   5.6816447e+00   3.6548932e-01
   1.5007231e+00   2.3096522e+00   4.5762849e-01
   2.4550586e+00   3.0199022e+00   3.2907395e-01
   1.8647620e+00   1.7934930e+00   3.3231588e-01
   4.1940458e-01   2.9599305e+00   1.5258574e+00
   2.1832660e+00   2.8353291e+00   3.3140812e-01
   1.6881403e+00   1.5398713e+00   4.2310663e-01
   1.8521100e+00   1.9021037e+00   3.3238430e-01
   1.8383840e+00   1.7564672e+00   3.3755516e-01
   2.2997465e+00   5.5840950e+00   4.0267553e-01
   1.9009171e+00   1.8535075e+00   3.2553631e-01
   1.8770207e+00   1.8118007e+00   3.2543392e-01
   1.8575332e+00   1.7829372e+00   3.4609983e-01
   2.5416701e+00   3.4028759e+00   3.3124264e-01
   1.8714095e+00   1.8032594e+00   3.2997944e-01
   1.3219958e+00   6.5466368e+00   6.9641364e-01
   1.7969098e+00   1.6957721e+00   3.5921631e-01
   1.9117535e+00   1.9399018e+00   3.2624978e-01
   3.1819782e-01   1.5995893e+00   3.0370800e+00
   3.0317904e+00   7.3474979e+00   4.0507099e-01
   2.1393431e+00   7.5574811e+00   5.4084580e-01
   2.6624038e-01   2.0278161e+00   3.0156742e+00
   2.4520961e+00   8.2785479e+00   5.2986333e-01
   8.2477594e-01   3.7743990e+00   8.2014030e-01
   1.4203419e+00   5.0751270e+00   5.6200097e-01
   1.6081951e+00   7.4073088e+00   6.7301380e-01
   1.8182409e+00   1.7258109e+00   3.5213567e-01
   1.4671230e+00   5.4877138e+00   5.7019586e-01
   1.1677673e+00   7.4448604e+00   8.5738726e-01
   1.8023763e+00   1.7330433e+00   4.0399753e-01
   2.0872261e+00   2.7425985e+00   3.3322791e-01
   1.0903708e+00   9.0175100e-01   1.3552524e+00
   8.6409555e-01   7.0847674e+00   1.0192048e+00
   1.8842070e+00   1.8271428e+00   3.2548374e-01
   1.7560268e+00   1.6337196e+00   3.9661731e-01
   1.8745373e+00   1.8079138e+00   3.2683437e-01
   1.7427761e+00   1.6129357e+00   4.4536080e-01
   1.4807140e+00   1.2808140e+00   7.9973947e-01
   7.1864543e-01   5.1017986e+00   9.1540022e-01
   3.1080260e+00   5.1212267e+00   3.4325250e-01
   3.0097305e-01   5.0926663e+00   1.6279859e+00
   1.5536154e+00   7.6360238e+00   7.1346659e-01
   1.8780442e+00   1.8135278e+00   3.2543702e-01
   1.8562152e+00   1.7805897e+00   3.4569505e-01
   1.1512259e+00   7.2609144e+00   8.4428272e-01
   1.1136497e+00   4.0447867e+00   6.2306345e-01
   1.9526381e+00   1.9415303e+00   3.2574839e-01
   2.3819185e+00   8.3342670e+00   5.4782587e-01
   1.8681131e+00   1.7999982e+00   3.2384432e-01
   2.5281136e+00   6.5563702e+00   4.1816356e-01
   1.6603328e+00   1.4969284e+00   4.7685085e-01
   1.8485632e+00   1.7736953e+00   3.2294889e-01
   1.1384531e+00   9.1209526e-01   1.2607677e+00
   1.8584814e+00   1.8046256e+00   3.3825206e-01
   1.8753692e+00   1.8093282e+00   3.2591057e-01
   1.8740874e+00   1.8454724e+00   3.2665688e-01
   1.6681245e+00   1.5559768e+00   5.5805950e-01
   1.4287427e+00   6.0244737e+00   6.1589303e-01
   2.0113344e-01   3.1516757e+00   2.3256575e+00
   3.7909067e-01   1.3151183e+00   2.8181626e+00
   1.8767768e+00   1.8261943e+00   3.2581339e-01
   1.8844568e+00   2.0820260e+00   3.3168777e-01
   1.1156328e+00   5.1909206e+00   6.7677288e-01
   3.1623782e+00   7.3890854e+00   3.9741676e-01
   6.9372354e-01   9.8204667e-01   1.9875341e+00
   3.4341154e-01   2.0759012e+00   2.2016988e+00
   1.7713209e+00   1.6576064e+00   3.7847890e-01
   2.2425644e+00   5.4490566e+00   4.0429975e-01
   6.4527036e-01   4.6992338e+00   9.7193217e-01
   1.8846639e+00   1.8239004e+00   3.2546419e-01
   2.4416407e+00   3.0314604e+00   3.2921863e-01
   1.2953882e+00   1.0454342e+00   1.0093176e+00
   1.8230591e+00   2.9950779e+00   3.6940475e-01
   1.1740133e+00   1.0468753e+00   1.2313438e+00
   1.9970161e+00   2.0290114e+00   3.2597343e-01
   3.1772753e-01   1.9023795e+00   2.5160084e+00
   1.7375001e-01   3.3816609e+00   2.4538535e+00
   1.5186108e+00   1.3300071e+00   7.5500451e-01
   1.5934871e+00   1.4051303e+00   5.1805546e-01
   1.8173001e+00   2.1607207e+00   3.4556833e-01
   1.7468770e+00   6.2652684e+00   5.4025077e-01
   1.8844606e+00   1.8679488e+00   3.2614667e-01
   1.8524773e+00   1.7776966e+00   3.2787721e-01
   2.1549013e+00   4.3368698e+00   3.7250161e-01
   2.0228311e+00   4.8225952e+00   4.0784001e-01
   1.3926978e+00   7.6064407e+00   7.7096399e-01
   1.7397093e+00   1.9351837e+00   3.7453556e-01
   1.6902663e+00   4.4720129e+00   4.5709783e-01
   1.8911797e+00   1.8495137e+00   3.2557167e-01
   2.5289858e+00   3.2949932e+00   3.3049552e-01
   1.5877939e+00   1.3972330e+00   5.2454682e-01
   1.1404257e+00   7.5288789e+00   8.8491451e-01
   2.9788565e+00   7.8550569e+00   4.3165081e-01
   1.4767770e+00   1.2472549e+00   6.9203271e-01
   4.4480374e-01   1.4501157e+00   2.2975784e+00
   1.5657106e+00   7.9846430e+00   7.4335038e-01
   1.8798703e+00   1.8293943e+00   3.2561338e-01
   1.4100091e+00   5.4036726e+00   5.8312161e-01
   1.5716336e+00   1.3739007e+00   5.6437010e-01
   1.8198439e+00   1.7492273e+00   3.8602553e-01
   1.7248339e+00   1.5898152e+00   4.2056043e-01
   1.4437882e+00   1.2047187e+00   7.3194465e-01
   2.6405335e+00   8.2317456e+00   4.9472974e-01
   2.2187076e-01   4.6199183e+00   1.8984511e+00
   1.6605106e+00   1.5927241e+00   5.6190687e-01
   1.6761034e+00   1.5843506e+00   5.4908427e-01
   2.3998679e+00   2.8961578e+00   3.2862367e-01
   2.2714029e+00   6.7258924e+00   4.6131145e-01
   2.2464016e+00   8.3284652e+00   5.7638217e-01
   1.6236467e+00   3.3885902e+00   4.2932502e-01
   1.8717256e+00   1.8037406e+00   3.3031351e-01
   2.9944538e-01   1.7651906e+00   2.9582269e+00
   1.0413868e+00   5.8181494e+00   7.5310733e-01
   1.8931068e+00   1.8437115e+00   3.2551509e-01
   1.8555481e+00   1.8946576e+00   3.3149620e-01
   2.0889544e+00   2.6205976e+00   3.3091984e-01
   1.8916363e+00   1.8451497e+00   3.2551641e-01
   1.8611235e+00   1.8731403e+00   3.2988365e-01
   1.8733775e+00   1.8071470e+00   3.2895026e-01
   1.8702217e+00   1.8685032e+00   3.2786502e-01
   2.8643042e+00   4.4956598e+00   3.3898180e-01
   2.2304509e+00   3.3356588e+00   3.3853816e-01
   2.9392462e+00   4.9448560e+00   3.4406580e-01
   1.1459004e+00   1.0309016e+00   1.2731583e+00
   2.0162425e+00   2.3934676e+00   3.2968592e-01
   1.8767399e+00   1.8113252e+00   3.2543285e-01
   1.8527463e+00   1.7755635e+00   3.3972331e-01
   9.6733086e-01   1.0363781e+00   1.5037429e+00
   1.8802379e+00   1.8279901e+00   3.2556037e-01
   1.8779174e+00   1.8297584e+00   3.2576962e-01
   1.5986425e+00   1.4122579e+00   5.1240589e-01
   1.7117810e+00   1.5720028e+00   4.1796761e-01
   1.3617780e+00   1.1083070e+00   8.7593012e-01
   1.8735503e+00   1.8068609e+00   3.2574881e-01
   1.8757591e+00   1.8100322e+00   3.2522676e-01
   1.8456890e+00   3.9917079e+00   4.0317508e-01
   1.2871959e+00   1.0407960e+00   1.0311154e+00
   1.8795186e+00   1.8184942e+00   3.2545210e-01
   1.4868491e+00   1.3010105e+00   7.9628517e-01
   1.8110191e+00   1.7149544e+00   3.5723807e-01
   1.8727801e+00   1.8062317e+00   3.2425223e-01
   1.6036807e+00   1.4155122e+00   5.8132394e-01
   3.1141251e-01   1.6523021e+00   3.0179841e+00
   3.0950109e+00   6.5949823e+00   3.7545701e-01
   8.3334184e-01   1.9964168e+00   1.1907663e+00
   2.0388475e+00   6.9039106e+00   5.1575557e-01
   1.8893087e+00   1.8359685e+00   3.2549285e-01
   1.7907601e+00   2.7663192e+00   3.6778021e-01
   2.5334060e+00   8.1396394e+00   5.0525137e-01
   1.7597892e+00   2.8853102e+00   3.7816788e-01
   3.7239937e-01   1.3782695e+00   2.7685741e+00
   2.2137460e+00   3.5326510e+00   3.4426408e-01
   1.8390263e+00   1.7572674e+00   3.3695236e-01
   2.1736733e+00   6.0250968e+00   4.3928620e-01
   1.6656975e+00   2.8007122e+00   3.9838397e-01
   1.8537583e+00   1.7802585e+00   3.2487171e-01
   1.8505135e+00   1.7758955e+00   3.2491032e-01
   1.8678039e+00   1.8277544e+00   3.2789914e-01
   1.6046316e+00   1.4194896e+00   5.2750626e-01
   2.2191897e+00   2.4671082e+00   3.2716826e-01
   2.7975863e+00   6.2818512e+00   3.8349185e-01
   3.9554725e-01   1.2490733e+00   2.7595290e+00
   1.8803119e+00   1.8206516e+00   3.2546038e-01
   1.1644922e+00   9.2086548e-01   1.2059375e+00
   1.8778425e+00   1.8131595e+00   3.2543771e-01
   6.8424134e-01   6.5734134e+00   1.1166880e+00
   2.1087335e+00   2.2825510e+00   3.2667522e-01
   8.1662513e-01   5.2430420e+00   8.4309131e-01
   1.8467246e+00   1.9062468e+00   3.3384076e-01
   1.7809652e+00   1.6747046e+00   3.5902555e-01
   3.0419223e-01   1.7034505e+00   3.1074725e+00
   1.8659138e+00   1.7940092e+00   3.3610919e-01
   1.8649690e+00   1.7960822e+00   3.2241980e-01
   1.8708190e+00   1.8181962e+00   3.2718069e-01
   1.8404015e+00   1.8901086e+00   3.3559647e-01
   2.2882179e-01   2.3822742e+00   2.8238039e+00
   8.9632925e-01   7.1459279e+00   1.0008573e+00
   1.9686721e+00   2.0110604e+00   3.2595577e-01
