# Supplementary material for: Rethinking Colour Constancy
Source: PLoS One. 2015 Sep 10;10(9):e0135029. doi: 10.1371/journal.pone.0135029 (PMC4565710; doi:10.1371/journal.pone.0135029)
Supplement: S1 Dataset — (ZIP) [file pone.0135029.s002.zip › 5-TransitionMetamerReflectanceData/NtoG_20munsells/targetXYZ_19.txt]

   2.4031147e+00   5.4544972e+00   2.5691748e+00
   4.5142447e-01   3.0946723e+00   3.7426106e+00
   1.8961474e+00   5.0911306e+00   2.8860629e+00
   2.9690083e+00   9.4469173e+00   1.3397838e+00
   2.5663115e+00   2.4433858e+00   5.4150008e-01
   4.6915914e-01   2.9623790e+00   3.7153866e+00
   2.3080313e+00   1.1112105e+01   9.0957770e-01
   1.3922881e+00   9.5331985e+00   1.2945771e+00
   3.7506861e-01   4.1955761e+00   3.2736483e+00
   2.4005979e+00   2.2976112e+00   1.0927844e+00
   3.1160356e+00   1.0960989e+01   8.0389546e-01
   4.9721241e-01   3.2061629e+00   3.7027293e+00
   3.8763005e+00   1.1106583e+01   5.7558038e-01
   5.1774129e-01   4.7172509e+00   3.0558582e+00
   4.3314684e-01   3.3014724e+00   3.6776768e+00
   2.5854511e+00   2.4995403e+00   6.4989952e-01
   1.4282400e+00   8.5979495e+00   1.6559517e+00
   2.5448832e+00   1.1199389e+01   8.6337287e-01
   2.4026004e+00   2.1654156e+00   4.3338795e-01
   1.8373638e+00   9.8254904e+00   1.2293299e+00
   8.7404458e-01   8.3369087e+00   1.6486224e+00
   4.5271186e+00   9.7957700e+00   4.2664585e-01
   3.2147439e+00   4.1295255e+00   1.1791346e+00
   4.0218276e+00   1.0583857e+01   5.9938934e-01
   2.7317431e+00   3.7719319e+00   1.9417973e+00
   4.4843096e-01   3.1315888e+00   3.7344375e+00
   4.1593274e+00   1.0439601e+01   5.6166774e-01
   3.4058381e+00   1.1550863e+01   6.4758215e-01
   4.1441183e+00   6.4972833e+00   5.0129696e-01
   3.9031114e+00   8.5197550e+00   1.0824290e+00
   1.5149893e+00   9.3124978e+00   1.3706905e+00
   4.5699883e-01   3.0441239e+00   3.7485661e+00
   2.5319030e+00   1.0601822e+01   9.9334619e-01
   4.9725386e-01   3.6904061e+00   3.4936597e+00
   2.6711002e+00   2.5717633e+00   3.5280236e-01
   3.7220392e-01   4.3427979e+00   3.3162057e+00
   4.0982398e-01   3.5824935e+00   3.5759241e+00
   3.6261336e+00   6.7173832e+00   1.4349370e+00
   6.3314703e-01   2.3371307e+00   3.4001924e+00
   4.5420564e+00   8.9044140e+00   4.2330774e-01
   4.5277371e-01   3.0811697e+00   3.7461990e+00
   2.8893446e+00   1.1138020e+01   8.0796038e-01
   1.0707360e+00   2.2862504e+00   3.1222485e+00
   3.8172166e+00   1.1463188e+01   5.6899181e-01
   4.4681629e-01   3.1398639e+00   3.7246096e+00
   3.9041766e+00   1.1287470e+01   5.4848384e-01
   1.8985847e+00   1.0705569e+01   1.0362733e+00
   1.6258254e+00   6.0249954e+00   2.7321757e+00
   2.1570976e+00   2.5371254e+00   2.0447775e+00
   4.5256580e+00   1.0115105e+01   4.3565399e-01
   7.9918986e-01   8.3680416e+00   1.6983558e+00
   3.8529616e+00   6.0367390e+00   9.3352692e-01
   2.7224859e+00   2.7594628e+00   6.6853139e-01
   4.5325389e+00   9.3739805e+00   4.3031240e-01
   4.5250670e-01   3.0856128e+00   3.7462944e+00
   1.9842958e+00   9.7011456e+00   1.3165506e+00
   2.0594814e+00   1.0147002e+01   1.1456000e+00
   1.5445917e+00   9.7060078e+00   1.2468666e+00
   1.3840760e+00   9.8221559e+00   1.2539155e+00
   4.5887740e+00   9.3879916e+00   4.0992230e-01
   5.6999635e-01   7.3863236e+00   2.0600093e+00
   2.2125326e+00   1.9046567e+00   6.1723369e-01
   1.8180395e+00   1.6086706e+00   1.6208537e+00
   4.3910306e-01   6.3878817e+00   2.4141935e+00
   3.2684974e+00   1.1634141e+01   6.8086245e-01
   4.3255629e-01   3.2815719e+00   3.6472940e+00
   3.1007537e+00   1.0337494e+01   9.9284663e-01
   4.5350847e-01   3.0737347e+00   3.7491302e+00
   1.2428280e+00   9.6070726e+00   1.3313098e+00
   6.4810481e-01   7.8230381e+00   1.9375221e+00
   7.6404048e-01   3.2246605e+00   3.5967306e+00
   3.7355673e+00   5.7886034e+00   1.0729526e+00
   3.0983975e+00   1.1377352e+01   7.3140133e-01
   4.5256307e-01   3.0832363e+00   3.7465806e+00
   3.4788949e+00   1.0563603e+01   8.1016048e-01
   2.5783334e+00   3.7338157e+00   2.1560488e+00
   3.1208909e+00   1.1410003e+01   7.2332557e-01
   2.4324082e+00   1.1082232e+01   8.9694968e-01
   1.8656613e+00   5.9452302e+00   2.7025000e+00
   9.3767181e-01   3.5610010e+00   3.5106306e+00
   3.0227118e+00   3.2873798e+00   4.8530035e-01
   4.4997060e-01   3.1514631e+00   3.7109469e+00
   7.4330221e-01   2.1501510e+00   3.2576090e+00
   3.0098088e+00   1.1354912e+01   7.5248955e-01
   2.4119847e+00   3.7443591e+00   2.3732511e+00
   2.9056236e+00   1.0208223e+01   1.0814445e+00
   3.5771245e+00   1.1586392e+01   6.1788101e-01
   3.9510811e-01   3.8210772e+00   3.4979584e+00
   6.9931641e-01   3.3724288e+00   3.6256114e+00
   4.5516275e-01   3.0618487e+00   3.7529907e+00
   3.2926940e+00   1.1583449e+01   6.7361910e-01
   2.2176433e+00   3.3565750e+00   2.4560483e+00
   4.1143007e-01   3.5413684e+00   3.5612880e+00
   2.4160920e+00   3.4448575e+00   2.2411953e+00
   2.1543487e+00   1.8384720e+00   8.2648933e-01
   3.4829195e+00   5.5315191e+00   1.4411680e+00
   5.8535982e-01   2.6361407e+00   3.5496687e+00
   5.3883270e-01   2.6617773e+00   3.5770881e+00
   9.0674333e-01   2.6324299e+00   3.3701787e+00
   3.0939610e+00   1.1449640e+01   7.2558726e-01
   4.4856101e+00   9.5716068e+00   4.5466201e-01
   4.5472953e-01   3.0622572e+00   3.7525804e+00
   5.4160766e-01   3.0086848e+00   3.6963990e+00
   4.1919475e+00   1.1091553e+01   5.0109397e-01
   2.1753045e+00   2.0990516e+00   1.4893991e+00
   3.6652713e+00   7.8796170e+00   1.3662089e+00
   3.0445902e+00   1.1465567e+01   7.3183944e-01
   6.7253094e-01   2.2080652e+00   3.3209697e+00
   1.9103520e+00   9.3170599e+00   1.4683245e+00
   1.0984152e+00   6.7978771e+00   2.3302728e+00
   2.2121298e+00   1.0859234e+01   9.6005348e-01
   4.3081719e+00   1.0101090e+01   5.2912121e-01
   3.6190852e-01   5.1100232e+00   2.9836936e+00
   3.5933812e+00   4.7609624e+00   6.5574627e-01
   6.3811590e-01   3.0092958e+00   3.6427133e+00
   4.2193536e+00   6.4516564e+00   3.7653385e-01
   4.4150378e-01   3.2135383e+00   3.7121416e+00
   3.1237703e+00   1.1430418e+01   7.2128926e-01
   1.9843652e+00   1.0786588e+01   1.0034717e+00
   5.9733789e-01   7.3749786e+00   2.0200874e+00
   5.1409918e-01   2.9080668e+00   3.6816996e+00
   2.0888326e+00   1.9734794e+00   1.5287392e+00
   5.9236720e-01   7.5500388e+00   2.0375537e+00
   7.9137987e-01   6.1072876e+00   2.5254183e+00
   4.2421920e+00   9.2849153e+00   6.5387060e-01
   2.7359720e+00   1.0851418e+01   9.0085743e-01
   2.8630600e+00   3.0534797e+00   7.4683055e-01
   4.5059769e+00   8.2870297e+00   4.2023310e-01
   2.6110915e+00   7.3104540e+00   2.1094416e+00
   4.0754142e+00   6.1733710e+00   4.8847177e-01
   4.5432653e-01   3.0655714e+00   3.7519316e+00
   4.5420883e-01   3.0672850e+00   3.7515748e+00
   6.9222909e-01   2.5867797e+00   3.4842542e+00
   4.4699894e-01   3.1466257e+00   3.7298674e+00
   4.6181362e-01   5.9333681e+00   2.5170544e+00
   3.7835096e+00   1.1486605e+01   5.7577425e-01
   1.3010683e+00   7.1614010e+00   2.2356472e+00
   6.6518784e-01   2.9463537e+00   3.6117556e+00
   4.6244590e-01   5.9614956e+00   2.5056666e+00
   6.6681376e-01   3.1891133e+00   3.6493178e+00
   4.5462030e-01   3.0628050e+00   3.7528147e+00
   1.4720214e+00   8.5089378e+00   1.7041342e+00
   8.6405081e-01   1.7387997e+00   2.9496896e+00
   1.0022044e+00   2.2186655e+00   3.1388663e+00
   3.0412746e+00   1.1046361e+01   7.9843405e-01
   4.7605978e-01   2.9344478e+00   3.7029519e+00
   1.4947567e+00   5.9005464e+00   2.7875511e+00
   2.5481641e+00   2.3658226e+00   3.4428220e-01
   2.3213388e+00   1.0777123e+01   9.6532760e-01
   4.5155264e-01   3.0889745e+00   3.7402080e+00
   4.2347545e+00   7.1195173e+00   5.6017651e-01
   6.6037467e-01   2.1784077e+00   3.3101098e+00
   8.1925025e-01   4.4463468e+00   3.2736995e+00
   4.6938691e-01   3.0383280e+00   3.7419954e+00
   4.0652135e+00   1.0044615e+01   6.7344091e-01
   5.4196408e-01   3.3471892e+00   3.6588493e+00
   1.2633408e+00   1.5174227e+00   2.4397637e+00
   2.1542993e+00   9.6305886e+00   1.3730451e+00
   4.4352650e-01   3.1741385e+00   3.7157452e+00
   4.5598978e-01   3.0519251e+00   3.7516464e+00
   4.5493374e-01   3.0602905e+00   3.7540032e+00
   1.2478186e+00   2.0255199e+00   2.8401887e+00
   2.5263151e+00   2.3335831e+00   3.4448421e-01
   4.0542301e-01   3.6284679e+00   3.5476282e+00
   3.0265365e+00   1.1519042e+01   7.2893076e-01
   6.8169580e-01   2.3810816e+00   3.3994465e+00
   3.9713419e+00   1.1176388e+01   5.3972007e-01
   1.1384108e+00   9.4086269e+00   1.4099454e+00
   3.7857342e-01   4.4405339e+00   3.1412492e+00
   3.3526079e+00   1.1123463e+01   7.1742220e-01
   7.0260446e-01   3.0745627e+00   3.6189027e+00
   6.0447561e-01   2.6660389e+00   3.5555341e+00
   1.2420722e+00   4.5421262e+00   3.2299786e+00
   4.2125778e+00   7.1730154e+00   6.1105189e-01
   1.9349589e+00   1.0202484e+01   1.1177282e+00
   3.3923999e+00   3.9810237e+00   3.4823304e-01
   4.2974625e-01   3.3298469e+00   3.6648884e+00
   4.4374650e+00   8.8141550e+00   4.9223748e-01
   3.0165052e+00   1.0701649e+01   8.8971447e-01
   2.4328928e+00   9.9512929e+00   1.2404015e+00
   8.8292562e-01   3.3548310e+00   3.5382197e+00
   4.4947142e-01   3.1177485e+00   3.7363098e+00
   3.6132061e-01   4.8667491e+00   3.0856618e+00
   2.4548561e+00   2.2345268e+00   3.7266363e-01
   2.2710501e+00   2.6060138e+00   1.8986916e+00
   4.1055363e-01   3.5206935e+00   3.5426585e+00
   1.8502765e+00   1.5278950e+00   1.3001138e+00
   4.3002402e+00   1.0152524e+01   5.2838155e-01
   2.6382762e+00   1.1249136e+01   8.3996659e-01
   4.4738365e-01   3.1377954e+00   3.7286619e+00
   4.3517842e+00   9.5938993e+00   5.4302714e-01
   4.5045009e-01   3.1009600e+00   3.7310568e+00
   2.5717081e+00   1.1412449e+01   8.4687488e-01
   4.5069397e-01   3.1088183e+00   3.7416206e+00
   3.8041960e+00   1.1299720e+01   5.7392566e-01
   1.9208939e+00   1.0761514e+01   1.0311640e+00
   1.3517407e+00   9.8551703e+00   1.2741558e+00
   3.8587323e+00   8.1836301e+00   1.1587430e+00
   2.3170167e+00   2.0449383e+00   4.7827224e-01
   2.4621451e+00   1.0863213e+01   9.3277724e-01
   2.9072344e+00   3.0089845e+00   3.7447182e-01
   3.3725162e+00   1.1617583e+01   6.5905906e-01
   5.1291565e-01   2.8735624e+00   3.6692543e+00
   2.2339057e+00   1.1108833e+01   9.3614308e-01
   1.2289724e+00   4.6276691e+00   3.2119203e+00
   4.2402982e-01   3.3972588e+00   3.6417331e+00
   4.5218536e+00   7.9064067e+00   3.7986068e-01
   8.3202250e-01   4.2007368e+00   3.3782712e+00
   4.5694611e-01   3.0428496e+00   3.7480866e+00
   2.6908596e+00   2.7185548e+00   7.4893844e-01
   4.2381126e-01   3.5992612e+00   3.5175178e+00
   1.7379012e+00   1.0279399e+01   1.1073285e+00
   3.5632728e+00   4.4165068e+00   3.5752487e-01
   1.5402691e+00   1.0209099e+01   1.1817570e+00
   2.7266142e+00   2.6571213e+00   3.4519974e-01
   4.7283694e-01   3.0984747e+00   3.7414710e+00
   2.0118147e+00   2.6262508e+00   2.3292884e+00
   2.4915150e+00   1.0751443e+01   9.5842521e-01
   1.5713043e+00   1.0040381e+01   1.1744413e+00
   4.5163711e-01   3.0943265e+00   3.7440106e+00
   2.1869346e+00   1.0850627e+01   9.6439759e-01
   2.9781160e+00   1.1404590e+01   7.5443628e-01
   4.5554809e-01   3.0646268e+00   3.7513045e+00
   4.5683992e-01   3.0543391e+00   3.7522718e+00
   1.9569579e+00   9.9429970e+00   1.2060757e+00
   8.3182029e-01   2.1989484e+00   3.2376924e+00
   4.4442792e+00   1.0461578e+01   4.5446252e-01
   3.2540394e+00   9.1221105e+00   1.3403309e+00
   3.6479589e+00   1.1373568e+01   6.1198120e-01
   3.4210304e+00   4.1383343e+00   4.2429113e-01
   1.0221390e+00   1.7590096e+00   2.8554634e+00
   4.4764923e+00   7.5492112e+00   3.7227749e-01
   4.6744094e-01   3.1170273e+00   3.7326897e+00
   7.2837759e-01   2.0353950e+00   3.2041519e+00
   4.5378161e-01   3.0731727e+00   3.7507329e+00
   2.4018887e+00   2.2097349e+00   7.7962564e-01
   2.4137173e+00   7.8474257e+00   2.0044264e+00
   4.4744071e-01   3.8769504e+00   3.4031272e+00
   4.3670301e-01   3.2462093e+00   3.6852439e+00
   4.8530149e-01   2.9080510e+00   3.6907894e+00
   3.2701256e+00   1.1633750e+01   6.7999727e-01
   4.1032644e+00   6.1592193e+00   4.3000885e-01
   1.0530235e+00   4.3000596e+00   3.3321591e+00
   1.7494960e+00   3.4727157e+00   2.9658478e+00
   4.4785183e-01   3.1308393e+00   3.7283612e+00
   3.3058431e+00   5.4748982e+00   1.6930919e+00
   5.5150871e-01   7.3167791e+00   2.1188304e+00
   7.3413486e-01   1.9975878e+00   3.1800134e+00
   1.2643649e+00   9.6910820e+00   1.3262121e+00
   4.2494166e+00   1.0953640e+01   4.9111498e-01
   3.7406918e+00   7.9267562e+00   1.2932234e+00
   4.5556773e-01   3.0647657e+00   3.7512990e+00
   1.3831554e+00   6.0031474e+00   2.7451226e+00
   3.8569643e+00   5.2224407e+00   3.7643909e-01
   4.5154509e+00   8.9665740e+00   4.3862446e-01
   4.5740856e+00   8.2641476e+00   3.8267659e-01
   7.4507326e-01   8.0555952e+00   1.7752200e+00
   3.6200164e-01   4.7094906e+00   3.1443423e+00
   4.7164826e-01   2.9417055e+00   3.7069188e+00
   1.9596019e+00   1.0785406e+01   1.0164216e+00
   6.7866692e-01   3.8972456e+00   3.4591767e+00
   6.9245444e-01   2.9175205e+00   3.5882937e+00
   3.6269814e-01   5.1992803e+00   2.9187861e+00
   4.5387999e-01   3.0698293e+00   3.7502772e+00
   4.2341710e-01   3.3902626e+00   3.6210877e+00
   4.5726591e-01   3.0382201e+00   3.7462965e+00
   4.3553176e+00   1.0391276e+01   4.8678364e-01
   4.5573005e-01   3.0540180e+00   3.7524498e+00
   1.9640508e+00   1.0596745e+01   1.0278960e+00
   1.5675835e+00   1.3869796e+00   1.8081584e+00
   5.1407788e-01   2.7087234e+00   3.6037011e+00
   5.2673797e-01   2.8242488e+00   3.6458015e+00
   5.6114082e-01   2.4967530e+00   3.4985263e+00
   4.5505510e-01   3.0585983e+00   3.7543014e+00
   1.7434602e+00   1.7582733e+00   2.0110929e+00
   3.8975249e-01   4.2110027e+00   3.2367231e+00
   4.5197133e-01   3.0896843e+00   3.7448383e+00
   3.9573064e-01   3.7517501e+00   3.4914125e+00
   3.7483444e+00   1.1187669e+01   6.0167375e-01
   2.7438784e+00   3.0775941e+00   1.2774307e+00
   1.9423338e+00   1.0725298e+01   1.0156714e+00
   2.4550738e+00   9.7165530e+00   1.3317504e+00
   4.1967032e-01   3.4629915e+00   3.6244768e+00
   3.3510112e+00   1.1457544e+01   6.7139744e-01
   6.0860310e-01   3.1016555e+00   3.6760600e+00
   6.8738733e-01   2.1054046e+00   3.2604794e+00
   2.8650905e+00   1.1176951e+01   8.0627508e-01
   1.9897836e+00   1.0717580e+01   1.0112244e+00
   2.0899373e+00   3.2626769e+00   2.5660213e+00
   4.5706835e+00   9.2375148e+00   4.0763306e-01
   4.1562882e-01   3.5263108e+00   3.6071661e+00
   1.7180217e+00   7.4313911e+00   2.2233829e+00
   4.2562006e-01   3.3707572e+00   3.6357138e+00
   4.4930059e-01   3.1205193e+00   3.7361466e+00
   1.5106437e+00   9.3214606e+00   1.3662543e+00
   4.4842979e+00   8.1581650e+00   4.2664909e-01
   9.4524936e-01   6.4868064e+00   2.4078643e+00
   4.4748304e-01   3.1408783e+00   3.7312847e+00
   1.6327026e+00   1.0362550e+01   1.1400789e+00
   7.9864711e-01   7.3361892e+00   2.0005003e+00
   2.9242336e+00   1.1373158e+01   7.6832838e-01
   3.6197313e-01   4.8925046e+00   3.0130431e+00
   4.4071714e+00   7.6891224e+00   4.4409676e-01
   1.7714708e+00   6.7441124e+00   2.4754470e+00
   4.3935802e+00   1.0530696e+01   4.6119124e-01
   7.9170206e-01   8.3979799e+00   1.7294678e+00
   1.6833637e+00   1.5393964e+00   1.8264989e+00
   4.3479824e+00   6.8935653e+00   3.6497880e-01
   4.4725804e+00   7.5220524e+00   3.7210239e-01
   5.2318933e-01   2.6613612e+00   3.5813851e+00
   4.5022032e-01   3.1141277e+00   3.7400654e+00
   4.0289419e+00   1.0670454e+01   5.8235051e-01
   5.2253422e-01   2.8449149e+00   3.6552297e+00
   3.6197408e+00   6.3615484e+00   1.4093084e+00
   1.5125087e+00   9.8778664e+00   1.2111471e+00
   2.3560016e+00   2.1000998e+00   4.7239858e-01
   3.1099861e+00   1.0825936e+01   8.3696642e-01
   3.8303019e+00   1.0990412e+01   6.0247789e-01
   2.6856553e+00   1.1283806e+01   8.2686536e-01
   4.1288297e+00   8.7172104e+00   8.1889889e-01
   1.4581402e+00   9.6322613e+00   1.2672868e+00
   3.7786734e-01   5.3496397e+00   2.7903926e+00
   2.7445900e+00   1.1171270e+01   8.3057178e-01
   3.5499993e+00   1.1277454e+01   6.4584504e-01
   3.0819061e+00   1.0348497e+01   9.9255749e-01
   1.3073618e+00   1.3791213e+00   2.2334140e+00
   8.9553001e-01   3.5006059e+00   3.5338081e+00
   2.7187689e+00   3.4185548e+00   1.7153913e+00
   4.2572816e+00   1.0284508e+01   5.3588337e-01
   4.4923955e-01   3.1126881e+00   3.7297937e+00
   3.7114610e-01   4.3766223e+00   3.3028808e+00
   3.8879271e-01   5.8785444e+00   2.6958678e+00
   4.1713241e+00   6.3924037e+00   4.1806985e-01
   5.4046439e-01   7.2209808e+00   2.1235371e+00
   5.2141621e-01   2.7542575e+00   3.6202103e+00
   4.5001164e-01   3.1136892e+00   3.7392033e+00
   3.7746509e+00   1.1498569e+01   5.7809317e-01
   4.6325494e-01   3.0295357e+00   3.7416119e+00
   3.7524306e+00   5.6353908e+00   9.5554666e-01
   4.4779441e+00   1.0362024e+01   4.4765814e-01
   1.8277417e+00   1.0626141e+01   1.0627113e+00
   8.5123625e-01   1.8577904e+00   3.0359405e+00
   2.7379889e+00   2.6819501e+00   3.4540206e-01
   5.3426757e-01   7.2089268e+00   2.1518671e+00
   2.5071305e+00   2.3038390e+00   3.4339095e-01
   3.8970013e+00   6.5069129e+00   1.0237241e+00
   9.6875583e-01   1.5832340e+00   2.7655693e+00
   4.4160776e-01   3.2061378e+00   3.7120373e+00
   3.5306347e+00   1.1588741e+01   6.2660799e-01
   1.6227699e+00   6.1489029e+00   2.6911706e+00
   5.2868074e-01   3.0438853e+00   3.7110563e+00
   8.2983820e-01   2.0127498e+00   3.1383964e+00
   2.4239843e+00   2.1989543e+00   4.4041349e-01
   3.3281375e+00   6.0577181e+00   1.7432713e+00
   3.6260135e+00   4.5341994e+00   3.4903855e-01
   4.5403387e+00   9.3235266e+00   4.2435586e-01
   2.5788801e+00   1.1163198e+01   8.6118243e-01
   3.4672061e+00   1.1596698e+01   6.3914889e-01
   4.5583531e-01   3.0778413e+00   3.7466997e+00
   4.3493116e+00   1.0202391e+01   5.0179820e-01
   4.4219179e-01   3.1839558e+00   3.6911127e+00
   7.8538267e-01   8.2744224e+00   1.7228807e+00
   4.9340982e-01   6.7526569e+00   2.2568908e+00
   4.5291984e-01   3.0833209e+00   3.7482049e+00
   4.3810817e-01   3.2336239e+00   3.6664523e+00
   3.2945938e+00   8.5409058e+00   1.4782666e+00
   4.0731345e+00   5.9213214e+00   3.7992359e-01
   3.3555921e+00   1.1610238e+01   6.6201381e-01
   2.6024991e+00   2.5329842e+00   6.5947656e-01
   2.6962583e+00   1.1454192e+01   8.1389312e-01
   2.2569688e+00   9.3814130e+00   1.4706330e+00
   5.1880734e-01   3.0761684e+00   3.7222081e+00
   6.9108598e-01   8.0144879e+00   1.8685090e+00
   2.9893071e+00   3.1639237e+00   3.6695003e-01
   2.4157176e+00   2.1808007e+00   3.9247269e-01
   4.5406082e-01   3.0679559e+00   3.7508516e+00
   3.1553735e+00   1.1625438e+01   7.0572335e-01
   4.5672059e-01   6.6512324e+00   2.3642371e+00
   3.1137727e+00   1.1046432e+01   7.8365787e-01
   4.5130965e-01   3.0979527e+00   3.7430514e+00
   4.5360250e-01   3.0756751e+00   3.7502258e+00
   4.0625142e-01   4.6779149e+00   3.0448575e+00
   4.3451302e-01   3.2988206e+00   3.6877950e+00
   2.1066018e+00   1.0767791e+01   9.8622592e-01
   4.0205439e-01   4.2960986e+00   3.2049364e+00
   4.0148993e+00   6.4554278e+00   7.5566208e-01
   2.6101122e+00   2.8755006e+00   1.3976547e+00
   8.9631166e-01   4.3014382e+00   3.3467694e+00
   6.0860768e-01   2.7186087e+00   3.5749641e+00
   3.1272431e+00   3.4914681e+00   4.5047185e-01
   4.4729849e+00   1.0350731e+01   4.4827924e-01
   8.4252833e-01   4.2010240e+00   3.3785111e+00
   3.7056553e+00   9.7552990e+00   9.4799540e-01
   5.1541473e-01   3.4316673e+00   3.6099101e+00
   3.8467068e-01   4.0229145e+00   3.3328358e+00
   5.3450645e-01   3.2486152e+00   3.6930122e+00
   2.3596105e+00   2.1038421e+00   4.3209438e-01
   4.7874363e-01   2.9440939e+00   3.7062333e+00
   4.7652605e-01   2.9349901e+00   3.7031943e+00
   3.8407618e+00   5.1150365e+00   3.5326025e-01
   3.9631364e+00   1.1346110e+01   5.4133239e-01
   2.4443328e+00   2.2195217e+00   3.7340176e-01
   4.9750130e-01   2.8549117e+00   3.6666412e+00
   4.4184902e+00   7.7376017e+00   4.3996540e-01
   3.0312172e+00   5.0584894e+00   1.9679541e+00
   3.0901640e+00   1.1614852e+01   7.1991326e-01
   1.3186715e+00   1.3410838e+00   2.1697269e+00
   3.5514534e+00   1.1611828e+01   6.2282794e-01
   2.9985956e+00   3.1924458e+00   3.8015454e-01
   4.3277067e-01   3.3975640e+00   3.6110395e+00
   3.1307998e+00   3.6638954e+00   8.0490060e-01
   9.1845593e-01   1.7484973e+00   2.9225230e+00
   2.8099875e+00   2.8544122e+00   4.3633651e-01
   2.7797229e+00   2.7448982e+00   3.4266217e-01
   2.5164288e+00   1.1319993e+01   8.5616548e-01
   1.3151252e+00   9.7678767e+00   1.2921570e+00
   4.4568904e-01   3.1616021e+00   3.7257144e+00
   1.3683767e+00   1.8231045e+00   2.5881632e+00
   2.6422208e+00   9.3532223e+00   1.4411815e+00
   4.2447109e+00   1.0818922e+01   4.9005124e-01
   2.2635297e+00   2.0253664e+00   9.6568970e-01
   4.3716358e+00   7.0156104e+00   3.6783613e-01
   3.1040378e+00   3.4626061e+00   4.9598166e-01
   9.2122705e-01   4.6054261e+00   3.2403319e+00
   1.3638513e+00   8.7109196e+00   1.5907854e+00
   4.2249994e+00   1.0924855e+01   4.9245063e-01
   1.6011364e+00   1.4318750e+00   1.8204860e+00
   1.9127385e+00   5.8351917e+00   2.7208960e+00
   4.2188224e+00   1.0913240e+01   4.9300189e-01
   1.8631353e+00   1.0523875e+01   1.0541718e+00
   1.2770170e+00   5.9259051e+00   2.7691217e+00
   2.6362492e+00   4.1679312e+00   2.2413185e+00
   1.6279171e+00   9.4899117e+00   1.3215074e+00
   4.3815321e+00   7.6630240e+00   4.6769065e-01
   2.5857808e+00   1.1197574e+01   8.5592759e-01
   4.2823618e-01   4.5181311e+00   3.1207013e+00
   4.0774633e-01   3.6217525e+00   3.5677426e+00
   4.6543269e-01   6.4259552e+00   2.3534895e+00
   1.9931411e+00   9.4838144e+00   1.4137270e+00
   6.8209423e-01   3.9094090e+00   3.4552311e+00
   2.6944801e+00   1.0473203e+01   1.0166492e+00
   1.1586052e+00   9.4566646e+00   1.3957884e+00
   3.9450574e-01   3.8231946e+00   3.4935636e+00
   9.4439459e-01   8.8754736e+00   1.5632602e+00
   4.1014534e-01   3.5476814e+00   3.5503584e+00
   2.8943138e+00   3.0519228e+00   5.3733790e-01
   2.4629625e+00   1.1029901e+01   9.0072060e-01
   2.1852538e+00   1.1030344e+01   9.4566287e-01
   2.7888253e+00   8.8431148e+00   1.5796808e+00
   7.9284631e-01   3.8559412e+00   3.4934255e+00
   2.6161097e+00   2.5129678e+00   4.7356104e-01
   4.4942551e-01   3.1094900e+00   3.7305898e+00
   1.0641771e+00   2.5968354e+00   3.2499326e+00
   4.4767689e+00   7.6441959e+00   3.7592052e-01
   1.1494290e+00   9.2053985e+00   1.4045384e+00
   2.0045202e+00   1.0750487e+01   1.0037000e+00
   1.5238636e+00   3.4359406e+00   3.1364787e+00
   4.5505478e-01   3.0585731e+00   3.7542787e+00
   3.8072754e+00   1.1444124e+01   5.7089936e-01
   8.5546047e-01   1.8075415e+00   3.0016701e+00
   1.3455162e+00   1.5361352e+00   2.3636625e+00
   3.4077834e+00   1.1043896e+01   7.2144991e-01
   4.1703904e-01   3.4736869e+00   3.6050284e+00
   1.3857009e+00   9.9365809e+00   1.2572265e+00
   4.3984827e-01   3.2187011e+00   3.7016833e+00
   4.4830996e-01   3.1238650e+00   3.7284897e+00
   1.5444868e+00   1.0164657e+01   1.1692797e+00
   4.1176503e+00   6.9454464e+00   7.2175854e-01
   1.2966692e+00   8.3261213e+00   1.7375081e+00
   1.3702474e+00   2.5405970e+00   2.9851876e+00
   4.1947994e+00   8.0496777e+00   7.5520783e-01
   1.0254449e+00   1.8709241e+00   2.9293239e+00
   4.0933238e-01   3.6260406e+00   3.5787799e+00
   4.4126133e+00   9.1082766e+00   5.0975841e-01
   1.7475409e+00   1.5565096e+00   1.7055633e+00
   1.7963251e+00   5.1040744e+00   2.9322955e+00
   4.4245725e+00   8.2047284e+00   4.8371928e-01
   4.2279980e-01   3.4464867e+00   3.6403888e+00
   5.1581303e-01   3.0382867e+00   3.7175602e+00
   4.8148205e-01   2.8791212e+00   3.6804384e+00
   1.3989466e+00   1.6366187e+00   2.3970566e+00
   4.5292432e-01   3.0772624e+00   3.7454176e+00
   2.4387723e+00   2.2123515e+00   3.8160230e-01
   2.4599269e+00   1.0608237e+01   9.9852649e-01
   2.2037271e+00   1.9998248e+00   1.1899581e+00
   3.4157185e+00   6.5220778e+00   1.6729357e+00
   8.6303868e-01   1.7447951e+00   2.9546615e+00
   4.3579556e+00   1.0209637e+01   4.9723429e-01
   9.5515667e-01   2.1247560e+00   3.1244063e+00
   4.8431017e-01   3.2265546e+00   3.6903221e+00
   2.7317841e+00   1.1437554e+01   8.0079843e-01
   4.2265062e+00   8.8668573e+00   6.9517958e-01
   2.4521908e+00   2.2695283e+00   6.3626462e-01
   2.2346358e+00   4.5377543e+00   2.6850731e+00
   4.1855616e+00   7.0499519e+00   6.2447955e-01
   4.3223514e-01   3.2923568e+00   3.6668228e+00
   3.7539284e+00   4.9289790e+00   3.7603420e-01
   4.1763159e-01   6.2499525e+00   2.5007200e+00
   2.5591365e+00   2.4167174e+00   4.7728978e-01
   2.7058915e+00   9.3096408e+00   1.4430980e+00
   2.7663903e+00   3.3712188e+00   3.5081271e-01
   2.1184238e+00   1.7858837e+00   7.6663937e-01
   2.6053132e+00   3.8548060e+00   3.7977822e-01
   2.6631241e+00   1.0286059e+01   7.1858592e-01
   2.4958000e+00   2.2903425e+00   3.4271680e-01
   2.2533578e+00   1.9596460e+00   5.6534698e-01
   2.3006494e+00   2.4907681e+00   4.4429697e-01
   2.4991315e+00   2.2952219e+00   3.3989284e-01
   2.6530908e+00   2.6356876e+00   3.4293439e-01
   2.1841495e+00   1.8707928e+00   7.4147416e-01
   2.4844313e+00   2.2727612e+00   3.7448303e-01
   4.4555961e-01   3.3995648e+00   3.3978646e+00
   3.2599463e+00   3.6861510e+00   3.4587786e-01
   2.3936608e+00   2.7540583e+00   3.8314965e-01
   2.0411835e+00   3.8748498e+00   5.2352999e-01
   2.4992268e+00   2.2953494e+00   3.3980694e-01
   2.4982707e+00   2.2915372e+00   3.5346115e-01
   2.3850972e+00   3.6864878e+00   4.1492362e-01
   2.5098316e+00   2.3080340e+00   3.4231767e-01
   3.6278936e-01   4.6736421e+00   3.1708387e+00
   1.9662142e+00   3.0874434e+00   5.8764933e-01
   2.3122223e+00   7.4271227e+00   6.1315242e-01
   2.1384424e+00   1.8112481e+00   7.6240449e-01
   2.9602152e+00   1.0480344e+01   6.5944581e-01
   2.6282235e+00   7.9253289e+00   5.6558669e-01
   2.4889885e+00   2.2819243e+00   3.4237396e-01
   3.3298393e+00   3.8842238e+00   3.4662882e-01
   2.4613477e+00   2.2415703e+00   3.6970408e-01
   4.5379536e-01   3.0552921e+00   3.7426336e+00
   3.3167894e+00   1.0033677e+01   5.5918630e-01
   2.3504008e+00   2.3592396e+00   4.4507458e-01
   2.0421504e+00   5.3040999e+00   5.7647093e-01
   2.7679225e+00   2.8447356e+00   3.4347065e-01
   2.5217480e+00   2.3446177e+00   3.4216164e-01
   4.3798665e+00   1.0673256e+01   4.6559403e-01
   1.9641208e+00   1.0149458e+01   9.4015935e-01
   2.4072572e+00   2.1669868e+00   4.1243167e-01
   2.6369859e+00   2.5542368e+00   3.4263386e-01
   2.4670967e+00   2.2487165e+00   3.7030939e-01
   1.8758439e+00   1.6281596e+00   1.2365230e+00
   1.4605145e+00   9.7795488e+00   1.1732172e+00
   2.5096619e+00   2.3078726e+00   3.4206684e-01
   2.4942280e+00   2.2864036e+00   3.6247275e-01
   3.9890874e+00   6.0990336e+00   3.6042420e-01
   1.1198383e+00   1.5667077e+00   2.4375357e+00
   3.3200950e+00   1.1361779e+01   6.4843970e-01
   1.7980794e+00   4.4406706e+00   6.3289198e-01
   3.0076426e+00   7.6028798e+00   4.7713217e-01
   2.3036886e+00   2.0291463e+00   6.0597180e-01
   2.1389984e+00   1.0160561e+01   8.7253882e-01
   1.6882331e+00   1.4793490e+00   1.5473443e+00
   2.4225353e+00   2.1844169e+00   4.3600949e-01
   4.5373071e+00   1.0044081e+01   4.3114211e-01
   2.5086267e+00   2.6234718e+00   3.5169523e-01
   2.2709649e+00   1.9836509e+00   5.3268662e-01
   4.5452501e+00   9.8544820e+00   4.2448913e-01
   3.1083763e+00   5.6847688e+00   3.8877950e-01
   2.3115411e+00   1.0563220e+01   8.4927660e-01
   2.5088871e+00   2.3068598e+00   3.4220347e-01
   2.3728332e+00   6.3844364e+00   5.3708785e-01
   1.9717603e+00   2.6317134e+00   6.8369982e-01
   2.5051382e+00   2.3020612e+00   3.4257913e-01
   2.4391768e+00   3.2832351e+00   3.8759108e-01
   2.4654458e+00   2.2477451e+00   3.6433614e-01
   2.4633044e+00   2.9678785e+00   3.7155681e-01
   2.9164290e+00   3.0762914e+00   3.4406586e-01
   2.3659291e+00   4.2869266e+00   4.4187629e-01
   2.5099140e+00   2.3082004e+00   3.4201978e-01
   2.4942694e+00   2.3149503e+00   3.5104012e-01
   2.5028212e+00   2.2980875e+00   3.4978378e-01
   2.3023037e+00   2.0253439e+00   5.0081382e-01
   2.5200104e+00   2.3391832e+00   3.4217793e-01
   2.5094745e+00   2.7193189e+00   3.5459521e-01
   3.3051317e+00   5.7164019e+00   3.7612976e-01
   2.0508306e+00   5.9581987e+00   6.0462493e-01
   3.8798998e-01   5.8840786e+00   2.6925851e+00
   1.5769139e+00   9.6516786e+00   1.0795166e+00
   2.1278883e+00   1.7975110e+00   7.4961707e-01
   4.3201584e+00   1.0217513e+01   4.5182730e-01
   2.4357837e+00   2.2048959e+00   3.9579936e-01
   1.5027416e+00   1.4169570e+00   1.8463048e+00
   2.1754009e+00   1.0847434e+01   9.2823267e-01
   4.5484107e-01   3.0446008e+00   3.7478716e+00
   1.6444796e+00   7.6069007e+00   8.5852843e-01
   2.2394653e+00   5.3084720e+00   5.1880808e-01
   1.2957630e+00   4.7501316e+00   9.8666886e-01
   2.4652852e+00   2.2504138e+00   3.5129090e-01
   2.3619853e+00   3.0773330e+00   4.0053003e-01
   2.4817146e+00   2.5104975e+00   3.5385235e-01
   1.7975842e+00   1.6529321e+00   1.3346290e+00
   2.3383063e+00   2.0700807e+00   5.1668593e-01
   2.4827716e+00   2.9345170e+00   3.6667860e-01
   2.1240315e+00   3.0122984e+00   4.9104296e-01
   2.5245406e+00   2.3511074e+00   3.4222387e-01
   2.4521585e+00   2.4144151e+00   3.6109441e-01
   2.9105055e+00   3.0238864e+00   3.4386950e-01
   1.9458238e+00   9.5243708e+00   8.8777654e-01
   2.0850263e+00   5.5724579e+00   5.7494598e-01
   1.8040453e+00   3.0128013e+00   7.3465173e-01
   3.3272709e+00   3.9079166e+00   3.4676148e-01
   3.6600205e+00   5.7574702e+00   3.6249964e-01
   4.1296795e+00   9.3587222e+00   4.3365013e-01
   4.3957888e+00   7.1435620e+00   3.6778797e-01
   1.5866754e+00   5.9252375e+00   7.8114600e-01
   4.4179695e+00   7.3510330e+00   3.7047057e-01
   1.1269787e+00   5.3722624e+00   1.1301112e+00
   2.4998107e+00   2.2954904e+00   3.4218636e-01
   2.6526943e+00   2.6970132e+00   3.4371694e-01
   2.9972248e+00   3.3904760e+00   3.4529344e-01
   1.5325374e+00   2.3465320e+00   1.3007809e+00
   3.9499050e+00   1.1193742e+01   5.3490199e-01
   3.5516823e+00   1.1055403e+01   5.8429824e-01
   2.2423750e+00   2.9378861e+00   4.3562443e-01
   9.6538978e-01   8.6892097e+00   1.4959200e+00
   2.4912875e+00   2.2833408e+00   3.4840501e-01
   2.4938817e+00   2.2868693e+00   3.4777191e-01
   3.7875795e-01   5.1580492e+00   2.8365336e+00
   3.8468978e+00   5.7630344e+00   3.5846194e-01
   2.3033890e+00   2.9941811e+00   4.1680505e-01
   2.5015114e+00   2.2982262e+00   3.5261043e-01
   1.9758280e+00   5.8839313e+00   6.2558488e-01
   2.2400396e+00   3.7764026e+00   4.5599699e-01
   2.2936759e+00   6.9780460e+00   5.9058061e-01
   2.4217337e+00   2.1837654e+00   4.2808985e-01
   2.7157699e+00   2.6689879e+00   3.4291225e-01
   2.4924465e+00   2.3715315e+00   3.4785676e-01
   1.9649583e+00   1.8678051e+00   1.0557850e+00
   3.7090705e+00   6.3022672e+00   3.7093861e-01
   2.2595741e+00   4.2361143e+00   4.6662086e-01
   2.4040345e+00   2.1592130e+00   4.5552586e-01
   4.5917688e-01   3.0068713e+00   3.7340064e+00
   2.5189256e+00   2.3278095e+00   3.4206553e-01
   2.4359050e+00   2.2092994e+00   3.7404928e-01
   4.7042187e-01   2.9498131e+00   3.6766654e+00
   2.4536037e+00   2.2302623e+00   3.8221282e-01
   2.3974757e+00   2.1543633e+00   4.1274705e-01
   2.8399763e+00   1.1549282e+01   7.7953331e-01
   2.4936418e+00   2.2881055e+00   3.4087913e-01
   2.4869246e+00   2.3557936e+00   3.4944361e-01
   2.5087826e+00   2.3068382e+00   3.4179148e-01
   2.6575370e+00   3.4852783e+00   3.6138000e-01
   2.2759673e+00   1.9891003e+00   5.4512588e-01
   2.4761018e+00   2.2606098e+00   3.8276462e-01
   2.4993821e+00   2.2934779e+00   3.4968370e-01
   3.7630745e+00   5.8300396e+00   3.6105295e-01
   3.7577048e+00   1.1496022e+01   5.8028447e-01
   1.7027591e+00   3.7237184e+00   7.1610209e-01
   9.3415156e-01   7.7534577e+00   1.4169416e+00
   2.1351753e+00   1.8070740e+00   7.6408111e-01
   3.2253422e+00   8.7025357e+00   4.9947610e-01
   2.3659300e+00   2.1097016e+00   4.6173614e-01
   5.1489385e-01   2.6858974e+00   3.5935706e+00
   6.0222735e-01   2.9130337e+00   2.9730554e+00
   2.4544637e+00   2.2343708e+00   3.6311076e-01
   9.6050731e-01   1.7514711e+00   2.6825865e+00
   2.5110190e+00   2.3117813e+00   3.4203588e-01
   4.2620126e-01   3.3917924e+00   3.6217400e+00
   2.7348458e+00   3.2848751e+00   3.5066995e-01
   3.0748309e+00   5.7928427e+00   3.9503489e-01
   3.2189743e+00   3.9213389e+00   3.4739397e-01
   2.5099839e+00   2.3082839e+00   3.4202719e-01
   2.4462873e+00   2.2233405e+00   4.2788801e-01
   2.2054353e+00   1.8945861e+00   6.7617284e-01
   2.7971514e+00   2.9312831e+00   3.4376475e-01
   2.1717854e+00   7.9919079e+00   6.9124228e-01
   1.0584483e+00   9.1852138e+00   1.4621507e+00
   2.4740070e+00   2.8481565e+00   3.6543271e-01
   2.7061006e+00   3.2979825e+00   3.5279319e-01
   2.4986579e+00   2.2935458e+00   3.4412405e-01
   1.8471344e+00   6.4329893e+00   6.9958100e-01
   2.5100905e+00   2.3084332e+00   3.4201463e-01
   2.4602163e+00   2.2387929e+00   3.8099149e-01
   3.5814514e+00   4.8770865e+00   3.5218690e-01
   2.5539954e+00   6.3527261e+00   4.9407710e-01
   3.8121354e+00   1.0498029e+01   5.1391021e-01
   2.5112897e+00   2.3101458e+00   3.4201925e-01
   1.4057909e+00   9.9741715e+00   1.2459302e+00
   2.6396892e+00   2.5274202e+00   3.4254628e-01
   2.5029114e+00   2.3112906e+00   3.4610039e-01
   2.5160626e+00   2.3198181e+00   3.4204354e-01
   2.5085523e+00   2.3061746e+00   3.4324725e-01
   2.7860191e+00   2.7756328e+00   3.4317251e-01
   1.3490324e+00   7.9100414e+00   1.0458082e+00
   2.9099159e+00   3.1965611e+00   3.4463646e-01
   2.4783326e+00   2.2625174e+00   3.7755827e-01
   2.5067296e+00   2.3038315e+00   3.4367931e-01
   2.1891188e+00   1.8764205e+00   7.3179219e-01
   2.1948941e+00   1.8814842e+00   7.0528043e-01
   9.7638164e-01   3.6875873e+00   1.6109599e+00
   2.4732739e+00   2.4532609e+00   3.5460676e-01
   4.2783355e-01   3.3832496e+00   3.5966666e+00
   2.4897944e+00   3.2549195e+00   3.7639631e-01
   2.6029161e+00   2.4581590e+00   3.4237362e-01
   3.1191560e+00   5.3617009e+00   3.7866103e-01
   2.5071796e+00   2.3043347e+00   3.4539654e-01
   2.5018294e+00   3.0111967e+00   3.6559354e-01
   2.2802783e+00   1.9961602e+00   5.2095020e-01
   4.1862341e-01   3.4753189e+00   3.6155172e+00
   2.8486948e+00   4.6908488e+00   3.8028015e-01
   2.4589137e+00   2.2380154e+00   3.7253854e-01
   8.5084617e-01   8.5874811e+00   1.6549639e+00
   2.3122624e+00   2.0352557e+00   5.5400101e-01
   2.5215265e+00   2.3263942e+00   3.4205706e-01
   2.0870612e+00   1.0870369e+01   9.6669808e-01
   1.5593506e+00   9.5817675e+00   1.0821150e+00
   2.1601050e+00   1.8406640e+00   7.7147447e-01
   2.2446956e+00   1.9447616e+00   6.3905644e-01
   2.5401053e+00   2.3536346e+00   3.4211976e-01
   3.8518013e-01   3.9956196e+00   3.4344749e+00
   2.5297512e+00   2.3449136e+00   3.4210374e-01
   1.2857627e+00   3.3585409e+00   1.2348217e+00
   4.5330418e-01   3.0608409e+00   3.7505620e+00
   2.4470206e+00   2.2202515e+00   3.8755641e-01
   1.6329510e+00   1.4217134e+00   1.6320402e+00
   1.8261467e+00   1.6812058e+00   1.2875682e+00
   2.7435659e+00   3.0205951e+00   3.4578497e-01
   2.4655722e+00   2.2504394e+00   3.5270030e-01
   2.2401353e+00   1.9423524e+00   5.7011776e-01
   2.4427880e+00   2.4374532e+00   3.6409519e-01
   2.5098652e+00   2.3082024e+00   3.4177905e-01
   2.3156945e+00   2.0483612e+00   6.0361199e-01
   1.5156418e+00   1.3375208e+00   1.8215298e+00
   1.8093815e+00   7.9413243e+00   8.1343379e-01
   2.5103693e+00   2.3137681e+00   3.4213451e-01
   2.4785270e+00   2.2682712e+00   3.4500348e-01
   2.3144045e+00   2.0423589e+00   4.7908724e-01
   3.9199610e+00   1.1223080e+01   5.4040252e-01
   4.2328335e+00   7.7953113e+00   3.8362030e-01
   3.7177116e+00   1.0912797e+01   5.4966184e-01
   4.2760576e+00   6.6078401e+00   3.6249368e-01
   4.5316667e-01   3.0632925e+00   3.7417144e+00
   3.7844704e+00   5.4229579e+00   3.5534990e-01
   3.5784763e+00   4.4399135e+00   3.4877912e-01
   2.4017924e+00   2.1584305e+00   4.1943273e-01
   2.5041298e+00   2.3012278e+00   3.4089990e-01
   2.5051079e+00   2.3010781e+00   3.4733248e-01
   2.2116449e+00   2.3596301e+00   5.6113781e-01
   2.6472702e+00   6.0112181e+00   4.5933189e-01
   2.4737255e+00   2.2618398e+00   3.4724021e-01
   3.5698972e+00   1.0707614e+01   5.5930025e-01
   2.2785255e+00   1.1160866e+01   9.2284534e-01
   2.4444791e+00   2.2188416e+00   3.7845702e-01
   2.4886854e+00   2.3473948e+00   3.4897055e-01
   3.0642592e+00   8.6638105e+00   5.2276375e-01
   2.7977055e+00   2.7801325e+00   3.4317228e-01
   2.0265396e+00   5.3905323e+00   5.8540804e-01
   3.1490930e+00   3.5978064e+00   3.4578194e-01
   2.1442868e+00   3.3742915e+00   4.7639321e-01
   2.4288703e+00   7.4850670e+00   5.8600141e-01
   1.9127026e+00   1.5802480e+00   1.1521080e+00
   3.8491575e+00   5.1824544e+00   3.5243968e-01
   1.1729290e+00   1.5267152e+00   2.3528656e+00
   1.7933429e+00   2.9170365e+00   7.6934750e-01
   1.6570499e+00   1.0399472e+01   1.1295773e+00
   1.9763119e+00   1.6345667e+00   1.0370270e+00
   2.7075567e+00   9.8193664e+00   6.7126107e-01
   4.5508423e-01   3.0460306e+00   3.7345174e+00
   2.4352764e+00   3.5997588e+00   3.9956711e-01
   2.0038770e+00   2.7589186e+00   6.1881339e-01
   2.5091328e+00   2.3070589e+00   3.4291812e-01
   3.4891318e+00   1.0900118e+01   5.8463389e-01
   2.5894075e+00   3.1414151e+00   3.5786498e-01
   2.2496742e+00   3.0751148e+00   4.3553023e-01
   2.5094615e+00   2.3075589e+00   3.4227185e-01
   2.4935312e+00   2.2948677e+00   3.6042215e-01
   2.3133326e+00   2.0362020e+00   5.4283984e-01
   3.1729959e+00   9.8337223e+00   5.7201977e-01
   2.7275938e+00   2.6901640e+00   3.4296602e-01
   8.4008565e-01   8.5647017e+00   1.6723016e+00
   2.5208423e+00   2.3291452e+00   3.4206597e-01
   2.4980768e+00   2.2929127e+00   3.4374738e-01
   2.7041290e+00   2.6378184e+00   3.4282357e-01
   2.3526988e+00   2.0897332e+00   5.1329409e-01
   1.1660544e+00   8.5108859e+00   1.2485250e+00
   2.3333459e+00   6.8584449e+00   5.7307564e-01
   2.5089565e+00   2.3068811e+00   3.4250811e-01
   2.4455111e+00   2.2175675e+00   4.1983980e-01
   2.2571237e+00   3.9985668e+00   4.5851678e-01
   2.3121446e+00   2.0356635e+00   5.2074892e-01
   2.5101978e+00   2.3085969e+00   3.4201830e-01
   2.5964297e+00   2.4547921e+00   3.4236992e-01
   1.2378333e+00   1.3910036e+00   2.2861005e+00
   3.6236655e+00   5.2326765e+00   3.5557889e-01
   3.9063495e-01   4.4401503e+00   3.0323244e+00
   1.4466084e+00   5.1032142e+00   8.4377959e-01
   2.1709975e+00   1.8604807e+00   7.7948970e-01
   2.4652001e+00   2.2501982e+00   3.5177431e-01
   2.8293461e+00   1.1209944e+01   7.5079602e-01
   1.9743444e+00   1.6258147e+00   1.0226848e+00
   3.0880834e+00   6.7343186e+00   4.2753600e-01
   2.6442414e+00   6.1814229e+00   4.6771905e-01
   2.5014634e+00   2.3515263e+00   3.4506693e-01
   2.4771653e+00   2.2645602e+00   3.5469116e-01
   2.4707901e+00   2.2522040e+00   3.7641623e-01
   2.5176231e+00   2.3205364e+00   3.4204538e-01
   3.6255881e+00   6.1607277e+00   3.7114329e-01
   2.2905465e+00   1.1182678e+01   9.2077038e-01
   2.5114060e+00   2.3141275e+00   3.4206049e-01
   2.4940799e+00   2.3605810e+00   3.4727682e-01
   2.5944033e+00   2.4623435e+00   3.4239135e-01
   1.7116343e+00   7.4396714e+00   8.1740735e-01
   2.4766946e+00   2.2654966e+00   3.8704626e-01
   2.4467913e+00   2.2213722e+00   3.7980788e-01
   1.0502754e+00   4.8608983e+00   1.2594952e+00
   2.3219710e+00   2.0499764e+00   4.9927719e-01
   2.3278746e+00   2.0582856e+00   4.8898559e-01
   2.4741800e+00   2.2628036e+00   3.4543617e-01
   2.5050610e+00   2.3013717e+00   3.4796480e-01
   2.4270770e+00   2.1975233e+00   3.7796103e-01
   2.0594478e+00   2.4884645e+00   6.5242139e-01
   2.8130760e+00   9.0619588e+00   5.9461136e-01
   2.2860656e+00   2.0034500e+00   5.2116286e-01
   1.6461787e+00   8.6516686e+00   9.4000794e-01
   2.5086781e+00   2.3063759e+00   3.4357466e-01
   2.3424421e+00   2.6123741e+00   4.0015242e-01
   2.4943580e+00   2.2863897e+00   3.5367246e-01
   2.9709257e+00   3.9569803e+00   3.5334438e-01
   2.4347535e+00   2.2021570e+00   4.3210866e-01
   2.2785642e+00   3.9400362e+00   4.5051715e-01
   1.9619203e+00   1.6365380e+00   1.0962320e+00
   4.3992837e+00   8.5272840e+00   3.9428837e-01
   2.0582985e+00   1.7151530e+00   8.7515967e-01
   5.0063343e-01   2.8678093e+00   3.5106163e+00
   1.3401342e+00   1.4298408e+00   2.0984884e+00
   2.3788961e+00   2.7551681e+00   3.8805078e-01
   1.9574054e+00   7.4456495e+00   7.2464405e-01
   2.4844579e+00   2.2758964e+00   3.4393550e-01
   2.7482297e+00   7.0835984e+00   4.9296194e-01
   4.2622800e+00   1.0387792e+01   4.6320545e-01
   2.5792850e+00   2.4193041e+00   3.4227367e-01
   4.0713412e+00   1.0049501e+01   4.6525145e-01
   4.2448362e-01   3.6288491e+00   3.3494599e+00
   2.4130449e+00   2.1778954e+00   3.9000332e-01
   2.4107204e+00   2.1751481e+00   3.8949774e-01
   2.4922985e+00   2.3284527e+00   3.4912588e-01
   2.4432596e+00   2.2194308e+00   3.6833812e-01
   1.2202097e+00   4.4299053e+00   1.0970669e+00
   2.4279883e+00   2.1986442e+00   3.7809002e-01
   7.4918161e-01   2.0814192e+00   3.0554443e+00
   3.0865947e+00   4.7959860e+00   3.6596727e-01
   2.5081294e+00   2.3056197e+00   3.4340041e-01
   2.5101187e+00   2.3084733e+00   3.4201729e-01
   3.7688625e+00   9.7199358e+00   4.8041709e-01
   2.7989766e+00   1.1490382e+01   7.8513640e-01
   2.5558916e+00   3.9301312e+00   3.8902617e-01
   2.1611699e+00   1.8427877e+00   7.7574053e-01
   2.4593006e+00   2.3322668e+00   3.7073623e-01
   7.0979537e-01   3.6836078e+00   2.2064098e+00
   2.4511519e+00   2.2441320e+00   4.1579266e-01
   1.9846639e+00   1.6907888e+00   1.0770462e+00
   2.2346186e+00   3.7009903e+00   4.5515045e-01
   6.7815248e-01   2.7218796e+00   2.8299690e+00
   3.5185365e+00   6.8930527e+00   3.9557510e-01
   2.1965721e+00   4.2254881e+00   4.8400647e-01
   2.5092974e+00   2.3098461e+00   3.4226973e-01
   2.5287879e+00   2.3397918e+00   3.4209230e-01
   2.5007287e+00   2.3023944e+00   3.5145042e-01
   2.5304199e+00   2.3491361e+00   3.4212193e-01
   2.3695561e+00   2.1188415e+00   4.2036532e-01
   1.9367818e+00   1.0778745e+01   1.0247962e+00
   2.5120336e+00   2.3126197e+00   3.4202667e-01
   2.5055796e+00   2.3030361e+00   3.4090546e-01
   2.4707055e+00   2.5450811e+00   3.5727070e-01
   2.8431191e+00   3.5935309e+00   3.5166369e-01
   2.0361295e+00   1.0080778e+01   9.0398388e-01
   2.9145718e+00   7.7066778e+00   4.9700549e-01
   4.6611219e-01   2.9627928e+00   3.7060208e+00
   2.5459065e+00   3.3460632e+00   3.7019929e-01
   3.1776944e+00   6.5138617e+00   4.1011404e-01
   2.0895492e+00   2.9848184e+00   5.1752921e-01
   3.0754124e+00   7.6413062e+00   4.6911494e-01
   2.3924125e+00   2.1459906e+00   4.2627140e-01
   1.7891042e+00   1.4746972e+00   1.3461909e+00
   2.4941060e+00   2.2859925e+00   3.5406490e-01
   2.5268814e+00   2.3420273e+00   3.4209897e-01
   3.8280662e-01   5.7768951e+00   2.7274919e+00
   2.5275980e+00   2.3637023e+00   3.4231365e-01
   2.0468055e+00   7.1918213e+00   6.7736902e-01
   5.3198707e-01   3.8624163e+00   2.6523609e+00
   2.0782278e+00   1.7400353e+00   8.5889535e-01
   2.4669680e+00   2.2483552e+00   3.7414515e-01
   6.4757518e-01   3.2345724e+00   2.5978467e+00
   2.9508394e+00   4.2876600e+00   3.6161313e-01
   3.5269022e+00   4.5248699e+00   3.4963564e-01
   2.0199629e+00   1.7518537e+00   1.0242000e+00
   2.3875333e+00   1.0796500e+01   8.4593245e-01
   2.9525461e+00   3.9782396e+00   3.5447449e-01
   2.3955791e+00   2.1540572e+00   4.0193794e-01
   2.5092691e+00   2.3072556e+00   3.4269083e-01
   2.4597690e+00   2.2371863e+00   4.0208501e-01
   1.3115241e+00   2.1012855e+00   1.7581517e+00
   8.7553861e-01   2.0310408e+00   2.7145392e+00
   2.5049384e+00   2.3516168e+00   3.4426217e-01
   1.5175044e+00   1.6046479e+00   1.7265324e+00
   2.5312702e+00   4.4457925e+00   4.1305538e-01
   2.5101644e+00   2.3086608e+00   3.4201972e-01
   1.2389749e+00   9.5247987e+00   1.3206903e+00
   2.5304695e+00   2.5233907e+00   3.4583784e-01
   2.4635777e+00   2.2450362e+00   3.6615026e-01
   2.5083693e+00   2.3060690e+00   3.4276741e-01
   2.3021648e+00   9.5377545e+00   7.6366872e-01
   4.9580953e-01   6.9787703e+00   2.2629293e+00
   2.4823764e+00   2.2725311e+00   3.4796251e-01
   2.4694037e+00   2.2523083e+00   3.9573714e-01
   2.5060450e+00   2.3094778e+00   3.4454655e-01
   2.4831067e+00   2.2724172e+00   3.5248873e-01
   2.4482347e+00   2.2257629e+00   3.6693160e-01
   2.5672458e+00   2.4871857e+00   3.4298411e-01
   1.6732301e+00   9.2208108e+00   9.8036890e-01
   3.8065026e+00   6.9288760e+00   3.8064204e-01
   7.4513071e-01   4.5286662e+00   1.8382795e+00
   4.3253120e+00   6.7914626e+00   3.6412441e-01
   2.5097671e+00   2.3117565e+00   3.4217060e-01
   6.4615494e-01   2.2117361e+00   3.3260384e+00
   2.7118932e+00   3.7742639e+00   3.6491832e-01
   3.9906516e-01   5.9994490e+00   2.6184547e+00
   2.5551794e+00   2.4171205e+00   3.4237819e-01
   1.3386083e+00   9.8454742e+00   1.2829572e+00
   2.4835460e+00   2.2703276e+00   3.6938968e-01
   2.5448268e+00   2.3595573e+00   3.4213107e-01
   2.6288152e+00   2.5873443e+00   3.4284253e-01
   1.9724371e+00   7.0918300e+00   6.9570640e-01
   2.3965531e+00   2.1536011e+00   4.1101882e-01
   2.5088025e+00   2.3066817e+00   3.4360244e-01
   3.7064205e+00   1.1252239e+01   5.7241882e-01
   2.1208405e+00   1.7888701e+00   7.6209061e-01
   2.4925231e+00   2.5550852e+00   3.5255667e-01
   2.4000108e+00   9.6742402e+00   7.4440094e-01
   2.3828170e+00   3.0693634e+00   3.9435899e-01
   2.0225506e+00   1.7543087e+00   1.0204219e+00
   1.6335850e+00   1.0134844e+01   1.1067572e+00
   2.4980118e+00   2.2927711e+00   3.4400701e-01
   2.5020428e+00   2.2969593e+00   3.5155244e-01
   2.4006153e+00   3.1983507e+00   3.9419698e-01
   4.5368642e-01   3.0555989e+00   3.7422033e+00
   3.6348116e-01   5.2242088e+00   2.9558978e+00
   2.9616340e+00   1.0049502e+01   6.2813214e-01
   2.0660853e+00   1.7239387e+00   8.6295976e-01
   2.4930569e+00   2.2837431e+00   3.6112703e-01
   2.2889363e+00   4.5633173e+00   4.7239487e-01
   2.1864015e+00   5.5247752e+00   5.4325979e-01
   9.8071524e-01   1.5867121e+00   2.7248897e+00
   2.4888589e+00   3.5055050e+00   3.8550192e-01
   4.5429135e-01   3.0494319e+00   3.7439341e+00
   2.4110796e+00   7.4313192e+00   5.8715763e-01
   5.9060753e-01   5.1641239e+00   2.0541781e+00
   4.1959949e+00   6.2636242e+00   3.5950127e-01
   2.1958747e+00   1.0148234e+01   8.5100262e-01
   2.3556810e+00   3.4779714e+00   4.1447251e-01
   2.3371036e+00   2.0728223e+00   4.6280020e-01
   2.5857569e+00   3.4938944e+00   3.7020021e-01
   2.2437666e+00   1.9470391e+00   5.7435906e-01
   4.1908762e-01   4.2079410e+00   2.9833120e+00
   2.1563554e+00   1.8333206e+00   7.0732936e-01
   2.5415175e+00   2.3627613e+00   3.4214726e-01
   2.4926299e+00   2.5111827e+00   3.5121594e-01
   2.2667299e+00   1.9829171e+00   6.5863992e-01
   2.7855273e+00   1.0020252e+01   6.6669909e-01
   2.3631063e+00   3.2534791e+00   4.0516031e-01
   2.4971815e+00   2.2927276e+00   3.4012423e-01
   4.4138612e-01   6.1382278e+00   2.3994514e+00
   3.5018591e+00   4.8207484e+00   3.5268271e-01
   2.3739422e+00   2.1188552e+00   4.9720759e-01
   2.5070847e+00   2.3044084e+00   3.4295932e-01
   2.4256641e+00   2.1906661e+00   4.0405076e-01
   2.5601213e+00   2.4443684e+00   3.4253450e-01
   2.4947205e+00   2.5731875e+00   3.5271616e-01
   1.2530382e+00   5.9367391e+00   1.0021175e+00
   2.7020400e+00   3.0723697e+00   3.4781091e-01
   2.3552513e+00   2.5409636e+00   4.0112200e-01
   2.4144294e+00   3.7331013e+00   4.0926871e-01
   5.2229848e-01   2.6485672e+00   3.5758868e+00
   2.5026338e+00   2.2995641e+00   3.3998952e-01
   2.8573489e+00   1.1546758e+01   7.7414590e-01
   3.1165195e+00   4.7006110e+00   3.6197594e-01
   4.4158597e+00   7.8640309e+00   3.7946772e-01
   3.1823395e+00   3.5250113e+00   3.4535096e-01
   2.2391685e+00   2.6746664e+00   4.5584272e-01
   1.9410140e+00   1.0032924e+01   9.3809738e-01
   2.4132710e+00   2.3091456e+00   4.1375840e-01
   2.4077465e+00   2.1709368e+00   3.9235414e-01
   2.3910727e+00   2.1473502e+00   4.0861279e-01
   2.3946370e+00   2.3655049e+00   4.0803649e-01
   1.8932211e+00   1.6506365e+00   1.2091530e+00
   2.5071177e+00   2.3234424e+00   3.4305138e-01
   2.5101728e+00   2.3192799e+00   3.4231488e-01
   2.6202438e+00   9.8309778e+00   6.9458705e-01
   4.6140548e-01   6.6959314e+00   2.3562509e+00
   2.3005338e+00   3.7880766e+00   4.3930675e-01
   2.5089813e+00   2.3071170e+00   3.4168493e-01
   3.1791846e+00   3.5168344e+00   3.4532001e-01
   2.5099452e+00   2.3082969e+00   3.4180104e-01
   3.7023528e+00   7.2634413e+00   3.9475281e-01
   2.5397761e+00   2.3686154e+00   3.4216755e-01
   2.5133874e+00   2.3153225e+00   3.4203218e-01
   2.9427187e+00   4.6144837e+00   3.7069916e-01
   2.3460334e+00   2.0862376e+00   4.4324187e-01
   2.5113340e+00   2.3146802e+00   3.4207626e-01
   3.7776186e+00   7.4089106e+00   3.9439543e-01
   2.4826957e+00   2.2731689e+00   3.4638515e-01
