# Supplementary material for: Rethinking Colour Constancy
Source: PLoS One. 2015 Sep 10;10(9):e0135029. doi: 10.1371/journal.pone.0135029 (PMC4565710; doi:10.1371/journal.pone.0135029)
Supplement: S1 Dataset — (ZIP) [file pone.0135029.s002.zip › 5-TransitionMetamerReflectanceData/NtoG_20munsells/targetXYZ_2.txt]

   1.3165620e+00   2.2199603e+00   1.2822069e+00
   3.1700785e+00   6.3838308e+00   3.1944717e-01
   8.5854262e-01   6.3082509e+00   8.1168312e-01
   2.0454173e+00   2.0108680e+00   3.4447629e-01
   9.6870197e-01   6.6987337e+00   7.1285568e-01
   2.4401791e+00   2.7040179e+00   1.0156787e-01
   1.7084237e+00   1.6592209e+00   6.4178214e-01
   1.7521945e+00   7.7809067e+00   4.5513469e-01
   6.5236604e-01   5.8715369e+00   9.6458673e-01
   2.7238617e+00   7.5372266e+00   3.6307889e-01
   2.9376600e+00   3.8900238e+00   7.6823118e-02
   1.9481431e+00   1.7568868e+00   9.3943770e-02
   3.1007681e+00   7.4657089e+00   2.0703843e-01
   1.3858472e+00   7.4089527e+00   5.4332197e-01
   1.4342243e+00   1.1308328e+00   4.2702729e-01
   4.1964386e-01   4.6875467e+00   1.3846267e+00
   3.6502575e-01   3.4621791e+00   1.8779843e+00
   3.3208876e+00   5.6418177e+00   9.2559941e-02
   1.9578638e+00   7.9513937e+00   3.9494948e-01
   3.4682761e-01   3.5023099e+00   1.8629438e+00
   3.4672843e-01   3.4451529e+00   1.8842189e+00
   3.1607334e+00   4.7911834e+00   1.0810306e-01
   3.4692391e-01   3.4022495e+00   1.9022811e+00
   1.6422016e+00   1.3104945e+00   6.9218267e-02
   4.2942414e-01   3.5074194e+00   1.8771208e+00
   3.7618693e-01   3.3733527e+00   1.9069093e+00
   1.8860594e+00   1.8730930e+00   5.3565128e-01
   3.3030043e+00   5.3675777e+00   9.2982606e-02
   2.1209285e+00   6.5439436e+00   8.3502382e-01
   3.3594748e+00   6.3237541e+00   1.0501652e-01
   1.8295117e+00   1.5682785e+00   7.2717142e-02
   1.6010121e+00   5.8102778e+00   1.1455266e+00
   3.1102010e+00   5.8692521e+00   3.8138672e-01
   2.0686807e+00   7.5876389e+00   5.0696560e-01
   1.2793140e+00   7.2900765e+00   5.8333762e-01
   3.1647980e+00   7.7049162e+00   1.6281763e-01
   3.5219569e-01   3.3195366e+00   1.9067989e+00
   2.9988092e+00   7.7881012e+00   1.8941329e-01
   3.3168208e+00   6.2089114e+00   1.3111159e-01
   3.1735021e+00   7.6870495e+00   1.6244198e-01
   3.4711477e-01   3.3860289e+00   1.9089208e+00
   5.9054007e-01   2.1515201e+00   1.5830784e+00
   1.8999923e+00   7.9722214e+00   4.0299924e-01
   8.1328843e-01   6.3026642e+00   8.1585804e-01
   2.8157367e+00   8.0761372e+00   2.1695602e-01
   2.0906800e+00   7.8268278e+00   4.1186910e-01
   3.4675918e-01   3.4993512e+00   1.8616192e+00
   3.5824400e-01   3.3418987e+00   1.9098242e+00
   3.7512945e-01   3.2098394e+00   1.8821048e+00
   4.3233917e-01   2.8025539e+00   1.7866897e+00
   2.6856417e+00   8.1357058e+00   2.3935783e-01
   2.5688757e+00   8.0585816e+00   2.6516229e-01
   3.1398852e+00   7.7032145e+00   1.6375639e-01
   2.4459880e+00   2.6769879e+00   7.7045137e-02
   2.8214466e+00   7.7504219e+00   2.5960798e-01
   3.8990149e-01   4.4174965e+00   1.5004571e+00
   3.4684694e-01   3.4169494e+00   1.8963406e+00
   1.5036883e+00   1.1509914e+00   1.6231606e-01
   7.0546205e-01   5.8297652e+00   9.6128127e-01
   4.3247640e-01   3.2659609e+00   1.8768625e+00
   3.1886075e+00   4.9924208e+00   1.3167537e-01
   1.2947603e+00   1.0709115e+00   6.0788476e-01
   1.9186246e+00   7.7610842e+00   4.4593568e-01
   2.2583493e+00   8.0543377e+00   3.3245258e-01
   1.3908366e+00   7.4339085e+00   5.4830211e-01
   2.2840439e+00   2.3378462e+00   7.1532842e-02
   1.2248767e+00   7.0397365e+00   6.2795092e-01
   3.1665220e+00   6.9975156e+00   2.4345474e-01
   5.0454560e-01   2.9550751e+00   1.8045008e+00
   1.8926872e+00   1.6752985e+00   1.5378208e-01
   2.9395900e+00   7.7303070e+00   2.0939553e-01
   3.3204035e+00   7.1599377e+00   1.3177399e-01
   3.4781855e-01   3.3607457e+00   1.9152781e+00
   1.2391513e+00   7.2128417e+00   5.8924640e-01
   3.1026948e+00   7.7974023e+00   1.6989725e-01
   1.2652173e+00   7.2285964e+00   5.8167414e-01
   2.4997476e+00   8.0018026e+00   2.8536277e-01
   1.6168201e+00   1.2807974e+00   7.2122923e-02
   2.2522777e+00   8.0916591e+00   3.2189929e-01
   3.1145210e+00   4.6492128e+00   1.3276117e-01
   4.6975366e-01   5.0263355e+00   1.2589991e+00
   3.4687699e-01   3.4001244e+00   1.9028524e+00
   6.3844646e-01   5.8126656e+00   9.8794834e-01
   3.1209003e+00   4.7251434e+00   1.5340135e-01
   1.1921351e+00   7.1392313e+00   6.1801489e-01
   5.0242344e-01   5.2385544e+00   1.2010647e+00
   3.3512384e+00   6.1226558e+00   1.0164469e-01
   3.3391802e+00   5.6510328e+00   9.5217454e-02
   1.8038715e+00   7.8765182e+00   4.2852632e-01
   1.6896451e+00   7.7849480e+00   4.6017037e-01
   2.9687450e+00   3.9806992e+00   7.8499055e-02
   1.6966392e+00   1.3852733e+00   1.2737320e-01
   2.5561479e+00   8.1614878e+00   2.6380717e-01
   3.4711803e-01   3.3697023e+00   1.9147234e+00
   2.5968208e+00   8.1086663e+00   2.5666682e-01
   3.5120924e-01   3.7713079e+00   1.7529627e+00
   2.5046755e+00   8.1656061e+00   2.7601578e-01
   2.7539332e+00   3.4009190e+00   7.8511769e-02
   1.7784149e+00   1.4998569e+00   1.3090198e-01
   3.4724166e-01   3.3648209e+00   1.9160838e+00
   9.9882143e-01   1.8155290e+00   1.3230054e+00
   3.4683045e-01   3.4052352e+00   1.9004616e+00
   3.4711631e-01   3.3922701e+00   1.9068343e+00
   1.7770555e+00   7.3817292e+00   5.9646465e-01
   1.4142322e+00   7.4314639e+00   5.4036002e-01
   9.7548100e-01   6.7320984e+00   7.0902369e-01
   8.3705106e-01   6.1945472e+00   8.4867670e-01
   1.7987515e+00   1.6200700e+00   4.0334175e-01
   7.7576932e-01   6.2307179e+00   8.4773798e-01
   3.3362461e+00   6.7349464e+00   1.3376473e-01
   1.4047093e+00   7.3756533e+00   5.5238824e-01
   3.7605369e-01   4.2674048e+00   1.5508450e+00
   2.4175738e+00   2.6667643e+00   1.3923718e-01
   1.5498969e+00   1.2036847e+00   7.3788315e-02
   3.5494986e-01   3.4075467e+00   1.9006606e+00
   1.4095884e+00   1.1230466e+00   4.7046294e-01
   2.9947327e+00   7.5654971e+00   2.3323851e-01
   1.0471024e+00   6.8919486e+00   6.7866826e-01
   3.2365054e+00   7.0670414e+00   1.7876788e-01
   3.2377314e+00   5.1705952e+00   1.1116179e-01
   2.8189671e+00   3.8901477e+00   3.6293982e-01
   3.4707241e-01   3.3698232e+00   1.9144085e+00
   2.5832524e+00   7.8053549e+00   3.2265761e-01
   3.7314099e-01   4.1881052e+00   1.5781659e+00
   7.7055819e-01   6.2108619e+00   8.4568951e-01
   4.3579362e-01   4.7213216e+00   1.3641778e+00
   1.3803074e+00   7.1159932e+00   6.4225111e-01
   2.0299194e+00   8.0601649e+00   3.8231353e-01
   1.8194287e+00   7.6203303e+00   4.9996832e-01
   2.9330260e+00   7.7813936e+00   2.0970328e-01
   3.4711550e-01   3.3690627e+00   1.9146365e+00
   3.7088973e-01   3.7159095e+00   1.7754370e+00
   3.1556351e+00   7.2648196e+00   2.0939238e-01
   1.6768284e+00   7.7947596e+00   4.6092989e-01
   1.9523567e+00   7.9308243e+00   4.0271806e-01
   1.9334722e+00   8.0013484e+00   4.0164546e-01
   1.4279286e+00   7.4554352e+00   5.3340050e-01
   3.1287576e+00   7.7299303e+00   1.5863134e-01
   3.3700560e+00   6.1826798e+00   9.6106122e-02
   3.4684530e-01   3.4070128e+00   1.9001480e+00
   2.7762793e+00   5.1654702e+00   6.8696941e-01
   2.7260174e+00   3.3530901e+00   9.4419794e-02
   3.0082870e+00   4.0969386e+00   8.3030267e-02
   3.4686456e-01   3.4044003e+00   1.9010874e+00
   2.7195813e+00   3.3451121e+00   9.9195514e-02
   3.3398240e+00   6.9820068e+00   1.2388799e-01
   6.8305630e-01   2.8621468e+00   1.7279217e+00
   3.6138908e-01   3.3481156e+00   1.9097072e+00
   1.5686051e+00   7.6418725e+00   4.9084946e-01
   6.3754878e-01   2.5957732e+00   1.6910815e+00
   1.8352219e+00   1.5719769e+00   7.4072582e-02
   2.0100629e+00   2.1859441e+00   6.1635720e-01
   4.0338253e-01   4.4357922e+00   1.4717864e+00
   3.6783028e-01   3.1971662e+00   1.8807864e+00
   3.3706188e+00   6.7479782e+00   1.1631767e-01
   1.8568396e+00   1.6090132e+00   7.3375288e-02
   7.6939227e-01   6.2353094e+00   8.5316271e-01
   2.5398269e+00   2.9223079e+00   9.7220270e-02
   2.3007226e+00   8.0921178e+00   3.1164733e-01
   3.1397617e+00   4.6122128e+00   8.4048964e-02
   2.3965507e+00   8.0553213e+00   3.0388984e-01
   1.8658011e+00   7.8398710e+00   4.2788425e-01
   8.5597088e-01   6.4643480e+00   7.8721058e-01
   2.3506576e+00   8.0360171e+00   3.1650901e-01
   3.4707635e-01   3.3736682e+00   1.9130542e+00
   1.5566839e+00   1.2113257e+00   6.8512582e-02
   3.4732783e-01   3.5232405e+00   1.8497933e+00
   1.5717733e+00   1.2288638e+00   8.6709400e-02
   1.5586009e+00   1.2126753e+00   9.2912358e-02
   2.0690287e+00   8.0569354e+00   3.6994600e-01
   1.6922479e+00   1.3757911e+00   7.0893343e-02
   3.5434208e-01   3.8758401e+00   1.7130180e+00
   3.6786466e-01   3.3500108e+00   1.9080045e+00
   6.1240296e-01   5.7129199e+00   1.0170302e+00
   1.5092682e+00   1.1618629e+00   2.2271752e-01
   2.0538358e+00   8.0716094e+00   3.7670368e-01
   3.4964030e-01   3.7118284e+00   1.7786991e+00
   2.7401881e+00   3.4067520e+00   1.0114644e-01
   1.1542164e+00   2.6754542e+00   1.4899124e+00
   1.1673002e+00   6.9734681e+00   6.3464982e-01
   1.3798401e+00   7.4435773e+00   5.5221514e-01
   6.1791425e-01   5.7482977e+00   1.0062469e+00
   2.0743025e+00   1.9575990e+00   7.0711666e-02
   3.0507342e+00   7.8541649e+00   1.7891613e-01
   1.1585201e+00   1.1722202e+00   8.7791709e-01
   2.6557623e+00   8.0468338e+00   2.4670195e-01
   2.0333056e+00   8.0531742e+00   3.7002192e-01
   3.1242907e+00   6.8265876e+00   3.1013234e-01
   5.9381957e-01   5.6066508e+00   1.0473196e+00
   2.1889606e+00   2.1657339e+00   6.8035728e-02
   3.7048751e-01   4.1871959e+00   1.5846257e+00
   2.0188662e+00   8.0532406e+00   3.8502119e-01
   2.6642666e+00   7.8536703e+00   2.8797651e-01
   1.8523435e+00   1.6043449e+00   9.3990261e-02
   2.4302927e+00   2.9963461e+00   4.9682953e-01
   2.0529017e+00   8.0555845e+00   3.7017579e-01
   3.3798944e+00   6.5324559e+00   1.0686594e-01
   3.4714959e-01   3.5627105e+00   1.8354584e+00
   3.9738458e-01   2.9898480e+00   1.8336306e+00
   3.3563772e+00   7.0305515e+00   1.2739035e-01
   3.0433273e+00   7.7952243e+00   1.7606105e-01
   1.6924118e+00   7.7252170e+00   4.7116077e-01
   2.8709883e+00   7.9821793e+00   2.0836744e-01
   1.5434500e+00   1.1963106e+00   8.3829797e-02
   1.5669655e+00   1.2201681e+00   7.3460872e-02
   1.8477425e+00   1.6012778e+00   1.0765633e-01
   1.1993447e+00   6.8214142e+00   7.0907008e-01
   2.4849453e+00   8.1659090e+00   2.8058711e-01
   2.4053515e+00   8.1432518e+00   2.9390402e-01
   1.8192785e+00   1.5588012e+00   1.1001114e-01
   2.4696713e+00   8.1544125e+00   2.7642715e-01
   1.9654297e+00   1.7765024e+00   6.9616612e-02
   1.4614056e+00   7.5343828e+00   5.2745186e-01
   2.4850786e+00   4.8646138e+00   9.1343050e-01
   1.1124174e+00   1.6925581e+00   1.2128466e+00
   4.4774135e-01   3.4915010e+00   1.8772626e+00
   2.4615311e+00   2.7181790e+00   7.6267202e-02
   7.0236044e-01   1.9485217e+00   1.4878491e+00
   2.0122347e+00   1.9147331e+00   2.6928197e-01
   1.5479197e+00   1.2002309e+00   8.4164342e-02
   2.8253163e+00   3.6370033e+00   1.0489484e-01
   3.4738650e-01   3.6156793e+00   1.8159893e+00
   4.4700810e-01   4.9074768e+00   1.3193000e+00
   3.1290253e+00   4.7952354e+00   1.7054595e-01
   2.1269938e+00   8.0415729e+00   3.5220951e-01
   7.9456475e-01   6.1441429e+00   8.5766887e-01
   1.4564569e+00   7.5499867e+00   5.3030782e-01
   1.0527985e+00   6.8661113e+00   6.6896574e-01
   3.3280947e+00   7.1811376e+00   1.3345854e-01
   2.1005541e+00   8.0986627e+00   3.6436736e-01
   2.6463255e+00   8.0063744e+00   2.5728793e-01
   2.6838778e+00   7.9095677e+00   2.6265179e-01
   3.0182146e+00   4.1277136e+00   8.2909453e-02
   2.9430971e+00   4.0330994e+00   1.6176475e-01
   3.9524839e-01   3.0696354e+00   1.8511264e+00
   1.5908649e+00   7.6057463e+00   5.0000865e-01
   1.7450484e+00   7.8694488e+00   4.5430267e-01
   1.4140666e+00   7.4101599e+00   5.4634545e-01
   3.4867574e-01   3.6708685e+00   1.7954055e+00
   3.0092186e+00   7.7534121e+00   1.9299531e-01
   3.4745449e-01   3.6057854e+00   1.8190209e+00
   2.7926375e+00   3.5546189e+00   1.1966688e-01
   8.6047980e-01   3.4343003e+00   1.7325363e+00
   4.7348251e-01   2.6768154e+00   1.7501994e+00
   5.4046947e-01   5.4279171e+00   1.1331697e+00
   6.5179094e-01   5.8696567e+00   9.6527435e-01
   1.4537059e+00   7.5437432e+00   5.3226126e-01
   2.2522148e+00   2.5314691e+00   4.5380144e-01
   3.3720592e+00   6.8262541e+00   1.1539591e-01
   4.0367312e-01   4.5568710e+00   1.4485518e+00
   3.3471966e+00   6.5482665e+00   1.2660888e-01
   8.7255916e-01   2.9151353e+00   1.6641447e+00
   1.6822284e+00   7.8142399e+00   4.6852130e-01
   3.3164125e+00   6.0027927e+00   1.2335793e-01
   1.5955557e+00   1.2585929e+00   9.6111334e-02
   2.6017618e+00   8.1437902e+00   2.5918368e-01
   1.7982931e+00   1.5279235e+00   1.2183681e-01
   3.4732897e-01   3.3794091e+00   1.9104381e+00
   5.3511705e-01   3.5711182e+00   1.8476446e+00
   1.6083939e+00   1.2760694e+00   1.6842018e-01
   2.0879864e+00   8.0967201e+00   3.6458329e-01
   9.5771592e-01   6.5843422e+00   7.3230534e-01
   8.6631534e-01   6.3209899e+00   8.0725046e-01
   3.2936155e+00   6.7382156e+00   1.6345589e-01
   1.8864867e+00   1.6457522e+00   7.4148086e-02
   2.4971190e+00   8.0918753e+00   2.7051130e-01
   4.2814871e-01   4.7389678e+00   1.3660930e+00
   2.4937130e+00   8.1592399e+00   2.7977799e-01
   1.6022649e+00   1.5623862e+00   7.1423242e-01
   1.0997465e+00   6.9810206e+00   6.5796491e-01
   2.1307469e+00   8.1130841e+00   3.5700931e-01
   7.9181361e-01   1.9621383e+00   1.4610637e+00
   1.0453333e+00   1.3125118e+00   1.0569572e+00
   3.3749772e+00   6.6547560e+00   1.0873683e-01
   7.6716597e-01   2.0846529e+00   1.5099985e+00
   2.4775291e+00   8.1477469e+00   2.7207554e-01
   1.0521393e+00   6.7772242e+00   6.8283452e-01
   3.4685849e-01   3.4308341e+00   1.8896014e+00
   2.8747210e+00   7.9997327e+00   1.9917045e-01
   1.8013329e+00   6.8461159e+00   7.8597604e-01
   9.8887474e-01   1.9042799e+00   1.3606950e+00
   2.3733234e+00   8.1325180e+00   3.0199498e-01
   2.6710887e+00   8.0495483e+00   2.4072408e-01
   1.5351525e+00   1.1866898e+00   9.2789460e-02
   1.6461464e+00   1.3379216e+00   2.6524221e-01
   1.9360689e+00   7.9032627e+00   4.0876886e-01
   2.5474974e+00   3.0160376e+00   2.4431530e-01
   9.7780664e-01   6.7271908e+00   7.1438138e-01
   3.2799628e+00   5.9077248e+00   1.6398205e-01
   1.9601865e+00   7.4575829e+00   5.6370790e-01
   4.9351232e-01   5.2002504e+00   1.2117003e+00
   2.1704492e+00   4.7725050e+00   1.1234197e+00
   3.8454167e-01   4.3527991e+00   1.5199094e+00
   2.2600387e+00   2.3131812e+00   9.5461216e-02
   2.2695332e+00   7.9627098e+00   3.4255062e-01
   3.4724872e-01   3.3642081e+00   1.9160001e+00
   2.7299465e+00   7.9167770e+00   2.4474937e-01
   1.2412630e+00   7.1973290e+00   5.9454876e-01
   1.7175879e+00   7.7039723e+00   4.6664710e-01
   1.6078557e+00   7.1923033e+00   6.6109698e-01
   2.5214069e+00   2.8453073e+00   7.5694912e-02
   1.5547199e+00   1.2092127e+00   6.8402346e-02
   2.3833442e+00   8.0167910e+00   3.0944408e-01
   4.7297767e-01   3.6993678e+00   1.8074012e+00
   1.9882391e+00   7.9844611e+00   3.8240471e-01
   3.3108009e+00   7.2724810e+00   1.3807495e-01
   2.5672994e+00   7.7690093e+00   3.3800256e-01
   9.9946180e-01   6.4549344e+00   8.0113181e-01
   1.6785829e+00   7.7926223e+00   4.6448545e-01
   2.1861124e+00   7.7049121e+00   4.4640781e-01
   1.6725956e+00   7.7036452e+00   4.7691106e-01
   3.1891284e+00   6.4340918e+00   2.9673424e-01
   1.7487706e+00   1.4462002e+00   7.2319855e-02
   2.4893928e+00   7.9571973e+00   2.9655612e-01
   4.8465558e-01   3.5479692e+00   1.8614596e+00
   1.7600145e+00   7.8707995e+00   4.4008207e-01
   3.2133511e+00   7.4609019e+00   1.5028685e-01
   2.4544580e+00   3.0749265e+00   5.0909990e-01
   2.5769212e+00   7.2790712e+00   4.9252377e-01
   5.4803236e-01   5.4353348e+00   1.1101795e+00
   2.5032509e+00   8.0865677e+00   2.7016819e-01
   2.8337705e+00   7.4687635e+00   3.3187980e-01
   1.3176235e+00   7.3090024e+00   5.6448676e-01
   1.3354286e+00   7.3451283e+00   5.6168035e-01
   1.7632104e+00   1.5438522e+00   3.7493685e-01
   2.2834564e+00   2.3431328e+00   6.5972686e-02
   3.3517886e+00   6.9832344e+00   1.1935396e-01
   3.5173811e-01   3.7711188e+00   1.7486782e+00
   1.5828128e+00   1.2421989e+00   1.3233045e-01
   2.6088610e+00   8.0990630e+00   2.5144084e-01
   3.9677941e-01   4.5015278e+00   1.4671365e+00
   3.1684570e+00   5.4101747e+00   2.7028502e-01
   2.2459980e+00   2.2715814e+00   6.5828240e-02
   1.8989488e+00   7.9858318e+00   4.1316147e-01
   2.8654392e+00   3.6908522e+00   7.8409939e-02
   2.2940224e+00   8.1410668e+00   3.1092451e-01
   3.4689691e-01   3.5248924e+00   1.8538699e+00
   4.0053420e-01   2.9948704e+00   1.8343301e+00
   6.5035460e-01   5.0318955e+00   1.2965803e+00
   5.5015539e-01   2.4683437e+00   1.6817014e+00
   1.2381205e+00   6.3755949e+00   9.1070994e-01
   3.4820864e-01   3.3755015e+00   1.9119072e+00
   1.8960248e+00   5.3206916e+00   1.1898792e+00
   2.6541419e+00   7.3623874e+00   4.4291451e-01
   8.9643693e-01   6.5534303e+00   7.5291784e-01
   2.8774550e+00   3.7554238e+00   9.4089270e-02
   3.3637556e+00   6.8187435e+00   1.2145634e-01
   1.0136910e+00   6.7116712e+00   6.9848799e-01
   9.8904040e-01   1.3405323e+00   1.1080282e+00
   3.0093012e+00   4.1265102e+00   7.9955243e-02
   2.6755453e+00   3.6386437e+00   4.7282587e-01
   3.4678632e-01   3.4635223e+00   1.8781650e+00
   2.1545595e+00   7.6724965e+00   4.6447162e-01
   2.0908836e+00   7.9703152e+00   3.7462959e-01
   2.1517522e+00   8.1225767e+00   3.5168009e-01
   6.1617692e-01   2.7911089e+00   1.7390288e+00
   3.4689232e-01   3.4097636e+00   1.8983361e+00
   1.4467180e+00   7.5288438e+00   5.2857019e-01
   3.4722933e-01   3.5554800e+00   1.8418859e+00
   3.4799111e-01   3.3793822e+00   1.9093157e+00
   3.3862796e+00   6.5097173e+00   1.0825430e-01
   1.6230701e+00   1.2910694e+00   9.3469697e-02
   1.7335548e+00   3.0567639e+00   1.2392734e+00
   2.9476441e+00   3.9266222e+00   8.1263445e-02
   2.8429307e+00   7.5903301e+00   2.9089789e-01
   1.3820314e+00   7.3880897e+00   5.4869392e-01
   3.5571899e-01   3.8994510e+00   1.6953986e+00
   5.0366250e-01   5.2342395e+00   1.1856534e+00
   2.5368376e+00   2.8778694e+00   7.3197665e-02
   3.5764875e-01   3.3856761e+00   1.9107349e+00
   4.2300673e-01   4.7198379e+00   1.3751896e+00
   1.1573371e+00   7.0712770e+00   6.2629231e-01
   3.5082228e-01   3.7760010e+00   1.7519870e+00
   3.5808315e-01   3.3366585e+00   1.9090339e+00
   1.4580381e+00   7.5420094e+00   5.2013473e-01
   1.5206390e+00   1.1689725e+00   1.2780694e-01
   2.4173083e+00   8.1523776e+00   2.8414570e-01
   3.2856348e+00   6.4445871e+00   1.7956555e-01
   2.9353378e+00   6.2872090e+00   5.1355706e-01
   1.9182726e+00   2.0613538e+00   6.6528187e-01
   3.2894373e+00   5.6101697e+00   1.1709636e-01
   5.2955221e-01   5.3565574e+00   1.1382579e+00
   3.6370369e-01   3.2283465e+00   1.8875826e+00
   9.1716640e-01   6.6121764e+00   7.4895298e-01
   1.7553164e+00   7.8170514e+00   4.4517516e-01
   2.3848635e+00   2.5523962e+00   7.3225468e-02
   3.6474554e-01   4.0970723e+00   1.6243153e+00
   1.4199393e+00   1.0877166e+00   3.5676227e-01
   3.2950761e+00   7.1424748e+00   1.3469906e-01
   1.3849650e+00   7.3786621e+00   5.5412988e-01
   7.8445431e-01   3.5037427e+00   1.7659282e+00
   1.8128368e+00   1.5465609e+00   9.3893987e-02
   3.1110403e+00   5.8098598e+00   3.7774436e-01
   3.3828282e+00   6.3085956e+00   1.0435734e-01
   9.6615417e-01   6.6266736e+00   7.2449990e-01
   1.3606085e+00   7.3799281e+00   5.5128860e-01
   2.0502245e+00   2.6334782e+00   8.3719752e-01
   1.8767595e+00   7.8797047e+00   4.2190430e-01
   2.0639958e+00   1.9722506e+00   1.5301231e-01
   3.3709712e+00   6.2421758e+00   1.0190425e-01
   3.7999892e-01   4.1272885e+00   1.5972485e+00
   8.2113330e-01   3.9081583e+00   1.7326880e+00
   3.6048344e-01   3.9718431e+00   1.6632605e+00
   1.1748835e+00   7.1102995e+00   6.2468333e-01
   2.7696561e+00   3.5374846e+00   1.7988955e-01
   2.0568435e+00   1.9261545e+00   7.4648184e-02
   8.0675505e-01   2.6126796e+00   1.6334018e+00
   3.1840735e+00   7.5251909e+00   1.5934304e-01
   2.6681511e+00   8.1404478e+00   2.4327206e-01
   3.3409808e+00   6.9599027e+00   1.2199740e-01
   2.7708490e+00   7.7799728e+00   2.7046145e-01
   2.9233800e+00   7.2711382e+00   3.4993543e-01
   1.5227485e+00   1.1723724e+00   1.1586802e-01
   1.6684932e+00   7.7927032e+00   4.6899232e-01
   1.7448310e+00   3.2077245e+00   1.2637815e+00
   1.7744323e+00   7.9006430e+00   4.4294967e-01
   2.3328251e+00   2.6237807e+00   3.7155021e-01
   1.1457612e+00   5.6986582e+00   1.1803053e+00
   3.6561088e-01   4.1048443e+00   1.6220335e+00
   2.8828980e+00   3.7588883e+00   7.7499273e-02
   1.6312596e+00   2.8142685e+00   1.2477013e+00
   1.5275418e+00   7.6412042e+00   5.0999705e-01
   1.6491254e+00   1.4324864e+00   4.7217162e-01
   2.9853505e+00   7.8897795e+00   1.8223291e-01
   1.8817593e+00   1.6407708e+00   6.8568300e-02
   3.5901711e-01   3.3612540e+00   1.9120405e+00
   2.2247140e+00   2.2358480e+00   7.1462211e-02
   5.6647068e-01   4.5336422e+00   1.4760229e+00
   1.6414421e+00   1.3121571e+00   6.5483068e-02
   2.7072110e+00   3.3365569e+00   1.3510364e-01
   3.9165097e-01   3.1470731e+00   1.8670530e+00
   3.9790590e-01   3.1731315e+00   1.8714326e+00
   2.7750465e+00   3.5099846e+00   1.2760362e-01
   2.5958504e+00   3.1407566e+00   2.5802156e-01
   7.7263382e-01   6.2167762e+00   8.4404361e-01
   1.7208398e+00   7.8519051e+00   4.5838190e-01
   1.7014042e+00   1.3964827e+00   1.6213297e-01
   2.6557498e+00   8.0822008e+00   2.4042066e-01
   1.5917579e+00   7.6150130e+00   4.9918911e-01
   2.0915439e+00   8.0585730e+00   3.6323473e-01
   1.4088967e+00   7.4868496e+00   5.4227580e-01
   5.1739176e-01   5.3180329e+00   1.1722450e+00
   8.0047826e-01   6.1406932e+00   8.5849169e-01
   3.9751655e-01   3.4029603e+00   1.8997658e+00
   1.1591693e+00   7.0926600e+00   6.2815899e-01
   3.8336569e-01   4.1152394e+00   1.6037329e+00
   1.9167362e+00   7.3149139e+00   6.1599053e-01
   2.8177277e+00   3.5795848e+00   7.7101169e-02
   3.4706670e-01   3.5713055e+00   1.8332634e+00
   1.7566919e+00   7.8874481e+00   4.4682830e-01
   2.1047137e+00   2.0570625e+00   1.9692224e-01
   1.0868202e+00   1.6403174e+00   1.2036255e+00
   9.7628302e-01   1.9760275e+00   1.3918635e+00
   9.1696677e-01   6.3907147e+00   7.9601504e-01
   3.4808444e-01   3.4740665e+00   1.8707930e+00
   1.1806692e+00   5.8629638e+00   1.1251156e+00
   6.0374972e-01   2.1041106e+00   1.5651474e+00
   3.0489318e+00   7.8468082e+00   1.8185432e-01
   2.9521176e+00   5.6028157e+00   5.2680814e-01
   3.4685155e-01   3.5219031e+00   1.8542217e+00
   2.9032018e+00   7.7677612e+00   2.1505090e-01
   2.9170483e+00   3.8370428e+00   7.4732934e-02
   3.4685781e-01   3.4079103e+00   1.8995135e+00
   1.2242772e+00   3.1343574e+00   1.5417195e+00
   3.4663330e-01   3.4564122e+00   1.8799651e+00
   7.4169085e-01   4.4463013e+00   1.5841253e+00
   3.1857006e+00   4.8568124e+00   9.5696102e-02
   2.8215670e+00   7.9972725e+00   2.1073978e-01
   1.2678622e+00   1.0810664e+00   6.6481187e-01
   2.4146234e+00   8.1041379e+00   2.8716083e-01
   1.8883189e+00   7.8975903e+00   4.1752959e-01
   1.2511216e+00   7.2108706e+00   5.8829496e-01
   2.4575384e+00   8.1397924e+00   2.8388214e-01
   3.1157115e+00   5.1728459e+00   3.0985894e-01
   2.6112424e+00   7.9831731e+00   2.6483331e-01
   4.4765181e-01   4.8749535e+00   1.3153679e+00
   2.4483868e+00   8.1584533e+00   2.8353868e-01
   1.2979471e+00   7.2817280e+00   5.7068321e-01
   1.8726525e+00   7.8272909e+00   4.2425829e-01
   1.2553016e+00   2.0836728e+00   1.2773716e+00
   6.4154811e-01   5.8229794e+00   9.8411369e-01
   5.7494043e-01   5.5387947e+00   1.0742856e+00
   3.4693388e-01   3.4260718e+00   1.8909099e+00
   1.2652707e+00   7.1308813e+00   6.0024875e-01
   2.4541583e+00   7.8829595e+00   3.2847568e-01
   3.5322137e-01   3.8063425e+00   1.7298115e+00
   1.1121202e+00   6.9813767e+00   6.4705749e-01
   1.0178286e+00   6.7234558e+00   6.9570754e-01
   2.8434889e+00   4.1147488e+00   4.1633127e-01
   1.4620256e+00   1.1241398e+00   3.2025387e-01
   2.4961024e+00   2.7954033e+00   7.7256372e-02
   4.3422757e-01   2.8508335e+00   1.7976487e+00
   1.0205084e+00   6.6895706e+00   7.1164951e-01
   1.4968151e+00   7.3900824e+00   5.5636071e-01
   1.7595887e+00   1.4695292e+00   8.8905872e-02
   4.0845581e-01   4.6122148e+00   1.4253566e+00
   1.9315551e+00   1.7280810e+00   9.4075179e-02
   2.3224248e+00   7.1406195e+00   5.9214373e-01
   2.6065499e+00   3.0493562e+00   7.6292670e-02
   1.9145441e+00   1.7340995e+00   2.3960052e-01
   8.8330109e-01   2.4013403e+00   7.4182500e-01
   1.9123115e+00   4.3349105e+00   1.5516723e-01
   5.5227937e-01   3.9781356e+00   1.1013379e+00
   2.6200690e+00   4.0366978e+00   8.4304675e-02
   1.4908335e+00   1.1416343e+00   2.0404708e-01
   2.6351119e+00   3.5610358e+00   7.7630110e-02
   3.1112168e+00   7.2055052e+00   1.4490826e-01
   1.4968740e+00   7.5912308e+00   5.1464068e-01
   3.2299622e+00   5.9158657e+00   1.0090734e-01
   2.5075095e+00   7.2929362e+00   2.1749604e-01
   4.6643934e-01   2.9261864e+00   1.5858758e+00
   1.4300388e+00   1.6392112e+00   1.5235131e-01
   1.5619242e+00   1.2219509e+00   7.0409609e-02
   1.5297418e+00   1.1810422e+00   1.1999035e-01
   1.5225088e+00   1.1729763e+00   1.2396422e-01
   1.5635071e+00   1.2181302e+00   7.0157480e-02
   1.5345185e+00   1.1864604e+00   1.1253071e-01
   1.5549139e+00   1.2091985e+00   7.3534335e-02
   1.0374179e+00   4.9769129e+00   5.0663947e-01
   1.5636630e+00   1.2213472e+00   6.9383686e-02
   1.5617741e+00   1.2163700e+00   7.1656875e-02
   1.5635439e+00   1.2182934e+00   6.9487637e-02
   1.5811451e+00   1.2496072e+00   6.9321795e-02
   2.1786821e+00   4.3205920e+00   1.1829203e-01
   1.4942770e+00   1.8845500e+00   1.2325436e-01
   1.5991371e+00   1.2607174e+00   6.9336518e-02
   1.5684208e+00   1.2311371e+00   6.9307738e-02
   1.5609727e+00   1.2158293e+00   7.4323351e-02
   1.5695209e+00   1.2286494e+00   6.9270876e-02
   1.3968617e+00   2.5360669e+00   1.8976777e-01
   8.7578332e-01   5.8742604e+00   7.0080075e-01
   1.6420585e+00   1.7852243e+00   8.1225995e-02
   1.5302526e+00   1.1824350e+00   9.7669099e-02
   1.6754586e+00   1.3970147e+00   6.9659752e-02
   2.3136971e+00   6.3662030e+00   1.9620492e-01
   1.3055216e+00   1.0681575e+00   5.6953619e-01
   1.5795130e+00   1.2364769e+00   6.9282157e-02
   1.5462590e+00   1.1998778e+00   8.2834406e-02
   1.5165974e+00   5.1765148e+00   3.0948663e-01
   3.0814014e+00   4.3431689e+00   8.0276402e-02
   1.5445262e+00   1.1973275e+00   9.0938158e-02
   1.8981560e+00   7.9559964e+00   4.0678524e-01
   1.5576878e+00   1.2135830e+00   6.4425417e-02
   1.5571461e+00   2.7721680e+00   1.4895709e-01
   1.5523891e+00   1.2071527e+00   7.1819965e-02
   3.0641240e+00   4.9011063e+00   8.7238659e-02
   2.0379907e+00   2.1549865e+00   7.1706811e-02
   1.5757542e+00   1.2416132e+00   6.9302726e-02
   1.5844689e+00   1.9247780e+00   9.8584278e-02
   1.5818227e+00   7.2556073e+00   4.4944064e-01
   1.7093265e+00   1.8350202e+00   7.6234878e-02
   1.4378557e+00   1.2582301e+00   2.4037281e-01
   1.5466910e+00   1.2002507e+00   8.0670155e-02
   1.5631928e+00   1.2181882e+00   6.8246936e-02
   1.6063663e+00   2.9105757e+00   1.4381655e-01
   1.5630908e+00   1.2169605e+00   7.4096269e-02
   1.5573480e+00   1.3857852e+00   7.8881962e-02
   1.5396379e+00   1.1917364e+00   9.7902020e-02
   7.0046466e-01   3.2004239e+00   9.1726030e-01
   2.7965538e+00   3.5010511e+00   7.5750272e-02
   1.5647835e+00   1.2289570e+00   6.9509953e-02
   1.5636458e+00   1.2184403e+00   6.9242585e-02
   9.7056587e-01   1.7614591e+00   8.0632099e-01
   1.9453301e+00   2.4951593e+00   7.8943324e-02
   1.9190855e+00   7.7659354e+00   3.8394156e-01
   1.6010050e+00   1.3066202e+00   6.9570826e-02
   1.5613619e+00   1.2160172e+00   7.0756953e-02
   1.7145841e+00   1.5167984e+00   6.9948038e-02
   1.5480444e+00   1.2013588e+00   8.8801857e-02
   1.5602005e+00   1.2153735e+00   6.7772071e-02
   2.5517226e+00   3.0128293e+00   7.4022440e-02
   1.6058482e+00   1.3632393e+00   7.0362363e-02
   1.5422070e+00   1.3433820e+00   8.2051984e-02
   1.5647138e+00   1.2196972e+00   6.9248202e-02
   1.5331563e+00   2.8572723e+00   1.6029592e-01
   2.4645983e+00   7.4883064e+00   2.3618560e-01
   3.4619623e-01   3.4242705e+00   1.8927023e+00
   1.5239476e+00   1.1749154e+00   1.0851505e-01
   1.6490211e+00   4.3096728e+00   2.1264115e-01
   2.6420964e+00   8.0883607e+00   2.4392075e-01
   1.5325039e+00   1.1854390e+00   9.0007742e-02
   1.6165763e+00   1.5565153e+00   7.5600369e-02
   1.5747119e+00   1.2457403e+00   6.9357311e-02
   1.5734360e+00   1.2387888e+00   6.9294921e-02
   2.2585136e+00   3.3384417e+00   8.3255038e-02
   1.5615891e+00   1.2162813e+00   7.0453521e-02
   1.6259488e+00   1.4227133e+00   7.0684905e-02
   2.5599631e+00   7.9857050e+00   2.5119771e-01
   1.9269953e+00   1.7171210e+00   7.0338276e-02
   1.8520290e+00   1.7343400e+00   7.0469655e-02
   3.1891699e+00   7.6447179e+00   1.5585953e-01
   2.3359892e+00   3.7746585e+00   8.9677375e-02
   1.6709418e+00   3.6197743e+00   1.6649941e-01
   1.5246956e+00   1.5322794e+00   9.6514869e-02
   2.7096417e+00   8.0904619e+00   2.3334170e-01
   3.2191627e+00   4.9506474e+00   8.5191040e-02
   2.2899174e+00   8.1346734e+00   3.1673196e-01
   1.9172206e+00   2.2198064e+00   7.4597402e-02
   2.1142552e+00   4.5075409e+00   1.3354276e-01
   1.3548588e+00   2.1317673e+00   1.9327740e-01
   1.9862530e+00   3.3492229e+00   1.0108080e-01
   1.5636554e+00   1.2181237e+00   7.0900296e-02
   1.5409168e+00   1.1937108e+00   8.6605092e-02
   1.6415540e+00   1.3177767e+00   6.9460161e-02
   1.5784382e+00   1.2361831e+00   6.9282547e-02
   1.5630308e+00   1.2198318e+00   6.9608418e-02
   2.0454331e+00   3.5872408e+00   1.0387963e-01
   1.7904812e+00   3.1204295e+00   1.1618549e-01
   2.6359195e+00   3.1115805e+00   7.4230942e-02
   1.5407406e+00   1.1930349e+00   9.7481004e-02
   1.5248704e+00   1.8935286e+00   1.1329002e-01
   1.6560383e+00   1.3284089e+00   6.9475751e-02
   1.5736084e+00   1.4850892e+00   7.9518267e-02
   1.8651040e+00   1.9666430e+00   7.2349370e-02
   3.6637247e-01   4.0895715e+00   1.6112773e+00
   1.5617105e+00   1.2165130e+00   6.9628263e-02
   1.4956252e+00   1.2108288e+00   1.7284107e-01
   1.5617435e+00   1.2167806e+00   6.8293566e-02
   1.7294810e+00   1.9603925e+00   7.8353011e-02
   3.2862528e+00   5.6407123e+00   9.4080104e-02
   1.5444998e+00   1.1978714e+00   8.1512556e-02
   1.5630123e+00   1.2177684e+00   6.9650693e-02
   1.4603316e+00   3.3390267e+00   2.0956722e-01
   1.5932985e+00   1.4077089e+00   7.2777135e-02
   1.5719169e+00   1.9383127e+00   1.0244921e-01
   1.5675257e+00   1.2559183e+00   7.0191803e-02
   2.1106871e+00   2.0318255e+00   7.1076429e-02
   1.5428827e+00   1.1992221e+00   1.0896101e-01
   1.6959386e+00   7.8057690e+00   4.5983253e-01
   1.5664229e+00   1.4431242e+00   7.9318240e-02
   1.4497543e+00   2.7739210e+00   1.8197135e-01
   1.5360707e+00   1.2125619e+00   1.1260434e-01
   1.5632193e+00   1.2180628e+00   6.9051918e-02
   1.5635677e+00   1.2183181e+00   6.9469324e-02
   3.6454394e-01   4.0710236e+00   1.6214928e+00
   1.5655038e+00   1.2206113e+00   6.9249711e-02
   2.7681646e+00   4.1088286e+00   8.2023060e-02
   1.6369133e+00   2.5754379e+00   1.1875877e-01
   1.1788983e+00   2.5500176e+00   3.2415436e-01
   2.4826649e+00   6.2497280e+00   1.6622380e-01
   1.6707743e+00   1.4670816e+00   7.0131670e-02
   3.4596246e-01   3.4764897e+00   1.8678169e+00
   1.5632321e+00   1.2179930e+00   6.9586855e-02
   1.4753407e+00   1.1440196e+00   2.3541036e-01
   2.0117684e+00   2.8555728e+00   8.4172825e-02
   2.0671518e+00   2.2956453e+00   7.2535439e-02
   5.1295660e-01   2.4683894e+00   1.6503053e+00
   1.6328136e+00   3.2091544e+00   1.5321965e-01
   5.4440171e-01   5.4249102e+00   1.1132186e+00
   1.5428390e+00   1.2808960e+00   8.1759782e-02
   1.5532768e+00   1.2069912e+00   8.4020298e-02
   1.5766284e+00   1.2397904e+00   6.9298441e-02
   1.5589718e+00   1.2142516e+00   6.7519376e-02
   1.2103482e+00   1.2872586e+00   6.0064427e-01
   3.3277771e+00   5.6105956e+00   9.2624139e-02
   1.9677511e+00   2.6740282e+00   8.2086159e-02
   1.5637028e+00   1.2184980e+00   6.9246120e-02
   1.5622532e+00   1.2196248e+00   7.0679436e-02
   1.1194978e+00   4.0915026e+00   3.9874220e-01
   1.5616975e+00   1.2163254e+00   7.2429886e-02
   1.4546146e+00   1.1099263e+00   2.8451020e-01
   1.5664333e+00   1.2213038e+00   6.9253030e-02
   2.8047622e+00   4.8734681e+00   9.4054129e-02
   1.5403377e+00   1.1930312e+00   8.7668670e-02
   2.8141898e+00   3.5501035e+00   7.5970402e-02
   1.5635375e+00   1.2180389e+00   7.0735051e-02
   1.5447061e+00   1.1986058e+00   8.0496556e-02
   1.5610562e+00   1.2468765e+00   7.1315879e-02
   2.0457313e+00   1.9455144e+00   7.0887329e-02
   2.9244281e+00   7.0235916e+00   1.5330422e-01
   1.5457140e+00   1.2004567e+00   7.3119849e-02
   2.0784129e+00   1.9927025e+00   7.0997975e-02
   3.1087772e+00   7.7449224e+00   1.6690865e-01
   1.5608918e+00   1.2163282e+00   6.6321912e-02
   1.8062412e+00   1.5515961e+00   6.9975543e-02
   1.5781488e+00   1.2349532e+00   6.9279160e-02
   1.5632500e+00   1.2176303e+00   7.1476598e-02
   1.6936097e+00   1.4303101e+00   6.9741988e-02
   1.5568623e+00   1.2122947e+00   6.7027983e-02
   1.5632890e+00   1.2180710e+00   6.9363512e-02
   1.7201143e+00   3.5165241e+00   1.4927205e-01
   2.9821099e+00   4.5447071e+00   8.3847960e-02
   3.3281159e+00   6.4814532e+00   1.1018705e-01
   1.4578881e+00   1.1115629e+00   2.7683770e-01
   1.5957341e+00   1.3392998e+00   7.0351377e-02
   1.5608685e+00   1.3675079e+00   7.7018411e-02
   2.3808907e+00   4.6009583e+00   1.1033531e-01
   1.5663864e+00   1.2213743e+00   6.9250336e-02
   1.6333940e+00   1.3034223e+00   6.9426091e-02
   2.1326320e+00   8.0063802e+00   3.4500627e-01
   3.2541595e+00   7.0273315e+00   1.2911435e-01
   1.5671794e+00   1.2241862e+00   6.9258416e-02
   1.5594864e+00   1.2149160e+00   6.6550062e-02
   2.0472617e+00   5.4328506e+00   1.9041053e-01
   1.5644027e+00   1.2281148e+00   6.9527310e-02
   1.4735587e+00   2.0368445e+00   1.3793830e-01
   1.5870425e+00   1.3088186e+00   7.0111612e-02
   1.5088490e+00   1.9944623e+00   1.2318726e-01
   1.5558402e+00   1.2111820e+00   6.7718936e-02
   1.9951690e+00   1.8233587e+00   7.0573967e-02
   2.3750523e+00   5.9420929e+00   1.6556489e-01
   1.7884492e+00   4.0113493e+00   1.6165600e-01
   1.5372422e+00   1.5238276e+00   9.1513389e-02
   3.3055236e+00   7.1586783e+00   1.3031499e-01
   1.5627167e+00   1.2462713e+00   7.0803352e-02
   1.5629102e+00   1.5052061e+00   8.3184479e-02
   1.5588065e+00   1.2135089e+00   7.0936361e-02
   1.4613994e+00   1.1150976e+00   2.6941935e-01
   1.2791517e+00   1.0678553e+00   6.2096127e-01
   1.5739930e+00   1.2301458e+00   6.9270082e-02
   3.3109711e+00   5.5106745e+00   9.1389866e-02
   1.5511355e+00   1.2091671e+00   9.1928312e-02
   1.5941586e+00   1.3390776e+00   7.0452198e-02
   2.0047765e+00   2.1232135e+00   7.1746152e-02
   1.6774125e+00   2.7261247e+00   1.1786271e-01
   2.2366140e+00   7.3444846e+00   2.7093411e-01
   1.5518884e+00   1.2059203e+00   7.6513373e-02
   1.5563291e+00   1.2104738e+00   8.0673036e-02
   1.4919028e+00   1.1411743e+00   1.9343429e-01
   1.3337550e+00   6.1840854e+00   4.5224926e-01
   2.8394041e+00   8.0293604e+00   2.1104549e-01
   6.3565625e-01   5.7591848e+00   9.8079874e-01
   1.5281968e+00   1.1805011e+00   9.5591375e-02
   1.5773951e+00   1.3555898e+00   7.2806584e-02
   1.5326252e+00   7.6498227e+00   5.0661889e-01
   1.5465533e+00   1.2002158e+00   8.1041058e-02
   1.5556759e+00   1.2967640e+00   7.5304583e-02
   1.1666931e+00   7.0689981e+00   6.1951224e-01
   2.1412006e+00   3.0284323e+00   8.1560975e-02
   1.6516131e+00   1.4036086e+00   6.9748432e-02
   1.2623742e+00   1.6093990e+00   3.6392905e-01
   1.1189376e+00   3.0617217e+00   3.6601549e-01
   7.3631510e-01   4.8270473e+00   7.7832403e-01
   1.5220259e+00   1.1722714e+00   1.1549477e-01
   1.5628936e+00   1.2176987e+00   6.9332448e-02
   5.1117241e-01   5.0540237e+00   1.1587093e+00
   1.5669022e+00   1.2273966e+00   6.9289543e-02
   1.5436597e+00   1.1966970e+00   8.4067264e-02
   2.9085549e+00   7.5710401e+00   1.7893090e-01
   8.5503597e-01   6.2616378e+00   7.6142988e-01
   1.5526913e+00   1.2082712e+00   6.6959536e-02
   1.5772756e+00   1.2491260e+00   6.9340732e-02
   1.5635158e+00   1.2182464e+00   6.9601065e-02
   3.2382956e+00   6.8789977e+00   1.2542305e-01
   1.5762941e+00   3.0144786e+00   1.5690516e-01
   2.7385737e+00   8.0732954e+00   2.2788100e-01
   1.5610176e+00   1.2177869e+00   7.3441890e-02
   2.5229692e+00   8.0876511e+00   2.6472925e-01
   1.5605479e+00   1.2151246e+00   7.1626836e-02
   1.4981424e+00   5.9243072e+00   3.6997566e-01
   1.5332334e+00   1.1854433e+00   9.3470555e-02
   1.5092261e+00   1.1836076e+00   1.6909940e-01
   1.5654580e+00   1.2206244e+00   6.9251539e-02
   1.3969300e+00   6.1810031e+00   4.2666539e-01
   1.5751444e+00   1.5841260e+00   8.3952135e-02
   1.5927166e+00   1.2518737e+00   6.9315534e-02
   8.3684670e-01   1.4994433e+00   1.2615698e+00
   1.5656547e+00   1.2208249e+00   6.9252600e-02
   1.5153941e+00   1.4399979e+00   9.6420418e-02
   1.5707156e+00   1.2658177e+00   7.0162686e-02
   1.2529782e+00   1.2847149e+00   5.2917910e-01
   1.0674296e+00   6.9144780e+00   6.6583346e-01
   3.1893759e+00   4.9631012e+00   8.5812054e-02
   2.5145284e+00   3.5973866e+00   8.0192755e-02
   1.6186595e+00   2.6317122e+00   1.2604851e-01
   1.5526236e+00   1.2072476e+00   8.9883616e-02
   1.6738294e+00   1.4563892e+00   6.9915030e-02
   1.5726686e+00   1.3501801e+00   7.3448871e-02
   2.2495223e+00   7.1469562e+00   2.5485190e-01
   2.1435857e+00   2.1035529e+00   7.1264392e-02
   3.3674930e+00   6.2335953e+00   1.0314048e-01
   1.5947267e+00   1.4214292e+00   7.3125434e-02
   2.9000785e+00   6.2275680e+00   1.2581864e-01
   1.5635542e+00   1.2183464e+00   6.9253136e-02
   1.5192650e+00   1.1685598e+00   1.2672705e-01
   7.8573344e-01   2.6404802e+00   8.6364027e-01
   1.5936611e+00   7.6355844e+00   4.8080542e-01
   1.6066326e+00   7.6418791e+00   4.7656715e-01
   1.5638429e+00   1.2186869e+00   6.9247528e-02
   9.1084324e-01   4.5641498e+00   5.8122183e-01
   1.5563697e+00   1.2106702e+00   7.3197956e-02
   1.5379576e+00   1.1910332e+00   8.8378792e-02
   1.2529529e+00   6.6228319e+00   5.2679963e-01
   1.2922352e+00   1.4753372e+00   3.6442036e-01
   7.4916463e-01   2.3337446e+00   1.0414180e+00
   1.5265766e+00   1.1785333e+00   9.8995412e-02
   1.5587183e+00   1.2150127e+00   6.2166647e-02
   1.2832523e+00   2.0645177e+00   2.5346812e-01
   1.5346227e+00   1.1878581e+00   8.7482972e-02
   1.5681392e+00   1.3667199e+00   7.5173453e-02
   1.7500918e+00   1.4555567e+00   6.9758407e-02
   2.2519897e+00   2.3430879e+00   7.1913478e-02
   1.6183674e+00   1.4345345e+00   7.1413360e-02
   1.7556352e+00   1.7957186e+00   7.2657751e-02
   1.3915371e+00   1.4435933e+00   2.2982746e-01
   3.1509852e+00   7.6397650e+00   1.5876048e-01
   1.2181491e+00   5.9437452e+00   4.8287247e-01
   1.5633279e+00   1.2181183e+00   6.9315624e-02
   2.7315676e+00   4.8840055e+00   9.7371209e-02
   1.5860830e+00   1.2604796e+00   6.9350177e-02
   1.5635563e+00   1.2183030e+00   6.9498257e-02
   3.0928753e+00   5.5921716e+00   9.8786261e-02
   3.1774398e+00   6.9716560e+00   1.3200308e-01
   1.4917576e+00   1.1617436e+00   2.0076165e-01
   1.5605009e+00   1.3673043e+00   7.7108619e-02
   2.6442787e+00   4.1157113e+00   8.4952695e-02
   3.1392070e+00   6.6472021e+00   1.2399117e-01
   1.9664191e+00   2.4018158e+00   7.6074493e-02
   1.6608123e+00   1.5599296e+00   7.2022056e-02
   1.5633490e+00   1.2181232e+00   6.9448403e-02
   1.5634157e+00   1.2182544e+00   6.9048428e-02
   1.4345586e+00   1.1842205e+00   2.8530753e-01
   1.6100153e+00   1.3049608e+00   6.9449979e-02
   2.7002986e+00   6.8017076e+00   1.6607322e-01
   1.5599858e+00   1.2151508e+00   6.7958972e-02
   3.4663566e-01   3.4309873e+00   1.8809015e+00
   1.4779020e+00   2.2758986e+00   1.4727635e-01
   1.5636376e+00   1.2179709e+00   7.1594262e-02
   1.2857682e+00   1.0924996e+00   5.9850090e-01
   1.6640133e+00   2.0324389e+00   8.8162264e-02
   2.3526157e+00   2.4829852e+00   7.2245701e-02
   1.5417767e+00   1.1946963e+00   8.5383614e-02
   1.4811478e+00   1.1297828e+00   2.1472767e-01
   2.3605693e+00   3.8290066e+00   8.9779772e-02
   2.0391723e+00   2.3202398e+00   7.3234002e-02
   1.5681385e+00   1.6035976e+00   8.6732604e-02
   1.9415619e+00   2.0669625e+00   7.2024705e-02
   1.5633050e+00   1.2182731e+00   6.8389585e-02
   1.5645304e+00   1.4887747e+00   8.2003667e-02
   1.5383416e+00   1.1917716e+00   8.5239961e-02
   1.5637540e+00   1.2480776e+00   7.0618920e-02
   1.0851924e+00   5.6080109e+00   5.2425645e-01
   1.6008429e+00   1.3000219e+00   6.9483357e-02
   2.0985323e+00   4.8339396e+00   1.5054360e-01
   4.8796002e-01   3.8665672e+00   1.2639924e+00
   1.6396734e+00   3.8825198e+00   1.8951513e-01
   1.6381965e+00   2.4423101e+00   1.1191145e-01
   1.6134628e+00   1.3647468e+00   7.0063021e-02
   1.5580700e+00   1.2127586e+00   7.0868197e-02
   1.5636142e+00   1.2183974e+00   6.9303788e-02
   1.3187912e+00   1.5055504e+00   3.1580009e-01
   1.5474236e+00   1.2012010e+00   7.8897316e-02
   1.8924469e+00   2.0713926e+00   7.3119037e-02
   3.1260866e+00   7.7260849e+00   1.6454560e-01
   6.5166836e-01   4.5012373e+00   8.9480348e-01
   1.5721069e+00   1.2601284e+00   6.9811914e-02
   1.5086426e+00   1.2499551e+00   1.3407500e-01
   1.8105738e+00   2.0206567e+00   7.4907094e-02
   1.6635425e+00   1.4438309e+00   6.9973519e-02
   1.5631849e+00   1.2179994e+00   6.9209125e-02
   1.5388441e+00   1.9251875e+00   1.1064059e-01
   1.5625096e+00   1.2175217e+00   6.8299361e-02
   1.0863923e+00   4.0966048e+00   4.1971714e-01
   1.3089291e+00   2.4566685e+00   2.2459941e-01
   1.5505017e+00   1.2044286e+00   7.7581940e-02
   1.2054626e+00   5.7733321e+00   4.7484104e-01
   1.7271785e+00   1.8734607e+00   7.6076884e-02
   1.6216182e+00   1.3059805e+00   6.9444169e-02
   1.9656122e+00   2.9192514e+00   8.9014957e-02
   1.5618511e+00   1.2168636e+00   6.8409004e-02
   1.5396248e+00   1.1922284e+00   8.8477592e-02
   2.8336097e+00   4.1240319e+00   8.1041482e-02
   1.5599309e+00   1.2148393e+00   6.9389567e-02
   1.5637544e+00   1.2185672e+00   6.9247012e-02
   1.4789086e+00   3.9032789e+00   2.3710689e-01
   1.5634712e+00   1.2181305e+00   6.9978227e-02
   1.7503154e+00   2.2092226e+00   8.4404168e-02
   1.5611674e+00   1.2161315e+00   6.8830109e-02
   4.7255347e-01   5.0404245e+00   1.2474399e+00
   2.4651001e+00   2.7253325e+00   7.2953113e-02
   1.9420752e+00   2.2492456e+00   7.4387852e-02
   1.5766355e+00   1.2335451e+00   6.9280473e-02
   2.2140289e+00   8.0689908e+00   3.2958092e-01
   2.7156164e+00   7.3522031e+00   1.9090943e-01
   3.0614412e+00   5.7651256e+00   1.0390476e-01
   1.5709822e+00   1.2263900e+00   6.9262844e-02
   1.5664626e+00   1.2214600e+00   6.9253761e-02
   2.2148305e+00   6.8923718e+00   2.4535582e-01
   1.6054524e+00   1.2688708e+00   6.9353267e-02
   1.5687968e+00   2.6662617e+00   1.4035538e-01
   1.5728576e+00   1.2554051e+00   6.9625078e-02
   1.5641390e+00   1.2199604e+00   6.9254994e-02
   2.0508967e+00   7.5656763e+00   3.3088679e-01
   2.0624699e+00   6.2196231e+00   2.3437732e-01
   3.3469427e+00   5.7915399e+00   9.5216555e-02
   1.5634407e+00   1.2183814e+00   6.8536713e-02
   1.5735647e+00   1.2289334e+00   6.9269769e-02
   1.5546193e+00   1.2086997e+00   7.7362298e-02
   2.1181575e+00   2.0387423e+00   7.1089721e-02
   3.2548087e+00   7.4368330e+00   1.4299627e-01
   1.6163143e+00   1.3165892e+00   6.9475365e-02
   1.0236465e+00   6.1432009e+00   6.1144600e-01
   1.5626202e+00   1.2173492e+00   6.9851567e-02
   1.0271102e+00   4.5237692e+00   4.8480276e-01
   1.5471853e+00   1.3434004e+00   8.0327862e-02
   1.6536481e+00   1.4015976e+00   6.9717216e-02
   1.7337167e+00   4.2164579e+00   1.8564712e-01
   1.5951981e+00   1.3344812e+00   7.0261843e-02
   1.5670398e+00   1.2234337e+00   6.9258076e-02
   1.5594343e+00   1.2646118e+00   7.2631700e-02
   1.5809063e+00   1.2392391e+00   6.9293308e-02
   2.0376491e+00   4.1039505e+00   1.2561706e-01
   1.5133882e+00   1.3899730e+00   9.8509149e-02
   1.2977664e+00   1.0618013e+00   5.8487201e-01
   1.0364228e+00   5.4747705e+00   5.4322120e-01
   3.8137747e-01   4.3394422e+00   1.5280177e+00
   2.0166699e+00   2.1146765e+00   7.1594205e-02
   1.6375220e+00   1.3659417e+00   6.9584573e-02
   2.4985071e+00   3.2267154e+00   7.6012664e-02
   1.5568594e+00   1.2111473e+00   7.3133572e-02
   2.2038605e+00   2.4884136e+00   7.2720440e-02
   1.9288488e+00   1.7137652e+00   7.0325788e-02
   1.5554875e+00   1.2098468e+00   7.3042330e-02
   3.6811550e-01   3.8159069e+00   1.6518587e+00
   1.5897317e+00   1.2586833e+00   6.9340112e-02
   1.7914024e+00   1.5167376e+00   6.9894208e-02
   1.5324521e+00   1.1839563e+00   1.1279398e-01
   1.2802166e+00   2.6510642e+00   2.4542009e-01
   2.9509432e+00   7.2113241e+00   1.5856287e-01
   1.5719943e+00   1.2344094e+00   6.9284904e-02
   2.0323674e+00   3.4159195e+00   9.9136038e-02
   2.3311604e+00   8.1445178e+00   3.0809325e-01
   1.8543703e+00   4.0060338e+00   1.4851004e-01
   1.5603018e+00   1.2149524e+00   7.1018568e-02
   3.6218758e-01   3.2246663e+00   1.8817670e+00
   1.5565131e+00   1.2595698e+00   7.3468322e-02
   2.6398794e+00   4.8392410e+00   1.0085879e-01
   1.5005055e+00   1.3407028e+00   1.1545263e-01
   2.5913632e+00   3.0433356e+00   7.4037026e-02
   1.6861954e+00   1.5429417e+00   7.0770794e-02
   1.9972844e+00   3.5627625e+00   1.0807631e-01
   1.5214066e+00   1.1718128e+00   1.2280908e-01
   1.3609677e+00   1.0769136e+00   4.5875660e-01
   1.5424163e+00   1.1949087e+00   9.5278770e-02
   1.8809500e+00   1.8744136e+00   7.1002943e-02
   1.5581117e+00   1.2129367e+00   7.0359493e-02
   1.5462166e+00   1.2010871e+00   7.2186795e-02
   1.5612331e+00   1.2162658e+00   6.8395082e-02
   1.5334127e+00   5.8446244e+00   3.5185800e-01
   1.4483774e+00   6.0447449e+00   3.9675411e-01
   1.5305949e+00   1.1819650e+00   1.1830516e-01
   2.8172404e+00   3.5560359e+00   7.5994194e-02
   1.5394489e+00   1.1995685e+00   1.1311337e-01
   2.7769998e+00   6.0614042e+00   1.2915677e-01
   1.5597748e+00   1.2142738e+00   7.2454229e-02
   1.6391372e+00   1.4298426e+00   7.0336591e-02
   1.5702805e+00   1.2510779e+00   6.9687312e-02
   2.1696822e+00   2.4405214e+00   7.2667072e-02
   1.1286398e+00   7.0019625e+00   6.3517134e-01
   1.4549403e+00   1.1093030e+00   2.8380667e-01
   1.5453839e+00   1.8027591e+00   1.0258291e-01
   1.5505906e+00   1.2040581e+00   8.7227622e-02
   1.5636289e+00   1.2183204e+00   6.9788602e-02
   1.5322466e+00   1.1847948e+00   9.1961584e-02
   1.5624313e+00   1.2171835e+00   7.1453803e-02
   1.5661236e+00   1.2211652e+00   6.9254245e-02
   1.6210462e+00   1.7721668e+00   8.3635142e-02
   1.5629249e+00   1.2176735e+00   6.9687381e-02
   1.5669523e+00   1.2234024e+00   6.9258569e-02
   2.8250459e+00   8.0685895e+00   2.1541291e-01
   1.5990527e+00   1.2755138e+00   6.9383505e-02
   1.5638860e+00   1.2187136e+00   6.9248137e-02
   1.5635223e+00   1.2183079e+00   6.9317363e-02
   1.3387434e+00   4.9163729e+00   3.5510986e-01
   1.5619322e+00   1.2168449e+00   6.8929501e-02
   1.5714880e+00   1.2259060e+00   6.9261625e-02
   1.7979149e+00   1.9493641e+00   7.3958086e-02
   1.5622153e+00   1.2280534e+00   7.0139854e-02
   1.5279459e+00   1.1789368e+00   1.1869264e-01
   1.4336095e+00   1.3090095e+00   2.1863224e-01
   1.4992855e+00   1.1472141e+00   1.6910394e-01
   1.5682096e+00   1.2248516e+00   6.9261261e-02
   1.5635738e+00   1.2182840e+00   6.9692420e-02
   1.2868030e+00   1.6346301e+00   3.1844837e-01
   1.5604569e+00   1.2154642e+00   6.8729052e-02
   1.8440907e+00   7.9073339e+00   4.1928621e-01
   1.5550259e+00   1.2095269e+00   7.2967639e-02
   1.6731393e+00   1.3939013e+00   6.9653871e-02
   1.5374943e+00   1.1902435e+00   1.1005754e-01
   1.5535672e+00   1.2089135e+00   6.8099274e-02
   1.5626729e+00   1.2174073e+00   6.9806361e-02
   2.5641855e+00   2.9614808e+00   7.3728016e-02
   1.5632903e+00   1.2181155e+00   6.9144819e-02
   1.7845518e+00   2.3953151e+00   8.7449171e-02
   1.5490061e+00   1.2026710e+00   8.0169635e-02
   1.5445213e+00   1.6828152e+00   9.6986154e-02
   1.5632475e+00   1.2175073e+00   7.2096246e-02
   1.7987503e+00   1.6777677e+00   7.0352060e-02
   1.5674532e+00   1.3415689e+00   7.4131234e-02
   1.6781587e+00   1.5175949e+00   7.0614529e-02
   1.5703834e+00   7.4563340e+00   4.7257704e-01
   1.5381561e+00   1.2001458e+00   1.1566747e-01
   1.7281065e+00   1.6971316e+00   7.1896166e-02
   1.1837957e+00   1.1850068e+00   7.0880959e-01
   1.4914818e+00   1.2485653e+00   1.6101372e-01
   1.5222828e+00   1.1932564e+00   1.4494911e-01
   2.8810884e+00   5.5028947e+00   1.0568762e-01
   1.5790792e+00   1.2377207e+00   6.9289060e-02
   9.4250753e-01   6.6720677e+00   7.3373605e-01
   1.5385231e+00   1.1908282e+00   9.9464960e-02
