# Supplementary material for: Rethinking Colour Constancy
Source: PLoS One. 2015 Sep 10;10(9):e0135029. doi: 10.1371/journal.pone.0135029 (PMC4565710; doi:10.1371/journal.pone.0135029)
Supplement: S1 Dataset — (ZIP) [file pone.0135029.s002.zip › 5-TransitionMetamerReflectanceData/NtoG_20munsells/targetXYZ_20.txt]

   3.3188683e+00   4.5874098e+00   2.5382868e-01
   3.7667926e-01   4.5563894e+00   1.9836967e+00
   6.5020433e-01   2.1562036e+00   2.8292582e+00
   4.5111261e-01   2.1834669e+00   2.9491010e+00
   4.4138300e-01   2.2618639e+00   2.9176218e+00
   4.1651204e-01   2.5180319e+00   2.8509852e+00
   7.0962307e-01   6.3019952e+00   1.2847569e+00
   1.7681862e+00   8.1179946e+00   8.0887744e-01
   3.3367640e+00   8.8389418e+00   3.7322567e-01
   3.3787058e+00   4.8881808e+00   2.6487204e-01
   3.4868423e-01   4.0889389e+00   2.2433437e+00
   1.0803047e+00   7.5932332e+00   9.6083539e-01
   3.6772225e+00   7.1884245e+00   3.0126264e-01
   6.2278415e-01   2.6175866e+00   2.8088820e+00
   4.4444838e-01   2.2855259e+00   2.9096990e+00
   7.3202303e-01   6.7273685e+00   1.2323244e+00
   1.6997589e+00   3.1050623e+00   2.1548304e+00
   8.0142373e-01   3.1197952e+00   2.6413731e+00
   5.6916613e-01   1.7732977e+00   2.7203098e+00
   3.7408480e+00   6.8785030e+00   2.7900023e-01
   4.5468037e-01   2.1567181e+00   2.9588226e+00
   1.3666778e+00   7.8560413e+00   8.6570478e-01
   4.2604426e-01   2.4131962e+00   2.8802759e+00
   3.1014423e+00   7.3428538e+00   7.4378249e-01
   1.8014230e+00   8.6816384e+00   6.9739741e-01
   4.2505315e-01   2.4199988e+00   2.8481733e+00
   2.4726951e+00   2.5281362e+00   2.4357409e-01
   9.1759652e-01   5.9592893e+00   1.4780422e+00
   4.2489452e-01   2.3996873e+00   2.8525846e+00
   8.5604402e-01   7.1121544e+00   1.1181390e+00
   6.9951919e-01   2.3072197e+00   2.8215641e+00
   2.2305393e+00   9.0237636e+00   5.9264545e-01
   2.0725007e+00   8.6035807e+00   6.6834358e-01
   1.4298113e+00   7.9424293e+00   8.4520857e-01
   1.2786638e+00   7.6252759e+00   9.1095498e-01
   4.2635562e-01   3.6856481e+00   2.3071757e+00
   1.2892950e+00   5.5084938e+00   1.7964221e+00
   2.8180224e+00   9.1787555e+00   4.6671937e-01
   3.8325663e-01   2.8855556e+00   2.6570260e+00
   3.7318080e+00   7.6724011e+00   2.9861225e-01
   1.5669811e+00   1.2251345e+00   8.8841002e-01
   2.8722352e+00   3.4560810e+00   2.9326978e-01
   3.5471270e-01   4.3406859e+00   2.1410430e+00
   1.6467969e+00   1.5307305e+00   1.3223956e+00
   1.9478048e+00   1.6508311e+00   2.4634554e-01
   2.2714401e+00   9.0395955e+00   5.8191195e-01
   1.4308966e+00   2.4263653e+00   2.2596226e+00
   2.7957087e+00   8.1348885e+00   6.6240717e-01
   7.9178210e-01   1.4284509e+00   2.3700987e+00
   3.7523148e+00   7.1860856e+00   2.8310405e-01
   9.0861063e-01   7.2053171e+00   1.0650346e+00
   3.4580058e+00   5.1012428e+00   2.5618561e-01
   1.0062487e+00   6.7489233e+00   1.1742083e+00
   3.8919377e-01   2.8208393e+00   2.7328290e+00
   1.6527135e+00   1.2790458e+00   4.0868920e-01
   3.5287304e-01   3.4971534e+00   2.4744393e+00
   1.1376001e+00   7.4070841e+00   9.6860590e-01
   3.0657262e+00   7.6807995e+00   6.7435214e-01
   3.6066583e+00   8.2723526e+00   3.2181654e-01
   4.2233136e-01   2.4510856e+00   2.8691502e+00
   2.5916916e+00   3.7608928e+00   1.2805340e+00
   1.8240296e+00   5.6120209e+00   1.7242348e+00
   1.8235034e+00   1.4768107e+00   2.4239636e-01
   6.5837899e-01   2.0903034e+00   2.8040046e+00
   2.3794478e+00   8.8655222e+00   5.7497607e-01
   7.1405201e-01   6.6501453e+00   1.2395602e+00
   4.5699682e-01   2.1404589e+00   2.9525081e+00
   4.4857403e-01   2.2054505e+00   2.9418552e+00
   4.5836425e-01   2.1623410e+00   2.9563635e+00
   2.5371266e+00   2.8014700e+00   4.8247829e-01
   2.8548941e+00   8.3179754e+00   5.8488555e-01
   1.9417992e+00   1.6523661e+00   3.1337663e-01
   8.5285700e-01   6.9684673e+00   1.1066656e+00
   3.6161283e+00   6.1530908e+00   2.8741831e-01
   3.3323009e+00   7.2707673e+00   5.8403573e-01
   4.5261280e-01   2.1722692e+00   2.9528571e+00
   1.1219651e+00   3.5100671e+00   2.4755940e+00
   3.5770781e+00   8.3007412e+00   3.2643773e-01
   4.2316923e-01   2.4206772e+00   2.8588475e+00
   4.4316181e-01   2.2518586e+00   2.9284757e+00
   4.2130892e-01   2.4618684e+00   2.8660473e+00
   3.2748468e+00   4.7107009e+00   3.5092399e-01
   5.3483759e-01   3.0596565e+00   2.5925825e+00
   1.6623908e+00   8.3654383e+00   7.5348518e-01
   2.0969476e+00   8.4883402e+00   6.8456386e-01
   1.5781221e+00   1.1996641e+00   6.2538424e-01
   2.6723122e+00   2.9648797e+00   2.5129827e-01
   2.9301185e+00   9.0026218e+00   4.4000778e-01
   1.5305513e+00   1.1517518e+00   7.0823427e-01
   1.5835333e+00   8.4666750e+00   7.6995356e-01
   1.8786264e+00   1.5567795e+00   2.5689191e-01
   5.3418019e-01   1.9095025e+00   2.8080246e+00
   4.8034160e-01   2.0381118e+00   2.8951695e+00
   1.3358036e+00   7.9387254e+00   8.4950156e-01
   3.0534009e+00   9.0902707e+00   4.2357416e-01
   4.6404626e-01   2.1081418e+00   2.9348273e+00
   2.1696881e+00   8.9578095e+00   6.0148491e-01
   5.1206778e-01   4.1333255e+00   2.1310835e+00
   4.3358349e-01   2.3258307e+00   2.8867881e+00
   5.8291190e-01   2.1899082e+00   2.8838231e+00
   3.8134275e-01   2.9277686e+00   2.6960555e+00
   4.2419200e-01   2.4350865e+00   2.8736938e+00
   1.6319586e+00   1.2566402e+00   5.3717349e-01
   4.5488530e-01   2.1540755e+00   2.9590663e+00
   4.2712908e-01   5.1887206e+00   1.7433954e+00
   4.6766026e-01   2.1370193e+00   2.9461230e+00
   2.2116203e+00   2.0741331e+00   2.5539708e-01
   7.8068573e-01   1.4312575e+00   2.3802395e+00
   3.0883790e+00   8.4794281e+00   4.6570820e-01
   3.0309394e+00   9.0364502e+00   4.1957682e-01
   1.7608745e+00   8.6717162e+00   7.1863831e-01
   3.2291393e+00   8.9574749e+00   3.9170936e-01
   4.5478080e-01   2.1546923e+00   2.9586284e+00
   2.6890025e+00   9.1189612e+00   4.8630402e-01
   4.4933829e-01   2.2010076e+00   2.9450404e+00
   3.5296203e-01   3.4903739e+00   2.4690300e+00
   4.5685407e-01   2.1404368e+00   2.9525417e+00
   5.7697835e-01   6.1035658e+00   1.4223211e+00
   4.4786256e-01   2.2068130e+00   2.9355536e+00
   2.6542206e+00   8.5000288e+00   5.8766326e-01
   5.0584351e-01   2.2237811e+00   2.9303799e+00
   7.1487182e-01   6.4427041e+00   1.2614466e+00
   1.1830124e+00   2.1621075e+00   2.4064404e+00
   4.5509239e-01   2.1527651e+00   2.9590291e+00
   5.4468640e-01   1.8417202e+00   2.7686352e+00
   4.0054691e-01   2.6958074e+00   2.7330070e+00
   4.9820239e-01   2.2332185e+00   2.9312535e+00
   3.1080644e+00   6.8756904e+00   8.3464889e-01
   2.0124248e+00   1.7414406e+00   2.4179161e-01
   1.9844640e+00   1.7413118e+00   4.6014173e-01
   4.4977588e-01   2.1934483e+00   2.9427922e+00
   1.5774851e+00   8.3780517e+00   7.6290337e-01
   3.9631569e-01   4.6757605e+00   1.8975022e+00
   3.5829769e+00   8.4135106e+00   3.3270031e-01
   3.6822849e+00   8.0166256e+00   3.1211784e-01
   3.3204129e+00   8.8412531e+00   3.7563838e-01
   4.0975302e-01   2.5607852e+00   2.8141651e+00
   3.5010359e-01   4.1524442e+00   2.2149566e+00
   4.1780310e-01   2.5003565e+00   2.8551086e+00
   6.9370951e-01   2.7862260e+00   2.7538793e+00
   4.3166781e-01   5.0819734e+00   1.7628500e+00
   1.2022230e+00   9.8487644e-01   1.3902810e+00
   4.4835816e-01   2.2065606e+00   2.9420274e+00
   1.5843817e+00   1.2006639e+00   5.2490897e-01
   3.3115614e+00   5.1163521e+00   4.7855517e-01
   4.5354629e-01   2.1649718e+00   2.9556865e+00
   4.4818166e-01   2.2098768e+00   2.9420577e+00
   3.0283208e+00   9.1137588e+00   4.2634666e-01
   1.9496394e+00   1.7489083e+00   7.3799208e-01
   2.6912010e+00   8.4198954e+00   5.9986003e-01
   4.7637630e-01   2.0530249e+00   2.9038617e+00
   3.7642729e-01   3.0212984e+00   2.6696226e+00
   4.4894252e-01   2.2032182e+00   2.9438387e+00
   3.4653339e-01   3.8258357e+00   2.2940431e+00
   4.3071403e-01   2.3506610e+00   2.8838506e+00
   3.1839945e+00   5.6959150e+00   8.1283367e-01
   3.6471750e+00   8.0711907e+00   3.1104019e-01
   4.6436470e-01   5.1225327e+00   1.7149092e+00
   2.3312024e+00   2.3561157e+00   4.6142141e-01
   2.6986152e+00   9.1833954e+00   4.9056413e-01
   4.2979157e-01   2.3646116e+00   2.8866593e+00
   3.4345654e+00   8.3761675e+00   3.6795304e-01
   1.2312918e+00   2.2104878e+00   2.3784887e+00
   4.6014868e-01   2.2347564e+00   2.9274447e+00
   2.3572664e+00   7.0722289e+00   1.1290387e+00
   1.4418729e+00   7.6347817e+00   9.3775688e-01
   4.5315356e-01   2.1673803e+00   2.9542929e+00
   1.0866389e+00   7.5667644e+00   9.5532808e-01
   1.9203636e+00   1.6429549e+00   4.7729149e-01
   2.6651098e+00   9.1660179e+00   4.9880537e-01
   3.7287060e+00   7.2417068e+00   2.8468705e-01
   3.9193503e-01   2.9489883e+00   2.6067200e+00
   3.7449503e+00   7.4830677e+00   2.9132925e-01
   4.0496573e-01   2.6231508e+00   2.8040573e+00
   3.5875937e+00   7.6673450e+00   3.5746755e-01
   3.6575963e+00   7.9768436e+00   3.0738756e-01
   5.7970079e-01   1.7028246e+00   2.6740411e+00
   4.9546743e-01   2.1771882e+00   2.9369814e+00
   3.2539007e+00   8.9461288e+00   3.8568791e-01
   4.5466497e-01   2.1464591e+00   2.9559422e+00
   5.1155507e-01   1.9868029e+00   2.8571858e+00
   6.5405150e-01   2.3970140e+00   2.8511952e+00
   9.4955236e-01   3.5000123e+00   2.5138260e+00
   2.7893300e+00   3.3615279e+00   4.3502184e-01
   2.4008364e+00   2.4208012e+00   2.6694995e-01
   4.7823725e-01   2.0596299e+00   2.9065286e+00
   1.4003946e+00   1.2450446e+00   1.4525567e+00
   1.6971393e+00   4.6522450e+00   2.0257130e+00
   1.5442447e+00   1.1665998e+00   6.9305242e-01
   3.3846657e+00   5.2526657e+00   3.8441691e-01
   3.1693971e+00   8.7009219e+00   4.1105450e-01
   5.8051875e-01   2.0314748e+00   2.8392065e+00
   5.1929103e-01   2.2555568e+00   2.9218107e+00
   4.2274966e-01   2.4513358e+00   2.8706146e+00
   2.7164853e+00   3.0902999e+00   2.8782013e-01
   3.5696333e-01   4.3737153e+00   2.1188203e+00
   1.8511612e+00   1.6300836e+00   8.7548714e-01
   4.5449679e-01   2.1572782e+00   2.9571907e+00
   3.6023630e+00   5.7119256e+00   2.6008732e-01
   4.8536615e-01   2.9208058e+00   2.6401120e+00
   1.6933515e+00   1.3276743e+00   4.0372102e-01
   1.5632226e+00   8.3169159e+00   7.6723709e-01
   4.1018113e-01   2.5603684e+00   2.7989674e+00
   3.3370623e+00   6.1787738e+00   6.3633778e-01
   2.8254060e+00   5.8121872e+00   1.2031459e+00
   2.0154114e+00   7.5310113e+00   1.0358665e+00
   8.7198609e-01   2.4612354e+00   2.7203754e+00
   3.7221515e+00   7.7794363e+00   3.0213066e-01
   4.5617707e-01   2.1459206e+00   2.9554045e+00
   1.9321309e+00   3.4189191e+00   1.9796135e+00
   1.9480837e+00   1.7109481e+00   6.1443199e-01
   9.5058418e-01   1.9132520e+00   2.5140341e+00
   3.7351693e+00   6.7205051e+00   2.7346045e-01
   4.5209902e-01   2.1764666e+00   2.9515158e+00
   1.6791170e+00   1.3112936e+00   5.0059720e-01
   4.9321243e-01   5.7456928e+00   1.6004628e+00
   6.6100172e-01   1.8228430e+00   2.7007542e+00
   2.7555076e+00   9.1826996e+00   4.7884500e-01
   4.5236514e-01   2.1751699e+00   2.9526996e+00
   4.5486797e-01   2.1544221e+00   2.9590596e+00
   9.5354228e-01   2.3590038e+00   2.6569078e+00
   4.2240539e-01   2.4302667e+00   2.8579121e+00
   4.6226028e-01   2.1167422e+00   2.9395449e+00
   6.1510910e-01   1.8242901e+00   2.7261820e+00
   3.6359338e+00   8.1116168e+00   3.1281001e-01
   8.9143129e-01   1.1289284e+00   2.0280737e+00
   2.4698380e+00   2.6181461e+00   3.9051717e-01
   1.9701583e+00   2.3499738e+00   1.5259816e+00
   3.5172376e+00   6.4394466e+00   4.1222010e-01
   3.6099424e-01   4.2351364e+00   2.1154932e+00
   2.0959483e+00   8.9489583e+00   6.2593921e-01
   2.5000852e+00   2.8040384e+00   6.5648156e-01
   2.1991178e+00   2.0564071e+00   2.6557213e-01
   1.8450815e+00   8.2643613e+00   7.6646580e-01
   1.2597573e+00   6.2246127e+00   1.4795480e+00
   1.6892323e+00   8.5915161e+00   7.3876320e-01
   1.0444002e+00   7.1650610e+00   1.0310388e+00
   1.5172298e+00   2.6441318e+00   2.2468726e+00
   2.0725287e+00   3.3218557e+00   1.8388756e+00
   1.5024929e+00   8.3450997e+00   7.9492215e-01
   5.2213541e-01   1.9418286e+00   2.8297592e+00
   1.2952149e+00   4.5690363e+00   2.1367232e+00
   2.7575155e+00   9.1519511e+00   4.7950126e-01
   4.1933814e-01   2.4711195e+00   2.8513258e+00
   1.2338922e+00   3.2192988e+00   2.4949513e+00
   3.2181855e+00   5.5357794e+00   7.4636303e-01
   2.0395596e+00   1.8018637e+00   3.1143301e-01
   1.3994213e+00   1.0495912e+00   9.7307555e-01
   2.3687006e+00   8.1477060e+00   7.6398270e-01
   2.3471594e+00   2.3529995e+00   3.3902576e-01
   1.4022979e+00   6.2217606e+00   1.5191957e+00
   4.2376659e-01   2.4611932e+00   2.8270755e+00
   2.8865613e+00   8.2793980e+00   5.8545501e-01
   7.1238576e-01   6.6567418e+00   1.2484739e+00
   4.3586056e-01   2.3073688e+00   2.9020303e+00
   3.2019845e+00   4.2994779e+00   2.6236090e-01
   5.4569221e-01   1.7887828e+00   2.7381708e+00
   4.5467113e-01   2.1555550e+00   2.9579975e+00
   1.9801682e+00   1.7961187e+00   7.1808043e-01
   3.7050248e+00   6.3847872e+00   2.6847238e-01
   3.5012661e+00   8.6449997e+00   3.4576055e-01
   3.7201813e-01   3.1900261e+00   2.5073897e+00
   3.6130724e+00   7.5836347e+00   3.4407558e-01
   4.9913920e-01   1.9765146e+00   2.8575657e+00
   1.8132568e+00   4.9688352e+00   1.9101035e+00
   2.1202815e+00   8.9564371e+00   6.1824394e-01
   2.9770155e+00   9.1234104e+00   4.3767348e-01
   4.3861588e-01   2.3036258e+00   2.8931056e+00
   6.2038806e-01   2.4920560e+00   2.8450537e+00
   4.8699487e-01   2.1613361e+00   2.9404853e+00
   4.5673664e-01   2.1471166e+00   2.9558398e+00
   7.2794280e-01   1.3665851e+00   2.3682752e+00
   4.5252655e-01   2.1728219e+00   2.9529885e+00
   1.9848766e+00   8.9056258e+00   6.6026215e-01
   1.0207057e+00   1.4502275e+00   2.1925767e+00
   3.5688800e-01   4.3647560e+00   2.1050460e+00
   3.1363390e+00   4.0367035e+00   2.4809059e-01
   1.8483290e+00   8.0036314e+00   8.5833048e-01
   5.5537126e-01   4.5402420e+00   1.9736213e+00
   3.9310640e-01   4.9332334e+00   1.8881106e+00
   4.5476205e-01   2.1549866e+00   2.9587299e+00
   4.7916719e-01   2.0736269e+00   2.9126230e+00
   4.4824091e-01   2.2062971e+00   2.9414114e+00
   1.8690271e+00   1.5435666e+00   2.5341922e-01
   3.0902041e+00   5.8035075e+00   9.4066071e-01
   4.6542980e-01   2.2178257e+00   2.9358925e+00
   3.4717873e+00   5.3342359e+00   2.8243728e-01
   2.2977896e+00   8.9560766e+00   5.7374875e-01
   3.5406056e+00   8.5464502e+00   3.4087937e-01
   1.4350600e+00   6.0733911e+00   1.5825077e+00
   3.2986604e+00   8.3909139e+00   4.1780018e-01
   1.7155925e+00   7.6185129e+00   9.9658889e-01
   2.3261487e+00   9.0492264e+00   5.6537045e-01
   4.5498337e-01   2.1531905e+00   2.9592097e+00
   4.2861136e-01   2.3945762e+00   2.8883225e+00
   3.4758870e+00   8.4665911e+00   3.4629949e-01
   1.7797789e+00   1.4297127e+00   2.8603123e-01
   5.0872994e-01   2.3063506e+00   2.9103944e+00
   4.5274402e-01   2.1718241e+00   2.9537113e+00
   5.6767892e-01   1.7290193e+00   2.6947505e+00
   3.6362599e+00   7.7175332e+00   3.1949247e-01
   4.5573032e-01   2.1494186e+00   2.9572319e+00
   2.4679059e+00   6.8815480e+00   1.1603912e+00
   1.2259628e+00   1.0575668e+00   1.4828186e+00
   3.6021158e+00   7.6527815e+00   3.4780933e-01
   3.6330723e-01   3.2433283e+00   2.5780735e+00
   4.5186931e-01   2.1770305e+00   2.9494212e+00
   1.6856002e+00   8.6063949e+00   7.3874156e-01
   5.1484543e-01   2.1658287e+00   2.9233794e+00
   2.7801925e+00   4.9034851e+00   1.2417737e+00
   6.0742380e-01   1.9641530e+00   2.7947700e+00
   3.1326024e+00   4.6267981e+00   6.3603612e-01
   4.4513873e-01   2.2767223e+00   2.9134359e+00
   3.4710979e-01   3.8502083e+00   2.3358906e+00
   1.1797363e+00   1.1949352e+00   1.7650910e+00
   3.3314688e+00   8.2132856e+00   4.2488269e-01
   4.5833907e-01   2.1267391e+00   2.9453510e+00
   2.3393625e+00   8.4258221e+00   6.7295327e-01
   3.5678889e-01   3.3799049e+00   2.5197191e+00
   3.2613598e+00   4.4682961e+00   2.5774708e-01
   1.5764023e+00   8.4350325e+00   7.6862152e-01
   3.5095200e+00   8.6173476e+00   3.4622869e-01
   4.4113602e-01   5.3946256e+00   1.7278410e+00
   3.0700372e+00   9.0610735e+00   4.1993676e-01
   1.6265993e+00   8.2865826e+00   7.7321038e-01
   4.5246784e-01   2.1714103e+00   2.9507898e+00
   2.7931032e+00   8.8022773e+00   5.0344843e-01
   2.5534855e+00   7.4397256e+00   9.6323216e-01
   3.6935299e+00   7.1513676e+00   2.9218609e-01
   4.5118418e-01   2.1849131e+00   2.9498214e+00
   4.5440262e-01   2.1581385e+00   2.9578863e+00
   1.1378675e+00   9.9516627e-01   1.5389495e+00
   2.8205526e+00   5.7747432e+00   1.2112614e+00
   2.4224620e+00   9.1490846e+00   5.5072346e-01
   6.6118004e-01   2.9485558e+00   2.6962096e+00
   1.2718936e+00   7.9202646e+00   8.6936305e-01
   1.3918354e+00   5.4160084e+00   1.8362820e+00
   3.7197755e+00   7.7224768e+00   3.0123536e-01
   1.5276483e+00   8.2612511e+00   7.7871086e-01
   4.7310659e-01   2.0687168e+00   2.9126726e+00
   2.0202558e+00   1.7585408e+00   2.5051257e-01
   4.0568498e-01   2.6396850e+00   2.8125201e+00
   3.4164598e+00   6.5048880e+00   5.4754955e-01
   4.2885053e-01   2.3659662e+00   2.8658763e+00
   1.7883189e+00   1.4380101e+00   2.4448042e-01
   5.6226673e-01   1.8579313e+00   2.7681975e+00
   2.4668528e+00   8.0628197e+00   7.7185788e-01
   2.5661578e+00   8.3325998e+00   6.6022867e-01
   4.5959620e-01   5.4907593e+00   1.6631480e+00
   4.9182689e-01   2.0952901e+00   2.9174207e+00
   2.3623079e+00   2.4725241e+00   6.0046040e-01
   1.7178356e+00   7.3374057e+00   1.1130867e+00
   4.5071831e-01   2.1861194e+00   2.9464406e+00
   1.9614633e+00   1.7135469e+00   5.1699246e-01
   3.3372509e+00   8.5306410e+00   3.8114043e-01
   3.0097222e+00   9.0503534e+00   4.2400641e-01
   1.3447030e+00   1.0187161e+00   1.0804461e+00
   4.4957568e-01   5.2340852e+00   1.7115974e+00
   1.7984900e+00   6.5970720e+00   1.3898037e+00
   4.5771392e-01   2.1375759e+00   2.9509310e+00
   2.7522927e+00   7.8895098e+00   7.5223371e-01
   1.9593868e+00   3.2456889e+00   1.9392884e+00
   2.7948197e+00   9.0308544e+00   4.6572175e-01
   3.5618814e+00   7.8330402e+00   3.6235302e-01
   1.7214215e+00   1.3591870e+00   2.8610265e-01
   1.9179175e+00   1.6110861e+00   2.5491115e-01
   4.7776603e-01   2.0989436e+00   2.9254782e+00
   1.4941743e+00   8.3346850e+00   7.9766343e-01
   4.5006229e-01   2.1920451e+00   2.9464022e+00
   3.0121211e+00   9.1238488e+00   4.2957848e-01
   1.4141878e+00   7.9624245e+00   8.4608633e-01
   4.7791287e-01   2.0786813e+00   2.9155309e+00
   3.0844481e+00   8.7986945e+00   4.2199639e-01
   3.4383643e+00   5.5010077e+00   3.7628851e-01
   4.2003641e-01   2.4800258e+00   2.8621120e+00
   4.3192288e-01   2.3632716e+00   2.8667254e+00
   2.1243035e+00   8.7467260e+00   6.3611665e-01
   4.4553709e-01   2.2313606e+00   2.9348244e+00
   5.9329595e-01   1.6480919e+00   2.6342721e+00
   3.0017522e+00   6.4805397e+00   9.7982233e-01
   3.2900275e+00   7.9353603e+00   4.9181922e-01
   1.4058389e+00   5.1189213e+00   1.9464188e+00
   1.3979910e+00   7.2390604e+00   1.0873642e+00
   2.6880071e+00   3.0995933e+00   3.8572654e-01
   2.4281518e+00   8.9181864e+00   5.5446887e-01
   7.3886039e-01   6.7731017e+00   1.2262243e+00
   3.7955665e-01   2.9785165e+00   2.6892567e+00
   2.2510098e+00   2.1321450e+00   2.4221298e-01
   2.6796114e+00   3.1219578e+00   4.7736674e-01
   8.0598888e-01   1.5628198e+00   2.4539749e+00
   1.7167730e+00   8.4052429e+00   7.4513501e-01
   2.4395100e+00   9.0708890e+00   5.3853276e-01
   1.6222685e+00   5.3145437e+00   1.8597399e+00
   4.5139098e-01   2.1998281e+00   2.9367636e+00
   3.1723416e+00   8.5556279e+00   4.3566476e-01
   2.5150965e+00   9.1277984e+00   5.2821522e-01
   2.3970921e+00   2.4336901e+00   3.1500824e-01
   1.5362066e+00   5.6338868e+00   1.7607354e+00
   4.4076743e-01   2.2773933e+00   2.9222706e+00
   6.4723877e-01   4.9507607e+00   1.8263724e+00
   4.4124102e-01   2.2608990e+00   2.9171130e+00
   2.8777579e+00   8.4670649e+00   5.3884256e-01
   4.1696686e-01   2.5139724e+00   2.8521838e+00
   1.8258465e+00   1.4822249e+00   2.4112044e-01
   5.2052817e-01   1.9844423e+00   2.8527058e+00
   4.6756134e-01   2.1778113e+00   2.9509332e+00
   4.5268777e-01   2.1706159e+00   2.9525426e+00
   4.1903955e-01   2.4949154e+00   2.8589032e+00
   9.6748134e-01   5.0131746e+00   1.9010748e+00
   3.5010332e+00   5.3493514e+00   2.5940940e-01
   4.4331587e-01   2.2443273e+00   2.9243392e+00
   1.3881761e+00   8.1932257e+00   8.3308615e-01
   1.0896823e+00   7.3885795e+00   9.8513363e-01
   1.7127871e+00   1.3484443e+00   3.0104531e-01
   4.7669510e-01   2.0484179e+00   2.9012985e+00
   4.5172240e-01   2.1804773e+00   2.9512218e+00
   2.5842070e+00   2.9779519e+00   6.2619495e-01
   2.9247982e+00   4.6803399e+00   1.0327362e+00
   1.2798485e+00   2.1997661e+00   2.3281568e+00
   1.8493877e+00   2.4832491e+00   1.7979260e+00
   5.5480487e-01   2.4120035e+00   2.8760872e+00
   4.5385764e-01   2.1617636e+00   2.9547823e+00
   1.3339405e+00   7.6201189e+00   9.1773857e-01
   7.5271319e-01   1.8731472e+00   2.6595507e+00
   6.1071694e-01   2.6757236e+00   2.7887202e+00
   2.9263254e+00   3.6892943e+00   4.0204958e-01
   5.5523683e-01   2.0518740e+00   2.8628344e+00
   5.6282837e-01   2.2423398e+00   2.9010658e+00
   2.8674023e+00   8.6178311e+00   5.0801314e-01
   4.5319258e-01   2.1681201e+00   2.9547609e+00
   1.2457285e+00   7.7454644e+00   8.9772786e-01
   1.6616817e+00   1.2959178e+00   5.8211984e-01
   4.5756739e-01   2.1433172e+00   2.9537055e+00
   1.2670554e+00   7.8038982e+00   8.8269601e-01
   1.5194353e+00   7.1624023e+00   1.1567113e+00
   6.1756800e-01   2.2385003e+00   2.8683719e+00
   3.4734510e-01   3.7817916e+00   2.3629612e+00
   2.0402998e+00   8.9056535e+00   6.3835077e-01
   1.6998530e+00   7.5293090e+00   1.0312182e+00
   1.9299620e+00   8.8715598e+00   6.7319239e-01
   1.6046421e+00   1.2611048e+00   8.4166499e-01
   3.6081688e+00   7.1032272e+00   3.5507845e-01
   4.6115231e-01   2.1533837e+00   2.9553100e+00
   4.8173959e-01   2.0594599e+00   2.9046847e+00
   5.4687601e-01   2.1425770e+00   2.8968120e+00
   2.2690777e+00   8.8057035e+00   6.0547702e-01
   3.0093289e+00   8.3206714e+00   5.2587252e-01
   4.5888537e-01   2.1319491e+00   2.9478855e+00
   6.1849631e-01   2.0185483e+00   2.8092769e+00
   4.5495830e-01   2.1536041e+00   2.9592736e+00
   1.6390326e+00   8.2511400e+00   7.7969022e-01
   1.7145689e+00   1.3605225e+00   5.5232260e-01
   4.4952699e-01   2.1965819e+00   2.9450273e+00
   5.2778211e-01   2.0045092e+00   2.8599076e+00
   7.8044614e-01   6.8998033e+00   1.1841432e+00
   3.8827443e-01   4.8728050e+00   1.8983675e+00
   1.9125674e+00   1.7665038e+00   9.4439694e-01
   1.2570728e+00   7.5455170e+00   9.3207708e-01
   3.7519953e+00   7.1624962e+00   2.8234522e-01
   8.4169524e-01   1.5810608e+00   2.4395335e+00
   4.3745922e-01   2.3264298e+00   2.8878094e+00
   4.1736714e-01   2.4808240e+00   2.8415681e+00
   4.5135539e-01   2.1811605e+00   2.9484434e+00
   1.7708487e+00   8.2685912e+00   7.6422857e-01
   2.4335164e+00   8.9120705e+00   5.5478145e-01
   4.5220412e-01   2.1744519e+00   2.9493455e+00
   4.7168563e-01   2.0885888e+00   2.9227073e+00
   2.3400024e+00   9.0237432e+00   5.6349292e-01
   2.4122697e+00   8.2024545e+00   7.3763856e-01
   3.0416838e+00   9.0797547e+00   4.2527751e-01
   3.3458637e+00   4.7050459e+00   2.4968450e-01
   3.4776536e+00   6.7904197e+00   4.7319741e-01
   3.8036708e-01   2.9234635e+00   2.6644344e+00
   3.5974923e-01   3.3062472e+00   2.5464352e+00
   1.7421872e+00   1.3848495e+00   2.6122212e-01
   3.4579973e+00   5.2204706e+00   2.6738067e-01
   4.5467050e-01   2.1555393e+00   2.9583679e+00
   4.3172227e-01   2.3562291e+00   2.8967802e+00
   2.2823548e+00   2.2686562e+00   4.8138021e-01
   5.6877821e-01   1.7914959e+00   2.7304641e+00
   5.3350898e-01   2.2359564e+00   2.9175728e+00
   4.5362231e-01   2.1635812e+00   2.9552051e+00
   7.0941288e-01   5.8866555e+00   1.4405283e+00
   3.4769023e-01   3.7291610e+00   2.3643393e+00
   8.6293438e-01   1.8749473e+00   2.5722209e+00
   4.6620733e-01   2.1113329e+00   2.9358260e+00
   4.6734756e-01   2.0910162e+00   2.9253871e+00
   1.1402615e+00   1.1790924e+00   1.7989300e+00
   3.4226039e+00   8.6891699e+00   3.5528609e-01
   3.1803166e+00   6.8581591e+00   7.7575472e-01
   4.5308176e-01   2.1687757e+00   2.9544980e+00
   3.0027170e+00   3.7771407e+00   2.9073593e-01
   1.3062340e+00   5.0864096e+00   1.9538339e+00
   1.6837179e+00   1.3388817e+00   7.0787730e-01
   4.9009887e-01   2.0868850e+00   2.9146705e+00
   4.3213087e-01   2.3546092e+00   2.8968747e+00
   3.6341606e-01   3.2288739e+00   2.5779767e+00
   4.5316072e-01   2.1670537e+00   2.9542606e+00
   3.1709829e+00   4.2390980e+00   2.8494170e-01
   4.6106917e-01   2.1461314e+00   2.9532721e+00
   1.7915588e+00   1.4399141e+00   2.3996156e-01
   3.2075729e+00   6.7490689e+00   2.9766132e-01
   1.4773357e+00   1.1012102e+00   7.7769535e-01
   4.6423836e-01   2.0957029e+00   2.9283335e+00
   1.6347427e+00   1.2580761e+00   4.3316637e-01
   1.7098058e+00   1.3462574e+00   3.0362819e-01
   2.1112210e+00   2.1695137e+00   2.4224540e-01
   2.4696396e+00   9.0581834e+00   5.3170814e-01
   1.7026393e+00   1.3386752e+00   3.0517468e-01
   4.8968871e-01   4.7366145e+00   1.5932685e+00
   1.8213594e+00   8.6656005e+00   6.9095044e-01
   1.7733264e+00   1.6394722e+00   2.5233155e-01
   1.9960288e+00   1.7206569e+00   2.4057587e-01
   1.7887005e+00   1.4364027e+00   2.4048535e-01
   1.7894755e+00   1.4372999e+00   2.3997955e-01
   1.4877002e+00   1.1098005e+00   7.5430819e-01
   3.7103062e+00   6.4961323e+00   2.7013888e-01
   1.8082442e+00   1.4734923e+00   2.4004402e-01
   1.7902192e+00   1.4598320e+00   2.4072334e-01
   1.4802660e+00   1.1057195e+00   7.7706969e-01
   2.0856376e+00   2.2438284e+00   2.4377068e-01
   1.7125245e+00   1.3492022e+00   2.9883481e-01
   1.2150724e+00   1.0073355e+00   1.3543239e+00
   1.4652766e+00   1.2298198e+00   8.0743316e-01
   2.6750718e+00   3.0131727e+00   2.4403759e-01
   1.7748575e+00   1.4227027e+00   2.3795181e-01
   1.7874148e+00   1.4744094e+00   2.4196190e-01
   1.1113721e+00   3.3869576e+00   6.8816075e-01
   2.2498982e+00   9.0740895e+00   5.9104883e-01
   3.1787099e+00   8.9788856e+00   3.9683997e-01
   1.7547063e+00   1.7153956e+00   2.6077369e-01
   3.0926954e+00   5.8356140e+00   2.7804160e-01
   1.9177273e+00   5.1431501e+00   3.9601955e-01
   1.5599121e+00   1.1779374e+00   5.8872214e-01
   3.3611094e+00   4.7331370e+00   2.5188664e-01
   1.7856174e+00   1.4327936e+00   2.4262452e-01
   1.5171470e+00   1.9151144e+00   4.2045467e-01
   7.2288525e-01   1.3663000e+00   2.3703811e+00
   1.7847415e+00   1.4326652e+00   2.3890602e-01
   1.4494046e+00   5.1048492e+00   5.4179861e-01
   2.5184061e+00   2.9875597e+00   2.4472735e-01
   1.7994643e+00   1.4569874e+00   2.3999949e-01
   1.9221350e+00   2.0734739e+00   2.4773063e-01
   1.7126019e+00   1.3493402e+00   3.5496257e-01
   1.7676151e+00   1.4122232e+00   2.5572054e-01
   1.7694714e+00   1.4445949e+00   2.6020104e-01
   1.7168019e+00   1.3539397e+00   2.9593880e-01
   1.9716294e+00   2.6569079e+00   2.6238420e-01
   1.5245270e+00   1.1452540e+00   6.7969193e-01
   1.9767800e+00   5.9449527e+00   4.3137216e-01
   2.2699522e+00   9.0021459e+00   5.7867929e-01
   1.7609098e+00   1.4064012e+00   2.4870131e-01
   1.3841478e+00   1.2022796e+00   9.5680227e-01
   2.8506850e+00   9.0255618e+00   4.4977721e-01
   3.7321334e+00   7.5945291e+00   2.9411875e-01
   1.7608350e+00   1.4071548e+00   2.4382680e-01
   1.6977546e+00   4.4335768e+00   4.1317481e-01
   2.1570088e+00   2.6008588e+00   2.4721165e-01
   1.6486344e+00   1.2761203e+00   3.7820953e-01
   1.7881990e+00   1.4355277e+00   2.4221617e-01
   5.1716963e-01   1.9430736e+00   2.7221733e+00
   1.6421045e+00   4.0237245e+00   4.0698478e-01
   3.0437806e+00   7.1861124e+00   3.2617719e-01
   3.8563068e-01   2.9122056e+00   2.6810659e+00
   1.7846721e+00   1.4316741e+00   2.4595244e-01
   1.7724517e+00   1.4181136e+00   2.5115114e-01
   1.6655554e+00   1.3064068e+00   4.5727059e-01
   1.1886843e+00   1.0985229e+00   1.3714778e+00
   1.7896086e+00   1.4374891e+00   2.3995861e-01
   1.7567668e+00   4.3545523e+00   3.9192069e-01
   1.5974539e+00   1.2164702e+00   5.0449336e-01
   1.9992180e+00   4.3488241e+00   3.3340311e-01
   1.7929260e+00   1.4434552e+00   2.3996986e-01
   1.8738386e+00   6.0507962e+00   4.6547624e-01
   2.0142615e+00   4.5808007e+00   3.4235214e-01
   1.6919231e+00   1.3245748e+00   3.3649125e-01
   1.9629934e+00   4.0974885e+00   3.2780420e-01
   1.8799407e+00   2.5616235e+00   2.7096748e-01
   1.7831409e+00   1.4305181e+00   2.4133917e-01
   2.6759069e+00   4.8281155e+00   2.7429845e-01
   3.6021598e-01   4.2083203e+00   2.1314744e+00
   1.7948008e+00   1.4492842e+00   2.3998911e-01
   1.7818612e+00   8.6942523e+00   7.0891537e-01
   2.8207708e+00   3.5602831e+00   2.4659539e-01
   1.6645682e+00   1.2949035e+00   3.4755778e-01
   3.4503981e+00   5.0688238e+00   2.5431293e-01
   1.9948569e+00   8.2888183e+00   5.9731837e-01
   1.7475621e+00   1.4043001e+00   3.0738975e-01
   4.6190428e-01   2.5445465e+00   2.4844919e+00
   2.9756752e+00   9.1053254e+00   4.3408886e-01
   4.7267615e-01   2.4637400e+00   2.4955904e+00
   1.7218923e+00   1.3606262e+00   3.4776720e-01
   1.5997708e+00   3.7607389e+00   4.0631837e-01
   1.7893862e+00   1.4371997e+00   2.4005395e-01
   2.8368061e+00   4.3114156e+00   2.5553911e-01
   2.7086002e+00   3.1909705e+00   2.4480737e-01
   4.4556588e-01   2.2224399e+00   2.9360123e+00
   3.1402653e+00   8.8053708e+00   3.9212803e-01
   2.7814555e+00   9.0330065e+00   4.6286603e-01
   1.6534509e+00   1.8689063e+00   3.0626843e-01
   2.5195943e+00   2.8146313e+00   2.4357552e-01
   4.0081834e-01   3.0172685e+00   2.4535977e+00
   1.6962183e+00   1.5710567e+00   3.0224458e-01
   1.7913541e+00   1.4395352e+00   2.3996347e-01
   2.2191005e+00   4.3470434e+00   2.9841003e-01
   1.7571580e+00   1.5278340e+00   2.5528255e-01
   1.8030775e+00   1.4874762e+00   2.4034149e-01
   1.3924215e+00   3.8673092e+00   4.9058606e-01
   1.7535483e+00   1.8722113e+00   2.6757176e-01
   1.5655583e+00   1.1818834e+00   5.6247857e-01
   1.4254903e+00   3.9462029e+00   4.8106746e-01
   1.8615382e+00   4.0534271e+00   3.4812743e-01
   2.4615513e+00   4.4153035e+00   2.7646795e-01
   4.8355197e-01   2.9513980e+00   2.0954204e+00
   1.7823402e+00   1.6613346e+00   2.5094393e-01
   4.5534550e-01   2.1432929e+00   2.9438903e+00
   1.6072000e+00   1.5124566e+00   4.3325066e-01
   1.7722416e+00   1.4194786e+00   2.4082344e-01
   1.7948757e+00   1.5988269e+00   2.4543648e-01
   3.3669477e+00   8.8161768e+00   3.6633545e-01
   2.0099635e+00   2.1791248e+00   2.4507169e-01
   2.5931777e+00   2.8167710e+00   2.4339738e-01
   1.5090130e+00   7.2322473e+00   6.7738885e-01
   1.7787964e+00   1.4248037e+00   2.5495308e-01
   1.7313300e+00   1.3734568e+00   2.6533885e-01
   1.7548711e+00   1.4009714e+00   2.4451369e-01
   6.0231668e-01   2.0010658e+00   2.3061568e+00
   1.8437098e+00   1.9626927e+00   2.5208563e-01
   1.7368953e+00   1.3757140e+00   2.8712960e-01
   1.6977949e+00   1.3468397e+00   3.9931445e-01
   1.2495914e+00   1.0698498e+00   1.2688784e+00
   1.7902615e+00   1.4382494e+00   2.3996161e-01
   1.7769243e+00   1.5700784e+00   2.4862021e-01
   1.4104976e+00   1.0704879e+00   9.4583107e-01
   1.8423438e+00   1.5167185e+00   2.4013584e-01
   1.7269476e+00   1.3639744e+00   3.1070856e-01
   1.6490758e+00   7.3291130e+00   6.3167601e-01
   3.6093791e+00   7.3385125e+00   2.9273285e-01
   1.2352796e+00   1.0731584e+00   1.2952017e+00
   1.4732947e+00   6.6371352e+00   6.4279249e-01
   6.9916815e-01   1.5178745e+00   2.3266452e+00
   1.6815873e+00   3.6352196e+00   3.7345911e-01
   1.0147679e+00   1.6615037e+00   1.3496157e+00
   1.7830123e+00   1.4299242e+00   2.4351855e-01
   1.7870852e+00   1.4345693e+00   2.4161966e-01
   2.4100882e+00   5.4897564e+00   3.2375684e-01
   1.2973964e+00   1.1038596e+00   1.1645046e+00
   1.3610185e+00   1.0288992e+00   1.0419684e+00
   1.8696726e+00   1.5978721e+00   2.4033270e-01
   2.1564260e+00   8.2629386e+00   5.4793405e-01
   1.7907626e+00   1.4395953e+00   2.3996446e-01
   1.1209760e+00   1.0644392e+00   1.5236242e+00
   2.6552073e+00   4.3523194e+00   2.6298148e-01
   1.7663843e+00   3.5331083e+00   3.4419555e-01
   2.0765964e+00   5.5263132e+00   3.8262925e-01
   7.6262451e-01   1.3092663e+00   2.2830732e+00
   3.0204953e+00   5.7079198e+00   2.7840651e-01
   1.6634827e+00   2.0111109e+00   3.0345140e-01
   1.7871533e+00   1.4345647e+00   2.4317018e-01
   1.7204598e+00   2.5885934e+00   3.0952776e-01
   1.8243489e+00   1.4970442e+00   2.4009318e-01
   1.7137551e+00   1.3505547e+00   2.9803717e-01
   8.4944010e-01   5.2594591e+00   9.6194932e-01
   1.9920398e+00   1.8865733e+00   2.4123732e-01
   3.6311279e+00   8.1969164e+00   3.1840237e-01
   1.9689772e+00   5.3640136e+00   3.9722964e-01
   1.7482596e+00   1.8738626e+00   2.6920710e-01
   1.0170768e+00   7.4051896e+00   9.9035860e-01
   1.7140480e+00   1.3496452e+00   3.1421576e-01
   3.8014776e-01   2.9649107e+00   2.6792160e+00
   1.8227177e+00   8.6946644e+00   6.9339127e-01
   1.7894540e+00   1.4372700e+00   2.4007726e-01
   2.4332912e+00   2.8124485e+00   2.4414272e-01
   1.7823611e+00   1.4300617e+00   2.3963467e-01
   1.7804542e+00   1.4545696e+00   2.4493658e-01
   2.4055473e+00   9.1351152e+00   5.5424778e-01
   1.7414787e+00   1.3855791e+00   2.5451228e-01
   1.7588596e+00   1.4054621e+00   2.4236934e-01
   1.5889704e+00   2.3732219e+00   3.4510380e-01
   1.3785846e+00   7.4385575e+00   7.5461035e-01
   1.7809735e+00   1.4278619e+00   2.4335217e-01
   2.4889027e+00   6.6665841e+00   3.6987251e-01
   3.2087335e+00   4.3429125e+00   2.4976419e-01
   1.8800366e+00   3.1781216e+00   2.9916559e-01
   1.9627823e+00   2.9019341e+00   2.7277593e-01
   1.8313868e+00   1.4882401e+00   2.4006500e-01
   1.7657730e+00   1.4096493e+00   2.6432408e-01
   1.6616872e+00   1.2893824e+00   3.8231010e-01
   1.7916972e+00   1.6381840e+00   2.4766774e-01
   1.7227463e+00   1.3596017e+00   3.2264499e-01
   1.9099062e+00   4.3334569e+00   3.5179298e-01
   1.7772757e+00   1.4323661e+00   2.5701031e-01
   1.8529537e+00   4.4173358e+00   3.7013447e-01
   2.2477274e+00   2.6413511e+00   2.4535886e-01
   1.5680473e+00   1.2021848e+00   6.4549747e-01
   2.8044704e+00   3.7016932e+00   2.4804370e-01
   1.3665155e+00   1.1002116e+00   1.0350497e+00
   3.5731656e+00   5.6095352e+00   2.5908935e-01
   8.0478155e-01   6.9551003e+00   1.1575806e+00
   9.5789071e-01   1.8061230e+00   1.3860482e+00
   3.5399293e+00   6.2233353e+00   2.6959246e-01
   4.5328891e-01   2.1589675e+00   2.9463492e+00
   2.8038660e+00   8.2658898e+00   4.0952688e-01
   2.1767175e+00   8.4787443e+00   5.5977881e-01
   6.6326634e-01   1.4812345e+00   2.4881535e+00
   1.4923633e+00   8.0490787e+00   7.6292305e-01
   1.7169857e+00   1.3526795e+00   3.3010538e-01
   1.7876473e+00   1.4351884e+00   2.4144148e-01
   2.6587464e+00   6.2615519e+00   3.2700456e-01
   2.4612237e+00   5.6138559e+00   3.2276089e-01
   1.7106038e+00   1.3472232e+00   2.9971810e-01
   1.6889153e+00   1.3230181e+00   3.2110493e-01
   1.8047998e+00   1.4624147e+00   2.4001458e-01
   1.7906467e+00   1.4387147e+00   2.3996117e-01
   1.7897073e+00   1.4377088e+00   2.3995817e-01
   1.6590123e+00   2.3063219e+00   3.1698734e-01
   2.0477630e+00   3.3033455e+00   2.7778577e-01
   4.1338281e-01   2.5368752e+00   2.8352526e+00
   1.7798131e+00   1.4262120e+00   2.4698984e-01
   1.7570082e+00   1.3993381e+00   2.8574079e-01
   1.7126901e+00   1.3493933e+00   3.0242937e-01
   1.7966165e+00   1.6905305e+00   2.4885607e-01
   1.7894011e+00   1.4371508e+00   2.4033987e-01
   2.6521489e+00   5.7219730e+00   3.0593659e-01
   2.5312393e+00   3.7344815e+00   2.5479792e-01
   1.8187950e+00   8.2142062e+00   6.4870925e-01
   1.8597195e+00   1.5615801e+00   2.4025377e-01
   1.7891088e+00   1.4382448e+00   2.4016222e-01
   2.0507670e+00   2.3574256e+00   2.4697709e-01
   1.2818670e+00   1.0071153e+00   1.2133233e+00
   1.7920478e+00   1.4441077e+00   2.3998900e-01
   1.6202928e+00   1.2416868e+00   4.6552651e-01
   3.4069478e+00   4.9676068e+00   2.5374943e-01
   2.0966463e+00   1.8928037e+00   2.4097371e-01
   1.7261349e+00   1.4002851e+00   3.4038961e-01
   1.7899821e+00   1.4378998e+00   2.3996026e-01
   4.5503885e-01   2.1431790e+00   2.9527682e+00
   1.7563240e+00   1.9370114e+00   2.6943325e-01
   2.9801837e+00   9.0921094e+00   4.3244411e-01
   1.7838010e+00   1.4309192e+00   2.4267810e-01
   2.4496594e+00   9.1495453e+00   5.4433956e-01
   1.7766601e+00   1.4221615e+00   2.5477112e-01
   1.9324033e+00   4.6416970e+00   3.6344232e-01
   1.6162259e+00   1.3194240e+00   5.3064858e-01
   1.7874032e+00   1.4349846e+00   2.4110119e-01
   6.3488290e-01   1.5830675e+00   2.5054029e+00
   1.7780569e+00   1.4257320e+00   2.3914800e-01
   1.7823435e+00   1.4290736e+00   2.4527019e-01
   1.6222201e+00   1.2720808e+00   5.3797127e-01
   1.7852348e+00   1.4322476e+00   2.4340626e-01
   1.7645324e+00   1.4114288e+00   2.4128987e-01
   1.8146226e+00   2.2675998e+00   2.7023319e-01
   4.5587366e-01   2.1403099e+00   2.9501364e+00
   1.7865395e+00   1.4337296e+00   2.4267541e-01
   1.7860507e+00   1.4343608e+00   2.3697545e-01
   1.0241848e+00   7.2022482e+00   9.5872763e-01
   2.6152299e+00   2.8127379e+00   2.4333648e-01
   3.4290624e+00   4.9700718e+00   2.5351983e-01
   1.6519880e+00   1.2799286e+00   3.7241559e-01
   1.6105748e+00   1.3181090e+00   5.4035045e-01
   1.8551750e+00   1.5938944e+00   2.4045238e-01
   2.6106109e+00   3.4181205e+00   2.4796399e-01
   3.6562172e+00   8.1152639e+00   3.1398160e-01
   2.2577798e+00   8.7918294e+00   5.6378440e-01
   1.7454815e+00   1.6104588e+00   2.6050993e-01
   3.6717653e+00   7.2568329e+00   2.8783773e-01
   2.0217233e+00   5.2136247e+00   3.7601859e-01
   9.3126576e-01   1.1121850e+00   1.9251266e+00
   5.5119387e-01   6.0313360e+00   1.4784289e+00
   2.9854277e+00   3.8129239e+00   2.4727990e-01
   2.3220917e+00   7.3799191e+00   4.4346817e-01
   1.7987659e+00   1.4490899e+00   2.3998602e-01
   1.8360719e+00   1.6002505e+00   2.4109457e-01
   1.9421705e+00   1.6577096e+00   2.4044615e-01
   1.0191954e+00   6.9805632e+00   9.3635475e-01
   1.7678019e+00   1.4131810e+00   2.5057091e-01
   2.7070599e+00   5.2892725e+00   2.8603161e-01
   1.7890908e+00   1.4368551e+00   2.4030490e-01
   4.9107635e-01   5.7345076e+00   1.6042072e+00
   1.7877546e+00   1.4351398e+00   2.4188629e-01
   1.7889705e+00   1.4368569e+00   2.3958718e-01
   1.6845505e+00   1.3180832e+00   3.2025054e-01
   8.5363766e-01   4.4199633e+00   9.5268262e-01
   3.3768135e+00   6.3043512e+00   2.7672148e-01
   1.6706262e+00   1.2983121e+00   4.0822468e-01
   3.5862931e+00   8.3278756e+00   3.2623815e-01
   1.9343270e+00   8.7792611e+00   6.6197445e-01
   1.5257252e+00   1.4804977e+00   5.6842033e-01
   1.7967527e+00   1.4462931e+00   2.3997864e-01
   1.6251333e+00   1.8977366e+00   3.2574776e-01
   1.7893930e+00   1.4372861e+00   2.3966633e-01
   3.1793202e+00   4.3268314e+00   2.4988631e-01
   1.7348404e+00   1.3777009e+00   2.6125439e-01
   2.7734811e+00   7.8766598e+00   3.9175043e-01
   1.8476545e+00   1.5599148e+00   2.4026418e-01
   2.7186015e+00   3.5519072e+00   2.4768666e-01
   2.5624984e+00   9.1532171e+00   5.1755587e-01
   1.8028621e+00   1.4540917e+00   2.3999545e-01
   1.9662368e+00   1.7983867e+00   2.4082661e-01
   1.7849366e+00   1.4339056e+00   2.4717678e-01
   4.7748649e-01   2.0348286e+00   2.8938958e+00
   2.4000317e+00   2.9971778e+00   2.4674128e-01
   1.5741224e+00   2.6307801e+00   3.6111173e-01
   3.1378426e+00   4.1362512e+00   2.4864026e-01
   3.1546762e+00   4.4555752e+00   2.5137358e-01
   1.3662330e+00   5.0428996e+00   5.7192250e-01
   5.2536901e-01   1.8552741e+00   2.7693481e+00
   1.8449915e+00   1.5345243e+00   2.4019191e-01
   1.6402350e+00   1.2643706e+00   4.5042041e-01
   1.4341415e+00   1.1277160e+00   9.0299738e-01
   1.3139750e+00   8.0233089e+00   8.5363963e-01
   2.3932367e+00   6.9914107e+00   4.0454178e-01
   1.7597882e+00   1.4023874e+00   2.6542156e-01
   1.8409487e+00   2.6794251e+00   2.8371696e-01
   1.7858296e+00   1.4331523e+00   2.4277952e-01
   1.7680623e+00   1.4121805e+00   2.6904887e-01
   4.2987519e-01   2.3631456e+00   2.8855640e+00
   1.7649254e+00   1.4116484e+00   2.4226938e-01
   1.6964350e+00   1.3279755e+00   3.6303838e-01
   1.7993367e+00   1.4485698e+00   2.3998161e-01
   1.7915971e+00   1.4399507e+00   2.3996789e-01
   1.7772685e+00   1.4233608e+00   2.4979815e-01
   1.4938742e+00   1.1247197e+00   7.6546220e-01
   1.6531374e+00   1.2813379e+00   3.6767213e-01
   1.7948930e+00   1.5952294e+00   2.4528408e-01
   2.3156783e+00   7.9951373e+00   4.8703094e-01
   1.9227692e+00   1.7567433e+00   2.4109356e-01
   3.5600431e+00   5.5742599e+00   2.5883438e-01
   1.8304297e+00   1.5926357e+00   2.4122544e-01
   6.4536739e-01   1.7582457e+00   2.3353466e+00
   1.6821699e+00   1.3153112e+00   3.2350988e-01
   1.0815773e+00   1.4426667e+00   1.3522719e+00
   1.7881011e+00   1.4359279e+00   2.4237710e-01
   1.7599707e+00   4.3150504e+00   3.8879953e-01
   1.3452947e+00   7.4941131e+00   7.7710058e-01
   2.7740016e+00   3.2938098e+00   2.4510078e-01
   1.2886231e+00   1.0488758e+00   1.1967685e+00
   1.7815014e+00   5.3797539e+00   4.4793958e-01
   2.7339645e+00   4.3781544e+00   2.6009133e-01
   9.8839530e-01   1.9221611e+00   1.2581594e+00
   1.8216324e+00   1.4998546e+00   2.4009591e-01
   2.3096101e+00   2.2291816e+00   2.4175974e-01
   1.8075648e+00   1.4742211e+00   2.4004350e-01
   1.8336133e+00   1.4913442e+00   2.4007398e-01
   2.2541083e+00   2.7050920e+00   2.4606107e-01
   1.7023280e+00   1.8749721e+00   2.8462326e-01
   2.2526751e+00   6.8885290e+00   4.2690952e-01
   1.7628073e+00   1.8151531e+00   2.6245212e-01
   3.2454166e+00   5.6488137e+00   2.6741677e-01
   1.8471871e+00   1.5265027e+00   2.4016086e-01
   1.3804911e+00   1.0363228e+00   9.9737138e-01
   1.7068073e+00   1.3406227e+00   3.4606807e-01
   2.5144117e+00   4.5509771e+00   2.7679469e-01
   4.2014327e-01   2.8816998e+00   2.4372958e+00
   2.7237815e+00   4.6073114e+00   2.6579335e-01
   1.2269317e+00   4.4131245e+00   6.0148767e-01
   1.7258817e+00   1.3638406e+00   2.9142502e-01
   1.2386884e+00   9.8699367e-01   1.3059459e+00
   9.7986905e-01   7.3762320e+00   1.0211432e+00
   1.5245362e+00   1.1440987e+00   6.7218163e-01
   2.0007442e+00   2.5526816e+00   2.5555348e-01
   1.6935503e+00   1.3282938e+00   3.1623087e-01
   2.0003604e+00   1.7305170e+00   2.4060407e-01
   1.7736612e+00   1.4213297e+00   2.3858082e-01
   3.6813059e+00   6.2309157e+00   2.6625088e-01
   2.6041954e+00   8.8412093e+00   4.8427153e-01
   1.7904239e+00   1.4389344e+00   2.3995971e-01
   1.6186497e+00   1.2643279e+00   5.4574056e-01
   3.2157222e+00   7.9658216e+00   3.4234699e-01
   1.7944280e+00   1.4466927e+00   2.3997821e-01
   1.1948686e+00   7.8731991e+00   9.1289522e-01
   2.2239276e+00   2.6179413e+00   2.4558087e-01
   1.3758217e+00   1.0400326e+00   1.0108335e+00
   1.6443169e+00   1.2682799e+00   4.3383390e-01
   1.6661598e+00   1.3054243e+00   4.5507022e-01
   3.0447830e+00   7.1200488e+00   3.2345637e-01
   1.7990430e+00   1.7607684e+00   2.5131454e-01
   2.1588137e+00   4.3377727e+00   3.0590996e-01
   2.3012597e+00   9.0752576e+00   5.7660484e-01
   1.5711003e+00   1.5458382e+00   4.6591105e-01
   2.5257178e+00   3.5269658e+00   2.5133425e-01
   1.7053257e+00   1.3416708e+00   3.0292653e-01
   1.8153459e+00   1.4812867e+00   2.4005850e-01
   2.5973090e+00   4.4968459e+00   2.6983209e-01
   1.2589498e+00   2.7221882e+00   5.8246366e-01
   1.7730568e+00   1.4589016e+00   2.5100848e-01
   8.1146496e-01   1.2878693e+00   2.1451459e+00
   2.4859321e+00   2.5512821e+00   2.4259817e-01
   1.8329968e+00   1.5815916e+00   2.4085855e-01
   3.7323910e+00   7.1581442e+00   2.8310475e-01
   1.7846740e+00   1.4674701e+00   2.4252106e-01
   1.8449482e+00   1.5464467e+00   2.4021488e-01
   1.8288167e+00   1.7635431e+00   2.4671872e-01
   2.7627081e+00   7.1695987e+00   3.5624196e-01
   1.7346921e+00   1.3777379e+00   2.6030253e-01
   1.7249083e+00   1.3651083e+00   2.7638314e-01
   7.8660610e-01   6.8906143e+00   1.1719663e+00
   1.7630360e+00   1.4098228e+00   2.4182443e-01
   1.6407761e+00   1.2644331e+00   4.4353402e-01
   1.9100295e+00   4.9717325e+00   3.8759150e-01
   1.8299377e+00   1.5353496e+00   2.4029442e-01
   2.2207666e+00   2.1211489e+00   2.4153334e-01
   1.5421154e+00   2.4260365e+00   3.6753081e-01
   3.4850224e+00   8.6543719e+00   3.4757179e-01
   1.6595190e+00   1.2887418e+00   3.5735748e-01
   1.8750860e+00   3.4385040e+00   3.1273666e-01
   1.7800118e+00   1.4270623e+00   2.4241903e-01
   1.7905489e+00   1.4397035e+00   2.3996523e-01
   2.2330376e+00   2.1964603e+00   2.4176295e-01
   5.6499186e-01   5.5168732e+00   1.4103334e+00
   1.7935993e+00   1.4486723e+00   2.4001251e-01
   2.1364396e+00   4.9872664e+00   3.4036459e-01
   2.9577953e+00   4.4736233e+00   2.5500738e-01
   2.1306252e+00   8.3279176e+00   5.6041484e-01
   2.2029121e+00   2.0377131e+00   2.4129307e-01
   1.7431793e+00   2.2804239e+00   2.8846784e-01
   1.8274753e+00   1.5146922e+00   2.4013372e-01
   1.7335354e+00   1.3727366e+00   3.2144157e-01
   1.7149717e+00   1.3607305e+00   3.7002106e-01
   1.7818252e+00   1.4374682e+00   2.4911006e-01
   1.7403677e+00   1.3843607e+00   2.5507490e-01
   2.8727030e+00   8.9669245e+00   4.4205989e-01
   1.8008117e+00   1.4518843e+00   2.3998926e-01
   1.8266404e+00   1.7706334e+00   2.4721758e-01
   1.7737521e+00   1.4194559e+00   2.5102016e-01
   1.7891626e+00   1.4369404e+00   2.4026637e-01
   2.0796970e+00   2.7499580e+00   2.5537209e-01
   1.6555821e+00   1.2842091e+00   3.6623816e-01
   1.7791711e+00   2.4953508e+00   2.8954493e-01
   1.7837640e+00   1.4317131e+00   2.3861965e-01
   3.0728614e+00   8.9237169e+00   4.0799572e-01
   1.8716069e+00   2.0326234e+00   2.5127398e-01
   2.1046977e+00   2.6855861e+00   2.5190462e-01
   1.5868468e+00   7.7137083e+00   6.8924237e-01
   1.5975240e+00   6.0243883e+00   5.4996800e-01
   1.9155301e+00   3.6500226e+00   3.1481538e-01
   1.6160222e+00   1.2368622e+00   4.7011581e-01
   1.7456960e+00   1.3948529e+00   3.1351360e-01
   1.1015739e+00   1.7800638e+00   1.1130299e+00
   1.8432188e+00   4.7628244e+00   3.9217331e-01
   1.7947671e+00   1.5269798e+00   2.4254617e-01
   1.3297391e+00   1.3399166e+00   9.5261695e-01
   1.6421306e+00   2.6374843e+00   3.3669291e-01
   1.8091150e+00   1.7614280e+00   2.4941820e-01
   1.7854737e+00   1.7548604e+00   2.5415294e-01
   1.0180934e+00   5.0497864e+00   7.8464356e-01
   1.7608526e+00   1.6333880e+00   2.5584977e-01
   1.7424439e+00   1.3950175e+00   3.1587441e-01
   1.5232668e+00   1.1407399e+00   6.6326024e-01
   1.7565332e+00   1.4029697e+00   2.4314178e-01
   1.7451968e+00   2.0055011e+00   2.7570460e-01
   1.7739392e+00   1.4264437e+00   2.6475452e-01
   1.0549238e+00   7.5449349e+00   9.7681344e-01
   2.7462140e+00   7.6544631e+00   3.8365279e-01
   9.9313316e-01   1.3868841e+00   1.5911448e+00
   1.7141198e+00   1.3510333e+00   2.9692740e-01
   1.7717380e+00   1.4193073e+00   2.3880627e-01
   1.6011668e+00   8.4972573e+00   7.6261202e-01
   1.7153957e+00   1.3525264e+00   2.9843399e-01
   3.6269173e-01   4.5395401e+00   2.0587720e+00
   1.7889347e+00   1.4367700e+00   2.3986606e-01
   1.7119997e+00   2.7613189e+00   3.2026660e-01
   9.1579757e-01   2.6886917e+00   1.0817359e+00
   3.2557305e+00   8.9420274e+00   3.8529730e-01
   1.7098021e+00   1.5581247e+00   2.9115058e-01
   1.7883333e+00   1.4359574e+00   2.4083807e-01
   1.5373076e+00   3.7992612e+00   4.3061083e-01
   3.9679708e-01   4.8351421e+00   1.8754061e+00
   1.6807716e+00   2.6525062e+00   3.2444385e-01
   1.7801643e+00   1.4273034e+00   2.4205862e-01
   1.9487829e+00   8.8697788e+00   6.6604335e-01
   9.7612563e-01   3.0706015e+00   8.9067842e-01
   2.7776359e+00   4.1619513e+00   2.5470885e-01
   1.9911257e+00   2.1524278e+00   2.4541527e-01
   3.0060222e+00   8.9206755e+00   4.1765078e-01
   1.8969466e+00   1.7633389e+00   2.4175646e-01
   1.7511895e+00   1.8082184e+00   2.6560494e-01
   1.7794986e+00   1.4266703e+00   2.4226376e-01
   1.9351794e+00   3.5130054e+00   3.0432818e-01
   1.3343159e+00   6.9234950e+00   7.2759978e-01
   1.8609455e+00   1.8313508e+00   2.4547621e-01
   2.4025155e+00   2.8709333e+00   2.4514962e-01
   1.3899740e+00   5.1433571e+00   5.6846532e-01
   1.7637640e+00   1.4074967e+00   2.7662573e-01
   1.7826055e+00   1.5392119e+00   2.4577769e-01
   2.5711165e+00   9.1657703e+00   5.1662285e-01
   1.9043861e+00   2.6955243e+00   2.7263996e-01
   1.9730004e+00   1.6768743e+00   2.4046747e-01
   4.5685424e-01   2.1306255e+00   2.9471953e+00
   2.0819135e+00   3.4428347e+00   2.7902389e-01
   3.9100206e-01   2.8159592e+00   2.7352345e+00
   1.3531712e+00   1.0627439e+00   1.0662247e+00
   1.7696485e+00   1.4165522e+00   2.4183013e-01
   3.6949690e+00   7.8485463e+00   3.0321845e-01
   1.7669672e+00   1.4128198e+00   2.4726124e-01
   3.6906380e+00   6.3577344e+00   2.6816581e-01
   1.8683689e+00   2.1107266e+00   2.5452569e-01
   9.7254927e-01   1.3738085e+00   1.6511313e+00
   1.7736271e+00   8.5282226e+00   6.9487378e-01
   1.1877296e+00   7.5903522e+00   8.8157272e-01
