# Supplementary material for: Rethinking Colour Constancy
Source: PLoS One. 2015 Sep 10;10(9):e0135029. doi: 10.1371/journal.pone.0135029 (PMC4565710; doi:10.1371/journal.pone.0135029)
Supplement: S1 Dataset — (ZIP) [file pone.0135029.s002.zip › 5-TransitionMetamerReflectanceData/NtoG_20munsells/targetXYZ_3.txt]

   3.3057593e+00   1.5727593e+01   1.5240962e+00
   8.1843395e+00   1.7668976e+01   3.1497964e-01
   2.0340283e+00   1.0220175e+01   3.1336761e+00
   7.9983531e+00   1.2910619e+01   1.9019673e-01
   7.0178369e+00   1.9026436e+01   5.4333679e-01
   6.8250095e+00   1.9311628e+01   5.5770922e-01
   3.2143576e+00   1.5504584e+01   1.5734526e+00
   8.0515960e+00   1.3212332e+01   1.9579314e-01
   3.5930725e+00   1.6541612e+01   1.3823887e+00
   6.8820484e+00   9.2555808e+00   1.5654287e-01
   2.4503159e+00   1.3059628e+01   2.2123759e+00
   5.7176970e+00   1.1455425e+01   2.2994243e+00
   6.1758759e+00   8.4465434e+00   1.3609036e+00
   2.0049901e+00   9.4603538e+00   3.3747335e+00
   3.0521551e+00   6.8516073e+00   2.8717253e+00
   8.1942855e+00   1.5033744e+01   3.4189038e-01
   7.7216664e+00   1.8721310e+01   3.9826770e-01
   4.0663711e+00   1.7148419e+01   1.2001192e+00
   7.1613135e+00   1.8928790e+01   5.1913395e-01
   2.9272225e+00   1.0909249e+01   3.1085566e+00
   4.8006466e+00   1.8036689e+01   9.8823657e-01
   8.3202120e+00   1.5265818e+01   2.3000384e-01
   2.4863933e+00   1.3405262e+01   2.1678832e+00
   5.5892930e+00   1.2806124e+01   2.3006480e+00
   6.5986201e+00   8.6031683e+00   1.5229180e-01
   2.0239493e+00   9.3914650e+00   3.3994520e+00
   3.5147490e+00   1.1824154e+01   2.8927192e+00
   2.1668909e+00   8.7044967e+00   3.3146068e+00
   2.0062101e+00   9.5121066e+00   3.3553937e+00
   4.2006967e+00   1.7395457e+01   1.1551354e+00
   7.3081185e+00   1.0379385e+01   1.6334339e-01
   2.0627983e+00   1.0007102e+01   3.1889980e+00
   2.0077469e+00   9.3857305e+00   3.3989366e+00
   2.4071284e+00   8.4146406e+00   3.2453053e+00
   2.3754090e+00   1.2852676e+01   2.2984269e+00
   7.7828432e+00   1.2004549e+01   1.8109598e-01
   6.4660784e+00   8.3278544e+00   2.3332318e-01
   2.4962983e+00   1.0247594e+01   3.2448236e+00
   6.4102772e+00   8.2076843e+00   3.7975463e-01
   5.2557511e+00   1.4457285e+01   2.1194982e+00
   2.0043685e+00   9.4160629e+00   3.3878168e+00
   5.6606218e+00   8.0208282e+00   1.7777690e+00
   7.6988561e+00   1.8774857e+01   4.0513362e-01
   3.3319473e+00   1.2323784e+01   2.7730690e+00
   4.9437685e+00   1.5610640e+01   1.8324669e+00
   4.2041395e+00   1.7558093e+01   1.1393858e+00
   5.5269181e+00   1.8744616e+01   8.2315572e-01
   6.4752381e+00   1.9385696e+01   6.2023420e-01
   2.0634154e+00   9.1116736e+00   3.3713440e+00
   2.2703066e+00   1.2037775e+01   2.5061768e+00
   6.2084942e+00   8.4379028e+00   1.3075345e+00
   7.3580914e+00   1.9153953e+01   4.6382551e-01
   5.8381477e+00   7.2442891e+00   9.7029780e-01
   5.5433649e+00   1.8993189e+01   7.9828573e-01
   2.0035482e+00   9.3705590e+00   3.4031459e+00
   3.3782914e+00   7.4405756e+00   2.8837858e+00
   7.3493809e+00   1.8871598e+01   4.8451609e-01
   6.2359274e+00   1.6241687e+01   1.4891412e+00
   7.2680939e+00   1.9127389e+01   4.7858657e-01
   7.5688023e+00   1.2014466e+01   7.1376270e-01
   8.3049184e+00   1.6318032e+01   2.6731369e-01
   2.0054674e+00   9.4790935e+00   3.3687875e+00
   2.0041901e+00   9.4071639e+00   3.3922138e+00
   3.2868136e+00   1.5793386e+01   1.5209622e+00
   4.1447296e+00   1.7484407e+01   1.1623723e+00
   8.2426378e+00   1.4858621e+01   2.6045778e-01
   7.0878208e+00   1.8988335e+01   5.3150602e-01
   6.6549161e+00   8.7230317e+00   1.5342766e-01
   8.2065111e+00   1.6886266e+01   3.2640628e-01
   2.1417697e+00   1.1379541e+01   2.7388845e+00
   7.6627426e+00   1.1503275e+01   1.7471223e-01
   7.6493989e+00   1.8689389e+01   4.0596242e-01
   6.5396372e+00   8.4855272e+00   1.6723785e-01
   8.0249860e+00   1.4089406e+01   4.8020434e-01
   7.1331749e+00   1.8662903e+01   5.8598588e-01
   5.2647948e+00   1.8337064e+01   9.3198037e-01
   5.0206858e+00   6.4745483e+00   1.6841041e+00
   6.4836390e+00   8.3680346e+00   2.0584318e-01
   2.0042962e+00   9.4189054e+00   3.3869757e+00
   2.0632623e+00   9.0960764e+00   3.3696110e+00
   6.8687688e+00   1.9372831e+01   5.4836358e-01
   7.1732030e+00   1.0048681e+01   2.1358560e-01
   8.0526986e+00   1.3188114e+01   1.9440990e-01
   2.3889627e+00   8.1095495e+00   3.2114451e+00
   2.0122265e+00   9.3617289e+00   3.4019674e+00
   6.1440113e+00   7.7042425e+00   6.5318232e-01
   6.6546413e+00   1.2908881e+01   1.7856426e+00
   4.5852702e+00   8.5611200e+00   2.5903089e+00
   7.1533578e+00   1.0061615e+01   3.9063898e-01
   7.9412101e+00   1.8270138e+01   3.5537940e-01
   3.9773527e+00   1.6408770e+01   1.4271010e+00
   2.0146646e+00   9.3990848e+00   3.3948665e+00
   7.1578471e+00   1.8814472e+01   5.3596345e-01
   2.0149736e+00   9.3114252e+00   3.3969364e+00
   2.0042591e+00   9.4055149e+00   3.3907513e+00
   5.9789111e+00   1.6693408e+01   1.4163804e+00
   7.9278500e+00   1.7632854e+01   4.1971010e-01
   7.2309389e+00   1.9114606e+01   4.7909188e-01
   2.0455650e+00   9.1862023e+00   3.3809639e+00
   5.6658526e+00   1.8631827e+01   8.4346797e-01
   8.2515366e+00   1.7028908e+01   2.8755745e-01
   6.7218805e+00   1.9315871e+01   5.7388601e-01
   2.3043362e+00   8.4504691e+00   3.2658699e+00
   7.0701300e+00   1.9194986e+01   5.0640504e-01
   7.7860776e+00   1.3345831e+01   7.3341745e-01
   5.5154173e+00   1.8925795e+01   8.0490481e-01
   2.0538972e+00   9.1450924e+00   3.3758743e+00
   3.1458508e+00   9.0572973e+00   3.1360891e+00
   4.5226553e+00   1.7996057e+01   1.0445113e+00
   8.1180932e+00   1.3754830e+01   2.3100518e-01
   2.0107432e+00   9.6811133e+00   3.3016762e+00
   5.2528900e+00   1.8750670e+01   8.6155233e-01
   6.8834025e+00   1.9014013e+01   5.6740878e-01
   6.8289703e+00   1.9312942e+01   5.5733336e-01
   6.2265534e+00   1.0119788e+01   1.8391356e+00
   7.8515392e+00   1.2246864e+01   1.8472088e-01
   7.6979982e+00   1.2071573e+01   4.4971048e-01
   2.0109349e+00   9.3286236e+00   3.3990390e+00
   7.9214054e+00   1.3998913e+01   6.4630527e-01
   8.0499837e+00   1.3505851e+01   2.5408979e-01
   7.0857360e+00   9.8176524e+00   2.6254957e-01
   7.9482554e+00   1.2903712e+01   2.4042396e-01
   2.0043436e+00   9.4264214e+00   3.3846591e+00
   8.1602374e+00   1.7749817e+01   3.1866998e-01
   3.8083093e+00   7.0061011e+00   2.6515723e+00
   2.0731992e+00   9.4300299e+00   3.3895560e+00
   2.0084875e+00   9.5733549e+00   3.3314690e+00
   2.0800568e+00   9.5104701e+00   3.3807544e+00
   2.8341312e+00   1.0187919e+01   3.2139166e+00
   3.2825022e+00   1.5868571e+01   1.5369095e+00
   3.5711360e+00   6.9730021e+00   2.7332236e+00
   4.8076924e+00   7.6005865e+00   2.2941134e+00
   2.6032588e+00   1.2355801e+01   2.5008695e+00
   7.4487279e+00   1.0932914e+01   2.9475858e-01
   6.4526637e+00   1.9382642e+01   6.2436726e-01
   2.0760658e+00   9.3082945e+00   3.3868131e+00
   7.3432108e+00   1.0506021e+01   1.6978842e-01
   6.3435493e+00   1.0673838e+01   1.8441635e+00
   6.9120040e+00   9.6296470e+00   7.4403125e-01
   3.7537800e+00   1.6360368e+01   1.3897372e+00
   7.4456930e+00   1.9026468e+01   4.4604398e-01
   2.1254252e+00   1.1306899e+01   2.7890657e+00
   2.7072988e+00   1.4045984e+01   1.9383317e+00
   8.3358530e+00   1.5357116e+01   2.3190770e-01
   2.4519209e+00   1.1012809e+01   2.9520792e+00
   2.0127546e+00   9.7219839e+00   3.2848761e+00
   4.3373856e+00   1.7753656e+01   1.0991601e+00
   3.1890322e+00   1.3907872e+01   2.1276424e+00
   7.1388326e+00   1.9236865e+01   4.9924751e-01
   2.1757185e+00   1.0332064e+01   3.0983597e+00
   6.4100532e+00   8.2085593e+00   3.0046839e-01
   6.5591994e+00   8.5275833e+00   1.5337728e-01
   2.3237928e+00   8.3442339e+00   3.2505681e+00
   2.4185563e+00   1.1424950e+01   2.7746097e+00
   7.1372744e+00   1.8669526e+01   5.8320361e-01
   5.9071777e+00   1.8959055e+01   7.4464230e-01
   8.0941972e+00   1.3401695e+01   1.9741792e-01
   6.6195784e+00   8.6503304e+00   1.5454528e-01
   2.1273369e+00   1.1025274e+01   2.8300905e+00
   8.2419320e+00   1.4352061e+01   2.1275858e-01
   6.8566845e+00   1.9104422e+01   5.6984481e-01
   7.4580982e+00   1.2426337e+01   1.0150487e+00
   2.6374183e+00   1.2568144e+01   2.4332217e+00
   2.0458702e+00   1.0384260e+01   3.0649204e+00
   2.0111761e+00   9.3716408e+00   3.4024596e+00
   2.0114791e+00   9.7063539e+00   3.2905584e+00
   7.6426744e+00   1.1498506e+01   1.8995640e-01
   8.2331666e+00   1.6737785e+01   3.1842180e-01
   3.3909727e+00   1.3919638e+01   2.1896781e+00
   4.6307498e+00   6.3238210e+00   1.9768448e+00
   7.8381689e+00   1.2194288e+01   1.8810060e-01
   3.4956012e+00   1.5948093e+01   1.4753395e+00
   2.6656054e+00   1.4059748e+01   1.9688433e+00
   4.2555691e+00   1.7372439e+01   1.1408677e+00
   6.2749735e+00   7.9587249e+00   6.0180964e-01
   6.1328642e+00   1.9302232e+01   6.8358437e-01
   2.0133554e+00   9.7631895e+00   3.2752054e+00
   2.6413828e+00   1.3999489e+01   2.0003656e+00
   7.2595544e+00   1.0227510e+01   1.6393832e-01
   2.0037859e+00   9.3895757e+00   3.3969208e+00
   2.0178398e+00   9.8877773e+00   3.2389559e+00
   2.2308575e+00   1.1957753e+01   2.5398483e+00
   7.1513228e+00   1.0159722e+01   5.5062183e-01
   7.7747117e+00   1.1910238e+01   1.7904619e-01
   2.1005537e+00   9.5142616e+00   3.3787255e+00
   2.9040245e+00   1.4735954e+01   1.7799283e+00
   6.6336739e+00   8.7032061e+00   2.8077499e-01
   2.2439815e+00   1.2142438e+01   2.5183808e+00
   6.1501659e+00   1.8875130e+01   7.2659534e-01
   2.8019232e+00   1.4289517e+01   1.8801875e+00
   6.6810432e+00   8.7986668e+00   1.6017983e-01
   2.0420788e+00   9.2436805e+00   3.3871510e+00
   7.2923643e+00   1.0358221e+01   1.7293746e-01
   3.3597786e+00   6.7666164e+00   2.7621563e+00
   3.4279966e+00   1.2544467e+01   2.7161009e+00
   2.0041832e+00   9.4117597e+00   3.3892767e+00
   5.8640405e+00   1.9205248e+01   7.3785346e-01
   2.0050712e+00   9.4626970e+00   3.3730869e+00
   6.4925149e+00   8.3861002e+00   2.0566102e-01
   2.1319611e+00   1.1357214e+01   2.7602633e+00
   3.1514959e+00   6.7400240e+00   2.8209036e+00
   2.5459580e+00   1.2344805e+01   2.4808042e+00
   2.4169818e+00   7.9472378e+00   3.1848450e+00
   2.0459134e+00   9.4595980e+00   3.3763359e+00
   7.4470176e+00   1.9089216e+01   4.5003672e-01
   7.7793936e+00   1.2083387e+01   2.2655827e-01
   2.0094071e+00   9.6053366e+00   3.3208177e+00
   5.7826915e+00   1.6939388e+01   1.3684069e+00
   2.0337758e+00   1.0204426e+01   3.1254295e+00
   8.3129517e+00   1.6834035e+01   2.7595127e-01
   8.3443328e+00   1.5633062e+01   2.3872562e-01
   6.5345341e+00   8.4720000e+00   1.7772178e-01
   5.8029975e+00   1.9155646e+01   7.4613196e-01
   7.8775267e+00   1.2745787e+01   3.4252388e-01
   6.8025875e+00   9.0664110e+00   1.5601090e-01
   2.0068258e+00   9.5491241e+00   3.3460126e+00
   2.8322395e+00   1.0794484e+01   3.1341840e+00
   7.0052909e+00   9.5792154e+00   1.9434835e-01
   7.0950086e+00   1.9301494e+01   5.0842142e-01
   5.1045075e+00   1.7966203e+01   1.0406347e+00
   2.3763225e+00   1.2741642e+01   2.3032326e+00
   5.7284311e+00   1.8948681e+01   7.7523582e-01
   8.1517030e+00   1.7516812e+01   3.1138271e-01
   4.0578389e+00   1.2891111e+01   2.6213390e+00
   2.0037510e+00   9.3846002e+00   3.3986683e+00
   2.0074908e+00   9.5919718e+00   3.3309788e+00
   2.1199442e+00   8.9402814e+00   3.3466409e+00
   4.5090379e+00   1.7971053e+01   1.0468577e+00
   2.0134797e+00   9.3215472e+00   3.3981008e+00
   2.0244395e+00   1.0037734e+01   3.1913011e+00
   7.0833345e+00   1.9178730e+01   5.0322649e-01
   3.2826553e+00   1.1596530e+01   2.9548660e+00
   3.0891109e+00   9.5894634e+00   3.1733282e+00
   7.0341785e+00   1.9286953e+01   5.1530813e-01
   8.2441584e+00   1.7406421e+01   3.0025676e-01
   6.5087934e+00   8.4702155e+00   5.5838915e-01
   3.5406304e+00   1.6438040e+01   1.4085401e+00
   4.4912162e+00   7.6090648e+00   2.4683031e+00
   2.1710808e+00   1.1517909e+01   2.6720533e+00
   3.0064975e+00   1.1314552e+01   3.0223826e+00
   2.0102018e+00   9.6736615e+00   3.3049651e+00
   2.8234191e+00   1.2594358e+01   2.4945273e+00
   8.2185942e+00   1.4178933e+01   2.0924635e-01
   2.4910781e+00   1.3435021e+01   2.1709296e+00
   7.7663065e+00   1.1899877e+01   1.7745902e-01
   8.1457123e+00   1.3765589e+01   2.0708219e-01
   7.9924723e+00   1.3790948e+01   4.7576698e-01
   2.0150265e+00   9.3144587e+00   3.3972452e+00
   2.0514621e+00   1.0202177e+01   3.1146380e+00
   2.0793235e+00   1.0850050e+01   2.9344169e+00
   6.9341619e+00   9.3925633e+00   1.6084414e-01
   7.6085906e+00   1.8905738e+01   4.2165458e-01
   2.5317840e+00   9.3473567e+00   3.2986581e+00
   6.3977287e+00   8.1850384e+00   3.1280733e-01
   2.0124684e+00   9.7405501e+00   3.2796008e+00
   2.9384885e+00   1.4352970e+01   1.8862870e+00
   6.4779753e+00   8.3621746e+00   3.9423906e-01
   4.3349466e+00   1.7765255e+01   1.1044100e+00
   7.2835669e+00   1.0309446e+01   1.6678580e-01
   2.1624572e+00   9.6716539e+00   3.3517961e+00
   6.8101952e+00   9.0987748e+00   1.5861810e-01
   2.0274209e+00   9.4106041e+00   3.3970517e+00
   6.4246212e+00   8.2376704e+00   2.8901395e-01
   6.8649526e+00   9.2341769e+00   1.9716022e-01
   7.1356742e+00   9.9007312e+00   1.6003626e-01
   4.1670993e+00   6.2209768e+00   2.2542175e+00
   6.7455054e+00   8.9340018e+00   1.5416078e-01
   2.3299024e+00   8.4975050e+00   3.2678043e+00
   2.3270715e+00   8.1823651e+00   3.2296222e+00
   7.8477557e+00   1.6838183e+01   6.1859083e-01
   5.4451333e+00   6.9180025e+00   1.4399421e+00
   2.9467688e+00   1.0235174e+01   3.1904264e+00
   2.0311819e+00   1.0163409e+01   3.1467225e+00
   2.0255284e+00   9.3928581e+00   3.3992341e+00
   2.2105050e+00   8.9660346e+00   3.3347636e+00
   6.8928277e+00   1.9004807e+01   5.6621151e-01
   7.3984081e+00   1.6645525e+01   9.3127170e-01
   2.7736136e+00   7.4304500e+00   3.0422763e+00
   2.0062282e+00   9.3737356e+00   3.4017117e+00
   6.8458117e+00   9.1926347e+00   2.0077374e-01
   7.5719750e+00   1.3183653e+01   9.9951073e-01
   2.0096081e+00   9.3368824e+00   3.4000143e+00
   2.0040801e+00   9.4164549e+00   3.3880367e+00
   6.5073400e+00   1.9194524e+01   6.2047612e-01
   6.4778020e+00   1.9077619e+01   6.3694502e-01
   2.0240494e+00   9.4136112e+00   3.3935350e+00
   7.8967771e+00   1.8430971e+01   3.6941693e-01
   6.5540307e+00   1.9266856e+01   5.9546593e-01
   6.5261098e+00   1.9174432e+01   6.2180342e-01
   7.6405144e+00   1.8860757e+01   4.1502843e-01
   6.5797004e+00   8.5643268e+00   1.5893195e-01
   2.5829212e+00   1.3520633e+01   2.0878143e+00
   2.7067298e+00   1.3907080e+01   1.9776925e+00
   5.6293281e+00   7.1457904e+00   1.3222343e+00
   6.6748350e+00   8.7984256e+00   2.6198400e-01
   3.4409978e+00   6.5382817e+00   2.6831168e+00
   2.4509212e+00   1.3197522e+01   2.1994887e+00
   6.9410001e+00   1.3514370e+01   1.5840905e+00
   6.4943926e+00   8.3893943e+00   2.0217864e-01
   2.0135906e+00   9.3617832e+00   3.4016455e+00
   2.0120195e+00   9.4209762e+00   3.3873912e+00
   5.9718948e+00   7.4436283e+00   8.5498393e-01
   5.0915171e+00   1.8422930e+01   9.1594132e-01
   2.0066352e+00   9.5080067e+00   3.3554789e+00
   3.1359388e+00   1.0874702e+01   3.0907030e+00
   5.4601087e+00   6.9788487e+00   1.4593242e+00
   3.6555440e+00   1.6459375e+01   1.3583289e+00
   7.4400416e+00   1.9028550e+01   4.4813652e-01
   2.1160957e+00   9.0621142e+00   3.3593371e+00
   3.3118176e+00   1.5945055e+01   1.5256510e+00
   2.0260926e+00   9.3094100e+00   3.3953581e+00
   2.0424830e+00   9.3486934e+00   3.3957760e+00
   7.1307488e+00   9.8900335e+00   1.6760109e-01
   2.0351674e+00   1.0229303e+01   3.1238189e+00
   2.0290321e+00   9.2552349e+00   3.3898258e+00
   6.9599088e+00   9.4969269e+00   3.0015053e-01
   2.1811254e+00   9.3962050e+00   3.3702907e+00
   3.4477374e+00   6.4767574e+00   2.6646613e+00
   2.0638881e+00   9.0920733e+00   3.3691224e+00
   2.4942401e+00   8.7069254e+00   3.2570956e+00
   6.8628847e+00   9.2643717e+00   3.5655469e-01
   6.5678723e+00   8.5452901e+00   1.5659810e-01
   2.0126708e+00   9.3334282e+00   3.3993396e+00
   7.6303066e+00   1.1387654e+01   1.7305584e-01
   2.0467824e+00   1.0428929e+01   3.0676693e+00
   3.7133921e+00   1.6773718e+01   1.3298423e+00
   6.7489548e+00   8.9826121e+00   3.7244928e-01
   8.2792725e+00   1.4810722e+01   2.2627610e-01
   8.1007697e+00   1.4236567e+01   3.6696457e-01
   2.1572053e+00   1.1570030e+01   2.7064452e+00
   2.1522191e+00   8.7538726e+00   3.3221079e+00
   6.6814601e+00   8.8007526e+00   1.9118748e-01
   2.0084781e+00   9.6043427e+00   3.3287689e+00
   8.0891766e+00   1.7919987e+01   3.2985760e-01
   2.0039514e+00   9.3993508e+00   3.3940895e+00
   7.5528575e+00   1.1229825e+01   2.1869875e-01
   7.4999926e+00   1.0950482e+01   1.6907999e-01
   7.3248886e+00   1.9145732e+01   4.6686699e-01
   2.4737999e+00   9.3874798e+00   3.3120468e+00
   2.0287825e+00   9.5139095e+00   3.3584331e+00
   4.3385127e+00   7.4929430e+00   2.5198291e+00
   2.0221540e+00   9.3503225e+00   3.3994333e+00
   8.2703474e+00   1.4805338e+01   2.2529863e-01
   2.8793076e+00   7.0791658e+00   2.9588530e+00
   7.5291782e+00   1.7149502e+01   7.7083414e-01
   2.0060325e+00   9.5120091e+00   3.3580273e+00
   6.7201653e+00   1.9391769e+01   5.7492955e-01
   6.5948063e+00   8.5953239e+00   1.5280741e-01
   3.1169167e+00   1.5316429e+01   1.6345288e+00
   7.0281258e+00   9.6163172e+00   1.6199934e-01
   6.6839850e+00   8.8023817e+00   1.5570000e-01
   2.5337745e+00   1.0083756e+01   3.2645964e+00
   2.1641381e+00   8.7261742e+00   3.3175538e+00
   2.0039610e+00   9.3981412e+00   3.3941464e+00
   2.0058694e+00   9.4970497e+00   3.3602151e+00
   6.9373761e+00   9.3890866e+00   1.5709485e-01
   4.0134889e+00   1.6719944e+01   1.3162998e+00
   7.3004992e+00   1.0401499e+01   2.0812677e-01
   5.9728371e+00   1.9254602e+01   7.1643325e-01
   2.0185367e+00   9.3083136e+00   3.3962445e+00
   2.1074236e+00   1.1118455e+01   2.8288184e+00
   8.2261108e+00   1.4234952e+01   2.1024965e-01
   5.4490382e+00   1.8901608e+01   8.2491941e-01
   5.2002866e+00   1.8231732e+01   9.5932681e-01
   7.5754267e+00   1.1343403e+01   2.4913963e-01
   7.8378783e+00   1.2187181e+01   1.8087416e-01
   2.0546497e+00   9.4526121e+00   3.3903278e+00
   7.6253678e+00   1.8861770e+01   4.1568800e-01
   6.2382960e+00   1.7047551e+01   1.2678568e+00
   5.1512820e+00   1.8698388e+01   8.9115360e-01
   6.7738102e+00   1.9030225e+01   5.8680133e-01
   4.2404830e+00   1.4067088e+01   2.3075834e+00
   6.2743851e+00   7.9794569e+00   6.4757210e-01
   5.9759874e+00   1.9136093e+01   7.0393267e-01
   7.3882204e+00   1.0646357e+01   1.8446116e-01
   7.5065019e+00   1.1292937e+01   4.6492940e-01
   8.2490131e+00   1.4472955e+01   2.1420984e-01
   5.8912571e+00   1.9222153e+01   7.3277640e-01
   7.4442102e+00   1.0878002e+01   2.2703696e-01
   2.0339254e+00   9.7930462e+00   3.2517187e+00
   6.8162448e+00   1.8676008e+01   6.6870763e-01
   5.9684316e+00   1.2085852e+01   2.1757562e+00
   8.3275238e+00   1.6188542e+01   2.5910534e-01
   7.5262850e+00   1.1056237e+01   1.7705028e-01
   6.1913607e+00   7.7836778e+00   5.9663974e-01
   2.8810827e+00   1.2177829e+01   2.6867883e+00
   6.9788877e+00   1.9316731e+01   5.2636713e-01
   6.5179906e+00   8.4350836e+00   2.4188887e-01
   8.2140568e+00   1.4403266e+01   2.2392116e-01
   2.1194268e+00   1.1178943e+01   2.8030367e+00
   4.4013412e+00   6.3825933e+00   2.1704000e+00
   2.0841281e+00   9.0621282e+00   3.3636819e+00
   8.2090969e+00   1.5590474e+01   3.5923543e-01
   4.4355441e+00   1.7846558e+01   1.0723722e+00
   2.0036219e+00   9.3747675e+00   3.4022251e+00
   2.0655884e+00   9.1295545e+00   3.3729368e+00
   2.2269206e+00   9.8057288e+00   3.3265531e+00
   2.0100994e+00   9.5684857e+00   3.3324996e+00
   5.6818601e+00   7.3703470e+00   1.4135394e+00
   6.6516223e+00   8.7294428e+00   1.5459190e-01
   8.2565044e+00   1.4558099e+01   2.1488240e-01
   4.2839797e+00   6.3672406e+00   2.2389210e+00
   6.9479665e+00   9.4347147e+00   2.0017540e-01
   2.6593640e+00   9.4252562e+00   3.2725839e+00
   6.8403310e+00   1.9005681e+01   5.7633707e-01
   2.3008659e+00   9.3175126e+00   3.3447676e+00
   7.7489296e+00   1.1999286e+01   2.4389543e-01
   2.7411878e+00   1.4366287e+01   1.9171849e+00
   2.3071948e+00   1.2546575e+01   2.4165163e+00
   7.9146434e+00   1.7702049e+01   4.1342137e-01
   2.4911483e+00   1.3434354e+01   2.1708591e+00
   8.0714886e+00   1.8013720e+01   3.3506806e-01
   6.9879872e+00   1.9225671e+01   5.2053912e-01
   6.8037521e+00   9.0937912e+00   2.0251935e-01
   7.8796248e+00   1.2422495e+01   1.8596702e-01
   3.3704721e+00   1.1255283e+01   3.0063067e+00
   2.1845823e+00   1.1781147e+01   2.6405602e+00
   7.1339083e+00   1.8718090e+01   5.7290193e-01
   2.5574450e+00   1.0216668e+01   3.2452982e+00
   5.1687986e+00   9.5043255e+00   2.4334147e+00
   2.0680638e+00   9.2220895e+00   3.3811546e+00
   2.0392758e+00   9.1925579e+00   3.3821514e+00
   7.6651614e+00   1.1616715e+01   2.1864944e-01
   2.1516395e+00   9.6469806e+00   3.3565624e+00
   2.0036292e+00   9.3835130e+00   3.3988326e+00
   6.9262225e+00   1.9016959e+01   5.5930443e-01
   4.4915861e+00   1.7964127e+01   1.0551111e+00
   6.9425324e+00   9.4159988e+00   1.7116289e-01
   2.0154099e+00   9.3690087e+00   3.4017134e+00
   5.9894870e+00   1.4541217e+01   1.9311133e+00
   7.4727449e+00   1.9065277e+01   4.4614794e-01
   2.8751086e+00   8.4715295e+00   3.1499956e+00
   2.0964281e+00   8.9576694e+00   3.3510996e+00
   8.3391362e+00   1.6660467e+01   2.7017372e-01
   2.1445637e+00   9.4148808e+00   3.3770758e+00
   7.2671758e+00   1.9136917e+01   4.8056395e-01
   4.3539631e+00   7.1904095e+00   2.4474739e+00
   2.0622500e+00   9.2607126e+00   3.3855962e+00
   2.0411895e+00   1.0332986e+01   3.0846787e+00
   6.4256103e+00   8.2394566e+00   3.5170195e-01
   2.0063115e+00   9.3657577e+00   3.4031939e+00
   2.1415982e+00   8.9026796e+00   3.3395571e+00
   3.2223938e+00   1.5643506e+01   1.5568673e+00
   6.4882825e+00   8.3783793e+00   3.5550864e-01
   5.6768759e+00   1.8784976e+01   7.9472308e-01
   3.4093812e+00   1.6163383e+01   1.4738777e+00
   2.0083832e+00   9.6197249e+00   3.3226442e+00
   6.1759018e+00   1.7838300e+01   1.0483177e+00
   6.6547646e+00   8.7574990e+00   3.1138127e-01
   7.8088532e+00   1.7901182e+01   4.4278419e-01
   4.2211672e+00   1.7301529e+01   1.1589046e+00
   7.5544868e+00   1.8900820e+01   4.2843684e-01
   2.1305107e+00   9.1314696e+00   3.3633839e+00
   5.5187275e+00   1.8680054e+01   8.2949712e-01
   3.7798745e+00   1.6796766e+01   1.2912774e+00
   7.9986248e+00   1.7795580e+01   3.6918726e-01
   2.0431634e+00   9.2145326e+00   3.3841002e+00
   7.1805286e+00   1.0046403e+01   1.9802585e-01
   2.3738749e+00   1.2894072e+01   2.3188313e+00
   4.6753333e+00   1.3897653e+01   2.3364127e+00
   7.6118329e+00   1.8210396e+01   4.8779302e-01
   7.9497051e+00   1.2664505e+01   1.8733765e-01
   6.1876742e+00   1.7290651e+01   1.2033218e+00
   4.3460493e+00   1.4724439e+01   2.1079618e+00
   6.8607281e+00   1.8786812e+01   6.3074815e-01
   7.3699068e+00   1.0582703e+01   1.6751502e-01
   6.5755565e+00   8.5573182e+00   1.9171479e-01
   8.2042084e+00   1.5364270e+01   3.5659552e-01
   7.7775069e+00   1.2139093e+01   2.6210324e-01
   2.4782410e+00   1.3040674e+01   2.2182690e+00
   6.6605632e+00   8.7366694e+00   1.5336804e-01
   2.0049044e+00   9.3665311e+00   3.4034211e+00
   7.3892049e+00   1.7446300e+01   7.8489664e-01
   2.1719339e+00   1.1663651e+01   2.6665377e+00
   7.0583507e+00   1.0351499e+01   9.1404253e-01
   5.5038169e+00   1.8801602e+01   8.2399014e-01
   2.4380428e+00   1.3157525e+01   2.2210929e+00
   8.1406332e+00   1.3667462e+01   2.0155726e-01
   8.3402262e+00   1.5578982e+01   2.3678407e-01
   6.6718890e+00   1.9125322e+01   6.0229296e-01
   6.8232601e+00   9.2059995e+00   4.9774019e-01
   7.3884390e+00   1.9141244e+01   4.6005968e-01
   7.3727961e+00   1.9154476e+01   4.6360222e-01
   2.6497099e+00   1.4055492e+01   2.0018806e+00
   8.1252350e+00   1.7874142e+01   3.2700957e-01
   4.1250237e+00   1.1715744e+01   2.8260864e+00
   8.3285572e+00   1.6797301e+01   2.7470080e-01
   6.6876578e+00   8.8012702e+00   1.5374690e-01
   8.3137468e+00   1.6790417e+01   2.7360302e-01
   2.8693188e+00   7.1004332e+00   2.9651290e+00
   3.3234604e+00   1.5879054e+01   1.5009022e+00
   8.0710100e+00   1.3843916e+01   3.3179675e-01
   2.6853945e+00   7.3805353e+00   3.0526965e+00
   6.1473096e+00   1.8465894e+01   8.4994361e-01
   2.0087257e+00   9.6154991e+00   3.3249141e+00
   2.3175264e+00   8.4718619e+00   3.2665452e+00
   8.1324769e+00   1.7638130e+01   3.1839151e-01
   2.4111337e+00   8.0666190e+00   3.2020675e+00
   2.1503661e+00   1.1375351e+01   2.7184348e+00
   7.9286412e+00   1.7920189e+01   3.8405006e-01
   2.5952579e+00   1.3343736e+01   2.0409721e+00
   6.4920896e+00   8.3888707e+00   1.9766039e-01
   8.2789289e+00   1.5511375e+01   2.3967477e-01
   6.1080476e+00   1.0178220e+01   2.7179731e-01
   2.5380250e+00   1.3629864e+01   2.1175375e+00
   6.5803481e+00   8.5672803e+00   1.6427487e-01
   6.4630312e+00   8.3228142e+00   2.4104515e-01
   6.4982324e+00   8.4013345e+00   1.9414713e-01
   7.9506352e+00   1.8282844e+01   3.5802941e-01
   7.4643245e+00   1.0844075e+01   1.6917618e-01
   6.5493027e+00   8.8433009e+00   1.6464998e-01
   6.4702883e+00   9.0981645e+00   1.8151610e-01
   6.5524356e+00   8.6650752e+00   1.6151258e-01
   7.6519458e+00   1.2901222e+01   1.9992328e-01
   8.3376369e+00   1.6466328e+01   2.6451612e-01
   7.5438633e+00   1.2832319e+01   2.0259180e-01
   5.7405063e+00   1.3372157e+01   4.3960485e-01
   7.2646584e+00   1.9078309e+01   4.7364420e-01
   6.7708496e+00   9.0141159e+00   1.5577522e-01
   6.1165084e+00   7.7182961e+00   6.5599415e-01
   5.0174810e+00   1.5560043e+01   7.2377433e-01
   6.2935067e+00   1.1356895e+01   2.6518921e-01
   7.0155857e+00   9.5995628e+00   1.5960094e-01
   6.6015794e+00   8.6881096e+00   1.5453299e-01
   6.7300417e+00   1.6839566e+01   4.3017745e-01
   5.8799879e+00   1.6899179e+01   5.8573138e-01
   6.5729341e+00   8.5509058e+00   1.7135421e-01
   5.9859643e+00   7.9564630e+00   6.2181524e-01
   7.3865394e+00   1.8788761e+01   4.4190786e-01
   6.5900412e+00   8.5885803e+00   1.5242077e-01
   6.4081398e+00   8.8573718e+00   1.9447040e-01
   6.6029810e+00   8.6309731e+00   1.5349201e-01
   6.5876853e+00   8.5856138e+00   1.4841946e-01
   6.5312950e+00   8.4663699e+00   2.2207766e-01
   6.5548669e+00   8.5207420e+00   1.5481691e-01
   6.5386378e+00   8.4863982e+00   1.6521032e-01
   6.7624716e+00   9.3024987e+00   1.5975166e-01
   5.5572340e+00   1.4740022e+01   5.4120948e-01
   6.1149297e+00   1.2641948e+01   3.3838723e-01
   7.3256409e+00   1.9100373e+01   4.6677623e-01
   6.7120901e+00   8.8708200e+00   1.5487254e-01
   6.5604149e+00   8.5238626e+00   1.8390831e-01
   6.5085221e+00   9.9819196e+00   1.9775560e-01
   6.5900410e+00   8.5886009e+00   1.5237609e-01
   2.1035029e+00   9.8616517e+00   3.0810353e+00
   6.5684071e+00   8.6341104e+00   1.5793553e-01
   6.5813410e+00   8.5714616e+00   1.5395429e-01
   6.5885716e+00   8.5856274e+00   1.5276683e-01
   3.7930499e+00   8.3159547e+00   1.6313763e+00
   6.4657266e+00   9.9576689e+00   2.0292811e-01
   5.0069935e+00   1.0636504e+01   5.7275908e-01
   5.5144473e+00   6.9489013e+00   1.2447077e+00
   3.6841588e+00   1.2899101e+01   1.1415731e+00
   6.7391380e+00   1.5586476e+01   3.6856284e-01
   7.9329856e+00   1.5605514e+01   2.5911332e-01
   2.7289584e+00   1.4218237e+01   1.9206194e+00
   6.6393886e+00   9.1257198e+00   1.6260669e-01
   6.3622386e+00   8.1393308e+00   4.0231914e-01
   3.7371595e+00   6.3107792e+00   2.5034879e+00
   6.5840026e+00   8.5748750e+00   1.5937960e-01
   6.6067154e+00   8.6588238e+00   1.5381058e-01
   8.3307041e+00   1.6667886e+01   2.7116658e-01
   6.9205502e+00   1.0115676e+01   1.6926012e-01
   6.3395866e+00   8.6669434e+00   2.2111335e-01
   4.8191296e+00   1.3691299e+01   6.9398112e-01
   5.9520960e+00   1.0215151e+01   3.0858153e-01
   7.0516679e+00   9.7128614e+00   1.6044649e-01
   6.5847262e+00   8.5767622e+00   1.5739597e-01
   5.0537134e+00   1.1731240e+01   5.6665322e-01
   4.0123612e+00   7.0779805e+00   1.9597671e+00
   5.0606376e+00   1.5318370e+01   6.9858028e-01
   8.1480810e+00   1.7740788e+01   3.2015330e-01
   5.7861406e+00   1.5561461e+01   5.3186937e-01
   6.6216734e+00   8.6536962e+00   1.5355484e-01
   5.2007545e+00   1.4270225e+01   6.0872609e-01
   4.3861998e+00   6.3418670e+00   2.0655304e+00
   6.5896745e+00   8.5873039e+00   1.5401740e-01
   3.7086831e+00   1.1124390e+01   1.1640670e+00
   6.7012469e+00   8.8343295e+00   1.5463315e-01
   6.5847112e+00   8.5797436e+00   1.4899952e-01
   3.5562005e+00   1.0561869e+01   1.3180309e+00
   7.3753987e+00   1.2181945e+01   1.9475860e-01
   7.5208895e+00   1.2392856e+01   1.9363489e-01
   6.5875488e+00   8.5838896e+00   1.5222534e-01
   6.5895889e+00   8.5871915e+00   1.5370435e-01
   6.5873988e+00   8.5823755e+00   1.5645508e-01
   6.7567059e+00   1.2333490e+01   2.4098562e-01
   4.1466736e+00   1.5245986e+01   1.0059535e+00
   6.6833570e+00   8.8922205e+00   1.5540053e-01
   5.8389713e+00   7.2553561e+00   9.6035526e-01
   6.5856180e+00   8.5786517e+00   1.5670761e-01
   7.6324049e+00   1.4202661e+01   2.3416904e-01
   8.0673988e+00   1.7943618e+01   3.3417032e-01
   5.6317872e+00   1.7897736e+01   7.0441760e-01
   5.2272785e+00   7.6555063e+00   1.0516433e+00
   7.0235116e+00   1.8996586e+01   5.0308517e-01
   6.6293738e+00   8.6978598e+00   1.5389219e-01
   6.9604738e+00   1.4693605e+01   3.0451850e-01
   7.1082877e+00   1.1842291e+01   1.9926758e-01
   6.5512517e+00   8.5062671e+00   1.8029696e-01
   7.7220197e+00   1.7401941e+01   3.3987058e-01
   6.5890146e+00   8.5859312e+00   1.5422394e-01
   5.6547676e+00   7.0237555e+00   1.1440082e+00
   6.5049015e+00   8.4142619e+00   1.9224513e-01
   7.7470693e+00   1.6111699e+01   2.8789686e-01
   5.6567227e+00   1.4558891e+01   5.0995086e-01
   6.4962795e+00   8.7911539e+00   1.7381341e-01
   7.8363674e+00   1.2512780e+01   1.8736153e-01
   6.5592158e+00   8.5211694e+00   1.8211695e-01
   4.8250499e+00   1.1689664e+01   6.3572481e-01
   7.0047663e+00   9.5542213e+00   1.5925844e-01
   7.1014116e+00   1.3724809e+01   2.5566048e-01
   5.6844129e+00   1.3040931e+01   4.3923388e-01
   6.5861557e+00   8.5798255e+00   1.5812242e-01
   6.9491798e+00   1.0024872e+01   1.6653363e-01
   6.2547916e+00   9.2437684e+00   2.3088974e-01
   6.5847504e+00   8.5765127e+00   1.5768154e-01
   5.7234123e+00   7.2465553e+00   1.0337411e+00
   6.9076182e+00   1.6346740e+01   3.8158035e-01
   6.3732724e+00   8.1498222e+00   3.9331892e-01
   6.8942720e+00   1.9071665e+01   5.2744931e-01
   6.5935666e+00   8.6027639e+00   1.5331478e-01
   6.6088653e+00   8.6265700e+00   1.5339759e-01
   3.8869256e+00   1.6166355e+01   1.1889852e+00
   5.8118781e+00   9.6930525e+00   3.4550101e-01
   6.8373969e+00   1.2606310e+01   2.4202482e-01
   6.8363866e+00   1.4495479e+01   3.1044120e-01
   6.5145184e+00   8.4275955e+00   2.2553561e-01
   5.2410731e+00   1.8685255e+01   8.6316099e-01
   6.5868398e+00   8.5812034e+00   1.5580447e-01
   6.5093634e+00   8.4202310e+00   2.4590124e-01
   4.9055716e+00   9.3463497e+00   6.9282753e-01
   6.5462222e+00   8.4981479e+00   1.7372862e-01
   8.2103742e+00   1.4217351e+01   2.1101040e-01
   6.8820720e+00   9.2572472e+00   1.5728744e-01
   6.6429651e+00   8.8706663e+00   1.5623627e-01
   6.5929900e+00   8.5947742e+00   1.5321439e-01
   5.1104392e+00   7.5611272e+00   1.1453557e+00
   4.5817103e+00   1.6095592e+01   8.9057418e-01
   6.4976928e+00   8.6050185e+00   1.8115386e-01
   6.1878780e+00   7.8453849e+00   5.8035726e-01
   6.9799319e+00   1.8124360e+01   4.6075289e-01
   6.5376040e+00   8.4760375e+00   2.1088412e-01
   6.5790517e+00   8.5644349e+00   1.6226368e-01
   6.3996612e+00   9.0178645e+00   1.9621098e-01
   2.8052335e+00   1.4409165e+01   1.8519902e+00
   7.1799548e+00   1.0295912e+01   1.6558127e-01
   6.5741275e+00   8.5535139e+00   1.7031818e-01
   6.4363347e+00   8.2656935e+00   2.7719963e-01
   6.5915169e+00   8.5917665e+00   1.5319725e-01
   6.9213833e+00   1.0825190e+01   1.8457376e-01
   6.5908579e+00   8.5917809e+00   1.5322285e-01
   5.4084470e+00   1.5008758e+01   5.9002110e-01
   7.5609239e+00   1.1240749e+01   1.7296242e-01
   6.6152484e+00   8.6444396e+00   1.5350627e-01
   6.3845831e+00   8.2291440e+00   3.7515303e-01
   2.2450950e+00   1.2180461e+01   2.5198350e+00
   3.5687123e+00   1.4604974e+01   1.2636901e+00
   6.6376050e+00   8.6884331e+00   1.5375767e-01
   6.5893959e+00   8.5874403e+00   1.5215972e-01
   6.5468074e+00   8.5039507e+00   1.5935809e-01
   5.4144244e+00   1.3415048e+01   5.1749262e-01
   6.3911234e+00   8.1711397e+00   3.2394272e-01
   5.9544335e+00   1.0050513e+01   3.0729414e-01
   7.7607052e+00   1.1887662e+01   1.7920071e-01
   6.1586824e+00   1.0072432e+01   2.5904129e-01
   6.0202637e+00   1.1782161e+01   3.2512042e-01
   7.0454818e+00   1.2505680e+01   2.2133961e-01
   8.0073813e+00   1.8068913e+01   3.4405737e-01
   6.4944577e+00   8.7457282e+00   1.7437282e-01
   6.6332922e+00   8.6892591e+00   1.5378449e-01
   6.5763455e+00   8.5605618e+00   1.5766877e-01
   6.5816146e+00   8.5709127e+00   1.5677909e-01
   6.5387399e+00   8.4853867e+00   1.6870325e-01
   6.3248570e+00   1.0243524e+01   2.3098385e-01
   5.7505483e+00   1.3528128e+01   4.4370421e-01
   6.1913726e+00   8.2045545e+00   4.3919937e-01
   5.8856669e+00   7.3633543e+00   9.0364531e-01
   6.5906477e+00   8.5894048e+00   1.5318295e-01
   5.9777350e+00   7.4504647e+00   8.1278994e-01
   5.5585862e+00   1.6184921e+01   6.1662737e-01
   6.5931343e+00   8.5947110e+00   1.5321703e-01
   3.6275477e+00   7.2150568e+00   2.1800999e+00
   3.7247089e+00   6.7477728e+00   2.3033608e+00
   2.4481594e+00   1.0585538e+01   2.4058036e+00
   5.6237946e+00   9.7028480e+00   3.9918882e-01
   8.3420299e+00   1.5565659e+01   2.3870105e-01
   3.0651311e+00   1.4990971e+01   1.6474364e+00
   2.9157057e+00   7.7368538e+00   2.6350751e+00
   6.3910022e+00   1.0973317e+01   2.3954933e-01
   6.3638805e+00   8.2685943e+00   3.5623845e-01
   5.0000791e+00   6.4581625e+00   1.6943380e+00
   5.8423708e+00   1.8024637e+01   6.6278225e-01
   6.5895571e+00   8.5863270e+00   1.5590083e-01
   6.1008010e+00   7.6532861e+00   6.8083273e-01
   4.9114617e+00   1.0863928e+01   6.0245376e-01
   3.1459661e+00   1.4183013e+01   1.5362512e+00
   6.5793915e+00   8.6820423e+00   1.5648613e-01
   4.1190790e+00   1.5797192e+01   1.0519566e+00
   6.6018589e+00   8.6294844e+00   1.5349619e-01
   6.5767183e+00   8.5592060e+00   1.6600937e-01
   5.7667393e+00   1.7451983e+01   6.4416469e-01
   7.3810020e+00   1.1729015e+01   1.8476789e-01
   7.9891094e+00   1.2839222e+01   1.9018757e-01
   7.4988308e+00   1.1784993e+01   1.8219811e-01
   6.6174676e+00   1.6378521e+01   4.2346049e-01
   6.5451734e+00   8.4920413e+00   1.9168770e-01
   4.6622640e+00   1.1986049e+01   6.9444834e-01
   6.5635091e+00   8.5361349e+00   1.5759675e-01
   2.1198870e+00   8.8577797e+00   3.3373655e+00
   6.6380016e+00   8.8408569e+00   1.5588986e-01
   6.8391838e+00   1.4791379e+01   3.2203030e-01
   6.5648113e+00   8.6682354e+00   1.5864236e-01
   6.5729286e+00   8.5518865e+00   1.6400549e-01
   6.4979216e+00   8.6516507e+00   1.7579324e-01
   6.5563967e+00   8.5159253e+00   1.9058592e-01
   2.2588822e+00   8.4095882e+00   3.2560643e+00
   8.0561178e+00   1.8009173e+01   3.3772729e-01
   4.8768221e+00   1.0973792e+01   6.1355814e-01
   7.5878366e+00   1.7625610e+01   3.6219209e-01
   6.4830769e+00   8.6850380e+00   1.7903034e-01
   6.5908660e+00   8.5946925e+00   1.5329188e-01
   7.3552530e+00   1.5018908e+01   2.7933116e-01
   6.5899637e+00   8.5876309e+00   1.5448806e-01
   6.4970153e+00   8.7143525e+00   1.7435366e-01
   6.5848643e+00   8.5800039e+00   1.4906052e-01
   6.5816476e+00   8.5711283e+00   1.5624297e-01
   6.5494823e+00   8.5013516e+00   1.8625169e-01
   6.8192124e+00   9.6402625e+00   1.6387495e-01
   5.9955074e+00   1.1277028e+01   3.1572710e-01
   5.7275790e+00   7.1892992e+00   1.0522739e+00
   6.6322776e+00   8.9923048e+00   1.5916010e-01
   6.5843106e+00   8.5785763e+00   1.5002579e-01
   2.8116658e+00   1.2454709e+01   1.8152980e+00
   6.5078654e+00   8.8839857e+00   1.7139379e-01
   6.5876113e+00   8.5840325e+00   1.5216342e-01
   6.5614262e+00   8.5628989e+00   1.7225730e-01
   5.6665040e+00   1.1372249e+01   3.9287827e-01
   6.6407024e+00   9.0988427e+00   1.6149571e-01
   5.9601447e+00   7.9797082e+00   6.1786243e-01
   6.5919644e+00   8.6023751e+00   1.5337018e-01
   8.2439353e+00   1.7202354e+01   2.9393504e-01
   6.1858824e+00   1.0447798e+01   2.5941658e-01
   6.6005649e+00   8.6542912e+00   1.5393688e-01
   6.5902681e+00   8.5889007e+00   1.5269451e-01
   3.9176737e+00   1.7103008e+01   1.2474897e+00
   3.8841458e+00   1.6747178e+01   1.2349826e+00
   4.2539420e+00   6.2625651e+00   2.1811463e+00
   6.3958238e+00   8.1812594e+00   3.3134752e-01
   7.1343142e+00   9.8964619e+00   1.6167599e-01
   6.5890691e+00   8.5846023e+00   1.5804012e-01
   6.5850584e+00   8.5774018e+00   1.5893549e-01
   5.3033363e+00   1.8741580e+01   8.4970002e-01
   7.3972402e+00   1.0637985e+01   1.6743275e-01
   6.2186546e+00   1.7297496e+01   5.4023018e-01
   6.5842999e+00   8.5767839e+00   1.6010057e-01
   7.8919419e+00   1.6109908e+01   2.7797306e-01
   6.5009957e+00   8.3998667e+00   2.2846632e-01
   6.5087345e+00   8.6952504e+00   1.7171345e-01
   5.1657266e+00   8.8833713e+00   6.6328468e-01
   5.7948884e+00   1.3217413e+01   4.2212244e-01
   7.8340438e+00   1.5851863e+01   2.7302127e-01
   6.3450076e+00   9.6959686e+00   2.1522884e-01
   4.8624482e+00   1.6633079e+01   8.3323071e-01
   4.2803371e+00   1.7663405e+01   1.1215393e+00
   6.5766019e+00   8.5585774e+00   1.6697090e-01
   6.5898974e+00   8.5874085e+00   1.5477914e-01
   5.1467481e+00   1.8662644e+01   8.8923203e-01
   6.9281436e+00   1.9285837e+01   5.3509555e-01
   7.6802079e+00   1.2200585e+01   1.8518444e-01
   6.4663508e+00   8.7732905e+00   1.8085460e-01
   6.5498138e+00   8.5114508e+00   1.5405565e-01
   6.6678158e+00   1.6355337e+01   4.1487786e-01
   4.8536348e+00   1.0459069e+01   6.2707007e-01
   4.4979459e+00   1.4987537e+01   8.5659972e-01
   6.6504524e+00   8.7241138e+00   1.5398379e-01
   6.2372342e+00   8.8781953e+00   2.4080587e-01
   5.6616803e+00   1.7161657e+01   6.5054177e-01
   2.3584312e+00   1.2706011e+01   2.3387023e+00
   4.1978318e+00   1.3936571e+01   9.2044819e-01
   4.6416680e+00   1.8006876e+01   1.0045308e+00
   6.3365930e+00   8.0667876e+00   4.2408882e-01
   6.6049946e+00   8.7144121e+00   1.5524115e-01
   6.0521012e+00   7.9060262e+00   6.1886323e-01
   2.9827065e+00   1.0824163e+01   1.7661719e+00
   4.5232944e+00   1.6946720e+01   9.6829576e-01
   5.3330891e+00   1.1496387e+01   4.8220852e-01
   8.2888500e+00   1.6495669e+01   2.6785753e-01
   7.5554477e+00   1.4072094e+01   2.3479471e-01
   5.5115009e+00   1.0816296e+01   4.2535277e-01
   6.5548327e+00   1.5554047e+01   3.9274327e-01
   6.4143719e+00   8.5095923e+00   2.3869302e-01
   2.8204315e+00   7.5631428e+00   2.8090858e+00
   3.1348456e+00   9.9413381e+00   1.7678559e+00
   7.8871901e+00   1.2456465e+01   1.8571538e-01
   7.2301242e+00   1.0151064e+01   1.6356048e-01
   6.5588515e+00   8.5239146e+00   1.9029631e-01
   5.1550599e+00   1.7666502e+01   8.1453958e-01
   6.8850300e+00   9.2939534e+00   1.5759878e-01
   8.2272504e+00   1.4248778e+01   2.1127440e-01
   3.5910459e+00   9.6697949e+00   1.4353596e+00
   7.5871150e+00   1.8924896e+01   4.2531024e-01
   6.3974651e+00   8.9038700e+00   1.9646355e-01
   5.6861261e+00   1.9058804e+01   7.7144795e-01
   6.6234904e+00   1.4291055e+01   3.2797667e-01
   6.9634339e+00   1.0383660e+01   1.7297987e-01
   6.7885543e+00   9.9460360e+00   1.7147896e-01
   5.1066313e+00   1.8556664e+01   8.9296853e-01
   7.0592990e+00   1.7681104e+01   4.2668000e-01
   7.5748893e+00   1.1761754e+01   1.8006426e-01
   5.8418189e+00   1.1509863e+01   3.5475265e-01
   5.8938767e+00   1.7651230e+01   6.2786950e-01
   6.3853085e+00   8.1867554e+00   3.7616745e-01
   6.5666876e+00   8.5383368e+00   1.7053583e-01
   6.5436934e+00   8.4981927e+00   1.5878550e-01
   5.9415163e+00   9.4723005e+00   3.1177021e-01
   6.5762826e+00   8.5614960e+00   1.5480793e-01
   5.3913313e+00   1.4363072e+01   5.6306506e-01
   5.3210524e+00   1.0434460e+01   4.7928460e-01
   6.0175693e+00   1.3406432e+01   3.8590760e-01
   5.9601999e+00   8.1631596e+00   5.3613135e-01
   8.2927692e+00   1.4895926e+01   2.2371289e-01
   5.7320679e+00   1.2652437e+01   4.1421091e-01
   5.4212095e+00   1.8873425e+01   8.2710078e-01
   7.1941392e+00   1.0052966e+01   1.6282055e-01
   7.4418705e+00   1.3554611e+01   2.2648328e-01
   6.5752721e+00   8.5593522e+00   1.5545587e-01
   6.5842132e+00   8.5754847e+00   1.5907929e-01
   6.3611631e+00   1.0186978e+01   2.2396945e-01
   6.5597327e+00   8.5262218e+00   1.8901526e-01
   5.9637759e+00   1.4067757e+01   4.2381791e-01
   5.4114232e+00   1.4029006e+01   5.4297182e-01
   6.5837966e+00   8.5992281e+00   1.5464883e-01
   6.3806768e+00   9.2406989e+00   2.0145329e-01
   6.4839195e+00   8.3651178e+00   2.3241781e-01
   6.5389613e+00   8.4832886e+00   1.7788682e-01
   2.0469466e+00   9.1564209e+00   3.3774976e+00
   7.3123683e+00   1.0545275e+01   1.6709503e-01
   6.5185820e+00   8.4407025e+00   1.8876754e-01
   5.9348591e+00   7.5734639e+00   8.1304851e-01
   5.8305664e+00   9.5939084e+00   3.4165239e-01
   6.5905096e+00   8.5891667e+00   1.5320903e-01
   6.0366610e+00   1.0008321e+01   2.8690307e-01
   3.1754202e+00   7.1513371e+00   2.6082931e+00
   2.0558286e+00   1.0560097e+01   3.0211955e+00
   7.4039532e+00   1.7967176e+01   3.9796660e-01
   4.0372030e+00   1.5425068e+01   1.0654928e+00
   3.8043613e+00   1.2528378e+01   1.0712269e+00
   3.8923871e+00   6.6134449e+00   2.2433512e+00
   6.5502592e+00   8.6724800e+00   1.6188567e-01
   6.5374763e+00   8.4833145e+00   1.6772618e-01
   5.4179789e+00   1.8501743e+01   8.0055372e-01
   6.5875800e+00   8.5853442e+00   1.4860450e-01
   6.5735107e+00   8.5519111e+00   1.6975054e-01
   7.6543221e+00   1.8542686e+01   3.9846834e-01
   6.5370113e+00   8.7772027e+00   1.6474727e-01
   6.5889464e+00   8.5858060e+00   1.5419925e-01
   8.0008940e+00   1.3007997e+01   1.9271575e-01
   3.1534897e+00   1.1282839e+01   1.5610810e+00
   6.4334740e+00   8.2599067e+00   2.7082650e-01
   2.1077142e+00   1.0133734e+01   3.0117605e+00
   6.5396058e+00   8.4802984e+00   1.9816104e-01
   2.4335983e+00   1.2998651e+01   2.2365276e+00
   8.0463232e+00   1.8062246e+01   3.4070845e-01
   7.4606362e+00   1.1173098e+01   1.7324314e-01
   4.3535884e+00   1.7782080e+01   1.1000726e+00
   6.5647188e+00   8.5352508e+00   1.6781395e-01
   6.8170054e+00   9.1061978e+00   1.5632183e-01
   6.5635614e+00   8.5385918e+00   1.5134767e-01
   6.5074867e+00   8.4137733e+00   2.1762556e-01
   7.4657821e+00   1.6690573e+01   3.3394918e-01
   6.1074868e+00   7.6425530e+00   6.7778733e-01
   7.6247748e+00   1.2457559e+01   1.9143665e-01
   6.5402577e+00   8.6520956e+00   1.6456181e-01
   6.5841731e+00   8.5754839e+00   1.5817519e-01
   5.1191081e+00   1.4030711e+01   6.2059974e-01
   2.5016864e+00   1.3304248e+01   2.1528199e+00
   7.9572994e+00   1.3150328e+01   1.9601650e-01
   6.4286355e+00   8.2496208e+00   2.8492886e-01
   6.5870723e+00   8.5842835e+00   1.4885810e-01
   6.2908246e+00   7.9691464e+00   4.5936765e-01
   7.1347535e+00   1.1803979e+01   1.9695081e-01
   5.9233929e+00   1.0130170e+01   3.1535622e-01
   2.3998232e+00   9.3239520e+00   2.7618508e+00
   7.2460315e+00   1.4919453e+01   2.8514425e-01
   6.5017599e+00   1.0171489e+01   2.0352960e-01
   4.6233899e+00   1.2933694e+01   7.3013847e-01
   6.8971593e+00   1.8439253e+01   4.9037280e-01
   7.4420166e+00   1.7035942e+01   3.5103253e-01
   6.6055034e+00   9.0390460e+00   1.6356847e-01
   6.3517006e+00   8.0928674e+00   3.9548713e-01
   6.5819431e+00   8.5702266e+00   1.6061519e-01
   6.5754387e+00   8.5563232e+00   1.6846447e-01
   6.5522643e+00   8.5161795e+00   1.5382040e-01
   6.5819247e+00   8.5745241e+00   1.4878728e-01
   6.5339726e+00   8.6246093e+00   1.6698910e-01
   5.6438938e+00   1.4119263e+01   4.9219938e-01
   5.8143060e+00   9.7252939e+00   3.4432781e-01
   5.4809796e+00   1.6067969e+01   6.2851440e-01
   6.5343311e+00   1.1420677e+01   2.3521655e-01
   2.9791504e+00   1.5099518e+01   1.7313845e+00
   6.5782265e+00   8.5661465e+00   1.5228352e-01
   6.8988104e+00   1.2650639e+01   2.3786028e-01
   6.5824737e+00   8.5718541e+00   1.6197189e-01
   5.6323740e+00   1.0851393e+01   3.9409058e-01
   5.3244388e+00   1.8813948e+01   8.4934777e-01
   6.4171674e+00   8.2279197e+00   3.3635251e-01
   5.5218489e+00   7.8743050e+00   8.3044594e-01
   6.5893509e+00   8.5853991e+00   1.5731122e-01
   3.8688683e+00   6.9428504e+00   2.1128967e+00
   4.2282761e+00   7.7544293e+00   1.5391821e+00
   6.6627366e+00   8.7774778e+00   1.5436640e-01
   6.5841847e+00   8.5762688e+00   1.5538453e-01
   3.2248381e+00   8.1082684e+00   2.1883904e+00
   6.5978936e+00   8.6929520e+00   1.5520249e-01
   7.7221491e+00   1.7590086e+01   3.4791678e-01
   6.8798000e+00   9.2667686e+00   1.5737288e-01
   6.1847483e+00   9.0762585e+00   2.4996025e-01
   6.5350180e+00   8.4750829e+00   1.8006862e-01
   8.1896428e+00   1.6782756e+01   2.8272001e-01
   6.5900161e+00   8.5875439e+00   1.5501489e-01
   4.9455133e+00   1.8082353e+01   9.0680181e-01
   6.4930930e+00   8.9205678e+00   1.7477458e-01
   7.3607406e+00   1.3512493e+01   2.3005337e-01
   5.1091778e+00   1.1551913e+01   5.4718953e-01
   3.7668405e+00   6.4138490e+00   2.4297764e+00
   4.5748998e+00   1.6760095e+01   9.3645371e-01
   6.8983347e+00   1.9067086e+01   5.2652623e-01
   6.5818174e+00   8.5718219e+00   1.5528947e-01
   8.1509254e+00   1.7593569e+01   3.1427416e-01
   6.5873751e+00   8.5824285e+00   1.5521979e-01
   7.7354723e+00   1.3399906e+01   2.0808160e-01
   6.3290315e+00   1.9279486e+01   6.4156906e-01
   6.5742946e+00   8.5563137e+00   1.5868070e-01
   6.5735037e+00   8.5527578e+00   1.6466090e-01
   4.6256977e+00   1.6293287e+01   8.8817773e-01
   4.9751722e+00   1.4026552e+01   6.6139019e-01
   6.5902521e+00   8.5886015e+00   1.5341613e-01
   6.4598075e+00   8.3194273e+00   2.9866036e-01
   5.9838654e+00   1.0941196e+01   3.1110054e-01
   5.5028202e+00   8.7322305e+00   5.4392698e-01
   6.5906929e+00   8.5894201e+00   1.5318658e-01
   6.6556518e+00   8.7371605e+00   1.5406448e-01
   6.6041904e+00   8.6191735e+00   1.5335712e-01
   6.5150262e+00   8.4342801e+00   1.8907681e-01
   6.5457206e+00   8.5019305e+00   1.5914278e-01
   6.9786123e+00   9.5091081e+00   1.5898334e-01
   6.1395283e+00   8.2677800e+00   4.2796561e-01
   4.3930478e+00   6.7052115e+00   1.8846975e+00
   7.4397248e+00   1.1384201e+01   1.7675563e-01
   6.3867256e+00   8.2644367e+00   3.5665999e-01
   6.5810883e+00   8.6061082e+00   1.5525023e-01
   6.5577244e+00   8.6367691e+00   1.6036351e-01
   5.3007196e+00   6.9640303e+00   1.3305736e+00
   5.5988592e+00   8.0823690e+00   7.1461017e-01
   6.5876265e+00   8.5828930e+00   1.5587668e-01
   5.2110608e+00   9.0940640e+00   5.9811865e-01
   6.2020274e+00   1.4944032e+01   4.2035436e-01
   5.5252473e+00   1.8302464e+01   7.5861495e-01
   6.6343287e+00   9.7347111e+00   1.7816411e-01
   5.9777004e+00   1.7508981e+01   6.0108492e-01
   6.3246519e+00   8.0617209e+00   4.4461927e-01
   5.2941207e+00   1.8761412e+01   8.5391838e-01
   6.8047029e+00   9.1728354e+00   1.5700054e-01
   6.2217167e+00   9.8445648e+00   2.4245499e-01
   2.3206340e+00   1.1109960e+01   2.5013099e+00
   6.6554985e+00   8.7370636e+00   1.5405915e-01
   6.5218079e+00   8.4452318e+00   2.3171022e-01
   6.5685486e+00   8.5428980e+00   1.6610517e-01
   6.7725658e+00   1.0261876e+01   1.7975410e-01
   3.4177578e+00   6.4948699e+00   2.6792356e+00
   6.2718057e+00   7.9328911e+00   4.8618078e-01
   2.2631147e+00   1.1268945e+01   2.5657380e+00
   6.5097928e+00   8.4239657e+00   1.9057890e-01
   6.6832373e+00   8.8947225e+00   1.5544552e-01
   6.3059197e+00   8.0014307e+00   4.4691488e-01
   6.3476998e+00   8.0816942e+00   3.8083303e-01
   6.3332334e+00   8.0526046e+00   4.0040818e-01
   3.3729050e+00   9.5603304e+00   1.6413199e+00
   6.2318675e+00   7.8682804e+00   5.4384946e-01
   3.7292592e+00   1.6755575e+01   1.3214467e+00
   5.8444310e+00   1.9196526e+01   7.4265432e-01
   6.5233418e+00   8.4506326e+00   1.8549754e-01
   5.0087071e+00   1.1002094e+01   5.7193230e-01
   5.4267151e+00   1.0673042e+01   4.4810533e-01
   6.6197789e+00   1.9329205e+01   5.8988211e-01
   5.8133808e+00   1.9110488e+01   7.4372481e-01
   4.8866588e+00   6.8846686e+00   1.5481341e+00
   3.3206003e+00   7.2813632e+00   2.4165145e+00
   4.7769424e+00   9.7604386e+00   6.9728907e-01
   6.8054671e+00   9.2950166e+00   1.5846971e-01
   6.5671724e+00   8.5384960e+00   1.7471707e-01
   6.5905184e+00   8.5891175e+00   1.5338289e-01
   6.5419966e+00   8.6549993e+00   1.6404416e-01
   6.5044139e+00   9.6931662e+00   1.9105985e-01
   5.8763466e+00   9.0223351e+00   3.3958939e-01
   7.7591542e+00   1.4229046e+01   2.2812984e-01
   6.1630471e+00   1.8529483e+01   6.2592811e-01
   6.7701730e+00   9.0111651e+00   1.5574971e-01
   3.2037547e+00   1.5672685e+01   1.5844805e+00
