# Supplementary material for: Rethinking Colour Constancy
Source: PLoS One. 2015 Sep 10;10(9):e0135029. doi: 10.1371/journal.pone.0135029 (PMC4565710; doi:10.1371/journal.pone.0135029)
Supplement: S1 Dataset — (ZIP) [file pone.0135029.s002.zip › 5-TransitionMetamerReflectanceData/NtoG_20munsells/targetXYZ_4.txt]

   4.0146392e+00   1.9661308e+01   1.4086144e+00
   3.1499264e+00   1.8012857e+01   1.8497875e+00
   2.7888191e+00   1.6616062e+01   2.2325643e+00
   4.5614647e+00   2.0195620e+01   1.2653799e+00
   6.9776709e+00   9.4679350e+00   8.2042024e-02
   3.6426832e+00   1.8984453e+01   1.5758852e+00
   4.8016901e+00   1.4008160e+01   1.9459991e+00
   3.4755918e+00   1.8710192e+01   1.6600546e+00
   7.0029419e+00   9.5290230e+00   9.2836163e-02
   2.6055612e+00   1.6550398e+01   2.2576996e+00
   2.6015010e+00   1.6508203e+01   2.2567351e+00
   5.5843319e+00   2.1393627e+01   9.1986210e-01
   8.4369740e+00   1.4131332e+01   1.2053809e-01
   7.2187227e+00   1.0044987e+01   9.4609174e-02
   7.5473115e+00   2.1666090e+01   5.1322432e-01
   3.9857667e+00   1.9329578e+01   1.5055225e+00
   3.4126283e+00   1.8584527e+01   1.6973511e+00
   2.6063639e+00   1.6551757e+01   2.2574962e+00
   8.6318264e+00   1.5290645e+01   1.4622312e-01
   6.0653488e+00   2.1576261e+01   8.1848641e-01
   6.3657985e+00   2.1789757e+01   7.5140668e-01
   8.8091304e+00   1.8729668e+01   2.3567004e-01
   7.9973226e+00   1.3680505e+01   7.2791012e-01
   2.6153653e+00   1.6545979e+01   2.2566640e+00
   8.8085403e+00   1.6932600e+01   1.8751507e-01
   4.4241687e+00   1.0772870e+01   1.8426144e+00
   6.3783674e+00   8.5543858e+00   7.0064544e-01
   3.6485374e+00   1.9042837e+01   1.5721205e+00
   2.7085241e+00   1.6866843e+01   2.1671980e+00
   8.0589194e+00   2.1133927e+01   4.1461859e-01
   8.0709152e+00   1.9794631e+01   6.7717566e-01
   8.7783655e+00   1.9046928e+01   2.4868788e-01
   7.6020483e+00   2.1494504e+01   5.0949374e-01
   6.9745823e+00   9.4611311e+00   8.2810283e-02
   8.8241665e+00   1.6946926e+01   1.8269074e-01
   8.6909802e+00   1.9229991e+01   2.9262157e-01
   8.4509564e+00   1.4182969e+01   1.3034496e-01
   2.6347229e+00   1.6643791e+01   2.2321434e+00
   8.2895170e+00   1.3472083e+01   1.1879323e-01
   7.8607408e+00   1.8715577e+01   9.5457106e-01
   7.6640793e+00   1.1254645e+01   9.6811687e-02
   6.9360917e+00   9.3784456e+00   9.7606871e-02
   3.0561675e+00   1.7789530e+01   1.9098670e+00
   2.7724105e+00   1.7048826e+01   2.1156484e+00
   7.7394135e+00   2.1488032e+01   4.7782882e-01
   4.1577043e+00   1.9870962e+01   1.3488355e+00
   8.8044314e+00   1.8652329e+01   2.3810672e-01
   3.5360484e+00   1.8745246e+01   1.6438253e+00
   7.5916395e+00   2.1555445e+01   5.1023249e-01
   7.9988098e+00   2.1222382e+01   4.2311945e-01
   7.9839475e+00   1.2313880e+01   1.0985213e-01
   5.1073924e+00   2.0914582e+01   1.0438691e+00
   2.6874471e+00   1.1840661e+01   2.0780663e+00
   7.8595842e+00   2.1012662e+01   5.2390534e-01
   7.7311190e+00   2.1001181e+01   5.9548745e-01
   2.5688934e+00   1.4730820e+01   2.2019314e+00
   8.6060494e+00   1.9604384e+01   3.2162559e-01
   2.5423288e+00   1.5507453e+01   2.2284575e+00
   8.7048066e+00   1.5840077e+01   1.6839406e-01
   7.5092872e+00   2.1654727e+01   5.2270859e-01
   6.7777359e+00   2.1872909e+01   6.6368853e-01
   2.6151326e+00   1.6583256e+01   2.2482618e+00
   7.9239071e+00   1.2082188e+01   9.9499093e-02
   7.0630376e+00   9.6667710e+00   9.3425315e-02
   8.3198951e+00   1.3692088e+01   1.7997397e-01
   8.1649598e+00   1.3319201e+01   3.6933772e-01
   8.3543813e+00   1.3894497e+01   2.0779746e-01
   8.8450183e+00   1.7330826e+01   1.9041192e-01
   2.7257248e+00   1.6906169e+01   2.1545273e+00
   7.6264830e+00   2.1554581e+01   4.9585733e-01
   8.2032628e+00   1.3196837e+01   1.8892468e-01
   6.8685634e+00   1.6448055e+01   1.5175134e+00
   2.6122215e+00   1.3221665e+01   2.1433827e+00
   8.7641537e+00   1.9126525e+01   2.5483170e-01
   3.4994563e+00   1.6681227e+01   2.1432657e+00
   4.7701555e+00   2.0644407e+01   1.1405954e+00
   4.8372294e+00   2.0707647e+01   1.1191494e+00
   6.7981618e+00   1.8685962e+01   1.4009044e+00
   4.7584357e+00   2.0584818e+01   1.1456443e+00
   6.2400833e+00   2.1745711e+01   7.7781250e-01
   4.5806567e+00   1.0061223e+01   1.7634366e+00
   7.6169677e+00   1.8732391e+01   1.0742194e+00
   8.8278637e+00   1.8276712e+01   2.2256246e-01
   3.3303932e+00   1.8399960e+01   1.7406662e+00
   3.8914670e+00   1.3004788e+01   2.0270244e+00
   4.5934992e+00   1.5693716e+01   2.0087215e+00
   7.8469382e+00   2.1156825e+01   4.8901834e-01
   8.7919068e+00   1.7057363e+01   2.2327571e-01
   2.6105043e+00   1.6550417e+01   2.2571376e+00
   8.7572926e+00   1.9178985e+01   2.5736025e-01
   7.6959391e+00   2.0764699e+01   6.6509039e-01
   2.9065464e+00   1.5181378e+01   2.1974061e+00
   2.7911745e+00   1.7101489e+01   2.1009415e+00
   7.9691864e+00   2.1148607e+01   4.3713508e-01
   5.8394990e+00   2.1556020e+01   8.6244267e-01
   7.0021305e+00   9.5234510e+00   8.3402642e-02
   6.0976004e+00   2.0344542e+01   1.2270556e+00
   4.3917911e+00   2.0182411e+01   1.2633895e+00
   2.6262630e+00   1.6417589e+01   2.2528856e+00
   6.7228597e+00   2.1864050e+01   6.7898352e-01
   8.1718596e+00   2.0627340e+01   4.3583856e-01
   8.2243789e+00   2.0788424e+01   3.7657110e-01
   6.9984799e+00   9.5147050e+00   7.8353870e-02
   5.3556023e+00   2.1214979e+01   9.7559182e-01
   7.7576934e+00   2.0993548e+01   5.8409637e-01
   7.4060722e+00   2.1716482e+01   5.4252956e-01
   6.4843888e+00   2.1817675e+01   7.1808602e-01
   8.6381444e+00   1.5286156e+01   1.4698427e-01
   8.7819481e+00   1.8695145e+01   2.4964055e-01
   8.5075963e+00   2.0225916e+01   3.2053346e-01
   7.7788964e+00   1.1703365e+01   2.3205668e-01
   7.1823976e+00   9.9600038e+00   1.2758213e-01
   6.9785948e+00   9.4736482e+00   8.0829881e-02
   8.3095944e+00   2.0482096e+01   3.7733731e-01
   7.0420078e+00   9.6193569e+00   8.9439279e-02
   2.6803217e+00   1.6602118e+01   2.2471867e+00
   2.5398524e+00   1.5391587e+01   2.2248967e+00
   2.5790937e+00   1.6002881e+01   2.2426280e+00
   4.9720156e+00   2.0796396e+01   1.0828753e+00
   6.9966423e+00   9.5138612e+00   7.9532943e-02
   2.6838508e+00   1.6792970e+01   2.1891073e+00
   8.7947323e+00   1.6566642e+01   1.6623039e-01
   4.2267645e+00   1.9910485e+01   1.3283267e+00
   3.3973411e+00   1.7441518e+01   2.1101009e+00
   2.6307472e+00   1.6585565e+01   2.2517250e+00
   8.7237841e+00   1.6338944e+01   2.3977262e-01
   4.4708180e+00   8.7944434e+00   1.6608083e+00
   7.3914108e+00   1.0494653e+01   9.0592602e-02
   5.4192405e+00   2.1190214e+01   9.6389247e-01
   8.8268000e+00   1.7877921e+01   2.2005851e-01
   7.7933310e+00   1.1690750e+01   1.2231223e-01
   6.0038387e+00   1.4346205e+01   1.7298855e+00
   2.6176708e+00   1.6591496e+01   2.2461432e+00
   6.4861904e+00   8.6104748e+00   5.7433269e-01
   6.7238323e+00   9.3703139e+00   7.1448409e-01
   2.6187053e+00   1.6040356e+01   2.2423805e+00
   5.1999156e+00   2.0292762e+01   1.2968977e+00
   6.9871070e+00   9.4923452e+00   9.7671748e-02
   7.5608840e+00   1.0955788e+01   9.4107529e-02
   5.8524157e+00   2.1485869e+01   8.6360478e-01
   4.2113637e+00   1.9889188e+01   1.3340887e+00
   6.7909755e+00   9.2708747e+00   5.5198966e-01
   2.6002112e+00   1.6501963e+01   2.2565434e+00
   5.7181771e+00   1.2686105e+01   1.7157575e+00
   6.4415566e+00   2.1818471e+01   7.3336313e-01
   7.2083010e+00   2.1627011e+01   6.0637787e-01
   6.9419282e+00   9.3889415e+00   1.3196456e-01
   8.6369236e+00   1.5472433e+01   1.9466502e-01
   5.9974399e+00   2.1616562e+01   8.2433260e-01
   6.6494530e+00   2.1681143e+01   7.1826460e-01
   7.4046015e+00   1.0519693e+01   8.6535474e-02
   8.1312835e+00   2.0940520e+01   3.9909652e-01
   8.5693232e+00   2.0018169e+01   3.0445476e-01
   4.6021640e+00   2.0446482e+01   1.1930458e+00
   7.9342910e+00   1.8107620e+01   9.7929971e-01
   5.9127248e+00   2.1489882e+01   8.5626538e-01
   6.8722450e+00   2.1737525e+01   6.5814276e-01
   2.9781144e+00   1.7600579e+01   1.9633845e+00
   8.2370222e+00   2.0805068e+01   3.7791254e-01
   8.4929798e+00   2.0195085e+01   3.1984225e-01
   8.5609891e+00   1.9963174e+01   3.0600358e-01
   4.9954276e+00   8.7589073e+00   1.5307028e+00
   8.3256883e+00   1.3593761e+01   1.2286160e-01
   2.5860671e+00   1.6284729e+01   2.2506905e+00
   4.6416432e+00   2.0489899e+01   1.1805769e+00
   8.6739114e+00   1.5818552e+01   2.2299161e-01
   5.7380607e+00   2.1358656e+01   9.0587410e-01
   4.3248334e+00   1.8708790e+01   1.7944115e+00
   8.8026034e+00   1.7301133e+01   2.2704771e-01
   8.7991691e+00   1.8560342e+01   2.3728947e-01
   7.5111434e+00   1.0810359e+01   8.8219350e-02
   7.5736539e+00   1.0985284e+01   9.4035827e-02
   6.8186493e+00   2.1413840e+01   7.7937354e-01
   2.7424183e+00   1.2799071e+01   2.1185572e+00
   8.7672506e+00   1.8029121e+01   2.8938258e-01
   5.7544920e+00   2.1439005e+01   8.8588694e-01
   8.8223932e+00   1.8495556e+01   2.2851637e-01
   7.7686826e+00   1.1596791e+01   1.0920033e-01
   5.2821717e+00   8.7416569e+00   1.4399158e+00
   6.9575979e+00   9.4261812e+00   9.6313678e-02
   2.5287507e+00   1.3893824e+01   2.1733549e+00
   2.7187875e+00   1.6894378e+01   2.1589494e+00
   8.6695173e+00   1.7978292e+01   4.1848160e-01
   5.7465848e+00   2.1328639e+01   9.1765248e-01
   7.4621679e+00   2.1504791e+01   5.5969619e-01
   5.5596671e+00   2.1312540e+01   9.3068268e-01
   3.0545256e+00   1.7785213e+01   1.9109311e+00
   2.7390882e+00   1.6920236e+01   2.1519392e+00
   2.6703529e+00   1.6560451e+01   2.2492500e+00
   7.7918997e+00   1.1718261e+01   1.8433900e-01
   6.8673156e+00   2.1829349e+01   6.4388941e-01
   8.2370203e+00   1.3253464e+01   1.1772800e-01
   2.9871173e+00   1.7611035e+01   1.9563001e+00
   7.4434585e+00   2.1656238e+01   5.3669609e-01
   8.3558452e+00   2.0516663e+01   3.5000765e-01
   4.7032204e+00   2.0578143e+01   1.1598840e+00
   7.2050190e+00   1.0916093e+01   8.0142104e-01
   5.1476325e+00   1.9364997e+01   1.6136119e+00
   7.1714790e+00   9.9254452e+00   7.7596168e-02
   8.6703753e+00   1.5472986e+01   1.4629728e-01
   2.6062900e+00   1.6555927e+01   2.2562634e+00
   8.7445454e+00   1.7274761e+01   3.2340464e-01
   2.5842627e+00   1.6194251e+01   2.2482306e+00
   7.8812118e+00   2.1224135e+01   4.5433326e-01
   4.7751478e+00   2.0657463e+01   1.1373460e+00
   4.9162027e+00   2.0794059e+01   1.0924298e+00
   4.9154915e+00   2.0692816e+01   1.1115187e+00
   5.7784682e+00   2.1510217e+01   8.7001058e-01
   8.7308657e+00   1.8962835e+01   2.7844018e-01
   8.1157510e+00   2.1040074e+01   4.0477145e-01
   6.2409378e+00   8.4705886e+00   8.1747343e-01
   3.2038548e+00   1.8060131e+01   1.8347726e+00
   2.6060879e+00   1.5833041e+01   2.2366744e+00
   8.1606951e+00   2.0901933e+01   3.8946044e-01
   2.6819471e+00   1.6477631e+01   2.2493242e+00
   2.6043728e+00   1.6536368e+01   2.2574763e+00
   6.7311281e+00   2.1859234e+01   6.7340306e-01
   6.8280824e+00   2.1868441e+01   6.5701982e-01
   7.1329878e+00   2.1776467e+01   5.9463127e-01
   8.6134321e+00   1.5126715e+01   1.3650547e-01
   2.5229394e+00   1.4471754e+01   2.1944532e+00
   3.6086575e+00   1.8853452e+01   1.6185258e+00
   2.7576077e+00   1.7004854e+01   2.1268587e+00
   4.4748352e+00   2.0300204e+01   1.2378361e+00
   3.1459908e+00   1.8008549e+01   1.8525300e+00
   7.0907293e+00   1.5389654e+01   1.4327382e+00
   7.1565992e+00   9.8854018e+00   8.1367623e-02
   2.8863669e+00   1.7359350e+01   2.0284876e+00
   3.7017039e+00   1.1619276e+01   1.9843673e+00
   2.7296359e+00   1.4119759e+01   2.1728944e+00
   2.7328983e+00   1.6929965e+01   2.1473330e+00
   7.0895608e+00   1.4267366e+01   1.3861230e+00
   2.8434211e+00   1.7248025e+01   2.0594942e+00
   8.4658150e+00   2.0153869e+01   3.3629356e-01
   2.8254728e+00   1.4798195e+01   2.1902471e+00
   2.6020338e+00   1.6515160e+01   2.2569025e+00
   5.6070501e+00   2.1357123e+01   9.1855451e-01
   2.6965256e+00   1.6829888e+01   2.1781199e+00
   4.7897584e+00   2.0669127e+01   1.1355192e+00
   8.5142070e+00   1.4515123e+01   1.3279782e-01
   7.3009340e+00   1.0263271e+01   1.3108806e-01
   8.0016099e+00   1.3832237e+01   7.5257757e-01
   3.0178793e+00   1.7526318e+01   1.9956949e+00
   2.7516456e+00   1.6732304e+01   2.2328858e+00
   2.6412846e+00   1.6664377e+01   2.2254713e+00
   8.3388808e+00   1.3736436e+01   1.4452828e-01
   8.1456322e+00   1.2903388e+01   1.2084457e-01
   2.5411300e+00   1.4558243e+01   2.1969630e+00
   7.2149079e+00   1.0028469e+01   8.5328295e-02
   2.7784833e+00   1.6733712e+01   2.2320735e+00
   8.0021219e+00   1.2354287e+01   1.0243400e-01
   8.8018260e+00   1.8397655e+01   2.3938991e-01
   8.2548207e+00   1.3426616e+01   1.9799143e-01
   7.5300280e+00   2.1663990e+01   5.1794311e-01
   7.0347686e+00   2.1793088e+01   6.1562830e-01
   4.3068287e+00   9.5435157e+00   1.7663066e+00
   8.1495230e+00   2.0994138e+01   3.9614446e-01
   4.9471474e+00   2.0826218e+01   1.0822156e+00
   5.8218607e+00   2.1544397e+01   8.6749013e-01
   3.6900388e+00   1.9106653e+01   1.5523670e+00
   5.2991516e+00   7.8964754e+00   1.2664759e+00
   2.6057018e+00   1.6554053e+01   2.2568016e+00
   2.6576547e+00   1.6714439e+01   2.2110956e+00
   7.5141065e+00   1.0818853e+01   8.8156552e-02
   2.9138317e+00   1.7428453e+01   2.0067714e+00
   3.1024002e+00   1.7900779e+01   1.8799589e+00
   2.7635585e+00   1.7024646e+01   2.1225089e+00
   4.8404322e+00   7.9603920e+00   1.4513665e+00
   2.8039022e+00   1.7135502e+01   2.0900690e+00
   8.8356987e+00   1.7954424e+01   2.0985159e-01
   6.3756879e+00   2.1799718e+01   7.4659304e-01
   7.1525860e+00   9.8798921e+00   7.7008253e-02
   4.1870552e+00   1.9883826e+01   1.3413568e+00
   7.2070031e+00   1.1397953e+01   9.4423993e-01
   8.1838406e+00   1.3050947e+01   1.2434212e-01
   8.5340168e+00   1.4781537e+01   1.7481939e-01
   2.6192635e+00   1.6575957e+01   2.2509899e+00
   2.6931031e+00   1.6529130e+01   2.2479889e+00
   8.0286094e+00   1.2502518e+01   1.3571357e-01
   7.9231439e+00   2.1238724e+01   4.4228894e-01
   8.3058683e+00   1.3520357e+01   1.1633635e-01
   5.2146926e+00   1.9178392e+01   1.6514215e+00
   3.3476679e+00   1.8439050e+01   1.7290563e+00
   7.3273097e+00   2.1680070e+01   5.6379758e-01
   3.3396580e+00   1.4217952e+01   2.1290402e+00
   7.9614807e+00   1.2240099e+01   1.1596337e-01
   5.3826096e+00   1.1160111e+01   1.6876222e+00
   7.4540659e+00   2.1718175e+01   5.3273678e-01
   8.6041810e+00   1.5116935e+01   1.4625451e-01
   2.8166978e+00   1.7174821e+01   2.0804535e+00
   2.5449085e+00   1.5143927e+01   2.2167132e+00
   2.5641337e+00   1.5945315e+01   2.2414961e+00
   7.7713365e+00   2.1220506e+01   5.1100417e-01
   2.6550751e+00   1.6706584e+01   2.2134424e+00
   2.6044846e+00   1.6550157e+01   2.2578479e+00
   2.6361081e+00   1.5874718e+01   2.2364218e+00
   8.0280162e+00   2.0937747e+01   4.4726924e-01
   2.6055603e+00   1.6550600e+01   2.2576804e+00
   5.5040164e+00   2.1184379e+01   9.6699260e-01
   6.7821543e+00   9.1886650e+00   4.9124382e-01
   3.4716205e+00   9.3088471e+00   1.8638507e+00
   2.6095614e+00   1.6566189e+01   2.2533524e+00
   7.5544835e+00   1.0955451e+01   1.3149592e-01
   2.6067875e+00   1.6557190e+01   2.2558632e+00
   8.7967135e+00   1.7090747e+01   2.1410218e-01
   3.1655465e+00   1.8038872e+01   1.8394870e+00
   8.6682278e+00   1.8595472e+01   3.8830895e-01
   2.5901170e+00   1.6166133e+01   2.2471874e+00
   2.6080873e+00   1.6561326e+01   2.2546211e+00
   6.7605208e+00   2.1865369e+01   6.7204092e-01
   2.6258023e+00   1.6206524e+01   2.2468683e+00
   8.7651891e+00   1.6249205e+01   1.5783557e-01
   2.9444904e+00   1.6321346e+01   2.2202194e+00
   8.3510891e+00   1.3748802e+01   1.2665481e-01
   8.6719377e+00   1.9634451e+01   2.7729801e-01
   5.5807088e+00   2.1361750e+01   9.1842403e-01
   2.6148681e+00   1.6090277e+01   2.2440569e+00
   3.7404451e+00   1.9195107e+01   1.5287593e+00
   8.5662946e+00   1.6870447e+01   5.3420110e-01
   6.9861318e+00   9.4866754e+00   7.8517485e-02
   2.5698604e+00   1.3302365e+01   2.1487560e+00
   7.1813665e+00   9.9450385e+00   8.5283356e-02
   6.9838191e+00   9.4833672e+00   9.6585132e-02
   2.7272018e+00   1.6920926e+01   2.1529126e+00
   8.2774345e+00   1.3386806e+01   1.2033750e-01
   8.2384213e+00   1.3283179e+01   1.3126497e-01
   7.0384635e+00   9.6134661e+00   1.0014312e-01
   3.2663999e+00   1.8269409e+01   1.7765083e+00
   5.8218232e+00   8.1902247e+00   1.0594914e+00
   7.2309808e+00   1.0069603e+01   8.5874331e-02
   2.9928717e+00   1.7629264e+01   1.9509124e+00
   8.8158425e+00   1.8640999e+01   2.3485687e-01
   8.0531572e+00   2.0888958e+01   4.4362558e-01
   6.9852829e+00   9.4835554e+00   8.1352747e-02
   2.5764256e+00   1.6172078e+01   2.2477490e+00
   6.9664862e+00   9.4464249e+00   8.3064457e-02
   4.8115763e+00   8.1703243e+00   1.4945299e+00
   8.6874808e+00   1.7501226e+01   4.0618660e-01
   6.9437821e+00   2.1838959e+01   6.3273743e-01
   8.2715139e+00   2.0779726e+01   3.6865832e-01
   7.5435007e+00   1.0905330e+01   9.1227959e-02
   2.8447299e+00   1.7250382e+01   2.0596471e+00
   5.0188528e+00   2.0820041e+01   1.0722565e+00
   2.5490037e+00   1.5652367e+01   2.2327785e+00
   8.4834894e+00   1.4351184e+01   1.3357382e-01
   7.3617097e+00   1.0406894e+01   8.5026415e-02
   8.6785596e+00   1.5793020e+01   2.0241266e-01
   4.7731216e+00   8.1671348e+00   1.5050180e+00
   3.2119539e+00   1.8082444e+01   1.8278019e+00
   8.4175008e+00   1.5796715e+01   6.2211255e-01
   7.1659685e+00   2.1810930e+01   5.8409871e-01
   8.7301437e+00   1.9090712e+01   2.7201900e-01
   8.5887837e+00   1.9966628e+01   3.0645636e-01
   8.8001980e+00   1.7041363e+01   1.9994221e-01
   7.3480093e+00   2.1439947e+01   6.2342298e-01
   2.6045851e+00   1.6536523e+01   2.2574357e+00
   5.6323397e+00   2.1426961e+01   9.0821020e-01
   8.6534799e+00   1.5452411e+01   1.5924955e-01
   5.2012501e+00   2.0577802e+01   1.1766865e+00
   8.4264638e+00   2.0439457e+01   3.3907759e-01
   2.5835370e+00   1.6275753e+01   2.2505263e+00
   2.5961849e+00   1.6173313e+01   2.2472371e+00
   7.5388738e+00   1.0903970e+01   1.0772773e-01
   6.1078470e+00   2.1666541e+01   7.9904222e-01
   6.8679838e+00   2.1191829e+01   8.3016825e-01
   5.4616895e+00   2.1290696e+01   9.4489358e-01
   2.6214647e+00   1.6549173e+01   2.2559421e+00
   8.6442132e+00   1.5675183e+01   2.4626494e-01
   4.5716927e+00   8.4232100e+00   1.5933209e+00
   8.6271890e+00   1.5505846e+01   2.2982134e-01
   8.8374025e+00   1.8318297e+01   2.1937086e-01
   7.9735758e+00   2.1111094e+01   4.3628233e-01
   2.6480499e+00   1.5496541e+01   2.2242236e+00
   2.6115702e+00   1.6562686e+01   2.2543734e+00
   3.1519798e+00   1.8006734e+01   1.8481649e+00
   6.3840848e+00   2.1791459e+01   7.3902923e-01
   2.5531799e+00   1.3291473e+01   2.1488755e+00
   2.7526219e+00   1.6991105e+01   2.1309853e+00
   8.4946117e+00   2.0081207e+01   3.3114186e-01
   2.6834234e+00   1.1921035e+01   2.0822432e+00
   6.9117484e+00   9.3226557e+00   1.2586165e-01
   6.1264992e+00   1.9025608e+01   1.5312044e+00
   2.6624274e+00   1.6727647e+01   2.2066851e+00
   5.6678495e+00   2.1382470e+01   9.0629142e-01
   2.7794047e+00   1.7060378e+01   2.1096222e+00
   8.8362846e+00   1.7689802e+01   2.0270996e-01
   2.6211002e+00   1.6560356e+01   2.2552755e+00
   2.6049280e+00   1.6551508e+01   2.2574607e+00
   2.6195454e+00   1.6597197e+01   2.2444421e+00
   6.9688697e+00   9.4495027e+00   8.2980013e-02
   7.0542862e+00   9.6462804e+00   8.3863707e-02
   2.6207923e+00   1.6600913e+01   2.2438104e+00
   7.4975887e+00   2.1625361e+01   5.2621729e-01
   7.0949890e+00   9.7376398e+00   8.0018356e-02
   3.4220818e+00   1.0775803e+01   1.9671168e+00
   8.4047549e+00   1.8762830e+01   6.1284573e-01
   6.4203773e+00   2.1773000e+01   7.3392238e-01
   3.1994027e+00   1.8000393e+01   1.8553652e+00
   6.9581791e+00   9.4253937e+00   9.0890210e-02
   8.4664990e+00   1.4435860e+01   1.8856884e-01
   7.3364220e+00   2.1773675e+01   5.5334602e-01
   7.3005398e+00   1.0241115e+01   8.4899522e-02
   6.0733450e+00   2.1673093e+01   8.1254302e-01
   3.0567518e+00   1.2850525e+01   2.1000106e+00
   8.2651338e+00   2.0680004e+01   3.7633749e-01
   8.8099883e+00   1.8615205e+01   2.3555497e-01
   2.6054234e+00   1.6553157e+01   2.2571125e+00
   7.3795789e+00   2.1609443e+01   5.5897824e-01
   2.5853371e+00   1.6300321e+01   2.2512215e+00
   8.8139093e+00   1.7313213e+01   2.0649771e-01
   3.3090166e+00   1.8370431e+01   1.7553551e+00
   2.6056451e+00   1.6543944e+01   2.2575266e+00
   3.0682754e+00   1.7774289e+01   1.9095352e+00
   6.9711397e+00   9.4583111e+00   1.3033679e-01
   3.5373687e+00   1.6461479e+01   2.1461643e+00
   7.0627079e+00   9.6664420e+00   8.2485623e-02
   7.5282481e+00   1.0857527e+01   9.0993484e-02
   6.9589897e+00   2.1752103e+01   6.3359080e-01
   3.0540743e+00   1.6765358e+01   2.1939537e+00
   2.9895932e+00   1.2950716e+01   2.1095587e+00
   2.5886413e+00   1.6278338e+01   2.2504354e+00
   6.9751111e+00   9.4619980e+00   8.2621820e-02
   6.9295820e+00   9.3610261e+00   1.1679697e-01
   2.6122519e+00   1.6475128e+01   2.2554986e+00
   3.8031532e+00   1.9291212e+01   1.4983253e+00
   2.5893271e+00   1.6262181e+01   2.2499382e+00
   3.2443142e+00   1.8231195e+01   1.7925242e+00
   3.7527803e+00   1.9180744e+01   1.5224283e+00
   8.8439089e+00   1.7301137e+01   1.8750594e-01
   3.8054540e+00   1.9300463e+01   1.4958040e+00
   7.6534272e+00   1.1223488e+01   9.6191101e-02
   5.0652549e+00   2.0949369e+01   1.0550735e+00
   2.7082839e+00   1.6431386e+01   2.2459715e+00
   8.5992347e+00   1.9841165e+01   2.9644054e-01
   2.6138608e+00   1.6579331e+01   2.2494890e+00
   6.7115080e+00   2.1854776e+01   6.7196171e-01
   8.7397610e+00   1.6452302e+01   2.2925839e-01
   7.7779463e+00   2.1157535e+01   5.2357295e-01
   2.6465511e+00   1.6485185e+01   2.2530572e+00
   8.7042934e+00   1.9061342e+01   2.9958679e-01
   7.0001597e+00   1.3134765e+01   1.3347881e+00
   8.4480997e+00   1.9918390e+01   3.9226985e-01
   4.1135822e+00   1.9803086e+01   1.3671021e+00
   8.6948264e+00   1.5641961e+01   1.4944691e-01
   6.0451474e+00   2.1605092e+01   8.1971082e-01
   5.9057198e+00   2.1537157e+01   8.5021146e-01
   7.5287586e+00   2.1675184e+01   5.1917997e-01
   2.9800830e+00   1.7600558e+01   1.9615049e+00
   8.1002720e+00   2.1066714e+01   4.0878420e-01
   2.8751290e+00   1.7333052e+01   2.0364408e+00
   6.3850452e+00   2.1741718e+01   7.4814266e-01
   8.0166934e+00   2.0833036e+01   4.7952962e-01
   2.6149984e+00   1.6582968e+01   2.2487580e+00
   8.2946478e+00   2.0733804e+01   3.6323115e-01
   5.5332442e+00   2.1350312e+01   9.3644147e-01
   7.7518907e+00   2.1496684e+01   4.7813834e-01
   2.5968507e+00   1.6457171e+01   2.2553440e+00
   2.6982643e+00   1.6421647e+01   2.2468961e+00
   6.4361035e+00   2.1644647e+01   7.6193977e-01
   6.9017926e+00   2.1392333e+01   7.6744275e-01
   2.8277965e+00   1.7202331e+01   2.0723948e+00
   4.2294152e+00   8.2379260e+00   1.6447694e+00
   6.9345878e+00   9.3744353e+00   1.0147041e-01
   8.5598983e+00   1.4853224e+01   1.4858435e-01
   7.7516298e+00   1.1563921e+01   1.4197889e-01
   3.0331028e+00   1.3893428e+01   2.1432150e+00
   2.8119212e+00   1.6720796e+01   2.2258978e+00
   8.0585661e+00   2.1110356e+01   4.1258613e-01
   2.7369329e+00   1.5433718e+01   2.2167947e+00
   6.9830338e+00   9.4795357e+00   7.8516542e-02
   7.3541665e+00   1.6814056e+01   1.3321515e+00
   8.6185984e+00   1.9836322e+01   2.9281603e-01
   3.2285007e+00   1.6900062e+01   2.1676041e+00
   5.8389808e+00   2.1458281e+01   8.6955434e-01
   2.6790392e+00   1.6290182e+01   2.2460478e+00
   7.5429858e+00   1.0922656e+01   1.2208580e-01
   7.3303377e+00   1.0319278e+01   8.4386474e-02
   2.6116068e+00   1.6498704e+01   2.2561140e+00
   8.7471894e+00   1.6369523e+01   1.9977418e-01
   3.9952782e+00   1.7252520e+01   2.0621074e+00
   7.0511308e+00   2.1847617e+01   6.1377520e-01
   8.1808163e+00   1.3016073e+01   1.1382878e-01
   6.9402348e+00   9.3876709e+00   9.6827606e-02
   2.7310904e+00   1.6932057e+01   2.1496394e+00
   6.4840392e+00   2.1760752e+01   7.2825360e-01
   7.1160510e+00   2.1461297e+01   6.8984641e-01
   2.5443285e+00   1.5099971e+01   2.2153064e+00
   2.6855267e+00   1.1834330e+01   2.0779012e+00
   7.9730737e+00   2.1219008e+01   4.3142887e-01
   7.6543270e+00   1.1223973e+01   8.9963691e-02
   2.6822336e+00   1.3516169e+01   2.1517764e+00
   3.1727795e+00   1.8065093e+01   1.8357993e+00
   2.8760861e+00   1.7104531e+01   2.1214890e+00
   2.7819641e+00   1.2148553e+01   2.0869981e+00
   8.8398199e+00   1.7340675e+01   1.9063216e-01
   2.6351614e+00   1.6641838e+01   2.2311550e+00
   7.2680854e+00   2.1781245e+01   5.6306046e-01
   8.6257455e+00   1.5180802e+01   1.4106595e-01
   7.9084047e+00   2.1338468e+01   4.4201888e-01
   8.6425951e+00   1.5289911e+01   1.4328666e-01
   6.9506780e+00   9.4119538e+00   9.0546604e-02
   8.1100656e+00   1.8312052e+01   2.6763154e-01
   4.7545208e+00   9.0350849e+00   1.0670487e+00
   4.6806057e+00   1.2770109e+01   6.9789304e-01
   6.7100001e+00   1.1125199e+01   1.5190617e-01
   7.2931127e+00   1.3550292e+01   1.6206210e-01
   7.3338933e+00   1.5031351e+01   2.0864855e-01
   6.8814426e+00   1.0232032e+01   1.0701486e-01
   6.9675630e+00   9.4483917e+00   8.3552170e-02
   6.9747491e+00   9.4646588e+00   8.0974464e-02
   2.7096808e+00   1.6321403e+01   2.0999679e+00
   6.8929509e+00   9.3566954e+00   1.4384222e-01
   7.1881524e+00   9.9664359e+00   8.1818169e-02
   5.2599574e+00   2.1132300e+01   1.0002895e+00
   8.7525216e+00   1.6192575e+01   1.6080194e-01
   6.9765003e+00   9.4688155e+00   7.7610934e-02
   6.5116291e+00   2.0166812e+01   5.9289037e-01
   6.9764350e+00   9.4687904e+00   7.7345932e-02
   6.9225199e+00   9.3496074e+00   1.1074235e-01
   7.1915743e+00   1.1686723e+01   1.1640227e-01
   8.3351732e+00   1.3759422e+01   1.1960766e-01
   6.0665543e+00   1.1612582e+01   2.8892376e-01
   5.9416722e+00   9.8664384e+00   3.4389310e-01
   6.9758538e+00   9.4672519e+00   7.8265596e-02
   6.9241181e+00   9.3514545e+00   1.1592549e-01
   6.9671949e+00   1.1336271e+01   1.2578287e-01
   6.7746880e+00   9.8217663e+00   1.1958629e-01
   4.5393627e+00   2.0168621e+01   1.1872819e+00
   6.9774375e+00   9.4771387e+00   7.8607968e-02
   5.8812964e+00   1.3163232e+01   3.6248091e-01
   5.6927081e+00   2.1244704e+01   8.7377067e-01
   4.9049514e+00   9.2015934e+00   9.4061164e-01
   2.7555201e+00   1.6958331e+01   2.1216448e+00
   6.9642614e+00   9.4438846e+00   7.8186920e-02
   6.7890787e+00   1.0654251e+01   1.2993874e-01
   6.4751686e+00   8.5899938e+00   5.7168133e-01
   7.2645488e+00   1.0342078e+01   8.5151083e-02
   6.9398573e+00   9.3889168e+00   9.6238752e-02
   7.0169629e+00   9.8859344e+00   8.4759339e-02
   6.9621188e+00   9.4831163e+00   8.1657136e-02
   6.4194442e+00   2.1511143e+01   7.1140258e-01
   6.7659490e+00   1.0040554e+01   1.2104799e-01
   6.9758345e+00   9.4672545e+00   7.8132168e-02
   5.0229227e+00   1.6107759e+01   7.0629435e-01
   8.3784940e+00   1.9016570e+01   2.7555919e-01
   6.9679833e+00   9.5168852e+00   8.0397144e-02
   7.2922458e+00   1.3962032e+01   1.7540864e-01
   3.2997635e+00   1.2100764e+01   1.4714451e+00
   7.5452109e+00   1.3865001e+01   1.5333870e-01
   6.9767654e+00   9.4689277e+00   7.8879537e-02
   8.2666290e+00   2.0611668e+01   3.6027066e-01
   5.4354152e+00   1.2203132e+01   4.5833961e-01
   6.9017217e+00   9.3021662e+00   1.3539220e-01
   5.3951602e+00   2.1139311e+01   9.5509070e-01
   5.7932542e+00   1.6133631e+01   5.0500443e-01
   6.6236345e+00   9.3575506e+00   2.1036902e-01
   6.7748876e+00   9.6884512e+00   1.2134467e-01
   6.9729250e+00   9.4613396e+00   7.8211246e-02
   6.9580407e+00   9.4304553e+00   8.0421959e-02
   8.8485409e+00   1.7919145e+01   2.0613398e-01
   7.4978847e+00   1.7870228e+01   3.0850582e-01
   5.9038531e+00   1.0741498e+01   3.3191641e-01
   6.9936512e+00   1.1646074e+01   1.3154855e-01
   6.9733516e+00   9.4613818e+00   8.0983798e-02
   6.9416452e+00   9.3905636e+00   1.0777179e-01
   6.9771551e+00   9.4697915e+00   7.8452322e-02
   8.3432701e+00   1.6616448e+01   1.8981101e-01
   6.9523544e+00   9.4154025e+00   9.0263886e-02
   7.9400747e+00   2.0800810e+01   4.0656740e-01
   5.3924788e+00   8.0069594e+00   1.1711447e+00
   7.7143369e+00   1.1632120e+01   9.6077383e-02
   6.2917933e+00   1.1231003e+01   2.3351093e-01
   6.8635122e+00   9.5456925e+00   1.0401921e-01
   7.2246957e+00   1.0122642e+01   8.3108972e-02
   4.2155447e+00   1.3222328e+01   8.9062289e-01
   6.7899935e+00   9.6919541e+00   1.1727631e-01
   6.2156679e+00   1.6112702e+01   4.1498749e-01
   4.9267680e+00   8.2572758e+00   1.2630636e+00
   6.9733947e+00   9.4618398e+00   7.9613194e-02
   4.0824271e+00   1.9753788e+01   1.3786975e+00
   6.7914858e+00   9.0825716e+00   2.6706357e-01
   5.5021445e+00   1.8237158e+01   6.9892317e-01
   6.9728307e+00   9.4605469e+00   7.9680234e-02
   2.7825681e+00   1.6497816e+01   2.0351422e+00
   2.6324717e+00   1.6372324e+01   2.1977563e+00
   3.8013879e+00   1.9265021e+01   1.4928568e+00
   7.0600608e+00   1.0929946e+01   1.0656727e-01
   6.9466840e+00   9.4026957e+00   9.6543288e-02
   6.9632704e+00   9.4396230e+00   8.4464592e-02
   6.8457901e+00   1.5575191e+01   2.8684028e-01
   3.6380392e+00   8.9602353e+00   1.7851456e+00
   3.3649695e+00   1.2087891e+01   1.4215291e+00
   5.1791588e+00   7.9058534e+00   1.3036601e+00
   2.9612959e+00   1.6825940e+01   1.8811883e+00
   7.0686898e+00   9.6944492e+00   7.9969810e-02
   6.8699571e+00   1.4424180e+01   2.3663112e-01
   8.8384830e+00   1.7512816e+01   1.9391447e-01
   6.4391386e+00   1.2463200e+01   2.2967658e-01
   6.9560684e+00   9.5279056e+00   8.2384126e-02
   5.4147854e+00   1.2277965e+01   4.6484360e-01
   7.3880137e+00   1.0801706e+01   8.9404523e-02
   5.7218581e+00   2.0808963e+01   8.2785145e-01
   6.9378133e+00   9.3895529e+00   1.1696138e-01
   6.9771360e+00   9.4697530e+00   7.8449453e-02
   7.5901400e+00   1.2616926e+01   1.1820673e-01
   7.6322714e+00   1.1159828e+01   9.1147859e-02
   6.3640519e+00   1.5466440e+01   3.5703196e-01
   6.0503364e+00   1.6492357e+01   4.6738191e-01
   6.9770602e+00   9.4685662e+00   8.0967041e-02
   6.9354440e+00   9.3798921e+00   9.5909447e-02
   6.0907471e+00   1.3397566e+01   3.2488744e-01
   3.5304602e+00   1.8645032e+01   1.6060216e+00
   7.8941255e+00   1.2914986e+01   1.1355047e-01
   6.9507727e+00   9.4121618e+00   9.0493570e-02
   6.8359250e+00   9.8393340e+00   1.0599014e-01
   5.4854941e+00   8.5985399e+00   8.8614884e-01
   6.1870812e+00   8.3129936e+00   7.5890062e-01
   6.9768561e+00   9.4681375e+00   8.1016143e-02
   6.8832935e+00   9.5118612e+00   1.0019753e-01
   6.9644936e+00   9.4423829e+00   8.4235824e-02
   6.9479432e+00   9.4068288e+00   9.0476510e-02
   6.7103211e+00   9.3741446e+00   1.8062331e-01
   5.7844643e+00   8.0184124e+00   1.0210947e+00
   7.1342787e+00   1.7965583e+01   3.5935077e-01
   7.0793211e+00   1.3643823e+01   1.8475358e-01
   8.4273681e+00   1.4117068e+01   1.2432794e-01
   7.8866483e+00   2.1233574e+01   4.3827101e-01
   6.9948053e+00   2.1308512e+01   5.8039823e-01
   6.8513920e+00   9.1923474e+00   2.0180393e-01
   3.5508817e+00   1.7504972e+01   1.4642556e+00
   8.1558311e+00   1.8894070e+01   2.8870880e-01
   8.4909565e+00   2.0209827e+01   3.1971668e-01
   6.9729392e+00   9.4606710e+00   7.9990253e-02
   5.9860750e+00   1.0096465e+01   3.2059126e-01
   7.1261696e+00   1.4372205e+01   2.0543678e-01
   5.8629245e+00   2.0399749e+01   7.5727056e-01
   6.9143176e+00   9.3304952e+00   1.3916782e-01
   6.9772391e+00   9.4699515e+00   7.8484557e-02
   8.1966238e+00   1.3134696e+01   1.1151073e-01
   6.6210808e+00   8.8258760e+00   4.3290466e-01
   7.5145271e+00   2.1480578e+01   5.0574679e-01
   6.9711804e+00   9.4568820e+00   8.0938400e-02
   6.9639498e+00   9.4421293e+00   8.0973947e-02
   3.2451422e+00   1.0553377e+01   1.7100440e+00
   6.8401935e+00   1.3311142e+01   2.0011877e-01
   7.0237014e+00   1.0057093e+01   8.8206886e-02
   5.6622743e+00   1.7925842e+01   6.3811397e-01
   2.5514740e+00   1.3229546e+01   2.1440717e+00
   5.4068592e+00   1.0155037e+01   5.0883349e-01
   6.9691502e+00   9.5070980e+00   8.0236120e-02
   6.9842280e+00   9.4907826e+00   7.8605313e-02
   7.7592183e+00   1.3209716e+01   1.2466095e-01
   6.9550149e+00   9.4206336e+00   9.4600042e-02
   6.6877525e+00   1.0953529e+01   1.5171955e-01
   7.3047794e+00   1.0542467e+01   8.7190521e-02
   6.3072912e+00   1.0124241e+01   2.3132224e-01
   7.3864196e+00   1.5874300e+01   2.3539405e-01
   7.0102826e+00   1.0289721e+01   9.5914817e-02
   6.9787375e+00   9.5147201e+00   7.9418535e-02
   6.9218197e+00   9.5154118e+00   9.0329691e-02
   5.4811324e+00   2.1259448e+01   9.3902553e-01
   7.1986632e+00   1.0917479e+01   9.7938495e-02
   6.7541819e+00   9.2051165e+00   2.3721928e-01
   3.3646960e+00   1.2146881e+01   1.4182468e+00
   6.7504640e+00   9.6458383e+00   1.2839183e-01
   5.6216635e+00   2.0924335e+01   8.6620029e-01
   7.5146999e+00   1.7788213e+01   3.0280846e-01
   6.8920501e+00   9.6337658e+00   9.4900932e-02
   6.5387267e+00   2.0957022e+01   6.4339634e-01
   8.8184341e+00   1.6962850e+01   1.7878368e-01
   7.3761136e+00   1.0670345e+01   8.7795433e-02
   7.1400794e+00   1.8414764e+01   3.8154482e-01
   6.9417141e+00   9.5008533e+00   8.6023215e-02
   6.9636840e+00   9.4416974e+00   8.0903803e-02
   6.1619076e+00   1.0458110e+01   2.6467105e-01
   7.0057743e+00   9.5361578e+00   7.8892799e-02
   6.9753535e+00   9.4663467e+00   7.7988140e-02
   6.3628144e+00   9.0289280e+00   4.0954568e-01
   6.8816973e+00   9.3658244e+00   1.4127263e-01
   2.9928349e+00   1.7564583e+01   1.9390884e+00
   6.9408216e+00   9.5387709e+00   8.5420207e-02
   6.9213251e+00   9.3452488e+00   1.1787335e-01
   6.9909806e+00   9.5336989e+00   7.9088510e-02
   6.6325713e+00   8.8068135e+00   4.2481952e-01
   4.9001170e+00   1.7570326e+01   8.3063819e-01
   6.9770507e+00   9.4690039e+00   7.9865239e-02
   6.8994936e+00   9.2965456e+00   1.4129688e-01
   6.9916004e+00   9.5135683e+00   7.8775537e-02
   8.6319175e+00   1.5273014e+01   1.4282399e-01
   7.0070598e+00   9.5819388e+00   7.9408114e-02
   3.8016061e+00   1.4368572e+01   1.1188358e+00
   6.9694967e+00   9.4526342e+00   8.2674752e-02
   6.8517990e+00   1.1273793e+01   1.3687762e-01
   6.8433243e+00   9.6407839e+00   1.0590633e-01
   5.4475272e+00   8.2310767e+00   1.0502129e+00
   7.8859632e+00   1.1987382e+01   9.8869631e-02
   6.9772108e+00   9.4691186e+00   8.0349886e-02
   6.9897044e+00   9.6241987e+00   8.1319822e-02
   4.3829435e+00   1.9949745e+01   1.2379858e+00
   4.4784487e+00   2.0273060e+01   1.2287782e+00
   6.7415486e+00   1.5436589e+01   2.9539743e-01
   7.3193469e+00   1.0332710e+01   8.4562964e-02
   6.6179430e+00   1.4594167e+01   2.7748930e-01
   8.8336856e+00   1.7911271e+01   2.0651562e-01
   6.9348387e+00   9.3763785e+00   1.2024716e-01
   6.8099954e+00   9.1095144e+00   2.5036208e-01
   7.3560690e+00   1.9034908e+01   3.8409795e-01
   6.9503949e+00   9.4112382e+00   9.1123881e-02
   7.0078176e+00   9.5425001e+00   7.8937878e-02
   5.9736876e+00   9.6872406e+00   3.5893087e-01
   6.9308324e+00   1.2822092e+01   1.7355950e-01
   6.9751119e+00   9.4666444e+00   7.6041767e-02
   8.3501641e+00   1.3712595e+01   1.1860680e-01
   6.9230552e+00   9.4969436e+00   9.0925081e-02
   6.7081355e+00   1.1565213e+01   1.6255520e-01
   6.9131315e+00   9.3311381e+00   1.4407879e-01
   6.9707478e+00   9.5078293e+00   7.9931218e-02
   5.4030406e+00   1.4507326e+01   5.2705734e-01
   3.0022959e+00   1.6901648e+01   1.8492238e+00
   6.9691136e+00   9.4522702e+00   8.2636315e-02
   6.9772106e+00   9.4698957e+00   7.8491724e-02
   6.9742996e+00   9.4641176e+00   7.8223948e-02
   4.1862225e+00   1.3134387e+01   9.0362937e-01
   6.9949899e+00   9.5227469e+00   7.8836686e-02
   6.8675094e+00   9.2347009e+00   1.9175659e-01
   6.8855826e+00   9.2664716e+00   1.5750967e-01
   6.9013296e+00   9.4192700e+00   1.1514577e-01
   2.6884656e+00   1.6783181e+01   2.1799630e+00
   6.1624204e+00   8.9151743e+00   5.1519105e-01
   7.0525071e+00   1.0305267e+01   9.1840805e-02
   7.1151985e+00   1.7937095e+01   3.6057766e-01
   3.9332364e+00   8.5278923e+00   1.7177078e+00
   6.9118505e+00   9.3245727e+00   1.2772100e-01
   6.8977351e+00   9.2933375e+00   1.4561230e-01
   8.7481178e+00   1.9044171e+01   2.5110716e-01
   6.9318675e+00   2.1823232e+01   6.2917858e-01
   6.9508558e+00   9.4113283e+00   9.7985505e-02
   6.8978141e+00   9.4381774e+00   1.0917645e-01
   7.7980160e+00   2.0929162e+01   4.3175496e-01
   6.9071522e+00   9.7884867e+00   9.4441422e-02
   3.0098284e+00   1.7635783e+01   1.9319461e+00
   6.9444137e+00   9.3983197e+00   9.3811466e-02
   6.5061927e+00   1.5223124e+01   3.2188149e-01
   6.3261414e+00   1.1619771e+01   2.3030985e-01
   6.9641280e+00   9.4408039e+00   8.7522401e-02
   6.7705635e+00   9.8163677e+00   1.2092934e-01
   7.1710867e+00   1.6371099e+01   2.7956927e-01
   7.5353244e+00   1.2430845e+01   1.1637181e-01
   6.1990778e+00   9.8155981e+00   2.6820435e-01
   7.1263385e+00   1.0185843e+01   8.6023867e-02
   6.8674044e+00   9.2529108e+00   1.8753155e-01
   7.1259913e+00   9.8175390e+00   8.0782694e-02
   8.8436288e+00   1.7529645e+01   1.9422791e-01
   6.7420371e+00   1.8875264e+01   4.6950526e-01
   7.4937987e+00   1.0937224e+01   8.9751246e-02
   6.9052740e+00   9.3094531e+00   1.3754928e-01
   6.8755406e+00   9.3385532e+00   1.5507870e-01
   8.7792150e+00   1.7615117e+01   1.9954750e-01
   6.9762338e+00   9.4679078e+00   7.8546653e-02
   2.5648085e+00   1.5960282e+01   2.2386709e+00
   6.8613215e+00   9.6006035e+00   1.0238991e-01
   6.9661200e+00   9.4460732e+00   8.2366638e-02
   7.0634170e+00   9.6771961e+00   7.9835294e-02
   6.9708300e+00   9.4568934e+00   8.4677952e-02
   4.1471350e+00   1.6067011e+01   1.0244350e+00
   5.9007630e+00   1.6446495e+01   4.9711225e-01
   6.9750528e+00   9.4651318e+00   8.0063621e-02
   7.8569017e+00   2.1211615e+01   4.4080112e-01
   7.3713575e+00   1.0500537e+01   8.5948087e-02
   3.2189490e+00   1.3591643e+01   1.4914446e+00
   8.7346404e+00   1.6826663e+01   1.7800920e-01
   3.8247424e+00   1.2562614e+01   1.0943308e+00
   6.6386586e+00   9.6915395e+00   1.5677189e-01
   5.7996458e+00   2.1492720e+01   8.6548436e-01
   7.5246615e+00   1.3860743e+01   1.5453792e-01
   6.6268773e+00   1.0292263e+01   1.5140323e-01
   6.1774017e+00   1.2815691e+01   2.8854841e-01
   6.9526161e+00   9.4165894e+00   8.8906214e-02
   6.8579116e+00   9.2059432e+00   1.9443394e-01
   4.7196442e+00   1.5620433e+01   7.7681553e-01
   6.9267102e+00   9.4416685e+00   1.0093398e-01
   7.2920416e+00   1.1285553e+01   1.0166550e-01
   8.2234723e+00   1.7936730e+01   2.4372175e-01
   6.6782303e+00   1.4666312e+01   2.7172378e-01
   6.9662668e+00   9.4949374e+00   8.0494066e-02
   6.9741155e+00   9.4640529e+00   8.1497623e-02
   7.0842157e+00   2.1281303e+01   5.6261488e-01
   2.5263783e+00   1.4582966e+01   2.1892027e+00
   7.8732073e+00   1.3267091e+01   1.2145782e-01
   8.0770742e+00   1.6795788e+01   2.1189568e-01
   7.6675793e+00   1.5225794e+01   1.8747673e-01
   5.0196126e+00   1.2375371e+01   5.8022807e-01
   6.9774509e+00   9.4730667e+00   7.8502448e-02
   8.7055203e+00   1.8412082e+01   2.2998723e-01
   7.3535697e+00   1.0420515e+01   8.5223960e-02
   7.9475364e+00   1.2303287e+01   1.0244999e-01
   6.9746771e+00   9.4646474e+00   7.8864572e-02
   6.8998546e+00   9.5190273e+00   9.5962506e-02
   7.2993583e+00   1.0238509e+01   8.3775464e-02
   6.9990345e+00   9.7206825e+00   8.2793185e-02
   8.7908663e+00   1.8896068e+01   2.4296983e-01
   7.1267649e+00   1.1131368e+01   1.0665362e-01
   6.8474597e+00   9.1938211e+00   2.1210515e-01
   6.6219388e+00   9.8864851e+00   1.5455657e-01
   6.9735035e+00   9.4637943e+00   7.5061924e-02
   7.2499744e+00   1.8591762e+01   3.7543173e-01
   6.9396993e+00   9.3876839e+00   9.7435475e-02
   6.9705386e+00   9.4556703e+00   8.0417312e-02
   6.6180526e+00   9.7863250e+00   1.5747765e-01
   7.4822157e+00   1.2069686e+01   1.1051641e-01
   6.9771092e+00   9.4687576e+00   8.0750778e-02
   6.8870428e+00   9.2692763e+00   1.5434872e-01
   6.9776076e+00   1.5559380e+01   2.6891019e-01
   6.9841369e+00   9.5390574e+00   7.9623767e-02
   7.7753151e+00   1.6964513e+01   2.4158315e-01
   6.9669596e+00   9.4475875e+00   8.3118579e-02
   4.1451074e+00   1.9062331e+01   1.2628991e+00
   5.4817442e+00   1.1418239e+01   4.4297999e-01
   7.0032535e+00   9.5289266e+00   7.8840081e-02
   7.5163610e+00   1.1370472e+01   9.5425131e-02
   6.5248774e+00   1.1475852e+01   1.8986972e-01
   8.0977454e+00   1.2871982e+01   1.0881471e-01
   7.1659647e+00   1.0781152e+01   9.6544577e-02
   6.5360937e+00   1.4758199e+01   2.9682917e-01
   8.2519637e+00   1.5020497e+01   1.4864641e-01
   6.9771849e+00   9.4698557e+00   7.8450756e-02
   5.4515824e+00   1.9053224e+01   7.6714511e-01
   7.6806945e+00   1.2534430e+01   1.1271236e-01
   3.4271424e+00   1.8581030e+01   1.6801074e+00
   6.8554186e+00   9.2008520e+00   1.9614644e-01
   6.6385708e+00   9.7822083e+00   1.5250267e-01
   7.0265085e+00   1.9468594e+01   4.5664557e-01
   6.9769821e+00   9.4697973e+00   7.7623219e-02
   6.9600125e+00   9.4328947e+00   9.5863209e-02
   3.0439916e+00   1.0206147e+01   1.9661542e+00
   7.5137454e+00   1.1074869e+01   9.1220468e-02
   6.6163430e+00   9.3728422e+00   2.0755925e-01
   6.8370427e+00   2.1828660e+01   6.4806009e-01
   6.9284224e+00   9.3615881e+00   1.2459413e-01
   6.9789045e+00   9.6277178e+00   8.2278381e-02
   6.8740234e+00   9.5557697e+00   1.0066425e-01
   7.0061377e+00   9.5418267e+00   7.8936164e-02
   6.9758328e+00   9.4671065e+00   7.8527797e-02
   6.9734624e+00   9.4616240e+00   8.0902298e-02
   8.8247341e+00   1.7534421e+01   1.9512650e-01
   2.8807691e+00   1.0843496e+01   2.0011744e+00
   6.9872707e+00   9.4946086e+00   7.8617350e-02
   6.9503245e+00   9.5634407e+00   8.3894872e-02
   7.2137763e+00   1.0187857e+01   8.3925270e-02
   7.0405320e+00   9.6781155e+00   8.0058258e-02
   6.9576827e+00   9.4318100e+00   9.7649270e-02
   7.2151542e+00   1.0086510e+01   8.2820083e-02
   6.9654377e+00   9.4443500e+00   8.3471678e-02
   8.4431816e+00   1.4636999e+01   1.3380780e-01
   6.3889792e+00   8.4885515e+00   6.3585135e-01
   6.7636631e+00   1.0079887e+01   1.2164348e-01
   7.2922647e+00   1.3041456e+01   1.4652716e-01
   6.9771296e+00   9.4690067e+00   8.0236155e-02
   4.3306620e+00   1.4614164e+01   8.7506373e-01
   6.9987202e+00   9.5159647e+00   7.8751255e-02
   8.3933726e+00   1.7848610e+01   2.2867078e-01
   3.5310169e+00   9.0864585e+00   1.8313533e+00
   2.9045758e+00   1.2614749e+01   1.7896049e+00
   6.9756455e+00   9.4664487e+00   7.9818623e-02
   6.9714294e+00   9.4573931e+00   8.0949949e-02
   4.0940991e+00   1.8755305e+01   1.2585408e+00
   7.6022868e+00   1.8325862e+01   3.1788121e-01
   7.9038659e+00   1.2155623e+01   1.0092331e-01
   7.6065037e+00   1.1285726e+01   9.2837892e-02
   8.5165265e+00   1.6851591e+01   1.8807279e-01
   2.9513400e+00   1.5724127e+01   1.7942443e+00
   5.0243508e+00   1.6706270e+01   7.3842414e-01
   7.6390909e+00   1.1256450e+01   9.2187183e-02
   6.9771443e+00   9.4697690e+00   7.8461837e-02
   7.3591385e+00   1.0408629e+01   8.5075850e-02
   6.7344667e+00   9.6087742e+00   1.3470622e-01
   6.3899426e+00   1.0352202e+01   2.0715823e-01
   6.8922901e+00   2.1784279e+01   6.3383982e-01
   6.9582751e+00   9.4300162e+00   8.2939138e-02
   8.5076942e+00   1.8192250e+01   2.3386686e-01
   5.4288577e+00   1.6071131e+01   5.9056863e-01
   7.4997463e+00   1.1730009e+01   1.0268918e-01
   6.9517045e+00   9.5920525e+00   8.3862045e-02
   8.0626885e+00   1.2837719e+01   1.0877032e-01
   8.3931163e+00   1.4146902e+01   1.2541808e-01
   6.9745731e+00   9.4647092e+00   8.1010154e-02
   8.5493932e+00   2.0029118e+01   3.0653402e-01
   6.9768686e+00   9.4681034e+00   8.1174542e-02
   6.9721332e+00   9.4597691e+00   7.8196499e-02
   7.1236774e+00   9.8145340e+00   8.0765293e-02
   7.9701229e+00   1.4456851e+01   1.4615301e-01
   6.9960918e+00   9.5252553e+00   7.8848399e-02
   6.9646157e+00   9.5197079e+00   8.1142465e-02
   6.7485029e+00   9.0413583e+00   3.0797820e-01
   8.0258530e+00   1.2445081e+01   1.0352164e-01
   6.9852583e+00   9.4887067e+00   7.8575277e-02
   7.0052465e+00   9.5712091e+00   7.9296068e-02
   7.3229511e+00   1.2256273e+01   1.2285087e-01
   3.8986024e+00   1.3996881e+01   1.0562795e+00
   6.9774799e+00   9.4792521e+00   7.8657030e-02
   7.8079335e+00   1.4647306e+01   1.6032761e-01
   6.5433458e+00   1.0216721e+01   1.7124345e-01
   7.7047810e+00   1.4981256e+01   1.7696889e-01
   6.9695718e+00   9.4533930e+00   8.1584261e-02
   6.5801384e+00   1.9069648e+01   5.0984035e-01
   7.6933504e+00   1.9650364e+01   3.7369460e-01
   8.5676363e+00   1.7053957e+01   1.9180796e-01
   6.9773107e+00   9.4740858e+00   7.8548736e-02
   6.9485794e+00   9.4071282e+00   9.2275708e-02
   6.4571334e+00   8.9212756e+00   4.2667729e-01
   3.5630833e+00   1.8841014e+01   1.6076520e+00
   6.9768995e+00   9.4690459e+00   7.9020139e-02
   6.9829496e+00   9.4834847e+00   7.8540899e-02
   5.8204669e+00   2.1493371e+01   8.5970595e-01
   3.0200028e+00   1.2087367e+01   1.7123743e+00
   6.4279904e+00   1.0013324e+01   2.0122819e-01
   6.9210256e+00   9.3456697e+00   1.1719639e-01
   6.9739978e+00   9.4631132e+00   7.9423267e-02
   4.3583360e+00   1.9966459e+01   1.2526599e+00
   6.9759468e+00   9.4672305e+00   7.8839542e-02
   7.1208729e+00   2.1462021e+01   5.6863052e-01
   4.5652718e+00   1.0960385e+01   7.8752699e-01
   6.1577986e+00   1.0285898e+01   2.6920081e-01
   6.9809449e+00   9.7796459e+00   8.5952891e-02
   6.7722708e+00   2.1572687e+01   6.4153056e-01
   6.9733327e+00   9.4616472e+00   7.9842724e-02
   6.9485981e+00   9.4073828e+00   9.1698096e-02
   7.8939764e+00   1.1990145e+01   9.8840965e-02
   6.9741384e+00   9.4631117e+00   8.0824761e-02
   6.9498622e+00   9.4108341e+00   9.0006135e-02
   4.8076631e+00   1.5125694e+01   7.2474247e-01
   7.3262871e+00   1.6424414e+01   2.6408642e-01
   7.8335065e+00   1.8650603e+01   3.0793499e-01
   8.3050295e+00   2.0592434e+01   3.5548266e-01
   6.8822890e+00   9.2595320e+00   1.6610380e-01
   6.0392225e+00   1.2102563e+01   3.0191294e-01
   3.8559458e+00   1.7521987e+01   1.2756900e+00
   7.0652122e+00   9.9327276e+00   8.3670806e-02
   6.9764275e+00   9.4682358e+00   7.8743062e-02
   6.9689918e+00   9.4523707e+00   8.0868585e-02
   6.9408418e+00   9.3889369e+00   1.0886029e-01
   7.5146430e+00   1.9501444e+01   3.8803006e-01
   6.7575000e+00   1.3663344e+01   2.2279268e-01
   6.2222392e+00   1.2106610e+01   2.6138037e-01
   4.4974989e+00   8.0590891e+00   1.5586926e+00
   7.3141301e+00   1.2369335e+01   1.2626228e-01
   6.9754015e+00   9.4664121e+00   7.8075498e-02
   6.6942217e+00   1.0167374e+01   1.3653237e-01
   6.9426063e+00   9.4376395e+00   9.8732285e-02
   6.9763901e+00   9.4663390e+00   8.3105665e-02
   6.8948821e+00   9.2864305e+00   1.4537737e-01
   3.9304710e+00   1.0099418e+01   1.2737420e+00
   6.9638703e+00   9.4413883e+00   8.3273044e-02
   4.1141286e+00   9.7679178e+00   1.2313809e+00
   6.3208615e+00   1.4242266e+01   3.1246525e-01
   6.9170166e+00   9.7053473e+00   9.1283925e-02
   6.9682504e+00   9.4994035e+00   8.0223111e-02
   6.9112699e+00   9.3234509e+00   1.3323162e-01
   6.9750300e+00   9.4652610e+00   7.9176281e-02
   8.0611074e+00   1.2944470e+01   1.1045970e-01
   7.1619262e+00   1.0559316e+01   9.2058995e-02
   6.7363251e+00   2.1858762e+01   6.7076608e-01
   6.9756081e+00   9.4642413e+00   8.4389612e-02
   2.7474196e+00   1.3597199e+01   1.9200652e+00
   7.1428654e+00   1.0124326e+01   8.4422385e-02
   4.2029559e+00   1.9443576e+01   1.2736149e+00
   4.4876630e+00   1.9517033e+01   1.1416965e+00
   6.9624161e+00   9.4809528e+00   8.1638939e-02
   6.9316120e+00   9.3716285e+00   9.7655035e-02
   6.9712343e+00   9.4574270e+00   7.9589765e-02
   5.9549644e+00   1.3458275e+01   3.5538643e-01
   6.9715785e+00   9.4576424e+00   8.4035032e-02
   6.9676262e+00   9.4485030e+00   8.3577319e-02
   6.9877130e+00   9.5043391e+00   7.8715733e-02
   8.3605640e+00   1.4289241e+01   1.2871650e-01
   2.5247063e+00   1.3954813e+01   2.1755875e+00
   7.6034762e+00   1.7536559e+01   2.8185780e-01
   5.9179054e+00   1.4675083e+01   4.0962475e-01
   5.1085331e+00   7.8972500e+00   1.3369573e+00
   6.9751350e+00   9.4657063e+00   8.0431532e-02
   6.8031822e+00   2.1343750e+01   6.1880121e-01
   6.2101726e+00   8.4745463e+00   6.8871019e-01
   5.2429090e+00   1.4217281e+01   5.6059701e-01
   5.3764502e+00   1.3260460e+01   4.9367249e-01
   4.1061205e+00   1.8995667e+01   1.2767056e+00
   6.9769307e+00   9.4688447e+00   7.9693847e-02
   8.4644841e+00   1.4397795e+01   1.2876972e-01
   7.3112469e+00   1.8804453e+01   3.7814898e-01
   6.9750892e+00   9.4652589e+00   7.9371993e-02
   8.8357951e+00   1.7595090e+01   1.9652093e-01
   3.6568931e+00   8.8616472e+00   1.8010606e+00
   5.8002827e+00   1.4853931e+01   4.4302933e-01
   3.3903513e+00   1.8150611e+01   1.6532054e+00
   7.2898177e+00   1.0472436e+01   8.6495073e-02
   7.6929279e+00   1.3912972e+01   1.4601595e-01
   8.2269923e+00   1.3232696e+01   1.1262030e-01
   6.9849682e+00   9.5147940e+00   7.8970792e-02
   6.4847666e+00   2.1827689e+01   7.2234303e-01
   6.9802745e+00   9.4771376e+00   7.8498381e-02
   6.8754520e+00   9.2557554e+00   1.8221234e-01
