# Supplementary material for: Rethinking Colour Constancy
Source: PLoS One. 2015 Sep 10;10(9):e0135029. doi: 10.1371/journal.pone.0135029 (PMC4565710; doi:10.1371/journal.pone.0135029)
Supplement: S1 Dataset — (ZIP) [file pone.0135029.s002.zip › 5-TransitionMetamerReflectanceData/NtoG_20munsells/targetXYZ_5.txt]

   6.9278735e+00   2.1396228e+01   2.7654546e+00
   5.6266578e+00   2.6895589e+01   3.0158566e+00
   5.6254500e+00   2.6889796e+01   3.0156698e+00
   1.1406685e+01   3.1392021e+01   8.5179116e-01
   1.1737177e+01   2.2108148e+01   2.7995345e-01
   1.2352120e+01   2.7392003e+01   4.7365241e-01
   5.6109415e+00   2.6793898e+01   3.0143871e+00
   6.0752672e+00   2.7935058e+01   2.7235919e+00
   1.2123048e+01   2.6036239e+01   8.5661141e-01
   7.8845782e+00   2.7413709e+01   2.7109159e+00
   9.7761070e+00   3.0121012e+01   1.8762265e+00
   1.2164863e+01   2.7892499e+01   7.7257951e-01
   1.1974472e+01   2.3400863e+01   5.2980582e-01
   1.1719269e+01   2.2036522e+01   3.0331595e-01
   1.1544858e+01   2.1341393e+01   5.4086077e-01
   1.2276761e+01   2.8439315e+01   5.3732832e-01
   1.1893837e+01   2.2809939e+01   2.9829060e-01
   1.1244509e+01   2.0496485e+01   9.1360890e-01
   5.3533260e+00   2.4731633e+01   2.9813200e+00
   5.6982578e+00   2.6865130e+01   3.0091447e+00
   6.8487966e+00   2.9352568e+01   2.2971012e+00
   8.1316154e+00   3.1031455e+01   1.7629250e+00
   5.8445631e+00   2.7421558e+01   2.8663869e+00
   1.0290479e+01   3.1990355e+01   1.1191351e+00
   5.6249816e+00   2.6869696e+01   3.0153487e+00
   7.3720741e+00   3.0138058e+01   2.0568489e+00
   1.2207945e+01   2.4800785e+01   3.6066989e-01
   6.3981391e+00   2.8561600e+01   2.5334744e+00
   7.4353220e+00   3.0223800e+01   2.0311723e+00
   1.1976618e+01   2.3224619e+01   3.0815503e-01
   8.1634761e+00   1.7909933e+01   2.3762861e+00
   7.6581794e+00   2.9044909e+01   2.4682611e+00
   8.7739546e+00   3.1254061e+01   1.6429324e+00
   5.6227380e+00   2.6843405e+01   3.0149809e+00
   5.6313138e+00   2.6909622e+01   3.0127115e+00
   5.8876941e+00   2.6967514e+01   2.9841347e+00
   6.2380545e+00   2.0955818e+01   2.8176437e+00
   7.4764370e+00   3.0197219e+01   2.0225673e+00
   9.4388638e+00   1.8296593e+01   2.0156003e+00
   1.1737682e+01   2.2122621e+01   3.9474259e-01
   1.2226524e+01   2.5499856e+01   5.6087677e-01
   1.2109773e+01   2.8690660e+01   7.6773463e-01
   1.1994660e+01   3.0113284e+01   6.7417311e-01
   1.1698972e+01   2.1939220e+01   2.9503525e-01
   5.6128613e+00   2.6805963e+01   3.0145759e+00
   6.9970548e+00   2.9584583e+01   2.2246616e+00
   8.7411286e+00   3.1569637e+01   1.5575982e+00
   1.0081608e+01   2.9340452e+01   1.9773809e+00
   7.0548613e+00   2.9686793e+01   2.1988309e+00
   5.9478771e+00   2.0906600e+01   2.8383082e+00
   1.2124002e+01   2.9594607e+01   6.2467752e-01
   1.2091654e+01   2.4024829e+01   4.0009766e-01
   1.2154433e+01   2.4751505e+01   5.5694833e-01
   1.2133396e+01   2.9425163e+01   6.1178879e-01
   1.2102480e+01   2.9534807e+01   6.3510506e-01
   8.1866421e+00   2.0153810e+01   2.5323047e+00
   5.7711252e+00   2.7227456e+01   2.9201737e+00
   1.1735442e+01   3.0639402e+01   7.6284402e-01
   1.2290323e+01   2.6655370e+01   5.5217990e-01
   1.1707946e+01   2.1977361e+01   2.8246290e-01
   6.2330675e+00   2.4198139e+01   2.9219040e+00
   5.6067858e+00   2.6780215e+01   3.0142523e+00
   8.6613908e+00   3.1479447e+01   1.5780470e+00
   8.9826277e+00   1.7619338e+01   2.1050598e+00
   1.1882299e+01   2.2789411e+01   3.1960022e-01
   1.1864226e+01   3.0022707e+01   7.9978115e-01
   5.6314793e+00   2.6898510e+01   3.0153525e+00
   6.0871552e+00   2.7714134e+01   2.7943712e+00
   7.0634117e+00   2.9518923e+01   2.2440124e+00
   1.1650833e+01   2.1745552e+01   3.4731947e-01
   8.9395053e+00   3.1686920e+01   1.4921252e+00
   5.3363165e+00   2.2705012e+01   2.9320449e+00
   1.1807931e+01   2.2466643e+01   4.6448351e-01
   5.6467580e+00   2.6948131e+01   3.0017089e+00
   1.1425845e+01   3.1346133e+01   8.3846717e-01
   1.2011667e+01   2.3661250e+01   5.5282545e-01
   1.2100536e+01   2.9119712e+01   6.9884183e-01
   1.2109974e+01   2.4014909e+01   3.3580090e-01
   8.3661596e+00   2.4313750e+01   2.6562182e+00
   1.1191000e+01   2.5612775e+01   1.7683041e+00
   9.3197410e+00   3.1890925e+01   1.3885497e+00
   1.2190713e+01   2.4734344e+01   3.8084243e-01
   5.6291238e+00   2.6904174e+01   3.0142769e+00
   1.1736345e+01   2.3033612e+01   1.0180856e+00
   1.2185225e+01   2.4714736e+01   3.8533066e-01
   5.5074985e+00   2.5929974e+01   3.0014593e+00
   1.1798962e+01   2.2382043e+01   3.0411262e-01
   1.2348611e+01   2.6471095e+01   4.2721342e-01
   1.2351026e+01   2.6636643e+01   4.3469228e-01
   1.2353639e+01   2.7303745e+01   4.7129216e-01
   5.5995639e+00   2.6730131e+01   3.0135328e+00
   6.0434574e+00   2.7868504e+01   2.7410787e+00
   5.7477575e+00   2.6938005e+01   3.0008403e+00
   6.1568866e+00   2.7159665e+01   2.9419920e+00
   5.6409987e+00   2.6903768e+01   3.0139650e+00
   1.1968140e+01   3.0176788e+01   6.8254719e-01
   9.0724063e+00   2.5436462e+01   2.5409555e+00
   7.8853498e+00   3.0782327e+01   1.8562797e+00
   1.1728634e+01   2.2054433e+01   2.7729588e-01
   1.2319385e+01   2.7749745e+01   4.9884040e-01
   5.8336130e+00   2.7397164e+01   2.8748289e+00
   1.0589182e+01   2.0252874e+01   1.6744538e+00
   1.2213230e+01   2.4789870e+01   3.5911245e-01
   9.9246103e+00   3.2022374e+01   1.2076685e+00
   5.6836749e+00   2.5785978e+01   2.9924075e+00
   8.9848955e+00   2.7398529e+01   2.5095062e+00
   1.1718495e+01   2.2022760e+01   2.7114601e-01
   1.2222327e+01   2.5018710e+01   3.9133870e-01
   7.1830360e+00   2.9761355e+01   2.1597874e+00
   5.6252029e+00   2.6885457e+01   3.0156427e+00
   1.2000927e+01   2.4006218e+01   7.3373741e-01
   6.1751660e+00   2.8078602e+01   2.6760038e+00
   5.6586147e+00   2.6977178e+01   2.9933064e+00
   5.9558139e+00   2.6754888e+01   2.9854463e+00
   1.2329999e+01   2.6118570e+01   4.1417296e-01
   5.2908729e+00   2.2635401e+01   2.9317519e+00
   1.1701076e+01   2.1948396e+01   2.9085415e-01
   1.0308444e+01   3.2005456e+01   1.1089019e+00
   5.5555499e+00   2.1191683e+01   2.8733927e+00
   5.6094727e+00   2.6742305e+01   3.0136505e+00
   1.1729865e+01   2.2059623e+01   2.7655986e-01
   9.7268755e+00   3.1969890e+01   1.2631311e+00
   6.7836077e+00   2.9253079e+01   2.3270628e+00
   5.7465909e+00   2.7016790e+01   2.9922197e+00
   1.0646136e+01   3.1780356e+01   1.0510555e+00
   5.6856681e+00   2.7044285e+01   2.9743706e+00
   1.0699155e+01   3.1928469e+01   1.0207677e+00
   1.1768347e+01   2.2226556e+01   2.8477873e-01
   1.1720256e+01   2.2028158e+01   2.7074501e-01
   1.1949401e+01   2.3131763e+01   3.3206395e-01
   1.0426095e+01   3.1880918e+01   1.0910565e+00
   6.3273332e+00   2.6796086e+01   2.9401123e+00
   6.2073501e+00   2.6761603e+01   2.9577398e+00
   5.6136953e+00   2.6818917e+01   3.0147798e+00
   1.1693436e+01   2.1942924e+01   4.7096943e-01
   5.5640563e+00   2.6237833e+01   3.0059061e+00
   1.1159795e+01   3.1571114e+01   9.1441526e-01
   1.2214366e+01   2.5276088e+01   5.3013644e-01
   8.0369365e+00   1.7342200e+01   2.3522407e+00
   1.2262995e+01   2.8720377e+01   5.5417571e-01
   7.3362543e+00   3.0094249e+01   2.0738255e+00
   1.0472194e+01   3.1960659e+01   1.0754834e+00
   1.1965382e+01   2.3222825e+01   3.4350263e-01
   6.3787383e+00   2.3787913e+01   2.8988435e+00
   9.7747024e+00   3.2022532e+01   1.2556811e+00
   6.4120616e+00   2.1427205e+01   2.8195405e+00
   1.2144578e+01   2.9362725e+01   6.0784670e-01
   5.7219816e+00   2.7132924e+01   2.9487154e+00
   6.7797208e+00   2.7483195e+01   2.8530333e+00
   7.5632249e+00   3.0389784e+01   1.9784764e+00
   5.4248005e+00   2.2707950e+01   2.9285118e+00
   1.2130085e+01   2.9515168e+01   6.2013633e-01
   6.6633062e+00   2.9060461e+01   2.3931583e+00
   6.4748636e+00   2.8708571e+01   2.4923964e+00
   5.5351282e+00   2.4643411e+01   2.9740223e+00
   5.4437923e+00   2.4280479e+01   2.9688306e+00
   9.8566412e+00   1.8278811e+01   1.7826576e+00
   5.6534419e+00   2.6964485e+01   2.9979528e+00
   1.0415920e+01   3.1995795e+01   1.0904547e+00
   1.2113193e+01   2.4193133e+01   4.2290272e-01
   5.5016766e+00   2.6057917e+01   3.0039010e+00
   5.4515644e+00   2.5673891e+01   2.9978813e+00
   6.8308871e+00   2.0756967e+01   2.7504683e+00
   1.0991372e+01   3.1730612e+01   9.4571815e-01
   5.3556123e+00   2.2273855e+01   2.9188458e+00
   5.5984758e+00   2.6728851e+01   3.0135542e+00
   5.6368103e+00   2.6923376e+01   3.0088084e+00
   7.2249623e+00   1.8139745e+01   2.5622360e+00
   6.4312772e+00   2.7765372e+01   2.8326219e+00
   6.3355594e+00   2.1689055e+01   2.8360713e+00
   1.1502026e+01   3.1124583e+01   8.3060647e-01
   1.1909310e+01   2.3848755e+01   9.1301700e-01
   6.7938726e+00   1.8505861e+01   2.6416850e+00
   1.1798698e+01   3.0506654e+01   7.4299533e-01
   1.2340876e+01   2.6933557e+01   4.5485858e-01
   7.2840851e+00   2.8108112e+01   2.7354126e+00
   5.6185649e+00   2.6766740e+01   3.0136970e+00
   1.1735873e+01   2.2087950e+01   2.8107710e-01
   5.6248455e+00   2.6865391e+01   3.0153732e+00
   5.8131902e+00   2.1257740e+01   2.8606137e+00
   5.6214539e+00   2.6858622e+01   3.0152445e+00
   1.2234067e+01   2.8764976e+01   5.6976917e-01
   5.4192034e+00   2.5237471e+01   2.9901860e+00
   5.7121353e+00   2.6862295e+01   3.0077939e+00
   1.1551057e+01   3.1143925e+01   8.0930874e-01
   9.2296199e+00   3.1810968e+01   1.4045788e+00
   1.0437419e+01   3.1848660e+01   1.0968251e+00
   1.1741846e+01   3.0686310e+01   7.6018089e-01
   7.5836939e+00   3.0315244e+01   1.9823320e+00
   5.6118122e+00   2.6810034e+01   3.0146207e+00
   1.1581294e+01   2.1506057e+01   5.6440813e-01
   5.5071559e+00   2.6055119e+01   3.0036700e+00
   1.2313959e+01   2.7884485e+01   5.0302020e-01
   1.2251421e+01   2.5204468e+01   3.7856798e-01
   5.5970360e+00   2.6662682e+01   3.0124280e+00
   1.1606771e+01   2.1566472e+01   4.6995727e-01
   5.6096036e+00   2.6796061e+01   3.0144768e+00
   6.3700563e+00   2.0613701e+01   2.7921550e+00
   5.8128143e+00   2.5310751e+01   2.9757389e+00
   1.1741542e+01   2.2131486e+01   3.0242146e-01
   1.1967849e+01   2.3199833e+01   3.0752519e-01
   8.7067843e+00   3.1536165e+01   1.5687811e+00
   5.5335789e+00   2.6220781e+01   3.0061652e+00
   6.0825890e+00   2.7947141e+01   2.7177220e+00
   1.1918350e+01   3.0126777e+01   7.1301777e-01
   1.2329413e+01   2.6991984e+01   4.7695420e-01
   1.2229745e+01   2.7018168e+01   7.0087391e-01
   1.2157040e+01   2.9290915e+01   6.0380275e-01
   1.1706645e+01   2.2429333e+01   8.5492806e-01
   5.6803811e+00   2.7031015e+01   2.9787123e+00
   1.1731460e+01   2.2084702e+01   3.2150461e-01
   7.6314474e+00   2.8985124e+01   2.4878430e+00
   7.2024226e+00   2.9901115e+01   2.1277539e+00
   1.0743268e+01   3.1835358e+01   1.0126157e+00
   5.7453544e+00   2.4096022e+01   2.9506512e+00
   1.2084915e+01   2.9648529e+01   6.3277044e-01
   1.2111247e+01   2.9512490e+01   6.2753510e-01
   1.2188411e+01   2.9260298e+01   5.9555756e-01
   7.3329503e+00   3.0075182e+01   2.0692868e+00
   6.3400523e+00   2.8455872e+01   2.5672132e+00
   1.1810928e+01   2.2461103e+01   4.1583322e-01
   8.5816743e+00   3.1391715e+01   1.6100700e+00
   5.3781577e+00   2.3939355e+01   2.9627118e+00
   1.1762041e+01   2.2771492e+01   8.7337156e-01
   6.9530774e+00   2.4451647e+01   2.8571135e+00
   1.1773079e+01   2.2264149e+01   3.0364065e-01
   1.0962571e+01   3.1712725e+01   9.6257695e-01
   1.2323935e+01   2.6026014e+01   4.0789333e-01
   5.6641500e+00   2.6991367e+01   2.9890472e+00
   6.1019342e+00   2.7991134e+01   2.7077490e+00
   5.6159634e+00   2.6826110e+01   3.0148606e+00
   5.7015991e+00   2.7031884e+01   2.9820895e+00
   1.2275209e+01   2.6178626e+01   5.5314677e-01
   5.6325912e+00   2.6912783e+01   3.0117971e+00
   9.0232078e+00   2.1823331e+01   2.4517689e+00
   1.0081036e+01   2.0017435e+01   1.9585103e+00
   5.5444011e+00   2.6095459e+01   3.0037692e+00
   5.5708089e+00   2.0126127e+01   2.8320769e+00
   6.7374035e+00   2.9106682e+01   2.3655973e+00
   5.6364365e+00   2.6892133e+01   3.0149375e+00
   1.1725617e+01   2.2050088e+01   2.7195592e-01
   1.1097192e+01   3.1701603e+01   9.3023562e-01
   1.1738946e+01   2.2127309e+01   3.8993514e-01
   1.0718404e+01   1.9523498e+01   1.3600253e+00
   1.1750580e+01   2.2161939e+01   2.9401980e-01
   1.1181304e+01   3.1535594e+01   9.1078201e-01
   5.4523872e+00   2.3696919e+01   2.9543966e+00
   9.7375249e+00   3.2000925e+01   1.2601812e+00
   9.8551796e+00   2.7470683e+01   2.2916260e+00
   5.6279045e+00   2.6901096e+01   3.0151120e+00
   5.8812199e+00   2.7197712e+01   2.9537328e+00
   8.1998320e+00   2.9047747e+01   2.4483333e+00
   8.6320607e+00   3.1364163e+01   1.6074276e+00
   5.7587840e+00   2.0638197e+01   2.8402495e+00
   1.1992987e+01   2.3345590e+01   3.1234622e-01
   1.1656860e+01   3.0949842e+01   7.7916916e-01
   5.5371014e+00   2.0290585e+01   2.8408725e+00
   5.6927964e+00   2.7057134e+01   2.9693903e+00
   5.6216227e+00   2.6852033e+01   3.0151777e+00
   1.2339590e+01   2.6591666e+01   4.3445873e-01
   1.0224179e+01   1.8684745e+01   1.6047705e+00
   8.7790498e+00   1.7714400e+01   2.1911506e+00
   1.2303593e+01   2.8047473e+01   5.1266567e-01
   1.1735084e+01   2.2079525e+01   2.8155236e-01
   1.1722910e+01   2.2042529e+01   2.7547205e-01
   1.1961560e+01   2.3247788e+01   4.4596525e-01
   5.7021295e+00   2.7083109e+01   2.9624169e+00
   1.1394023e+01   3.1412871e+01   8.5295795e-01
   9.8724066e+00   3.2007719e+01   1.2293634e+00
   1.1791999e+01   2.2335058e+01   2.8662021e-01
   1.0883700e+01   3.1339513e+01   1.1175764e+00
   1.1884636e+01   2.2756671e+01   2.9955958e-01
   1.0126793e+01   3.1859227e+01   1.1879262e+00
   1.1599831e+01   3.0950141e+01   8.0350799e-01
   1.2009521e+01   2.3440974e+01   3.1563990e-01
   1.1903284e+01   2.2846707e+01   3.0039391e-01
   1.2047189e+01   2.3620708e+01   3.2001462e-01
   7.0646641e+00   2.9698127e+01   2.1901709e+00
   5.9973354e+00   2.7760198e+01   2.7678163e+00
   5.6380750e+00   2.6926456e+01   3.0082005e+00
   5.7956365e+00   2.7305122e+01   2.8981488e+00
   1.1417229e+01   2.9680779e+01   1.2765818e+00
   1.2122630e+01   2.4102964e+01   3.3770408e-01
   1.2342736e+01   2.6447604e+01   4.2215010e-01
   6.5167674e+00   2.8744247e+01   2.4774157e+00
   1.2290508e+01   2.5645434e+01   3.9594839e-01
   1.1791510e+01   3.0647441e+01   7.3377678e-01
   1.1706698e+01   2.1979574e+01   2.7412255e-01
   1.1970426e+01   2.3220424e+01   3.2210581e-01
   7.0691787e+00   2.7449016e+01   2.8190438e+00
   1.1936530e+01   2.3887973e+01   8.6271151e-01
   1.1736662e+01   2.2116372e+01   3.8403355e-01
   1.2332121e+01   2.7829804e+01   5.0110262e-01
   1.2326969e+01   2.7614045e+01   4.8897243e-01
   1.2324891e+01   2.6500209e+01   4.5267818e-01
   1.1720482e+01   2.2030508e+01   2.7592255e-01
   1.2073442e+01   2.3774068e+01   3.2508489e-01
   1.2261230e+01   2.5252413e+01   3.7997242e-01
   5.5934957e+00   2.3766372e+01   2.9503548e+00
   6.2474256e+00   2.5931332e+01   2.9530588e+00
   5.6791970e+00   2.6907087e+01   3.0098884e+00
   1.2348964e+01   2.7009460e+01   4.5788388e-01
   1.1901895e+01   2.2876682e+01   3.1993564e-01
   5.6167147e+00   2.6843792e+01   3.0150981e+00
   1.2046913e+01   2.5630347e+01   9.6484250e-01
   5.6525973e+00   2.6947043e+01   3.0022099e+00
   5.3832386e+00   2.1813470e+01   2.9032870e+00
   9.7264607e+00   2.3019986e+01   2.3263944e+00
   1.2263756e+01   2.8690516e+01   5.5620177e-01
   7.0044436e+00   2.9624990e+01   2.2225276e+00
   5.8976503e+00   2.7544771e+01   2.8320590e+00
   1.0853702e+01   3.1809250e+01   9.7877456e-01
   1.1742728e+01   2.2170294e+01   4.9594262e-01
   1.1494695e+01   3.1270334e+01   8.2637102e-01
   8.8114841e+00   3.1441427e+01   1.5649153e+00
   5.6661013e+00   2.6996211e+01   2.9881079e+00
   8.7523729e+00   2.8257690e+01   2.4960522e+00
   5.6332978e+00   2.6914696e+01   3.0113308e+00
   1.1076296e+01   3.1717061e+01   9.3528205e-01
   1.1449073e+01   3.0342265e+01   1.0812805e+00
   1.1893615e+01   3.0214632e+01   7.1853591e-01
   1.1111618e+01   3.1678104e+01   9.1471482e-01
   6.8638941e+00   1.7699712e+01   2.5833145e+00
   9.5473175e+00   1.8872805e+01   2.0533566e+00
   1.2073986e+01   2.3797534e+01   3.2000363e-01
   1.1725466e+01   2.2062123e+01   2.9981686e-01
   5.3405026e+00   2.2819142e+01   2.9351339e+00
   5.9985810e+00   2.5744409e+01   2.9735150e+00
   1.2272568e+01   2.5632497e+01   4.1741373e-01
   5.6392698e+00   2.6929546e+01   3.0072385e+00
   7.6463689e+00   3.0431418e+01   1.9451646e+00
   5.6817793e+00   2.7032595e+01   2.9768131e+00
   1.1870583e+01   2.2697132e+01   2.9426193e-01
   1.2308029e+01   2.7990731e+01   5.0893412e-01
   5.6094112e+00   2.6804864e+01   3.0145708e+00
   1.1438037e+01   3.1325123e+01   8.3982519e-01
   6.0020567e+00   2.7776060e+01   2.7687911e+00
   1.1980825e+01   2.3265886e+01   3.1136045e-01
   5.6172571e+00   2.6841788e+01   3.0150295e+00
   9.9529331e+00   1.8371173e+01   1.7371358e+00
   1.2171331e+01   2.5936784e+01   7.5921591e-01
   5.6453104e+00   2.6944436e+01   3.0032011e+00
   1.1720686e+01   2.2029775e+01   2.7146117e-01
   8.3922588e+00   3.1274691e+01   1.6724476e+00
   9.5866473e+00   3.1942030e+01   1.3021379e+00
   6.5373816e+00   2.8845615e+01   2.4633865e+00
   9.1735252e+00   1.7815944e+01   2.0586855e+00
   5.5341790e+00   2.5046097e+01   2.9830979e+00
   6.5895550e+00   2.6583913e+01   2.9153499e+00
   6.7580911e+00   2.4682638e+01   2.8830881e+00
   5.6664382e+00   2.6876231e+01   3.0121286e+00
   6.7762802e+00   2.9256839e+01   2.3311480e+00
   7.4689664e+00   3.0252855e+01   2.0133987e+00
   1.1282059e+01   2.7808386e+01   1.6353349e+00
   5.5047380e+00   2.5909336e+01   3.0010571e+00
   5.6887282e+00   2.7045788e+01   2.9726157e+00
   6.2694731e+00   2.8339213e+01   2.6087464e+00
   6.0306197e+00   2.7097096e+01   2.9603252e+00
   8.2867806e+00   2.6919265e+01   2.6605028e+00
   1.1814293e+01   2.2485777e+01   4.3613585e-01
   1.1024332e+01   3.1760904e+01   9.4303738e-01
   7.3565723e+00   3.0043470e+01   2.0722492e+00
   1.2116859e+01   2.4064092e+01   3.3406724e-01
   5.7700713e+00   2.7170080e+01   2.9396904e+00
   1.2145891e+01   2.8997304e+01   6.5474367e-01
   6.4290989e+00   2.8645306e+01   2.5180463e+00
   1.1718794e+01   2.2018154e+01   2.7949991e-01
   5.6399060e+00   2.6890902e+01   3.0147855e+00
   1.2060202e+01   2.9873675e+01   6.5033211e-01
   1.1701139e+01   2.1948077e+01   2.8955858e-01
   1.2171990e+01   2.4652161e+01   4.2017911e-01
   1.1846295e+01   2.2589675e+01   2.9018001e-01
   1.1238334e+01   3.1548968e+01   8.9142187e-01
   1.1514976e+01   3.1213414e+01   8.1449577e-01
   1.2131635e+01   2.9404148e+01   6.2167779e-01
   9.1318016e+00   3.1698652e+01   1.4423587e+00
   1.1732879e+01   2.2089847e+01   3.0105439e-01
   1.1772291e+01   2.2245361e+01   2.8092388e-01
   1.2215431e+01   2.5175350e+01   4.8393641e-01
   1.1333587e+01   3.1387679e+01   8.7220992e-01
   5.5084972e+00   2.4303434e+01   2.9672060e+00
   1.1618224e+01   3.0986174e+01   7.8400924e-01
   1.1683586e+01   2.2072881e+01   6.8549730e-01
   1.1820616e+01   3.0644680e+01   7.3046070e-01
   8.3438957e+00   3.1172910e+01   1.6883170e+00
   5.4402732e+00   2.5579887e+01   2.9962972e+00
   5.8279655e+00   2.7375180e+01   2.8762277e+00
   1.1793310e+01   3.0679554e+01   7.3168948e-01
   1.2015867e+01   2.3443167e+01   3.1494283e-01
   1.1409805e+01   3.1355713e+01   8.4786359e-01
   5.7120096e+00   2.7108177e+01   2.9563520e+00
   1.1726623e+01   2.2058151e+01   2.7912757e-01
   1.1862898e+01   2.7979272e+01   1.1566957e+00
   6.0502733e+00   2.0109557e+01   2.7973353e+00
   1.1912619e+01   2.2908917e+01   2.9824588e-01
   5.6369488e+00   2.6901841e+01   3.0150590e+00
   5.6123143e+00   2.6807566e+01   3.0145957e+00
   5.5975658e+00   2.2302372e+01   2.9086439e+00
   1.2356055e+01   2.7140161e+01   4.5999617e-01
   1.2201627e+01   2.9183101e+01   5.8841621e-01
   5.9180364e+00   2.7589315e+01   2.8181902e+00
   5.6210275e+00   2.6849786e+01   3.0151286e+00
   5.4895724e+00   2.4988131e+01   2.9833180e+00
   1.1647109e+01   2.9811900e+01   1.0506730e+00
   1.1726058e+01   2.2044661e+01   2.7595975e-01
   7.4615627e+00   3.0273718e+01   2.0216508e+00
   1.2310340e+01   2.6113295e+01   4.3560312e-01
   8.3658487e+00   2.1008837e+01   2.5445564e+00
   6.2020981e+00   2.3997373e+01   2.9190173e+00
   5.6941366e+00   2.7062985e+01   2.9681891e+00
   1.0755248e+01   1.9784149e+01   1.4013992e+00
   5.5657902e+00   2.6516649e+01   3.0106535e+00
   1.1913862e+01   2.2936778e+01   3.2152242e-01
   7.3927559e+00   2.5642179e+01   2.8140876e+00
   1.1622304e+01   2.1623119e+01   4.0950723e-01
   1.2127333e+01   2.4761353e+01   6.4607261e-01
   5.6795626e+00   2.7029503e+01   2.9783608e+00
   1.1901567e+01   2.2849884e+01   3.0176670e-01
   1.1729062e+01   2.2056659e+01   2.7651593e-01
   7.1631456e+00   2.9851859e+01   2.1488332e+00
   6.7318519e+00   1.7811345e+01   2.6073650e+00
   5.9134694e+00   2.7540880e+01   2.8297459e+00
   5.9325910e+00   2.7592972e+01   2.8130350e+00
   5.7001975e+00   2.6919366e+01   3.0066987e+00
   1.2046259e+01   2.3613727e+01   3.2239730e-01
   1.1339622e+01   2.0727873e+01   7.9888492e-01
   1.1923609e+01   2.2985061e+01   3.2295539e-01
   1.1796327e+01   2.9907846e+01   9.0557224e-01
   1.2223230e+01   2.8993848e+01   5.6992847e-01
   1.1671729e+01   2.1831645e+01   3.8070185e-01
   1.2282308e+01   2.8386162e+01   5.3494094e-01
   1.2004273e+01   2.3392917e+01   3.1730940e-01
   1.2329737e+01   2.6370671e+01   4.3694456e-01
   5.5772507e+00   2.6567866e+01   3.0112875e+00
   6.4222414e+00   2.8545361e+01   2.5399945e+00
   9.3120279e+00   3.1882723e+01   1.3797480e+00
   5.4473100e+00   2.5668949e+01   2.9978355e+00
   1.1950984e+01   2.3143012e+01   3.4828125e-01
   1.1872359e+01   2.2710806e+01   2.9235611e-01
   1.2112617e+01   2.9619736e+01   6.2299106e-01
   6.4451664e+00   2.8651177e+01   2.5089574e+00
   7.4184391e+00   2.5891179e+01   2.8100936e+00
   6.2573940e+00   2.1841977e+01   2.8481746e+00
   1.1110862e+01   3.1603394e+01   9.2741543e-01
   1.1983483e+01   2.3294552e+01   3.1298885e-01
   1.2185825e+01   2.4612082e+01   3.5286746e-01
   6.9403772e+00   1.7651519e+01   2.5699102e+00
   1.2335453e+01   2.7798360e+01   5.0004817e-01
   1.2356635e+01   2.6813065e+01   4.4378175e-01
   5.6262691e+00   2.6855623e+01   3.0151362e+00
   5.8593665e+00   2.5828202e+01   2.9840941e+00
   7.7881261e+00   2.6140351e+01   2.7513557e+00
   1.1747451e+01   2.2156505e+01   3.0544070e-01
   5.3696072e+00   2.4945951e+01   2.9853037e+00
   1.1767640e+01   3.0447584e+01   7.8516541e-01
   1.1756767e+01   2.2216407e+01   4.3539145e-01
   1.1797406e+01   2.2353377e+01   2.8409330e-01
   6.6807655e+00   2.9101085e+01   2.3848982e+00
   1.1782907e+01   3.0733117e+01   7.4174343e-01
   1.1741515e+01   2.2124317e+01   2.9645072e-01
   1.1536979e+01   2.1409668e+01   6.6804454e-01
   1.1672805e+01   2.1830501e+01   3.2507870e-01
   1.1884564e+01   2.2802242e+01   3.2085980e-01
   8.9205991e+00   3.1625047e+01   1.5034590e+00
   5.4991543e+00   2.6064212e+01   3.0040487e+00
   1.1804683e+01   2.2409219e+01   2.8631408e-01
   5.5423756e+00   2.6369945e+01   3.0085816e+00
   5.8625009e+00   2.0678244e+01   2.8350456e+00
   1.2282011e+01   2.5473662e+01   3.8744020e-01
   1.2311330e+01   2.5847297e+01   4.0043916e-01
   1.0160769e+01   1.9314380e+01   1.7963901e+00
   8.6029044e+00   3.1440307e+01   1.5987832e+00
   5.3354201e+00   2.4478546e+01   2.9762696e+00
   1.1573979e+01   2.1438689e+01   4.8674674e-01
   6.0804352e+00   2.7933659e+01   2.7178595e+00
   1.1925598e+01   2.9797333e+01   7.8605474e-01
   5.8218839e+00   2.6894989e+01   2.9964638e+00
   1.1954457e+01   2.3110386e+01   3.0800964e-01
   5.9223013e+00   2.7598444e+01   2.8180336e+00
   6.8661456e+00   2.3758647e+01   2.8504558e+00
   5.6436184e+00   2.6940662e+01   3.0038187e+00
   7.7252589e+00   1.9097518e+01   2.5484463e+00
   7.1183777e+00   2.7107329e+01   2.8256274e+00
   5.4402441e+00   2.1786773e+01   2.8996971e+00
   5.6131779e+00   2.6812097e+01   3.0146848e+00
   1.1649839e+01   2.8757301e+01   1.2640284e+00
   1.1934866e+01   2.3223769e+01   5.7728960e-01
   5.5903127e+00   2.6673694e+01   3.0128220e+00
   7.7762299e+00   3.0662506e+01   1.8972380e+00
   1.1752087e+01   3.0111776e+01   8.9760071e-01
   6.1658057e+00   2.6495715e+01   2.9664732e+00
   1.1699910e+01   2.1943957e+01   2.9134511e-01
   7.5787951e+00   3.0405748e+01   1.9687206e+00
   5.7684010e+00   2.7243973e+01   2.9175968e+00
   1.2232552e+01   2.7718133e+01   6.6492550e-01
   1.2285966e+01   2.5590766e+01   3.9342382e-01
   6.6468853e+00   2.9038330e+01   2.4046618e+00
   1.1714589e+01   2.2003382e+01   2.7924824e-01
   1.2271450e+01   2.5371127e+01   3.8330396e-01
   1.1989161e+01   2.7687364e+01   1.0361602e+00
   1.1695949e+01   2.1930684e+01   2.9723883e-01
   1.1556850e+01   2.2103802e+01   3.0602126e-01
   1.1187851e+01   2.3276814e+01   3.9369688e-01
   9.0564513e+00   2.2945693e+01   8.8305696e-01
   1.1687254e+01   2.1899843e+01   2.9519246e-01
   1.1561452e+01   2.1544912e+01   4.6187209e-01
   1.1736116e+01   2.2114989e+01   2.7808602e-01
   1.1476489e+01   2.2000786e+01   3.3333724e-01
   1.1458168e+01   2.1578003e+01   4.4359467e-01
   1.1712351e+01   2.1997579e+01   2.8118076e-01
   8.7496600e+00   2.3540224e+01   9.6947002e-01
   7.9986063e+00   2.0163057e+01   1.4885730e+00
   1.1607267e+01   2.2083759e+01   3.0002626e-01
   9.5667970e+00   1.8057537e+01   1.8772972e+00
   8.0924414e+00   2.6324480e+01   1.2647468e+00
   1.1712061e+01   2.1997337e+01   2.7890948e-01
   1.1715148e+01   2.2011291e+01   2.7465840e-01
   1.1540169e+01   2.1363572e+01   5.1700270e-01
   1.2081696e+01   2.8095440e+01   5.3175343e-01
   1.1522964e+01   2.2032904e+01   3.2115561e-01
   7.9075362e+00   1.7375497e+01   2.3647761e+00
   1.1718785e+01   2.2022221e+01   2.7780050e-01
   1.0559424e+01   2.3671410e+01   5.1916950e-01
   1.1599174e+01   2.1589369e+01   4.3918209e-01
   1.1714949e+01   2.2008264e+01   2.7793022e-01
   1.1660153e+01   2.1784780e+01   3.3447589e-01
   1.1709038e+01   2.2153409e+01   2.8145929e-01
   7.9234256e+00   2.3993143e+01   1.2495602e+00
   1.1229160e+01   2.3586469e+01   3.9675198e-01
   1.1741510e+01   2.2128153e+01   2.7841339e-01
   1.1713825e+01   2.2003179e+01   2.7948410e-01
   5.8219224e+00   2.4338789e+01   2.4715859e+00
   9.1129859e+00   2.5318464e+01   8.9846696e-01
   1.2344491e+01   2.6472269e+01   4.2788619e-01
   1.1231696e+01   2.2168858e+01   3.7699000e-01
   1.1717632e+01   2.2023426e+01   2.7006445e-01
   1.1655618e+01   2.1767734e+01   3.3792482e-01
   1.1175425e+01   2.0404073e+01   9.0709691e-01
   1.1560239e+01   2.1531405e+01   4.6769085e-01
   7.4376703e+00   2.2050419e+01   1.5086916e+00
   1.1575609e+01   2.1489669e+01   4.7024988e-01
   5.5553815e+00   2.0218312e+01   2.8309069e+00
   1.1698449e+01   2.1940341e+01   2.9592643e-01
   1.0887121e+01   1.9699249e+01   1.1907426e+00
   9.3451849e+00   2.3651243e+01   8.0351346e-01
   1.1722826e+01   2.2037509e+01   2.7610645e-01
   6.0507113e+00   2.7762504e+01   2.7078299e+00
   1.1715665e+01   2.2011585e+01   2.7682905e-01
   1.1712382e+01   2.1999593e+01   2.7758249e-01
   5.4356892e+00   2.4289682e+01   2.8408200e+00
   1.0201148e+01   3.1862218e+01   1.1228556e+00
   1.1219168e+01   2.1965627e+01   3.9256847e-01
   1.1719545e+01   2.2024971e+01   2.7760186e-01
   1.1653978e+01   2.1760757e+01   3.4081841e-01
   1.2144470e+01   2.5053753e+01   3.7258448e-01
   1.0746610e+01   2.8923528e+01   7.5900939e-01
   1.0932591e+01   2.2331742e+01   4.3890953e-01
   1.0087783e+01   2.0090131e+01   1.0199806e+00
   1.2204785e+01   2.9089809e+01   5.8259753e-01
   1.1497124e+01   2.1185510e+01   5.7988578e-01
   1.1643375e+01   2.1715181e+01   3.6499193e-01
   1.1722085e+01   2.2034691e+01   2.7645365e-01
   1.1419496e+01   2.0942454e+01   6.7583179e-01
   9.0507413e+00   3.1258489e+01   1.3925230e+00
   1.0596507e+01   2.7694420e+01   7.0109791e-01
   1.1712401e+01   2.1998394e+01   2.7910109e-01
   1.0643659e+01   3.1707470e+01   1.0093649e+00
   1.1722357e+01   2.2034012e+01   2.7864525e-01
   5.4397834e+00   2.5148959e+01   2.9279449e+00
   1.1699588e+01   2.1943913e+01   3.0748190e-01
   1.1676703e+01   2.1858338e+01   3.0369021e-01
   6.6925564e+00   2.3942972e+01   1.8339386e+00
   1.1722031e+01   2.2035209e+01   2.7540719e-01
   5.7026909e+00   2.6390169e+01   2.8187395e+00
   9.9093098e+00   2.0985943e+01   7.8633306e-01
   1.1708920e+01   2.1990155e+01   2.7331776e-01
   1.1671901e+01   2.1837478e+01   3.1111715e-01
   1.2033719e+01   2.5389262e+01   3.9340664e-01
   1.1402925e+01   2.2076604e+01   3.4690496e-01
   1.1639989e+01   2.3014261e+01   3.2092554e-01
   7.8065078e+00   2.3237487e+01   1.3024683e+00
   8.5765147e+00   2.2981039e+01   1.0293361e+00
   8.6612111e+00   2.6671576e+01   1.0903143e+00
   1.1542283e+01   2.1343296e+01   5.2276435e-01
   1.1916960e+01   2.8591574e+01   5.7755942e-01
   9.6795006e+00   1.9463873e+01   1.2887140e+00
   6.2420557e+00   1.9166312e+01   2.5353460e+00
   1.1858599e+01   2.5300085e+01   4.0212244e-01
   6.9441550e+00   1.8747146e+01   2.2397497e+00
   1.1622507e+01   2.1630227e+01   4.0421263e-01
   1.1860273e+01   2.2659063e+01   2.9244742e-01
   1.1552526e+01   2.2012300e+01   3.1525952e-01
   1.1716503e+01   2.2013452e+01   2.7887000e-01
   1.1342936e+01   2.1713040e+01   3.8807527e-01
   1.1895938e+01   2.2911877e+01   2.9990041e-01
   1.1796107e+01   2.2395412e+01   2.8545463e-01
   1.2077883e+01   2.7233785e+01   4.8311045e-01
   9.6324799e+00   3.1404770e+01   1.2221922e+00
   1.1722381e+01   2.2035890e+01   2.7619539e-01
   1.1793228e+01   2.2474487e+01   2.8816977e-01
   1.1701639e+01   2.1952915e+01   2.9410251e-01
   1.1672223e+01   2.1859663e+01   3.4386351e-01
   1.1761435e+01   2.2286977e+01   2.8296066e-01
   7.9760207e+00   2.5460419e+01   1.2627184e+00
   1.1713525e+01   2.2004641e+01   2.7608862e-01
   1.1710602e+01   2.2062020e+01   2.7840365e-01
   1.1725497e+01   2.2113983e+01   2.7865783e-01
   1.2026270e+01   2.3622758e+01   3.2087857e-01
   1.1375080e+01   2.1943609e+01   3.5949507e-01
   1.0706484e+01   1.9528012e+01   1.2595286e+00
   1.1543796e+01   2.9252281e+01   6.6336095e-01
   1.1616172e+01   2.3563514e+01   3.4560265e-01
   1.1775732e+01   2.9993974e+01   6.8734019e-01
   1.0980724e+01   2.1198093e+01   5.7870562e-01
   1.1180226e+01   2.7580658e+01   6.0318789e-01
   1.1654039e+01   2.1985647e+01   2.9414278e-01
   9.9913201e+00   2.1686580e+01   6.8944103e-01
   9.7533246e+00   3.0626001e+01   1.1066419e+00
   1.1180200e+01   2.0314714e+01   9.4910223e-01
   1.1717175e+01   2.2035402e+01   2.7744386e-01
   1.1427571e+01   2.9229204e+01   6.7701006e-01
   1.1034526e+01   2.4622330e+01   4.6540517e-01
   1.1593728e+01   2.2088115e+01   3.0046749e-01
   8.4905473e+00   2.3141120e+01   1.0555801e+00
   1.1705640e+01   2.1977799e+01   2.7430356e-01
   7.0493212e+00   1.7579100e+01   2.5464956e+00
   1.0538826e+01   2.3391781e+01   5.1714101e-01
   1.1713965e+01   2.2006865e+01   2.7508900e-01
   9.0916574e+00   1.7707621e+01   2.0582564e+00
   1.1075356e+01   2.3137310e+01   4.0780444e-01
   5.5111984e+00   2.0751481e+01   2.8025708e+00
   1.1656983e+01   2.4963861e+01   4.0435842e-01
   1.1694901e+01   2.2605739e+01   2.9980960e-01
   7.1775358e+00   2.1837924e+01   1.6459122e+00
   1.1659616e+01   2.1782559e+01   3.3912617e-01
   1.1700391e+01   2.1951410e+01   2.8610303e-01
   1.1714063e+01   2.2007048e+01   2.7533183e-01
   1.0552095e+01   2.8580329e+01   7.6837075e-01
   1.1864476e+01   2.7286794e+01   5.0480353e-01
   1.0821163e+01   2.2153114e+01   4.7145211e-01
   8.0571906e+00   2.8550783e+01   1.4578931e+00
   1.1720319e+01   2.2029286e+01   2.7516116e-01
   1.1832831e+01   2.2565498e+01   2.9004555e-01
   1.1852293e+01   2.2634960e+01   2.9183062e-01
   9.8312235e+00   2.0797735e+01   8.3685481e-01
   1.1688779e+01   2.2112477e+01   2.8279652e-01
   1.1708765e+01   2.2080337e+01   2.7918349e-01
   8.9653232e+00   2.4544861e+01   9.1765732e-01
   1.1683702e+01   2.1888428e+01   2.9425537e-01
   1.1246465e+01   2.3443120e+01   3.8950375e-01
   5.6077991e+00   2.6789882e+01   3.0133266e+00
   1.1514401e+01   2.9600464e+01   6.9178457e-01
   1.1772488e+01   2.4093993e+01   3.5431139e-01
   1.2339518e+01   2.7487137e+01   4.7931416e-01
   9.0839676e+00   2.2079599e+01   9.0195981e-01
   9.6388759e+00   2.2629143e+01   7.3461220e-01
   9.9685622e+00   3.1922202e+01   1.1885499e+00
   9.2661799e+00   2.2891977e+01   8.2606730e-01
   1.0013916e+01   1.9721115e+01   1.1696214e+00
   1.2224445e+01   2.5064908e+01   3.7006253e-01
   1.1678983e+01   2.1864387e+01   3.0840713e-01
   1.1058451e+01   2.1334441e+01   5.3041311e-01
   1.1693632e+01   2.1919646e+01   3.0687439e-01
   1.1627404e+01   2.1650854e+01   3.8646179e-01
   1.1950366e+01   2.8639804e+01   5.7718470e-01
   1.1721813e+01   2.2037806e+01   2.7627392e-01
   1.1671041e+01   2.1989315e+01   2.9188459e-01
   1.1841033e+01   2.2595974e+01   2.9082797e-01
   1.0547001e+01   2.1895721e+01   5.4793512e-01
   1.2273284e+01   2.6158490e+01   4.1618296e-01
   1.1721106e+01   2.2031090e+01   2.7666520e-01
   5.8245394e+00   2.6444243e+01   2.6938627e+00
   1.2251973e+01   2.6435301e+01   4.3038098e-01
   7.6427818e+00   2.5112137e+01   1.3820196e+00
   1.1292226e+01   2.3322696e+01   3.7837874e-01
   1.1742395e+01   2.2131828e+01   2.7850187e-01
   1.1855941e+01   2.2687287e+01   2.9349822e-01
   1.1076367e+01   2.0079798e+01   1.0401818e+00
   1.1450192e+01   2.3070580e+01   3.4527107e-01
   1.1721932e+01   2.2031422e+01   2.8013869e-01
   1.1664309e+01   2.1813415e+01   3.5403419e-01
   5.6512200e+00   2.3332899e+01   2.5836742e+00
   1.1636687e+01   2.1730132e+01   3.9042124e-01
   8.0374249e+00   3.0768462e+01   1.7642963e+00
   7.7946453e+00   2.1035446e+01   1.4383247e+00
   1.1661789e+01   2.1792460e+01   3.3256362e-01
   1.0895398e+01   2.4548993e+01   4.8566010e-01
   6.3088778e+00   2.5797516e+01   2.1839748e+00
   1.1703321e+01   2.1969060e+01   2.7507307e-01
   1.2085002e+01   2.4408242e+01   3.4851804e-01
   1.1722851e+01   2.2037661e+01   2.7603128e-01
   1.2000963e+01   2.9993472e+01   6.6231236e-01
   1.1577684e+01   2.5173651e+01   4.2274767e-01
   1.1647599e+01   2.1789342e+01   3.7208793e-01
   1.1694118e+01   2.1926046e+01   2.9149015e-01
   1.1689032e+01   2.1901167e+01   3.1282461e-01
   1.1744708e+01   2.2140204e+01   2.7871135e-01
   1.1718182e+01   2.2022413e+01   2.7419078e-01
   1.1713537e+01   2.2003446e+01   2.7770423e-01
   1.1718472e+01   2.2021306e+01   2.7737109e-01
   1.1674164e+01   2.2185544e+01   2.8696094e-01
   1.1611306e+01   2.1640747e+01   4.2391253e-01
   1.1689152e+01   2.1902667e+01   3.0556122e-01
   1.1597502e+01   2.6003312e+01   4.6238998e-01
   1.1710437e+01   2.1992687e+01   2.7733274e-01
   1.1721857e+01   2.2032025e+01   2.7893759e-01
   1.1676515e+01   2.1857206e+01   3.0460071e-01
   6.2591295e+00   1.8423864e+01   2.6905573e+00
   9.5290824e+00   2.9216939e+01   1.0361234e+00
   1.1706387e+01   2.2084436e+01   2.7960839e-01
   9.8976208e+00   1.8717437e+01   1.5881606e+00
   5.3028519e+00   2.2068463e+01   2.9130737e+00
   1.0985307e+01   2.1771657e+01   4.5830312e-01
   1.1533101e+01   2.6208622e+01   4.8033688e-01
   1.1722850e+01   2.2037633e+01   2.7605879e-01
   1.1719612e+01   2.2025613e+01   2.7674702e-01
   1.1706373e+01   2.1980478e+01   2.7417312e-01
   1.1474504e+01   2.1111224e+01   6.0778830e-01
   5.5009557e+00   2.5538001e+01   2.9109124e+00
   1.1563468e+01   2.2088751e+01   3.1014301e-01
   1.1624170e+01   2.2577020e+01   3.0543986e-01
   1.1055239e+01   2.1780098e+01   4.4277032e-01
   7.4743967e+00   1.9164271e+01   1.9069359e+00
   1.1933090e+01   2.3068768e+01   3.0413915e-01
   1.1721499e+01   2.2029340e+01   2.8087307e-01
   7.1629015e+00   1.7699259e+01   2.4627930e+00
   1.2076689e+01   2.6813506e+01   4.6074313e-01
   1.1722838e+01   2.2037592e+01   2.7607126e-01
   1.1717521e+01   2.2019162e+01   2.7548739e-01
   1.0737790e+01   3.1561994e+01   9.7685366e-01
   1.0838223e+01   2.1890206e+01   4.8160041e-01
   1.1669181e+01   2.1991334e+01   2.9097155e-01
   1.2041549e+01   2.3679076e+01   3.2244318e-01
   1.1934341e+01   2.3078416e+01   3.0444235e-01
   1.1750516e+01   2.2236037e+01   2.8165410e-01
   1.0680991e+01   2.2978293e+01   4.8303107e-01
   9.5863110e+00   1.8459233e+01   1.7043053e+00
   1.0358681e+01   2.7464302e+01   7.3006279e-01
   5.4371171e+00   2.3005703e+01   2.7769859e+00
   1.1669354e+01   2.1821561e+01   3.2548520e-01
   1.1573729e+01   2.7778736e+01   5.6489433e-01
   1.1575504e+01   3.1060589e+01   7.9497494e-01
   5.5035721e+00   2.0874185e+01   2.7963102e+00
   1.1715198e+01   2.2008924e+01   2.7889782e-01
   1.1722188e+01   2.2037531e+01   2.7624039e-01
   1.1030269e+01   2.1852213e+01   4.4336410e-01
   1.1721744e+01   2.2033996e+01   2.7567171e-01
   1.1657215e+01   2.4245481e+01   3.7110847e-01
   8.4183633e+00   1.8529278e+01   1.8253383e+00
   1.1658817e+01   2.1789485e+01   3.6295480e-01
   1.1175754e+01   2.1551745e+01   4.5480057e-01
   1.1257328e+01   2.3839001e+01   4.0029451e-01
   1.1704463e+01   2.1964456e+01   2.9091121e-01
   1.1649020e+01   2.2081880e+01   2.8924958e-01
   1.2261931e+01   2.8021924e+01   5.1362184e-01
   1.1722649e+01   2.2036425e+01   2.7675436e-01
   1.1722832e+01   2.2037574e+01   2.7604636e-01
   1.1708727e+01   2.1980744e+01   2.8979158e-01
   1.2014983e+01   2.4690145e+01   3.6334163e-01
   1.1673085e+01   2.1837365e+01   3.2055435e-01
   1.1819175e+01   2.2497973e+01   2.8824363e-01
   1.2153619e+01   2.4331099e+01   3.4332257e-01
   1.1718464e+01   2.2021097e+01   2.8197534e-01
   9.5817476e+00   3.0178008e+01   1.1087960e+00
   1.1160835e+01   2.3657871e+01   4.1026451e-01
   1.2274295e+01   2.6292482e+01   4.2243608e-01
   1.2184597e+01   2.9203530e+01   5.9156079e-01
   8.6144203e+00   2.2021789e+01   1.0514626e+00
   1.1422660e+01   2.1011654e+01   6.7086622e-01
   1.1693896e+01   2.1925718e+01   2.9063671e-01
   1.0900118e+01   3.1778421e+01   9.6692531e-01
   8.0470280e+00   2.5605567e+01   1.2428498e+00
   7.7143067e+00   2.7397035e+01   1.4971831e+00
   1.1765342e+01   2.3106878e+01   3.1372409e-01
   1.1721668e+01   2.2033224e+01   2.7641455e-01
   7.6264248e+00   2.6494245e+01   1.4653882e+00
   1.1217354e+01   2.2403092e+01   3.7371936e-01
   1.1675422e+01   2.2025251e+01   2.8725833e-01
   1.1699624e+01   2.1948769e+01   2.8645247e-01
   1.1215875e+01   2.0401859e+01   9.1442983e-01
   1.1718491e+01   2.2027416e+01   2.7991682e-01
   9.3317058e+00   3.1680493e+01   1.3494947e+00
   8.6470301e+00   2.3605540e+01   1.0008264e+00
   1.1263404e+01   2.0747011e+01   7.6881571e-01
   5.8801732e+00   2.7482775e+01   2.8373931e+00
   1.0370935e+01   2.1851485e+01   5.9103436e-01
   1.1716388e+01   2.2016913e+01   2.7295848e-01
   1.1719117e+01   2.2026793e+01   2.7272155e-01
   1.1722347e+01   2.2034134e+01   2.7841548e-01
   1.1012868e+01   2.8907087e+01   7.1474762e-01
   1.1026802e+01   1.9974258e+01   1.0809115e+00
   1.1890762e+01   2.4494306e+01   3.6263501e-01
   1.1674172e+01   2.2117795e+01   2.8499197e-01
   1.1260096e+01   2.3991609e+01   4.0546818e-01
   1.1722786e+01   2.2037386e+01   2.7610248e-01
   1.1722876e+01   2.2037755e+01   2.7604704e-01
   9.4178425e+00   2.1457297e+01   8.5293358e-01
   1.1671661e+01   2.1992264e+01   2.9062195e-01
   6.1526032e+00   1.9445065e+01   2.5355508e+00
   1.1804288e+01   2.9639475e+01   6.5894415e-01
   1.1734437e+01   2.2093325e+01   2.7748583e-01
   1.1712088e+01   2.1997440e+01   2.7890454e-01
   1.1685002e+01   2.1891598e+01   2.9573128e-01
   1.1718247e+01   2.2021736e+01   2.8230351e-01
   1.1716063e+01   2.2010524e+01   2.8194327e-01
   1.1321612e+01   2.2140020e+01   3.5879583e-01
   8.1740403e+00   2.0184634e+01   1.4208883e+00
   7.1954537e+00   2.9839760e+01   2.1203204e+00
   1.1726262e+01   2.2080911e+01   2.7740312e-01
   1.1628295e+01   2.1967014e+01   3.0087153e-01
   1.1772690e+01   2.2348515e+01   2.8463898e-01
   6.0363161e+00   1.9162691e+01   2.6664030e+00
   1.1635634e+01   2.1962653e+01   3.0031670e-01
   1.1189577e+01   2.0338012e+01   9.3987896e-01
   1.1660047e+01   2.4110555e+01   3.6482226e-01
   1.1723995e+01   2.2057865e+01   2.7670127e-01
   1.1720419e+01   2.2028395e+01   2.7706185e-01
   1.1653550e+01   2.1758323e+01   3.4272960e-01
   1.1286504e+01   2.2470396e+01   3.5736154e-01
   1.1031872e+01   2.4844555e+01   4.7555975e-01
   1.1709567e+01   2.1991192e+01   2.7503968e-01
   1.1710337e+01   2.1994504e+01   2.7428215e-01
   1.1865696e+01   2.3839528e+01   3.3630347e-01
   1.1706995e+01   2.1977371e+01   2.8293266e-01
   8.5213866e+00   2.2051650e+01   1.0809403e+00
   1.1161118e+01   2.7407851e+01   5.9512074e-01
   7.8054609e+00   2.1011541e+01   1.4366801e+00
   1.0407906e+01   2.1664283e+01   5.9226700e-01
   1.1641543e+01   2.2143325e+01   2.9041716e-01
   1.0676865e+01   2.2259669e+01   4.9991461e-01
   1.1714063e+01   2.2004188e+01   2.7924638e-01
   1.1740797e+01   2.2238128e+01   2.8219073e-01
   1.1724849e+01   2.2051957e+01   2.7645235e-01
   1.1715841e+01   2.2011564e+01   2.7809747e-01
   1.1716834e+01   2.2016163e+01   2.7627717e-01
   1.1599773e+01   2.1628059e+01   4.3526779e-01
   1.1145361e+01   2.1999878e+01   4.0589636e-01
   1.2295753e+01   2.7711951e+01   4.9400045e-01
   5.8247760e+00   2.3271268e+01   2.4374320e+00
   1.1706568e+01   2.2099224e+01   2.8006757e-01
   6.8850159e+00   2.5446197e+01   1.7758797e+00
   8.9697514e+00   3.0719013e+01   1.3535864e+00
   7.1855009e+00   1.8750963e+01   2.1298159e+00
   1.1475203e+01   2.1112110e+01   6.0626321e-01
   1.1745042e+01   2.2123735e+01   2.7822557e-01
   1.1695891e+01   2.1933447e+01   2.8971973e-01
   1.0815424e+01   2.5895332e+01   5.6091088e-01
   1.1640851e+01   2.1704595e+01   3.6748704e-01
   1.1674882e+01   2.1849010e+01   3.0924709e-01
   1.1619463e+01   2.1655343e+01   4.1170001e-01
   1.1381515e+01   2.1765353e+01   3.7012794e-01
   1.1956078e+01   2.3665901e+01   3.2467996e-01
   1.1509650e+01   2.2147909e+01   3.1511971e-01
   7.7867516e+00   2.6156906e+01   1.3752696e+00
   1.1697333e+01   2.1938132e+01   3.1112545e-01
   7.5486650e+00   1.7907872e+01   2.2607112e+00
   8.3669624e+00   1.9351753e+01   1.5556464e+00
   1.1722044e+01   2.2038222e+01   2.7623485e-01
   1.1706142e+01   2.1979108e+01   2.7496481e-01
   8.5908045e+00   2.7372892e+01   1.1579553e+00
   1.1644693e+01   2.1720670e+01   3.5900088e-01
   1.2120378e+01   2.5441477e+01   3.9076007e-01
   1.1712272e+01   2.1998413e+01   2.7918564e-01
   1.0603573e+01   2.3968321e+01   5.1928441e-01
   9.0215318e+00   3.1699811e+01   1.4633017e+00
   1.1717833e+01   2.2035825e+01   2.7727651e-01
   1.1390485e+01   2.1944196e+01   3.5601412e-01
   8.3879044e+00   2.4738172e+01   1.0931081e+00
   1.1715583e+01   2.2010641e+01   2.7825867e-01
   1.1720084e+01   2.2026551e+01   2.7779381e-01
   6.4394083e+00   2.8181517e+01   2.4135620e+00
   5.6441987e+00   2.6750002e+01   2.9590807e+00
   1.1991659e+01   2.9658428e+01   6.3984666e-01
   1.0704267e+01   2.0229630e+01   9.6504835e-01
   1.2045422e+01   2.3744220e+01   3.2468984e-01
   1.1663643e+01   2.1797565e+01   3.4562585e-01
   1.1732811e+01   2.2114909e+01   2.7826319e-01
   1.2176100e+01   2.4752389e+01   3.5902881e-01
   1.1424770e+01   2.1234413e+01   5.8343068e-01
   9.0924897e+00   2.0545739e+01   1.0697527e+00
   6.0225275e+00   1.9064562e+01   2.6956318e+00
   1.1383941e+01   2.2408994e+01   3.3747606e-01
   1.0552102e+01   3.1567459e+01   1.0142188e+00
   1.1719059e+01   2.2035603e+01   2.7705047e-01
   1.1798466e+01   2.4089718e+01   3.5204116e-01
   5.7780946e+00   2.3013940e+01   2.4744735e+00
   1.0671304e+01   2.4907303e+01   5.3921984e-01
   1.1861840e+01   2.4290288e+01   3.5586547e-01
   1.1656056e+01   2.2016260e+01   2.9191323e-01
   1.1684190e+01   2.1886961e+01   3.0049075e-01
   9.9734791e+00   2.1212150e+01   7.3811553e-01
   1.1611084e+01   2.1585927e+01   4.2512950e-01
   1.0576139e+01   2.3968201e+01   5.2456916e-01
   1.2131871e+01   2.6716531e+01   4.5154526e-01
   1.2160508e+01   2.7302880e+01   4.8059273e-01
   6.1226943e+00   2.7344901e+01   2.5513940e+00
   1.0601862e+01   3.1834280e+01   1.0306792e+00
   1.1484146e+01   2.1397905e+01   5.2140928e-01
   1.1589926e+01   2.3295952e+01   3.3712493e-01
   1.1652983e+01   2.7846623e+01   5.5972431e-01
   9.6679824e+00   3.1967544e+01   1.2795098e+00
   1.1712625e+01   2.1996537e+01   2.8566302e-01
   8.5825104e+00   3.0956560e+01   1.5342590e+00
   1.0022751e+01   2.3034441e+01   6.3225447e-01
   1.1722522e+01   2.2034813e+01   2.7833521e-01
   5.6950142e+00   2.1460991e+01   2.5897628e+00
   5.4312904e+00   2.0788538e+01   2.8656481e+00
   6.2783504e+00   2.1346971e+01   2.1902033e+00
   8.1452790e+00   3.1039867e+01   1.7533159e+00
   8.4378403e+00   1.9298324e+01   1.5546293e+00
   6.3673525e+00   1.8262569e+01   2.6662708e+00
   1.1537084e+01   2.1331822e+01   5.2587618e-01
   1.2224687e+01   2.5107308e+01   3.7180332e-01
   1.1686828e+01   2.1897497e+01   2.9640700e-01
   1.1746502e+01   3.0606222e+01   7.3652575e-01
   1.2330187e+01   2.6313044e+01   4.2096454e-01
   1.1490139e+01   2.1834767e+01   3.4341344e-01
   8.2031161e+00   2.3630918e+01   1.1488329e+00
   1.1180542e+01   2.1878248e+01   4.0881100e-01
   8.2791312e+00   1.9105064e+01   1.6560682e+00
   1.1782186e+01   2.2429023e+01   2.8700058e-01
   8.7133297e+00   2.3179438e+01   9.8282241e-01
   1.1668497e+01   2.2027506e+01   2.8825912e-01
   1.1710661e+01   2.1989135e+01   2.8582022e-01
   9.0527371e+00   3.0801562e+01   1.3346163e+00
   1.0609242e+01   3.1899191e+01   1.0357449e+00
   1.1647994e+01   2.1734691e+01   3.5292728e-01
   1.1234029e+01   2.0564380e+01   8.4438698e-01
   1.1112361e+01   3.0590435e+01   8.2564426e-01
   1.1875865e+01   2.7822222e+01   5.3481898e-01
   1.1019229e+01   2.4623555e+01   4.6790953e-01
   6.0407498e+00   2.5183975e+01   2.3449295e+00
   1.1191206e+01   2.2223467e+01   3.8412257e-01
   1.0450369e+01   2.2068284e+01   5.6339830e-01
   8.3170699e+00   2.6129127e+01   1.1726591e+00
   1.2313352e+01   2.7409724e+01   4.7661309e-01
   9.1370184e+00   2.2442926e+01   8.7134374e-01
   1.1536743e+01   2.2482828e+01   3.1483809e-01
   9.4629030e+00   1.9997453e+01   1.1285123e+00
   7.5724014e+00   1.7989824e+01   2.2244007e+00
   1.1722596e+01   2.2035181e+01   2.7820026e-01
   1.0123041e+01   2.7201993e+01   7.5990328e-01
   1.1719718e+01   2.2025843e+01   2.7715737e-01
   1.1692954e+01   2.1922275e+01   2.9160450e-01
   1.0301992e+01   2.6627640e+01   6.9138413e-01
   1.1683971e+01   2.1888221e+01   2.9663973e-01
   1.1738998e+01   2.2115888e+01   2.7809952e-01
   1.2132006e+01   2.4189502e+01   3.3860301e-01
   1.1722915e+01   2.2037744e+01   2.7623699e-01
   1.1711606e+01   2.1992951e+01   2.8493911e-01
   1.2074770e+01   2.5350571e+01   3.8912819e-01
   1.1560002e+01   2.2432095e+01   3.1000559e-01
   8.1179442e+00   2.8862508e+01   1.4659593e+00
   1.2288869e+01   2.8232362e+01   5.2392281e-01
   1.2189627e+01   2.8684783e+01   5.5838243e-01
   1.1999886e+01   2.3505352e+01   3.1752427e-01
   8.5473298e+00   2.6449084e+01   1.1133430e+00
   8.3643000e+00   2.3480685e+01   1.0942497e+00
   1.1678676e+01   2.2024640e+01   2.8652924e-01
   5.6484653e+00   2.6951828e+01   3.0005906e+00
   1.1719552e+01   2.2025187e+01   2.7728826e-01
   1.1717241e+01   2.2017447e+01   2.7648724e-01
   9.0200351e+00   3.0974737e+01   1.3672074e+00
   1.1667671e+01   2.1815100e+01   3.2539389e-01
   1.1386139e+01   2.3878666e+01   3.8397075e-01
   9.8426648e+00   2.2774808e+01   6.8112072e-01
   8.6104405e+00   2.0399204e+01   1.2360779e+00
   1.0867321e+01   2.2441052e+01   4.4850118e-01
   9.2162633e+00   1.8181592e+01   1.8452436e+00
   1.1705061e+01   2.1971214e+01   2.8199274e-01
   1.1468287e+01   2.9462239e+01   6.8793444e-01
   1.0674875e+01   1.9628472e+01   1.2209179e+00
   1.1722186e+01   2.2035408e+01   2.7587737e-01
   1.1722565e+01   2.2036614e+01   2.7609032e-01
   1.1693903e+01   2.1925749e+01   2.9062918e-01
   1.1682457e+01   2.1883006e+01   2.9533498e-01
   1.0234114e+01   2.1772789e+01   6.2705296e-01
   8.4172117e+00   1.9997970e+01   1.3759256e+00
   1.0687470e+01   2.9803510e+01   8.3457391e-01
   1.0903147e+01   3.1795055e+01   9.6800424e-01
   1.2170197e+01   2.4703136e+01   3.5725951e-01
   1.0522316e+01   2.0994316e+01   6.7830936e-01
   1.1694700e+01   2.6098534e+01   4.5725340e-01
   7.0368472e+00   2.0514869e+01   1.8559571e+00
   1.0880491e+01   2.3073211e+01   4.4169034e-01
   1.1635761e+01   2.2481477e+01   3.0080241e-01
   1.1264777e+01   2.6698377e+01   5.3958697e-01
   1.1537236e+01   2.2003264e+01   3.1951286e-01
   1.2115375e+01   2.7521201e+01   4.9602125e-01
   6.9956245e+00   1.9461262e+01   2.0580011e+00
   1.1662087e+01   2.1980468e+01   2.9519127e-01
   7.5148294e+00   1.7750320e+01   2.3282872e+00
   1.1592721e+01   2.1983249e+01   3.0895942e-01
   1.0518697e+01   2.1800494e+01   5.5932954e-01
   1.1705697e+01   2.1977966e+01   2.7433829e-01
   1.1953977e+01   2.3211078e+01   3.0850370e-01
   1.1681306e+01   2.1873531e+01   3.0667862e-01
   7.7773803e+00   3.0417876e+01   1.8488079e+00
   1.1249830e+01   2.2001811e+01   3.8345353e-01
   9.5671501e+00   2.1914625e+01   7.7909800e-01
