# Supplementary material for: Rethinking Colour Constancy
Source: PLoS One. 2015 Sep 10;10(9):e0135029. doi: 10.1371/journal.pone.0135029 (PMC4565710; doi:10.1371/journal.pone.0135029)
Supplement: S1 Dataset — (ZIP) [file pone.0135029.s002.zip › 5-TransitionMetamerReflectanceData/NtoG_20munsells/targetXYZ_6.txt]

   7.4569583e+00   3.2857739e+01   4.5396154e+00
   1.0086156e+01   3.7250224e+01   2.8399336e+00
   7.5194180e+00   3.3030419e+01   4.5007683e+00
   7.1880282e+00   3.1626734e+01   4.5252598e+00
   1.3518029e+01   3.6142893e+01   1.2335947e+00
   7.3045963e+00   3.2124136e+01   4.5312035e+00
   7.5219337e+00   3.3052188e+01   4.4960034e+00
   1.3540394e+01   3.6255264e+01   1.1984793e+00
   1.1569155e+01   2.7174712e+01   3.5065180e+00
   8.4368837e+00   3.5118074e+01   3.8145600e+00
   1.2902310e+01   3.7788433e+01   1.5103759e+00
   7.8630572e+00   3.3811423e+01   4.2391819e+00
   1.3572114e+01   2.9718066e+01   1.3087338e+00
   7.8917107e+00   3.2981694e+01   4.4781944e+00
   7.5326787e+00   3.3079462e+01   4.4867114e+00
   1.3895775e+01   3.2787006e+01   8.6756044e-01
   1.0659390e+01   3.7973383e+01   2.5310593e+00
   1.3885682e+01   3.2257817e+01   7.8472517e-01
   1.1800761e+01   3.8385852e+01   1.9935853e+00
   7.7805705e+00   3.3673628e+01   4.2820451e+00
   8.6410229e+00   2.8769623e+01   4.3234821e+00
   1.2235159e+01   3.8171508e+01   1.8075672e+00
   1.3719165e+01   3.0667011e+01   8.7668384e-01
   1.3885139e+01   3.2378745e+01   7.9551462e-01
   1.3786957e+01   3.1234518e+01   7.2981282e-01
   8.2833610e+00   3.2745847e+01   4.4292070e+00
   1.3725780e+01   3.2082121e+01   1.5267799e+00
   7.7537292e+00   3.3638489e+01   4.3135321e+00
   7.1038360e+00   3.1161309e+01   4.5188595e+00
   7.4744595e+00   3.2929567e+01   4.5384795e+00
   1.1626988e+01   2.8937635e+01   3.5944580e+00
   6.8892195e+00   2.9694481e+01   4.4948193e+00
   7.2149353e+00   3.1710266e+01   4.5261481e+00
   1.3854662e+01   3.2313569e+01   9.8975404e-01
   7.4751210e+00   3.2923227e+01   4.5401015e+00
   6.8681740e+00   2.8691413e+01   4.4715588e+00
   7.4915799e+00   3.2974910e+01   4.5241178e+00
   7.6649268e+00   3.3418987e+01   4.3838672e+00
   1.3528847e+01   3.1697765e+01   1.9837515e+00
   1.3796389e+01   3.1278598e+01   7.2288192e-01
   1.3749115e+01   3.0924712e+01   8.9556999e-01
   1.3754934e+01   3.3237294e+01   1.4544131e+00
   7.6644439e+00   3.3418420e+01   4.3835896e+00
   1.2627490e+01   3.7491309e+01   1.7916386e+00
   7.2162790e+00   3.0963754e+01   4.5123409e+00
   1.0408238e+01   3.7602663e+01   2.6503609e+00
   7.8348290e+00   3.2870593e+01   4.4919477e+00
   6.9548647e+00   3.0230075e+01   4.5044519e+00
   8.6514891e+00   3.5507332e+01   3.6751952e+00
   1.3760062e+01   3.5387996e+01   1.0643213e+00
   1.2590568e+01   3.7854883e+01   1.6620921e+00
   1.3367855e+01   3.6816246e+01   1.2761940e+00
   8.3000117e+00   3.4777277e+01   3.9014502e+00
   1.3642605e+01   3.5700491e+01   1.1626210e+00
   6.8014397e+00   2.8331663e+01   4.4644522e+00
   1.3762810e+01   3.1042596e+01   7.6147540e-01
   7.4136363e+00   3.2680618e+01   4.5377458e+00
   7.4759802e+00   3.2900152e+01   4.5397068e+00
   1.0952310e+01   3.6327081e+01   3.0524083e+00
   1.1286195e+01   3.2135105e+01   3.7686192e+00
   6.8466597e+00   2.9293446e+01   4.4869638e+00
   1.3464869e+01   3.6547020e+01   1.2279518e+00
   1.3628448e+01   3.0013519e+01   1.1557286e+00
   7.4738342e+00   3.2927872e+01   4.5389572e+00
   7.4464867e+00   3.2818133e+01   4.5392254e+00
   7.2856482e+00   2.8979760e+01   4.4604858e+00
   7.8540181e+00   3.2800544e+01   4.4944590e+00
   8.0432342e+00   3.4307675e+01   4.0985335e+00
   7.4748534e+00   3.2896569e+01   4.5397292e+00
   1.3651809e+01   3.0162172e+01   1.0846849e+00
   7.8801825e+00   2.8638529e+01   4.4055521e+00
   7.4843485e+00   3.2921645e+01   4.5387605e+00
   1.3730312e+01   3.0756059e+01   8.4646294e-01
   1.3814213e+01   3.4432032e+01   1.0933799e+00
   1.3618458e+01   3.5410148e+01   1.3080158e+00
   1.3778359e+01   3.4253546e+01   1.2533305e+00
   1.0738308e+01   2.6323830e+01   3.7689600e+00
   1.2515323e+01   3.8105382e+01   1.6739856e+00
   8.2182990e+00   3.0436101e+01   4.4251782e+00
   1.2091359e+01   2.7161807e+01   3.1941953e+00
   6.9975033e+00   3.0404169e+01   4.5070199e+00
   1.3845797e+01   3.1839300e+01   7.9450253e-01
   8.1481496e+00   2.4744335e+01   4.2053932e+00
   7.4988069e+00   3.0863364e+01   4.4968360e+00
   8.1024738e+00   3.2979218e+01   4.4476035e+00
   7.4177941e+00   3.2673739e+01   4.5375893e+00
   7.6903460e+00   2.7389232e+01   4.3792855e+00
   1.3722432e+01   3.0708946e+01   8.5193812e-01
   1.0295317e+01   2.7711082e+01   3.9718419e+00
   8.5242130e+00   2.3238219e+01   4.0501508e+00
   7.4648067e+00   3.2891307e+01   4.5399760e+00
   7.2611393e+00   3.0294310e+01   4.4955030e+00
   1.3756067e+01   3.0987126e+01   7.5886533e-01
   1.0869926e+01   2.5737662e+01   3.6745666e+00
   9.8372578e+00   3.5112646e+01   3.7292706e+00
   1.2901528e+01   3.7775763e+01   1.5089302e+00
   7.9493057e+00   3.4089444e+01   4.1563366e+00
   7.4051663e+00   3.2527674e+01   4.5355894e+00
   7.4582836e+00   3.2851284e+01   4.5395251e+00
   7.4491918e+00   3.2836321e+01   4.5394110e+00
   7.5906358e+00   3.3210951e+01   4.4413188e+00
   1.2898198e+01   3.7622678e+01   1.5213746e+00
   1.3849543e+01   3.1824985e+01   7.6210345e-01
   1.3812325e+01   3.1458798e+01   7.3700798e-01
   1.2699382e+01   2.6767980e+01   2.4632130e+00
   1.3922850e+01   3.3138664e+01   8.4572021e-01
   1.3302819e+01   2.9721207e+01   2.1919731e+00
   1.1719434e+01   3.5602716e+01   3.0379116e+00
   8.6400241e+00   3.5497515e+01   3.6918838e+00
   1.3791348e+01   3.1248484e+01   7.2084752e-01
   9.6919679e+00   2.3550311e+01   3.8316259e+00
   7.4588212e+00   3.2868085e+01   4.5397109e+00
   1.3810404e+01   3.1415950e+01   7.3091910e-01
   7.4075347e+00   3.1380590e+01   4.5131422e+00
   7.4552465e+00   3.2851663e+01   4.5395342e+00
   1.3757143e+01   3.5294899e+01   1.0802685e+00
   1.0881040e+01   3.8011382e+01   2.4128864e+00
   7.2035412e+00   3.1705618e+01   4.5262327e+00
   7.5960566e+00   3.3202144e+01   4.4399310e+00
   9.6571692e+00   3.6991492e+01   3.0414430e+00
   1.3900085e+01   3.4151680e+01   9.3009820e-01
   7.4697860e+00   3.2912593e+01   4.5401888e+00
   1.0979954e+01   3.8023323e+01   2.3619745e+00
   1.3886994e+01   3.2705051e+01   8.7193599e-01
   6.9978313e+00   3.0129448e+01   4.5013346e+00
   1.3804334e+01   3.1371069e+01   7.3385526e-01
   8.7767499e+00   3.2672560e+01   4.3486307e+00
   7.5485315e+00   3.3124033e+01   4.4751104e+00
   1.3833473e+01   3.1615812e+01   7.4023661e-01
   1.3823378e+01   3.1583276e+01   7.7979295e-01
   1.3801937e+01   3.1323373e+01   7.2248222e-01
   1.3801618e+01   3.5192132e+01   1.0368590e+00
   1.3237849e+01   2.8218425e+01   1.8352310e+00
   1.3628403e+01   3.0010025e+01   1.1461807e+00
   7.8406505e+00   3.3843036e+01   4.2441202e+00
   1.1429280e+01   3.8279890e+01   2.1495062e+00
   1.3788151e+01   3.1249298e+01   7.3698296e-01
   1.3775969e+01   3.1137389e+01   7.3392497e-01
   8.7574551e+00   3.5621761e+01   3.5868147e+00
   9.2175192e+00   2.3087954e+01   3.9034144e+00
   1.3896725e+01   3.2756152e+01   8.5969712e-01
   8.5248251e+00   2.9540330e+01   4.3644509e+00
   1.3875451e+01   3.3390491e+01   9.9785386e-01
   1.2334429e+01   2.6551307e+01   2.8812560e+00
   7.4762016e+00   3.2932339e+01   4.5371887e+00
   8.4766237e+00   2.3132179e+01   4.0499241e+00
   1.3764082e+01   3.1097898e+01   1.0011591e+00
   7.5550943e+00   3.2972182e+01   4.5260586e+00
   8.8785843e+00   2.7176132e+01   4.2255613e+00
   9.7162916e+00   2.3119682e+01   3.7821204e+00
   7.4458105e+00   3.2805707e+01   4.5390345e+00
   7.0901583e+00   3.0770086e+01   4.5119637e+00
   8.1565441e+00   3.4530704e+01   4.0058531e+00
   1.3670307e+01   3.0317308e+01   1.1127338e+00
   1.3653794e+01   3.3688116e+01   1.6545454e+00
   1.3874196e+01   3.4511806e+01   9.6731823e-01
   1.0545942e+01   3.7745323e+01   2.5660594e+00
   6.9405910e+00   2.9014036e+01   4.4772119e+00
   6.7990028e+00   2.8491601e+01   4.4687134e+00
   1.0849620e+01   3.8086741e+01   2.4303841e+00
   1.3799525e+01   3.1303978e+01   7.2497753e-01
   8.4235423e+00   3.5065427e+01   3.8196655e+00
   9.9884763e+00   3.7353031e+01   2.8532405e+00
   8.5442514e+00   3.5315620e+01   3.7472697e+00
   7.5105564e+00   3.3024659e+01   4.5083692e+00
   9.2920583e+00   2.3019859e+01   3.8797655e+00
   7.9790497e+00   3.4128311e+01   4.1300823e+00
   7.2756662e+00   3.1880671e+01   4.5278507e+00
   1.1473043e+01   3.0415770e+01   3.7068681e+00
   1.3798678e+01   3.1295686e+01   7.2111320e-01
   1.3920908e+01   3.3608054e+01   8.8277992e-01
   1.3446477e+01   2.9219818e+01   1.6354289e+00
   1.3489522e+01   3.6323818e+01   1.2413049e+00
   1.3810468e+01   3.1499256e+01   7.9475522e-01
   1.3881160e+01   3.2666520e+01   8.9103741e-01
   1.0677616e+01   2.3727769e+01   3.5174725e+00
   1.3904030e+01   3.3207101e+01   8.8088116e-01
   1.2849773e+01   2.9772493e+01   2.8189206e+00
   1.3876326e+01   3.2467962e+01   8.5695312e-01
   7.8074482e+00   3.3755983e+01   4.2647452e+00
   1.2408992e+01   2.8602132e+01   3.1149076e+00
   1.3797435e+01   3.1543586e+01   1.0807306e+00
   7.9519428e+00   3.3730449e+01   4.2801067e+00
   1.3873803e+01   3.2080104e+01   7.7375811e-01
   1.2982477e+01   3.7502823e+01   1.4835409e+00
   1.3893230e+01   3.2625524e+01   8.2770172e-01
   1.3628842e+01   3.6097342e+01   1.1503976e+00
   1.0584226e+01   3.7909369e+01   2.5589073e+00
   7.4740794e+00   2.7994425e+01   4.4181953e+00
   6.7985037e+00   2.8046729e+01   4.4567241e+00
   1.0580385e+01   3.7855694e+01   2.5477859e+00
   7.4309460e+00   3.2761418e+01   4.5385987e+00
   1.3355111e+01   2.8666762e+01   1.6582875e+00
   7.5232902e+00   3.3056644e+01   4.4961482e+00
   7.9104152e+00   3.4002216e+01   4.1860349e+00
   6.9278360e+00   2.9842442e+01   4.4970942e+00
   9.9547628e+00   3.7109853e+01   2.9150215e+00
   1.3755443e+01   3.0982899e+01   7.6001723e-01
   1.3884205e+01   3.2229598e+01   7.8174037e-01
   7.7220234e+00   3.2932217e+01   4.5055291e+00
   7.4492937e+00   3.2836906e+01   4.5394043e+00
   1.3425504e+01   2.9084206e+01   1.6431276e+00
   1.3907057e+01   3.2678089e+01   8.1488406e-01
   9.0574860e+00   3.6196266e+01   3.4215254e+00
   7.1626928e+00   2.7392070e+01   4.4187763e+00
   1.3394539e+01   2.9155766e+01   1.8025615e+00
   7.4872613e+00   3.2963542e+01   4.5276945e+00
   1.1811869e+01   3.8369229e+01   1.9926716e+00
   1.3718047e+01   3.0771635e+01   1.1830049e+00
   7.5600643e+00   3.2960647e+01   4.5255079e+00
   8.6221873e+00   3.5467447e+01   3.7023767e+00
   1.3888389e+01   3.3173464e+01   9.1486589e-01
   1.1149958e+01   3.1890788e+01   3.8237468e+00
   7.4114408e+00   3.2656256e+01   4.5374184e+00
   1.3315753e+01   3.5667139e+01   1.7331542e+00
   1.0782997e+01   3.8023440e+01   2.4599838e+00
   7.4412793e+00   3.2797723e+01   4.5389953e+00
   7.2418054e+00   2.7757348e+01   4.4264013e+00
   1.3434840e+01   3.0522874e+01   2.0638092e+00
   1.3373761e+01   2.8750333e+01   1.6431698e+00
   1.3064286e+01   2.7902714e+01   2.1657327e+00
   1.3799671e+01   3.1357080e+01   7.4748275e-01
   1.0144453e+01   3.7533465e+01   2.7826670e+00
   9.0780048e+00   3.6222736e+01   3.4056134e+00
   1.3885161e+01   3.2239616e+01   7.8078317e-01
   1.0300623e+01   3.2316110e+01   4.0581528e+00
   6.9303978e+00   2.9868403e+01   4.4975929e+00
   1.3788925e+01   3.1227665e+01   7.2512295e-01
   7.4563602e+00   3.2859138e+01   4.5396009e+00
   7.5852731e+00   3.3215107e+01   4.4437547e+00
   1.2238597e+01   2.5786472e+01   2.8028515e+00
   1.3797467e+01   3.1286988e+01   7.2222511e-01
   7.7940216e+00   3.3154281e+01   4.4757937e+00
   9.6242638e+00   3.2801650e+01   4.1849128e+00
   7.1404927e+00   3.1292308e+01   4.5204814e+00
   9.4075555e+00   3.6698030e+01   3.2050876e+00
   8.7074577e+00   3.4569749e+01   4.0043690e+00
   9.5985649e+00   3.6944196e+01   3.0874942e+00
   1.1035580e+01   3.7980347e+01   2.3577408e+00
   1.3668652e+01   3.5660772e+01   1.1447663e+00
   1.3618021e+01   3.5404051e+01   1.3113351e+00
   7.4689764e+00   3.2904767e+01   4.5400716e+00
   7.9265942e+00   3.4043156e+01   4.1773086e+00
   1.3809477e+01   3.1448782e+01   7.3582669e-01
   7.6320756e+00   3.2942634e+01   4.5171824e+00
   1.1151574e+01   2.4116812e+01   3.3351473e+00
   9.3511617e+00   2.4637241e+01   3.9995017e+00
   6.8016075e+00   2.7395342e+01   4.4373245e+00
   8.0356808e+00   3.4258295e+01   4.0847182e+00
   1.1064010e+01   3.8211771e+01   2.3345995e+00
   1.3730016e+01   3.0764215e+01   9.6443907e-01
   1.1542786e+01   3.8381893e+01   2.1182759e+00
   9.5816130e+00   3.6826456e+01   3.0775139e+00
   1.0914680e+01   3.1677227e+01   3.9044013e+00
   1.2396545e+01   3.8152365e+01   1.7178838e+00
   9.8480359e+00   3.7165897e+01   2.9381553e+00
   1.3820394e+01   3.4169310e+01   1.1196376e+00
   8.8515333e+00   3.5833799e+01   3.5289038e+00
   1.3803403e+01   3.4033574e+01   1.2088212e+00
   1.3830552e+01   3.1612335e+01   7.4273253e-01
   1.2218916e+01   3.8266499e+01   1.8040446e+00
   7.1636747e+00   2.8756703e+01   4.4610965e+00
   7.2753896e+00   3.2055279e+01   4.5306219e+00
   1.3919574e+01   3.2967629e+01   8.3246612e-01
   1.3590492e+01   3.1968231e+01   1.8690811e+00
   1.2707433e+01   2.8575984e+01   2.8429562e+00
   7.9834985e+00   3.4147013e+01   4.1225174e+00
   8.6932733e+00   3.5413218e+01   3.6617793e+00
   1.3007472e+01   3.7634173e+01   1.4603765e+00
   1.3611216e+01   3.6167836e+01   1.1608723e+00
   7.4237949e+00   3.2715983e+01   4.5381130e+00
   7.6614196e+00   3.3411634e+01   4.3850975e+00
   7.4176181e+00   3.2692550e+01   4.5378633e+00
   7.9296713e+00   3.4052560e+01   4.1814226e+00
   7.7052915e+00   3.3170796e+01   4.4708411e+00
   1.3116464e+01   2.7821407e+01   1.9972872e+00
   7.2618105e+00   3.1730873e+01   4.5256613e+00
   1.3870258e+01   3.4437584e+01   9.6488883e-01
   1.3854836e+01   3.2175237e+01   9.1598341e-01
   1.3847171e+01   3.4847917e+01   9.9817483e-01
   7.3806253e+00   3.2507499e+01   4.5357626e+00
   7.4418782e+00   3.2804355e+01   4.5390768e+00
   7.7716949e+00   3.3677749e+01   4.2942017e+00
   9.7640468e+00   2.6354998e+01   4.0218684e+00
   7.4136056e+00   3.2260612e+01   4.5303962e+00
   1.3909812e+01   3.3973267e+01   9.1370598e-01
   9.6813464e+00   2.9511420e+01   4.1744437e+00
   1.0740132e+01   3.7879919e+01   2.4727189e+00
   1.1452875e+01   3.8337493e+01   2.1480999e+00
   7.4386298e+00   3.2701536e+01   4.5376108e+00
   1.1512351e+01   3.6661221e+01   2.7533107e+00
   1.2839148e+01   3.7859715e+01   1.5369444e+00
   7.0775428e+00   2.6967775e+01   4.4087065e+00
   1.2468614e+01   3.3431352e+01   3.0545873e+00
   9.6781515e+00   3.7008364e+01   3.0259325e+00
   1.3774853e+01   3.1125043e+01   7.4517712e-01
   8.0921266e+00   3.4218177e+01   4.0958939e+00
   8.1029725e+00   3.4418319e+01   4.0445843e+00
   1.3865867e+01   3.2273598e+01   8.4816961e-01
   7.5106854e+00   3.2909755e+01   4.5374578e+00
   7.2821366e+00   2.8237866e+01   4.4391531e+00
   7.4442921e+00   3.1945240e+01   4.5231799e+00
   1.3709597e+01   3.5093212e+01   1.2113670e+00
   1.2753213e+01   3.0352904e+01   2.9446432e+00
   1.3726725e+01   3.5196242e+01   1.1436983e+00
   1.3501732e+01   3.6417636e+01   1.2069384e+00
   7.4694969e+00   3.2912342e+01   4.5401643e+00
   1.3827889e+01   3.1565264e+01   7.3891532e-01
   1.3283257e+01   2.9756427e+01   2.2362318e+00
   7.1075695e+00   2.6767797e+01   4.3996227e+00
   7.5180620e+00   3.2970808e+01   4.5273446e+00
   9.1714299e+00   3.6349506e+01   3.3402939e+00
   7.9214785e+00   3.4012891e+01   4.1736314e+00
   7.2584018e+00   3.1876383e+01   4.5280978e+00
   1.3773871e+01   3.1137053e+01   7.6404718e-01
   1.3473032e+01   3.5553712e+01   1.5367765e+00
   8.2035762e+00   3.2784990e+01   4.4403808e+00
   7.0369317e+00   3.0687351e+01   4.5116487e+00
   7.7116234e+00   2.7494947e+01   4.3812263e+00
   7.5222007e+00   3.3055060e+01   4.4987621e+00
   8.2794605e+00   3.2710479e+01   4.4313350e+00
   1.3787941e+01   3.1220239e+01   7.2444645e-01
   7.8072396e+00   3.3743801e+01   4.2604903e+00
   8.0699234e+00   2.4275987e+01   4.1874781e+00
   7.4478221e+00   3.2822442e+01   4.5392641e+00
   1.1715971e+01   3.6288978e+01   2.8085317e+00
   1.3809750e+01   3.1389842e+01   7.2677828e-01
   1.0149572e+01   2.3304733e+01   3.6681339e+00
   7.7477066e+00   3.3622114e+01   4.3147767e+00
   8.9401594e+00   3.1519025e+01   4.3390672e+00
   1.0094899e+01   3.0718569e+01   4.1101010e+00
   8.7493523e+00   3.4088491e+01   4.1769390e+00
   1.1840276e+01   3.8168962e+01   1.9930134e+00
   1.3781216e+01   3.1188324e+01   7.1901205e-01
   8.2961841e+00   3.4830097e+01   3.9061821e+00
   7.8425766e+00   2.5024414e+01   4.2579491e+00
   1.0710612e+01   2.5774653e+01   3.7348328e+00
   1.3251200e+01   2.8267395e+01   1.8177632e+00
   1.3791846e+01   3.1461452e+01   1.0718942e+00
   1.2579622e+01   3.8117117e+01   1.6541863e+00
   1.3718690e+01   3.0666637e+01   8.7230212e-01
   1.1099919e+01   2.4057199e+01   3.3547284e+00
   1.3001781e+01   3.7647159e+01   1.4636466e+00
   8.2164636e+00   2.9247918e+01   4.3917070e+00
   9.8142326e+00   2.3150628e+01   3.7572587e+00
   1.3835008e+01   3.4901296e+01   1.0054981e+00
   1.3626263e+01   3.6090670e+01   1.1515410e+00
   1.3912301e+01   3.2824110e+01   8.2490592e-01
   7.5433859e+00   3.2859128e+01   4.5326417e+00
   1.3745319e+01   3.0900003e+01   7.8350492e-01
   8.4437679e+00   3.5134762e+01   3.8206705e+00
   1.2088952e+01   2.5626356e+01   2.9227264e+00
   8.4437208e+00   3.5134477e+01   3.8214182e+00
   9.5935077e+00   3.0639556e+01   4.2154370e+00
   9.2852887e+00   2.4749140e+01   4.0207342e+00
   9.3511132e+00   3.6611752e+01   3.2326114e+00
   9.1659338e+00   3.4909821e+01   3.8693675e+00
   1.3822043e+01   3.1571884e+01   7.6194806e-01
   7.4619109e+00   3.2864632e+01   4.5395984e+00
   7.5273016e+00   3.2877559e+01   4.5341142e+00
   1.3896444e+01   3.3349920e+01   9.1343007e-01
   9.8871133e+00   3.7244947e+01   2.9085966e+00
   7.4945410e+00   3.2981490e+01   4.5204434e+00
   1.1782379e+01   2.5248305e+01   3.1131988e+00
   8.9371384e+00   3.6005356e+01   3.4971440e+00
   7.7844332e+00   3.0818789e+01   4.4766175e+00
   7.4525756e+00   3.2699262e+01   4.5370656e+00
   9.6351174e+00   3.6977362e+01   3.0683210e+00
   8.2675413e+00   2.5315336e+01   4.2221261e+00
   8.2427364e+00   3.0655462e+01   4.4275283e+00
   1.3854667e+01   3.4769078e+01   9.8981261e-01
   1.3833042e+01   3.2954702e+01   1.2022033e+00
   1.1319434e+01   3.8294431e+01   2.2115671e+00
   1.3671249e+01   3.5932389e+01   1.1266793e+00
   7.6627452e+00   3.3412165e+01   4.3801826e+00
   6.8828878e+00   2.9287721e+01   4.4858657e+00
   7.4761165e+00   3.2933997e+01   4.5370191e+00
   1.1534620e+01   3.8013224e+01   2.1809394e+00
   8.4887690e+00   2.6790399e+01   4.2645629e+00
   7.4983793e+00   3.2990853e+01   4.5173912e+00
   1.1546545e+01   3.8062116e+01   2.1585836e+00
   7.4070617e+00   3.1223603e+01   4.5097383e+00
   7.7903433e+00   3.2789653e+01   4.5043901e+00
   1.2477781e+01   3.8164991e+01   1.6927276e+00
   1.1515714e+01   2.7406882e+01   3.5503256e+00
   1.0441183e+01   3.4109886e+01   3.8651484e+00
   1.2176917e+01   3.8331412e+01   1.8303982e+00
   1.3916039e+01   3.2870527e+01   8.2511055e-01
   1.3782350e+01   3.1347746e+01   1.0669381e+00
   1.3776431e+01   3.5176642e+01   1.0657783e+00
   7.9551916e+00   2.3617848e+01   4.1619487e+00
   8.4492435e+00   3.2401766e+01   4.4116823e+00
   1.2499183e+01   2.6369419e+01   2.6387092e+00
   1.3262866e+01   2.8418508e+01   1.8645290e+00
   1.3922257e+01   3.3109758e+01   8.4341650e-01
   8.4002296e+00   3.5033597e+01   3.8324747e+00
   9.5685205e+00   2.8058284e+01   4.1432689e+00
   7.9452685e+00   3.4079012e+01   4.1576784e+00
   7.4838602e+00   3.2940643e+01   4.5351805e+00
   7.5723002e+00   3.3184437e+01   4.4584592e+00
   9.8608919e+00   2.4862907e+01   3.9025923e+00
   7.4704513e+00   3.2917724e+01   4.5402639e+00
   1.3769557e+01   3.5220557e+01   1.0709013e+00
   8.4102070e+00   3.5064675e+01   3.8475040e+00
   1.2667084e+01   3.7798457e+01   1.6260422e+00
   1.0495290e+01   2.7235380e+01   3.8977734e+00
   7.9118588e+00   3.2535869e+01   4.4913330e+00
   1.3770111e+01   3.1085353e+01   7.4786415e-01
   7.5339222e+00   3.2919141e+01   4.5316797e+00
   1.1941816e+01   3.1500743e+01   3.4969162e+00
   1.3551641e+01   2.9607669e+01   1.3486956e+00
   8.2558521e+00   2.3252314e+01   4.0939651e+00
   8.0077027e+00   3.4202871e+01   4.1056755e+00
   7.8624369e+00   2.3604735e+01   4.1726714e+00
   8.9770001e+00   3.5975790e+01   3.4443220e+00
   1.3791024e+01   3.1245818e+01   7.2157103e-01
   9.5112337e+00   2.3286698e+01   3.8531706e+00
   1.3595956e+01   3.6229628e+01   1.1693616e+00
   6.9583487e+00   2.9221667e+01   4.4817083e+00
   8.1794275e+00   2.5377664e+01   4.2369049e+00
   8.1391996e+00   3.4506707e+01   4.0219550e+00
   6.8165683e+00   2.8461142e+01   4.4674197e+00
   1.3790633e+01   3.1242934e+01   7.2024133e-01
   7.9512568e+00   3.4090758e+01   4.1538279e+00
   7.4717947e+00   3.2920949e+01   4.5402843e+00
   7.4712758e+00   3.2919597e+01   4.5402538e+00
   7.7489826e+00   3.3626943e+01   4.3170489e+00
   1.3766877e+01   3.1057907e+01   7.5457832e-01
   9.1022329e+00   3.6188281e+01   3.3649450e+00
   1.3753591e+01   3.0961196e+01   7.9252133e-01
   1.1362856e+01   2.4343546e+01   3.2427296e+00
   8.1363786e+00   2.4077823e+01   4.1661960e+00
   8.9406386e+00   3.5864401e+01   3.4833378e+00
   7.4791361e+00   3.2941688e+01   4.5350381e+00
   1.3605135e+01   3.6184494e+01   1.1635668e+00
   1.3305333e+01   3.6810587e+01   1.3348469e+00
   8.0337127e+00   2.9372728e+01   4.4145786e+00
   1.3874734e+01   3.4506981e+01   9.6647805e-01
   1.3704865e+01   3.5707854e+01   1.1060022e+00
   1.2505464e+01   3.8171784e+01   1.6868178e+00
   7.4601071e+00   3.2868130e+01   4.5396994e+00
   1.3910356e+01   3.2762385e+01   8.2110919e-01
   1.0371034e+01   3.3883061e+01   3.9224610e+00
   7.3550934e+00   3.2356130e+01   4.5338753e+00
   1.1552528e+01   2.4580552e+01   3.1546794e+00
   7.9852070e+00   2.3488870e+01   4.1491818e+00
   9.0201958e+00   3.6135664e+01   3.4469112e+00
   7.4723211e+00   3.2170907e+01   4.5263257e+00
   9.7650859e+00   2.7821573e+01   4.0937025e+00
   1.0488232e+01   2.7736319e+01   3.9248763e+00
   7.4502934e+00   3.2837210e+01   4.5394141e+00
   1.3895020e+01   3.2682689e+01   8.4538014e-01
   1.3846843e+01   3.1841359e+01   7.5932910e-01
   1.3792542e+01   3.1281717e+01   7.2467185e-01
   1.3803580e+01   3.1338009e+01   7.2358041e-01
   1.3796920e+01   3.1373172e+01   8.6174566e-01
   1.3670106e+01   3.5919325e+01   1.1272784e+00
   1.3808708e+01   3.1378113e+01   7.2610428e-01
   1.3819963e+01   3.4703000e+01   1.0353558e+00
   1.3795466e+01   3.1271596e+01   7.2301841e-01
   1.3757453e+01   3.1789650e+01   1.3808462e+00
   7.3908179e+00   3.1863090e+01   4.5236815e+00
   1.3893491e+01   3.3255685e+01   9.0983482e-01
   7.2766306e+00   3.2034725e+01   4.5302658e+00
   1.1901630e+01   3.3933420e+01   3.3380558e+00
   7.0199585e+00   2.5858981e+01   4.3703905e+00
   8.1419805e+00   3.4486308e+01   4.0056116e+00
   1.3418268e+01   3.6741884e+01   1.2579978e+00
   9.4321214e+00   2.3066952e+01   3.8513647e+00
   7.4722492e+00   3.2923695e+01   4.5402532e+00
   7.7772266e+00   3.3693385e+01   4.2913539e+00
   7.4724127e+00   3.2923662e+01   4.5403090e+00
   9.0045802e+00   3.1446995e+01   4.3282051e+00
   1.1206942e+01   3.8280143e+01   2.2716819e+00
   7.4710228e+00   3.2907907e+01   4.5400536e+00
   9.7183321e+00   3.7061955e+01   3.0049573e+00
   8.3354539e+00   3.4272720e+01   4.1017596e+00
   1.2726136e+01   2.7025694e+01   2.5006709e+00
   1.3801803e+01   3.1323566e+01   7.2413015e-01
   1.1158393e+01   3.8202067e+01   2.2711340e+00
   1.3532251e+01   3.6007563e+01   1.2644814e+00
   1.1651715e+01   2.4815519e+01   3.1299003e+00
   7.4583189e+00   3.2849434e+01   4.5394739e+00
   7.5292851e+00   3.2920437e+01   4.5323161e+00
   7.4204655e+00   3.2690917e+01   4.5377881e+00
   7.5962299e+00   3.3245819e+01   4.4388468e+00
   1.3872820e+01   3.4379559e+01   9.5852949e-01
   6.9204683e+00   2.9598744e+01   4.4919058e+00
   1.2857225e+01   3.7567449e+01   1.5483474e+00
   1.3752989e+01   3.5483588e+01   1.0729156e+00
   1.0321758e+01   3.7577837e+01   2.6782110e+00
   7.1496958e+00   2.5109001e+01   4.3282485e+00
   9.7871259e+00   3.2182054e+01   4.1689380e+00
   1.3760231e+01   3.1015843e+01   7.5709555e-01
   1.3806766e+01   3.2240029e+01   1.2641242e+00
   1.1396175e+01   3.7460722e+01   2.4681256e+00
   7.5949608e+00   2.8272791e+01   4.4182685e+00
   7.4710964e+00   3.2916610e+01   4.5402003e+00
   7.4749978e+00   3.2920541e+01   4.5399677e+00
   7.2695282e+00   2.9237716e+01   4.4684037e+00
   1.3766671e+01   3.1044468e+01   7.8030568e-01
   1.3790657e+01   3.1249918e+01   7.2106216e-01
   1.0764737e+01   3.7987874e+01   2.4617706e+00
   1.3763711e+01   3.1048416e+01   7.5085880e-01
   1.3475040e+01   3.3598232e+01   9.3069567e-01
   1.3768247e+01   3.1083225e+01   7.4415753e-01
   1.3902852e+01   3.3087251e+01   8.4300373e-01
   1.3577918e+01   3.2518177e+01   8.3344266e-01
   1.1390652e+01   2.7670855e+01   1.9026759e+00
   1.3764552e+01   3.1106333e+01   7.8271889e-01
   1.3267275e+01   2.8592491e+01   1.7062244e+00
   1.3684241e+01   3.0405697e+01   9.7808525e-01
   8.5539457e+00   3.5094892e+01   3.6247233e+00
   1.3547871e+01   3.1525196e+01   7.7855875e-01
   1.3868771e+01   3.3928313e+01   9.1376981e-01
   7.2283120e+00   3.1793132e+01   4.5024963e+00
   1.1448580e+01   3.3352695e+01   1.3922428e+00
   1.3786685e+01   3.1410983e+01   7.2982006e-01
   9.6284472e+00   3.6912601e+01   3.0492521e+00
   1.3774913e+01   3.1153055e+01   7.1942871e-01
   9.6355481e+00   2.3870520e+01   3.4883407e+00
   1.3138407e+01   3.0406910e+01   9.4128139e-01
   1.3788965e+01   3.1225809e+01   7.3225984e-01
   9.0100181e+00   3.3741763e+01   2.7249986e+00
   1.3753667e+01   3.0956018e+01   7.8642817e-01
   1.3790713e+01   3.1246268e+01   7.2416599e-01
   1.3907970e+01   3.2717997e+01   8.1477426e-01
   1.3367678e+01   2.9152025e+01   1.5027248e+00
   1.3793104e+01   3.1265004e+01   7.2131761e-01
   1.1389453e+01   3.7071609e+01   1.8919245e+00
   1.3669361e+01   3.5833011e+01   1.1158887e+00
   7.9509277e+00   2.5131276e+01   3.7212143e+00
   1.3489894e+01   3.1179364e+01   7.9581171e-01
   7.4162532e+00   2.4331977e+01   4.2655722e+00
   1.3791087e+01   3.1254542e+01   7.1958428e-01
   1.3772198e+01   3.1503342e+01   7.3765974e-01
   1.3791212e+01   3.1247100e+01   7.2811685e-01
   1.3784046e+01   3.1190490e+01   7.3634937e-01
   1.3789214e+01   3.1241783e+01   7.2032717e-01
   1.3794026e+01   3.1271919e+01   7.2050129e-01
   1.0460984e+01   2.6064698e+01   2.5567261e+00
   1.3856520e+01   3.4706377e+01   9.8397287e-01
   1.3794419e+01   3.1274777e+01   7.2019014e-01
   1.0908188e+01   3.1592415e+01   1.5074946e+00
   9.9557862e+00   2.7530585e+01   2.2755065e+00
   1.3807049e+01   3.1409637e+01   7.2834058e-01
   1.3367839e+01   3.1804398e+01   8.2701556e-01
   1.3789690e+01   3.1232900e+01   7.3023937e-01
   1.0193465e+01   3.3948114e+01   1.9687047e+00
   1.3739013e+01   3.0840393e+01   8.1623311e-01
   1.3478323e+01   3.5373959e+01   1.0914243e+00
   1.0371546e+01   2.3990594e+01   3.3723048e+00
   1.3762669e+01   3.1189917e+01   7.4783047e-01
   1.3787934e+01   3.1234237e+01   7.1994227e-01
   9.7319372e+00   3.0303318e+01   2.0280607e+00
   1.3854838e+01   3.1873023e+01   7.5716947e-01
   1.1733396e+01   2.6140138e+01   2.5259089e+00
   7.9265262e+00   2.3616115e+01   4.1328025e+00
   1.3771104e+01   3.1102091e+01   7.4357005e-01
   1.3764197e+01   3.1035571e+01   7.7011524e-01
   1.2923440e+01   3.0495365e+01   9.6512317e-01
   1.3794161e+01   3.1275140e+01   7.2017046e-01
   1.2996572e+01   3.5823700e+01   1.2223524e+00
   7.5625018e+00   2.6172497e+01   3.7995001e+00
   1.1568600e+01   3.0137352e+01   1.3411429e+00
   1.3570806e+01   2.9683764e+01   1.2630885e+00
   1.3795122e+01   3.1287045e+01   7.2079188e-01
   1.3779788e+01   3.1183507e+01   7.1941917e-01
   1.3774496e+01   3.1267230e+01   7.2491971e-01
   1.2954311e+01   2.7340550e+01   2.1581508e+00
   1.3575585e+01   3.4368561e+01   9.8227176e-01
   1.3747890e+01   3.0939735e+01   7.6368874e-01
   9.3855342e+00   2.7634144e+01   2.4722079e+00
   1.3807581e+01   3.1407891e+01   7.2815890e-01
   1.3789966e+01   3.1238492e+01   7.2668008e-01
   1.3140420e+01   3.7397383e+01   1.3965392e+00
   8.2518645e+00   2.4309556e+01   3.7681621e+00
   1.2219091e+01   3.2558723e+01   1.1234901e+00
   1.3674153e+01   3.1650552e+01   7.6094637e-01
   1.3405512e+01   2.9826808e+01   1.2419351e+00
   9.5703528e+00   2.5103194e+01   3.0631927e+00
   1.1784809e+01   2.5090606e+01   2.9623319e+00
   1.3037996e+01   3.0923340e+01   9.1111510e-01
   7.2784224e+00   3.2087816e+01   4.5310037e+00
   7.3326975e+00   2.9866471e+01   3.8610831e+00
   1.0473933e+01   2.3587711e+01   3.5373623e+00
   1.3793977e+01   3.1272437e+01   7.1983938e-01
   1.3673650e+01   3.5891093e+01   1.1218198e+00
   1.3495071e+01   3.1323752e+01   7.8709518e-01
   1.2868247e+01   3.0701077e+01   9.6350718e-01
   1.3785473e+01   3.1198317e+01   7.4082271e-01
   1.3788302e+01   3.1235520e+01   7.2061601e-01
   1.3691685e+01   3.1195341e+01   7.4959676e-01
   1.3584647e+01   3.1444225e+01   7.6791825e-01
   1.3329865e+01   2.9583719e+01   1.3274461e+00
   1.2541638e+01   3.7411885e+01   1.5427656e+00
   9.5101827e+00   2.5761169e+01   2.8767441e+00
   1.3770818e+01   3.1255815e+01   7.2796093e-01
   1.3766036e+01   3.1279796e+01   7.2640422e-01
   1.3799737e+01   3.2238885e+01   7.8637271e-01
   1.3791401e+01   3.1247638e+01   7.2669521e-01
   1.3784065e+01   3.1414840e+01   7.3034920e-01
   1.3822313e+01   3.2655852e+01   8.1548453e-01
   1.3741824e+01   3.0869579e+01   8.0089891e-01
   1.2008940e+01   2.9527955e+01   1.3069853e+00
   1.3378866e+01   3.2202466e+01   8.4348840e-01
   1.0832544e+01   3.8089348e+01   2.4492072e+00
   1.0425371e+01   2.8247311e+01   1.9687536e+00
   1.3767561e+01   3.1077743e+01   7.4546032e-01
   7.9766861e+00   3.0803244e+01   3.2400105e+00
   8.5763103e+00   2.9035904e+01   2.7562779e+00
   1.3692945e+01   3.0507732e+01   9.8963904e-01
   7.2083132e+00   3.0772672e+01   4.1951322e+00
   1.3794302e+01   3.1275276e+01   7.2013142e-01
   1.3401012e+01   2.8868362e+01   1.5828603e+00
   1.1822391e+01   3.5425457e+01   1.4751168e+00
   1.0236301e+01   2.4721600e+01   3.0942719e+00
   7.1278870e+00   2.9318050e+01   4.0678735e+00
   1.3789154e+01   3.1272266e+01   7.2141912e-01
   1.3794555e+01   3.1275850e+01   7.2008859e-01
   1.2790523e+01   3.1048848e+01   9.5806810e-01
   1.3795649e+01   3.1283538e+01   7.2054363e-01
   1.3742138e+01   3.3053335e+01   8.5327393e-01
   1.3787921e+01   3.1219146e+01   7.3697551e-01
   1.3748098e+01   3.0928378e+01   7.7828924e-01
   1.3448916e+01   2.9175077e+01   1.4783418e+00
   1.3793242e+01   3.1265924e+01   7.2126327e-01
   1.3870336e+01   3.2622207e+01   8.0994471e-01
   1.3613803e+01   3.2045451e+01   7.9511228e-01
   1.3702562e+01   3.0551060e+01   9.1172114e-01
   1.3790167e+01   3.1489501e+01   7.3484162e-01
   1.3089252e+01   3.5221873e+01   1.1404664e+00
   7.1749399e+00   2.6422122e+01   4.0886309e+00
   1.3795414e+01   3.1282513e+01   7.2048672e-01
   1.3788351e+01   3.1231431e+01   7.2420562e-01
   1.3674380e+01   3.1111595e+01   7.5640118e-01
   1.3725046e+01   3.4207677e+01   9.5068680e-01
   6.9035736e+00   2.9821065e+01   4.4897504e+00
   1.3801814e+01   3.1339630e+01   7.2392491e-01
   1.1731514e+01   2.5811423e+01   2.6583535e+00
   1.3711043e+01   3.0607937e+01   9.2455180e-01
   1.2575587e+01   2.9481225e+01   1.2332392e+00
   1.2240790e+01   3.5246238e+01   1.3333433e+00
   1.3793998e+01   3.1271169e+01   7.2130497e-01
   1.3785142e+01   3.1198433e+01   7.3527850e-01
   1.3758156e+01   3.1148620e+01   7.6386405e-01
   9.1039107e+00   3.4032954e+01   2.7048646e+00
   7.3108206e+00   2.4586141e+01   4.2889246e+00
   7.3401640e+00   2.5236426e+01   4.1322964e+00
   1.3892172e+01   3.2389579e+01   7.9158528e-01
   1.3798092e+01   3.1315072e+01   7.2249751e-01
   7.5183225e+00   2.4260918e+01   4.2085520e+00
   1.3793814e+01   3.1273071e+01   7.1854758e-01
   1.2426032e+01   2.9998867e+01   1.1384515e+00
   1.3794367e+01   3.1273484e+01   7.2095797e-01
   1.3819528e+01   3.3774660e+01   9.0460180e-01
   9.9364476e+00   3.5615125e+01   2.4054085e+00
   1.3786768e+01   3.1971389e+01   7.6846773e-01
   1.3705413e+01   3.0566231e+01   9.2730483e-01
   1.3786757e+01   3.1226371e+01   7.2020511e-01
   1.3810357e+01   3.1858255e+01   7.5864901e-01
   7.4754421e+00   3.2900350e+01   4.5144202e+00
   1.3787671e+01   3.1217293e+01   7.4024182e-01
   6.8062957e+00   2.8736973e+01   4.4730140e+00
   1.2757209e+01   2.6780975e+01   2.3616611e+00
   1.3753970e+01   3.0982978e+01   7.5681143e-01
   1.3311530e+01   3.1531435e+01   8.2890528e-01
   6.9830416e+00   3.0408953e+01   4.4987964e+00
   1.3794755e+01   3.1274261e+01   7.2226479e-01
   1.3782878e+01   3.1175070e+01   7.5271578e-01
   7.4940153e+00   2.4793157e+01   4.1016726e+00
   1.3594905e+01   3.3486777e+01   9.0461019e-01
   6.7932606e+00   2.7266183e+01   4.4310303e+00
   1.3755988e+01   3.0956671e+01   8.0964877e-01
   1.3869437e+01   3.2085516e+01   7.7112874e-01
   8.8602433e+00   2.3801848e+01   3.6862956e+00
   1.2396289e+01   3.3002307e+01   1.0992169e+00
   1.3394959e+01   3.1635101e+01   8.1437284e-01
   1.3794954e+01   3.1273647e+01   7.2372125e-01
   1.3787113e+01   3.3181532e+01   8.5876155e-01
   1.3859665e+01   3.1938768e+01   7.6144751e-01
   1.1316189e+01   2.4458352e+01   3.1927075e+00
   7.2099523e+00   2.4923921e+01   4.3012457e+00
   1.3698833e+01   3.0520250e+01   9.2551999e-01
   1.3794014e+01   3.1272849e+01   7.1972777e-01
   1.3787383e+01   3.1230802e+01   7.1992540e-01
   1.3817840e+01   3.1861816e+01   7.5843516e-01
   1.3488190e+01   3.2308822e+01   8.3242452e-01
   1.3788794e+01   3.1920214e+01   7.6463446e-01
   1.3794275e+01   3.1274401e+01   7.1978408e-01
   7.9092307e+00   2.3551162e+01   4.1612249e+00
   7.6818506e+00   2.5874260e+01   3.7560022e+00
   8.4245912e+00   2.3563837e+01   3.9180478e+00
   1.3606665e+01   3.1125567e+01   7.7266661e-01
   1.3745877e+01   3.0892670e+01   8.0498801e-01
   1.3684400e+01   3.2594837e+01   8.2443288e-01
   1.3332015e+01   3.6990833e+01   1.3035988e+00
   1.2805050e+01   3.6575701e+01   1.3548566e+00
   1.3794318e+01   3.1268609e+01   7.2450721e-01
   1.3772074e+01   3.1532281e+01   7.3953128e-01
   1.1945138e+01   3.1702726e+01   1.1673284e+00
   1.3759617e+01   3.1249997e+01   7.2976959e-01
   1.3854807e+01   3.1967829e+01   7.6363286e-01
   1.3548765e+01   2.9614007e+01   1.2988925e+00
   1.3797239e+01   3.1296509e+01   7.2131962e-01
   1.1229484e+01   3.1409359e+01   1.3904143e+00
   1.3751535e+01   3.1927458e+01   7.6875543e-01
   1.0413432e+01   2.6681977e+01   2.3607052e+00
   1.3772685e+01   3.1115677e+01   7.4119349e-01
   1.1332829e+01   2.8061395e+01   1.7849967e+00
   1.2977195e+01   2.7374419e+01   2.1423690e+00
   1.3862587e+01   3.2582061e+01   8.0742548e-01
   1.0502995e+01   3.3594990e+01   1.7788545e+00
   1.1875826e+01   2.7783030e+01   1.8623553e+00
   7.1480746e+00   3.1168996e+01   4.4194784e+00
   9.8538471e+00   3.5797853e+01   2.5088604e+00
   1.3458997e+01   2.9119795e+01   1.4822840e+00
   8.1814905e+00   2.3351821e+01   4.0911908e+00
   1.1583939e+01   2.9921095e+01   1.3589951e+00
   1.1471631e+01   2.5170169e+01   2.9016546e+00
   1.3678151e+01   3.5051945e+01   1.0340626e+00
   1.1560965e+01   3.8357810e+01   2.1030355e+00
   1.3344668e+01   3.4113592e+01   9.9386493e-01
   1.3783467e+01   3.1297919e+01   7.2303761e-01
   1.3763072e+01   3.1015935e+01   7.8794173e-01
   1.3581072e+01   3.0569577e+01   9.6381308e-01
   1.2024647e+01   3.7396420e+01   1.7024646e+00
   1.2106230e+01   3.5847864e+01   1.4436729e+00
   1.3785154e+01   3.1215083e+01   7.2117120e-01
   1.2567927e+01   2.7148163e+01   2.1974449e+00
   1.3786856e+01   3.1223639e+01   7.2289923e-01
   1.3746107e+01   3.0921705e+01   7.7235129e-01
   1.3790281e+01   3.1247864e+01   7.2080713e-01
   1.3729896e+01   3.0766444e+01   8.4143552e-01
   1.3783672e+01   3.1184857e+01   7.5212818e-01
   7.9120685e+00   2.4412434e+01   3.9175971e+00
   1.3408922e+01   3.0741071e+01   8.4503153e-01
   1.1696208e+01   2.6784431e+01   2.2506542e+00
   1.0199124e+01   3.2544765e+01   1.8341347e+00
   1.1531534e+01   3.0227991e+01   1.3433969e+00
   1.3512751e+01   2.9874131e+01   1.2343621e+00
   1.3794207e+01   3.1274328e+01   7.1952378e-01
   1.3781400e+01   3.2605702e+01   8.1498061e-01
   1.3794455e+01   3.1275152e+01   7.2007416e-01
   1.3737175e+01   3.1231184e+01   7.3634207e-01
   1.3039792e+01   3.1319537e+01   8.9319782e-01
   6.8924164e+00   2.9762425e+01   4.4954475e+00
   9.0706687e+00   2.4984750e+01   3.2504552e+00
   1.3666876e+01   3.0279187e+01   1.0280107e+00
   1.3782083e+01   3.1175169e+01   7.4029560e-01
   8.6093854e+00   3.1186639e+01   2.7211758e+00
   7.9015577e+00   3.2642860e+01   3.6529124e+00
   7.4119530e+00   3.2672367e+01   4.5326633e+00
   1.3472913e+01   3.0025741e+01   1.1743393e+00
   1.2014485e+01   3.0562832e+01   1.1803518e+00
   1.3723183e+01   3.0706083e+01   8.7531123e-01
   1.3921032e+01   3.3196881e+01   8.5056357e-01
   1.3785636e+01   3.1220036e+01   7.1965954e-01
   8.3512161e+00   3.0022924e+01   2.8775560e+00
   1.0295146e+01   3.4677226e+01   2.0142493e+00
   1.3794619e+01   3.1273125e+01   7.2247733e-01
   1.3701001e+01   3.0538861e+01   9.1644878e-01
   1.1906596e+01   2.9280566e+01   1.3755312e+00
   1.3551834e+01   3.1660773e+01   7.8225202e-01
   1.3395000e+01   3.2768968e+01   8.7926655e-01
   1.3626907e+01   3.0011204e+01   1.1428129e+00
   9.6572402e+00   3.6098003e+01   2.7470784e+00
   1.3788605e+01   3.1261456e+01   7.2450065e-01
   1.3772757e+01   3.1131274e+01   7.2653004e-01
   1.3758939e+01   3.1015499e+01   7.5437880e-01
   1.3778543e+01   3.1299975e+01   7.2402659e-01
   1.2893781e+01   3.2714023e+01   9.6824978e-01
   9.4906672e+00   2.8766146e+01   2.2567164e+00
   1.3786381e+01   3.1219929e+01   7.2345768e-01
   1.3793201e+01   3.1260908e+01   7.2503711e-01
   1.3782175e+01   3.1265638e+01   7.2386242e-01
   1.2096683e+01   2.5408389e+01   2.8563124e+00
   1.2360423e+01   3.7942923e+01   1.6893066e+00
   1.3791527e+01   3.1262991e+01   7.2462404e-01
   1.3788013e+01   3.1232270e+01   7.2179971e-01
   7.5001797e+00   2.8868718e+01   3.6195115e+00
   1.0380773e+01   3.1209897e+01   1.7165525e+00
   1.3773830e+01   3.1125506e+01   7.7351584e-01
   1.3765493e+01   3.1029880e+01   7.9086029e-01
   1.3777258e+01   3.1297639e+01   7.2425164e-01
   6.9777567e+00   2.5907653e+01   4.3447696e+00
   9.7591748e+00   2.6627617e+01   2.5572286e+00
   9.2999318e+00   3.6519933e+01   3.2565129e+00
   1.3744756e+01   3.5437689e+01   1.0658663e+00
   1.3766139e+01   3.1065867e+01   7.4825829e-01
   1.3790946e+01   3.1246368e+01   7.3052195e-01
   7.4682772e+00   3.1180028e+01   3.8929096e+00
   1.3783881e+01   3.2078283e+01   7.7637934e-01
   8.5545883e+00   2.7425862e+01   2.9313634e+00
   1.1611055e+01   2.9514479e+01   1.3995152e+00
   1.3736999e+01   3.0825065e+01   8.1970364e-01
   8.7200759e+00   2.3036607e+01   3.9975130e+00
   7.4597667e+00   3.2875524e+01   4.5374681e+00
   1.3759228e+01   3.1016048e+01   7.5524450e-01
   1.2544708e+01   3.7634099e+01   1.5782655e+00
   1.3713227e+01   3.0627727e+01   9.0211446e-01
   1.3556265e+01   3.6348503e+01   1.1885440e+00
   9.3458632e+00   2.3033403e+01   3.8659246e+00
   1.3773619e+01   3.1118124e+01   7.4360807e-01
   1.1153957e+01   3.7173511e+01   2.0229384e+00
   1.1948367e+01   3.7450074e+01   1.7393397e+00
   1.3632349e+01   3.0415067e+01   1.0376655e+00
   1.3794257e+01   3.1274607e+01   7.1955340e-01
   1.3344053e+01   3.4207393e+01   1.0019806e+00
   1.3756791e+01   3.1243630e+01   7.3067065e-01
   1.3756955e+01   3.1005649e+01   7.5321667e-01
   1.2195672e+01   3.5872467e+01   1.4213644e+00
   1.3808823e+01   3.1408459e+01   7.2811536e-01
   1.3743410e+01   3.0877840e+01   8.0304291e-01
   1.3828423e+01   3.4247568e+01   9.4462790e-01
   1.3780726e+01   3.1192993e+01   7.1660996e-01
   7.3509705e+00   3.1001929e+01   4.0251167e+00
   6.9888898e+00   3.0349300e+01   4.4689576e+00
   1.3793692e+01   3.1260787e+01   7.2754231e-01
   1.3794372e+01   3.1275044e+01   7.1976118e-01
   1.3708555e+01   3.4927764e+01   1.0187366e+00
   8.5576064e+00   2.6125098e+01   3.1635766e+00
   1.3665359e+01   3.2848662e+01   8.4566745e-01
   1.3794311e+01   3.1275253e+01   7.1932404e-01
   1.3596146e+01   2.9826184e+01   1.2103984e+00
   1.0897878e+01   3.5527342e+01   1.8427494e+00
   1.3791507e+01   3.1251817e+01   7.2374184e-01
   1.3242302e+01   2.8243777e+01   1.8177093e+00
   1.1501329e+01   3.1007639e+01   1.3042816e+00
   1.3546016e+01   3.4892110e+01   1.0345370e+00
   7.2391644e+00   3.1842969e+01   4.5014639e+00
   1.3776854e+01   3.1131267e+01   7.5180134e-01
   9.2778152e+00   2.6635054e+01   2.7233915e+00
   1.3920675e+01   3.3079872e+01   8.4152988e-01
   1.3735802e+01   3.0818182e+01   8.1874457e-01
   9.4538954e+00   2.6845376e+01   2.6071860e+00
   1.0808316e+01   3.8062864e+01   2.4562778e+00
   1.1901421e+01   3.4495824e+01   1.3476993e+00
   1.3794459e+01   3.1274810e+01   7.2036766e-01
   1.3783580e+01   3.1202383e+01   7.2337905e-01
   1.3794370e+01   3.1275339e+01   7.1954100e-01
   8.3934674e+00   2.3367971e+01   3.9944105e+00
   1.1589062e+01   2.5129554e+01   2.9270650e+00
   1.1014557e+01   2.9945859e+01   1.5261565e+00
   1.3428800e+01   2.8980738e+01   1.5364538e+00
   1.3763781e+01   3.1050930e+01   7.4957700e-01
   8.9269739e+00   2.8615625e+01   2.5717465e+00
   1.3805815e+01   3.1411088e+01   7.2838064e-01
   1.3793983e+01   3.1268157e+01   7.2321958e-01
   1.3443599e+01   3.0533983e+01   9.4318001e-01
   8.8203030e+00   3.5030992e+01   3.2483774e+00
   1.1278384e+01   3.7199222e+01   1.9683042e+00
   1.3768349e+01   3.1081592e+01   7.4674138e-01
   1.3733202e+01   3.1058653e+01   7.9552851e-01
   1.3795179e+01   3.1283925e+01   7.2058140e-01
   1.3431700e+01   3.0810589e+01   8.3154288e-01
   1.3792882e+01   3.1261245e+01   7.2339404e-01
   6.7904205e+00   2.7565869e+01   4.4339674e+00
   8.9073984e+00   2.3703651e+01   3.7053510e+00
   1.3673484e+01   3.0670155e+01   9.4059644e-01
   1.3922062e+01   3.3375846e+01   8.6462468e-01
   1.3709733e+01   3.0608672e+01   8.8862763e-01
   1.3682917e+01   3.0418124e+01   1.0148961e+00
   1.3758025e+01   3.1013964e+01   7.5251070e-01
   1.3793696e+01   3.1269185e+01   7.2112050e-01
   1.1484872e+01   2.9238291e+01   1.4767530e+00
   1.3731878e+01   3.0786333e+01   8.2850049e-01
   1.3805673e+01   3.5191454e+01   1.0351819e+00
   1.1762378e+01   2.6441744e+01   2.4024820e+00
   9.1439251e+00   2.3195266e+01   3.8362987e+00
   7.9588191e+00   2.3674003e+01   4.0982753e+00
   8.0654472e+00   2.8337118e+01   3.1603398e+00
   1.3734355e+01   3.0812495e+01   8.1316020e-01
   1.3777661e+01   3.1171318e+01   7.1851668e-01
   1.3042866e+01   3.0853282e+01   9.1437402e-01
   1.3123492e+01   3.0851289e+01   8.9585700e-01
   1.3812598e+01   3.1442733e+01   7.3019993e-01
   1.3793607e+01   3.1268767e+01   7.2245883e-01
   7.1825337e+00   2.7993957e+01   3.9576373e+00
   1.1005333e+01   2.9412270e+01   1.5931963e+00
   1.1700517e+01   2.4787567e+01   3.0798232e+00
   1.3793519e+01   3.1291069e+01   7.2119097e-01
   1.0216049e+01   2.4121021e+01   3.3290429e+00
   1.3689329e+01   3.1004521e+01   8.0766900e-01
   1.3729242e+01   3.1880464e+01   7.6837325e-01
   1.3580159e+01   2.9741606e+01   1.2427294e+00
   1.3407677e+01   3.4217155e+01   9.9270212e-01
   1.3401884e+01   3.3944631e+01   9.7040058e-01
   1.3767855e+01   3.4234642e+01   9.4890120e-01
   1.3770886e+01   3.1072604e+01   7.7966099e-01
   9.9656744e+00   2.3215653e+01   3.7140021e+00
   1.2118414e+01   2.5443364e+01   2.8434230e+00
   1.2713896e+01   2.9987796e+01   1.0863850e+00
   6.9007797e+00   2.6412507e+01   4.3613357e+00
   1.1623454e+01   3.0041107e+01   1.3349880e+00
   1.3793042e+01   3.1274428e+01   7.2053560e-01
   1.3793823e+01   3.1269773e+01   7.2152444e-01
   1.3789266e+01   3.1234443e+01   7.2715206e-01
   1.3383062e+01   3.5534700e+01   1.1225219e+00
   1.3784118e+01   3.1205084e+01   7.2390908e-01
   1.3691038e+01   3.0457084e+01   9.5397083e-01
   1.3776363e+01   3.1270951e+01   7.2442918e-01
   1.1637195e+01   2.4937887e+01   3.0133474e+00
   1.3566983e+01   3.1054641e+01   7.8610806e-01
   1.1067331e+01   2.9922559e+01   1.5116691e+00
   7.8905553e+00   3.3919189e+01   4.1812159e+00
   1.3645141e+01   3.3629121e+01   9.1024339e-01
   1.3816681e+01   3.1496304e+01   7.3363820e-01
   1.3781453e+01   3.1170894e+01   7.3980386e-01
   1.0414295e+01   3.4990927e+01   1.9989645e+00
   9.0394818e+00   3.5849932e+01   3.2924743e+00
   1.3744120e+01   3.0895442e+01   7.8751650e-01
   1.3779998e+01   3.1188895e+01   7.5262105e-01
   1.3723578e+01   3.0719540e+01   8.4823501e-01
   1.3761377e+01   3.1001918e+01   7.9243157e-01
   1.3281922e+01   3.0585909e+01   8.8898190e-01
   1.3921369e+01   3.3310551e+01   8.5946973e-01
   1.2751372e+01   3.7929685e+01   1.5722737e+00
   1.3850758e+01   3.2643068e+01   8.1265003e-01
   1.3815657e+01   3.1471653e+01   7.3197368e-01
   1.3621517e+01   2.9996447e+01   1.1538726e+00
   1.3266576e+01   3.7143737e+01   1.3360637e+00
   1.3295719e+01   3.5173794e+01   1.0995078e+00
   1.3794416e+01   3.1274749e+01   7.2022123e-01
   1.3919715e+01   3.3613768e+01   8.8396778e-01
   1.3743437e+01   3.0884142e+01   7.9546390e-01
   1.3794551e+01   3.1275479e+01   7.2030741e-01
   1.1160363e+01   2.5657128e+01   2.6952910e+00
   1.3690613e+01   3.0850056e+01   8.7523455e-01
   1.0851565e+01   2.8093667e+01   1.8743044e+00
   7.3535240e+00   2.5226079e+01   4.1234780e+00
   1.2351541e+01   3.8247469e+01   1.7517356e+00
   1.3794375e+01   3.1274869e+01   7.1990383e-01
   1.2212277e+01   3.2215615e+01   1.1118006e+00
   1.0416258e+01   2.4153812e+01   3.3050923e+00
   1.3794760e+01   3.1278421e+01   7.2024230e-01
   7.6764627e+00   2.4331214e+01   4.0819482e+00
   1.3682528e+01   3.0969425e+01   8.2081448e-01
   1.3780954e+01   3.5000816e+01   1.0186552e+00
   1.3820824e+01   3.5061711e+01   1.0209919e+00
   1.3190483e+01   3.0904372e+01   8.7781101e-01
   8.3267676e+00   2.3201470e+01   4.0769405e+00
   1.3824291e+01   3.1619797e+01   7.4138291e-01
   7.3428492e+00   3.2338398e+01   4.5111587e+00
   1.3406170e+01   3.0586685e+01   9.1508634e-01
   1.1990118e+01   3.1417884e+01   1.1529727e+00
   1.3790247e+01   3.1237427e+01   7.2935123e-01
   1.3791059e+01   3.1258415e+01   7.1645848e-01
   6.8285283e+00   2.6765986e+01   4.4110639e+00
   1.0905628e+01   3.1263478e+01   1.5057740e+00
   1.3794043e+01   3.1262821e+01   7.2768446e-01
   1.3794332e+01   3.1272205e+01   7.2178458e-01
   1.1276108e+01   3.1549043e+01   1.3752046e+00
   1.3035256e+01   3.0874749e+01   9.1474843e-01
   1.2380928e+01   3.8186126e+01   1.7295369e+00
   8.2222665e+00   2.7274638e+01   3.1624684e+00
   1.0487184e+01   3.0064403e+01   1.7028156e+00
   1.3750056e+01   3.0930267e+01   7.8992127e-01
   7.1568631e+00   2.7593292e+01   4.0004874e+00
   1.3785370e+01   3.1212118e+01   7.2455784e-01
   1.3771438e+01   3.1270746e+01   7.2551194e-01
   1.0570361e+01   3.1153981e+01   1.6362599e+00
   1.3844946e+01   3.1879617e+01   7.5802331e-01
   7.1937325e+00   2.5060009e+01   4.2882715e+00
   1.3817169e+01   3.1529150e+01   7.3564727e-01
   1.0032410e+01   3.7277086e+01   2.7947455e+00
   1.3766092e+01   3.1066900e+01   7.4679049e-01
   8.6562961e+00   2.3942036e+01   3.7098223e+00
   1.3794225e+01   3.1274597e+01   7.1937354e-01
   1.3748264e+01   3.0942046e+01   7.6356943e-01
   1.3792139e+01   3.1258967e+01   7.2128502e-01
   1.3793962e+01   3.1271052e+01   7.2100994e-01
   1.3790306e+01   3.1249480e+01   7.1969184e-01
   1.3794571e+01   3.1275888e+01   7.2008904e-01
   1.3791720e+01   3.1253578e+01   7.2339682e-01
   1.1798124e+01   2.9284384e+01   1.3981042e+00
   1.3056563e+01   3.1276237e+01   8.9099352e-01
   1.1572920e+01   3.2859578e+01   1.3224499e+00
   1.3752810e+01   3.0974833e+01   7.5796215e-01
   1.3780084e+01   3.1150846e+01   7.6307154e-01
   1.1428253e+01   3.0795115e+01   1.3331838e+00
   1.3645557e+01   3.2191054e+01   8.0070444e-01
   1.3793822e+01   3.1274005e+01   7.2047540e-01
   1.1997050e+01   2.8467638e+01   1.5926575e+00
   1.1936810e+01   3.0738801e+01   1.1875193e+00
   1.3779775e+01   3.1579682e+01   7.4183593e-01
   1.1503854e+01   2.9713593e+01   1.4052375e+00
   1.0009008e+01   3.0315828e+01   1.8926991e+00
   1.3772737e+01   3.1361484e+01   7.2833795e-01
   1.3791100e+01   3.1272811e+01   7.2099883e-01
   7.1052694e+00   2.5223707e+01   4.3347119e+00
   1.3793861e+01   3.1269635e+01   7.2140004e-01
   1.3794255e+01   3.1273272e+01   7.2059288e-01
   1.3763706e+01   3.2712933e+01   8.2492188e-01
   1.0228743e+01   2.5083673e+01   2.9533668e+00
   1.3594980e+01   3.1709475e+01   7.7675990e-01
   1.3769601e+01   3.1067666e+01   7.7431455e-01
   1.2733509e+01   3.5846571e+01   1.2810302e+00
   1.3762938e+01   3.1040909e+01   7.5297015e-01
   1.3812197e+01   3.3413042e+01   8.7531333e-01
