# Supplementary material for: Rethinking Colour Constancy
Source: PLoS One. 2015 Sep 10;10(9):e0135029. doi: 10.1371/journal.pone.0135029 (PMC4565710; doi:10.1371/journal.pone.0135029)
Supplement: S1 Dataset — (ZIP) [file pone.0135029.s002.zip › 5-TransitionMetamerReflectanceData/NtoG_20munsells/targetXYZ_7.txt]

   1.1020273e+01   2.3839143e+01   4.0394838e-01
   4.1350151e+00   1.9735945e+01   3.2297880e+00
   6.9363968e+00   3.0066781e+01   1.8845331e+00
   1.0572599e+01   1.9986850e+01   4.2204199e-01
   1.0310890e+01   2.8743203e+01   9.0001512e-01
   4.4775088e+00   2.6583150e+01   3.4000761e+00
   3.6753505e+00   2.2767600e+01   3.3438654e+00
   7.9410468e+00   3.0568675e+01   1.4971625e+00
   9.6187525e+00   2.9833094e+01   1.0628963e+00
   4.6188427e+00   2.6959897e+01   3.2577594e+00
   4.4818979e+00   2.6664898e+01   3.3743849e+00
   7.3414357e+00   3.0407088e+01   1.7154222e+00
   1.1063035e+01   2.5348294e+01   4.4825097e-01
   4.0671556e+00   1.6744011e+01   3.1058953e+00
   4.4479831e+00   2.6589651e+01   3.4028887e+00
   1.0679488e+01   2.0367487e+01   2.6661065e-01
   4.0718544e+00   2.3438295e+01   3.3492761e+00
   1.1018803e+01   2.3910496e+01   4.1520767e-01
   5.0319754e+00   2.7759700e+01   2.9453531e+00
   4.8832853e+00   1.7610142e+01   3.0710655e+00
   1.1069260e+01   2.5162803e+01   4.3613114e-01
   1.0767711e+01   2.1020258e+01   3.0690714e-01
   4.5482717e+00   2.6809670e+01   3.3180189e+00
   5.1465833e+00   2.7963648e+01   2.8688022e+00
   4.7467006e+00   2.7089455e+01   3.2110154e+00
   4.4406469e+00   2.6568430e+01   3.4050686e+00
   4.4512909e+00   2.6583240e+01   3.4047653e+00
   1.0631022e+01   2.0168130e+01   2.8368212e-01
   7.0540619e+00   3.0219873e+01   1.8349214e+00
   9.2629821e+00   3.0328717e+01   1.0805542e+00
   4.4015117e+00   2.6429639e+01   3.4032931e+00
   1.0448772e+01   2.8849839e+01   7.4199234e-01
   9.0213281e+00   3.0547149e+01   1.1417500e+00
   5.4195870e+00   2.8411205e+01   2.6861847e+00
   1.0756646e+01   2.0927065e+01   2.9847812e-01
   5.6430216e+00   1.4046331e+01   2.7356087e+00
   4.3793399e+00   2.4874705e+01   3.3713325e+00
   4.6785764e+00   2.7085315e+01   3.2095606e+00
   1.0908006e+01   2.6677983e+01   6.0498826e-01
   1.0678462e+01   2.0381138e+01   2.5985162e-01
   7.1679381e+00   1.4296531e+01   2.3613555e+00
   9.3246296e+00   3.0411691e+01   1.0561779e+00
   5.1696627e+00   2.7961608e+01   2.8523748e+00
   7.2228797e+00   3.0332141e+01   1.7658627e+00
   7.0796721e+00   2.5920566e+01   2.9482375e+00
   8.8107003e+00   3.0578755e+01   1.2098171e+00
   1.0567453e+01   2.2974582e+01   1.1990705e+00
   1.0550910e+01   1.9845560e+01   3.9338849e-01
   1.0577775e+01   2.1388378e+01   9.5535153e-01
   1.0485501e+01   1.9559982e+01   4.5644590e-01
   9.3526836e+00   3.0339563e+01   1.0380338e+00
   1.0475157e+01   2.2399280e+01   1.2666955e+00
   1.0708617e+01   2.0559837e+01   2.6356267e-01
   3.7414108e+00   2.3222804e+01   3.3528661e+00
   8.1048801e+00   3.0617241e+01   1.4389544e+00
   1.0059079e+01   2.9613666e+01   8.5406812e-01
   7.9916164e+00   3.0156539e+01   1.6614225e+00
   8.9945599e+00   1.6183120e+01   1.6646477e+00
   8.7635522e+00   3.0587749e+01   1.2253115e+00
   7.1388498e+00   2.2856096e+01   2.9414427e+00
   8.6728941e+00   3.0692650e+01   1.2490206e+00
   1.1072819e+01   2.4372537e+01   3.9707633e-01
   4.4696805e+00   2.6638009e+01   3.3841609e+00
   4.1439703e+00   2.4877776e+01   3.3799237e+00
   1.0672402e+01   2.0329189e+01   2.6331726e-01
   4.6890904e+00   2.7099042e+01   3.2011659e+00
   1.0684517e+01   2.0456959e+01   2.7775688e-01
   6.1056510e+00   1.7678745e+01   2.9077892e+00
   1.0829490e+01   2.7294305e+01   6.1749013e-01
   4.7610445e+00   2.6578003e+01   3.3554830e+00
   4.4752957e+00   2.4840677e+01   3.3654256e+00
   4.5706589e+00   2.6857810e+01   3.2995437e+00
   4.5135127e+00   2.6733414e+01   3.3460891e+00
   8.0608927e+00   3.0677167e+01   1.4440341e+00
   1.0703532e+01   2.7659540e+01   7.2116168e-01
   4.4282544e+00   2.6468386e+01   3.4036011e+00
   4.5903297e+00   2.6898859e+01   3.2822484e+00
   7.2626517e+00   3.0296742e+01   1.7476006e+00
   1.0925683e+01   2.2307957e+01   3.3822282e-01
   1.0925198e+01   2.7105425e+01   5.4731958e-01
   7.8139692e+00   3.0527171e+01   1.5400340e+00
   8.3591760e+00   3.0366847e+01   1.4622300e+00
   6.5678861e+00   1.4729865e+01   2.5957416e+00
   1.1073532e+01   2.5325465e+01   4.4281385e-01
   4.3147627e+00   2.6108616e+01   3.3991544e+00
   6.6331402e+00   2.0453862e+01   2.9576660e+00
   4.5114398e+00   2.6649242e+01   3.3824951e+00
   4.8328077e+00   2.6866863e+01   3.3068153e+00
   8.2103555e+00   3.0679124e+01   1.3950618e+00
   4.2786770e+00   2.5974444e+01   3.3974440e+00
   4.6529443e+00   2.7031337e+01   3.2322147e+00
   5.4802245e+00   2.8501681e+01   2.6502806e+00
   1.0684315e+01   2.0443710e+01   2.6446644e-01
   3.5236290e+00   2.1399530e+01   3.3130066e+00
   4.9550953e+00   2.6472438e+01   3.3271034e+00
   5.8749505e+00   2.9051607e+01   2.4092827e+00
   4.6539979e+00   2.7025139e+01   3.2285002e+00
   7.3551811e+00   3.0411277e+01   1.7127773e+00
   1.0702208e+01   2.8042866e+01   6.5307342e-01
   3.8786425e+00   2.1369268e+01   3.3000455e+00
   1.0672487e+01   2.0366127e+01   2.6365103e-01
   5.8683733e+00   2.9037941e+01   2.4128954e+00
   1.1046697e+01   2.3948981e+01   3.7921111e-01
   4.2883728e+00   2.4690604e+01   3.3711347e+00
   4.5087248e+00   2.6723586e+01   3.3501715e+00
   4.2748751e+00   2.5900934e+01   3.3962243e+00
   5.8676616e+00   2.8292780e+01   2.7130536e+00
   9.2360592e+00   3.0459222e+01   1.0789531e+00
   3.6950720e+00   1.9859494e+01   3.2594143e+00
   1.0758961e+01   2.1038739e+01   3.5075460e-01
   4.3032516e+00   2.6001035e+01   3.3974227e+00
   4.6831033e+00   2.7002222e+01   3.2450811e+00
   4.9036637e+00   1.4458701e+01   2.8838703e+00
   4.6965001e+00   2.7119876e+01   3.1982545e+00
   3.8402087e+00   2.3132417e+01   3.3488006e+00
   7.3826602e+00   3.0252537e+01   1.7362524e+00
   8.9598339e+00   3.0142177e+01   1.3109436e+00
   4.4500437e+00   2.6594302e+01   3.4010720e+00
   1.0749181e+01   2.7835685e+01   6.3576780e-01
   4.6180460e+00   2.6953441e+01   3.2585941e+00
   1.0821168e+01   2.1309655e+01   2.9213432e-01
   5.2418906e+00   2.8120821e+01   2.8006592e+00
   1.0454696e+01   2.8973158e+01   7.3654467e-01
   4.6039207e+00   2.6339214e+01   3.3872126e+00
   1.0659544e+01   2.0328504e+01   2.8744413e-01
   9.6990206e+00   3.0004585e+01   9.5938661e-01
   5.6242709e+00   1.5199573e+01   2.8295243e+00
   1.1063376e+01   2.5354658e+01   4.4878348e-01
   7.2724704e+00   1.6734673e+01   2.5926738e+00
   1.1010674e+01   2.3781726e+01   4.2215731e-01
   1.0676134e+01   2.0346867e+01   2.6384385e-01
   8.9522531e+00   3.0606967e+01   1.1620254e+00
   4.0598426e+00   1.5934139e+01   3.0646894e+00
   3.6452048e+00   2.2298885e+01   3.3332926e+00
   4.4596179e+00   2.6615887e+01   3.3924452e+00
   4.8178174e+00   2.7363928e+01   3.1020736e+00
   4.2959803e+00   2.6039182e+01   3.3982565e+00
   9.8335999e+00   2.9320576e+01   1.1186212e+00
   9.7444419e+00   3.0043705e+01   9.3571489e-01
   8.6104038e+00   3.0703770e+01   1.2693453e+00
   1.0999217e+01   2.3138061e+01   3.4666782e-01
   5.1554424e+00   2.6121281e+01   3.3044070e+00
   4.4433911e+00   2.6575689e+01   3.4051300e+00
   7.6847319e+00   3.0573425e+01   1.5843113e+00
   4.5556017e+00   2.0734016e+01   3.2355408e+00
   4.5798345e+00   2.6874344e+01   3.2901743e+00
   4.5825588e+00   2.6882195e+01   3.2886203e+00
   1.1046437e+01   2.5488388e+01   4.5577258e-01
   8.9302071e+00   3.0614741e+01   1.1695819e+00
   1.0825508e+01   2.7643740e+01   5.9206816e-01
   7.9646349e+00   3.0665370e+01   1.4844207e+00
   3.7446746e+00   2.3206890e+01   3.3524683e+00
   6.9727212e+00   1.4243422e+01   2.4229687e+00
   4.4921891e+00   2.6687671e+01   3.3649746e+00
   4.4702318e+00   2.6639260e+01   3.3836826e+00
   7.6366630e+00   2.5981389e+01   2.7968381e+00
   4.4453564e+00   2.6582609e+01   3.4052138e+00
   1.0576188e+01   2.8642383e+01   6.9603791e-01
   3.8658289e+00   2.3523580e+01   3.3570154e+00
   4.5579458e+00   2.6821513e+01   3.3099442e+00
   1.0741765e+01   2.0777434e+01   2.7655305e-01
   7.8125619e+00   3.0500725e+01   1.5462125e+00
   4.9742070e+00   2.7645277e+01   2.9850221e+00
   4.7207763e+00   2.7171186e+01   3.1764854e+00
   4.8633941e+00   2.7452140e+01   3.0680531e+00
   1.0803383e+01   2.1303239e+01   3.1732909e-01
   4.0925489e+00   2.5128131e+01   3.3852775e+00
   5.2738302e+00   2.8176637e+01   2.7825655e+00
   4.5114298e+00   2.6596219e+01   3.3937654e+00
   1.0683363e+01   2.0387389e+01   2.6743844e-01
   6.4323807e+00   2.2025794e+01   3.0497334e+00
   7.9348424e+00   3.0570503e+01   1.4994450e+00
   5.3241172e+00   2.4803174e+01   3.2787344e+00
   1.0772263e+01   2.0987566e+01   2.8072873e-01
   7.7306946e+00   1.4682063e+01   2.1837675e+00
   1.1016981e+01   2.5169731e+01   5.1263340e-01
   3.5232552e+00   2.0853261e+01   3.2975099e+00
   6.2802375e+00   2.8784641e+01   2.4954046e+00
   6.7548621e+00   2.9926274e+01   1.9637250e+00
   9.4891701e+00   2.9945769e+01   1.0980433e+00
   4.4176116e+00   2.6259491e+01   3.3999247e+00
   4.4467440e+00   2.6579943e+01   3.4050363e+00
   5.3625060e+00   2.5591852e+01   3.2804859e+00
   1.0748896e+01   2.0779658e+01   2.7738998e-01
   3.6590612e+00   2.1611927e+01   3.3150347e+00
   1.0512010e+01   2.8822426e+01   7.1779547e-01
   5.3114750e+00   1.4396634e+01   2.8211155e+00
   4.4690080e+00   2.6633704e+01   3.3852472e+00
   4.2458815e+00   1.5234995e+01   3.0081376e+00
   1.0907314e+01   2.2148226e+01   3.3756925e-01
   4.7797736e+00   2.5919346e+01   3.3630949e+00
   1.1067619e+01   2.4195120e+01   3.9018714e-01
   4.0505377e+00   1.5781628e+01   3.0572573e+00
   1.0286040e+01   2.9336953e+01   7.8841752e-01
   4.4185616e+00   2.5536448e+01   3.3846606e+00
   4.4398238e+00   2.6538260e+01   3.4045234e+00
   9.7797068e+00   2.3255606e+01   1.9400156e+00
   1.0568406e+01   2.6652657e+01   1.0760076e+00
   1.0812873e+01   2.7712262e+01   5.9652805e-01
   5.3096938e+00   2.8227241e+01   2.7514831e+00
   3.4560517e+00   2.0154418e+01   3.2784211e+00
   4.6350439e+00   2.6992405e+01   3.2457783e+00
   4.0162583e+00   2.3994577e+01   3.3642936e+00
   4.5667906e+00   2.6849825e+01   3.3021020e+00
   1.0576822e+01   2.8559006e+01   6.8515431e-01
   1.0584997e+01   2.4757942e+01   1.2335026e+00
   3.6933516e+00   2.0310898e+01   3.2746658e+00
   4.2970140e+00   2.6018294e+01   3.3979406e+00
   1.0666113e+01   2.0310220e+01   2.5775763e-01
   4.4418998e+00   2.6571135e+01   3.4050753e+00
   1.1021300e+01   2.6139003e+01   4.9133476e-01
   4.4441804e+00   2.6581803e+01   3.4051521e+00
   4.5259717e+00   2.6573539e+01   3.3929799e+00
   7.4329943e+00   3.0446964e+01   1.6709539e+00
   3.4464731e+00   1.9800215e+01   3.2673678e+00
   5.5120131e+00   2.3625872e+01   3.2309955e+00
   4.4700082e+00   2.6638723e+01   3.3839817e+00
   1.0592029e+01   2.0003196e+01   3.2648059e-01
   9.7013036e+00   3.0121127e+01   9.5225038e-01
   1.0179397e+01   2.9513358e+01   8.1120450e-01
   1.0709968e+01   2.0560847e+01   2.6431391e-01
   4.4453214e+00   2.6583755e+01   3.4052082e+00
   4.6410542e+00   2.7003518e+01   3.2393080e+00
   3.5547208e+00   2.1529643e+01   3.3156748e+00
   3.6144542e+00   2.0389233e+01   3.2803539e+00
   4.7614259e+00   2.7247087e+01   3.1432426e+00
   3.7742595e+00   2.3412724e+01   3.3564314e+00
   1.0664948e+01   2.0345499e+01   2.8108112e-01
   5.8795942e+00   2.6690807e+01   3.1596091e+00
   8.4968566e+00   2.8250618e+01   2.1604413e+00
   4.4316092e+00   2.6503332e+01   3.4041434e+00
   3.8862525e+00   1.6474422e+01   3.1066422e+00
   4.7613572e+00   2.6553009e+01   3.3563569e+00
   3.7184929e+00   2.2827476e+01   3.3443793e+00
   5.2933981e+00   2.8209560e+01   2.7705266e+00
   5.2737156e+00   1.8943093e+01   3.0898316e+00
   4.4751220e+00   2.6650138e+01   3.3793895e+00
   1.0791112e+01   2.1104912e+01   2.8649282e-01
   4.4468569e+00   2.6587176e+01   3.4038755e+00
   1.1051788e+01   2.4353687e+01   4.1080294e-01
   4.5653752e+00   2.6847076e+01   3.3029135e+00
   9.7062269e+00   1.7415049e+01   1.2188520e+00
   1.1005939e+01   2.3224575e+01   3.4955104e-01
   4.4424854e+00   2.6549665e+01   3.4046675e+00
   6.1981710e+00   2.9430407e+01   2.2324538e+00
   4.9451142e+00   2.6583799e+01   3.3239780e+00
   4.5780204e+00   2.6006652e+01   3.3835813e+00
   1.0902344e+01   2.1981019e+01   3.1276434e-01
   3.8247549e+00   2.3484945e+01   3.3570275e+00
   9.9337259e+00   2.3746759e+01   1.8371027e+00
   1.0949802e+01   2.2608688e+01   3.5205716e-01
   1.0917625e+01   2.4299692e+01   7.1809654e-01
   8.9188851e+00   3.0061495e+01   1.3643361e+00
   1.0821175e+01   2.1287250e+01   2.8844693e-01
   1.0609428e+01   2.0171491e+01   3.9910032e-01
   1.0441058e+01   1.9406531e+01   5.3096541e-01
   7.1090004e+00   3.0258303e+01   1.8118482e+00
   4.4920422e+00   2.6687795e+01   3.3644231e+00
   3.8893934e+00   1.6319949e+01   3.0987030e+00
   4.5864995e+00   2.6567204e+01   3.3837977e+00
   5.4914676e+00   2.8308392e+01   2.7112283e+00
   4.4983601e+00   2.6701552e+01   3.3593889e+00
   4.1246233e+00   1.5477441e+01   3.0336823e+00
   1.0901121e+01   2.2047539e+01   3.2245973e-01
   5.4296284e+00   2.5452366e+01   3.2700475e+00
   4.4983496e+00   2.6152408e+01   3.3934087e+00
   1.0641882e+01   2.0216732e+01   2.7882329e-01
   5.8360087e+00   2.9000937e+01   2.4321788e+00
   8.8582476e+00   3.0361916e+01   1.2590860e+00
   5.5802282e+00   2.6486486e+01   3.2182485e+00
   4.4603220e+00   2.6598642e+01   3.4000462e+00
   4.9513990e+00   2.6572679e+01   3.3235869e+00
   3.6090750e+00   2.2163632e+01   3.3308271e+00
   4.3798432e+00   2.6007575e+01   3.3961447e+00
   4.1196098e+00   1.7412105e+01   3.1335234e+00
   6.2670946e+00   2.9512062e+01   2.1962724e+00
   4.4413736e+00   2.6568322e+01   3.4050256e+00
   1.1016869e+01   2.5625320e+01   4.9118824e-01
   8.0208989e+00   3.0653218e+01   1.4632078e+00
   5.8254754e+00   2.8987830e+01   2.4377396e+00
   1.1058977e+01   2.4268397e+01   3.9428680e-01
   4.7358845e+00   2.7197513e+01   3.1636780e+00
   1.0151333e+01   2.8073145e+01   1.2226221e+00
   3.7060364e+00   2.2981566e+01   3.3481613e+00
   1.0967737e+01   2.3630731e+01   5.2234203e-01
   3.6118876e+00   2.2243247e+01   3.3327047e+00
   1.1054008e+01   2.5808953e+01   4.6934652e-01
   4.0535312e+00   2.4506398e+01   3.3741408e+00
   1.0648732e+01   2.0250470e+01   2.6590879e-01
   1.1052909e+01   2.4390477e+01   4.1132854e-01
   6.2075672e+00   2.8903502e+01   2.4477726e+00
   1.1074481e+01   2.4438853e+01   4.0021411e-01
   4.4458919e+00   2.6583713e+01   3.4051713e+00
   3.9171772e+00   1.9380133e+01   3.2302803e+00
   1.1054900e+01   2.4987739e+01   4.4392881e-01
   1.1004878e+01   2.6498407e+01   5.1368792e-01
   4.1866008e+00   2.5580569e+01   3.3919901e+00
   5.5494255e+00   2.8547023e+01   2.6094998e+00
   5.9256894e+00   2.6551233e+01   3.1575188e+00
   4.1789935e+00   2.4107097e+01   3.3616883e+00
   4.4151867e+00   2.6471764e+01   3.4039002e+00
   1.0577868e+01   1.9959188e+01   3.5823787e-01
   3.6282479e+00   1.9274390e+01   3.2419009e+00
   1.0287224e+01   2.8108145e+01   1.0904031e+00
   4.0976825e+00   2.1410053e+01   3.2903072e+00
   1.0016907e+01   2.5918163e+01   1.6922567e+00
   1.1010319e+01   2.3133477e+01   3.4821212e-01
   8.9233111e+00   1.6342331e+01   1.7605427e+00
   3.9808442e+00   2.4622022e+01   3.3774298e+00
   3.6120598e+00   1.9139925e+01   3.2377932e+00
   8.9510915e+00   1.6080033e+01   1.6775568e+00
   4.7712705e+00   2.7271414e+01   3.1395595e+00
   1.0435263e+01   2.1132302e+01   1.1416038e+00
   8.3581104e+00   2.4035356e+01   2.6291614e+00
   1.0675623e+01   2.6628812e+01   9.4977569e-01
   5.6065460e+00   1.6230723e+01   2.9005050e+00
   7.9831925e+00   3.0664351e+01   1.4807907e+00
   1.0824096e+01   2.1310275e+01   2.8844130e-01
   1.0979815e+01   2.2913028e+01   3.4430743e-01
   1.0135126e+01   2.9526210e+01   8.2169530e-01
   4.4452126e+00   2.6583302e+01   3.4051659e+00
   4.5320019e+00   2.6774060e+01   3.3308308e+00
   5.4252665e+00   2.8419703e+01   2.6827282e+00
   4.1503022e+00   2.5428656e+01   3.3898087e+00
   4.4604254e+00   2.6218795e+01   3.3970617e+00
   9.2537719e+00   1.7642950e+01   1.7608125e+00
   9.0797221e+00   1.8579381e+01   2.0238112e+00
   6.0724495e+00   2.9288404e+01   2.3033178e+00
   3.7087740e+00   2.3006745e+01   3.3487192e+00
   1.0894219e+01   2.7341212e+01   5.7366458e-01
   8.5816281e+00   3.0581937e+01   1.2831143e+00
   9.4409963e+00   3.0320714e+01   1.0128165e+00
   4.5141811e+00   2.6736307e+01   3.3456274e+00
   1.0322924e+01   2.8614794e+01   9.3121798e-01
   4.4410597e+00   2.6550330e+01   3.4047680e+00
   4.2371780e+00   2.5361438e+01   3.3874455e+00
   8.0068115e+00   2.9143159e+01   2.0539787e+00
   1.0685325e+01   2.0397263e+01   2.6739368e-01
   5.1237413e+00   2.5413552e+01   3.3148214e+00
   4.4605422e+00   2.6617507e+01   3.3928597e+00
   4.3086138e+00   2.6086445e+01   3.3989087e+00
   1.0559730e+01   2.8647256e+01   6.9898692e-01
   1.1020101e+01   2.6319548e+01   5.0237318e-01
   4.9908978e+00   2.7685771e+01   2.9747432e+00
   1.0895722e+01   2.5644637e+01   7.4956615e-01
   9.2092965e+00   3.0471276e+01   1.0822578e+00
   1.0254523e+01   2.9394792e+01   7.9767157e-01
   1.0665174e+01   2.0305222e+01   2.5814175e-01
   7.0043168e+00   3.0169813e+01   1.8532477e+00
   1.1022225e+01   2.3614536e+01   3.8472842e-01
   3.7637341e+00   2.3390019e+01   3.3561397e+00
   1.0675490e+01   2.0375014e+01   2.6615926e-01
   1.0962461e+01   2.2781018e+01   3.6087529e-01
   4.1214690e+00   2.4635563e+01   3.3754477e+00
   1.0524481e+01   2.8787605e+01   7.1352311e-01
   1.0662320e+01   2.0391485e+01   3.1749866e-01
   4.4804141e+00   2.6569477e+01   3.4001035e+00
   8.8757551e+00   2.0822290e+01   2.3397998e+00
   1.0694787e+01   2.0489952e+01   2.6864978e-01
   1.1046055e+01   2.3671808e+01   3.6809233e-01
   4.5069721e+00   2.6720174e+01   3.3518692e+00
   1.0937844e+01   2.2450555e+01   3.4420624e-01
   6.2321007e+00   2.9449001e+01   2.2068775e+00
   4.2714587e+00   1.5407682e+01   3.0159412e+00
   4.7303377e+00   2.7177090e+01   3.1680126e+00
   1.1071154e+01   2.5159267e+01   4.2886387e-01
   7.4828443e+00   1.8561925e+01   2.6759617e+00
   1.0757186e+01   2.7984270e+01   6.2924422e-01
   4.4691579e+00   2.5897916e+01   3.3897793e+00
   4.4318061e+00   2.6521935e+01   3.4044069e+00
   5.7752965e+00   1.7904422e+01   2.9711300e+00
   7.0419390e+00   3.0205389e+01   1.8331869e+00
   1.1063639e+01   2.4267089e+01   3.8698161e-01
   3.9485786e+00   2.4322870e+01   3.3722322e+00
   4.5940755e+00   2.6907599e+01   3.2790727e+00
   4.6835475e+00   2.7091502e+01   3.2049997e+00
   4.6966268e+00   2.7118760e+01   3.1960934e+00
   4.0172277e+00   2.4662604e+01   3.3776557e+00
   5.2522727e+00   2.6992883e+01   3.2333715e+00
   8.4223281e+00   2.5029973e+01   2.5851716e+00
   9.8320862e+00   2.9967146e+01   9.1032407e-01
   5.4745222e+00   2.8475912e+01   2.6471447e+00
   1.0034936e+01   2.9583139e+01   8.6711156e-01
   1.1037857e+01   2.3877472e+01   3.8084936e-01
   1.0924903e+01   2.2342163e+01   3.4624699e-01
   7.7038601e+00   3.0565202e+01   1.5744348e+00
   4.6480067e+00   2.7021890e+01   3.2343681e+00
   4.4606819e+00   2.6618057e+01   3.3919674e+00
   1.0580808e+01   1.9954328e+01   3.3499593e-01
   4.7720102e+00   2.4376436e+01   3.3329703e+00
   5.8241096e+00   2.8981042e+01   2.4408104e+00
   4.2140642e+00   2.5549684e+01   3.3909055e+00
   1.0801101e+01   2.1167055e+01   2.8898886e-01
   1.0145810e+01   2.9376075e+01   8.4108426e-01
   4.4501596e+00   2.6594484e+01   3.4009254e+00
   4.4042068e+00   2.6435779e+01   3.4033542e+00
   1.1000876e+01   2.5038321e+01   5.4743832e-01
   6.7417842e+00   1.4555493e+01   2.5305919e+00
   7.4539240e+00   3.0445164e+01   1.6701478e+00
   1.0672759e+01   2.0350628e+01   2.5811135e-01
   4.4309338e+00   2.6533592e+01   3.4045618e+00
   3.7670984e+00   1.7712255e+01   3.1723239e+00
   1.0723767e+01   2.5533311e+01   1.0092313e+00
   4.3349522e+00   2.6149800e+01   3.3995846e+00
   4.1190927e+00   2.5291213e+01   3.3877688e+00
   1.0850664e+01   2.1530857e+01   2.9426266e-01
   4.4597307e+00   2.6503977e+01   3.4025941e+00
   5.3197875e+00   2.8191041e+01   2.7587020e+00
   5.6024547e+00   2.8415329e+01   2.6624721e+00
   1.0631447e+01   2.0177598e+01   2.8727644e-01
   1.1042934e+01   2.5462275e+01   4.6866667e-01
   6.6607107e+00   2.9900447e+01   2.0089889e+00
   7.4738404e+00   3.0403523e+01   1.6665728e+00
   4.9272109e+00   2.7572819e+01   3.0215086e+00
   4.9035132e+00   2.7527636e+01   3.0398097e+00
   4.0074699e+00   2.4763836e+01   3.3798196e+00
   4.3395225e+00   2.6168866e+01   3.3997854e+00
   1.1029313e+01   2.4407374e+01   4.5240293e-01
   7.0598357e+00   3.0224881e+01   1.8322064e+00
   4.5913580e+00   2.6897081e+01   3.2797388e+00
   1.0621612e+01   2.7784331e+01   8.0798228e-01
   1.1023759e+01   2.4264137e+01   4.5752650e-01
   4.4078822e+00   2.6445642e+01   3.4034305e+00
   4.6130560e+00   2.6948761e+01   3.2626462e+00
   5.1185641e+00   2.7827296e+01   2.9115332e+00
   1.0632971e+01   2.0169859e+01   2.7603840e-01
   1.0752024e+01   2.0895062e+01   2.9741079e-01
   9.8216892e+00   2.2152928e+01   1.8687841e+00
   1.0820788e+01   2.1372030e+01   3.0611364e-01
   1.0543237e+01   2.6782116e+01   1.0864446e+00
   4.9916080e+00   2.7672753e+01   2.9709749e+00
   4.9257872e+00   2.5968219e+01   3.3444160e+00
   6.6495047e+00   2.5468952e+01   3.0491772e+00
   4.4390149e+00   2.6560706e+01   3.4049046e+00
   4.3370140e+00   2.6177721e+01   3.4000452e+00
   1.1060716e+01   2.5594083e+01   4.5579805e-01
   4.5617373e+00   2.5634818e+01   3.3785403e+00
   4.4272997e+00   2.6512035e+01   3.4043671e+00
   1.0915576e+01   2.2108617e+01   3.1586180e-01
   4.5399581e+00   2.6792425e+01   3.3239796e+00
   6.2528811e+00   1.3979087e+01   2.5979780e+00
   9.2191371e+00   3.0478010e+01   1.0831975e+00
   1.0765103e+01   2.0920666e+01   2.8245447e-01
   1.0685232e+01   2.0516050e+01   2.9843573e-01
   4.4422837e+00   2.6571628e+01   3.4050374e+00
   1.1003024e+01   2.3212043e+01   3.5094000e-01
   1.0959224e+01   2.2625202e+01   3.2867623e-01
   4.5637005e+00   2.6843221e+01   3.3045975e+00
   1.0742163e+01   2.7457532e+01   7.1161594e-01
   5.3791863e+00   2.3237528e+01   3.2381086e+00
   1.0481297e+01   2.8523209e+01   7.7931268e-01
   6.8309180e+00   2.9360728e+01   2.2067122e+00
   4.4931718e+00   2.4726446e+01   3.3615119e+00
   9.0962914e+00   3.0014319e+01   1.2967614e+00
   1.0838822e+01   2.1632151e+01   3.3878601e-01
   4.3567150e+00   2.5729867e+01   3.3913038e+00
   4.4429818e+00   2.6574648e+01   3.4051236e+00
   4.5764405e+00   2.6866349e+01   3.2930543e+00
   3.7718541e+00   2.0306306e+01   3.2710183e+00
   1.0671366e+01   2.0343197e+01   2.5848299e-01
   4.8642231e+00   1.7335713e+01   3.0591075e+00
   4.4455646e+00   2.6583321e+01   3.4052309e+00
   4.4303766e+00   2.6521853e+01   3.4044232e+00
   4.6517298e+00   2.7027339e+01   3.2321933e+00
   3.4512502e+00   1.9520469e+01   3.2577847e+00
   4.0241347e+00   2.4010771e+01   3.3644592e+00
   4.4844242e+00   2.6670559e+01   3.3713458e+00
   4.1582249e+00   1.7608452e+01   3.1393470e+00
   4.6312877e+00   2.6984518e+01   3.2477539e+00
   4.3969830e+00   2.6046113e+01   3.3963480e+00
   5.7708656e+00   1.4043108e+01   2.7110285e+00
   5.3901251e+00   2.5769858e+01   3.2740814e+00
   1.0948811e+01   2.6888309e+01   5.4058764e-01
   5.7029064e+00   1.9626351e+01   3.0658258e+00
   1.0643320e+01   2.0221114e+01   2.7398426e-01
   5.6607386e+00   2.8648186e+01   2.5630751e+00
   8.6724852e+00   3.0599013e+01   1.2551284e+00
   4.6386386e+00   2.7001692e+01   3.2431830e+00
   1.0325852e+01   2.9024866e+01   7.9238222e-01
   4.7347445e+00   2.7192674e+01   3.1653060e+00
   1.0894484e+01   2.1927738e+01   3.0890940e-01
   6.5082493e+00   2.9741733e+01   2.0754162e+00
   9.0555938e+00   3.0304409e+01   1.1880639e+00
   7.9620627e+00   3.0660197e+01   1.4888964e+00
   4.0021651e+00   2.4550422e+01   3.3757467e+00
   7.1309719e+00   1.4351004e+01   2.3822940e+00
   1.0808215e+01   2.7412976e+01   6.2348389e-01
   1.0674849e+01   2.0382411e+01   2.6348451e-01
   8.4037938e+00   3.0716052e+01   1.3398894e+00
   1.0643008e+01   2.0227958e+01   2.8232387e-01
   4.4418750e+00   2.6571081e+01   3.4050513e+00
   6.4704497e+00   2.9573867e+01   2.1276298e+00
   4.4433248e+00   2.6577568e+01   3.4051322e+00
   4.7262797e+00   2.7182194e+01   3.1727617e+00
   1.1066641e+01   2.5523850e+01   4.5619144e-01
   5.6505245e+00   1.4691226e+01   2.7877160e+00
   4.1178859e+00   2.4054392e+01   3.3626601e+00
   4.4912637e+00   2.6606251e+01   3.3969537e+00
   4.4579630e+00   2.6611739e+01   3.3948131e+00
   4.3115239e+00   2.6057085e+01   3.3982578e+00
   8.5873233e+00   2.3240311e+01   6.7638590e-01
   9.0751429e+00   1.6236959e+01   1.6027131e+00
   1.0964992e+01   2.6818152e+01   5.3249175e-01
   1.0649713e+01   2.0241089e+01   2.6733053e-01
   9.9608904e+00   2.8103224e+01   7.2989337e-01
   1.0445170e+01   1.9481877e+01   5.0789158e-01
   1.0666948e+01   2.0308640e+01   2.6632264e-01
   1.0617069e+01   2.0100323e+01   3.0806078e-01
   1.0515400e+01   2.0474215e+01   2.8557247e-01
   1.0662020e+01   2.0291603e+01   2.6202306e-01
   8.8768777e+00   1.6307285e+01   1.5742967e+00
   3.7195154e+00   2.3098592e+01   3.3495073e+00
   9.5305478e+00   2.0879847e+01   4.4985406e-01
   1.0624380e+01   2.0138589e+01   2.7778078e-01
   1.0681123e+01   2.0386274e+01   2.6483455e-01
   7.8071133e+00   1.6308152e+01   1.5675528e+00
   4.6753268e+00   2.0987321e+01   2.0977337e+00
   9.5786638e+00   1.9660386e+01   4.9884120e-01
   1.0645301e+01   2.0217844e+01   2.8593373e-01
   5.2179883e+00   1.8343013e+01   1.8882622e+00
   8.0596131e+00   2.5686261e+01   9.1708123e-01
   6.3181260e+00   2.2463688e+01   1.2695430e+00
   1.0669092e+01   2.0317962e+01   2.6288683e-01
   5.0538195e+00   1.8500528e+01   1.9563683e+00
   1.0621211e+01   2.0122129e+01   2.8310563e-01
   1.0007540e+01   1.9293572e+01   5.5721381e-01
   8.3177610e+00   1.7271374e+01   1.2118526e+00
   1.0669665e+01   2.0319522e+01   2.6366725e-01
   6.2610099e+00   2.6518063e+01   1.6014698e+00
   1.0689055e+01   2.0418073e+01   2.6559140e-01
   1.0661473e+01   2.0295222e+01   2.5444730e-01
   1.1042395e+01   2.4170762e+01   3.8951901e-01
   1.0668028e+01   2.0314138e+01   2.6254613e-01
   1.0357950e+01   1.9109866e+01   6.0941476e-01
   1.0654234e+01   2.0258968e+01   2.6545782e-01
   1.0661636e+01   2.0286184e+01   2.6960373e-01
   7.7637114e+00   2.0195259e+01   8.4519566e-01
   1.0649739e+01   2.0725734e+01   2.7795530e-01
   8.9954966e+00   2.1241771e+01   5.5446515e-01
   9.5922369e+00   1.7172968e+01   1.2830934e+00
   5.2025925e+00   2.3871593e+01   1.9105176e+00
   7.2148289e+00   1.6677594e+01   1.5058381e+00
   1.0191065e+01   2.5624438e+01   5.3812703e-01
   4.0461138e+00   2.1043509e+01   2.6274701e+00
   1.0612670e+01   2.0720198e+01   2.8060315e-01
   1.0351615e+01   1.9700242e+01   4.4975800e-01
   1.0669801e+01   2.0321258e+01   2.6323865e-01
   6.9917270e+00   2.8868044e+01   1.5902949e+00
   1.0616950e+01   2.0138742e+01   3.2132338e-01
   1.0466608e+01   1.9499544e+01   4.8613471e-01
   9.1858755e+00   1.7172521e+01   1.2684722e+00
   1.0651202e+01   2.0246620e+01   2.6763662e-01
   1.0660654e+01   2.0285983e+01   2.6254367e-01
   1.0664894e+01   2.0300558e+01   2.6876103e-01
   8.2630990e+00   1.9484290e+01   7.6075606e-01
   6.8354453e+00   1.4795441e+01   2.2021208e+00
   4.1427152e+00   1.5500400e+01   3.0027564e+00
   5.7795772e+00   1.7054910e+01   1.8344998e+00
   1.0666383e+01   2.0306394e+01   2.6410704e-01
   7.7322611e+00   1.5530155e+01   1.8608557e+00
   1.0669650e+01   2.0321641e+01   2.6325365e-01
   1.0596126e+01   2.0133712e+01   3.2138268e-01
   1.0645653e+01   2.0219230e+01   2.7967549e-01
   1.0560155e+01   2.0171348e+01   3.0204893e-01
   3.5093198e+00   2.1026285e+01   3.2778577e+00
   1.0654008e+01   2.0263250e+01   2.5916261e-01
   8.0043996e+00   1.6861137e+01   1.3669507e+00
   5.3740086e+00   1.9310867e+01   1.7228431e+00
   1.0669438e+01   2.0319683e+01   2.6239937e-01
   4.1537907e+00   2.3226866e+01   2.7523563e+00
   1.0650979e+01   2.0241421e+01   2.8202058e-01
   9.5052537e+00   2.6334518e+01   6.7424729e-01
   1.0613903e+01   2.0093033e+01   2.8598649e-01
   1.0669721e+01   2.0319700e+01   2.6372776e-01
   4.9475323e+00   2.7610981e+01   3.0050658e+00
   1.0594727e+01   2.0012567e+01   3.0272435e-01
   8.3654110e+00   2.0754847e+01   6.9310661e-01
   1.0670386e+01   2.0452172e+01   2.6743615e-01
   7.0851820e+00   2.3149380e+01   1.0357050e+00
   1.0618182e+01   2.0323440e+01   2.7278486e-01
   1.0239339e+01   1.9322296e+01   5.7391502e-01
   5.2684146e+00   2.3977388e+01   1.8776970e+00
   1.0530467e+01   2.8764219e+01   7.0749545e-01
   1.0673367e+01   2.0342769e+01   2.6376868e-01
   4.7235154e+00   2.6473542e+01   2.8513104e+00
   5.0581876e+00   2.0912225e+01   1.8467610e+00
   7.8994702e+00   2.5055881e+01   9.1478301e-01
   1.0612637e+01   2.0087989e+01   2.8932377e-01
   4.3304839e+00   2.6170872e+01   3.3973003e+00
   1.0323674e+01   2.0336374e+01   3.1989888e-01
   1.0668314e+01   2.0312541e+01   2.6584116e-01
   1.0668554e+01   2.0313449e+01   2.6589775e-01
   6.2624148e+00   2.2215511e+01   1.2851700e+00
   1.0624204e+01   2.0137247e+01   2.7869337e-01
   6.4771635e+00   2.9674262e+01   2.0738103e+00
   1.0656473e+01   2.0268226e+01   2.6465361e-01
   1.0676850e+01   2.0380172e+01   2.6477847e-01
   8.2233936e+00   1.9906991e+01   7.4875226e-01
   1.0636053e+01   2.0188093e+01   2.6835805e-01
   1.0656882e+01   2.0273143e+01   2.6043891e-01
   8.2005202e+00   1.5150792e+01   1.9967347e+00
   4.3217515e+00   2.1972886e+01   2.4289762e+00
   1.0668141e+01   2.4725187e+01   4.4088647e-01
   1.0631584e+01   2.0166357e+01   2.7527649e-01
   5.0566570e+00   2.0424119e+01   1.8521725e+00
   1.0669337e+01   2.0341094e+01   2.6385218e-01
   1.1057470e+01   2.4045621e+01   3.8340650e-01
   4.1459816e+00   2.5361752e+01   3.3611534e+00
   1.0660822e+01   2.0284203e+01   2.7335697e-01
   1.0658194e+01   2.0275601e+01   2.6371987e-01
   1.0663513e+01   2.0299222e+01   2.5914938e-01
   1.0625983e+01   2.0145420e+01   2.7669169e-01
   1.0136955e+01   1.8563990e+01   8.2783514e-01
   8.6034745e+00   2.7490375e+01   9.2459186e-01
   1.0653838e+01   2.0261748e+01   2.6035277e-01
   1.0354727e+01   2.9190710e+01   7.6328257e-01
   1.0279032e+01   2.0201650e+01   3.3916947e-01
   9.7300318e+00   1.8904907e+01   6.7000860e-01
   1.0854195e+01   2.1704196e+01   3.0115795e-01
   1.0669769e+01   2.0320348e+01   2.6318601e-01
   1.0484423e+01   2.0740830e+01   2.9494250e-01
   1.0662479e+01   2.0289806e+01   2.6808235e-01
   4.7044635e+00   2.7060485e+01   3.1402289e+00
   1.0212414e+01   2.0286993e+01   3.4387975e-01
   1.0615684e+01   2.0295957e+01   2.7443525e-01
   1.1060346e+01   2.4122443e+01   3.8663028e-01
   1.0669410e+01   2.0317918e+01   2.6446420e-01
   1.0792868e+01   2.1142134e+01   2.8468524e-01
   1.0633212e+01   2.0174151e+01   2.7294232e-01
   3.8015113e+00   2.0066131e+01   2.8373617e+00
   1.0669686e+01   2.0321375e+01   2.6324438e-01
   1.0631197e+01   2.0163857e+01   2.7707005e-01
   1.0116860e+01   2.6525272e+01   6.0023931e-01
   1.0670254e+01   2.0324506e+01   2.6332464e-01
   1.0669447e+01   2.0319004e+01   2.6331173e-01
   1.0649443e+01   2.0317628e+01   2.6723810e-01
   4.8514635e+00   1.5620990e+01   2.5587334e+00
   1.0866132e+01   2.2506857e+01   3.2948487e-01
   4.5945201e+00   1.8271876e+01   2.2548209e+00
   1.0575067e+01   1.9925489e+01   3.2963742e-01
   1.0651291e+01   2.0249248e+01   2.6353468e-01
   1.0669716e+01   2.0320052e+01   2.6326132e-01
   1.0728341e+01   2.1224085e+01   2.9000696e-01
   1.0761709e+01   2.6322724e+01   5.1985044e-01
   4.8743955e+00   1.9278602e+01   2.0003466e+00
   1.0654683e+01   2.0326129e+01   2.6548068e-01
   5.7456721e+00   2.5459709e+01   1.7488591e+00
   1.0574674e+01   1.9924509e+01   3.3682772e-01
   4.6434217e+00   2.4787757e+01   2.5016527e+00
   1.0584330e+01   2.0285260e+01   2.8054991e-01
   1.0669359e+01   2.0318837e+01   2.6307469e-01
   1.0636425e+01   2.1337830e+01   3.0035934e-01
   1.0507992e+01   1.9862014e+01   4.0937979e-01
   8.4023605e+00   2.5402212e+01   8.2266038e-01
   6.5164907e+00   2.9739464e+01   2.0632778e+00
   1.0651260e+01   2.0249497e+01   2.6307076e-01
   5.3692688e+00   2.8297445e+01   2.6987087e+00
   1.0655882e+01   2.0319002e+01   2.6513608e-01
   9.9652962e+00   2.1290550e+01   3.8054914e-01
   8.4875786e+00   1.9480596e+01   7.1435923e-01
   1.0896254e+01   2.1989111e+01   3.0949252e-01
   1.0661857e+01   2.0288535e+01   2.6561959e-01
   1.0543857e+01   1.9796025e+01   3.6791966e-01
   8.3221608e+00   1.5246068e+01   1.9590859e+00
   1.0638338e+01   2.0193833e+01   2.7320254e-01
   9.0805068e+00   2.1495108e+01   5.3861303e-01
   1.0669660e+01   2.0319644e+01   2.6351845e-01
   1.0658915e+01   2.0283071e+01   2.5728283e-01
   1.0626043e+01   2.0145814e+01   2.7647545e-01
   1.0674281e+01   2.0341163e+01   2.6371417e-01
   1.0613590e+01   2.0089720e+01   2.9301901e-01
   6.3683862e+00   1.4645673e+01   2.3352466e+00
   9.6629924e+00   2.2020495e+01   4.4393763e-01
   1.0592242e+01   2.0000087e+01   3.0866004e-01
   1.0608493e+01   2.0281166e+01   2.7678524e-01
   3.4876104e+00   1.8218260e+01   3.2083759e+00
   1.0669655e+01   2.0319994e+01   2.6304364e-01
   1.0139937e+01   2.1195535e+01   3.5231272e-01
   7.4812384e+00   2.3222147e+01   9.2957835e-01
   1.0202099e+01   2.3105774e+01   4.1182902e-01
   1.0402124e+01   2.3143972e+01   3.9287357e-01
   3.9495081e+00   2.4312570e+01   3.3144734e+00
   1.0665260e+01   2.0312997e+01   2.6523234e-01
   1.0632212e+01   2.0267612e+01   2.7691535e-01
   1.0461550e+01   2.0299446e+01   3.0198291e-01
   4.5576301e+00   2.5249380e+01   2.7017054e+00
   1.1011429e+01   2.3340518e+01   3.5578758e-01
   1.0698318e+01   2.0486863e+01   2.6733639e-01
   1.0668926e+01   2.0317007e+01   2.6334633e-01
   1.0702757e+01   2.0675717e+01   2.7298279e-01
   3.9603765e+00   2.4014702e+01   3.1995599e+00
   1.0576626e+01   2.7398966e+01   6.0456094e-01
   5.1535511e+00   1.6157799e+01   2.2876038e+00
   1.0626958e+01   2.0142132e+01   2.9166944e-01
   1.0058484e+01   1.9307569e+01   5.5793472e-01
   1.0704953e+01   2.2725017e+01   3.4818347e-01
   3.6331549e+00   1.7098104e+01   3.1473936e+00
   9.0959703e+00   1.8967669e+01   6.5826931e-01
   6.0874381e+00   1.6579941e+01   1.8152114e+00
   5.3358281e+00   2.7932962e+01   2.5921959e+00
   1.0662370e+01   2.0292616e+01   2.6232325e-01
   8.5896443e+00   2.9703281e+01   1.1428268e+00
   1.0663662e+01   2.0299808e+01   2.5918105e-01
   9.4878077e+00   2.1218978e+01   4.5837327e-01
   1.0632797e+01   2.0417238e+01   2.6945497e-01
   4.6458440e+00   2.7017606e+01   3.2366957e+00
   1.0628071e+01   2.0151577e+01   2.7804909e-01
   1.0483377e+01   1.9553636e+01   4.5600387e-01
   1.0659952e+01   2.0360762e+01   2.6525432e-01
   1.0044078e+01   1.9641692e+01   4.4539595e-01
   1.0630211e+01   2.0294660e+01   2.7201343e-01
   1.0621685e+01   2.0124906e+01   2.8163211e-01
   5.4442135e+00   1.4123229e+01   2.7756096e+00
   3.6111401e+00   2.2312517e+01   3.3327137e+00
   1.0666025e+01   2.0305651e+01   2.6331184e-01
   1.0700352e+01   2.0496813e+01   2.6757664e-01
   1.0851531e+01   2.5204171e+01   4.5111171e-01
   8.7303692e+00   1.6170999e+01   1.6241061e+00
   1.0657765e+01   2.0273208e+01   2.6439022e-01
   1.1047116e+01   2.5724311e+01   4.6484284e-01
   8.0320292e+00   1.5932545e+01   1.7036735e+00
   8.8046006e+00   1.7070349e+01   1.2856087e+00
   8.2821947e+00   2.8592946e+01   1.1010757e+00
   1.0610096e+01   2.0079114e+01   2.8566263e-01
   8.7006865e+00   1.9689781e+01   6.5972679e-01
   5.3264376e+00   1.7182808e+01   2.0052024e+00
   4.4631870e+00   2.6617779e+01   3.3826530e+00
   1.0602443e+01   2.0039209e+01   3.1904312e-01
   1.0667836e+01   2.0319787e+01   2.6345422e-01
   1.0668801e+01   2.0316813e+01   2.6296670e-01
   9.9074390e+00   2.1539780e+01   3.9452859e-01
   1.0492843e+01   1.9590926e+01   4.4562562e-01
   8.4152650e+00   1.9782145e+01   7.1322197e-01
   6.7563105e+00   2.5968116e+01   1.3255296e+00
   8.8676356e+00   2.5058338e+01   7.0918911e-01
   1.0635614e+01   2.0182769e+01   2.7628203e-01
   1.0668052e+01   2.0314043e+01   2.6284970e-01
   1.0655171e+01   2.0259502e+01   2.7279993e-01
   4.1115767e+00   2.5260568e+01   3.3829534e+00
   1.0648676e+01   2.0242941e+01   2.5889677e-01
   1.0642860e+01   2.0212780e+01   2.7045431e-01
   1.0586545e+01   1.9974015e+01   3.3613340e-01
   1.0292085e+01   1.8903240e+01   6.7542992e-01
   1.0633944e+01   2.0170236e+01   2.9127560e-01
   5.0074807e+00   2.7320295e+01   2.7776483e+00
   9.9399018e+00   1.9871646e+01   4.2215510e-01
   1.0757875e+01   2.1885509e+01   3.1178812e-01
   7.2894802e+00   2.9573742e+01   1.5737154e+00
   6.7921102e+00   2.4781083e+01   1.2173186e+00
   1.0668714e+01   2.0316075e+01   2.6355081e-01
   8.4693220e+00   2.2172269e+01   6.7047125e-01
   1.0652885e+01   2.0255287e+01   2.6365967e-01
   1.0669793e+01   2.0396735e+01   2.6557894e-01
   1.0592351e+01   2.0002557e+01   3.0446744e-01
   6.3249841e+00   2.9571870e+01   2.1652889e+00
   4.9696415e+00   1.8332940e+01   2.0203552e+00
   1.0580737e+01   2.2572231e+01   3.5218374e-01
   6.2785608e+00   1.6990393e+01   1.6582191e+00
   1.0585224e+01   1.9969799e+01   3.1583181e-01
   1.1024713e+01   2.5952205e+01   4.7856802e-01
   5.6021199e+00   2.1774915e+01   1.5622021e+00
   1.0642068e+01   2.0209271e+01   2.7148954e-01
   5.4032543e+00   2.8374909e+01   2.6880022e+00
   1.0642375e+01   2.0205604e+01   2.8202124e-01
   8.6881177e+00   1.9453970e+01   6.7717737e-01
   5.3367413e+00   1.4165830e+01   2.7985626e+00
   1.0139397e+01   2.0186352e+01   3.6362681e-01
   4.3718810e+00   2.4752748e+01   2.8081070e+00
   1.0859027e+01   2.6065761e+01   4.9712495e-01
   1.0648300e+01   2.0241430e+01   2.5897751e-01
   5.2421029e+00   2.3175674e+01   1.8249867e+00
   1.0822405e+01   2.7059571e+01   5.5888382e-01
   1.0623159e+01   2.0129902e+01   2.8618929e-01
   1.0662929e+01   2.0293140e+01   2.6502508e-01
   6.7322271e+00   1.5486415e+01   1.9745584e+00
   1.0668395e+01   2.0313691e+01   2.6483443e-01
   4.1960367e+00   2.5273721e+01   3.2297514e+00
   1.0634021e+01   2.0176082e+01   2.7468988e-01
   1.0350902e+01   2.0654159e+01   3.1091701e-01
   1.0664584e+01   2.0307197e+01   2.5442788e-01
   1.0669677e+01   2.0319947e+01   2.6326791e-01
   9.0592131e+00   3.0550393e+01   1.1287817e+00
   1.0642364e+01   2.0300956e+01   2.6955216e-01
   9.7786086e+00   2.0445779e+01   4.1186641e-01
   8.9760739e+00   2.3965028e+01   6.3254490e-01
   9.6347402e+00   2.8503498e+01   8.1112266e-01
   9.7894620e+00   2.2568911e+01   4.4207904e-01
   1.0511676e+01   2.0507014e+01   2.8667070e-01
   1.1001165e+01   2.3287708e+01   3.5406586e-01
   9.8453242e+00   1.7851666e+01   1.0569559e+00
   1.0479153e+01   1.9541053e+01   4.6838412e-01
   9.7071852e+00   2.3594088e+01   4.9605190e-01
   1.0597981e+01   2.0241692e+01   2.8197966e-01
   1.0429623e+01   2.0162010e+01   3.1829236e-01
   7.8726453e+00   1.5619332e+01   1.8248097e+00
   9.9530474e+00   2.8834941e+01   7.8943324e-01
   4.8018109e+00   1.4543590e+01   2.8896302e+00
   1.0668800e+01   2.0314317e+01   2.6592230e-01
   1.0669736e+01   2.0319952e+01   2.6350423e-01
   1.0577717e+01   1.9936542e+01   3.2670475e-01
   4.3614689e+00   2.5687895e+01   3.1071410e+00
   3.4529805e+00   1.9549140e+01   3.2384047e+00
   1.0668427e+01   2.0329758e+01   2.6360474e-01
   1.0579627e+01   2.5119332e+01   4.6887309e-01
   1.0668580e+01   2.0316015e+01   2.6284538e-01
   1.0672331e+01   2.0334859e+01   2.6356765e-01
   1.0637547e+01   2.0195587e+01   2.6586421e-01
   4.4713517e+00   2.6642035e+01   3.3831535e+00
   6.8643071e+00   2.7776574e+01   1.4865985e+00
   1.0649133e+01   2.0297190e+01   2.6861216e-01
   1.0659082e+01   2.0279009e+01   2.6367754e-01
   6.1636306e+00   2.5895489e+01   1.5756801e+00
   6.7286405e+00   2.9942919e+01   1.9675850e+00
   7.7640833e+00   1.7281145e+01   1.2468673e+00
   1.0812063e+01   2.4233030e+01   4.0584216e-01
   1.0655498e+01   2.0261736e+01   2.7910036e-01
   1.0648219e+01   2.0240712e+01   2.5974672e-01
   8.3574733e+00   3.0700520e+01   1.3471951e+00
   1.0447536e+01   2.0851112e+01   3.0147534e-01
   1.0664952e+01   2.0301193e+01   2.6432008e-01
   1.0144715e+01   2.0253390e+01   3.5765626e-01
   4.7034874e+00   2.7129710e+01   3.1835277e+00
   5.2349825e+00   1.8247359e+01   1.8909609e+00
   7.9074091e+00   2.9230687e+01   1.2835990e+00
   1.0667057e+01   2.0327897e+01   2.6367153e-01
   1.0637918e+01   2.0197305e+01   2.6545351e-01
   3.4394335e+00   1.9120770e+01   3.2442360e+00
   7.0753102e+00   2.5645078e+01   1.1852879e+00
   1.0669396e+01   2.0318861e+01   2.6327693e-01
   9.4021349e+00   2.0966883e+01   4.7386558e-01
   6.3249865e+00   2.3553922e+01   1.3138802e+00
   1.0645873e+01   2.0225038e+01   2.6936552e-01
   1.0756812e+01   2.0926832e+01   2.7902239e-01
   1.0754819e+01   2.0835749e+01   2.7629482e-01
   5.9736843e+00   1.8533459e+01   1.5320843e+00
   7.9133750e+00   3.0644966e+01   1.4998612e+00
   1.0662016e+01   2.0289363e+01   2.6524595e-01
   1.0667500e+01   2.0312848e+01   2.6151626e-01
   5.8233036e+00   2.8976884e+01   2.4339811e+00
   1.0174790e+01   1.9783530e+01   4.0528749e-01
   1.0594915e+01   2.0276934e+01   2.7926023e-01
   7.4189879e+00   2.0900358e+01   9.1660351e-01
   7.2966404e+00   3.0371250e+01   1.7301532e+00
   1.0669848e+01   2.0320915e+01   2.6322775e-01
   1.0670174e+01   2.0323100e+01   2.6327888e-01
   3.7201939e+00   2.2428339e+01   3.1833350e+00
   6.9291810e+00   2.2110818e+01   1.0521933e+00
   1.0669398e+01   2.0318120e+01   2.6410066e-01
   1.0565146e+01   1.9885285e+01   3.3896712e-01
   1.0827266e+01   2.1331433e+01   2.8977265e-01
   9.1093144e+00   3.0531047e+01   1.1145796e+00
   3.9694827e+00   1.8557360e+01   2.7008566e+00
   1.0669651e+01   2.0319887e+01   2.6314505e-01
   1.0672411e+01   2.0758565e+01   2.7753051e-01
   4.7659755e+00   1.8659441e+01   2.1098415e+00
   1.0646940e+01   2.0390802e+01   2.6730767e-01
   6.5451551e+00   1.8493521e+01   1.3257036e+00
   1.0667550e+01   2.0309890e+01   2.6539313e-01
   1.1077206e+01   2.4619286e+01   4.0834910e-01
   1.0616835e+01   2.0100637e+01   3.0053271e-01
   1.0441086e+01   2.0925405e+01   3.0373177e-01
   6.1901402e+00   2.9339728e+01   2.2051674e+00
   8.2059805e+00   1.5121737e+01   2.0065823e+00
   1.0637673e+01   2.0191759e+01   2.7340194e-01
   1.0544411e+01   1.9797869e+01   3.7006549e-01
   1.0594330e+01   2.0006852e+01   3.1514976e-01
   1.0669722e+01   2.0320171e+01   2.6313510e-01
   8.2445238e+00   2.6593005e+01   9.3629662e-01
   1.0887605e+01   2.2213485e+01   3.1780965e-01
   5.1390377e+00   1.9427593e+01   1.8383921e+00
   1.0113565e+01   2.1153936e+01   3.5528979e-01
   1.0659468e+01   2.0277771e+01   2.6886145e-01
   9.7149290e+00   2.5654826e+01   6.0200079e-01
   1.0666970e+01   2.0310031e+01   2.6269141e-01
   8.3991443e+00   1.9261829e+01   7.4901399e-01
   5.1341121e+00   2.2382903e+01   1.8428047e+00
   1.0666780e+01   2.0308448e+01   2.6347016e-01
   1.0632086e+01   2.0386755e+01   2.6916417e-01
   6.7363991e+00   1.8833772e+01   1.2254747e+00
   1.0667263e+01   2.0311374e+01   2.6593442e-01
   4.1426479e+00   2.3441691e+01   2.8035079e+00
   1.0655040e+01   2.0265882e+01   2.6070338e-01
   1.0323860e+01   2.4074434e+01   4.4325639e-01
   1.0669466e+01   2.0319599e+01   2.6262068e-01
   1.0001885e+01   1.9188978e+01   5.9519991e-01
   9.9665663e+00   2.3956924e+01   4.7853670e-01
   1.0576473e+01   2.0534060e+01   2.7907920e-01
   9.7809252e+00   2.9707797e+01   8.9375796e-01
   1.0656486e+01   2.0271625e+01   2.6066432e-01
   3.5159990e+00   2.1288028e+01   3.3029469e+00
   1.0669451e+01   2.0319054e+01   2.6327976e-01
   4.6092267e+00   2.0449389e+01   2.1402504e+00
   1.0770100e+01   2.2337100e+01   3.2812076e-01
   5.6824544e+00   2.7802522e+01   2.2071046e+00
   1.0190284e+01   2.6038084e+01   5.6197844e-01
   1.0260750e+01   1.8801744e+01   7.0816384e-01
   1.0670897e+01   2.0329154e+01   2.6343863e-01
   1.0653984e+01   2.0260505e+01   2.6286421e-01
   4.4983159e+00   1.9970441e+01   2.2244049e+00
   1.0148269e+01   2.8149497e+01   7.0778289e-01
   8.9424750e+00   2.0471852e+01   5.7437626e-01
   1.0732175e+01   2.2102747e+01   3.2184825e-01
   1.0662018e+01   2.0292499e+01   2.6089082e-01
   1.0594430e+01   2.0833324e+01   2.8599433e-01
   9.9354743e+00   1.9619322e+01   4.4401751e-01
   1.0686682e+01   2.0465639e+01   2.6703034e-01
   1.0618431e+01   2.0110638e+01   2.8488991e-01
   1.0669644e+01   2.0320014e+01   2.6294831e-01
   1.1010988e+01   2.5731148e+01   4.6742634e-01
   8.8784321e+00   2.6077322e+01   7.6873347e-01
   1.0487178e+01   2.0667229e+01   2.9360556e-01
   4.1404503e+00   1.6097599e+01   2.8792579e+00
   1.0615155e+01   2.0097891e+01   2.8569472e-01
   1.0703808e+01   2.0725487e+01   2.7455959e-01
   5.8111383e+00   2.7235198e+01   1.9851702e+00
   3.4365313e+00   1.9482311e+01   3.2567967e+00
   3.8082666e+00   2.1636505e+01   2.9419909e+00
   1.0669142e+01   2.0317849e+01   2.6332415e-01
   1.0826633e+01   2.1589787e+01   2.9828107e-01
   1.0665667e+01   2.0306065e+01   2.6134066e-01
   1.0088015e+01   2.0070394e+01   3.7968627e-01
   1.0668338e+01   2.0312181e+01   2.6631751e-01
   7.1070877e+00   1.5329944e+01   1.9725765e+00
   4.2115053e+00   2.2601032e+01   2.5984885e+00
   4.8020641e+00   1.9041382e+01   2.0592646e+00
   7.6519732e+00   3.0543444e+01   1.5920030e+00
   6.0281197e+00   2.9230390e+01   2.3179755e+00
   1.1034193e+01   2.3996462e+01   3.8227838e-01
   1.1061301e+01   2.4312219e+01   3.9498426e-01
   4.4209208e+00   2.3276321e+01   2.4737478e+00
   5.1156459e+00   2.7905227e+01   2.8808973e+00
   5.0354496e+00   2.7420679e+01   2.7784044e+00
   1.0650228e+01   2.0660165e+01   2.7576666e-01
   1.0636107e+01   2.0184734e+01   2.7409508e-01
   7.9604311e+00   1.5792133e+01   1.7577208e+00
   1.0573629e+01   2.0169097e+01   3.0469335e-01
   9.7789812e+00   2.0247766e+01   4.2501811e-01
   5.3133789e+00   2.8010519e+01   2.6490749e+00
   1.0386873e+01   1.9205867e+01   5.7818142e-01
   3.7590928e+00   1.6596427e+01   3.1034067e+00
   1.0620140e+01   2.0318308e+01   2.7037831e-01
   1.0357652e+01   2.5738028e+01   5.2539408e-01
   1.0334772e+01   2.0022822e+01   3.4205800e-01
   1.0736487e+01   2.0724776e+01   2.7340995e-01
   1.0670347e+01   2.0323859e+01   2.6329730e-01
   1.0570827e+01   1.9908375e+01   3.3326081e-01
   7.4807237e+00   2.4153030e+01   9.6975327e-01
   1.0663597e+01   2.0297960e+01   2.6153245e-01
   3.6830992e+00   2.2834976e+01   3.3411068e+00
   1.0668463e+01   2.0315881e+01   2.6248288e-01
   4.4463201e+00   2.1197025e+01   2.2768382e+00
   9.7850931e+00   1.9450594e+01   4.9102725e-01
   6.4872791e+00   1.4020654e+01   2.5403333e+00
   1.0231333e+01   2.0807679e+01   3.3052364e-01
   1.0663424e+01   2.0297630e+01   2.6120898e-01
   1.0666466e+01   2.0313320e+01   2.5585967e-01
   1.0642326e+01   2.0210327e+01   2.7141353e-01
   1.0438639e+01   2.8998609e+01   7.3700040e-01
   1.0610809e+01   2.0080054e+01   3.2995586e-01
   1.0640321e+01   2.0202854e+01   2.7079731e-01
   9.3026033e+00   1.9843401e+01   5.3852321e-01
   1.1076062e+01   2.4776705e+01   4.1574346e-01
   4.6093453e+00   1.9688925e+01   2.1525191e+00
   8.2998947e+00   1.9458077e+01   7.5457251e-01
   1.0672108e+01   2.0340021e+01   2.6372481e-01
   9.3600573e+00   2.5576308e+01   6.5225582e-01
   1.0663668e+01   2.0298414e+01   2.6135896e-01
   1.0075147e+01   2.0016325e+01   3.8765864e-01
   1.0648524e+01   2.0241027e+01   2.6097704e-01
   1.0648417e+01   2.0235644e+01   2.6870304e-01
   1.0644521e+01   2.0214551e+01   2.8685921e-01
   1.0667257e+01   2.0310973e+01   2.6288520e-01
   8.2627846e+00   2.0136368e+01   7.3089785e-01
   1.0632160e+01   2.0163576e+01   3.0340681e-01
   1.0635991e+01   2.0189577e+01   2.6598852e-01
   1.0322819e+01   2.0116686e+01   3.3962587e-01
   1.0669334e+01   2.0337772e+01   2.6374676e-01
   6.5877085e+00   2.0037728e+01   1.1918392e+00
   1.0667338e+01   2.0312578e+01   2.6112629e-01
   1.0662594e+01   2.0294537e+01   2.6106998e-01
   7.5429676e+00   1.6244326e+01   1.6090076e+00
   1.0668858e+01   2.0317221e+01   2.6267962e-01
   4.7666934e+00   2.1902952e+01   2.0625491e+00
   1.0661900e+01   2.0294104e+01   2.5778199e-01
   9.1721533e+00   1.6396112e+01   1.5478875e+00
   1.0686256e+01   2.0607556e+01   2.7157730e-01
   1.0663251e+01   2.0445739e+01   2.6772447e-01
   8.5212288e+00   1.8367556e+01   8.5963463e-01
   5.9769786e+00   2.8185289e+01   2.0631851e+00
   1.0669493e+01   2.0319383e+01   2.6300904e-01
   1.0416004e+01   1.9420172e+01   5.4480732e-01
   1.0629371e+01   2.0164584e+01   3.0744328e-01
   8.9099721e+00   1.9583326e+01   6.2682806e-01
   1.0696894e+01   2.0712332e+01   2.7453156e-01
   1.1071671e+01   2.5270376e+01   4.4004716e-01
   8.0992497e+00   2.3260454e+01   7.8148509e-01
   8.2764543e+00   1.5450207e+01   1.8865942e+00
   8.1804332e+00   1.7234249e+01   1.2316676e+00
   5.7994745e+00   1.4704710e+01   2.4611261e+00
   1.0852319e+01   2.5368221e+01   4.5963711e-01
