# Supplementary material for: Rethinking Colour Constancy
Source: PLoS One. 2015 Sep 10;10(9):e0135029. doi: 10.1371/journal.pone.0135029 (PMC4565710; doi:10.1371/journal.pone.0135029)
Supplement: S1 Dataset — (ZIP) [file pone.0135029.s002.zip › 5-TransitionMetamerReflectanceData/NtoG_20munsells/targetXYZ_8.txt]

   1.9777570e+00   1.8412173e+01   4.1643032e+00
   7.8816197e+00   2.0584074e+01   1.9164939e+00
   2.3585719e+00   1.9897242e+01   3.6248917e+00
   2.1857737e+00   1.9280718e+01   3.8604871e+00
   8.3002686e+00   2.4704795e+01   7.0327816e-01
   9.2514234e+00   2.0712056e+01   3.8104707e-01
   9.1538178e+00   2.2164921e+01   4.5185736e-01
   4.7931128e+00   2.2004539e+01   2.8558028e+00
   6.5197173e+00   2.5473031e+01   1.1723697e+00
   8.4241690e+00   2.4420688e+01   6.7199262e-01
   2.4674772e+00   2.0246558e+01   3.4972180e+00
   1.8511190e+00   1.5472266e+01   4.0355007e+00
   4.8815523e+00   2.4613044e+01   1.7357125e+00
   8.2323552e+00   2.4756865e+01   7.2003841e-01
   4.4303048e+00   1.8557653e+01   3.6433432e+00
   2.0554533e+00   1.8764045e+01   4.0485360e+00
   6.5002565e+00   2.5292455e+01   1.2258661e+00
   3.3088129e+00   2.2316521e+01   2.6797005e+00
   2.0050957e+00   1.8452323e+01   4.1625128e+00
   2.3590355e+00   1.7293761e+01   4.0759559e+00
   2.9653132e+00   1.6510153e+01   3.9513546e+00
   8.0905928e+00   2.4961612e+01   7.5550783e-01
   2.9305458e+00   2.1517374e+01   3.0049361e+00
   1.7577779e+00   1.4292741e+01   3.9766807e+00
   1.9580479e+00   1.8285787e+01   4.1599552e+00
   1.8716261e+00   1.7593345e+01   4.1346382e+00
   4.1395450e+00   2.3739412e+01   2.1071748e+00
   4.5469600e+00   2.1472252e+01   3.0778212e+00
   1.9936155e+00   1.8501137e+01   4.1517433e+00
   4.3333081e+00   2.3958931e+01   2.0155619e+00
   1.9931120e+00   1.8500797e+01   4.1524726e+00
   2.2997496e+00   1.1684624e+01   3.7509864e+00
   2.1105696e+00   1.8886978e+01   4.0046201e+00
   6.8414529e+00   2.5633294e+01   1.0770178e+00
   1.9716928e+00   1.8147638e+01   4.1536815e+00
   1.7351613e+00   1.6595047e+01   4.0960039e+00
   1.8885824e+00   1.7843918e+01   4.1445347e+00
   2.5456527e+00   1.3248201e+01   3.8323516e+00
   2.8836432e+00   2.1377559e+01   3.0423316e+00
   9.1779861e+00   2.0645419e+01   4.3814008e-01
   4.7881614e+00   2.4436784e+01   1.7949745e+00
   7.9913249e+00   2.5061071e+01   7.8663241e-01
   6.7115436e+00   1.4464242e+01   2.6665152e+00
   1.7504395e+00   1.6717750e+01   4.1010146e+00
   1.8575539e+00   1.4000636e+01   3.9528645e+00
   7.6951811e+00   1.5230299e+01   1.9997407e+00
   1.8722943e+00   1.4218055e+01   3.9645964e+00
   1.9859729e+00   1.8302097e+01   4.1592283e+00
   2.5685654e+00   2.0548819e+01   3.3795291e+00
   4.1206539e+00   2.3704869e+01   2.1198586e+00
   6.3291540e+00   2.5339387e+01   1.2386709e+00
   4.1174862e+00   2.3704426e+01   2.1204962e+00
   2.2576105e+00   1.9544845e+01   3.7589227e+00
   9.0006643e+00   2.2325243e+01   5.4760767e-01
   8.9134902e+00   2.3213532e+01   5.3704332e-01
   1.7772661e+00   1.5851108e+01   4.0590593e+00
   9.2306428e+00   2.0847735e+01   3.9181197e-01
   2.1160234e+00   1.8091094e+01   4.1369144e+00
   2.1640568e+00   1.8648026e+01   4.1228257e+00
   3.3429917e+00   1.2163735e+01   3.6304330e+00
   8.0707205e+00   1.5603048e+01   1.6390286e+00
   6.7026602e+00   2.5402366e+01   1.1347738e+00
   7.7551162e+00   2.5121102e+01   8.6839353e-01
   3.2199136e+00   1.1485082e+01   3.5955877e+00
   2.3613383e+00   1.9902395e+01   3.6332341e+00
   2.8137913e+00   1.9260462e+01   3.9338120e+00
   9.0331545e+00   2.2705110e+01   4.9568998e-01
   1.8042033e+00   1.3477412e+01   3.9246036e+00
   1.8194844e+00   1.7378239e+01   4.1274342e+00
   1.9849896e+00   1.8464774e+01   4.1661131e+00
   9.0128771e+00   1.8937523e+01   7.0131515e-01
   9.1585197e+00   2.1881099e+01   4.4239384e-01
   4.8387870e+00   1.0960175e+01   3.1070083e+00
   5.8843285e+00   2.5385107e+01   1.3557987e+00
   4.1965401e+00   1.7080907e+01   3.7182770e+00
   1.9837492e+00   1.8457831e+01   4.1658264e+00
   6.8548173e+00   2.5587470e+01   1.0740302e+00
   8.2967744e+00   2.4377297e+01   7.3092704e-01
   1.9911029e+00   1.8491171e+01   4.1573364e+00
   1.9848582e+00   1.8464211e+01   4.1660919e+00
   8.8677846e+00   2.1106549e+01   9.2475220e-01
   8.0857258e+00   2.4900925e+01   7.5287918e-01
   7.3530292e+00   1.6756749e+01   2.4407160e+00
   5.9750693e+00   2.5429979e+01   1.3272749e+00
   2.0250239e+00   1.8397903e+01   4.1585941e+00
   2.5443638e+00   2.0485637e+01   3.4142105e+00
   2.0601241e+00   1.8785465e+01   4.0437912e+00
   1.7238492e+00   1.6368245e+01   4.0859621e+00
   7.7419299e+00   2.5246315e+01   8.4065013e-01
   8.3584875e+00   2.2110722e+01   1.2840075e+00
   7.3734771e+00   2.5266266e+01   9.7036639e-01
   4.4732218e+00   2.4111266e+01   1.9460718e+00
   3.0024339e+00   2.1699054e+01   2.9474922e+00
   2.1081730e+00   1.8532210e+01   4.1400116e+00
   9.2037016e+00   2.1379729e+01   4.1635322e-01
   3.4634081e+00   1.0722109e+01   3.4740008e+00
   2.5784793e+00   2.0578871e+01   3.3693483e+00
   2.0909908e+00   1.8900354e+01   3.9920024e+00
   2.0923181e+00   1.8913761e+01   3.9903746e+00
   8.1281526e+00   1.9219587e+01   1.8410307e+00
   9.1052572e+00   2.0315645e+01   5.8007370e-01
   5.6341352e+00   2.5196801e+01   1.4360515e+00
   7.5705088e+00   2.5329285e+01   8.9304346e-01
   9.2226696e+00   2.0659993e+01   3.8536239e-01
   6.3064723e+00   2.5492375e+01   1.2194477e+00
   9.1267744e+00   2.1765267e+01   4.7955261e-01
   8.2585997e+00   1.6232679e+01   1.5212185e+00
   8.7561643e+00   2.1465354e+01   1.0086844e+00
   9.2078296e+00   2.1569155e+01   4.2125303e-01
   3.6995999e+00   2.0782624e+01   3.3777696e+00
   9.0348452e+00   1.9910550e+01   7.2149713e-01
   2.0452562e+00   1.8362119e+01   4.1547024e+00
   5.9330276e+00   2.5116379e+01   1.4056546e+00
   5.7327944e+00   2.5145446e+01   1.4249794e+00
   1.9284667e+00   1.8023614e+01   4.1504681e+00
   1.9570758e+00   1.8313297e+01   4.1609979e+00
   5.5079289e+00   2.2082201e+01   2.7221826e+00
   1.9860321e+00   1.8469811e+01   4.1646400e+00
   1.9688664e+00   1.8299836e+01   4.1601182e+00
   3.3330679e+00   2.2371899e+01   2.6582783e+00
   1.9788714e+00   1.8424034e+01   4.1646906e+00
   7.1689497e+00   2.5388292e+01   1.0142419e+00
   2.3572157e+00   1.9832010e+01   3.6334041e+00
   2.4999244e+00   2.0287324e+01   3.4597598e+00
   3.1221963e+00   2.1947327e+01   2.8213541e+00
   2.7264032e+00   2.0992329e+01   3.2083083e+00
   2.1325906e+00   1.9064148e+01   3.9274067e+00
   1.9525088e+00   1.8289875e+01   4.1602110e+00
   2.0188159e+00   1.8350138e+01   4.1580921e+00
   9.2143365e+00   2.0441207e+01   4.0335021e-01
   9.2344905e+00   2.0987410e+01   3.9318505e-01
   2.6152483e+00   2.0680098e+01   3.3151343e+00
   6.3394502e+00   2.5046130e+01   1.3628227e+00
   9.1132795e+00   1.9532241e+01   5.3430474e-01
   3.2889235e+00   1.5478692e+01   3.8526341e+00
   1.8061135e+00   1.6934732e+01   4.1086268e+00
   9.1227118e+00   1.9675532e+01   5.2824643e-01
   1.7888545e+00   1.6235814e+01   4.0772166e+00
   9.2438038e+00   2.0525895e+01   3.7876371e-01
   9.2333054e+00   2.0746717e+01   3.8722486e-01
   4.8288714e+00   1.2144333e+01   3.2580431e+00
   2.5084971e+00   2.0374023e+01   3.4584015e+00
   1.9040024e+00   1.7915156e+01   4.1468213e+00
   2.0135456e+00   1.8588131e+01   4.1198480e+00
   5.8129944e+00   1.8893628e+01   3.1920050e+00
   1.9235013e+00   1.8116243e+01   4.1542768e+00
   4.8727582e+00   2.4638158e+01   1.7509736e+00
   9.2199714e+00   2.1318859e+01   4.0799448e-01
   5.3433791e+00   2.4892287e+01   1.5667196e+00
   9.1645965e+00   2.1404006e+01   4.5662826e-01
   9.2002037e+00   2.0371863e+01   4.1586076e-01
   2.1595823e+00   1.9140093e+01   3.8988715e+00
   9.0277958e+00   1.9086365e+01   6.8978571e-01
   2.3559856e+00   1.8675574e+01   4.0813480e+00
   6.4452465e+00   2.5361990e+01   1.2057193e+00
   2.8889231e+00   1.9287227e+01   3.9228412e+00
   4.5791752e+00   2.3942527e+01   2.0066060e+00
   2.0581775e+00   1.8775860e+01   4.0493459e+00
   2.2126580e+00   1.9372428e+01   3.8165077e+00
   8.0669177e+00   1.5973164e+01   1.7179187e+00
   1.9808423e+00   1.8446307e+01   4.1655016e+00
   2.6390042e+00   1.9345057e+01   3.9013804e+00
   1.9336697e+00   1.8133037e+01   4.1547320e+00
   2.1646704e+00   1.8933692e+01   3.9977931e+00
   6.9804993e+00   2.5623837e+01   1.0389321e+00
   1.9830706e+00   1.8462145e+01   4.1660250e+00
   1.9894017e+00   1.8483988e+01   4.1599335e+00
   2.4761728e+00   2.0275867e+01   3.4946969e+00
   1.9665726e+00   1.8320431e+01   4.1610456e+00
   6.6914568e+00   2.5618693e+01   1.1149686e+00
   4.6819869e+00   2.4465565e+01   1.8400077e+00
   8.9889891e+00   2.2970393e+01   5.0928598e-01
   8.2063120e+00   2.2261591e+01   1.3824407e+00
   1.9980957e+00   1.6988495e+01   4.0999562e+00
   1.9136900e+00   1.7896476e+01   4.1457652e+00
   9.1844933e+00   2.1006353e+01   4.4122043e-01
   3.5026224e+00   1.5986210e+01   3.8342045e+00
   3.3362392e+00   2.0392838e+01   3.5280637e+00
   9.2532753e+00   2.0732636e+01   3.8023427e-01
   2.2209568e+00   1.9412642e+01   3.8058935e+00
   1.6774038e+00   1.5712365e+01   4.0564090e+00
   2.2553462e+00   1.1928687e+01   3.7749227e+00
   9.0696223e+00   1.9327225e+01   6.2073243e-01
   1.8930450e+00   1.3209547e+01   3.9007411e+00
   5.5093869e+00   2.4983317e+01   1.5099262e+00
   8.7942581e+00   2.3673783e+01   5.6937392e-01
   8.1813537e+00   2.4643667e+01   7.5728664e-01
   2.0128321e+00   1.8584964e+01   4.1188931e+00
   3.5972863e+00   2.2925735e+01   2.4774056e+00
   1.8634128e+00   1.7647544e+01   4.1373064e+00
   1.8803593e+00   1.3200574e+01   3.9011961e+00
   7.0137418e+00   1.3362194e+01   2.2807510e+00
   1.9671728e+00   1.8328528e+01   4.1613348e+00
   2.1796709e+00   1.8777656e+01   4.0697285e+00
   3.4220931e+00   2.2598490e+01   2.6047744e+00
   1.8567987e+00   1.7452823e+01   4.1292038e+00
   2.0457311e+00   1.8723721e+01   4.0673391e+00
   9.2184915e+00   2.0787836e+01   3.9150008e-01
   7.5350928e+00   2.5474745e+01   9.0026300e-01
   3.4577286e+00   1.8333478e+01   3.8722180e+00
   9.2489488e+00   2.0926918e+01   3.8810421e-01
   1.9905324e+00   1.8489350e+01   4.1569878e+00
   1.9331504e+00   1.7853762e+01   4.1433364e+00
   5.5429668e+00   1.1432159e+01   2.8735017e+00
   8.5829276e+00   2.4142671e+01   6.2536563e-01
   4.8583225e+00   2.3697090e+01   2.1265431e+00
   8.8344540e+00   2.3111654e+01   5.8542593e-01
   1.9838660e+00   1.8457827e+01   4.1658565e+00
   1.8536766e+00   1.3472921e+01   3.9207035e+00
   8.8275794e+00   2.3451690e+01   5.5730430e-01
   4.8899897e+00   1.6438146e+01   3.5275871e+00
   1.9100736e+00   1.8011741e+01   4.1505782e+00
   3.1223609e+00   1.4316712e+01   3.8178915e+00
   2.0042143e+00   1.8547163e+01   4.1329553e+00
   3.2682616e+00   2.2282042e+01   2.7099516e+00
   9.1761419e+00   2.0887236e+01   4.4299571e-01
   9.2532518e+00   2.0795336e+01   3.8167984e-01
   8.9193927e+00   2.3266381e+01   5.3373599e-01
   8.8617714e+00   2.2851045e+01   6.1487860e-01
   9.1112506e+00   1.9878430e+01   5.6236132e-01
   8.4727365e+00   1.6801094e+01   1.3229777e+00
   5.8064461e+00   2.5295869e+01   1.3745805e+00
   1.6774540e+00   1.5029930e+01   4.0216585e+00
   5.5555959e+00   2.4866291e+01   1.5602933e+00
   2.1092099e+00   1.8978613e+01   3.9665504e+00
   8.0964061e+00   2.4599737e+01   8.0626250e-01
   2.1149813e+00   1.9004840e+01   3.9609934e+00
   9.1926000e+00   2.1790659e+01   4.3132443e-01
   8.6767068e+00   2.3976019e+01   6.0205861e-01
   8.8446625e+00   2.3300576e+01   5.5883592e-01
   2.5964260e+00   1.8685789e+01   4.0328179e+00
   2.0123088e+00   1.8583706e+01   4.1208741e+00
   8.7454047e+00   2.3802789e+01   5.8345438e-01
   3.1296526e+00   1.8829526e+01   3.9196819e+00
   1.9836590e+00   1.8457257e+01   4.1658288e+00
   6.1728919e+00   1.8677933e+01   3.0569637e+00
   9.1895036e+00   2.0784192e+01   4.3337083e-01
   8.6356518e+00   2.4039477e+01   6.1277818e-01
   2.2679424e+00   1.8667340e+01   4.1004096e+00
   1.9852643e+00   1.8036567e+01   4.1479061e+00
   5.6894190e+00   2.3953834e+01   1.9468671e+00
   9.2547782e+00   2.0722103e+01   3.7855553e-01
   9.0056197e+00   1.9098835e+01   7.4090837e-01
   4.2826323e+00   2.3981939e+01   2.0467756e+00
   3.5579999e+00   1.1078473e+01   3.4899142e+00
   2.0073125e+00   1.8561471e+01   4.1281887e+00
   8.0788411e+00   2.4735818e+01   7.8619612e-01
   2.0921270e+00   1.2605575e+01   3.8415843e+00
   1.9685913e+00   1.8358499e+01   4.1624591e+00
   2.4385016e+00   2.0152048e+01   3.5327712e+00
   9.1798897e+00   2.0499544e+01   4.3380131e-01
   2.0624099e+00   1.8792710e+01   4.0426454e+00
   8.6500898e+00   2.3439212e+01   6.9210351e-01
   4.7513079e+00   2.4541324e+01   1.8074910e+00
   8.1638721e+00   1.9689835e+01   1.7806747e+00
   9.1822232e+00   2.0939152e+01   4.4077128e-01
   9.2500115e+00   2.0678077e+01   3.7964168e-01
   5.1599278e+00   2.2328384e+01   2.6911536e+00
   3.1616947e+00   2.2000438e+01   2.7977069e+00
   6.7618476e+00   1.8712325e+01   2.7758642e+00
   4.5262046e+00   2.3878038e+01   2.0345471e+00
   9.2354482e+00   2.0666365e+01   3.8370242e-01
   2.0014474e+00   1.8421647e+01   4.1625243e+00
   1.9894367e+00   1.8331168e+01   4.1601821e+00
   1.9614901e+00   1.8261907e+01   4.1588778e+00
   1.9777994e+00   1.8411423e+01   4.1642254e+00
   1.8805980e+00   1.7771091e+01   4.1418848e+00
   8.9764414e+00   1.8985431e+01   7.8962807e-01
   8.6189630e+00   2.4024049e+01   6.1936809e-01
   4.9954242e+00   2.4737683e+01   1.6862342e+00
   2.0934821e+00   1.8516420e+01   4.1436018e+00
   2.0544072e+00   1.8760339e+01   4.0548173e+00
   2.1629964e+00   1.8564424e+01   4.1272340e+00
   1.9038205e+00   1.7968969e+01   4.1490684e+00
   9.2125743e+00   2.1106016e+01   4.0120453e-01
   6.6660905e+00   2.5054443e+01   1.2915856e+00
   9.1617878e+00   1.9868481e+01   4.5566367e-01
   8.2248567e+00   2.4812032e+01   7.2249557e-01
   8.8533846e+00   2.3501127e+01   5.5278234e-01
   2.6673043e+00   2.0820131e+01   3.2588011e+00
   2.6939108e+00   1.1152059e+01   3.6543351e+00
   4.9759159e+00   1.6841709e+01   3.5092842e+00
   1.7743111e+00   1.6998740e+01   4.1126373e+00
   1.9728881e+00   1.8305453e+01   4.1601887e+00
   2.8943386e+00   1.6104756e+01   3.9483052e+00
   9.1295437e+00   2.0764280e+01   5.2765826e-01
   9.1738921e+00   2.1977885e+01   4.4143537e-01
   2.0371985e+00   1.8640219e+01   4.1022990e+00
   2.1422958e+00   1.8253067e+01   4.1375257e+00
   3.7143136e+00   1.9204903e+01   3.7729588e+00
   2.1641728e+00   1.2105941e+01   3.7984257e+00
   2.2536912e+00   1.1803516e+01   3.7656666e+00
   2.0106467e+00   1.8574005e+01   4.1219563e+00
   2.4888353e+00   2.0257669e+01   3.4708784e+00
   1.7105502e+00   1.6137681e+01   4.0756380e+00
   9.2481970e+00   2.0879987e+01   3.8664272e-01
   9.2255022e+00   2.0802168e+01   3.8781890e-01
   3.7564448e+00   1.9060602e+01   3.7751336e+00
   4.2893071e+00   1.1367274e+01   3.3379207e+00
   2.7026660e+00   1.8653782e+01   4.0120703e+00
   1.6774007e+00   1.5711110e+01   4.0563082e+00
   1.9849020e+00   1.8464312e+01   4.1660390e+00
   9.1225666e+00   2.1852876e+01   4.8048363e-01
   9.1459020e+00   2.2164267e+01   4.5424559e-01
   8.8060633e+00   2.3633809e+01   5.6650320e-01
   6.9733333e+00   1.9615651e+01   2.6002191e+00
   6.0797601e+00   2.5177425e+01   1.3555452e+00
   1.7926769e+00   1.7164727e+01   4.1192142e+00
   1.9854276e+00   1.8467168e+01   4.1656708e+00
   9.2243078e+00   2.0572128e+01   3.8304057e-01
   1.9774331e+00   1.8414646e+01   4.1643571e+00
   9.0572667e+00   2.2302171e+01   5.0907155e-01
   9.2337902e+00   2.0549054e+01   3.7778922e-01
   8.0039393e+00   2.4963421e+01   7.8151820e-01
   1.9357725e+00   1.8113779e+01   4.1538338e+00
   9.1376945e+00   2.0876876e+01   5.0814986e-01
   1.9849147e+00   1.8464871e+01   4.1661270e+00
   3.8469143e+00   2.2340467e+01   2.7045197e+00
   2.0021060e+00   1.8383843e+01   4.1612142e+00
   2.2892612e+00   1.8702179e+01   4.0953988e+00
   9.1498802e+00   2.1828366e+01   4.4436388e-01
   9.1521634e+00   2.0943428e+01   4.7155768e-01
   2.4037538e+00   2.0044314e+01   3.5776300e+00
   9.1469378e+00   1.9807559e+01   4.8848690e-01
   9.2366917e+00   2.0572628e+01   3.7966948e-01
   4.8843429e+00   2.4682733e+01   1.7493637e+00
   4.1047544e+00   1.1189584e+01   3.3694236e+00
   2.9596123e+00   2.1586048e+01   2.9793542e+00
   2.5582274e+00   2.0528264e+01   3.3968868e+00
   1.6909354e+00   1.4493880e+01   3.9918318e+00
   6.0294211e+00   2.2493424e+01   2.4575524e+00
   2.0192051e+00   1.8612672e+01   4.1103507e+00
   1.9138727e+00   1.7980243e+01   4.1493226e+00
   2.1955807e+00   1.9313965e+01   3.8499789e+00
   9.2537401e+00   2.0737668e+01   3.8001605e-01
   1.9677568e+00   1.8319238e+01   4.1610484e+00
   8.5421207e+00   2.4119515e+01   6.3305111e-01
   9.1307192e+00   2.1244978e+01   4.9365489e-01
   1.9675928e+00   1.8365180e+01   4.1627410e+00
   2.6101751e+00   2.0669791e+01   3.3331512e+00
   2.3935742e+00   1.4519351e+01   3.9303981e+00
   8.6840769e+00   2.3813060e+01   5.9319139e-01
   9.2437466e+00   2.0645868e+01   3.8136329e-01
   9.2307605e+00   2.0535933e+01   3.7605994e-01
   2.0879891e+00   1.8891739e+01   3.9958781e+00
   6.1199586e+00   2.2719112e+01   2.3555838e+00
   4.3955878e+00   2.4121042e+01   1.9798337e+00
   2.0303089e+00   1.8248081e+01   4.1529960e+00
   1.9829585e+00   1.8449902e+01   4.1655952e+00
   3.6960840e+00   2.3047950e+01   2.3895424e+00
   7.8661924e+00   2.5247726e+01   8.1649495e-01
   9.2261937e+00   2.0392540e+01   3.7316454e-01
   4.6157086e+00   2.4394338e+01   1.8753132e+00
   3.9284310e+00   1.3344952e+01   3.6056608e+00
   4.7925447e+00   1.9383335e+01   3.4848685e+00
   8.3408096e+00   2.4221961e+01   7.3638969e-01
   1.7806544e+00   1.7024525e+01   4.1135820e+00
   1.9503593e+00   1.8222418e+01   4.1577529e+00
   4.9646033e+00   1.6001243e+01   3.4951987e+00
   3.3486373e+00   1.1061929e+01   3.5318860e+00
   1.9921727e+00   1.8496152e+01   4.1539597e+00
   1.9818667e+00   1.8443210e+01   4.1653422e+00
   9.2380367e+00   2.0473643e+01   3.7612186e-01
   3.6077244e+00   2.2900160e+01   2.4487537e+00
   2.0436453e+00   1.8670481e+01   4.0842641e+00
   2.5000279e+00   2.0287604e+01   3.4597729e+00
   1.9379324e+00   1.2989852e+01   3.8825692e+00
   2.5489531e+00   1.8600495e+01   4.0462780e+00
   9.2241680e+00   2.0707740e+01   3.8375523e-01
   9.1947054e+00   2.0419153e+01   4.1990671e-01
   2.0274308e+00   1.8647345e+01   4.0974636e+00
   4.9429438e+00   2.3363661e+01   2.2799996e+00
   2.0066742e+00   1.8540077e+01   4.1371354e+00
   2.6891729e+00   2.0901935e+01   3.2530647e+00
   1.9834961e+00   1.8459293e+01   4.1659236e+00
   4.6682451e+00   2.4450664e+01   1.8471403e+00
   1.9858846e+00   1.8468445e+01   4.1653391e+00
   9.0827321e+00   2.2485916e+01   4.8138663e-01
   2.7267435e+00   2.0477874e+01   3.4086437e+00
   5.3234078e+00   2.4831143e+01   1.5965006e+00
   4.1038221e+00   2.3706419e+01   2.1401330e+00
   1.9802066e+00   1.8440488e+01   4.1653135e+00
   7.1304194e+00   2.3214236e+01   1.8268898e+00
   2.0609347e+00   1.8786642e+01   4.0449151e+00
   2.5352080e+00   2.0459202e+01   3.4114063e+00
   2.0290926e+00   1.8454702e+01   4.1577097e+00
   3.6977760e+00   2.3061070e+01   2.3850130e+00
   4.5628007e+00   2.4230370e+01   1.8999986e+00
   1.9994638e+00   1.8404784e+01   4.1622884e+00
   9.2546565e+00   2.0741470e+01   3.8012100e-01
   1.9956982e+00   1.8509340e+01   4.1483040e+00
   8.6113258e+00   1.7671259e+01   1.2528750e+00
   7.7837981e+00   2.1495633e+01   1.8497108e+00
   8.9259920e+00   2.2960056e+01   5.4782432e-01
   9.0742063e+00   2.1537941e+01   5.6490999e-01
   7.2439633e+00   2.5555357e+01   9.6886081e-01
   2.4926466e+00   2.0327189e+01   3.4696948e+00
   2.9511255e+00   2.1521064e+01   2.9816010e+00
   1.6980691e+00   1.4386609e+01   3.9854153e+00
   2.1635060e+00   1.8611400e+01   4.1246802e+00
   1.9843496e+00   1.8455793e+01   4.1657579e+00
   2.5110270e+00   1.8464817e+01   4.0608704e+00
   1.9973716e+00   1.8465991e+01   4.1637379e+00
   1.8332068e+00   1.7458517e+01   4.1303863e+00
   9.2118572e+00   2.0388339e+01   4.0576790e-01
   3.6277152e+00   1.6507576e+01   3.8271614e+00
   9.2232145e+00   2.0491655e+01   3.8431386e-01
   9.2546771e+00   2.0726871e+01   3.7881259e-01
   3.2861787e+00   2.2281049e+01   2.6924415e+00
   4.0098320e+00   2.3584835e+01   2.1922141e+00
   1.9050177e+00   1.6716403e+01   4.0937691e+00
   1.9853714e+00   1.8466076e+01   4.1661183e+00
   2.0064714e+00   1.8554166e+01   4.1302573e+00
   9.2185651e+00   2.0378828e+01   3.9312230e-01
   1.7978915e+00   1.7105136e+01   4.1165182e+00
   1.9858235e+00   1.8468879e+01   4.1649498e+00
   1.8319201e+00   1.7373730e+01   4.1268500e+00
   2.2736055e+00   1.9552815e+01   3.7407037e+00
   1.9919381e+00   1.8495498e+01   4.1546576e+00
   1.9847143e+00   1.8463206e+01   4.1659957e+00
   3.1584937e+00   2.1939574e+01   2.8081786e+00
   9.0922370e+00   1.9796549e+01   6.0128189e-01
   2.8003478e+00   1.8927631e+01   3.9812532e+00
   8.2200620e+00   1.6694744e+01   1.6456159e+00
   2.0907980e+00   1.8907963e+01   3.9972325e+00
   2.4333331e+00   2.0139146e+01   3.5470574e+00
   2.4916900e+00   1.3593903e+01   3.8617564e+00
   9.2005542e+00   2.0470474e+01   4.1883502e-01
   7.7273278e+00   1.9968501e+01   2.1004275e+00
   9.1727922e+00   2.0098794e+01   4.4187890e-01
   8.4113025e+00   2.4080064e+01   7.2232578e-01
   2.3173051e+00   1.9753735e+01   3.6886256e+00
   9.0056554e+00   2.2422397e+01   5.3123224e-01
   8.9761075e+00   2.3060831e+01   5.1643763e-01
   5.6655592e+00   2.4792369e+01   1.5845355e+00
   2.3951185e+00   2.0017319e+01   3.5913143e+00
   6.0626091e+00   2.5306749e+01   1.3173705e+00
   2.5261595e+00   2.0364257e+01   3.4294940e+00
   7.6812658e+00   1.4659366e+01   1.9053486e+00
   2.0608548e+00   1.5913483e+01   4.0416966e+00
   2.1632271e+00   1.9193990e+01   3.8933594e+00
   3.2631837e+00   1.1340184e+01   3.5745718e+00
   2.1306128e+00   1.4864214e+01   3.9787740e+00
   8.2027077e+00   1.8408535e+01   1.7843212e+00
   5.5243307e+00   1.6186685e+01   3.3223861e+00
   9.1954384e+00   2.0329911e+01   4.1677541e-01
   3.5843349e+00   2.2683891e+01   2.5187147e+00
   6.6748046e+00   2.0979736e+01   2.5828945e+00
   9.1116001e+00   1.9987578e+01   5.6463132e-01
   7.8482570e+00   2.3550873e+01   1.3224939e+00
   1.8311255e+00   1.7456611e+01   4.1303851e+00
   1.9855479e+00   1.8467708e+01   4.1654622e+00
   2.0973341e+00   1.8384353e+01   4.1466016e+00
   9.2259970e+00   2.0446201e+01   3.7784778e-01
   3.3436952e+00   2.2261946e+01   2.6839927e+00
   4.7979599e+00   2.4426142e+01   1.7906978e+00
   1.9654469e+00   1.8343477e+01   4.1620466e+00
   3.4021594e+00   1.2885197e+01   3.6760381e+00
   4.3887255e+00   2.4095006e+01   1.9844843e+00
   2.5262012e+00   2.0429302e+01   3.4249368e+00
   8.7815658e+00   2.3119793e+01   6.3994244e-01
   1.9856203e+00   1.8467942e+01   4.1653232e+00
   1.9767021e+00   1.8417702e+01   4.1645098e+00
   2.0995487e+00   1.8945626e+01   3.9841689e+00
   3.6485369e+00   2.2778073e+01   2.4817679e+00
   4.0995810e+00   2.3729033e+01   2.1513825e+00
   1.9623220e+00   1.6833018e+01   4.0956415e+00
   5.0826716e+00   2.4822776e+01   1.6533603e+00
   3.8709161e+00   1.5610270e+01   3.7469732e+00
   8.8628819e+00   2.3130762e+01   5.7329654e-01
   2.7801144e+00   2.1142245e+01   3.1616320e+00
   1.9299379e+00   1.7850569e+01   4.1433712e+00
   1.8762134e+00   1.4323549e+01   3.9704478e+00
   1.9523535e+00   1.7590893e+01   4.1309560e+00
   8.7480377e+00   2.3748755e+01   5.8014219e-01
   4.8757066e+00   1.1057413e+01   3.1066278e+00
   2.0837110e+00   1.8112689e+01   4.1418148e+00
   2.2019205e+00   1.9338761e+01   3.8357978e+00
   7.4642218e+00   2.5509125e+01   9.1781402e-01
   3.4264095e+00   1.8978696e+01   3.8526331e+00
   1.7568464e+00   1.4624102e+01   3.9955248e+00
   2.4841212e+00   2.0299346e+01   3.4841459e+00
   1.9512080e+00   1.8049267e+01   4.1506694e+00
   3.7708258e+00   2.3208510e+01   2.3467175e+00
   9.1127931e+00   1.9675152e+01   5.4981636e-01
   1.8200306e+00   1.7306130e+01   4.1244141e+00
   2.5983783e+00   1.9021489e+01   4.0131704e+00
   3.4284697e+00   2.2540807e+01   2.5892477e+00
   2.0102405e+00   1.5361642e+01   4.0174155e+00
   2.1608750e+00   1.8384379e+01   4.1344450e+00
   9.2346701e+00   2.1224333e+01   4.0230138e-01
   8.4443100e+00   2.4432895e+01   6.6447320e-01
   1.8673500e+00   1.7644090e+01   4.1370145e+00
   1.9550529e+00   1.8302098e+01   4.1606173e+00
   2.8033044e+00   1.1780343e+01   3.6901200e+00
   8.6475804e+00   2.3911813e+01   6.0433052e-01
   5.2601257e+00   2.4890790e+01   1.5972976e+00
   7.3936930e+00   2.4921531e+01   1.1021910e+00
   7.4137777e+00   2.5217321e+01   9.7308836e-01
   7.8597035e+00   2.5035760e+01   8.4117517e-01
   7.7544656e+00   2.4099726e+01   7.4282329e-01
   6.0558918e+00   2.1340171e+01   9.6022612e-01
   8.9258755e+00   2.0254143e+01   4.4354511e-01
   8.6040214e+00   1.7246081e+01   1.1833362e+00
   6.3385586e+00   2.5212106e+01   1.1703698e+00
   8.7148550e+00   2.0654565e+01   4.4877632e-01
   3.3621814e+00   2.2103954e+01   2.5086629e+00
   9.2556848e+00   2.0606115e+01   3.7715811e-01
   9.2517890e+00   2.0571605e+01   3.8035451e-01
   9.2556338e+00   2.0606585e+01   3.7637074e-01
   9.2246702e+00   2.0358317e+01   3.9347722e-01
   3.3352612e+00   2.2075767e+01   2.5359720e+00
   9.2417790e+00   2.1055303e+01   3.9409032e-01
   9.2537028e+00   2.0642717e+01   3.7602966e-01
   8.2557814e+00   1.6120177e+01   1.4941410e+00
   9.2535318e+00   2.0591462e+01   3.7611752e-01
   9.2534405e+00   2.0597309e+01   3.7150205e-01
   1.9078525e+00   1.7962642e+01   4.1137435e+00
   3.1879790e+00   1.0919236e+01   3.4547331e+00
   8.6778139e+00   1.7473828e+01   1.1067268e+00
   2.3054071e+00   1.9677345e+01   3.6565750e+00
   8.7769596e+00   2.0179327e+01   4.6799984e-01
   9.2454594e+00   2.0690117e+01   3.7848130e-01
   7.5418925e+00   2.2043082e+01   6.6606143e-01
   5.1551736e+00   2.0110778e+01   1.1888684e+00
   8.9081070e+00   1.8421003e+01   8.4641997e-01
   6.1742294e+00   1.7992991e+01   1.0097517e+00
   1.8762688e+00   1.7712032e+01   4.0800644e+00
   7.8594527e+00   1.6484190e+01   1.4095904e+00
   4.3725695e+00   2.2956777e+01   1.7450232e+00
   1.9882802e+00   1.8484003e+01   4.1534504e+00
   7.3254420e+00   2.1425172e+01   6.8316443e-01
   8.6306114e+00   2.4030251e+01   6.1145952e-01
   9.2509189e+00   2.0623900e+01   3.7550011e-01
   6.4012267e+00   1.7758109e+01   9.9686036e-01
   9.1664376e+00   1.9903745e+01   4.4974637e-01
   9.2460217e+00   2.0545602e+01   3.8952656e-01
   9.2393904e+00   2.0871914e+01   3.8636836e-01
   1.9227872e+00   1.8114564e+01   4.1542033e+00
   9.0525563e+00   1.9649893e+01   6.1838281e-01
   9.2012656e+00   2.0172891e+01   4.0764081e-01
   5.5339498e+00   2.5184222e+01   1.4786673e+00
   9.2555148e+00   2.0608442e+01   3.7469091e-01
   8.2201415e+00   2.1465439e+01   5.3206086e-01
   9.2307076e+00   2.0583347e+01   3.7967239e-01
   7.5528368e+00   2.4234473e+01   7.8876327e-01
   6.6764287e+00   2.1162107e+01   8.0906842e-01
   1.8746244e+00   1.3178402e+01   3.8574722e+00
   5.4652109e+00   2.5163860e+01   1.5096918e+00
   1.9817593e+00   1.8452000e+01   4.1572842e+00
   4.6677235e+00   1.0811748e+01   3.1481506e+00
   4.8147833e+00   1.1642724e+01   2.8418825e+00
   9.1796409e+00   2.0016372e+01   4.2153498e-01
   6.2759563e+00   1.9018343e+01   9.2005124e-01
   6.7276285e+00   2.4132002e+01   9.5537390e-01
   1.9329832e+00   1.5025736e+01   3.5564872e+00
   1.7424424e+00   1.6276199e+01   3.9607525e+00
   5.6241938e+00   2.4809645e+01   1.3774626e+00
   9.2529160e+00   2.0586228e+01   3.7528104e-01
   9.2474399e+00   2.0777230e+01   3.8190996e-01
   9.2077589e+00   2.0229129e+01   4.5549352e-01
   9.1035115e+00   1.9483138e+01   5.7142104e-01
   9.1660740e+00   1.9903770e+01   4.4629824e-01
   4.1459685e+00   1.9617513e+01   1.5919869e+00
   9.1988300e+00   2.0227863e+01   4.6326528e-01
   9.1620191e+00   2.1779404e+01   4.3223130e-01
   9.2413949e+00   2.0500024e+01   3.7580119e-01
   7.6248886e+00   1.9942601e+01   6.3359226e-01
   8.3900642e+00   2.0411497e+01   4.9776722e-01
   8.9092605e+00   2.2773000e+01   5.0472377e-01
   7.3953388e+00   2.5531257e+01   9.3427774e-01
   6.5805626e+00   2.5310920e+01   1.1098491e+00
   9.2536614e+00   2.0594892e+01   3.7391616e-01
   2.1360418e+00   1.3885247e+01   3.4192997e+00
   9.2555218e+00   2.0608790e+01   3.7457004e-01
   4.0704777e+00   1.9971987e+01   1.6461243e+00
   4.4950527e+00   2.1687059e+01   1.5309118e+00
   9.2549263e+00   2.0629814e+01   3.7543743e-01
   8.3003551e+00   2.2739668e+01   5.7558828e-01
   7.1465626e+00   2.5261595e+01   9.6125263e-01
   9.1875686e+00   2.0076151e+01   4.1211771e-01
   9.2547958e+00   2.0603939e+01   3.7389557e-01
   2.0998647e+00   1.2293205e+01   3.7661923e+00
   1.7498533e+00   1.6676171e+01   4.0567764e+00
   9.2276247e+00   2.0600976e+01   3.7806445e-01
   4.5419707e+00   2.3740262e+01   1.7804760e+00
   9.2435062e+00   2.0520468e+01   3.7358001e-01
   8.4778846e+00   1.7582525e+01   1.1540328e+00
   5.3333832e+00   2.0945697e+01   1.1505029e+00
   9.2214591e+00   2.0331003e+01   3.9651104e-01
   2.3002235e+00   1.4434179e+01   3.1673506e+00
   8.9388198e+00   2.2316832e+01   4.7743687e-01
   9.2513118e+00   2.0693584e+01   3.7824934e-01
   2.4556973e+00   2.0174278e+01   3.4760373e+00
   2.0763108e+00   1.2199090e+01   3.8143437e+00
   9.0768023e+00   2.1984036e+01   4.4858124e-01
   4.6829754e+00   2.4122323e+01   1.7622577e+00
   8.1564307e+00   1.8065693e+01   9.4001632e-01
   2.2921003e+00   1.6277083e+01   3.0314485e+00
   9.2128862e+00   2.0754135e+01   3.8371295e-01
   4.6126231e+00   2.4365421e+01   1.8685397e+00
   8.2099084e+00   1.9490835e+01   5.9088997e-01
   5.7891563e+00   2.0548999e+01   1.0065225e+00
   1.8280560e+00   1.3694288e+01   3.8419230e+00
   2.0351551e+00   1.6400578e+01   3.3847349e+00
   3.9613433e+00   2.1756168e+01   1.8526912e+00
   4.8706558e+00   1.3175256e+01   2.3269212e+00
   8.7621736e+00   2.0519796e+01   4.4136128e-01
   9.2481972e+00   2.0854874e+01   3.8514037e-01
   2.0072857e+00   1.2455252e+01   3.8312126e+00
   9.2554842e+00   2.0608444e+01   3.7462895e-01
   4.4809975e+00   2.2738032e+01   1.6459879e+00
   9.2503470e+00   2.0617224e+01   3.7540648e-01
   5.1362252e+00   2.4814104e+01   1.6176044e+00
   2.8054290e+00   2.1203524e+01   3.1200436e+00
   8.2393834e+00   1.8733245e+01   7.3706589e-01
   9.2551547e+00   2.0605788e+01   3.7476280e-01
   9.2543290e+00   2.0673631e+01   3.7727265e-01
   9.2549097e+00   2.0601377e+01   3.7570027e-01
   5.6855198e+00   2.3937288e+01   1.2387455e+00
   1.7920055e+00   1.6722586e+01   3.9275047e+00
   9.2542228e+00   2.0594565e+01   3.7726986e-01
   8.8413004e+00   1.8215320e+01   9.2271567e-01
   8.2699023e+00   2.2287612e+01   5.5841474e-01
   9.1865937e+00   2.0050395e+01   4.4490324e-01
   9.2552557e+00   2.0609854e+01   3.7461582e-01
   9.2328580e+00   2.0446249e+01   3.7019761e-01
   9.2460202e+00   2.0532146e+01   3.7758566e-01
   6.7161403e+00   1.3407015e+01   2.2609564e+00
   1.6842445e+00   1.4905469e+01   3.9993040e+00
   9.2283788e+00   2.0381726e+01   3.9514762e-01
   2.5670235e+00   1.6704644e+01   2.7212595e+00
   9.2110937e+00   2.0239559e+01   4.2762392e-01
   9.2289241e+00   2.0415051e+01   3.7112086e-01
   9.2358361e+00   2.0441590e+01   4.0504533e-01
   1.9810917e+00   1.6045492e+01   3.4599119e+00
   9.2458856e+00   2.0535003e+01   3.7433126e-01
   6.3436210e+00   1.6603313e+01   1.2061439e+00
   9.1846662e+00   2.0038815e+01   4.5144456e-01
   9.1695391e+00   2.1162629e+01   4.0380451e-01
   9.1993368e+00   2.0164653e+01   4.0521260e-01
   9.1576489e+00   2.0447262e+01   3.9900863e-01
   8.9836590e+00   1.9630428e+01   6.1869493e-01
   9.2475857e+00   2.0547719e+01   3.7375935e-01
   9.2171099e+00   2.0303982e+01   3.9076513e-01
   9.1438369e+00   1.9748073e+01   5.0870858e-01
   8.7548926e+00   2.0399503e+01   4.5031068e-01
   8.8478491e+00   1.9901830e+01   4.9219885e-01
   3.1651542e+00   1.0715529e+01   3.5330442e+00
   9.2010681e+00   2.0171621e+01   4.0740074e-01
   9.2202238e+00   2.0325209e+01   3.9235476e-01
   3.8865012e+00   2.0499917e+01   1.7822897e+00
   9.2554377e+00   2.0607251e+01   3.7502331e-01
   8.1504116e+00   2.3298430e+01   6.2876250e-01
   3.7891931e+00   2.0046923e+01   1.8151730e+00
   9.1881945e+00   2.0063550e+01   4.3873738e-01
   9.2317948e+00   2.0436727e+01   3.7109069e-01
   9.2242943e+00   2.1265515e+01   4.0432183e-01
   4.5679325e+00   2.3985080e+01   1.8134678e+00
   8.6130026e+00   2.3385415e+01   5.7133066e-01
   9.2539242e+00   2.0610988e+01   3.7476320e-01
   8.9995027e+00   2.0753703e+01   4.0721362e-01
   2.8371732e+00   1.5918138e+01   2.5190392e+00
   8.6075553e+00   2.0122631e+01   4.8966613e-01
   5.2403665e+00   2.4871590e+01   1.5702444e+00
   2.0347567e+00   1.8684031e+01   4.0778378e+00
   9.2411896e+00   2.0493669e+01   3.7817731e-01
   7.1599781e+00   2.1432445e+01   7.1504137e-01
   9.0128498e+00   2.2784550e+01   4.9572145e-01
   9.2457252e+00   2.0534468e+01   3.7516098e-01
   9.2212567e+00   2.0994507e+01   3.9265536e-01
   3.6632771e+00   1.4861125e+01   2.1822030e+00
   2.0307364e+00   1.4624586e+01   3.4580306e+00
   8.2895743e+00   2.4212991e+01   6.6809561e-01
   9.2551650e+00   2.0606629e+01   3.7389746e-01
   9.2493559e+00   2.0561881e+01   3.7434488e-01
   9.2180091e+00   2.0570050e+01   3.8222943e-01
   7.0281239e+00   2.5447806e+01   1.0077627e+00
   5.6075938e+00   2.5254347e+01   1.4569413e+00
   9.2553669e+00   2.0606912e+01   3.7477570e-01
   8.2620320e+00   2.4140285e+01   6.6684600e-01
   4.0711698e+00   2.1621092e+01   1.7663842e+00
   6.6500568e+00   2.5604028e+01   1.1257261e+00
   9.1176014e+00   1.9567705e+01   5.4033923e-01
   9.2280798e+00   2.0585932e+01   3.8043753e-01
   1.8441150e+00   1.7560397e+01   4.1321616e+00
   7.0886228e+00   1.7604839e+01   9.4942149e-01
   5.0706573e+00   1.5977526e+01   1.5309513e+00
   9.1466756e+00   1.9759165e+01   4.8928413e-01
   8.3926760e+00   2.1932358e+01   5.2454520e-01
   2.4080141e+00   1.7193944e+01   2.8900726e+00
   8.5783373e+00   2.2406216e+01   5.2189504e-01
   9.2400204e+00   2.0476282e+01   3.8768768e-01
   1.7992096e+00   1.3436831e+01   3.9222417e+00
   9.1918839e+00   2.0111372e+01   4.0901947e-01
   6.9612072e+00   2.5292973e+01   1.0079071e+00
   1.9609298e+00   1.8341801e+01   4.1607997e+00
   9.1097084e+00   1.9522319e+01   5.6108334e-01
   2.4940316e+00   2.0006611e+01   3.2770814e+00
   9.2196048e+00   2.0328113e+01   3.8582317e-01
   2.1645845e+00   1.6122073e+01   3.1945689e+00
   9.2551335e+00   2.0606029e+01   3.7525559e-01
   5.1867153e+00   2.4935741e+01   1.6147584e+00
   8.5735944e+00   2.3640369e+01   5.9255005e-01
   9.2554515e+00   2.0608000e+01   3.7469480e-01
   9.1793536e+00   2.0509096e+01   3.9275406e-01
   9.0952942e+00   2.0397677e+01   4.1250037e-01
   8.9358127e+00   2.2783983e+01   5.0283823e-01
   2.1322606e+00   1.8917062e+01   3.7879012e+00
   1.9971448e+00   1.8504985e+01   4.1113914e+00
   9.2422868e+00   2.0500210e+01   3.7920017e-01
   9.1328003e+00   1.9658378e+01   5.0398109e-01
   9.2301094e+00   2.0422965e+01   3.7153232e-01
   3.0738793e+00   1.9558965e+01   2.3330607e+00
   8.8153174e+00   2.2222151e+01   4.8592780e-01
   8.8575939e+00   2.1252205e+01   4.3834282e-01
   2.9997812e+00   2.1400742e+01   2.8162216e+00
   9.2468730e+00   2.0543433e+01   3.7327086e-01
   9.2545554e+00   2.0604307e+01   3.7258338e-01
   9.2122828e+00   2.0258559e+01   4.0102730e-01
   8.4927604e+00   2.3674581e+01   6.0420581e-01
   9.1362400e+00   1.9911141e+01   5.5239184e-01
   8.4442422e+00   1.6672509e+01   1.3383710e+00
   6.5214629e+00   1.9899460e+01   8.3884777e-01
   9.1971467e+00   2.0144536e+01   4.0797776e-01
   9.1940154e+00   2.0637492e+01   3.8302197e-01
   5.1990236e+00   2.2470123e+01   1.2868630e+00
   2.2809153e+00   1.2135384e+01   3.6286259e+00
   7.2116368e+00   1.4093657e+01   2.0778138e+00
   6.9473194e+00   1.8892002e+01   8.0379385e-01
   8.3598996e+00   2.1765422e+01   5.2209531e-01
   9.2554871e+00   2.0608817e+01   3.7428380e-01
   9.2267005e+00   2.0373313e+01   3.9173943e-01
   7.4651471e+00   2.0130637e+01   6.5760130e-01
   9.1902439e+00   2.1236371e+01   4.0525890e-01
   6.9573805e+00   2.5316541e+01   1.0112493e+00
   4.2039110e+00   2.2470411e+01   1.7809547e+00
   9.2552699e+00   2.0618066e+01   3.7494334e-01
   9.2257578e+00   2.0389047e+01   3.7359400e-01
   8.1477724e+00   2.0470469e+01   5.3477163e-01
   9.2536516e+00   2.0591393e+01   3.7721316e-01
   9.2542016e+00   2.0613259e+01   3.7488357e-01
   2.4367119e+00   1.7285471e+01   2.8582296e+00
   2.1913546e+00   1.9290369e+01   3.8268173e+00
   9.0257921e+00   1.9008423e+01   6.8247271e-01
   7.8914332e+00   2.5184359e+01   8.0666638e-01
   2.6818621e+00   2.0878427e+01   3.2504726e+00
   1.9803289e+00   1.8447450e+01   4.1612773e+00
   1.6721728e+00   1.5472550e+01   4.0402846e+00
   9.2557663e+00   2.0604559e+01   3.7833998e-01
   9.2544491e+00   2.0600241e+01   3.7430468e-01
   9.2237867e+00   2.0349676e+01   3.9493996e-01
   6.5125407e+00   1.6558468e+01   1.2154173e+00
   2.4998297e+00   1.7790734e+01   2.8025165e+00
   6.5164107e+00   1.2692707e+01   2.4738852e+00
   9.1975906e+00   2.0152168e+01   4.1016927e-01
   3.3595223e+00   1.1665117e+01   3.1483887e+00
   5.2199468e+00   2.2832963e+01   1.3100801e+00
   8.3656876e+00   1.6659978e+01   1.3765369e+00
   2.3867283e+00   1.9933698e+01   3.5377380e+00
   9.2545313e+00   2.0611169e+01   3.7475744e-01
   8.8561658e+00   2.0762343e+01   4.2972501e-01
   9.2323344e+00   2.0414926e+01   3.9125790e-01
   9.2544299e+00   2.0654946e+01   3.7649468e-01
   9.2167706e+00   2.0882117e+01   3.8835121e-01
   9.2461611e+00   2.0536433e+01   3.7415063e-01
   9.2305020e+00   2.0398737e+01   3.9379875e-01
   3.4262231e+00   1.2773919e+01   2.7834939e+00
   4.6313990e+00   1.7953299e+01   1.4131894e+00
   8.9363414e+00   2.0266112e+01   4.4126239e-01
   9.2421819e+00   2.0508817e+01   3.7436650e-01
   9.2526231e+00   2.0662940e+01   3.7691818e-01
   9.2272561e+00   2.0374964e+01   3.9465273e-01
   9.1906030e+00   2.0084069e+01   4.5849031e-01
   7.6127997e+00   2.2642911e+01   6.8139439e-01
   9.1920818e+00   2.1097434e+01   3.9915666e-01
   8.9372813e+00   2.3183083e+01   5.2553112e-01
   9.1744476e+00   1.9965755e+01   4.7712415e-01
   9.1665241e+00   1.9902708e+01   4.5237468e-01
   9.0951833e+00   2.0445634e+01   4.0679241e-01
   1.9584653e+00   1.8329542e+01   4.1615119e+00
   8.3452832e+00   2.4622108e+01   6.9065764e-01
   9.0528860e+00   1.9186133e+01   6.5607946e-01
   8.4645812e+00   1.9302720e+01   6.0232816e-01
   9.2401329e+00   2.0474672e+01   3.8867955e-01
   9.2218214e+00   2.0566454e+01   3.8200168e-01
   8.7324227e+00   2.0247273e+01   4.6418208e-01
   3.0739199e+00   1.8738850e+01   2.2769288e+00
   3.8645481e+00   2.3141795e+01   2.2158251e+00
   8.4502314e+00   2.4205044e+01   6.4559131e-01
   9.2288165e+00   2.1296770e+01   4.0545938e-01
   8.1725088e+00   1.6509657e+01   1.4321740e+00
   2.7630421e+00   1.9676812e+01   2.6825649e+00
   9.2291394e+00   2.0599070e+01   3.7845358e-01
   9.1979563e+00   2.0563375e+01   3.8484966e-01
   9.2367541e+00   2.0465377e+01   3.7558824e-01
   9.2212549e+00   2.0339674e+01   3.8676682e-01
   9.2555241e+00   2.0608723e+01   3.7455899e-01
   6.1701991e+00   1.3351762e+01   2.2504660e+00
   5.4436824e+00   1.2687535e+01   2.4571667e+00
   9.2516838e+00   2.0571509e+01   3.8048604e-01
   8.6928166e+00   2.0222097e+01   4.7110167e-01
   9.2537319e+00   2.0593001e+01   3.7603661e-01
   9.1381435e+00   1.9695255e+01   4.9829744e-01
   9.2284172e+00   2.0373774e+01   4.0634899e-01
   9.2490917e+00   2.0556150e+01   3.7730723e-01
   5.2466149e+00   1.6109543e+01   1.4660785e+00
   6.9127975e+00   1.6774736e+01   1.1737561e+00
   6.5971493e+00   2.5451618e+01   1.1214855e+00
   9.0061443e+00   2.0385231e+01   4.2426149e-01
   9.2553163e+00   2.0607444e+01   3.7440020e-01
   6.0868620e+00   2.4671845e+01   1.1855800e+00
   9.1927561e+00   2.0643049e+01   3.8233716e-01
   1.8215196e+00   1.5601701e+01   3.7291621e+00
   5.5055853e+00   2.2409882e+01   1.1735841e+00
   9.2544254e+00   2.0599347e+01   3.7474494e-01
   9.1296880e+00   1.9685159e+01   5.6401496e-01
   9.2322953e+00   2.0439262e+01   3.7187543e-01
   9.2015163e+00   2.0183461e+01   4.0596593e-01
   7.9820929e+00   2.4718181e+01   7.5226666e-01
   5.5307454e+00   2.0923832e+01   1.0890793e+00
   1.7114615e+00   1.5456526e+01   3.9480854e+00
   7.1307987e+00   2.3470458e+01   8.2081461e-01
   9.1494878e+00   2.0483644e+01   3.9754603e-01
   2.7086027e+00   1.9733603e+01   2.7669653e+00
   3.3510351e+00   2.2166054e+01   2.5439127e+00
   5.5572069e+00   1.1456796e+01   2.8659780e+00
   9.2362994e+00   2.1124527e+01   3.9735093e-01
   8.6777725e+00   2.2661982e+01   5.2309012e-01
   8.5831743e+00   2.2285726e+01   5.1527605e-01
   9.2444574e+00   2.0518664e+01   3.7801220e-01
   8.9629448e+00   2.2967514e+01   5.1040416e-01
   1.9913879e+00   1.8498811e+01   4.1517317e+00
   9.1838425e+00   2.0032649e+01   4.5158331e-01
   9.2541095e+00   2.0613336e+01   3.7490121e-01
   3.4124100e+00   1.9789248e+01   2.0604928e+00
   7.4953129e+00   1.8172836e+01   8.2038604e-01
   9.2072372e+00   2.0227212e+01   4.0023606e-01
   8.4165294e+00   1.9749828e+01   5.4495691e-01
   9.2549135e+00   2.0602992e+01   3.7533368e-01
   9.2528190e+00   2.0590894e+01   3.7255097e-01
   9.2386529e+00   2.0465071e+01   3.8785530e-01
   8.7516803e+00   1.9677367e+01   5.4546734e-01
   9.2460629e+00   2.0613676e+01   3.7571557e-01
   6.2266831e+00   2.4702607e+01   1.1445509e+00
   1.7294205e+00   1.4969862e+01   3.9016018e+00
   9.2548208e+00   2.0602226e+01   3.7546280e-01
   6.5064556e+00   2.2683922e+01   9.1076838e-01
   9.2546087e+00   2.0600801e+01   3.7466445e-01
   9.1908673e+00   2.0099556e+01   4.1050964e-01
   1.9613937e+00   1.6167149e+01   3.4968114e+00
   6.2917058e+00   2.5269363e+01   1.1924519e+00
   8.9092370e+00   1.8503904e+01   8.4508502e-01
   9.0717962e+00   2.0542190e+01   3.9959314e-01
   7.1681797e+00   1.3817395e+01   2.1559873e+00
   9.2557001e+00   2.0607199e+01   3.7643902e-01
   2.5084482e+00   1.2021297e+01   3.4758148e+00
   8.7477895e+00   2.0125224e+01   4.7522809e-01
   8.3009930e+00   1.9248769e+01   6.0221412e-01
   9.2545406e+00   2.0599946e+01   3.7555500e-01
   9.2530502e+00   2.0586659e+01   3.7561535e-01
   8.8426149e+00   2.2741818e+01   5.0909396e-01
   9.0986767e+00   1.9436784e+01   5.5734836e-01
   3.5103788e+00   1.8180449e+01   1.9399692e+00
   6.8673625e+00   2.4291366e+01   9.3520733e-01
   9.2372152e+00   2.0443630e+01   4.0129127e-01
   2.1482995e+00   1.5961852e+01   3.2200673e+00
   9.2378567e+00   2.0477174e+01   3.7379957e-01
   9.1992592e+00   2.0161229e+01   4.6609659e-01
   9.2517447e+00   2.0586144e+01   3.7028871e-01
   9.0057097e+00   2.1510538e+01   4.3339778e-01
   3.1754129e+00   2.2055254e+01   2.7734384e+00
   9.0899987e+00   1.9419986e+01   6.0938314e-01
   9.2554017e+00   2.0608855e+01   3.7459062e-01
   8.6538935e+00   2.0396221e+01   4.6229761e-01
   9.2555666e+00   2.0616285e+01   3.7486003e-01
   7.5173571e+00   2.5234815e+01   8.8003630e-01
   9.2504450e+00   2.0559707e+01   3.8224730e-01
   9.2429703e+00   2.0514179e+01   3.7514815e-01
   4.9474885e+00   2.3323333e+01   1.4748729e+00
   9.2496628e+00   2.0560882e+01   3.7666967e-01
   9.2390997e+00   2.0483333e+01   3.7547198e-01
   7.1950812e+00   2.5593149e+01   9.8482565e-01
   8.4451533e+00   1.7627875e+01   1.1422233e+00
   8.1155199e+00   1.6092682e+01   1.5388494e+00
   9.2502791e+00   2.0563762e+01   3.7837927e-01
   9.2548911e+00   2.0603729e+01   3.7443166e-01
   9.2465947e+00   2.0542405e+01   3.7309990e-01
   9.1062432e+00   1.9498217e+01   5.6459416e-01
   7.8911916e+00   2.4943691e+01   7.8576481e-01
   8.2727273e+00   1.6224817e+01   1.4724575e+00
   2.1082321e+00   1.5702453e+01   3.2816549e+00
   9.2432448e+00   2.0755488e+01   3.8126204e-01
   9.2306978e+00   2.0430263e+01   3.7010603e-01
   9.2519565e+00   2.0574015e+01   3.7997911e-01
   9.2036066e+00   2.1389398e+01   4.1120438e-01
   6.2867880e+00   2.5546199e+01   1.2318189e+00
   9.2545239e+00   2.0630638e+01   3.7549663e-01
   2.0117797e+00   1.3973567e+01   3.5572533e+00
   9.1035539e+00   2.0416596e+01   4.0886801e-01
   3.4834533e+00   1.0835670e+01   3.3780076e+00
   8.3472265e+00   2.0388789e+01   5.0492408e-01
   8.8052436e+00   2.2450395e+01   4.9792233e-01
   8.7412332e+00   2.1931848e+01   4.8040587e-01
   8.5453858e+00   2.3628686e+01   5.9500262e-01
   9.1542878e+00   2.0541416e+01   3.9100459e-01
   8.1608950e+00   2.3736394e+01   6.5306291e-01
   9.1920570e+00   2.0542393e+01   3.8740040e-01
   9.1936151e+00   2.0112914e+01   4.6100090e-01
   9.2524854e+00   2.0581414e+01   3.7758378e-01
   9.1570308e+00   2.1484320e+01   4.1877139e-01
   9.2342338e+00   2.0449134e+01   3.7413743e-01
   1.8993388e+00   1.7938171e+01   4.1378401e+00
   9.2531588e+00   2.0586423e+01   3.7781178e-01
   9.2450122e+00   2.0597466e+01   3.7674626e-01
   7.3733504e+00   2.0183274e+01   6.7326103e-01
   9.2518541e+00   2.0576431e+01   3.7606664e-01
   4.7668769e+00   1.8386174e+01   1.3442369e+00
   9.2504771e+00   2.0562336e+01   3.7998250e-01
   9.2279585e+00   2.0366832e+01   4.1059940e-01
   9.2518400e+00   2.0575433e+01   3.7792645e-01
   6.0706985e+00   2.3631413e+01   1.0883833e+00
   4.5854962e+00   1.2213852e+01   2.6818073e+00
   2.8634745e+00   1.5758430e+01   2.5129622e+00
   9.2541403e+00   2.0596691e+01   3.7563869e-01
   8.4919508e+00   1.6841804e+01   1.2942273e+00
   3.2785723e+00   1.6384504e+01   2.1697651e+00
   9.1365445e+00   1.9743050e+01   5.5848983e-01
   3.6139651e+00   2.0942660e+01   2.0133449e+00
   7.8827705e+00   2.4765535e+01   7.7307461e-01
   9.2407807e+00   2.0496637e+01   3.7515595e-01
   9.1091145e+00   1.9516783e+01   5.6012447e-01
   8.4198294e+00   2.1316158e+01   4.9837003e-01
   9.2552874e+00   2.0607378e+01   3.7413451e-01
   9.2513982e+00   2.0618007e+01   3.7524166e-01
   9.2135269e+00   2.0270841e+01   3.9681538e-01
   8.9337471e+00   2.3162711e+01   5.2451739e-01
   5.0800093e+00   1.9922474e+01   1.2121649e+00
   9.1686042e+00   1.9917029e+01   4.5603502e-01
   9.2535650e+00   2.0608374e+01   3.7482026e-01
   2.6640615e+00   2.0367960e+01   3.0390006e+00
   9.2204680e+00   2.0336284e+01   3.8438876e-01
   2.3264699e+00   1.9336180e+01   3.3883912e+00
   3.1520367e+00   2.1948137e+01   2.7665453e+00
   1.7430025e+00   1.6563087e+01   4.0426338e+00
   7.3477295e+00   2.5018477e+01   8.9531559e-01
   5.8507212e+00   2.4573429e+01   1.2551160e+00
   5.7962383e+00   2.4107978e+01   1.2176748e+00
   2.0537152e+00   1.7841909e+01   3.5281171e+00
   7.2777526e+00   2.4423181e+01   8.5670195e-01
   1.9132442e+00   1.3903742e+01   3.6949180e+00
   8.4578520e+00   1.9683466e+01   5.4734566e-01
   9.0136229e+00   2.1759905e+01   4.4402752e-01
   8.6937956e+00   2.0588270e+01   4.5116544e-01
   3.4267740e+00   1.6380699e+01   2.0830279e+00
   6.0549627e+00   2.1206700e+01   9.5584852e-01
   6.2970181e+00   1.8148273e+01   9.7140959e-01
   9.2504192e+00   2.0564625e+01   3.7837577e-01
   9.2554849e+00   2.0608211e+01   3.7461701e-01
   2.0373837e+00   1.8694855e+01   4.0732381e+00
   9.2530798e+00   2.0580746e+01   3.8085136e-01
   8.7004286e+00   2.0773547e+01   4.5189699e-01
   1.7070679e+00   1.5600201e+01   3.9653045e+00
   7.5791963e+00   1.8441588e+01   7.6979752e-01
   2.0207423e+00   1.2455754e+01   3.8148462e+00
   6.8419772e+00   2.4928897e+01   1.0001799e+00
   6.5240722e+00   2.5591350e+01   1.1614670e+00
   5.7529410e+00   1.7457992e+01   1.1531001e+00
   2.1222617e+00   1.8298957e+01   3.5023232e+00
   7.6846754e+00   2.4767224e+01   8.0792179e-01
   9.2506285e+00   2.0567785e+01   3.7742562e-01
   6.6316045e+00   2.5034466e+01   1.0657105e+00
   8.4654850e+00   2.3925483e+01   6.2457284e-01
   9.2237286e+00   2.0337183e+01   4.1907916e-01
   9.2479892e+00   2.0717300e+01   3.7941772e-01
   9.2521902e+00   2.0576237e+01   3.7973812e-01
   5.0800965e+00   1.1456405e+01   2.8849345e+00
   8.6446267e+00   2.3807722e+01   5.9477288e-01
   9.2539137e+00   2.0594558e+01   3.7606933e-01
   9.2408408e+00   2.0497318e+01   3.7606032e-01
   9.2474371e+00   2.0537470e+01   3.8204597e-01
   2.4141160e+00   1.2833332e+01   3.3433751e+00
   2.5200804e+00   1.1359093e+01   3.6661951e+00
   7.2301689e+00   1.9708324e+01   7.1281205e-01
   3.1921143e+00   1.1670566e+01   3.2091542e+00
   1.7809179e+00   1.3576281e+01   3.9295466e+00
   3.0820463e+00   1.0758845e+01   3.5531816e+00
   6.7882085e+00   2.0050164e+01   7.8391511e-01
   9.2324032e+00   2.1119903e+01   3.9738226e-01
   2.0301335e+00   1.8534409e+01   3.9530321e+00
   7.8760056e+00   2.4930210e+01   7.8733951e-01
   9.2543840e+00   2.0603810e+01   3.7202061e-01
   7.7448334e+00   2.4801111e+01   7.9997760e-01
   7.5484689e+00   2.2868721e+01   7.0435751e-01
   9.2268719e+00   2.0597273e+01   3.7880219e-01
   8.7569709e+00   2.0354746e+01   4.5241212e-01
   4.8263698e+00   1.0892714e+01   3.1015966e+00
   9.2267245e+00   2.1051094e+01   3.9475255e-01
   2.1536334e+00   1.9162021e+01   3.8978547e+00
   3.8871116e+00   2.1849227e+01   1.9169933e+00
