# Supplementary material for: Rethinking Colour Constancy
Source: PLoS One. 2015 Sep 10;10(9):e0135029. doi: 10.1371/journal.pone.0135029 (PMC4565710; doi:10.1371/journal.pone.0135029)
Supplement: S1 Dataset — (ZIP) [file pone.0135029.s002.zip › 5-TransitionMetamerReflectanceData/NtoG_20munsells/targetXYZ_9.txt]

   1.4124889e+00   8.6847038e+00   4.3639224e+00
   3.9245714e+00   1.9702381e+01   1.5024910e+00
   1.8609690e+00   1.6710675e+01   2.6785753e+00
   7.9696447e-01   1.1254738e+01   4.6941578e+00
   7.7509222e-01   1.1267761e+01   4.6967012e+00
   7.5242963e+00   1.7407307e+01   4.6895824e-01
   6.9195908e+00   1.9833960e+01   6.3202217e-01
   6.8516664e+00   1.9869133e+01   6.5134281e-01
   7.5009723e+00   1.7334265e+01   4.9572327e-01
   6.7959626e+00   1.9808202e+01   6.8186378e-01
   5.4938018e+00   1.7538079e+01   2.0785730e+00
   7.5299137e+00   1.7509576e+01   4.6392807e-01
   4.3640861e+00   7.9434816e+00   2.9970340e+00
   4.0996313e+00   1.4974423e+01   3.2808510e+00
   7.4370262e+00   1.8340561e+01   5.0085521e-01
   4.0931215e+00   8.5186810e+00   3.3196972e+00
   8.1699841e-01   1.1709068e+01   4.5891590e+00
   3.0603662e+00   1.9113663e+01   1.8030359e+00
   7.5012698e+00   1.8021635e+01   4.8178076e-01
   1.1145123e+00   9.6628439e+00   4.5154767e+00
   7.5946375e-01   1.0885873e+01   4.6670152e+00
   6.4150538e+00   2.0534314e+01   7.5673169e-01
   8.4147718e-01   1.1933707e+01   4.4806410e+00
   8.6863040e-01   1.2199664e+01   4.3812604e+00
   6.3162786e+00   1.7327764e+01   1.6683327e+00
   7.9803682e-01   1.1362503e+01   4.7020284e+00
   8.1838623e-01   1.1693998e+01   4.5775632e+00
   2.7973989e+00   1.7689494e+01   2.3366322e+00
   7.5351397e+00   1.7863853e+01   4.7241740e-01
   7.8705052e-01   1.1217517e+01   4.6920642e+00
   7.8942208e-01   1.1411186e+01   4.6954299e+00
   7.4094130e+00   1.8536620e+01   5.1117717e-01
   7.8392662e-01   1.1360210e+01   4.7035172e+00
   7.5192366e+00   1.7383545e+01   4.7292216e-01
   5.8861625e+00   2.0467698e+01   9.1432885e-01
   6.9197917e+00   1.9868122e+01   6.3716485e-01
   2.9690312e+00   1.7806391e+01   2.3051689e+00
   7.4701146e+00   1.6776941e+01   5.4421922e-01
   1.0067960e+00   1.3180167e+01   3.9654639e+00
   8.5663183e-01   1.2098140e+01   4.4393394e+00
   6.8628608e+00   1.8948306e+01   8.2099503e-01
   1.0043994e+00   1.3236498e+01   4.0166112e+00
   7.5297152e+00   1.7459509e+01   4.6378623e-01
   6.1050867e+00   2.0116116e+01   9.1923403e-01
   1.2971808e+00   1.4799474e+01   3.4202517e+00
   5.9151377e+00   2.0628107e+01   8.7105989e-01
   8.2797318e-01   1.1315633e+01   4.6939479e+00
   6.8366297e+00   1.3307189e+01   1.4060658e+00
   8.2525322e-01   1.1439563e+01   4.6944830e+00
   3.2989803e+00   1.5320892e+01   3.3790272e+00
   1.0941491e+00   1.3787954e+01   3.7864139e+00
   1.0652257e+00   9.7327845e+00   4.5298686e+00
   7.8475685e-01   1.1342122e+01   4.7020980e+00
   4.6887120e+00   2.0620358e+01   1.1753474e+00
   7.8354159e-01   1.1293572e+01   4.6983264e+00
   8.2103212e-01   1.1750098e+01   4.5746694e+00
   1.5474618e+00   7.1035715e+00   4.1314818e+00
   6.8306175e+00   1.5000178e+01   1.5179615e+00
   3.4152345e+00   1.9485187e+01   1.6355509e+00
   1.0591431e+00   1.1017800e+01   4.6330450e+00
   1.6486874e+00   1.6019012e+01   2.9036544e+00
   7.5323927e+00   1.7733551e+01   4.6426719e-01
   7.8877686e-01   1.1402383e+01   4.6993019e+00
   9.4037565e-01   1.2774947e+01   4.1575028e+00
   1.3793260e+00   1.5146046e+01   3.2885209e+00
   2.8810971e+00   1.8338756e+01   2.0402372e+00
   2.0260312e+00   1.7110558e+01   2.5103567e+00
   2.8404204e+00   1.3689445e+01   3.9181720e+00
   3.4884616e+00   1.9647022e+01   1.5982413e+00
   7.2496937e+00   1.7175459e+01   7.9175131e-01
   8.0551519e-01   1.1593117e+01   4.6271638e+00
   4.3563950e+00   2.0263344e+01   1.2953024e+00
   2.5565922e+00   1.7988658e+01   2.1534842e+00
   1.5864968e+00   1.2230389e+01   4.4598735e+00
   8.5431934e-01   1.2075157e+01   4.4377384e+00
   3.1334609e+00   1.5863103e+01   3.1772346e+00
   1.0212035e+00   1.3350450e+01   3.9605161e+00
   1.2965345e+00   1.4758956e+01   3.3859728e+00
   3.7850305e+00   2.0023501e+01   1.4857001e+00
   7.4722821e+00   1.7109474e+01   5.2829636e-01
   6.3678720e+00   1.6539095e+01   1.7969000e+00
   8.3388146e-01   1.1883207e+01   4.5091812e+00
   1.8304752e+00   1.6463094e+01   2.7098295e+00
   7.0365335e+00   1.4473128e+01   1.2388153e+00
   6.0372505e+00   2.0336283e+01   8.8844853e-01
   9.5497020e-01   1.2891800e+01   4.1526367e+00
   6.9211739e+00   1.9225044e+01   7.0720667e-01
   3.1700843e+00   1.5302210e+01   3.4007507e+00
   9.5366034e-01   1.2691231e+01   4.1673948e+00
   8.1622561e-01   1.1712857e+01   4.5768169e+00
   8.0455029e-01   1.1580754e+01   4.6318350e+00
   7.1905757e+00   1.5931739e+01   1.0140851e+00
   2.2850827e+00   6.6746503e+00   3.8449526e+00
   7.1514940e+00   1.8102835e+01   7.3531358e-01
   7.3982251e+00   1.8428725e+01   5.0358291e-01
   1.4661768e+00   1.1425442e+01   4.5488767e+00
   2.5920597e+00   1.8047312e+01   2.1322349e+00
   5.7042522e+00   2.0711450e+01   9.1785472e-01
   1.0424255e+00   1.1600573e+01   4.6385401e+00
   3.9061736e+00   2.0048172e+01   1.4284264e+00
   7.5502880e+00   1.7739968e+01   4.6635831e-01
   1.2275603e+00   1.4267319e+01   3.5443409e+00
   6.7548224e+00   1.9443144e+01   7.6840398e-01
   5.9876830e+00   1.9918349e+01   1.0392110e+00
   9.0954265e-01   1.1607387e+01   4.6622317e+00
   5.7884528e+00   1.8403276e+01   1.6672697e+00
   1.0027255e+00   1.3138396e+01   3.9841597e+00
   8.1078043e-01   1.0341153e+01   4.6169434e+00
   7.4935431e+00   1.8102219e+01   4.8587087e-01
   2.2438415e+00   7.8720162e+00   4.0534454e+00
   7.2323536e+00   1.8389560e+01   6.0860488e-01
   1.6156491e+00   1.5973597e+01   2.9515366e+00
   3.6566765e+00   1.6652103e+01   2.8443003e+00
   8.8138385e-01   1.1972845e+01   4.4705718e+00
   8.1507991e-01   1.0869825e+01   4.6613307e+00
   4.4402746e+00   1.3060790e+01   3.4317625e+00
   8.5617544e-01   1.2083774e+01   4.4569162e+00
   2.1156644e+00   1.7347342e+01   2.4377444e+00
   7.8206836e-01   1.1262293e+01   4.6959328e+00
   4.8350799e+00   1.0050805e+01   3.0724663e+00
   3.8583621e+00   7.3861503e+00   3.2218136e+00
   7.4082770e+00   1.7822695e+01   5.4152576e-01
   1.9063218e+00   1.6792617e+01   2.6215783e+00
   9.8416170e-01   8.3077235e+00   4.3931472e+00
   9.8817855e-01   1.2789398e+01   4.1426682e+00
   5.2011713e+00   2.0056449e+01   1.2434061e+00
   5.8075925e+00   1.0553313e+01   2.2677984e+00
   4.0943183e+00   2.0173598e+01   1.3616919e+00
   7.8161903e-01   1.1324160e+01   4.7008265e+00
   3.1806988e+00   1.9328765e+01   1.7544090e+00
   8.0009718e-01   1.1533424e+01   4.6504304e+00
   8.1476635e-01   1.1691377e+01   4.5919006e+00
   5.2269016e+00   2.0697815e+01   1.0362953e+00
   7.5366595e-01   1.0677041e+01   4.6500604e+00
   2.6804905e+00   1.8284448e+01   2.0492532e+00
   7.8072553e-01   1.1236991e+01   4.6940039e+00
   6.0545706e+00   2.0716039e+01   8.3647198e-01
   4.3465388e+00   1.9661255e+01   1.5087929e+00
   1.1352851e+00   1.3949044e+01   3.6801373e+00
   8.5884659e-01   1.2130756e+01   4.4141033e+00
   3.7453706e+00   1.7204154e+01   2.6160736e+00
   9.8772741e-01   1.3126926e+01   4.0551386e+00
   2.3560088e+00   1.7805432e+01   2.2517226e+00
   4.7682391e+00   2.0352372e+01   1.2021135e+00
   1.3036001e+00   8.8406217e+00   4.4020784e+00
   2.3650146e+00   1.7936801e+01   2.2554430e+00
   7.5458509e+00   1.7806424e+01   4.6791140e-01
   7.4371355e+00   1.6613293e+01   5.9343442e-01
   2.4748006e+00   1.4857386e+01   3.5546809e+00
   6.2311973e+00   1.9289009e+01   1.1503488e+00
   4.8718008e+00   2.0740514e+01   1.1335143e+00
   7.9818341e-01   1.0111884e+01   4.5975400e+00
   7.9513463e-01   1.1376441e+01   4.7032842e+00
   8.2445418e-01   9.5821741e+00   4.5460112e+00
   8.0460841e-01   1.1585009e+01   4.6260622e+00
   7.7151059e-01   1.1187207e+01   4.6905484e+00
   5.0896990e+00   2.0757064e+01   1.0637273e+00
   1.3971091e+00   7.3041116e+00   4.1940770e+00
   7.2646359e+00   1.5378588e+01   9.1648560e-01
   2.2509810e+00   1.7709620e+01   2.3460278e+00
   2.9357693e+00   1.4289789e+01   3.7500694e+00
   7.4809924e+00   1.7978758e+01   4.7863673e-01
   3.2111748e+00   1.9340964e+01   1.7320619e+00
   8.0499959e-01   1.1587778e+01   4.6243338e+00
   7.4505661e+00   1.6707552e+01   5.7305510e-01
   1.0928597e+00   8.1311898e+00   4.3573859e+00
   7.9721936e-01   1.1497662e+01   4.6583701e+00
   7.2054467e+00   1.9260039e+01   5.6830559e-01
   2.8629895e+00   1.8355536e+01   2.0305951e+00
   1.3120422e+00   1.0555565e+01   4.5536504e+00
   6.5260699e+00   2.0425727e+01   7.3256325e-01
   1.1832366e+00   1.2232799e+01   4.4525885e+00
   8.1083892e-01   1.1648998e+01   4.6091112e+00
   2.2302551e+00   1.7632573e+01   2.3468242e+00
   7.8068213e-01   1.1313701e+01   4.7000469e+00
   7.9335052e-01   1.1456182e+01   4.6791539e+00
   8.1876264e-01   1.1370034e+01   4.6980889e+00
   6.9553629e+00   1.9837435e+01   6.3195338e-01
   7.4697348e+00   1.7831556e+01   4.8952119e-01
   3.4376119e+00   1.8370592e+01   2.0981754e+00
   9.9326000e-01   8.8790962e+00   4.4561076e+00
   6.9370543e+00   1.8824558e+01   7.8764203e-01
   1.3740715e+00   1.5099202e+01   3.2743141e+00
   7.6377218e-01   1.0796818e+01   4.6595001e+00
   7.1041069e+00   1.9185981e+01   6.0282329e-01
   6.1864357e+00   2.0303985e+01   8.4770306e-01
   7.0046707e+00   1.9760487e+01   6.1941771e-01
   1.5362792e+00   7.0957238e+00   4.1327679e+00
   1.9988944e+00   1.0108055e+01   4.3611825e+00
   7.5349937e+00   1.7727756e+01   4.6425212e-01
   2.6054219e+00   1.8253990e+01   2.0876437e+00
   8.0455899e-01   1.1573094e+01   4.6258050e+00
   7.8646504e-01   1.1382233e+01   4.7051202e+00
   1.7689816e+00   1.2148589e+01   4.4266756e+00
   1.0657349e+00   1.3623432e+01   3.8596612e+00
   6.6020536e+00   1.2495703e+01   1.6328846e+00
   7.8515454e-01   1.1370563e+01   4.7042659e+00
   8.1960782e-01   9.4771559e+00   4.5361772e+00
   8.1137703e-01   1.1654066e+01   4.6075785e+00
   8.0361486e-01   1.1571878e+01   4.6342938e+00
   8.3218258e-01   1.1864987e+01   4.5280968e+00
   7.9388063e-01   1.1352317e+01   4.7019905e+00
   6.8077017e+00   2.0024497e+01   6.5989799e-01
   7.8718665e-01   1.1385354e+01   4.7047964e+00
   7.5040205e+00   1.8013055e+01   4.8114903e-01
   9.6939422e-01   1.0858699e+01   4.6388384e+00
   7.9215517e-01   1.1442704e+01   4.6835795e+00
   7.5103907e+00   1.7733315e+01   4.7173654e-01
   5.3586998e+00   2.0862727e+01   1.0054034e+00
   3.6885007e+00   7.3413910e+00   3.3203752e+00
   8.5831997e-01   1.2110868e+01   4.4228977e+00
   3.0837392e+00   1.9079014e+01   1.7900547e+00
   7.9821097e-01   1.1509424e+01   4.6515822e+00
   1.5438869e+00   7.4286493e+00   4.1802568e+00
   7.5113877e+00   1.7598624e+01   4.7268514e-01
   7.5250415e+00   1.7416925e+01   4.6834537e-01
   7.5331668e-01   9.7077897e+00   4.5634919e+00
   7.8320575e-01   1.1342628e+01   4.7022016e+00
   7.4622389e+00   1.7488994e+01   5.2184059e-01
   1.1674540e+00   1.4183886e+01   3.6492201e+00
   7.5210258e+00   1.7899577e+01   4.7506598e-01
   7.7006457e-01   9.4991414e+00   4.5421732e+00
   1.4392263e+00   1.5366503e+01   3.1914258e+00
   3.7787819e+00   1.9968215e+01   1.4758225e+00
   6.9006644e+00   1.9951931e+01   6.4394977e-01
   7.4729339e+00   1.7399883e+01   5.1798096e-01
   6.2160592e+00   1.7509257e+01   1.6947605e+00
   7.2372121e+00   1.8398082e+01   6.0482368e-01
   7.5434852e+00   1.7710658e+01   4.6469317e-01
   2.3644183e+00   1.7952707e+01   2.2582361e+00
   4.7664031e+00   1.9362221e+01   1.6281970e+00
   7.8840755e-01   1.1181137e+01   4.6890396e+00
   8.0174834e-01   1.1550443e+01   4.6430510e+00
   9.7716793e-01   1.1369339e+01   4.6633004e+00
   7.3394151e+00   1.8765273e+01   5.3004957e-01
   8.3989885e-01   1.1940606e+01   4.5049740e+00
   7.5083042e+00   1.7890590e+01   4.7224356e-01
   7.8456447e-01   1.1338975e+01   4.7018571e+00
   8.1598253e-01   1.1700586e+01   4.5915720e+00
   6.1128464e+00   2.0453991e+01   8.4387832e-01
   1.3169973e+00   7.5397792e+00   4.2431600e+00
   8.5090493e-01   1.2035625e+01   4.4741849e+00
   7.5351092e+00   1.7851782e+01   4.7205219e-01
   7.8738633e-01   1.1380750e+01   4.7049587e+00
   2.2074397e+00   1.7610179e+01   2.3809351e+00
   4.8385100e+00   1.7756682e+01   2.2408081e+00
   7.8707349e-01   1.1384020e+01   4.7052400e+00
   4.3077990e+00   2.0008929e+01   1.3623519e+00
   3.7166041e+00   8.8531008e+00   3.5931031e+00
   5.2935110e+00   1.1481271e+01   2.8978234e+00
   1.2920490e+00   1.4754994e+01   3.3971698e+00
   1.6907794e+00   1.5550353e+01   3.0874035e+00
   8.6469072e-01   1.2123322e+01   4.4007447e+00
   1.4166701e+00   1.2709269e+01   4.3003427e+00
   2.6064815e+00   1.7504490e+01   2.3910067e+00
   8.1139924e-01   1.1660392e+01   4.5985719e+00
   5.1327533e+00   1.1823809e+01   3.0306724e+00
   8.5611966e-01   1.1630077e+01   4.6152985e+00
   7.4162933e+00   1.7761565e+01   5.3971221e-01
   7.4731441e-01   9.8972009e+00   4.5816954e+00
   1.0487073e+00   1.3521624e+01   3.9003530e+00
   7.5379974e+00   1.7586711e+01   4.5712833e-01
   8.2224277e-01   1.1767357e+01   4.5665618e+00
   1.3899418e+00   8.7204777e+00   4.3723898e+00
   1.1334005e+00   8.5688980e+00   4.4020419e+00
   7.8708316e-01   1.1383233e+01   4.7051761e+00
   1.8575667e+00   7.7217492e+00   4.1434700e+00
   7.7704925e-01   1.1215514e+01   4.6925560e+00
   2.7977675e+00   1.8732370e+01   1.9601916e+00
   6.3927513e+00   1.2052801e+01   1.8524345e+00
   7.8632439e-01   1.1362920e+01   4.7036386e+00
   9.7859093e-01   1.2690913e+01   4.1810297e+00
   1.4006269e+00   7.4601173e+00   4.2154510e+00
   2.7897763e+00   1.3311347e+01   4.0074437e+00
   3.9092546e+00   2.0125497e+01   1.4387333e+00
   7.9676398e-01   1.1498551e+01   4.6601626e+00
   1.1497040e+00   9.8101028e+00   4.5231001e+00
   6.1888770e+00   1.8831257e+01   1.3329174e+00
   3.1101417e+00   1.9169532e+01   1.7780253e+00
   4.7085002e+00   2.0361198e+01   1.2123705e+00
   6.9303002e+00   1.9205669e+01   7.0486007e-01
   7.4438896e+00   1.6899082e+01   5.7057152e-01
   1.9072873e+00   1.6699236e+01   2.6348253e+00
   7.9663908e-01   1.1314370e+01   4.6987978e+00
   1.0730974e+00   1.0607781e+01   4.6023693e+00
   5.6553456e+00   2.0833542e+01   9.3183111e-01
   7.4773248e+00   1.8180837e+01   4.9056101e-01
   7.7020537e-01   1.1033301e+01   4.6784433e+00
   7.8753699e-01   1.1385265e+01   4.7051513e+00
   2.3674154e+00   1.4119569e+01   3.8545567e+00
   5.6767551e+00   1.9996613e+01   1.1288921e+00
   8.3028996e-01   1.1841726e+01   4.5424498e+00
   7.8821205e-01   1.1397918e+01   4.6998234e+00
   7.2783639e+00   1.5977672e+01   8.7926680e-01
   5.9201336e+00   1.9866419e+01   1.0860855e+00
   6.0483347e+00   2.0751391e+01   8.4178604e-01
   7.6854801e-01   1.0899494e+01   4.6676335e+00
   1.2722279e+00   1.3589792e+01   3.8665850e+00
   9.1320172e-01   1.2495483e+01   4.2447404e+00
   7.3770380e+00   1.5945982e+01   7.2276074e-01
   1.3150425e+00   1.4864417e+01   3.3759454e+00
   2.5536914e+00   1.8250779e+01   2.1023066e+00
   8.1651491e-01   1.1713462e+01   4.5695094e+00
   5.4759843e+00   2.0562141e+01   1.0101196e+00
   8.3916645e-01   1.1930793e+01   4.4796971e+00
   7.8720851e-01   1.1385346e+01   4.7049073e+00
   7.9021473e-01   1.1420581e+01   4.6917046e+00
   1.1010252e+00   1.3823572e+01   3.7719641e+00
   1.8981178e+00   1.2478666e+01   4.3581371e+00
   7.5344005e+00   1.7816502e+01   4.7049745e-01
   1.4532371e+00   1.4992529e+01   3.2703193e+00
   6.8536307e+00   1.3864560e+01   1.4648547e+00
   7.4381400e+00   1.6402887e+01   6.0127358e-01
   7.5383881e+00   1.7734459e+01   4.6517837e-01
   7.4500815e+00   1.7643049e+01   5.2161841e-01
   7.4168993e+00   1.8082858e+01   5.0826391e-01
   6.7429838e+00   1.9818193e+01   7.0914314e-01
   5.5800777e+00   2.0658844e+01   9.5928833e-01
   8.0628941e-01   1.1598382e+01   4.6280563e+00
   8.2048050e-01   1.1671676e+01   4.5972793e+00
   5.1617050e+00   2.0552741e+01   1.0863984e+00
   4.8636386e+00   2.0743728e+01   1.1339290e+00
   7.4164929e+00   1.6562866e+01   6.2877057e-01
   3.8647329e+00   2.0013732e+01   1.4441621e+00
   7.1277018e+00   1.8150398e+01   7.5178005e-01
   7.8261219e-01   9.8690371e+00   4.5765069e+00
   7.8693153e-01   1.1383695e+01   4.7052314e+00
   7.4212937e+00   1.6298740e+01   6.3722686e-01
   1.4017015e+00   1.5198465e+01   3.2195174e+00
   7.5220511e+00   1.7695071e+01   4.6513114e-01
   7.0991983e+00   1.5493151e+01   1.1604431e+00
   5.7482932e+00   2.0105315e+01   1.0612781e+00
   5.2152109e+00   1.9815741e+01   1.3419227e+00
   1.1191556e+00   1.3925941e+01   3.7335218e+00
   8.3628805e-01   1.0122143e+01   4.5953191e+00
   1.1507504e+00   1.1782292e+01   4.6032484e+00
   6.7676802e+00   2.0156232e+01   6.7608139e-01
   8.1693269e-01   1.1720036e+01   4.5752403e+00
   7.2377087e+00   1.6245915e+01   9.2015419e-01
   5.3144243e+00   1.0576961e+01   2.7726079e+00
   2.6088532e+00   1.8338902e+01   2.0655481e+00
   6.9820656e+00   1.3919094e+01   1.2642114e+00
   7.8028046e-01   1.1313762e+01   4.7000788e+00
   6.4841368e+00   2.0414956e+01   7.3521723e-01
   1.1132851e+00   1.3893928e+01   3.7537768e+00
   2.7718060e+00   1.6106096e+01   3.0479946e+00
   8.5617514e-01   1.2082857e+01   4.4574910e+00
   7.3757767e+00   1.8616182e+01   5.1946652e-01
   9.5161706e-01   1.0760470e+01   4.6338978e+00
   8.9600321e-01   1.2439227e+01   4.3133717e+00
   4.7514938e+00   2.0650664e+01   1.1577683e+00
   7.8908512e-01   1.1406635e+01   4.6974587e+00
   8.0880487e-01   1.1634485e+01   4.6060416e+00
   7.9934535e-01   1.1521746e+01   4.6555554e+00
   7.4328910e+00   1.7306233e+01   5.5118221e-01
   1.0684774e+00   1.3618109e+01   3.8218640e+00
   4.8350129e+00   2.0227442e+01   1.2313634e+00
   9.1654748e-01   1.2600752e+01   4.2645742e+00
   2.6248844e+00   1.8236611e+01   2.0781092e+00
   4.2773059e+00   1.3747281e+01   3.4356545e+00
   7.4107154e-01   1.0082675e+01   4.5990188e+00
   7.4521572e+00   1.6895800e+01   5.6075417e-01
   7.9852163e-01   1.1512032e+01   4.6595733e+00
   3.2879020e+00   1.1782203e+01   3.9861946e+00
   7.2869215e+00   1.8063113e+01   6.0541014e-01
   1.5001508e+00   1.2062746e+01   4.5013949e+00
   2.9109832e+00   1.8830655e+01   1.8827155e+00
   7.4952318e+00   1.7677446e+01   4.8020267e-01
   8.5655088e-01   1.2086238e+01   4.4563567e+00
   1.0405385e+00   1.3469367e+01   3.9251017e+00
   9.2957966e-01   1.1345470e+01   4.6734795e+00
   9.1582606e-01   1.2594891e+01   4.2668785e+00
   4.8386086e+00   1.4454276e+01   3.0823492e+00
   6.6237965e+00   2.0305108e+01   7.0872253e-01
   2.5595496e+00   1.8330656e+01   2.1194122e+00
   2.4316497e+00   1.1629392e+01   4.2804834e+00
   1.7357170e+00   1.6331494e+01   2.7993055e+00
   2.3635716e+00   1.4393029e+01   3.7368317e+00
   1.7511256e+00   1.6257664e+01   2.7908146e+00
   5.9591371e+00   2.0787892e+01   8.6246976e-01
   1.5133917e+00   1.3590819e+01   3.9289341e+00
   8.4933847e-01   1.2029300e+01   4.4668019e+00
   7.5048968e+00   1.7762754e+01   4.7378710e-01
   7.9856715e-01   1.1518598e+01   4.6518557e+00
   6.8220838e+00   1.9554210e+01   7.0847024e-01
   1.1044481e+00   1.3194409e+01   3.9915415e+00
   7.9055712e-01   1.1425011e+01   4.6879168e+00
   1.6604404e+00   1.6123798e+01   2.8971478e+00
   7.4766742e+00   1.7003273e+01   5.2769349e-01
   7.5372366e+00   1.7570948e+01   4.5820099e-01
   6.1182003e+00   1.9117725e+01   1.2748762e+00
   8.1461228e-01   1.1682239e+01   4.5992483e+00
   8.4519309e-01   1.1992151e+01   4.4785902e+00
   6.1176196e+00   1.3079609e+01   2.2765959e+00
   8.0427318e-01   1.1001733e+01   4.6732366e+00
   7.4724643e+00   1.8136652e+01   4.8708922e-01
   8.2847569e-01   1.1829646e+01   4.5321969e+00
   6.2624101e+00   1.1666032e+01   1.9505962e+00
   7.5517875e+00   1.7749452e+01   4.6480384e-01
   1.4135981e+00   1.1426205e+01   4.5611865e+00
   7.5432524e+00   1.7638621e+01   4.5963484e-01
   3.8682309e+00   1.2759927e+01   3.7135671e+00
   7.3113114e+00   1.6079359e+01   8.2344098e-01
   3.6780100e+00   7.8269685e+00   3.4346504e+00
   1.0265790e+00   1.3089066e+01   4.0144038e+00
   7.8757064e-01   1.1389754e+01   4.7030756e+00
   8.1444691e-01   1.1437119e+01   4.6971891e+00
   7.9051946e-01   1.1425499e+01   4.6889898e+00
   1.8544362e+00   1.2561469e+01   4.3533292e+00
   6.1242092e+00   1.2915911e+01   2.2635501e+00
   1.9133870e+00   1.2529536e+01   4.3469126e+00
   7.4829288e+00   1.8170771e+01   4.8996925e-01
   7.6013994e-01   1.0952822e+01   4.6723842e+00
   7.8714855e-01   1.1384763e+01   4.7051839e+00
   7.2027308e+00   1.8878049e+01   5.7647733e-01
   8.0755758e-01   1.1423692e+01   4.6991158e+00
   7.5403478e+00   1.7763094e+01   4.6788371e-01
   7.8537644e-01   1.1372062e+01   4.7043886e+00
   6.8255664e+00   1.3969015e+01   1.5152306e+00
   2.5104343e+00   1.8238049e+01   2.1532673e+00
   5.9109962e+00   2.0466571e+01   9.0744732e-01
   8.1868080e-01   1.1578391e+01   4.6284418e+00
   8.7485159e-01   1.2252842e+01   4.3948229e+00
   3.2301336e+00   1.9376086e+01   1.7289319e+00
   8.1210693e-01   1.1670101e+01   4.5920179e+00
   6.4003706e+00   1.9992125e+01   8.2496649e-01
   7.0159977e+00   1.9362711e+01   6.3471140e-01
   6.5356881e+00   1.8893687e+01   1.0902491e+00
   1.1925534e+00   1.4296586e+01   3.5703990e+00
   3.6924174e+00   1.8450725e+01   2.0670785e+00
   2.9949607e+00   1.8892371e+01   1.8535569e+00
   4.0797650e+00   1.3095038e+01   3.5951291e+00
   6.9585559e+00   1.6404609e+01   1.2482831e+00
   7.9695187e-01   1.1498426e+01   4.6590068e+00
   2.4000061e+00   1.7912741e+01   2.2148900e+00
   4.7722178e+00   2.0511172e+01   1.1679985e+00
   6.9757220e+00   1.9497501e+01   6.3595433e-01
   7.3692433e+00   1.7492274e+01   6.0110877e-01
   7.4418406e+00   1.7454174e+01   5.3719487e-01
   1.2514536e+00   8.5938325e+00   4.3850101e+00
   7.5297763e-01   1.0600337e+01   4.6436453e+00
   7.4919399e+00   1.7237824e+01   5.0987859e-01
   7.9467806e-01   1.1470197e+01   4.6745478e+00
   7.8620173e-01   1.1353673e+01   4.7029205e+00
   4.0688997e+00   1.3896974e+01   3.4966893e+00
   3.4899098e+00   1.7789730e+01   2.3587583e+00
   7.8751632e-01   1.1383852e+01   4.7051644e+00
   8.2010689e-01   1.0973174e+01   4.6692636e+00
   1.6669853e+00   7.6525803e+00   4.1825123e+00
   7.9891689e-01   1.1519128e+01   4.6547533e+00
   8.2032793e-01   1.1748374e+01   4.5637853e+00
   7.5393743e+00   1.7605805e+01   4.5650727e-01
   6.3786520e+00   1.2224832e+01   1.9044588e+00
   1.0772159e+00   1.2067760e+01   4.4936339e+00
   7.4644966e+00   1.8238185e+01   4.9415520e-01
   7.8412281e-01   1.1182622e+01   4.6894539e+00
   3.9477512e+00   1.0308551e+01   3.6421987e+00
   6.4328717e+00   2.0510164e+01   7.5389493e-01
   7.9077945e-01   1.1428897e+01   4.6873270e+00
   9.0718009e-01   1.1460731e+01   4.6755148e+00
   6.8531165e+00   1.8228836e+01   1.0157271e+00
   5.9148435e+00   2.0772827e+01   8.6958158e-01
   8.3639272e-01   1.1905492e+01   4.5161390e+00
   3.4319055e+00   1.7062665e+01   2.6763736e+00
   7.0065249e+00   1.9733408e+01   6.1920961e-01
   5.1523654e+00   2.0611036e+01   1.0731944e+00
   1.2654123e+00   1.4656417e+01   3.4740129e+00
   7.3791843e+00   1.6043540e+01   7.1677502e-01
   5.3405037e+00   1.1011291e+01   2.8147176e+00
   1.3089184e+00   7.6672631e+00   4.2617894e+00
   5.5204767e+00   2.0670012e+01   9.7175889e-01
   8.2969167e-01   1.1815146e+01   4.5280287e+00
   7.4758631e+00   1.7367069e+01   5.1725020e-01
   4.3032514e+00   1.9296115e+01   1.6813727e+00
   9.8438465e-01   1.3100846e+01   4.0702772e+00
   6.2750485e+00   1.3760950e+01   2.1379340e+00
   8.0491597e-01   1.0862347e+01   4.6617817e+00
   6.7945045e+00   1.3202513e+01   1.4581904e+00
   2.8183222e+00   1.8540240e+01   1.9618686e+00
   7.8576639e-01   1.1373045e+01   4.7044477e+00
   8.3593039e-01   1.1908880e+01   4.4875975e+00
   7.8964480e-01   1.1413326e+01   4.6949532e+00
   3.2570690e+00   1.2746025e+01   3.9418691e+00
   7.8684375e-01   1.1373654e+01   4.7044515e+00
   1.2575854e+00   8.2690849e+00   4.3466518e+00
   7.3350728e+00   1.8823548e+01   5.3196251e-01
   1.0230530e+00   8.5441792e+00   4.4155273e+00
   6.7841601e+00   1.9802255e+01   6.8984781e-01
   7.4233447e+00   1.6449681e+01   6.2512343e-01
   5.8532747e+00   1.8969652e+01   1.4512324e+00
   1.3101300e+00   1.1258667e+01   4.5856502e+00
   1.7779046e+00   1.6501412e+01   2.7814742e+00
   7.4828003e+00   1.7111754e+01   5.2019331e-01
   1.7806708e+00   1.1680339e+01   4.4615462e+00
   5.7150013e+00   2.0592478e+01   9.3967813e-01
   3.8576854e+00   1.9747350e+01   1.4936817e+00
   8.2774686e-01   1.1289860e+01   4.6922746e+00
   7.8197665e-01   1.1351287e+01   4.7029047e+00
   2.0672956e+00   1.6818428e+01   2.5889276e+00
   8.0607811e-01   1.1596390e+01   4.6286919e+00
   7.2332309e+00   1.7997592e+01   5.0685744e-01
   7.5443402e+00   1.7800738e+01   4.6767475e-01
   1.1589405e+00   1.3894176e+01   3.5128070e+00
   7.5174489e+00   1.7249628e+01   5.0188195e-01
   7.7705110e-01   1.1324382e+01   4.6883149e+00
   6.9844231e+00   1.3889762e+01   1.2562907e+00
   8.0475101e-01   1.1427455e+01   4.4484791e+00
   7.6659097e-01   1.1179131e+01   4.6882985e+00
   7.5468855e+00   1.7779615e+01   4.6661027e-01
   5.8991175e+00   1.7329080e+01   7.1229523e-01
   7.5453092e+00   1.7658530e+01   4.6488739e-01
   7.5343818e+00   1.7475200e+01   4.8437946e-01
   7.4538708e+00   1.6542362e+01   5.9302494e-01
   7.4561382e+00   1.7650078e+01   4.8507044e-01
   4.7309761e+00   1.9664521e+01   1.0628668e+00
   7.4743546e+00   1.7671360e+01   4.7970424e-01
   7.5251116e+00   1.7750723e+01   4.6870093e-01
   7.5457302e+00   1.7792753e+01   4.6724619e-01
   7.3544718e+00   1.8645499e+01   5.2105958e-01
   7.1341894e+00   1.8640761e+01   5.4363814e-01
   7.5518664e+00   1.7747468e+01   4.6493039e-01
   2.4166825e+00   1.4992797e+01   1.8650624e+00
   3.3169595e+00   1.9417149e+01   1.6660673e+00
   7.5408793e+00   1.7609610e+01   4.6185460e-01
   7.5518827e+00   1.7747493e+01   4.6492740e-01
   7.5149729e+00   1.7833740e+01   4.7134948e-01
   7.5517064e+00   1.7740265e+01   4.6605018e-01
   7.5353265e+00   1.7532697e+01   4.6151341e-01
   3.7768579e+00   1.4522740e+01   1.2843757e+00
   7.4825712e+00   1.7656324e+01   4.7941932e-01
   7.5010270e+00   1.7573106e+01   5.0211767e-01
   7.4801143e-01   1.0387644e+01   4.5605715e+00
   7.5266549e+00   1.7916155e+01   4.7382076e-01
   7.3233858e+00   1.5526917e+01   8.1973942e-01
   7.0258174e+00   1.4973210e+01   1.1365689e+00
   1.0461269e+00   8.0764332e+00   4.3563251e+00
   8.3666913e-01   1.1949761e+01   4.4557837e+00
   1.6381815e+00   1.2084810e+01   2.6816909e+00
   7.9021179e-01   1.1419513e+01   4.6928910e+00
   8.3116711e-01   9.2940976e+00   4.4138602e+00
   7.5518763e+00   1.7747128e+01   4.6493129e-01
   7.3308935e+00   1.6175258e+01   8.3641141e-01
   9.4900921e-01   8.4780490e+00   4.3922032e+00
   8.0277565e-01   1.1577201e+01   4.6342082e+00
   4.3710840e+00   7.9186368e+00   2.9822248e+00
   7.4574595e+00   1.8291747e+01   4.9572121e-01
   5.3322545e+00   1.9903402e+01   9.2377551e-01
   3.3772699e+00   1.6538835e+01   1.3659946e+00
   5.9565763e+00   1.6086110e+01   7.6879251e-01
   9.2975343e-01   1.2651527e+01   4.0966717e+00
   4.7290969e+00   1.9421005e+01   1.0456268e+00
   6.1160440e+00   1.8069940e+01   6.7518275e-01
   7.4025567e+00   1.8545291e+01   5.1209501e-01
   5.2988724e+00   9.4672131e+00   2.4924801e+00
   7.5440602e+00   1.7647368e+01   4.6048955e-01
   7.5182810e+00   1.7843849e+01   4.7147379e-01
   2.5922666e+00   1.8347117e+01   2.0763132e+00
   7.5518992e+00   1.7746729e+01   4.6516150e-01
   8.9322058e-01   1.2417292e+01   4.2462179e+00
   7.5492913e+00   1.7703549e+01   4.6840779e-01
   8.4307840e-01   9.0114543e+00   4.4594385e+00
   5.3837813e+00   1.2597768e+01   1.5963107e+00
   3.2016388e+00   1.8755407e+01   1.6284367e+00
   2.3089103e+00   8.6489423e+00   3.1294311e+00
   1.3657698e+00   1.4575339e+01   3.0797401e+00
   5.6460502e+00   2.0472886e+01   8.9915126e-01
   6.8625324e+00   1.7219788e+01   5.7475593e-01
   1.3103653e+00   1.4651100e+01   3.2739635e+00
   6.2264804e+00   1.7582671e+01   6.5296932e-01
   7.2068262e+00   1.8249144e+01   5.1890352e-01
   7.5494970e+00   1.7723625e+01   4.6178246e-01
   2.0354959e+00   8.8433249e+00   3.1941472e+00
   7.5417236e+00   1.7622945e+01   4.6132893e-01
   7.1481448e+00   1.9409648e+01   5.8213225e-01
   7.2279864e+00   1.5112812e+01   1.0083642e+00
   7.5264371e+00   1.7689188e+01   4.7456254e-01
   3.6400786e+00   1.7732719e+01   1.3042177e+00
   5.6081931e+00   1.9980816e+01   8.6664016e-01
   7.4422539e+00   1.8137576e+01   4.8990312e-01
   6.7828376e+00   2.0118339e+01   6.7099031e-01
   8.4113177e-01   1.1382695e+01   4.1659508e+00
   7.5408991e+00   1.7590105e+01   4.9110961e-01
   7.5506784e+00   1.7738827e+01   4.6204751e-01
   7.3362403e+00   1.6340482e+01   8.0796081e-01
   7.5449477e+00   1.7654478e+01   4.6452341e-01
   6.2348296e+00   1.7102125e+01   6.6471667e-01
   7.6398339e-01   1.0812790e+01   4.5429481e+00
   1.3093420e+00   1.4296454e+01   3.1474340e+00
   5.3495361e+00   1.5877590e+01   8.6823222e-01
   7.5516329e+00   1.7752354e+01   4.6516471e-01
   6.2546766e+00   1.6194682e+01   7.3027255e-01
   1.5674625e+00   7.0300131e+00   4.1149406e+00
   7.3895647e+00   1.5975526e+01   7.0097158e-01
   3.9041125e+00   1.7649066e+01   1.1991912e+00
   7.5513141e+00   1.7737824e+01   4.6623639e-01
   5.5836111e+00   2.0818298e+01   9.4437707e-01
   7.0081063e+00   1.9634485e+01   6.1083015e-01
   6.5301730e+00   1.3366817e+01   1.5254494e+00
   7.4980123e+00   1.7032789e+01   5.6766969e-01
   7.3860236e+00   1.7884463e+01   4.8588900e-01
   4.5169043e+00   1.7226635e+01   1.0013118e+00
   7.5927555e-01   9.6413249e+00   4.5397026e+00
   4.2080962e+00   7.7444816e+00   3.0528575e+00
   3.7815583e+00   1.9446304e+01   1.3974355e+00
   7.5491362e+00   1.7717658e+01   4.6168225e-01
   8.2199715e-01   1.1792258e+01   4.5451256e+00
   7.0602520e+00   1.5196625e+01   1.0798787e+00
   7.4566627e+00   1.6573015e+01   5.8205554e-01
   2.0300484e+00   1.6803496e+01   2.4075871e+00
   7.1291306e+00   1.9398796e+01   5.8334283e-01
   5.6204708e+00   2.0851868e+01   9.3958045e-01
   7.5455685e+00   1.7654888e+01   4.6812765e-01
   2.5685272e+00   1.5395017e+01   1.7658414e+00
   3.8719160e+00   1.9920373e+01   1.4192451e+00
   7.5464641e+00   1.7773358e+01   4.6637639e-01
   7.5428339e+00   1.7765498e+01   4.6638507e-01
   7.5485109e+00   1.7706409e+01   4.6324673e-01
   5.5140133e+00   9.8795524e+00   2.3723743e+00
   7.5473870e+00   1.7691351e+01   4.6177143e-01
   3.1873813e+00   6.8376009e+00   3.4844625e+00
   3.0601405e+00   7.8823877e+00   3.2026048e+00
   9.6855231e-01   9.0383772e+00   4.2040888e+00
   7.5114161e+00   1.7185829e+01   4.9794529e-01
   5.9948198e+00   1.9149616e+01   7.3940513e-01
   9.1196606e-01   8.6264974e+00   4.4239520e+00
   5.3234775e+00   2.0575322e+01   9.8410612e-01
   1.7490441e+00   1.2841601e+01   2.4946451e+00
   7.3903374e+00   1.7535414e+01   5.0024040e-01
   1.8579962e+00   1.2180649e+01   2.4676649e+00
   6.7121685e+00   1.2969672e+01   1.5306069e+00
   8.4056380e-01   8.9507808e+00   4.4804119e+00
   7.5517851e+00   1.7745324e+01   4.6517072e-01
   6.7000302e+00   2.0151033e+01   6.8420920e-01
   9.1139979e-01   1.2576521e+01   4.2672102e+00
   5.7976189e+00   1.6181458e+01   7.8250397e-01
   1.5638266e+00   7.8867699e+00   3.8413605e+00
   7.4806578e+00   1.6809005e+01   5.9318162e-01
   4.7930368e+00   1.9662351e+01   1.0452124e+00
   6.6119058e+00   1.9318636e+01   6.4616275e-01
   9.5264232e-01   1.0348822e+01   3.9303255e+00
   7.4933472e+00   1.6969856e+01   5.1476690e-01
   7.5518668e+00   1.7747564e+01   4.6493946e-01
   7.4479393e+00   1.6488127e+01   5.8403860e-01
   3.2172556e+00   1.8823403e+01   1.6295481e+00
   6.7421148e+00   1.9662694e+01   6.4621186e-01
   5.7733622e+00   1.8346072e+01   7.4619184e-01
   7.5415153e+00   1.7617534e+01   4.6111643e-01
   4.3549606e+00   8.1314280e+00   2.9352092e+00
   1.1676150e+00   1.4186495e+01   3.6366521e+00
   1.8622525e+00   1.6264183e+01   2.5295310e+00
   7.5370100e+00   1.7516802e+01   4.8086807e-01
   7.5095216e+00   1.7159404e+01   5.0106707e-01
   7.5422628e+00   1.7635851e+01   4.5739669e-01
   6.2277057e+00   1.8727967e+01   6.7971273e-01
   9.3077126e-01   8.8231266e+00   4.3311892e+00
   7.5028308e+00   1.7081080e+01   5.0710110e-01
   2.2389823e+00   1.6117757e+01   2.0457633e+00
   1.7275491e+00   1.6261478e+01   2.7803440e+00
   7.3798789e+00   1.8545352e+01   5.1396195e-01
   3.3436000e+00   1.3805832e+01   1.4843246e+00
   4.9804091e+00   1.7920254e+01   9.0444425e-01
   3.3211304e+00   1.4309898e+01   1.4426242e+00
   5.8120804e+00   1.4347541e+01   1.1010495e+00
   8.6231192e-01   1.2142697e+01   4.3272298e+00
   7.5502974e+00   1.7723248e+01   4.6570809e-01
   7.5513077e+00   1.7741386e+01   4.6423159e-01
   4.8972321e+00   1.9379665e+01   9.9774490e-01
   2.2611811e+00   6.6187306e+00   3.8419666e+00
   7.4447985e+00   1.6451777e+01   6.3079042e-01
   7.2755488e+00   1.7847844e+01   4.9877115e-01
   7.5451944e+00   1.7793529e+01   4.6730846e-01
   7.5518514e+00   1.7746405e+01   4.6513900e-01
   3.4536333e+00   1.8857069e+01   1.4859898e+00
   4.6267110e+00   1.0503247e+01   2.2195692e+00
   5.2544218e+00   2.0410363e+01   9.8720183e-01
   1.5922034e+00   7.1521044e+00   4.0538593e+00
   7.1979246e+00   1.4800402e+01   1.0034399e+00
   7.4809629e+00   1.7674517e+01   4.7985471e-01
   4.4725609e+00   1.6432675e+01   1.0114460e+00
   1.2428526e+00   1.4010826e+01   3.2540202e+00
   5.7266443e+00   2.0787105e+01   9.0863033e-01
   7.4731930e+00   1.8200172e+01   4.9022597e-01
   7.2177975e+00   1.4902870e+01   9.7610768e-01
   7.5076443e+00   1.7135881e+01   5.0392606e-01
   7.5517824e+00   1.7745618e+01   4.6493550e-01
   4.2399434e+00   2.0385056e+01   1.3180082e+00
   7.5443826e+00   1.7661078e+01   4.5886559e-01
   1.0020880e+00   1.3102576e+01   3.8814058e+00
   8.1688689e-01   1.1732226e+01   4.4848217e+00
   4.1471180e+00   8.5362100e+00   2.8659016e+00
   9.7847127e-01   1.2729377e+01   3.8455399e+00
   4.1006505e+00   1.9342885e+01   1.2429939e+00
   2.8233850e+00   1.4569066e+01   1.6370150e+00
   7.3729708e+00   1.5849603e+01   7.2811980e-01
   4.4832842e+00   1.9485949e+01   1.1229045e+00
   7.3723418e+00   1.5863261e+01   7.4358074e-01
   6.6495898e+00   1.7895690e+01   5.8726225e-01
   4.9763004e+00   2.0344748e+01   1.0562093e+00
   4.5492555e+00   1.9782366e+01   1.1277981e+00
   7.4815157e+00   1.7684949e+01   4.7794683e-01
   5.1220109e+00   1.5643625e+01   9.1918331e-01
   7.4101119e-01   1.0109030e+01   4.5964146e+00
   6.5591309e+00   2.0228335e+01   7.1053560e-01
   7.5417001e+00   1.7737233e+01   4.6677086e-01
   6.8998441e+00   1.9784176e+01   6.3345117e-01
   6.2970671e+00   1.2175557e+01   1.8100529e+00
   8.2520441e-01   1.1816744e+01   4.5454269e+00
   2.3578995e+00   1.7729386e+01   2.1951096e+00
   3.2233766e+00   1.9268274e+01   1.7048875e+00
   8.8694886e-01   1.2388160e+01   4.2940935e+00
   1.0154722e+00   1.0602148e+01   3.7496293e+00
   4.4233469e+00   9.0557910e+00   2.6891877e+00
   6.7989102e+00   1.9833944e+01   6.4964813e-01
   6.7498528e+00   1.8815315e+01   6.0169920e-01
   7.4168889e+00   1.7625164e+01   4.8885754e-01
   3.9908691e+00   2.0203388e+01   1.4063380e+00
   7.5444153e+00   1.7656212e+01   4.5955732e-01
   7.5389886e+00   1.7562906e+01   4.7145964e-01
   7.4262851e+00   1.6282069e+01   6.3361625e-01
   1.8618286e+00   1.6142897e+01   2.4955330e+00
   7.5308598e+00   1.7475359e+01   4.6300005e-01
   1.9010364e+00   1.4711602e+01   2.2919871e+00
   8.1432764e-01   1.1531846e+01   4.4167951e+00
   5.9111940e+00   1.5643283e+01   8.1235040e-01
   7.4940677e+00   1.7766178e+01   4.7354744e-01
   2.2079567e+00   1.4065998e+01   2.0325131e+00
   5.5686415e+00   1.8046054e+01   7.7763080e-01
   7.3038376e+00   1.7484731e+01   5.1490648e-01
   2.7462507e+00   1.3047992e+01   1.8119505e+00
   6.9373788e+00   1.9093679e+01   5.8917297e-01
   7.5484116e+00   1.7694712e+01   4.6490681e-01
   7.2851716e+00   1.8995021e+01   5.4532752e-01
   7.5473647e+00   1.7742058e+01   4.6569010e-01
   7.5371971e+00   1.7563745e+01   4.5849178e-01
   7.5501191e+00   1.7751776e+01   4.6523844e-01
   7.5464577e+00   1.7689537e+01   4.5852571e-01
   9.5880420e-01   1.2242045e+01   3.7732198e+00
   1.4598199e+00   1.5304317e+01   3.0783571e+00
   6.5781917e+00   1.6805109e+01   6.4339758e-01
   1.3476483e+00   1.5016349e+01   3.3280961e+00
   6.6083815e+00   1.2618960e+01   1.6218120e+00
   2.0769120e+00   1.5317977e+01   2.1445110e+00
   7.5112500e+00   1.7189938e+01   4.9333328e-01
   7.8892187e-01   1.1241540e+01   4.5044324e+00
   9.3785588e-01   1.2529527e+01   3.9987279e+00
   7.5434650e+00   1.7611827e+01   4.7474787e-01
   7.1861551e+00   1.9245707e+01   5.6865743e-01
   7.5206330e+00   1.7333975e+01   4.7354806e-01
   1.8246429e+00   1.3513351e+01   2.3778182e+00
   3.7469110e+00   1.6552258e+01   1.2226557e+00
   3.1914820e+00   7.9567668e+00   3.1558562e+00
   7.4069943e+00   1.7603071e+01   4.9446788e-01
   7.5500698e+00   1.7719676e+01   4.6613438e-01
   7.4904266e+00   1.6942231e+01   5.1977096e-01
   6.2342609e+00   1.5463455e+01   8.3420657e-01
   7.4590795e+00   1.6597073e+01   5.6512616e-01
   6.2541300e+00   1.1440220e+01   1.9087819e+00
   7.4995783e+00   1.8063818e+01   4.8214560e-01
   7.4573831e+00   1.8241771e+01   4.9332077e-01
   4.4141373e+00   1.3829271e+01   1.2416076e+00
   9.5218820e-01   1.0662564e+01   3.8677634e+00
   1.0632134e+00   1.3617849e+01   3.8617433e+00
   7.5337480e+00   1.7874643e+01   4.7154161e-01
   7.4867839e+00   1.7798448e+01   4.7283434e-01
   7.5941707e-01   1.0981030e+01   4.6632740e+00
   7.0518522e+00   1.4148376e+01   1.1787204e+00
   7.5464103e+00   1.7659855e+01   4.7044665e-01
   7.4832618e+00   1.8092013e+01   4.8462942e-01
   7.4168523e+00   1.6195832e+01   6.4856477e-01
   5.2009944e+00   2.0454667e+01   1.0051415e+00
   7.5085773e+00   1.7151389e+01   4.9999686e-01
   6.6560894e+00   1.9439352e+01   6.4568471e-01
   7.4471173e+00   1.6473547e+01   6.2016702e-01
   6.7504523e+00   1.9686853e+01   6.4659907e-01
   7.5280094e+00   1.7911095e+01   4.7350565e-01
   7.3583826e+00   1.7156762e+01   5.8471749e-01
   7.5515663e+00   1.7738816e+01   4.6637886e-01
   1.5043974e+00   7.1858147e+00   4.1147718e+00
   8.6707790e-01   1.1418417e+01   4.0419872e+00
   1.7699932e+00   1.6457292e+01   2.7717936e+00
   7.5110968e+00   1.7176308e+01   5.0315272e-01
   7.4775657e+00   1.6795357e+01   5.3971756e-01
   2.4625609e+00   1.4338963e+01   1.8483314e+00
   7.4606642e+00   1.6616141e+01   5.6694622e-01
   1.9282681e+00   1.6341641e+01   2.4401236e+00
   3.2587255e+00   1.9218414e+01   1.6695906e+00
   7.3821789e+00   1.8634054e+01   5.1818226e-01
   2.8996493e+00   1.8374158e+01   1.7868856e+00
   7.4067821e+00   1.6132185e+01   6.9190561e-01
   6.0322193e+00   1.9522242e+01   7.5385218e-01
   7.5446139e+00   1.7802414e+01   4.6773617e-01
   7.5508368e+00   1.7755549e+01   4.6533688e-01
   6.2034757e+00   2.0566381e+01   7.9475603e-01
   7.5266230e+00   1.7415655e+01   4.6749308e-01
   7.5415839e+00   1.7623648e+01   4.5741445e-01
   5.1554422e+00   2.0379322e+01   1.0101776e+00
   3.9422923e+00   1.3598305e+01   1.3660632e+00
   7.4273929e-01   1.0416470e+01   4.6282525e+00
   5.7705906e+00   1.0635908e+01   2.1909509e+00
   7.5519047e+00   1.7747789e+01   4.6493720e-01
   7.2008239e+00   1.5299097e+01   1.0180890e+00
   7.5090637e+00   1.7150984e+01   5.0751773e-01
   1.9261050e+00   1.6236566e+01   2.4147178e+00
   6.3451148e+00   1.6335545e+01   7.0959520e-01
   7.5344478e+00   1.7532107e+01   4.5984266e-01
   7.4666549e+00   1.8144415e+01   4.8826756e-01
   4.0157339e+00   7.8575686e+00   3.0596006e+00
   7.5509264e+00   1.7733943e+01   4.6504355e-01
   1.6390710e+00   1.5024622e+01   2.6190790e+00
   8.0885746e-01   1.1675849e+01   4.5596877e+00
   2.1778671e+00   1.6963530e+01   2.2360785e+00
   7.5515051e+00   1.7743637e+01   4.6450116e-01
   7.5289341e+00   1.7404261e+01   4.8750932e-01
   7.5503508e+00   1.7724969e+01   4.6480451e-01
   7.5452601e+00   1.7641603e+01   4.7222409e-01
   7.5382990e+00   1.7536287e+01   4.7959018e-01
   3.2291648e+00   1.9367530e+01   1.7221594e+00
   3.1126600e+00   1.7815730e+01   1.5650797e+00
   6.4538631e+00   1.8780549e+01   6.4494028e-01
   7.4401734e+00   1.6410107e+01   6.3604027e-01
   1.0064868e+00   1.3252895e+01   3.9617401e+00
   7.5437856e+00   1.7644382e+01   4.6018412e-01
   6.1443441e+00   1.8382152e+01   6.7957334e-01
   7.5489620e+00   1.7768682e+01   4.6601012e-01
   7.5392685e+00   1.7594974e+01   4.5697895e-01
   3.4351925e+00   1.5950649e+01   1.3357854e+00
   6.8535569e+00   1.6919800e+01   6.0563451e-01
   6.6685334e+00   1.4533617e+01   1.2198826e+00
   8.3142339e-01   9.4758607e+00   4.3711882e+00
   7.3818076e+00   1.7548028e+01   5.0052286e-01
   7.4222810e+00   1.6265701e+01   6.7445111e-01
   7.5385811e+00   1.7585520e+01   4.5781346e-01
   7.4036935e+00   1.6141505e+01   7.2940803e-01
   2.6839721e+00   6.9172793e+00   3.5890880e+00
   7.5458128e+00   1.7664470e+01   4.6502947e-01
   7.4400552e+00   1.8372475e+01   5.0085025e-01
   7.5519083e+00   1.7747206e+01   4.6493232e-01
   7.5446328e+00   1.7649955e+01   4.6521959e-01
   7.5092568e+00   1.7592922e+01   4.9881287e-01
   3.5890152e+00   1.7148201e+01   1.2972292e+00
   6.9322828e+00   1.9498050e+01   6.1190211e-01
   7.1045408e+00   1.7316394e+01   5.4535270e-01
   7.5164436e+00   1.7246584e+01   5.3578562e-01
   7.5382530e+00   1.7813054e+01   4.6860961e-01
   7.5415749e+00   1.7621158e+01   4.6129543e-01
   7.4589812e+00   1.7691039e+01   4.7707165e-01
   7.5446600e+00   1.7736990e+01   4.6659339e-01
   6.9602941e+00   1.8816381e+01   5.7290381e-01
   5.2744179e+00   1.0823426e+01   2.1552682e+00
   4.1210287e+00   1.8623315e+01   1.1797620e+00
   9.0598001e-01   1.2121559e+01   4.0145091e+00
   5.0540707e+00   1.5673026e+01   9.2923780e-01
   7.5445159e-01   1.0848931e+01   4.6641097e+00
   9.7572204e-01   1.2896809e+01   3.9393229e+00
   7.5504647e+00   1.7732425e+01   4.6319201e-01
   4.1648969e+00   8.9909193e+00   2.7145292e+00
   3.9694557e+00   7.8717418e+00   3.0650647e+00
   7.2109620e+00   1.8547784e+01   5.3072804e-01
   1.3564276e+00   1.3092787e+01   2.9455132e+00
   2.0750828e+00   1.7186373e+01   2.4421153e+00
   7.5512644e+00   1.7739550e+01   4.6476002e-01
   7.5431670e+00   1.7646097e+01   4.5822623e-01
   6.1451940e+00   1.5887206e+01   7.6763723e-01
   7.5414583e+00   1.7820751e+01   4.6872300e-01
   4.5937431e+00   8.7612067e+00   2.7551094e+00
   5.7434252e+00   2.0222805e+01   8.5625450e-01
   7.5342511e+00   1.7869834e+01   4.7129422e-01
   7.5251817e+00   1.7399184e+01   4.6905233e-01
   6.3480150e+00   2.0580242e+01   7.7141629e-01
   7.3902222e+00   1.7648443e+01   4.8651246e-01
   7.5411950e+00   1.7580071e+01   4.7609198e-01
   9.1170520e-01   8.6263172e+00   4.4247611e+00
   8.4938828e-01   1.1804466e+01   4.2705453e+00
   7.4524712e-01   9.8855089e+00   4.5767072e+00
   7.3303125e+00   1.8781630e+01   5.2992938e-01
   6.6796588e+00   1.6605769e+01   6.5254845e-01
   3.5526642e+00   1.2288072e+01   1.7069535e+00
   7.4614345e+00   1.6721111e+01   6.5355845e-01
   8.3349388e-01   1.1765454e+01   4.3708278e+00
   3.0205288e+00   1.9097865e+01   1.8350640e+00
   7.4721373e+00   1.8130207e+01   4.8718881e-01
   7.4261381e+00   1.6280320e+01   6.3350809e-01
   1.3114403e+00   1.3818652e+01   3.0352098e+00
   7.5516618e+00   1.7743463e+01   4.6505449e-01
   7.2495633e+00   1.7099227e+01   5.7199579e-01
   7.4704441e+00   1.6718320e+01   5.4459719e-01
   7.3399920e+00   1.8726217e+01   5.2621052e-01
   7.5495476e+00   1.7710937e+01   4.6484685e-01
   7.5518841e+00   1.7747610e+01   4.6494946e-01
   1.0204411e+00   1.3342533e+01   3.9235684e+00
   7.8904509e-01   1.1460193e+01   4.6565778e+00
   7.5518015e+00   1.7748520e+01   4.6497672e-01
   7.4286879e+00   1.8377425e+01   5.0179793e-01
   7.5258101e+00   1.7348063e+01   4.9759050e-01
   7.5450896e+00   1.7811443e+01   4.6817344e-01
   7.5309703e+00   1.7449275e+01   4.8092888e-01
   1.9620677e+00   1.0655554e+01   2.6974759e+00
   6.0201486e+00   2.0770089e+01   8.4744987e-01
   5.1823883e+00   2.0828783e+01   1.0483683e+00
   3.2079871e+00   1.5147385e+01   1.4374446e+00
   7.5224327e+00   1.7942934e+01   4.7527093e-01
   7.5302623e+00   1.7468472e+01   4.6569924e-01
   7.4716448e+00   1.6730846e+01   5.4295965e-01
   6.7198241e+00   1.9857375e+01   6.6224246e-01
   1.7228008e+00   1.5774563e+01   2.6398197e+00
   5.6388490e+00   2.0456317e+01   8.9938399e-01
   4.3344398e+00   1.6025054e+01   1.0521974e+00
   7.5519446e+00   1.7747808e+01   4.6493697e-01
   7.3579526e+00   1.6969051e+01   6.4187385e-01
   7.0397637e+00   1.9661188e+01   6.0907230e-01
   6.5447895e+00   1.9928503e+01   6.9181208e-01
   7.0219607e+00   1.9227014e+01   5.8546287e-01
   7.4947658e+00   1.6990383e+01   5.1361958e-01
   5.6825846e+00   2.0257602e+01   8.7209630e-01
   7.0496603e+00   1.9660643e+01   6.0804541e-01
   6.1737419e+00   1.9156788e+01   7.0786123e-01
   6.4373567e+00   1.4668566e+01   1.1230038e+00
   7.5514300e+00   1.7735204e+01   4.6703078e-01
   4.6862903e+00   1.7633219e+01   9.6723234e-01
   7.5509128e+00   1.7733477e+01   4.6498096e-01
   7.5467935e+00   1.7692286e+01   4.6001409e-01
   7.5481576e+00   1.7689769e+01   4.6796733e-01
   7.5495021e+00   1.7709899e+01   4.6732945e-01
   4.9043875e+00   1.3312027e+01   1.3216445e+00
   4.2727674e+00   2.0174531e+01   1.2739872e+00
   3.0240423e+00   1.7412195e+01   1.5838121e+00
   2.2544546e+00   1.2067929e+01   2.2125076e+00
   7.5103197e+00   1.7560555e+01   5.0849836e-01
   6.0486225e+00   1.5389507e+01   8.4211906e-01
   4.6897388e+00   9.4792595e+00   2.5527487e+00
   6.7091272e+00   1.9862737e+01   6.6406736e-01
   7.4688934e+00   1.7002446e+01   6.2502735e-01
   7.5443580e+00   1.7625103e+01   4.7411907e-01
   4.1316241e+00   2.0264281e+01   1.3469027e+00
   6.3830061e+00   1.7633104e+01   6.2781716e-01
   7.0413390e+00   1.8306801e+01   5.4110176e-01
   7.5491271e+00   1.7704885e+01   4.6489636e-01
   6.6415681e+00   1.8119641e+01   5.9234860e-01
   8.2531051e-01   1.1799933e+01   4.5554013e+00
   6.2163029e+00   1.2697091e+01   1.6868260e+00
   7.5337621e+00   1.7483086e+01   4.7951080e-01
   7.0859859e+00   1.9322367e+01   5.8366634e-01
   5.3569762e+00   1.6036525e+01   8.5840270e-01
   7.5445425e+00   1.7650923e+01   4.6417148e-01
   7.5509108e+00   1.7735843e+01   4.6750290e-01
   7.5507411e+00   1.7736313e+01   4.6338014e-01
   3.0648639e+00   1.7820087e+01   1.5927920e+00
   2.8541206e+00   1.2476869e+01   1.8544250e+00
   1.4626465e+00   1.1089902e+01   3.0256294e+00
   1.5705611e+00   1.2456480e+01   2.7099061e+00
   7.5014829e+00   1.7034342e+01   5.4641309e-01
   7.2540440e+00   1.5416580e+01   9.6719031e-01
   7.7509329e-01   1.1281777e+01   4.6402067e+00
   3.0267569e+00   7.4853165e+00   3.3363658e+00
   7.5373751e+00   1.7524969e+01   4.9570951e-01
   7.5198524e+00   1.7951958e+01   4.7583713e-01
   6.8556955e+00   1.9568530e+01   6.2551618e-01
   8.6935820e-01   1.2234398e+01   4.3710981e+00
   3.7776858e+00   1.4954273e+01   1.2489270e+00
   2.4758538e+00   1.6882905e+01   1.9114306e+00
   6.4069253e+00   1.1894013e+01   1.7905264e+00
   7.5433995e+00   1.7613527e+01   4.7616596e-01
   4.3479084e+00   1.9807451e+01   1.2002174e+00
   7.0025413e+00   1.9466681e+01   6.0178973e-01
   1.0250879e+00   1.2475032e+01   3.5737508e+00
   7.4921485e+00   1.6990715e+01   5.8425529e-01
   7.5154877e+00   1.7233675e+01   5.0372367e-01
   5.3567330e+00   1.5880894e+01   8.6686089e-01
   9.2254524e-01   1.2086557e+01   3.9000483e+00
   7.5422550e+00   1.7815450e+01   4.6843919e-01
   6.0414574e+00   1.4012380e+01   1.2497952e+00
   3.7460863e+00   1.6293920e+01   1.2207762e+00
   7.5451163e+00   1.7646567e+01   4.6990205e-01
   3.7208704e+00   1.6724620e+01   1.2350316e+00
   7.1751962e+00   1.8372174e+01   5.2743935e-01
   1.1178482e+00   1.1581953e+01   3.4179436e+00
   4.4667490e+00   1.5646328e+01   1.0391081e+00
   7.1324524e+00   1.4481721e+01   1.0831761e+00
   8.7851046e-01   8.7894156e+00   4.4474174e+00
   2.3917807e+00   1.7501101e+01   2.1003795e+00
   6.8262126e+00   1.6479966e+01   6.4977367e-01
   3.2782817e+00   1.9333199e+01   1.6773137e+00
   6.2584663e+00   1.8438744e+01   6.6215192e-01
   7.5455141e+00   1.7663476e+01   4.6171279e-01
   7.5518766e+00   1.7747589e+01   4.6493313e-01
   4.9731289e+00   1.3891261e+01   1.1663688e+00
   7.5126495e+00   1.7195150e+01   5.0086066e-01
   7.1589081e+00   1.4802102e+01   1.0901161e+00
   7.2662540e+00   1.8852588e+01   5.3951662e-01
   5.9633364e+00   1.9899096e+01   7.8905020e-01
   7.5516631e+00   1.7749385e+01   4.6501834e-01
   3.3020009e+00   1.7966243e+01   1.4760579e+00
   3.6415048e+00   7.9539066e+00   3.0955590e+00
   7.5267783e-01   1.0404152e+01   4.5316627e+00
   7.5309881e+00   1.7477503e+01   4.6321180e-01
   7.5518184e+00   1.7747800e+01   4.6494587e-01
   7.0943390e+00   1.4336672e+01   1.1333668e+00
   6.9805049e+00   1.4801440e+01   1.1780064e+00
   4.0634994e+00   1.8457810e+01   1.1885963e+00
   7.5401419e+00   1.7564050e+01   4.7762017e-01
