# Supplementary material for: Rethinking Colour Constancy
Source: PLoS One. 2015 Sep 10;10(9):e0135029. doi: 10.1371/journal.pone.0135029 (PMC4565710; doi:10.1371/journal.pone.0135029)
Supplement: S1 Dataset — (ZIP) [file pone.0135029.s002.zip › 5-TransitionMetamerReflectanceData/NtoR_20munsells/fiveTr_1.txt]

   4.8652537e+02   5.0284161e+02   5.8486111e+02   5.8522191e+02   6.0988385e+02
   4.7403157e+02   4.8069730e+02   5.2971991e+02   5.3516414e+02   6.1159676e+02
   4.2747445e+02   4.3357485e+02   5.0440911e+02   5.1409086e+02   6.1051892e+02
   4.7601009e+02   4.8346538e+02   5.3770901e+02   5.4278369e+02   6.1210569e+02
   4.5111456e+02   4.5551540e+02   5.3176639e+02   5.3834349e+02   6.1272558e+02
   4.6866608e+02   4.7407372e+02   5.6521269e+02   5.7397052e+02   6.1885672e+02
   4.3906832e+02   4.4435687e+02   5.4408094e+02   5.5107152e+02   6.1456718e+02
   4.2743094e+02   4.3408473e+02   5.0838397e+02   5.1718166e+02   6.1079576e+02
   4.7156939e+02   4.7754516e+02   5.3119991e+02   5.3692395e+02   6.1191804e+02
   4.1542700e+02   4.3035264e+02   5.2340361e+02   5.3048005e+02   6.1211787e+02
   4.3555780e+02   4.4103631e+02   5.1910238e+02   5.2643746e+02   6.1163624e+02
   4.1390863e+02   4.1435110e+02   4.8677425e+02   5.0320978e+02   6.0944117e+02
   4.6057151e+02   4.6509690e+02   5.6453910e+02   5.7378708e+02   6.1944745e+02
   4.3800630e+02   4.4309947e+02   5.1845583e+02   5.2583487e+02   6.1156238e+02
   4.8660247e+02   5.0302140e+02   6.0900138e+02   6.5971745e+02   6.6513829e+02
   3.9651986e+02   4.2953173e+02   5.3647579e+02   5.4327881e+02   6.1359733e+02
   4.5237014e+02   4.5687395e+02   5.8003257e+02   5.9719428e+02   6.3624070e+02
   4.3726478e+02   4.4283633e+02   5.8006578e+02   5.9791366e+02   6.3796703e+02
   4.8178587e+02   4.9297904e+02   5.8896156e+02   6.0350020e+02   6.3041416e+02
   4.4958532e+02   4.5410956e+02   5.4723353e+02   5.5430438e+02   6.1493428e+02
   4.0387346e+02   4.0866300e+02   4.8699888e+02   5.0332764e+02   6.0945646e+02
   4.8663959e+02   5.0310840e+02   6.0929706e+02   6.6598771e+02   6.6992619e+02
   4.8565117e+02   5.0085783e+02   6.0303713e+02   6.3808993e+02   6.5828939e+02
   4.8528743e+02   5.0005612e+02   6.0159345e+02   6.3664556e+02   6.7683494e+02
   4.2575972e+02   4.3423220e+02   5.3719956e+02   5.4399040e+02   6.1365599e+02
   4.8139733e+02   4.9226656e+02   5.8875111e+02   6.0400442e+02   6.3160956e+02
   4.3135608e+02   4.3795202e+02   5.3599004e+02   5.4273893e+02   6.1346884e+02
   4.8530289e+02   5.0008883e+02   5.9950978e+02   6.1785384e+02   6.3096457e+02
   4.0845417e+02   4.2997019e+02   5.7895895e+02   5.9585197e+02   6.3577469e+02
   4.2108595e+02   4.3223368e+02   5.7264528e+02   5.8528042e+02   6.2618203e+02
   4.6737206e+02   4.7244531e+02   5.4022919e+02   5.4634186e+02   6.1317765e+02
   4.6045682e+02   4.6497551e+02   5.5908960e+02   5.6730125e+02   6.1742369e+02
   4.6033745e+02   4.6470406e+02   5.2827529e+02   5.3469190e+02   6.1214155e+02
   4.7103519e+02   4.7703243e+02   5.6503013e+02   5.7343049e+02   6.1835745e+02
   4.2951880e+02   4.3630464e+02   5.1975347e+02   5.2706490e+02   6.1172827e+02
   4.1385513e+02   4.3050785e+02   5.5921431e+02   5.6806504e+02   6.1841601e+02
   4.4828558e+02   4.5281332e+02   5.3806746e+02   5.4469549e+02   6.1353442e+02
   4.2474232e+02   4.3381413e+02   5.7747250e+02   5.9296649e+02   6.3250735e+02
   4.3898185e+02   4.3915178e+02   4.8708098e+02   5.0336492e+02   6.0945945e+02
   4.8658993e+02   5.0298369e+02   5.3335295e+02   5.3342752e+02   6.0945852e+02
   4.6818728e+02   4.7343419e+02   5.4182413e+02   5.4793497e+02   6.1333148e+02
   4.3460735e+02   4.4061402e+02   5.5063281e+02   5.5811608e+02   6.1588087e+02
   4.5666895e+02   4.6096109e+02   5.2785827e+02   5.3437565e+02   6.1219265e+02
   4.4239547e+02   4.4739467e+02   5.6105455e+02   5.7009613e+02   6.1880243e+02
   4.2499744e+02   4.3372355e+02   5.2963889e+02   5.3645608e+02   6.1275248e+02
   4.5022924e+02   4.5462630e+02   5.2994397e+02   5.3655007e+02   6.1254356e+02
   4.1975863e+02   4.3177756e+02   5.6181564e+02   5.7119573e+02   6.1937858e+02
   4.5385941e+02   4.5777166e+02   5.1200881e+02   5.1996391e+02   6.1086449e+02
   4.3691143e+02   4.4243302e+02   5.3483421e+02   5.4154858e+02   6.1328182e+02
   4.7787978e+02   4.8631996e+02   5.8890912e+02   6.1445479e+02   6.5515769e+02
   4.1273567e+02   4.3035768e+02   5.6305976e+02   5.7270328e+02   6.1991822e+02
   4.2147591e+02   4.3183803e+02   5.1872755e+02   5.2615813e+02   6.1166054e+02
   4.3025540e+02   4.3714773e+02   5.3707108e+02   5.4384125e+02   6.1361515e+02
   4.5529665e+02   4.5956011e+02   5.2542628e+02   5.3207097e+02   6.1198294e+02
   4.1674471e+02   4.3091901e+02   5.4031110e+02   5.4720158e+02   6.1411535e+02
   4.5577922e+02   4.5893088e+02   5.0288337e+02   5.1270313e+02   6.1025098e+02
   4.7660199e+02   4.8397268e+02   5.2135154e+02   5.2676806e+02   6.1076451e+02
   4.8138596e+02   4.9203538e+02   5.3299464e+02   5.3664203e+02   6.1087961e+02
   4.3370965e+02   4.3959780e+02   5.2254899e+02   5.2962165e+02   6.1197205e+02
   4.4579101e+02   4.4597327e+02   4.8718023e+02   5.0341144e+02   6.0946396e+02
   4.3270614e+02   4.3908039e+02   5.5182445e+02   5.5941901e+02   6.1617094e+02
   4.1041637e+02   4.3010879e+02   5.6881037e+02   5.7994897e+02   6.2311479e+02
   4.2435464e+02   4.3247001e+02   5.0980733e+02   5.1837498e+02   6.1090986e+02
   4.6541517e+02   4.7015691e+02   5.3741543e+02   5.4357788e+02   6.1294197e+02
   4.0258211e+02   4.2956982e+02   5.3462995e+02   5.4142882e+02   6.1336485e+02
   4.8580165e+02   5.0119324e+02   6.0359109e+02   6.3639681e+02   6.5037201e+02
   4.6624248e+02   4.7118306e+02   5.7527476e+02   5.8767606e+02   6.2602367e+02
   4.6712120e+02   4.7203085e+02   5.2823823e+02   5.3436340e+02   6.1189708e+02
   4.4861076e+02   4.5318643e+02   5.5788310e+02   5.6620966e+02   6.1753408e+02
   4.3639744e+02   4.4210767e+02   5.7712045e+02   5.9218352e+02   6.3152878e+02
   4.8295624e+02   4.9520975e+02   5.7130023e+02   5.7594787e+02   6.1456306e+02
   4.2279268e+02   4.3272949e+02   5.3225422e+02   5.3905704e+02   6.1305744e+02
   4.5489131e+02   4.5915873e+02   5.2524268e+02   5.3190678e+02   6.1197374e+02
   4.4375702e+02   4.4864226e+02   5.5077099e+02   5.5817402e+02   6.1577481e+02
   4.7080603e+02   4.7674238e+02   5.7320728e+02   5.8392070e+02   6.2288588e+02
   4.4329180e+02   4.4810697e+02   5.3210310e+02   5.3878353e+02   6.1288992e+02
   4.4197626e+02   4.4203940e+02   4.8682717e+02   5.0323489e+02   6.0944365e+02
   4.2300205e+02   4.3297550e+02   5.5023099e+02   5.5774297e+02   6.1588076e+02
   4.8647160e+02   5.0271743e+02   5.7275002e+02   5.7306368e+02   6.0976036e+02
   4.4303507e+02   4.4788147e+02   5.3342529e+02   5.4010174e+02   6.1304677e+02
   4.4337540e+02   4.4829454e+02   5.5444561e+02   5.6226593e+02   6.1666510e+02
   4.8347917e+02   4.9625131e+02   5.9393658e+02   6.1288860e+02   6.3469234e+02
   3.8050595e+02   4.2949009e+02   5.3578327e+02   5.4257956e+02   6.1350932e+02
   4.6777116e+02   4.7284199e+02   5.3126255e+02   5.3730507e+02   6.1215650e+02
   4.4375619e+02   4.4865701e+02   5.6260153e+02   5.7194015e+02   6.1937622e+02
   4.4440727e+02   4.4910239e+02   5.2831032e+02   5.3501912e+02   6.1245966e+02
   4.0981504e+02   4.0993459e+02   4.8667216e+02   5.0315691e+02   6.0943474e+02
   4.1565940e+02   4.3028447e+02   5.2029591e+02   5.2759405e+02   6.1181414e+02
   4.6576234e+02   4.7046699e+02   5.2896246e+02   5.3515611e+02   6.1202659e+02
   4.2508750e+02   4.2551757e+02   4.8712812e+02   5.0339343e+02   6.0946406e+02
   4.3771254e+02   4.4301247e+02   5.2631740e+02   5.3314301e+02   6.1232238e+02
   4.5378549e+02   4.5826812e+02   5.6973915e+02   5.8064450e+02   6.2277347e+02
   4.8665569e+02   5.0314569e+02   6.0902138e+02   6.0948095e+02   6.0989609e+02
   4.8151096e+02   4.9247474e+02   5.6684223e+02   5.7208489e+02   6.1477686e+02
   4.8633517e+02   5.0229632e+02   5.2145938e+02   5.2187926e+02   6.0949891e+02
   4.8620502e+02   5.0210413e+02   6.0536360e+02   6.2947818e+02   6.3549707e+02
   4.6889967e+02   4.7091893e+02   4.9322071e+02   5.0629885e+02   6.0967128e+02
   4.8619346e+02   5.0206741e+02   5.5006394e+02   5.5057115e+02   6.0974754e+02
   4.6170755e+02   4.6614655e+02   5.3144068e+02   5.3777477e+02   6.1242527e+02
   3.9832635e+02   4.2956985e+02   5.3842280e+02   5.4526569e+02   6.1385677e+02
   4.1152679e+02   4.2592871e+02   4.9815645e+02   5.0979684e+02   6.1014461e+02
   4.8253976e+02   4.9439971e+02   5.8176735e+02   5.8931150e+02   6.1946697e+02
   4.4763379e+02   4.4768935e+02   4.8682159e+02   5.0323087e+02   6.0944276e+02
   4.4691287e+02   4.5158640e+02   5.6283335e+02   5.7216024e+02   6.1937903e+02
   4.8640742e+02   5.0256901e+02   6.0757656e+02   6.5396856e+02   7.4718349e+02
   4.6154226e+02   4.6609605e+02   5.8489446e+02   6.1031622e+02   7.4107886e+02
   4.7439382e+02   4.8131291e+02   5.4192028e+02   5.4736058e+02   6.1275670e+02
   4.5873515e+02   4.6320155e+02   5.4977533e+02   5.5681529e+02   6.1513564e+02
   4.3203882e+02   4.3853481e+02   5.4476950e+02   5.5185540e+02   6.1475559e+02
   4.3864287e+02   4.4402579e+02   5.7097442e+02   5.8270828e+02   6.2438590e+02
   4.2114441e+02   4.3200844e+02   5.2911450e+02   5.3594957e+02   6.1270644e+02
   4.6012542e+02   4.6458733e+02   5.4037081e+02   5.4681493e+02   6.1353572e+02
   3.8547664e+02   4.1505203e+02   4.8854436e+02   5.0414474e+02   6.0955728e+02
   4.5224840e+02   4.5675359e+02   5.7858975e+02   5.9431325e+02   6.3300242e+02
   4.2702530e+02   4.3505426e+02   5.5303457e+02   5.6079496e+02   6.1651225e+02
   4.5335456e+02   4.5784416e+02   5.6269793e+02   5.7184640e+02   6.1908104e+02
   4.0561838e+02   4.2955603e+02   5.2939142e+02   5.3623407e+02   6.1275341e+02
   4.7381815e+02   4.8062355e+02   5.8358205e+02   6.0059608e+02   6.3573884e+02
   4.6159806e+02   4.6615383e+02   5.8043460e+02   5.9726115e+02   6.3539007e+02
   4.2334807e+02   4.3303515e+02   5.3683004e+02   5.4362094e+02   6.1361718e+02
   4.5805704e+02   4.6252881e+02   5.6665596e+02   5.7650845e+02   6.2062201e+02
   4.5388941e+02   4.5829119e+02   5.3610336e+02   5.4260455e+02   6.1316698e+02
   4.6133637e+02   4.6584121e+02   5.4241805e+02   5.4891004e+02   6.1377960e+02
   4.3029067e+02   4.3727301e+02   5.8108966e+02   6.0044268e+02   6.4191761e+02
   4.1300444e+02   4.3009165e+02   5.2789505e+02   5.3475853e+02   6.1258579e+02
   4.2696959e+02   4.3218348e+02   4.9891685e+02   5.1026700e+02   6.1017574e+02
   3.9798880e+02   4.2967349e+02   5.5378245e+02   5.6168118e+02   6.1676240e+02
   4.8650036e+02   5.0278398e+02   6.0824133e+02   6.5697420e+02   6.9702617e+02
   4.1892767e+02   4.2649911e+02   4.9494434e+02   5.0780649e+02   6.0994970e+02
   4.4979188e+02   4.5428685e+02   5.4121430e+02   5.4791630e+02   6.1394057e+02
   4.5842966e+02   4.6270943e+02   5.2475841e+02   5.3137260e+02   6.1184929e+02
   4.1845779e+02   4.3139838e+02   5.5731260e+02   5.6579886e+02   6.1776532e+02
   4.8073790e+02   4.9106416e+02   5.5539335e+02   5.5983061e+02   6.1306935e+02
   4.1311818e+02   4.1629421e+02   4.8758713e+02   5.0363516e+02   6.0949457e+02
   4.4790689e+02   4.5248673e+02   5.4490256e+02   5.5183951e+02   6.1455820e+02
   4.5817516e+02   4.6213688e+02   5.1320259e+02   5.2089930e+02   6.1088367e+02
   4.6605609e+02   4.7096746e+02   5.8326675e+02   6.0319449e+02   6.4271585e+02
   4.2931349e+02   4.3657705e+02   5.6619970e+02   5.7651079e+02   6.2135997e+02
   4.1805711e+02   4.3130444e+02   5.6162410e+02   5.7096740e+02   6.1930755e+02
   4.5976537e+02   4.6406001e+02   5.2393187e+02   5.3055887e+02   6.1173941e+02
   4.6621021e+02   4.7114550e+02   5.8081420e+02   5.9732372e+02   6.3467357e+02
   4.8661038e+02   5.0303919e+02   5.7928056e+02   5.7938079e+02   6.0954982e+02
   4.8265014e+02   4.9460970e+02   5.9114846e+02   6.0694427e+02   6.3154491e+02
   4.8568426e+02   5.0085874e+02   5.3668052e+02   5.3764497e+02   6.0982163e+02
   4.7585322e+02   4.8275189e+02   5.1699720e+02   5.2293520e+02   6.1055018e+02
   4.6411353e+02   4.6874701e+02   5.4288744e+02   5.4929179e+02   6.1372525e+02
   4.5977575e+02   4.6409316e+02   5.2545242e+02   5.3198952e+02   6.1188196e+02
   4.4488429e+02   4.4949023e+02   5.2424352e+02   5.3112080e+02   6.1203966e+02
   4.5627248e+02   4.6059584e+02   5.3090080e+02   5.3738322e+02   6.1251811e+02
   4.1931871e+02   4.3162445e+02   5.5245320e+02   5.6016719e+02   6.1640540e+02
   4.3062232e+02   4.3695258e+02   5.1567852e+02   5.2341614e+02   6.1136593e+02
   4.8613714e+02   5.0194804e+02   5.9895718e+02   6.0378416e+02   6.1558006e+02
   4.4015079e+02   4.4242656e+02   4.9419309e+02   5.0729231e+02   6.0987328e+02
   4.4127292e+02   4.4174192e+02   4.8794637e+02   5.0380753e+02   6.0951036e+02
   4.3955690e+02   4.4423796e+02   5.1310434e+02   5.2109907e+02   6.1110202e+02
   4.5842182e+02   4.6290094e+02   5.7200123e+02   5.8355108e+02   6.2411805e+02
   3.8132668e+02   4.2965379e+02   5.7994100e+02   5.9794874e+02   6.3842554e+02
   4.6661970e+02   4.7161970e+02   5.6339056e+02   5.7202272e+02   6.1841940e+02
   4.3155098e+02   4.3820640e+02   5.7292432e+02   5.8561584e+02   6.2630524e+02
   4.6673328e+02   4.7173000e+02   5.4888079e+02   5.5550570e+02   6.1453230e+02
   4.8060875e+02   4.9085530e+02   5.7047346e+02   5.7682682e+02   6.1653983e+02
   4.8659342e+02   5.0300019e+02   6.0824350e+02   6.1803316e+02   6.1930263e+02
   4.3608699e+02   4.4176849e+02   5.3779903e+02   5.4454881e+02   6.1366529e+02
   4.1047007e+02   4.2950801e+02   5.1910474e+02   5.2651157e+02   6.1170826e+02
   4.6622222e+02   4.7059329e+02   5.1357144e+02   5.2092236e+02   6.1073484e+02
   4.3077549e+02   4.3729557e+02   5.2215783e+02   5.2927269e+02   6.1195063e+02
   4.3925260e+02   4.4328123e+02   5.0472815e+02   5.1425999e+02   6.1049667e+02
   4.5921859e+02   4.6122205e+02   4.9470039e+02   5.0739013e+02   6.0980915e+02
   4.1147332e+02   4.2991161e+02   5.2824142e+02   5.3510020e+02   6.1262471e+02
   4.1505652e+02   4.3070397e+02   5.8323405e+02   6.0700672e+02   6.5960425e+02
   4.3476405e+02   4.3880645e+02   5.0097720e+02   5.1161121e+02   6.1027956e+02
   4.8664875e+02   5.0312908e+02   6.0159710e+02   6.0170613e+02   6.0956700e+02
   4.2277896e+02   4.3290692e+02   5.8305838e+02   6.0628861e+02   6.5585694e+02
   4.4382380e+02   4.4863955e+02   5.3637759e+02   5.4303160e+02   6.1339197e+02
   4.0669255e+02   4.2492327e+02   4.9703379e+02   5.0908777e+02   6.1007876e+02
   4.1725839e+02   4.3110228e+02   5.5298448e+02   5.6076558e+02   6.1654291e+02
   4.2779475e+02   4.2947304e+02   4.8941838e+02   5.0460765e+02   6.0960711e+02
   4.5859206e+02   4.5977018e+02   4.9087596e+02   5.0526029e+02   6.0963335e+02
   3.8246069e+02   4.2809926e+02   5.0935716e+02   5.1801982e+02   6.1089447e+02
   4.8380178e+02   4.9652577e+02   5.2423539e+02   5.2685712e+02   6.1003318e+02
   4.2413576e+02   4.3351895e+02   5.6639805e+02   5.7679321e+02   6.2152615e+02
   4.4701210e+02   4.5162073e+02   5.3931048e+02   5.4598623e+02   6.1372512e+02
   4.7856547e+02   4.8740136e+02   5.8101221e+02   5.9242204e+02   6.2528338e+02
   4.8637191e+02   5.0248770e+02   6.0731542e+02   6.5218778e+02   6.9110022e+02
   4.5613858e+02   4.6047532e+02   5.3229126e+02   5.3877202e+02   6.1267274e+02
   4.4820669e+02   4.5105014e+02   4.9937640e+02   5.1042412e+02   6.1012304e+02
   4.4341214e+02   4.4812157e+02   5.2451860e+02   5.3139576e+02   6.1208481e+02
   4.4462381e+02   4.4490846e+02   4.8747563e+02   5.0356165e+02   6.0948136e+02
   4.5346631e+02   4.5412256e+02   4.8882135e+02   5.0422550e+02   6.0954639e+02
   4.7009938e+02   4.7450315e+02   5.0595047e+02   5.1435867e+02   6.1017589e+02
   4.8538330e+02   5.0026563e+02   5.9107015e+02   5.9597513e+02   6.1621901e+02
   4.6368320e+02   4.6806236e+02   5.2146084e+02   5.2811612e+02   6.1141324e+02
   4.3792382e+02   4.4322325e+02   5.2824166e+02   5.3501291e+02   6.1252231e+02
   4.8641240e+02   5.0258057e+02   6.0743974e+02   6.4317435e+02   6.4844982e+02
   4.5482300e+02   4.5927340e+02   5.5532359e+02   5.6306205e+02   6.1656913e+02
   4.6113569e+02   4.6558774e+02   5.3474474e+02   5.4107333e+02   6.1280517e+02
   4.8664638e+02   5.0312427e+02   6.0044848e+02   6.0055945e+02   6.0957278e+02
   4.5861324e+02   4.6290024e+02   5.2499399e+02   5.3158969e+02   6.1186751e+02
   3.8007202e+02   4.2948268e+02   5.3530157e+02   5.4209718e+02   6.1344907e+02
   3.8834985e+02   4.2943318e+02   5.3205271e+02   5.3887237e+02   6.1305699e+02
   4.8129846e+02   4.9208643e+02   5.9107857e+02   6.1304911e+02   6.4192376e+02
   4.2984697e+02   4.3669735e+02   5.2602379e+02   5.3291142e+02   6.1234455e+02
   4.8524557e+02   4.9996494e+02   5.8220399e+02   5.8536087e+02   6.1341524e+02
   4.5618014e+02   4.6062133e+02   5.5827336e+02   5.6648851e+02   6.1737875e+02
   3.9083133e+02   4.2830629e+02   5.1070885e+02   5.1915491e+02   6.1099890e+02
   4.4397722e+02   4.4886416e+02   5.8164655e+02   6.0138174e+02   6.4284504e+02
   4.3487558e+02   4.4060947e+02   5.2510723e+02   5.3201954e+02   6.1222035e+02
   4.5009521e+02   4.5451796e+02   5.3214840e+02   5.3874088e+02   6.1278776e+02
   4.8500843e+02   4.9944948e+02   5.9065825e+02   5.9675383e+02   6.1787715e+02
   4.4552448e+02   4.4563422e+02   4.8696902e+02   5.0330479e+02   6.0945164e+02
   4.5218227e+02   4.5619558e+02   5.1356218e+02   5.2133823e+02   6.1100689e+02
   4.1301283e+02   4.2791368e+02   5.0385540e+02   5.1370953e+02   6.1050129e+02
   4.5712023e+02   4.6153024e+02   5.4181313e+02   5.4839697e+02   6.1383719e+02
   4.2415002e+02   4.2782836e+02   4.9169568e+02   5.0588542e+02   6.0974933e+02
   4.8621170e+02   5.0211952e+02   6.0376918e+02   6.1620054e+02   6.2263799e+02
   4.6375156e+02   4.6838718e+02   5.5263821e+02   5.5970052e+02   6.1548314e+02
   4.2683687e+02   4.3494983e+02   5.5734872e+02   5.6581522e+02   6.1773414e+02
   4.8368369e+02   4.8373218e+02   4.8671916e+02   5.0315812e+02   6.0943413e+02
   4.4681754e+02   4.5141691e+02   5.3583425e+02   5.4244752e+02   6.1327770e+02
   4.5122800e+02   4.5364032e+02   4.9704466e+02   5.0890499e+02   6.0997900e+02
   4.3032593e+02   4.3708157e+02   5.2799173e+02   5.3481431e+02   6.1254880e+02
   4.8650907e+02   5.0280420e+02   5.9126979e+02   5.9187059e+02   6.1023043e+02
   4.8587237e+02   5.0123749e+02   5.2951040e+02   5.3034157e+02   6.0966948e+02
   4.4227329e+02   4.4665225e+02   5.1194852e+02   5.2007798e+02   6.1099053e+02
   4.2036716e+02   4.2136303e+02   4.8735217e+02   5.0351130e+02   6.0947897e+02
   4.3050359e+02   4.3224727e+02   4.9021209e+02   5.0503878e+02   6.0965402e+02
   4.5649309e+02   4.6054363e+02   5.1587248e+02   5.2328208e+02   6.1111841e+02
   4.7757738e+02   4.8584491e+02   5.5698766e+02   5.6274182e+02   6.1443699e+02
   4.0667306e+02   4.2963756e+02   5.3105284e+02   5.3787458e+02   6.1294001e+02
   4.4877669e+02   4.5324168e+02   5.3255669e+02   5.3916777e+02   6.1285774e+02
   4.3709353e+02   4.3712522e+02   4.8673038e+02   5.0318621e+02   6.0943817e+02
   4.2743039e+02   4.2906870e+02   4.8925147e+02   5.0451710e+02   6.0959702e+02
   4.6287300e+02   4.6747303e+02   5.8093165e+02   5.9816216e+02   6.3628069e+02
   4.6909764e+02   4.7460055e+02   5.5974345e+02   5.6746669e+02   6.1684557e+02
   4.2202002e+02   4.2248321e+02   4.8703156e+02   5.0334357e+02   6.0945824e+02
   4.0673422e+02   4.2062169e+02   4.9113675e+02   5.0557618e+02   6.0972086e+02
   4.8279638e+02   4.9489414e+02   5.9487901e+02   6.2490416e+02   6.8206747e+02
   4.7679451e+02   4.8466171e+02   5.4920088e+02   5.5455333e+02   6.1332365e+02
   4.8582903e+02   5.0112039e+02   5.2801586e+02   5.2889991e+02   6.0966532e+02
   4.0538196e+02   4.2787150e+02   5.0688810e+02   5.1600608e+02   6.1071161e+02
   4.8636660e+02   5.0247385e+02   5.9944943e+02   6.0224168e+02   6.1301656e+02
   4.5641967e+02   4.6076946e+02   5.3365445e+02   5.4012064e+02   6.1281871e+02
   4.6684848e+02   4.7188913e+02   5.8003975e+02   5.9561875e+02   6.3270967e+02
   4.2721314e+02   4.3516876e+02   5.5284945e+02   5.6058592e+02   6.1646499e+02
   4.2386071e+02   4.3338175e+02   5.5809094e+02   5.6670900e+02   6.1799554e+02
   4.3748457e+02   4.3750373e+02   4.8670218e+02   5.0317198e+02   6.0943647e+02
   4.6730411e+02   4.7240250e+02   5.4863653e+02   5.5520603e+02   6.1444466e+02
   4.8640260e+02   5.0255759e+02   6.0744246e+02   6.4734895e+02   6.5484569e+02
   4.0111517e+02   4.2972085e+02   5.5998761e+02   5.6899514e+02   6.1870274e+02
   4.8625463e+02   5.0221733e+02   6.0646983e+02   6.4749735e+02   6.6312520e+02
   4.8655571e+02   5.0291230e+02   5.7606915e+02   5.7626212e+02   6.0964456e+02
   4.7888829e+02   4.8759845e+02   5.2712093e+02   5.3169976e+02   6.1091710e+02
   4.3422858e+02   4.4016772e+02   5.3103277e+02   5.3779077e+02   6.1285748e+02
   4.5125294e+02   4.5573137e+02   5.4388086e+02   5.5069996e+02   6.1431430e+02
   3.9397848e+02   4.1813945e+02   4.8982562e+02   5.0484158e+02   6.0963911e+02
   4.3416041e+02   4.3480504e+02   4.8806478e+02   5.0387741e+02   6.0952091e+02
   4.5028084e+02   4.5460148e+02   5.2418668e+02   5.3099507e+02   6.1195646e+02
   4.7509375e+02   4.8228808e+02   5.4910162e+02   5.5478389e+02   6.1361522e+02
   4.1671673e+02   4.3092825e+02   5.4194117e+02   5.4890775e+02   6.1436269e+02
   4.8231033e+02   4.9396001e+02   5.9308154e+02   6.1749666e+02   6.4538218e+02
   4.6154795e+02   4.6607922e+02   5.4804631e+02   5.5487927e+02   6.1468637e+02
   4.8659819e+02   5.0301117e+02   5.9530821e+02   5.9565171e+02   6.0988486e+02
   4.7181806e+02   4.7800870e+02   5.5013179e+02   5.5635793e+02   6.1425521e+02
   4.5395437e+02   4.5842994e+02   5.6045884e+02   5.6913754e+02   6.1821104e+02
   4.3115272e+02   4.3790747e+02   5.6999906e+02   5.8146015e+02   6.2381019e+02
   4.3476740e+02   4.3550112e+02   4.8830757e+02   5.0400414e+02   6.0953530e+02
   4.8067414e+02   4.9096079e+02   5.5958219e+02   5.6449639e+02   6.1377064e+02
   4.5551823e+02   4.5988856e+02   5.3610229e+02   5.4257060e+02   6.1312697e+02
   4.3503260e+02   4.4055670e+02   5.1780195e+02   5.2527014e+02   6.1152479e+02
   4.6213042e+02   4.6670266e+02   5.8453441e+02   6.0866733e+02   6.5773706e+02
   4.2969897e+02   4.3421630e+02   4.9902364e+02   5.1032774e+02   6.1017681e+02
   4.8254512e+02   4.9440950e+02   5.7932966e+02   5.8611930e+02   6.1806714e+02
   4.4630511e+02   4.4891100e+02   4.9736137e+02   5.0915579e+02   6.1002458e+02
   3.8052192e+02   4.2945578e+02   5.3364262e+02   5.4045297e+02   6.1324614e+02
   4.1558768e+02   4.3072290e+02   5.4311627e+02   5.5015173e+02   6.1455201e+02
   4.2497588e+02   4.3385435e+02   5.4110966e+02   5.4801753e+02   6.1421084e+02
   4.3103566e+02   4.3780253e+02   5.5240071e+02   5.6006471e+02   6.1632372e+02
   4.4188110e+02   4.4691738e+02   5.5757729e+02   5.6595614e+02   6.1760637e+02
   4.2121852e+02   4.2133857e+02   4.8674336e+02   5.0319341e+02   6.0943918e+02
   4.2883922e+02   4.2997011e+02   4.8858341e+02   5.0415722e+02   6.0955521e+02
   4.2288396e+02   4.3251915e+02   5.2120314e+02   5.2841605e+02   6.1188811e+02
   4.8511116e+02   4.9967262e+02   5.7112731e+02   5.7338848e+02   6.1181256e+02
   4.8614776e+02   5.0197392e+02   6.0584604e+02   6.4750095e+02   7.7518834e+02
   4.6771065e+02   4.7291326e+02   5.8336368e+02   6.0293552e+02   6.4175372e+02
   4.2791737e+02   4.3561071e+02   5.5122067e+02   5.5878975e+02   6.1607403e+02
   4.4828746e+02   4.5278681e+02   5.3418060e+02   5.4078386e+02   6.1305426e+02
   4.8649081e+02   5.0276135e+02   6.0811928e+02   6.5092414e+02   6.5719082e+02
   3.9166280e+02   4.2917366e+02   5.2215366e+02   5.2931372e+02   6.1200050e+02
   4.6481948e+02   4.6956405e+02   5.6251835e+02   5.7113301e+02   6.1828670e+02
   4.8639541e+02   5.0254053e+02   5.6304607e+02   5.6340076e+02   6.0973135e+02
   4.6017470e+02   4.6104722e+02   4.8963385e+02   5.0459772e+02   6.0957062e+02
   4.2501535e+02   4.3395113e+02   5.8347047e+02   6.0779340e+02   6.6633172e+02
   4.6945609e+02   4.7504898e+02   5.7547689e+02   5.8745504e+02   6.2532789e+02
   4.1371607e+02   4.3005325e+02   5.2282775e+02   5.2994007e+02   6.1206181e+02
   4.5275402e+02   4.5698319e+02   5.2057800e+02   5.2758828e+02   6.1157636e+02
   4.8630621e+02   5.0233593e+02   6.0685790e+02   6.5034140e+02   6.8696983e+02
   4.5470399e+02   4.5890358e+02   5.2095461e+02   5.2789815e+02   6.1157525e+02
   4.4473906e+02   4.4920179e+02   5.1737878e+02   5.2480660e+02   6.1140956e+02
   4.6154353e+02   4.6598045e+02   5.3173454e+02   5.3807333e+02   6.1246148e+02
   4.7247375e+02   4.7887357e+02   5.6060585e+02   5.6800773e+02   6.1655407e+02
   4.5357508e+02   4.5792060e+02   5.2919494e+02   5.3575550e+02   6.1239850e+02
   4.4689735e+02   4.5127096e+02   5.1949023e+02   5.2668133e+02   6.1156629e+02
   4.8585610e+02   5.0131418e+02   5.6514319e+02   5.6622419e+02   6.1040394e+02
   4.3272001e+02   4.3910911e+02   5.8371128e+02   6.0850836e+02   7.1200524e+02
   4.5980531e+02   4.6431015e+02   5.6199192e+02   5.7077926e+02   6.1847323e+02
   4.0326423e+02   4.2944171e+02   5.2769378e+02   5.3456380e+02   6.1256841e+02
   4.8467057e+02   4.9872435e+02   5.9603432e+02   6.1094824e+02   6.2820076e+02
   4.5148314e+02   4.5599533e+02   5.6600042e+02   5.7590813e+02   6.2065148e+02
   4.5837008e+02   4.6211251e+02   5.0940188e+02   5.1765851e+02   6.1061325e+02
   4.5303545e+02   4.5315863e+02   4.8704193e+02   5.0333668e+02   6.0945414e+02
   4.3146843e+02   4.3802067e+02   5.3439928e+02   5.4115223e+02   6.1327185e+02
   4.6169023e+02   4.6583887e+02   5.1577096e+02   5.2305187e+02   6.1100777e+02
   4.8665605e+02   5.0314613e+02   6.0942441e+02   6.7490109e+02   6.7559427e+02
   4.6188677e+02   4.6642249e+02   5.4608035e+02   5.5276805e+02   6.1432629e+02
   4.1933178e+02   4.3163711e+02   5.5565448e+02   5.6384031e+02   6.1725765e+02
   4.7606018e+02   4.8364961e+02   5.6509037e+02   5.7244545e+02   6.1704970e+02
   4.4276766e+02   4.4774178e+02   5.7016449e+02   5.8151747e+02   6.2362696e+02
   4.8599276e+02   5.0162238e+02   5.8460109e+02   5.8633313e+02   6.1165761e+02
   4.8067239e+02   4.9095205e+02   5.5677248e+02   5.6136250e+02   6.1330114e+02
   4.2746629e+02   4.3534497e+02   5.6613848e+02   5.7644628e+02   6.2134864e+02
   4.3303675e+02   4.3804579e+02   5.0598439e+02   5.1524853e+02   6.1060687e+02
   4.8285413e+02   4.9499589e+02   5.5797311e+02   5.6145636e+02   6.1234449e+02
   4.6605867e+02   4.7086390e+02   5.3415826e+02   5.4028894e+02   6.1254362e+02
   4.5368379e+02   4.5666924e+02   5.0114206e+02   5.1152779e+02   6.1017611e+02
   4.5690484e+02   4.6113148e+02   5.2305508e+02   5.2980399e+02   6.1172325e+02
   4.1215156e+02   4.3021466e+02   5.4349959e+02   5.5056034e+02   6.1461875e+02
   4.2183963e+02   4.2238322e+02   4.8709155e+02   5.0337434e+02   6.0946190e+02
   4.8224945e+02   4.9384488e+02   5.9395261e+02   6.2351421e+02   6.9699567e+02
   4.5189632e+02   4.5615182e+02   5.2154579e+02   5.2849509e+02   6.1167921e+02
   4.3986767e+02   4.4509377e+02   5.5620262e+02   5.6435672e+02   6.1722374e+02
   4.4811048e+02   4.5271257e+02   5.8386368e+02   6.0814285e+02   6.6212532e+02
   4.6896922e+02   4.7311257e+02   5.0541897e+02   5.1404965e+02   6.1017751e+02
   4.2721259e+02   4.3516880e+02   5.5289330e+02   5.6063519e+02   6.1647579e+02
   4.8379569e+02   4.9688377e+02   5.5570096e+02   5.5838642e+02   6.1153862e+02
   4.2145277e+02   4.2188695e+02   4.8698652e+02   5.0331998e+02   6.0945520e+02
   4.2965880e+02   4.3682090e+02   5.7018043e+02   5.8172200e+02   6.2397269e+02
   4.2732982e+02   4.3462681e+02   5.1549797e+02   5.2327081e+02   6.1136344e+02
   4.5416031e+02   4.5863434e+02   5.7004571e+02   5.8103959e+02   6.2296302e+02
   4.2922285e+02   4.3648679e+02   5.4945430e+02   5.5688867e+02   6.1567780e+02
   4.7843382e+02   4.8693277e+02   5.2989176e+02   5.3451921e+02   6.1115921e+02
   4.1186386e+02   4.3004181e+02   5.3236909e+02   5.3918527e+02   6.1308977e+02
   4.7058445e+02   4.7635297e+02   5.3597706e+02   5.4176025e+02   6.1246195e+02
   4.6771720e+02   4.7277523e+02   5.3107425e+02   5.3712137e+02   6.1214030e+02
   4.6744628e+02   4.7258445e+02   5.5399025e+02   5.6096465e+02   6.1549699e+02
   4.5558735e+02   4.6003462e+02   5.8322310e+02   6.0499014e+02   6.4854388e+02
   4.3444241e+02   4.4027272e+02   5.2630538e+02   5.3315412e+02   6.1234563e+02
   4.5365597e+02   4.5798796e+02   5.2817333e+02   5.3474750e+02   6.1229069e+02
   4.2765049e+02   4.3545172e+02   5.5672670e+02   5.6507423e+02   6.1753329e+02
   4.5292288e+02   4.5718703e+02   5.2252645e+02   5.2938901e+02   6.1175215e+02
   4.8251145e+02   4.9434329e+02   5.9344114e+02   6.1804260e+02   6.4544960e+02
   4.8660979e+02   5.0303871e+02   6.0849002e+02   6.1755451e+02   6.1856266e+02
   4.8662058e+02   5.0306391e+02   6.0908278e+02   6.3837662e+02   6.3902133e+02
   4.3944768e+02   4.3997781e+02   4.8803707e+02   5.0385676e+02   6.0951689e+02
   3.8005679e+02   4.2805410e+02   5.0907396e+02   5.1778392e+02   6.1087321e+02
   4.4347654e+02   4.4831585e+02   5.3630767e+02   5.4296453e+02   6.1338817e+02
   4.3995015e+02   4.4517529e+02   5.7912764e+02   5.9584977e+02   6.3532162e+02
   4.7244087e+02   4.7838444e+02   5.1877984e+02   5.2501353e+02   6.1085456e+02
   4.3161434e+02   4.3825348e+02   5.8234318e+02   6.0374871e+02   6.4815175e+02
   4.8392461e+02   4.9713743e+02   5.5199067e+02   5.5447756e+02   6.1118589e+02
   4.5906171e+02   4.6353505e+02   5.5009106e+02   5.5714172e+02   6.1518538e+02
   4.8656978e+02   5.0294510e+02   5.7355565e+02   5.7370822e+02   6.0959428e+02
   4.3694888e+02   4.4230270e+02   5.2313401e+02   5.3014944e+02   6.1200785e+02
   4.4639315e+02   4.5099312e+02   5.3225343e+02   5.3889747e+02   6.1286267e+02
   4.4213430e+02   4.4698775e+02   5.2821009e+02   5.3494471e+02   6.1247684e+02
   4.5324759e+02   4.5773921e+02   5.6271939e+02   5.7187521e+02   6.1909474e+02
   4.3077954e+02   4.3748791e+02   5.3294830e+02   5.3972012e+02   6.1310295e+02
   4.7241971e+02   4.7863132e+02   5.3096807e+02   5.3660050e+02   6.1183435e+02
   4.4469603e+02   4.4537227e+02   4.8868419e+02   5.0418395e+02   6.0955071e+02
   4.6719756e+02   4.7230061e+02   5.8560754e+02   6.1135547e+02   7.5633357e+02
   4.5950046e+02   4.6399653e+02   5.5928820e+02   5.6757288e+02   6.1754353e+02
   4.5358329e+02   4.5784215e+02   5.2285883e+02   5.2968792e+02   6.1177079e+02
   4.3836237e+02   4.4235732e+02   5.0360871e+02   5.1344475e+02   6.1042913e+02
   4.3144608e+02   4.3193989e+02   4.8759992e+02   5.0363666e+02   6.0949279e+02
   4.3319879e+02   4.3351328e+02   4.8730037e+02   5.0348051e+02   6.0947401e+02
   4.8665608e+02   5.0314669e+02   5.5702802e+02   5.5702905e+02   6.0943445e+02
   4.7463863e+02   4.8170825e+02   5.8755658e+02   6.1383423e+02   6.7020130e+02
   4.2972160e+02   4.3686454e+02   5.8347972e+02   6.0771527e+02   6.6425935e+02
   4.5165685e+02   4.5616763e+02   5.7174021e+02   5.8346992e+02   6.2442504e+02
   4.4704475e+02   4.5170647e+02   5.5934666e+02   5.6797117e+02   6.1806568e+02
   4.0396524e+02   4.2976652e+02   5.5598084e+02   5.6423543e+02   6.1737425e+02
   4.8530292e+02   5.0008969e+02   6.0132589e+02   6.3248466e+02   6.5101535e+02
   4.7363516e+02   4.8038396e+02   5.8428028e+02   6.0245833e+02   6.3817711e+02
   4.5493044e+02   4.5913566e+02   5.2147469e+02   5.2837319e+02   6.1161770e+02
   4.5729319e+02   4.6160012e+02   5.2842540e+02   5.3491969e+02   6.1223564e+02
   4.3771008e+02   4.4295980e+02   5.2337105e+02   5.3036680e+02   6.1202521e+02
   4.0432394e+02   4.2976834e+02   5.5312949e+02   5.6093717e+02   6.1659280e+02
   4.2057953e+02   4.2159545e+02   4.8738758e+02   5.0353015e+02   6.0948135e+02
   4.2779871e+02   4.2985247e+02   4.9016992e+02   5.0502008e+02   6.0965350e+02
   4.6430467e+02   4.6817162e+02   5.0877754e+02   5.1694459e+02   6.1046814e+02
   4.4709202e+02   4.5175423e+02   5.6598298e+02   5.7599349e+02   6.2082408e+02
   4.4348127e+02   4.4839959e+02   5.5990242e+02   5.6869193e+02   6.1835438e+02
   4.2454896e+02   4.3272235e+02   5.1128916e+02   5.1962446e+02   6.1102428e+02
   4.6719244e+02   4.7229443e+02   5.8541657e+02   6.1050687e+02   6.6414550e+02
   4.8597140e+02   5.0157536e+02   6.0478922e+02   6.4409109e+02   6.8715308e+02
   4.7665286e+02   4.8449163e+02   5.8846291e+02   6.1495986e+02   6.6510787e+02
   4.8408752e+02   4.9744648e+02   5.4550972e+02   5.4773642e+02   6.1073540e+02
   4.3590763e+02   4.4105018e+02   5.1277895e+02   5.2084570e+02   6.1109880e+02
   3.8285736e+02   3.9181257e+02   4.8667740e+02   5.0315897e+02   6.0943483e+02
   4.2338799e+02   4.3287362e+02   5.2597642e+02   5.3288844e+02   6.1236490e+02
   4.8505495e+02   4.9955135e+02   5.7731920e+02   5.8015312e+02   6.1280899e+02
   4.3782572e+02   4.4311026e+02   5.2632027e+02   5.3314477e+02   6.1232162e+02
   4.3296412e+02   4.3919292e+02   5.3538638e+02   5.4212416e+02   6.1338193e+02
   4.4237474e+02   4.4737842e+02   5.7265100e+02   5.8504035e+02   6.2571168e+02
   4.6000291e+02   4.6444124e+02   5.3694082e+02   5.4330616e+02   6.1309895e+02
   4.7242051e+02   4.7876321e+02   5.4514456e+02   5.5099886e+02   6.1340395e+02
   4.3158430e+02   4.3820709e+02   5.4976041e+02   5.5720272e+02   6.1572255e+02
   4.4546204e+02   4.5015079e+02   5.3454142e+02   5.4117700e+02   6.1314343e+02
   4.0751580e+02   4.2957305e+02   5.2654485e+02   5.3344731e+02   6.1244540e+02
   4.7388157e+02   4.8070742e+02   5.6937450e+02   5.7817512e+02   6.1952310e+02
   4.5843985e+02   4.5899591e+02   4.8850171e+02   5.0404030e+02   6.0952157e+02
   4.2767919e+02   4.3547934e+02   5.6487994e+02   5.7487022e+02   6.2068730e+02
   4.8305817e+02   4.9540909e+02   5.8879022e+02   5.9961015e+02   6.2471345e+02
   4.6466723e+02   4.6939687e+02   5.7834437e+02   5.9285575e+02   6.3038572e+02
   4.5719970e+02   4.6150043e+02   5.2802728e+02   5.3452945e+02   6.1219704e+02
   4.4059048e+02   4.4574796e+02   5.7612749e+02   5.9040583e+02   6.2980074e+02
   3.8010345e+02   4.2937620e+02   5.2967333e+02   5.3651257e+02   6.1278642e+02
   4.3885844e+02   4.3888027e+02   4.8671075e+02   5.0317648e+02   6.0943702e+02
   4.3285537e+02   4.3904661e+02   5.3035604e+02   5.3712884e+02   6.1279149e+02
   4.7472388e+02   4.8160560e+02   5.2953555e+02   5.3488284e+02   6.1152252e+02
   4.2093842e+02   4.2123343e+02   4.8686552e+02   5.0325746e+02   6.0944730e+02
   4.8006102e+02   4.8984013e+02   5.4631667e+02   5.5060375e+02   6.1220655e+02
   4.5082652e+02   4.5525323e+02   5.3414478e+02   5.4071080e+02   6.1300261e+02
   4.4528407e+02   4.5003824e+02   5.4286099e+02   5.4971233e+02   6.1427751e+02
   4.6656202e+02   4.7136247e+02   5.2721343e+02   5.3339503e+02   6.1182632e+02
   4.5140932e+02   4.5519336e+02   5.0951894e+02   5.1790175e+02   6.1071831e+02
   4.7863368e+02   4.8751071e+02   5.7687207e+02   5.8623466e+02   6.2138629e+02
   4.8652396e+02   5.0270426e+02   5.1323055e+02   5.1349815e+02   6.0944989e+02
   4.1878969e+02   4.3147669e+02   5.5320454e+02   5.6101146e+02   6.1659415e+02
   4.2076398e+02   4.3211384e+02   5.6210718e+02   5.7154460e+02   6.1949205e+02
   4.6868248e+02   4.7396644e+02   5.3315134e+02   5.3912336e+02   6.1229548e+02
   4.0272665e+02   4.2920416e+02   5.2067714e+02   5.2794895e+02   6.1185708e+02
   4.2927051e+02   4.3161006e+02   4.9131490e+02   5.0565969e+02   6.0972200e+02
   4.8546361e+02   5.0034739e+02   5.3523155e+02   5.3639664e+02   6.0987785e+02
   4.5413732e+02   4.5845624e+02   5.2795835e+02   5.3452665e+02   6.1225851e+02
   4.8641558e+02   5.0258735e+02   6.0741073e+02   6.4103484e+02   6.4564036e+02
   4.4270603e+02   4.4568808e+02   4.9879135e+02   5.1009860e+02   6.1012156e+02
   4.4080725e+02   4.4594349e+02   5.6798596e+02   5.7866815e+02   6.2219385e+02
   4.0025913e+02   4.2967852e+02   5.4946464e+02   5.5694244e+02   6.1574848e+02
   4.6932422e+02   4.7477841e+02   5.3556157e+02   5.4145558e+02   6.1250586e+02
   4.2346843e+02   4.3321045e+02   5.7755647e+02   5.9312619e+02   6.3268186e+02
   4.8639116e+02   5.0248007e+02   5.2789412e+02   5.2819847e+02   6.0950983e+02
   4.8652403e+02   5.0283853e+02   5.8938299e+02   5.8985339e+02   6.1005300e+02
   4.5135731e+02   4.5532574e+02   5.1257254e+02   5.2049397e+02   6.1094204e+02
   3.9118467e+02   4.2952479e+02   5.3740690e+02   5.4422764e+02   6.1372006e+02
   4.5654207e+02   4.6098975e+02   5.8436533e+02   6.0910411e+02   6.6618985e+02
   4.3322916e+02   4.3947397e+02   5.4522199e+02   5.5233053e+02   6.1482403e+02
   4.3932732e+02   4.4450014e+02   5.3242972e+02   5.3914702e+02   6.1297348e+02
   4.5204907e+02   4.5487160e+02   4.9979389e+02   5.1064837e+02   6.1011790e+02
   4.2776007e+02   4.3553191e+02   5.6718342e+02   5.7777625e+02   6.2195290e+02
   4.8266255e+02   4.9463508e+02   5.8870267e+02   6.0049532e+02   6.2618836e+02
   4.8637408e+02   5.0241059e+02   5.2293446e+02   5.2329096e+02   6.0949606e+02
   4.6613589e+02   4.7106012e+02   5.7170225e+02   5.8253734e+02   6.2288400e+02
   4.8649709e+02   5.0277343e+02   5.5314396e+02   5.5332732e+02   6.0955747e+02
   4.8661424e+02   4.8821089e+02   4.8825969e+02   5.0315373e+02   6.0943390e+02
   4.8166709e+02   4.9275978e+02   5.9303746e+02   6.2188256e+02   6.7292267e+02
   4.3632997e+02   4.3816078e+02   4.9167153e+02   5.0584252e+02   6.0973469e+02
   4.5629696e+02   4.6011600e+02   5.1096389e+02   5.1902231e+02   6.1075258e+02
   4.7105507e+02   4.7701308e+02   5.4494605e+02   5.5094831e+02   6.1352088e+02
   4.0724014e+02   4.2989780e+02   5.5793462e+02   5.6654806e+02   6.1798499e+02
   4.2775815e+02   4.3238704e+02   4.9747515e+02   5.0933895e+02   6.1008915e+02
   4.6402039e+02   4.6868890e+02   5.8515030e+02   6.1069341e+02   7.6465286e+02
   4.8214685e+02   4.9365148e+02   5.9357329e+02   6.2176034e+02   6.5833127e+02
   3.8736471e+02   4.2199690e+02   4.9307036e+02   5.0669773e+02   6.0984114e+02
   4.4421423e+02   4.4903899e+02   5.4222867e+02   5.4905852e+02   6.1419803e+02
   4.8525842e+02   4.9992631e+02   5.4035369e+02   5.4166623e+02   6.1005865e+02
   4.8522440e+02   4.9991841e+02   6.0134447e+02   6.3609908e+02   6.7508470e+02
   4.6562747e+02   4.7046548e+02   5.5434191e+02   5.6149741e+02   6.1573958e+02
   4.6398089e+02   4.6809020e+02   5.1284164e+02   5.2039928e+02   6.1074176e+02
   4.7419411e+02   4.8111776e+02   5.8743172e+02   6.1385282e+02   6.9182376e+02
   4.6297075e+02   4.6490485e+02   4.9410384e+02   5.0697439e+02   6.0975548e+02
   4.4035197e+02   4.4515479e+02   5.1804807e+02   5.2544917e+02   6.1150882e+02
   4.1368307e+02   4.3018813e+02   5.2787653e+02   5.3473956e+02   6.1258305e+02
   3.9748274e+02   4.0959633e+02   4.8725223e+02   5.0346008e+02   6.0947313e+02
   4.2905288e+02   4.3307546e+02   4.9634313e+02   5.0863318e+02   6.1002127e+02
   4.8374609e+02   4.8973503e+02   4.9506437e+02   5.0510286e+02   6.0950102e+02
   4.1324556e+02   4.3042738e+02   5.8293783e+02   6.0593639e+02   6.5471591e+02
   4.6029858e+02   4.6480176e+02   5.5103658e+02   5.5810990e+02   6.1532479e+02
   4.3306841e+02   4.3916030e+02   5.2671507e+02   5.3355490e+02   6.1239707e+02
   4.3954020e+02   4.4451041e+02   5.2099634e+02   5.2814005e+02   6.1178138e+02
   4.8663001e+02   5.0308575e+02   5.6101903e+02   5.6105474e+02   6.0946256e+02
   4.3876232e+02   4.4412566e+02   5.5955774e+02   5.6834376e+02   6.1833075e+02
   4.0934037e+02   4.2998058e+02   5.4795946e+02   5.5532653e+02   6.1543446e+02
   4.7053477e+02   4.7639916e+02   5.7794129e+02   5.9103994e+02   6.2768217e+02
   4.4170363e+02   4.4664216e+02   5.3269028e+02   5.3938579e+02   6.1297789e+02
   4.5134285e+02   4.5585639e+02   5.8315372e+02   6.0522611e+02   6.4985149e+02
   4.3757018e+02   4.4071245e+02   4.9752768e+02   5.0932788e+02   6.1006893e+02
   4.4786088e+02   4.5247285e+02   5.5991362e+02   5.6862919e+02   6.1823885e+02
   4.1441487e+02   4.3037343e+02   5.3128544e+02   5.3810260e+02   6.1296108e+02
   4.3304128e+02   4.3930849e+02   5.4227283e+02   5.4920354e+02   6.1433825e+02
   4.4431534e+02   4.4432689e+02   4.8668898e+02   5.0316488e+02   6.0943550e+02
   4.1954898e+02   4.3149251e+02   5.3067537e+02   5.3749074e+02   6.1288391e+02
   4.6619620e+02   4.7109380e+02   5.4537945e+02   5.5181115e+02   6.1397992e+02
   4.2346604e+02   4.2595953e+02   4.8944213e+02   5.0462465e+02   6.0961061e+02
   4.6281526e+02   4.6666872e+02   5.0953083e+02   5.1762966e+02   6.1054475e+02
   4.7622864e+02   4.8388698e+02   5.8820401e+02   6.1445448e+02   6.6307678e+02
   4.3346791e+02   4.3937905e+02   5.2161888e+02   5.2875727e+02   6.1188337e+02
   4.4039625e+02   4.4543670e+02   5.3129641e+02   5.3800718e+02   6.1283286e+02
   4.8352698e+02   4.9634938e+02   5.9629754e+02   6.2669443e+02   6.6433075e+02
   4.5157531e+02   4.5591711e+02   5.2694626e+02   5.3358528e+02   6.1220636e+02
   4.6522101e+02   4.7000087e+02   5.5222720e+02   5.5917022e+02   6.1529464e+02
   6.3485977e+02   6.2890960e+02   6.0292631e+02   5.8221585e+02   4.2965351e+02
   6.3500390e+02   6.0290288e+02   5.3587756e+02   5.3031305e+02   4.2942921e+02
   6.0845443e+02   5.8363839e+02   4.6242604e+02   4.6220445e+02   4.2922083e+02
   6.2712547e+02   5.9784124e+02   5.3173117e+02   5.2712847e+02   4.2940882e+02
   6.1100311e+02   5.8561035e+02   4.9669440e+02   4.9483405e+02   4.2872005e+02
   6.0904810e+02   5.8410059e+02   4.8842633e+02   4.8777989e+02   4.2917402e+02
   6.6551873e+02   6.4643128e+02   6.0346270e+02   5.8217444e+02   4.2965339e+02
   6.2431052e+02   5.9653587e+02   5.4297124e+02   5.3879872e+02   4.2956817e+02
   6.4635230e+02   6.0809885e+02   5.3250256e+02   5.2606100e+02   4.2930624e+02
   6.6643478e+02   6.1199066e+02   5.3389652e+02   5.2706504e+02   4.2931462e+02
   6.5848059e+02   6.2437649e+02   5.8463762e+02   5.7228001e+02   4.2965418e+02
   6.1569465e+02   5.8959012e+02   5.3058960e+02   5.2836169e+02   4.2953591e+02
   6.0904653e+02   5.8403622e+02   4.5172659e+02   4.4756510e+02   4.1400144e+02
   6.1400743e+02   5.8858272e+02   5.4244631e+02   5.4060243e+02   4.2961811e+02
   6.1159615e+02   5.8760435e+02   5.6728303e+02   5.6519591e+02   4.2965228e+02
   6.1330623e+02   5.8765482e+02   5.2602406e+02   5.2440881e+02   4.2954098e+02
   6.1621505e+02   5.8998242e+02   5.3041275e+02   5.2805080e+02   4.2952643e+02
   6.0868741e+02   5.8379592e+02   4.5632510e+02   4.5502138e+02   4.2681157e+02
   6.0840638e+02   5.8360501e+02   4.3243861e+02   4.2746765e+02   4.2285313e+02
   6.1253879e+02   5.8752856e+02   5.4841583e+02   5.4688395e+02   4.2963810e+02
   6.3945639e+02   6.0270583e+02   5.0067628e+02   4.8564016e+02   3.9997933e+02
   6.1533758e+02   5.8895825e+02   5.1421158e+02   5.1166570e+02   4.2919125e+02
   7.6735873e+02   6.1443742e+02   5.4933930e+02   5.4234289e+02   4.2956793e+02
   6.0842202e+02   5.8361733e+02   4.7100599e+02   4.7092141e+02   4.2951499e+02
   6.7192144e+02   6.1239416e+02   5.3600899e+02   5.2919731e+02   4.2936659e+02
   6.0841887e+02   5.8362725e+02   5.3966986e+02   5.3965260e+02   4.2965268e+02
   6.1265890e+02   5.9184579e+02   5.8203759e+02   5.7643979e+02   4.2965311e+02
   6.0851278e+02   5.8370973e+02   5.2889867e+02   5.2884889e+02   4.2965021e+02
   6.1011199e+02   5.8516285e+02   5.3366378e+02   5.3305702e+02   4.2962929e+02
   6.2409909e+02   5.9442162e+02   4.9805673e+02   4.8811836e+02   4.2163658e+02
   6.1651689e+02   5.9106165e+02   5.5170477e+02   5.4885996e+02   4.2963263e+02
   6.1128245e+02   5.8606894e+02   5.2588462e+02   5.2488556e+02   4.2958479e+02
   6.0978026e+02   5.8805284e+02   5.8291722e+02   5.7929745e+02   4.2965313e+02
   6.0999357e+02   5.8495881e+02   5.1883966e+02   5.1822325e+02   4.2958499e+02
   6.0885883e+02   5.8390957e+02   4.4651380e+02   4.4147376e+02   4.0027613e+02
   6.4625402e+02   6.1336089e+02   5.6679127e+02   5.5854946e+02   4.2964497e+02
   6.0837464e+02   5.8358373e+02   4.2966022e+02   3.8891262e+02   3.8176746e+02
   6.0841889e+02   5.8362785e+02   5.4171663e+02   5.4169895e+02   4.2965275e+02
   6.2497917e+02   5.9803826e+02   5.5532321e+02   5.5042431e+02   4.2962769e+02
   6.8041076e+02   6.1210052e+02   5.3233152e+02   5.2539310e+02   4.2926765e+02
   6.6773822e+02   6.2180671e+02   5.7839514e+02   5.6766055e+02   4.2965410e+02
   6.4728897e+02   6.0621598e+02   5.0634257e+02   4.9378273e+02   4.2297079e+02
   6.0876562e+02   5.8408618e+02   5.6304839e+02   5.6278875e+02   4.2965274e+02
   6.0854850e+02   5.8375810e+02   5.4397443e+02   5.4390454e+02   4.2965201e+02
   6.0935488e+02   5.8431742e+02   4.8413450e+02   4.8307572e+02   4.2861057e+02
   6.0901597e+02   5.8409688e+02   4.9814596e+02   4.9770992e+02   4.2946264e+02
   6.1771144e+02   5.9445227e+02   5.7244076e+02   5.6711783e+02   4.2965289e+02
   6.1302664e+02   5.8754950e+02   5.3216069e+02   5.3067403e+02   4.2958503e+02
   6.0866983e+02   5.8381070e+02   4.8770567e+02   4.8741447e+02   4.2943328e+02
   6.1073875e+02   5.8542306e+02   4.9786541e+02   4.9625921e+02   4.2890606e+02
   7.0278763e+02   6.1177443e+02   5.2824624e+02   5.2101431e+02   4.2911572e+02
   7.3165735e+02   6.5699199e+02   6.0650245e+02   5.8308939e+02   4.2965303e+02
   6.3338297e+02   6.1226098e+02   5.8376290e+02   5.7263109e+02   4.2965473e+02
   6.0943198e+02   5.8429657e+02   4.6029829e+02   4.5686356e+02   4.1883377e+02
   6.2123641e+02   5.9413706e+02   5.3937610e+02   5.3581137e+02   4.2955512e+02
   6.0876448e+02   5.8391537e+02   5.1441925e+02   5.1426007e+02   4.2962784e+02
   6.0993577e+02   5.8479880e+02   4.9452779e+02   4.9333442e+02   4.2899311e+02
   6.0921655e+02   5.8414999e+02   4.5489798e+02   4.5086726e+02   4.1421221e+02
   6.5026332e+02   6.1118540e+02   5.4821501e+02   5.4156992e+02   4.2956378e+02
   6.0840509e+02   5.8360402e+02   4.3225838e+02   4.2682991e+02   4.2225849e+02
   6.0921575e+02   5.8426689e+02   5.0335914e+02   5.0289480e+02   4.2949586e+02
   6.1271879e+02   5.9499523e+02   5.8826508e+02   5.7964553e+02   4.2965308e+02
   6.0948953e+02   5.8458148e+02   5.2844916e+02   5.2805680e+02   4.2963068e+02
   6.1085682e+02   5.8574692e+02   5.2822127e+02   5.2737812e+02   4.2960331e+02
   6.1198745e+02   5.8650863e+02   5.1582211e+02   5.1446734e+02   4.2945142e+02
   6.1036302e+02   5.8532081e+02   5.2671507e+02   5.2601891e+02   4.2960828e+02
   6.4444912e+02   6.0605109e+02   5.1722585e+02   5.0929876e+02   4.2818925e+02
   6.4544841e+02   6.0745927e+02   5.2938514e+02   5.2281370e+02   4.2921331e+02
   6.3386521e+02   6.0161791e+02   5.2652767e+02   5.2075182e+02   4.2919796e+02
   6.2180190e+02   5.9346135e+02   5.1159093e+02   5.0668083e+02   4.2843951e+02
   6.0846547e+02   5.8364560e+02   4.5017509e+02   4.4956693e+02   4.2846593e+02
   6.2555326e+02   5.9700876e+02   5.3613913e+02   5.3180871e+02   4.2949104e+02
   6.2838008e+02   6.0004486e+02   5.5090768e+02   5.4575611e+02   4.2960650e+02
   6.3956964e+02   6.0509010e+02   5.3278354e+02   5.2678255e+02   4.2934162e+02
   6.3529073e+02   6.0103270e+02   5.0358146e+02   4.9176520e+02   4.2233959e+02
   6.1134480e+02   5.8560973e+02   4.7317442e+02   4.6826721e+02   4.1189273e+02
   6.0905556e+02   5.8418237e+02   5.2338045e+02   5.2313189e+02   4.2963337e+02
   6.0937519e+02   5.8425680e+02   4.5813128e+02   4.5433772e+02   4.1626125e+02
   6.1526967e+02   5.8899193e+02   5.1854235e+02   5.1615645e+02   4.2936042e+02
   6.0838514e+02   5.8359470e+02   5.4474600e+02   5.4474129e+02   4.2965288e+02
   6.1120655e+02   5.8550697e+02   4.7185452e+02   4.6692282e+02   4.0582381e+02
   6.0845325e+02   5.8365488e+02   5.2681792e+02   5.2678881e+02   4.2965139e+02
   7.6533231e+02   6.1114223e+02   5.2068512e+02   5.1250399e+02   4.2851640e+02
   7.0414945e+02   6.1647009e+02   5.6089924e+02   5.5310564e+02   4.2963029e+02
   6.1418775e+02   5.8838731e+02   5.2872260e+02   5.2689489e+02   4.2954521e+02
   6.2527954e+02   5.9754090e+02   5.4731056e+02   5.4281701e+02   4.2959397e+02
   6.0914691e+02   5.8413573e+02   4.7464799e+02   4.7346143e+02   4.2780196e+02
   6.9046685e+02   6.1535330e+02   5.5580839e+02   5.4842227e+02   4.2961073e+02
   6.0883932e+02   5.8389746e+02   4.4878132e+02   4.4498515e+02   4.1857737e+02
   6.1195785e+02   5.8688056e+02   5.4249909e+02   5.4125673e+02   4.2963059e+02
   6.0895058e+02   5.8397246e+02   4.5384410e+02   4.5091548e+02   4.2164491e+02
   6.0887839e+02   6.0391308e+02   6.0340590e+02   5.8352403e+02   4.2965328e+02
   6.3405520e+02   6.0346039e+02   5.4851481e+02   5.4282537e+02   4.2958326e+02
   6.1220511e+02   5.8705118e+02   5.4072021e+02   5.3942453e+02   4.2962480e+02
   6.2375326e+02   5.9671730e+02   5.5104926e+02   5.4662752e+02   4.2961521e+02
   6.0853108e+02   5.8369007e+02   4.5678075e+02   4.5615640e+02   4.2837129e+02
   6.2348848e+02   6.1222846e+02   5.9620598e+02   5.8033486e+02   4.2965388e+02
   6.2507138e+02   5.9677190e+02   5.3792280e+02   5.3365659e+02   4.2951633e+02
   7.0505269e+02   6.1256294e+02   5.3545244e+02   5.2860752e+02   4.2935175e+02
   6.5300749e+02   6.1329624e+02   5.5638164e+02   5.4915453e+02   4.2961507e+02
   6.0837937e+02   5.8358690e+02   4.3028825e+02   4.2620488e+02   4.2526812e+02
   6.0961986e+02   5.8442707e+02   4.6403711e+02   4.6080209e+02   4.2026765e+02
   6.2573543e+02   6.0582087e+02   5.8428281e+02   5.7384457e+02   4.2965439e+02
   6.1068441e+02   5.8514809e+02   4.6922990e+02   4.6471477e+02   4.0937167e+02
   6.0916085e+02   5.8411223e+02   4.5286435e+02   4.4843958e+02   4.0834386e+02
   6.1524045e+02   5.8977090e+02   5.4712659e+02   5.4482872e+02   4.2962566e+02
   6.1489421e+02   5.9090837e+02   5.6690083e+02   5.6339304e+02   4.2965125e+02
   6.0866486e+02   5.8377923e+02   4.4236139e+02   4.3739915e+02   4.1451118e+02
   6.6436930e+02   6.2264068e+02   5.8041034e+02   5.6920609e+02   4.2965453e+02
   6.0863134e+02   5.8375579e+02   4.4033471e+02   4.3440907e+02   4.0634005e+02
   6.4195890e+02   6.0468587e+02   5.1283855e+02   5.0404209e+02   4.2725759e+02
   6.3469018e+02   6.0482218e+02   5.5622572e+02   5.4998550e+02   4.2962215e+02
   6.1300677e+02   5.8712866e+02   5.0399394e+02   5.0160527e+02   4.2880888e+02
   6.0845506e+02   5.8570050e+02   5.8517265e+02   5.8310262e+02   4.2965301e+02
   6.3578273e+02   6.0426804e+02   5.4635915e+02   5.4060001e+02   4.2956359e+02
   6.6525670e+02   6.4175520e+02   6.0089079e+02   5.8122034e+02   4.2965333e+02
   6.0952100e+02   5.8727037e+02   5.8216977e+02   5.7919319e+02   4.2965306e+02
   6.1199013e+02   5.8800508e+02   5.6709517e+02   5.6482486e+02   4.2965215e+02
   6.7953142e+02   6.1681419e+02   5.6295812e+02   5.5490944e+02   4.2963616e+02
   6.0919366e+02   5.8413734e+02   4.5961244e+02   4.5685443e+02   4.2216134e+02
   6.0881047e+02   5.8387698e+02   4.4536308e+02   4.4021130e+02   4.0137518e+02
   6.1283710e+02   5.8721584e+02   5.2089098e+02   5.1935490e+02   4.2950073e+02
   6.3855871e+02   6.0296160e+02   5.0948001e+02   4.9993302e+02   4.2624651e+02
   7.3002065e+02   6.1015601e+02   5.1007531e+02   4.9858834e+02   4.2526654e+02
   6.0858336e+02   5.8372522e+02   4.5236751e+02   4.5120661e+02   4.2717497e+02
   6.0859419e+02   5.8380100e+02   5.4238505e+02   5.4229939e+02   4.2965161e+02
   6.5272639e+02   6.1073992e+02   5.3907489e+02   5.3249638e+02   4.2944075e+02
   6.1789518e+02   5.9139858e+02   5.3447948e+02   5.3170437e+02   4.2954185e+02
   6.0864707e+02   5.8376802e+02   4.4392516e+02   4.4020617e+02   4.2048852e+02
   6.0858993e+02   5.8373171e+02   4.6391915e+02   4.6337844e+02   4.2857062e+02
   6.0850264e+02   5.8370413e+02   5.3428067e+02   5.3423341e+02   4.2965152e+02
   6.1152459e+02   5.8658070e+02   5.4592434e+02   5.4476628e+02   4.2963836e+02
   6.0837478e+02   5.8359085e+02   5.8284922e+02   5.8284207e+02   4.2965279e+02
   7.0125339e+02   6.1028727e+02   5.1258331e+02   5.0231130e+02   4.2657626e+02
   6.2111118e+02   5.9381258e+02   5.3424188e+02   5.3074626e+02   4.2950526e+02
   6.1204575e+02   5.8697129e+02   5.4324765e+02   5.4196322e+02   4.2963159e+02
   6.2910040e+02   5.9964257e+02   5.3994743e+02   5.3505946e+02   4.2951764e+02
   6.0867998e+02   5.8380218e+02   4.7338539e+02   4.7289751e+02   4.2889447e+02
   6.0898907e+02   5.8400703e+02   4.6637967e+02   4.6502154e+02   4.2678195e+02
   6.0850886e+02   5.8371141e+02   5.3604595e+02   5.3599585e+02   4.2965143e+02
   6.2400317e+02   5.9530933e+02   5.2293808e+02   5.1854519e+02   4.2923071e+02
   6.2957648e+02   5.9997151e+02   5.4028655e+02   5.3533494e+02   4.2951947e+02
   6.0840213e+02   5.8360898e+02   5.2640806e+02   5.2639760e+02   4.2965265e+02
   6.4990057e+02   6.4942510e+02   6.0818162e+02   5.8353710e+02   4.2965299e+02
   6.0844639e+02   5.8368822e+02   5.6697843e+02   5.6691983e+02   4.2965299e+02
   6.1166441e+02   5.8622261e+02   5.1171062e+02   5.1036132e+02   4.2937297e+02
   6.0842265e+02   5.8361647e+02   4.4727219e+02   4.4684155e+02   4.2885460e+02
   6.0977899e+02   5.8484140e+02   5.2964426e+02   5.2915314e+02   4.2962712e+02
   7.0080475e+02   6.1303363e+02   5.3973348e+02   5.3292943e+02   4.2944320e+02
   6.0895761e+02   5.8397631e+02   4.4936054e+02   4.4482108e+02   4.1120243e+02
   6.3153719e+02   6.0714834e+02   5.7572745e+02   5.6694015e+02   4.2965435e+02
   6.1074583e+02   5.8520099e+02   4.7091208e+02   4.6662822e+02   4.1542560e+02
   6.1003100e+02   5.8469673e+02   4.6373052e+02   4.5929915e+02   4.0378378e+02
   6.4136624e+02   6.0520281e+02   5.2362166e+02   5.1683237e+02   4.2896518e+02
   6.3029580e+02   5.9894958e+02   5.1477658e+02   5.0829774e+02   4.2829356e+02
   6.3254047e+02   6.0183606e+02   5.4072270e+02   5.3541091e+02   4.2951307e+02
   6.0861092e+02   5.8374368e+02   4.4381587e+02   4.4055553e+02   4.2214777e+02
   6.5077085e+02   6.0876039e+02   5.2434964e+02   5.1707659e+02   4.2893999e+02
   6.1430703e+02   5.9140730e+02   5.7376691e+02   5.6949218e+02   4.2965335e+02
   6.0837564e+02   5.8358522e+02   5.5021497e+02   5.5021403e+02   4.2965318e+02
   6.1202399e+02   5.8970391e+02   5.7771131e+02   5.7382669e+02   4.2965319e+02
   6.2873028e+02   5.9984491e+02   5.4593592e+02   5.4097184e+02   4.2957567e+02
   6.6278749e+02   6.0941322e+02   5.0910703e+02   4.9726320e+02   4.2471401e+02
   6.0949106e+02   5.8475261e+02   5.5118372e+02   5.5069291e+02   4.2964973e+02
   6.0837502e+02   5.8358399e+02   4.3236275e+02   4.3231236e+02   4.2959363e+02
   6.1902314e+02   5.9380900e+02   5.5988252e+02   5.5590372e+02   4.2964280e+02
   6.1053552e+02   5.8549380e+02   5.2981903e+02   5.2907818e+02   4.2961431e+02
   6.0837522e+02   5.8358421e+02   4.3041895e+02   4.2925057e+02   4.2841256e+02
   6.0844303e+02   5.8363624e+02   4.8680695e+02   4.8673797e+02   4.2959908e+02
   7.5147343e+02   6.0943156e+02   5.0314858e+02   4.8665730e+02   3.8098881e+02
   6.0921536e+02   5.8414838e+02   4.5329298e+02   4.4871889e+02   3.8690276e+02
   6.0918072e+02   5.8412595e+02   4.5403940e+02   4.4992737e+02   4.1340740e+02
   6.0942475e+02   5.8454438e+02   5.3251963e+02   5.3214985e+02   4.2963729e+02
   6.0903408e+02   5.8402898e+02   4.5603974e+02   4.5315741e+02   4.2185368e+02
   6.0838576e+02   5.8359121e+02   4.3080883e+02   4.2551242e+02   4.2355186e+02
   6.3170248e+02   6.0282458e+02   5.5590121e+02   5.4999690e+02   4.2962326e+02
   6.0870212e+02   5.8385904e+02   5.1105321e+02   5.1090899e+02   4.2962326e+02
   6.1179941e+02   5.8636588e+02   5.1583615e+02   5.1454672e+02   4.2946216e+02
   6.7038089e+02   6.1258946e+02   5.3802863e+02   5.3124545e+02   4.2941110e+02
   6.1116714e+02   5.8594364e+02   5.2277432e+02   5.2179870e+02   4.2957034e+02
   6.0837623e+02   5.8358505e+02   4.3604818e+02   4.3591804e+02   4.2947547e+02
   6.2242920e+02   5.9317330e+02   4.9288340e+02   4.8176750e+02   3.9713126e+02
   6.1433010e+02   5.8845269e+02   5.2666629e+02   5.2475843e+02   4.2952485e+02
   6.2105275e+02   5.9372322e+02   5.3310569e+02   5.2962320e+02   4.2949270e+02
   6.0837814e+02   5.8358616e+02   4.3597475e+02   4.3578899e+02   4.2940000e+02
   6.4171778e+02   6.1702666e+02   5.8214795e+02   5.7099020e+02   4.2965453e+02
   6.1265104e+02   5.8665509e+02   4.8707108e+02   4.8288521e+02   4.2523787e+02
   6.3059585e+02   6.0484166e+02   5.7082755e+02   5.6309406e+02   4.2965157e+02
   6.0869041e+02   5.8379551e+02   4.4193785e+02   4.3619501e+02   3.8475197e+02
   6.6551795e+02   6.4152214e+02   6.0072735e+02   5.8115408e+02   4.2965331e+02
   6.1982388e+02   5.9310502e+02   5.3989302e+02   5.3662587e+02   4.2956829e+02
   6.0838388e+02   5.8359001e+02   4.3167070e+02   4.2944715e+02   4.2702615e+02
   6.0904720e+02   5.8407945e+02   4.8010626e+02   4.7928606e+02   4.2865970e+02
   6.6612515e+02   6.0897412e+02   5.0316369e+02   4.8690321e+02   4.0572064e+02
   6.0840655e+02   5.8360528e+02   4.3457491e+02   4.3236171e+02   4.2654696e+02
   6.2104962e+02   5.9869170e+02   5.7682816e+02   5.6959589e+02   4.2965411e+02
   6.8574084e+02   6.0968828e+02   5.0690851e+02   4.9348922e+02   4.2234968e+02
   6.0962997e+02   5.8443319e+02   4.6374014e+02   4.6041694e+02   4.1978480e+02
   6.5720695e+02   6.1064994e+02   5.2953672e+02   5.2255764e+02   4.2918328e+02
   6.3231370e+02   6.0472063e+02   5.6492949e+02   5.5795600e+02   4.2964450e+02
   6.0854061e+02   5.8376192e+02   5.5131716e+02   5.5124112e+02   4.2965259e+02
   6.0865085e+02   5.8402827e+02   5.7018451e+02   5.6991212e+02   4.2965310e+02
   6.0967202e+02   5.8473539e+02   5.2744933e+02   5.2699190e+02   4.2962526e+02
   6.0945559e+02   5.8434659e+02   4.7313430e+02   4.7137553e+02   4.2653043e+02
   6.1010761e+02   5.8505916e+02   5.1992031e+02   5.1927745e+02   4.2958718e+02
   7.4563737e+02   6.1641414e+02   5.6014409e+02   5.5242175e+02   4.2962815e+02
   6.0879047e+02   5.8386495e+02   4.4930555e+02   4.4612380e+02   4.2132172e+02
   6.2988851e+02   5.9965660e+02   5.3238813e+02   5.2739355e+02   4.2939602e+02
   6.0843901e+02   5.8362857e+02   4.6696000e+02   4.6682348e+02   4.2939736e+02
   6.4469958e+02   6.4420555e+02   6.0809439e+02   5.8351784e+02   4.2965311e+02
   6.0867011e+02   5.8379156e+02   4.7003931e+02   4.6949588e+02   4.2869812e+02
   6.0889036e+02   5.8393254e+02   4.5584276e+02   4.5357422e+02   4.2410044e+02
   6.0897008e+02   5.8398497e+02   4.5032239e+02   4.4611547e+02   4.1452613e+02
   6.1505956e+02   5.8910244e+02   5.3058140e+02   5.2852093e+02   4.2954540e+02
   6.1366483e+02   5.8771959e+02   5.1296862e+02   5.1093345e+02   4.2925587e+02
   6.0843085e+02   5.8363178e+02   5.1480173e+02   5.1477881e+02   4.2964945e+02
   6.4009603e+02   6.0327889e+02   5.0428132e+02   4.9166327e+02   4.2174056e+02
   6.5024965e+02   6.1408215e+02   5.6387027e+02   5.5594875e+02   4.2963909e+02
   6.1083352e+02   5.8597249e+02   5.4645402e+02   5.4552342e+02   4.2964223e+02
   6.0842988e+02   5.8362229e+02   4.6715621e+02   4.6703927e+02   4.2943464e+02
   6.4351287e+02   6.0459426e+02   5.0330007e+02   4.8927685e+02   4.1849741e+02
   6.1532157e+02   5.8988805e+02   5.4826924e+02   5.4591520e+02   4.2962833e+02
   6.0858969e+02   5.8377705e+02   5.2641493e+02   5.2633614e+02   4.2964816e+02
   6.0928600e+02   5.8445585e+02   5.3967793e+02   5.3934207e+02   4.2964551e+02
   6.6756234e+02   6.1178977e+02   5.3160513e+02   5.2464646e+02   4.2924684e+02
   6.1027577e+02   5.8548156e+02   5.4814539e+02   5.4738935e+02   4.2964558e+02
   6.3725769e+02   6.0224222e+02   5.0775287e+02   4.9766978e+02   4.2550817e+02
   6.0916193e+02   5.8430408e+02   5.3162277e+02   5.3134376e+02   4.2964032e+02
   6.1248227e+02   5.8731312e+02   5.4213377e+02   5.4073915e+02   4.2962620e+02
   6.1295689e+02   5.8737402e+02   5.2530735e+02   5.2379364e+02   4.2954309e+02
   6.1677808e+02   5.8933527e+02   4.8663630e+02   4.7832592e+02   4.0805862e+02
   6.2797164e+02   5.9666592e+02   4.9676299e+02   4.8394281e+02   4.0598344e+02
   6.6489166e+02   6.1104222e+02   5.2553520e+02   5.1809607e+02   4.2897884e+02
   6.0852841e+02   5.8368773e+02   4.4017840e+02   4.3666609e+02   4.2250146e+02
   6.1882484e+02   5.9280715e+02   5.4923247e+02   5.4594071e+02   4.2962020e+02
   6.0918779e+02   5.8434185e+02   5.3508278e+02   5.3478782e+02   4.2964331e+02
   6.0963430e+02   5.8475670e+02   5.3634254e+02   5.3589055e+02   4.2963867e+02
   6.1486238e+02   5.8844994e+02   5.0413941e+02   5.0084996e+02   4.2845597e+02
   6.1733082e+02   6.1712611e+02   6.0815339e+02   5.8355723e+02   4.2965319e+02
   6.0897534e+02   5.8416266e+02   5.3980900e+02   5.3958520e+02   4.2964823e+02
   6.4896923e+02   6.0843991e+02   5.2661123e+02   5.1965426e+02   4.2908103e+02
   6.0853724e+02   5.8369407e+02   4.4609456e+02   4.4438644e+02   4.2622942e+02
   6.0853568e+02   5.8369338e+02   4.5801806e+02   4.5743067e+02   4.2844983e+02
   6.0875762e+02   5.8384280e+02   4.4867878e+02   4.4554764e+02   4.2166450e+02
   6.1746934e+02   5.8993230e+02   4.9143701e+02   4.8376587e+02   4.2126232e+02
   6.0862277e+02   5.8382541e+02   5.4040462e+02   5.4031095e+02   4.2965118e+02
   6.3768081e+02   6.0640425e+02   5.5440910e+02   5.4803149e+02   4.2961273e+02
   6.0841782e+02   5.8361249e+02   4.3260932e+02   4.2600216e+02   4.1984695e+02
   6.0974385e+02   5.8520861e+02   5.6093781e+02   5.6016065e+02   4.2965193e+02
   6.5247878e+02   6.2062954e+02   5.8044051e+02   5.6937693e+02   4.2965433e+02
   6.3060089e+02   6.0095479e+02   5.4469161e+02   5.3953448e+02   4.2956040e+02
   6.1536523e+02   5.8946137e+02   5.3518683e+02   5.3302850e+02   4.2957373e+02
   6.2580066e+02   5.9727307e+02   5.3773545e+02   5.3334804e+02   4.2950935e+02
   6.1038269e+02   5.8493652e+02   4.6665819e+02   4.6212382e+02   4.0086738e+02
   6.5238126e+02   6.1416340e+02   5.6146638e+02   5.5381900e+02   4.2963341e+02
   6.0839308e+02   5.8359635e+02   4.4900760e+02   4.4887018e+02   4.2939588e+02
   6.2389705e+02   5.9748929e+02   5.5780349e+02   5.5294108e+02   4.2963539e+02
   6.0877567e+02   5.8393365e+02   5.2074631e+02   5.2059567e+02   4.2963885e+02
   6.6258598e+02   6.1125939e+02   5.2926877e+02   5.2219404e+02   4.2916634e+02
   6.0848469e+02   5.8366058e+02   4.6755357e+02   4.6732922e+02   4.2923314e+02
   6.0991657e+02   5.8465905e+02   4.7232244e+02   4.6970255e+02   4.2427778e+02
   6.2019914e+02   5.9205793e+02   5.0027428e+02   4.9332528e+02   4.2587754e+02
   6.0847961e+02   5.8365500e+02   4.4694751e+02   4.4595648e+02   4.2776332e+02
   6.0931629e+02   5.8478245e+02   5.6368174e+02   5.6306415e+02   4.2965252e+02
   6.1932388e+02   5.9133445e+02   4.9622224e+02   4.8860102e+02   4.2390861e+02
   6.2181692e+02   5.9590330e+02   5.5797327e+02   5.5350325e+02   4.2963754e+02
   6.1001379e+02   5.8503135e+02   5.2768506e+02   5.2711365e+02   4.2961848e+02
   6.5401800e+02   6.1002224e+02   5.2920658e+02   5.2227890e+02   4.2917695e+02
   6.3139382e+02   6.0096275e+02   5.3831407e+02   5.3313214e+02   4.2948595e+02
   6.2656988e+02   5.9720753e+02   5.2683096e+02   5.2213624e+02   4.2930588e+02
   6.4259634e+02   6.0865642e+02   5.5169115e+02   5.4517797e+02   4.2959454e+02
   6.5721380e+02   6.1226402e+02   5.4392948e+02   5.3725368e+02   4.2951309e+02
   6.1526570e+02   5.8911308e+02   5.2443403e+02   5.2224339e+02   4.2947937e+02
   6.4531554e+02   6.0630350e+02   5.1614155e+02   5.0793025e+02   4.2796722e+02
   6.1147746e+02   5.8644349e+02   5.4109589e+02   5.4002076e+02   4.2963065e+02
   7.2331292e+02   6.1320825e+02   5.4039388e+02   5.3358597e+02   4.2945479e+02
   6.2157871e+02   5.9976454e+02   5.7870879e+02   5.7088704e+02   4.2965404e+02
   6.1075877e+02   5.8532380e+02   4.8365347e+02   4.8106576e+02   4.2667550e+02
   6.0988389e+02   5.8476439e+02   4.9559508e+02   4.9447672e+02   4.2907608e+02
   6.0848606e+02   5.8365945e+02   4.5596478e+02   4.5549571e+02   4.2870850e+02
   6.4428471e+02   6.4117484e+02   6.0641041e+02   5.8310858e+02   4.2965293e+02
   6.0837923e+02   5.8358664e+02   4.2989161e+02   4.0698653e+02   3.8593678e+02
   6.0847821e+02   5.8365410e+02   4.5259562e+02   4.5203769e+02   4.2852407e+02
   6.0866161e+02   5.8390610e+02   5.5519273e+02   5.5505061e+02   4.2965266e+02
   6.0932339e+02   5.8457178e+02   5.5024436e+02   5.4983243e+02   4.2964998e+02
   6.1502817e+02   5.8949302e+02   5.4456064e+02   5.4237321e+02   4.2961928e+02
   6.0837662e+02   5.8358493e+02   4.2976584e+02   4.0339172e+02   3.8096183e+02
   6.6460602e+02   6.1306964e+02   5.4390835e+02   5.3715401e+02   4.2951046e+02
   6.0838577e+02   5.8359205e+02   4.8071256e+02   4.8069900e+02   4.2963781e+02
   6.3321155e+02   5.9967902e+02   4.9911790e+02   4.8517450e+02   4.0768439e+02
   6.5812448e+02   6.1106987e+02   5.3223794e+02   5.2541047e+02   4.2927297e+02
   6.0850973e+02   5.8367664e+02   4.6388641e+02   4.6354635e+02   4.2898325e+02
   6.0866157e+02   5.8387159e+02   5.4439185e+02   5.4427670e+02   4.2965135e+02
   6.4096331e+02   6.0837737e+02   5.5532193e+02   5.4865881e+02   4.2961486e+02
   6.1102480e+02   5.8539530e+02   4.7239948e+02   4.6788947e+02   4.1521476e+02
   6.1139003e+02   5.8666014e+02   5.5349394e+02   5.5221893e+02   4.2964670e+02
   6.1124587e+02   5.8670982e+02   5.5861054e+02   5.5723775e+02   4.2964978e+02
   6.1085825e+02   5.8571045e+02   5.2443698e+02   5.2357242e+02   4.2958801e+02
   6.4590193e+02   6.0619594e+02   5.1194778e+02   5.0241288e+02   4.2677861e+02
   6.0864015e+02   5.8382127e+02   5.2567639e+02   5.2557874e+02   4.2964647e+02
   6.1359943e+02   5.8812005e+02   5.3754856e+02   5.3586249e+02   4.2960350e+02
   6.6794925e+02   6.0923160e+02   5.0476377e+02   4.8984970e+02   4.1821150e+02
   6.1735813e+02   5.9926274e+02   5.8706474e+02   5.7731407e+02   4.2965355e+02
   6.0872480e+02   5.8382007e+02   4.4460169e+02   4.4013452e+02   4.1604440e+02
   6.1100028e+02   5.8609585e+02   5.4494524e+02   5.4396910e+02   4.2963984e+02
   6.0954988e+02   5.8470831e+02   5.4048078e+02   5.4004955e+02   4.2964389e+02
   6.0840657e+02   5.8360546e+02   4.4820669e+02   4.4794454e+02   4.2916162e+02
   6.0843417e+02   5.8362413e+02   4.5264709e+02   4.5232356e+02   4.2901112e+02
   6.0883286e+02   5.8394620e+02   4.9460603e+02   4.9425381e+02   4.2946742e+02
   6.0906563e+02   5.8406606e+02   4.6971340e+02   4.6842666e+02   4.2716894e+02
   7.5292912e+02   7.4567880e+02   6.0837081e+02   5.8358250e+02   4.2965295e+02
   6.0838499e+02   5.8359021e+02   4.3018733e+02   4.1220815e+02   4.0326448e+02
   6.1858529e+02   6.0924194e+02   5.9856601e+02   5.8162421e+02   4.2965417e+02
   6.1579185e+02   5.9102021e+02   5.5991244e+02   5.5683950e+02   4.2964588e+02
   6.1167702e+02   6.1121471e+02   6.0790610e+02   5.8355760e+02   4.2965290e+02
   6.2944533e+02   6.0138257e+02   5.5647686e+02   5.5081672e+02   4.2962724e+02
   6.0861774e+02   5.8374862e+02   4.5307977e+02   4.5179841e+02   4.2687633e+02
   6.5895961e+02   6.5757678e+02   6.0810838e+02   5.8351691e+02   4.2965314e+02
   6.0893980e+02   5.8398341e+02   4.7194885e+02   4.7098562e+02   4.2800887e+02
   6.1022696e+02   5.8573355e+02   5.6061727e+02   5.5960946e+02   4.2965142e+02
   6.0878490e+02   5.8386405e+02   4.6261947e+02   4.6148157e+02   4.2724366e+02
   6.0947075e+02   6.0940301e+02   6.0830606e+02   5.8358260e+02   4.2965311e+02
   6.1221382e+02   5.8812330e+02   5.6583493e+02   5.6355717e+02   4.2965175e+02
   6.0898500e+02   5.8402575e+02   4.7659202e+02   4.7571395e+02   4.2844074e+02
   7.2043018e+02   6.3038190e+02   5.9070134e+02   5.7613352e+02   4.2965417e+02
   6.0864317e+02   5.8376565e+02   4.5003140e+02   4.4815446e+02   4.2549964e+02
   6.0854727e+02   5.8371746e+02   4.8888709e+02   4.8872301e+02   4.2953725e+02
   6.0975678e+02   5.8487097e+02   5.3676891e+02   5.3627382e+02   4.2963841e+02
   6.0850589e+02   5.8367278e+02   4.4671297e+02   4.4543062e+02   4.2716334e+02
   6.1623974e+02   5.9178923e+02   5.6374318e+02   5.6011733e+02   4.2964879e+02
   6.4753909e+02   6.0641121e+02   5.0764243e+02   4.9584880e+02   4.2423444e+02
   6.3753265e+02   6.0321284e+02   5.2132902e+02   5.1463925e+02   4.2884217e+02
   6.1695355e+02   5.8980486e+02   4.9941786e+02   4.9413666e+02   4.2692782e+02
   6.0858709e+02   5.8377404e+02   5.2568297e+02   5.2560482e+02   4.2964779e+02
   6.2285317e+02   6.0576662e+02   5.8883329e+02   5.7701798e+02   4.2965415e+02
   6.2679732e+02   5.9760270e+02   5.3140348e+02   5.2684483e+02   4.2940571e+02
   6.0838720e+02   5.8359230e+02   4.5491140e+02   4.5485390e+02   4.2954199e+02
   6.1123229e+02   5.8646220e+02   5.5180437e+02   5.5062016e+02   4.2964549e+02
   6.5772793e+02   6.3140050e+02   5.9361710e+02   5.7787029e+02   4.2965401e+02
   6.2931044e+02   6.0070790e+02   5.5126745e+02   5.4596487e+02   4.2960664e+02
   6.1060828e+02   5.8530467e+02   4.9475851e+02   4.9307456e+02   4.2871080e+02
   6.0863369e+02   5.8375948e+02   4.5274910e+02   4.5134942e+02   4.2658018e+02
   6.1361871e+02   5.8782061e+02   5.2175001e+02   5.1999140e+02   4.2948776e+02
   6.1169773e+02   5.8643285e+02   5.2830749e+02   5.2720328e+02   4.2958786e+02
   6.2852080e+02   5.9698712e+02   4.9685488e+02   4.8378014e+02   3.8703126e+02
   6.0877014e+02   5.8390057e+02   4.9771513e+02   4.9744164e+02   4.2953204e+02
   6.5962404e+02   6.1110835e+02   5.3069384e+02   5.2374631e+02   4.2922165e+02
   6.5863408e+02   6.1464601e+02   5.5759047e+02   5.5018115e+02   4.2961935e+02
   6.0837502e+02   5.8358393e+02   4.2973449e+02   4.2223999e+02   4.2207154e+02
   6.3110566e+02   5.9856721e+02   4.9898556e+02   4.8587868e+02   4.1409735e+02
   6.3345694e+02   6.0267622e+02   5.4417445e+02   5.3871295e+02   4.2954815e+02
   6.0849738e+02   5.8366709e+02   4.4994154e+02   4.4908754e+02   4.2795674e+02
   6.1008983e+02   5.8500368e+02   5.1267161e+02   5.1196525e+02   4.2952049e+02
   6.0865363e+02   5.8377242e+02   4.4483858e+02   4.4143323e+02   4.2135346e+02
   6.2088972e+02   6.0399928e+02   5.8909981e+02   5.7750869e+02   4.2965407e+02
   6.1118215e+02   5.8780757e+02   5.7327903e+02   5.7077140e+02   4.2965324e+02
   6.1151691e+02   5.8604478e+02   5.0379661e+02   5.0213751e+02   4.2907759e+02
   6.4961852e+02   6.0688720e+02   5.0599835e+02   4.9294849e+02   4.2224793e+02
   6.3135913e+02   6.0079642e+02   5.3620237e+02   5.3104047e+02   4.2945408e+02
   6.3050081e+02   5.9982858e+02   5.2905753e+02   5.2385055e+02   4.2931500e+02
   6.0837804e+02   5.8358571e+02   4.2988407e+02   4.0730374e+02   3.9562085e+02
   6.0841150e+02   5.8361685e+02   5.2495525e+02   5.2494125e+02   4.2965199e+02
   6.4220576e+02   6.0736363e+02   5.4287313e+02   5.3674399e+02   4.2951517e+02
   6.4636474e+02   6.0765417e+02   5.2768917e+02   5.2094735e+02   4.2914339e+02
   6.0840513e+02   5.8360424e+02   4.3447670e+02   4.3231034e+02   4.2663338e+02
   6.1228667e+02   5.8755844e+02   5.5539679e+02   5.5374363e+02   4.2964635e+02
   6.0854448e+02   5.8369882e+02   4.4433512e+02   4.4218463e+02   4.2521911e+02
   6.4676847e+02   6.0865801e+02   5.3665833e+02   5.3028235e+02   4.2940340e+02
   6.8241768e+02   6.1158772e+02   5.2734811e+02   5.2004748e+02   4.2907435e+02
   6.4612829e+02   6.1433962e+02   5.7031999e+02   5.6149981e+02   4.2964969e+02
   6.0857978e+02   5.8372040e+02   4.3846158e+02   4.3196236e+02   4.0198943e+02
   6.4093808e+02   6.0348593e+02   5.0255158e+02   4.8854871e+02   4.1755937e+02
   6.1460159e+02   5.9088609e+02   5.6889340e+02   5.6527441e+02   4.2965204e+02
   6.1217822e+02   5.9015269e+02   5.7867655e+02   5.7445150e+02   4.2965344e+02
   7.3568405e+02   6.2012375e+02   5.7327041e+02   5.6352750e+02   4.2965175e+02
   6.3464228e+02   6.1983047e+02   5.9341035e+02   5.7832422e+02   4.2965427e+02
   6.6974712e+02   6.2309771e+02   5.8076037e+02   5.6944839e+02   4.2965437e+02
   6.3177968e+02   5.9988336e+02   5.1645794e+02   5.0997815e+02   4.2846849e+02
   6.0867775e+02   5.8378754e+02   4.4193816e+02   4.3642237e+02   4.0835328e+02
   6.0962854e+02   5.8446808e+02   4.7352019e+02   4.7150639e+02   4.2602814e+02
   6.3473805e+02   6.0941437e+02   5.7525163e+02   5.6624630e+02   4.2965395e+02
   6.2725384e+02   6.0022357e+02   5.5947805e+02   5.5390081e+02   4.2963666e+02
   6.4223831e+02   6.0648868e+02   5.3392105e+02   5.2776080e+02   4.2935698e+02
   6.0926238e+02   5.8448349e+02   5.4721558e+02   5.4685561e+02   4.2964930e+02
   6.1379489e+02   5.8792651e+02   5.2013731e+02   5.1827215e+02   4.2945564e+02
   6.6058519e+02   6.1236915e+02   5.4103654e+02   5.3432853e+02   4.2946924e+02
   6.0923547e+02   5.8417224e+02   4.6523691e+02   4.6319096e+02   4.2483858e+02
   6.1400460e+02   5.8852105e+02   5.4038975e+02   5.3857273e+02   4.2961121e+02
   6.0897721e+02   5.8415427e+02   5.3716263e+02   5.3694143e+02   4.2964687e+02
   6.2672506e+02   5.9591309e+02   4.9639079e+02   4.8409280e+02   4.1091689e+02
   6.8524976e+02   6.2181730e+02   5.7780254e+02   5.6717932e+02   4.2965404e+02
   6.0974206e+02   5.9298040e+02   5.9073043e+02   5.8224716e+02   4.2965294e+02
   6.0840373e+02   5.8360277e+02   4.3139240e+02   4.2163786e+02   4.1568516e+02
   6.2658803e+02   6.0349021e+02   5.7703942e+02   5.6862099e+02   4.2965418e+02
   6.1196509e+02   5.8723327e+02   5.5465118e+02   5.5313834e+02   4.2964632e+02
   6.0897112e+02   5.8398530e+02   4.4917188e+02   4.4443596e+02   4.0650892e+02
   6.2088402e+02   5.9333281e+02   5.2632969e+02   5.2274066e+02   4.2938958e+02
   6.0837711e+02   5.8358532e+02   4.2977211e+02   4.0402887e+02   3.9052183e+02
   6.0848145e+02   5.8365401e+02   4.3450375e+02   4.2609068e+02   3.9607191e+02
   6.0837577e+02   5.8358439e+02   4.2973213e+02   4.0939907e+02   4.0811526e+02
   6.0837746e+02   5.8358566e+02   4.3791874e+02   4.3782591e+02   4.2951527e+02
   6.6387970e+02   6.1420003e+02   5.5207509e+02   5.4498413e+02   4.2958951e+02
   6.1021183e+02   5.8508028e+02   5.0877046e+02   5.0793551e+02   4.2944356e+02
   6.6264268e+02   6.1305201e+02   5.4486099e+02   5.3809997e+02   4.2952280e+02
   6.7009988e+02   6.1318775e+02   5.4302957e+02   5.3626721e+02   4.2949786e+02
   6.1104174e+02   5.8539070e+02   4.7076039e+02   4.6589044e+02   3.9568531e+02
   6.0875972e+02   5.9210405e+02   5.9144609e+02   5.8318644e+02   4.2965308e+02
   6.1035608e+02   5.8492223e+02   4.6718250e+02   4.6285354e+02   4.1081218e+02
   6.1533664e+02   5.8835638e+02   4.8427476e+02   4.7680720e+02   4.0959937e+02
   6.0920697e+02   5.8414322e+02   4.5391537e+02   4.4961441e+02   4.1054460e+02
   6.5639716e+02   6.1517798e+02   5.6185312e+02   5.5407332e+02   4.2963386e+02
   6.1109850e+02   6.1063398e+02   6.0790349e+02   5.8356169e+02   4.2965298e+02
   6.0854993e+02   5.8372241e+02   4.9369114e+02   4.9355215e+02   4.2957643e+02
   6.0983912e+02   5.8456766e+02   4.6217352e+02   4.5788750e+02   4.0895264e+02
   6.0838031e+02   5.8358757e+02   4.3022024e+02   4.2400931e+02   4.2296302e+02
   6.5232329e+02   6.1054791e+02   5.3828200e+02   5.3171511e+02   4.2942631e+02
   6.0842495e+02   5.8361784e+02   4.4144054e+02   4.4051077e+02   4.2807894e+02
   6.6323451e+02   6.1093496e+02   5.2552602e+02   5.1810033e+02   4.2897976e+02
   6.4987839e+02   6.3837519e+02   6.0184328e+02   5.8165855e+02   4.2965337e+02
   6.2039389e+02   5.9189621e+02   4.9240745e+02   4.8264240e+02   4.1569934e+02
   6.0858062e+02   5.8379268e+02   5.4543055e+02   5.4534693e+02   4.2965196e+02
   6.0838492e+02   5.8359027e+02   4.3023005e+02   4.1427193e+02   4.0918825e+02
   6.0854372e+02   5.8375411e+02   5.4462550e+02   5.4455717e+02   4.2965203e+02
   6.1007958e+02   5.8474220e+02   4.6739869e+02   4.6374776e+02   4.1830493e+02
   6.1085136e+02   5.8533531e+02   4.7801654e+02   4.7461727e+02   4.2391886e+02
   6.8334956e+02   6.7028176e+02   6.0815605e+02   5.8352718e+02   4.2965313e+02
   6.0963665e+02   5.8780929e+02   5.8298234e+02   5.7951744e+02   4.2965313e+02
   6.2650113e+02   6.0019018e+02   5.6317676e+02   5.5725723e+02   4.2964348e+02
   6.1083132e+02   5.8541203e+02   4.8792660e+02   4.8554740e+02   4.2762850e+02
   6.1455636e+02   5.8823556e+02   5.0424172e+02   5.0111494e+02   4.2852878e+02
   6.8327275e+02   6.0991695e+02   5.0936594e+02   4.9753214e+02   4.2480826e+02
   6.2241603e+02   5.9474083e+02   5.3446168e+02   5.3070644e+02   4.2949552e+02
   6.2099059e+02   5.9540851e+02   5.5948997e+02   5.5507059e+02   4.2964076e+02
   6.0837565e+02   5.8358447e+02   4.2991323e+02   4.2561299e+02   4.2522099e+02
   6.1820838e+02   5.9369337e+02   5.6505939e+02   5.6067285e+02   4.2964870e+02
   6.7502035e+02   6.5444573e+02   6.0622477e+02   5.8301680e+02   4.2965305e+02
   6.2944157e+02   5.9991917e+02   5.4076455e+02   5.3583061e+02   4.2952576e+02
   6.0837998e+02   5.8358729e+02   4.5989904e+02   4.5987895e+02   4.2961371e+02
   6.3973322e+02   6.0461001e+02   5.2586476e+02   5.1944278e+02   4.2910845e+02
   6.6154011e+02   6.5938340e+02   6.0806033e+02   5.8350427e+02   4.2965309e+02
   6.0845472e+02   5.8364802e+02   4.9630458e+02   4.9624550e+02   4.2962526e+02
   6.1478553e+02   5.8833195e+02   5.0016354e+02   4.9630405e+02   4.2788339e+02
   6.0838019e+02   5.8358716e+02   4.2994792e+02   4.0883069e+02   3.9844039e+02
   6.1264877e+02   5.8734158e+02   5.3706812e+02   5.3565934e+02   4.2961046e+02
   6.6625754e+02   6.1098042e+02   5.2418423e+02   5.1656784e+02   4.2888435e+02
   6.2227870e+02   5.9592493e+02   5.5459392e+02   5.5023763e+02   4.2962921e+02
   6.0965122e+02   5.8488812e+02   5.4908128e+02   5.4854932e+02   4.2964835e+02
   6.0907647e+02   5.8405626e+02   4.5283961e+02   4.4890504e+02   4.1576854e+02
   6.0863525e+02   5.9322114e+02   5.9282785e+02   5.8336767e+02   4.2965315e+02
   6.3374594e+02   6.0202426e+02   5.3358984e+02   5.2814395e+02   4.2939234e+02
   6.1720930e+02   5.9099030e+02   5.3793891e+02   5.3529848e+02   4.2957449e+02
   6.3265633e+02   6.0351238e+02   5.5633554e+02   5.5029638e+02   4.2962405e+02
   6.0838556e+02   5.8359118e+02   4.5098983e+02   4.5091920e+02   4.2951789e+02
   6.1042344e+02   5.8536164e+02   5.2555996e+02   5.2483904e+02   4.2960323e+02
   6.0970138e+02   5.8447463e+02   4.6059183e+02   4.5631650e+02   4.0866548e+02
   6.0848733e+02   5.8365854e+02   4.3528632e+02   4.2816044e+02   4.1234641e+02
   6.3203242e+02   6.0616121e+02   5.7157844e+02   5.6353845e+02   4.2965205e+02
   6.0911395e+02   5.9627579e+02   5.9534709e+02   5.8319952e+02   4.2965311e+02
   6.0908277e+02   5.8406092e+02   4.5384739e+02   4.5020693e+02   4.1791021e+02
   6.1095201e+02   5.8599118e+02   5.4130421e+02   5.4039367e+02   4.2963466e+02
   6.2877472e+02   5.9911352e+02   5.3500026e+02   5.3017873e+02   4.2945126e+02
   6.1113679e+02   5.8874525e+02   5.7843453e+02   5.7498600e+02   4.2965329e+02
   6.0845502e+02   5.8363631e+02   4.3343375e+02   4.2405924e+02   4.0000841e+02
   6.0848303e+02   5.8365508e+02   4.3462613e+02   4.2631903e+02   3.9758441e+02
   7.0668319e+02   6.2345994e+02   5.8080222e+02   5.6945506e+02   4.2965434e+02
   6.0978494e+02   5.8661337e+02   5.7792758e+02   5.7580444e+02   4.2965331e+02
   6.9421560e+02   6.1553757e+02   5.5667716e+02   5.4923097e+02   4.2961472e+02
   6.0837646e+02   5.8358502e+02   4.3477182e+02   4.3458331e+02   4.2940750e+02
   6.1474673e+02   5.8885633e+02   5.3037941e+02   5.2840298e+02   4.2954875e+02
   6.0850559e+02   5.8367536e+02   4.6856174e+02   4.6830812e+02   4.2919020e+02
   6.1266071e+02   5.8727687e+02   5.3313967e+02   5.3175641e+02   4.2959459e+02
   6.0887006e+02   5.8402120e+02   5.2360271e+02   5.2342099e+02   4.2963904e+02
   6.0883180e+02   5.8391643e+02   4.7708783e+02   4.7644495e+02   4.2879835e+02
   6.0898741e+02   5.8399586e+02   4.4921480e+02   4.4435967e+02   3.9062102e+02
   6.0984791e+02   5.8487973e+02   5.2629445e+02   5.2577070e+02   4.2961876e+02
   6.9663071e+02   6.0931179e+02   5.0318702e+02   4.8678982e+02   4.0228379e+02
   6.5367372e+02   6.1042814e+02   5.3398194e+02   5.2732778e+02   4.2932806e+02
   6.5629980e+02   6.1298107e+02   5.5020177e+02   5.4330677e+02   4.2957749e+02
   6.0907524e+02   5.8448253e+02   5.6359864e+02   5.6313359e+02   4.2965247e+02
   6.1527376e+02   5.9114386e+02   5.6587408e+02   5.6233614e+02   4.2965046e+02
   6.0875962e+02   5.8384409e+02   4.4971070e+02   4.4689110e+02   4.2259908e+02
   6.0851528e+02   5.8372360e+02   5.4279632e+02   5.4274093e+02   4.2965228e+02
   6.1261829e+02   5.8731990e+02   5.3722991e+02   5.3582948e+02   4.2961107e+02
   6.0839407e+02   5.8359610e+02   4.3062501e+02   4.1457443e+02   3.8089813e+02
   6.1587452e+02   5.9059906e+02   5.5301497e+02   5.5029290e+02   4.2963667e+02
   6.0888360e+02   5.8396890e+02   4.8497686e+02   4.8443716e+02   4.2916647e+02
   6.0842267e+02   5.8368602e+02   5.7462017e+02   5.7454967e+02   4.2965314e+02
   6.3799502e+02   6.0458455e+02   5.3642461e+02   5.3059281e+02   4.2942608e+02
   6.0970045e+02   5.8488053e+02   5.4403321e+02   5.4352374e+02   4.2964544e+02
   6.5310578e+02   6.0738333e+02   5.0250758e+02   4.8638456e+02   3.8577192e+02
   6.0879836e+02   5.8386872e+02   4.4490628e+02   4.3964708e+02   3.8000765e+02
   6.2206579e+02   5.9516441e+02   5.4684427e+02   5.4293956e+02   4.2960058e+02
   6.6713835e+02   6.1328387e+02   5.4457585e+02   5.3779520e+02   4.2951877e+02
   6.8191580e+02   6.1121020e+02   5.2355115e+02   5.1581091e+02   4.2882686e+02
   6.0850992e+02   5.8370814e+02   5.3016721e+02   5.3011787e+02   4.2965062e+02
   6.0873613e+02   5.8383564e+02   4.6820007e+02   4.6748749e+02   4.2828126e+02
   6.2173095e+02   5.9433118e+02   5.3598397e+02   5.3234172e+02   4.2951901e+02
   6.1415331e+02   5.8764093e+02   4.8638939e+02   4.8064440e+02   4.2199148e+02
   6.0842749e+02   5.8361966e+02   4.4128556e+02   4.4028349e+02   4.2796008e+02
   6.9913479e+02   6.1248251e+02   5.3498025e+02   5.2813122e+02   4.2934039e+02
