# Supplementary material for: Rethinking Colour Constancy
Source: PLoS One. 2015 Sep 10;10(9):e0135029. doi: 10.1371/journal.pone.0135029 (PMC4565710; doi:10.1371/journal.pone.0135029)
Supplement: S1 Dataset — (ZIP) [file pone.0135029.s002.zip › 5-TransitionMetamerReflectanceData/NtoR_20munsells/fiveTr_10.txt]

   4.3992708e+02   4.5416143e+02   5.3139305e+02   5.5600953e+02   6.5290729e+02
   4.4334914e+02   4.4341173e+02   4.7456338e+02   5.2360103e+02   6.2734067e+02
   4.1524665e+02   4.4278960e+02   5.3358298e+02   5.5874138e+02   6.6599796e+02
   4.5680062e+02   4.7039879e+02   5.3732648e+02   5.6164196e+02   6.6741892e+02
   4.7391806e+02   5.1569490e+02   5.6546933e+02   5.7489731e+02   6.3962420e+02
   4.7392143e+02   5.1552445e+02   5.5131585e+02   5.5879238e+02   6.3313572e+02
   4.2579301e+02   4.4526778e+02   5.3289008e+02   5.5791717e+02   6.5985982e+02
   4.7445124e+02   5.2291288e+02   5.5505138e+02   5.5572437e+02   6.2778538e+02
   4.4475355e+02   4.4840403e+02   4.7961479e+02   5.2454969e+02   6.2803373e+02
   4.0352864e+02   4.1069794e+02   4.7475273e+02   5.2363927e+02   6.2737312e+02
   4.0860129e+02   4.1572102e+02   4.7512631e+02   5.2371154e+02   6.2743276e+02
   4.7077068e+02   4.9775085e+02   5.4351477e+02   5.6223548e+02   6.4664658e+02
   4.2114616e+02   4.3449484e+02   4.8448211e+02   5.2590223e+02   6.2902795e+02
   4.2644850e+02   4.4023317e+02   4.9165271e+02   5.2807212e+02   6.3037324e+02
   4.6151646e+02   4.7620009e+02   5.2456723e+02   5.4753745e+02   6.4013180e+02
   4.7176563e+02   5.0203838e+02   5.5393780e+02   5.7305882e+02   6.7689582e+02
   4.1732753e+02   4.4304121e+02   5.3329855e+02   5.5842146e+02   6.6318054e+02
   4.4226756e+02   4.5529542e+02   5.1276124e+02   5.3903284e+02   6.3632138e+02
   4.4871147e+02   4.6197226e+02   5.3457953e+02   5.5912314e+02   6.5892743e+02
   4.7445632e+02   5.2303161e+02   6.0549912e+02   6.1067443e+02   6.3439557e+02
   4.7448629e+02   5.2357109e+02   5.8489797e+02   5.8493209e+02   6.2737933e+02
   4.7447101e+02   5.2329521e+02   6.1933460e+02   6.3375300e+02   6.4740161e+02
   4.7443055e+02   5.2200458e+02   5.3428943e+02   5.3573364e+02   6.2764274e+02
   4.4816418e+02   4.6020457e+02   5.0892822e+02   5.3610585e+02   6.3432936e+02
   4.7417419e+02   5.1872277e+02   5.8319893e+02   5.9310419e+02   6.4875229e+02
   4.1347181e+02   4.4255105e+02   5.3087920e+02   5.5580520e+02   6.5409599e+02
   4.4276463e+02   4.5652626e+02   5.3108828e+02   5.5558810e+02   6.5174530e+02
   3.9820169e+02   4.4158402e+02   5.1857054e+02   5.4401352e+02   6.4036661e+02
   4.7447469e+02   5.2336071e+02   6.0678195e+02   6.0898658e+02   6.3016557e+02
   4.7140052e+02   5.0044247e+02   5.5243492e+02   5.7209853e+02   6.8450097e+02
   4.4009946e+02   4.5430619e+02   5.3164836e+02   5.5627878e+02   6.5340551e+02
   4.4695518e+02   4.4702668e+02   4.7457853e+02   5.2360301e+02   6.2734219e+02
   4.6955461e+02   4.7341373e+02   4.7929940e+02   5.2395618e+02   6.2752890e+02
   4.7445721e+02   5.2304885e+02   6.1616386e+02   6.3391950e+02   6.6317937e+02
   4.0424803e+02   4.3042683e+02   4.8225692e+02   5.2532466e+02   6.2864612e+02
   4.6744757e+02   4.8736803e+02   5.3237768e+02   5.5333757e+02   6.4235544e+02
   3.9346890e+02   4.3046994e+02   4.8241950e+02   5.2536726e+02   6.2867571e+02
   4.7446676e+02   5.2317177e+02   5.4762699e+02   5.4801678e+02   6.2751998e+02
   4.7190920e+02   4.9861286e+02   5.1433016e+02   5.3329027e+02   6.3036008e+02
   4.4285039e+02   4.5280491e+02   4.9437080e+02   5.2882783e+02   6.3061757e+02
   4.7385510e+02   5.1506708e+02   5.6975811e+02   5.8102442e+02   6.4602262e+02
   4.7208859e+02   5.0297792e+02   5.3791080e+02   5.5330054e+02   6.3744048e+02
   4.7396025e+02   5.1614859e+02   5.7866186e+02   5.9174021e+02   7.7971978e+02
   4.7221576e+02   5.0417077e+02   5.5638851e+02   5.7480365e+02   6.8582812e+02
   4.3086434e+02   4.4771173e+02   5.2831665e+02   5.5300300e+02   6.4884270e+02
   4.1434229e+02   4.3994933e+02   5.0160638e+02   5.3232435e+02   6.3285473e+02
   4.4857504e+02   4.6186521e+02   5.3607639e+02   5.6083539e+02   6.7768139e+02
   4.5252292e+02   4.6578477e+02   5.3676731e+02   5.6138488e+02   6.7980300e+02
   4.2299353e+02   4.3254663e+02   4.8110045e+02   5.2501384e+02   6.2841465e+02
   4.7419603e+02   5.1901695e+02   5.8321398e+02   5.9246512e+02   6.4630306e+02
   4.6012229e+02   4.6019686e+02   4.7459072e+02   5.2360109e+02   6.2733926e+02
   4.7446670e+02   5.2321514e+02   6.1403295e+02   6.2228467e+02   6.3847111e+02
   4.5623760e+02   4.6919431e+02   5.1948727e+02   5.4365475e+02   6.3824715e+02
   4.7447824e+02   5.2337954e+02   5.4205246e+02   5.4224269e+02   6.2739824e+02
   4.4159280e+02   4.5311146e+02   5.0071643e+02   5.3158014e+02   6.3213148e+02
   4.3109253e+02   4.3219631e+02   4.7539627e+02   5.2375708e+02   6.2746646e+02
   4.7211490e+02   5.0100312e+02   5.2047206e+02   5.3728127e+02   6.3145385e+02
   3.9609272e+02   4.1580735e+02   4.7535960e+02   5.2375693e+02   6.2747049e+02
   4.6891080e+02   4.9159029e+02   5.4071532e+02   5.6135993e+02   6.4923669e+02
   4.6391161e+02   4.8043362e+02   5.3833163e+02   5.6141760e+02   6.5597587e+02
   4.5817879e+02   4.7121747e+02   5.1549644e+02   5.4023386e+02   6.3594468e+02
   4.7304575e+02   5.0880707e+02   5.6284690e+02   5.7941738e+02   7.0247590e+02
   4.1942658e+02   4.4314703e+02   5.2475083e+02   5.4956638e+02   6.4513424e+02
   4.6005186e+02   4.7454290e+02   5.3875283e+02   5.6287742e+02   6.8342933e+02
   4.2618038e+02   4.4545020e+02   5.3402743e+02   5.5916714e+02   6.6978566e+02
   4.7439360e+02   5.2195979e+02   5.6955143e+02   5.7167985e+02   6.2963425e+02
   4.4697899e+02   4.6008859e+02   5.2452398e+02   5.4878088e+02   6.4307603e+02
   4.7448566e+02   5.2356062e+02   6.2673635e+02   6.6589884e+02   7.3414461e+02
   4.2538598e+02   4.4493156e+02   5.2646203e+02   5.5119606e+02   6.4678415e+02
   4.5153401e+02   4.5445719e+02   4.7886499e+02   5.2433035e+02   6.2785315e+02
   4.7447425e+02   5.2334808e+02   5.6614925e+02   5.6643811e+02   6.2760107e+02
   4.3744629e+02   4.5170498e+02   5.1694564e+02   5.4241812e+02   6.3873113e+02
   4.6667535e+02   4.8265596e+02   5.0714108e+02   5.3274651e+02   6.3127701e+02
   3.8867163e+02   4.2748785e+02   4.7979578e+02   5.2471120e+02   6.2820699e+02
   4.7446939e+02   5.2326425e+02   5.8159556e+02   5.8217648e+02   6.2811275e+02
   4.7442647e+02   5.2252005e+02   6.0893202e+02   6.2553155e+02   7.0107868e+02
   3.9883243e+02   4.3753131e+02   4.9493286e+02   5.2934337e+02   6.3116847e+02
   3.8881558e+02   4.4211816e+02   5.3329937e+02   5.5844450e+02   6.6371177e+02
   4.4334508e+02   4.4449701e+02   4.7594641e+02   5.2384061e+02   6.2752598e+02
   4.2598934e+02   4.4388257e+02   5.0818152e+02   5.3611933e+02   6.3496846e+02
   4.5887361e+02   4.7281270e+02   5.3114055e+02   5.5453203e+02   6.4698466e+02
   4.1865615e+02   4.4324304e+02   5.3292808e+02   5.5800928e+02   6.6079397e+02
   4.0861850e+02   4.4149541e+02   5.1482448e+02   5.4098343e+02   6.3815074e+02
   4.6202138e+02   4.7160584e+02   4.9297396e+02   5.2743950e+02   6.2933619e+02
   4.6505974e+02   4.8108942e+02   5.1467885e+02   5.3836948e+02   6.3404606e+02
   4.5337581e+02   4.6667292e+02   5.3727434e+02   5.6191738e+02   7.2964440e+02
   4.7412934e+02   4.9716896e+02   4.9843738e+02   5.2412142e+02   6.2749215e+02
   4.0913269e+02   4.2577371e+02   4.7838248e+02   5.2438408e+02   6.2796214e+02
   4.7433451e+02   5.2101605e+02   5.7612580e+02   5.8003525e+02   6.3271725e+02
   4.4985866e+02   4.5872911e+02   4.9249881e+02   5.2795421e+02   6.2998180e+02
   4.1386311e+02   4.4177215e+02   5.1406350e+02   5.4038689e+02   6.3773585e+02
   4.5358335e+02   4.6679132e+02   5.3189624e+02   5.5587877e+02   6.5015768e+02
   4.3276343e+02   4.4899655e+02   5.3273100e+02   5.5763846e+02   6.5795218e+02
   4.4932164e+02   4.5408711e+02   4.8198542e+02   5.2502136e+02   6.2831531e+02
   4.0032788e+02   4.2519311e+02   4.7830529e+02   5.2436771e+02   6.2795068e+02
   4.7447963e+02   5.2345084e+02   5.9456463e+02   5.9499766e+02   6.2801548e+02
   4.7418075e+02   5.1880730e+02   5.8215377e+02   5.9144885e+02   6.4602083e+02
   4.7445599e+02   5.2302275e+02   6.0452582e+02   6.0927385e+02   6.3388649e+02
   4.5709838e+02   4.5893880e+02   4.7720096e+02   5.2398206e+02   6.2759896e+02
   4.7443528e+02   5.2266768e+02   6.1083833e+02   6.2793812e+02   7.5224067e+02
   4.3385082e+02   4.4962305e+02   5.2880698e+02   5.5345223e+02   6.4929051e+02
   4.7290081e+02   5.0083508e+02   5.0983475e+02   5.2899348e+02   6.2884861e+02
   4.4220155e+02   4.4312726e+02   4.7562729e+02   5.2378611e+02   6.2748506e+02
   4.2097516e+02   4.4376214e+02   5.3441857e+02   5.5964772e+02   7.0923513e+02
   4.7251460e+02   5.0299421e+02   5.2133743e+02   5.3706940e+02   6.3111778e+02
   4.7431210e+02   5.2067409e+02   5.8643557e+02   5.9297595e+02   6.3943378e+02
   4.3617607e+02   4.5119740e+02   5.2743095e+02   5.5199224e+02   6.4722082e+02
   4.4677736e+02   4.4777658e+02   4.7581171e+02   5.2380865e+02   6.2749872e+02
   4.7292369e+02   5.0581129e+02   5.2520817e+02   5.3904998e+02   6.3127817e+02
   4.7009116e+02   4.9540903e+02   5.4659366e+02   5.6714167e+02   6.5745345e+02
   4.7448348e+02   5.2352178e+02   6.2583197e+02   6.5675841e+02   6.9436606e+02
   4.5650533e+02   4.6718411e+02   4.9997977e+02   5.3061062e+02   6.3107968e+02
   4.0184815e+02   4.4213788e+02   5.3214788e+02   5.5718312e+02   6.5780539e+02
   4.7411784e+02   5.1798980e+02   5.8412279e+02   5.9627618e+02   6.7533821e+02
   4.5561832e+02   4.6904222e+02   5.3736108e+02   5.6181464e+02   6.7689662e+02
   4.6722509e+02   4.7664541e+02   4.8871386e+02   5.2562998e+02   6.2833847e+02
   4.4782601e+02   4.6082902e+02   5.2311832e+02   5.4742421e+02   6.4186804e+02
   4.6489927e+02   4.8155427e+02   5.2316778e+02   5.4543583e+02   6.3793377e+02
   4.4276910e+02   4.5311320e+02   4.9589360e+02   5.2942031e+02   6.3094190e+02
   4.7447694e+02   5.2339546e+02   5.9776516e+02   5.9853697e+02   6.2852040e+02
   4.3331213e+02   4.4938152e+02   5.3403883e+02   5.5906615e+02   6.6526819e+02
   4.6865169e+02   4.9028779e+02   5.2902104e+02   5.4908672e+02   6.3867837e+02
   4.7388875e+02   4.9073637e+02   4.9219151e+02   5.2401545e+02   6.2748667e+02
   4.2295558e+02   4.4383300e+02   5.2001339e+02   5.4520467e+02   6.4120331e+02
   3.9263024e+02   4.4214623e+02   5.3437664e+02   5.5964077e+02   7.2008745e+02
   3.9686923e+02   4.2678126e+02   4.7928275e+02   5.2459011e+02   6.2811744e+02
   4.7439211e+02   5.2193360e+02   5.9089475e+02   5.9542604e+02   6.3529790e+02
   4.7296183e+02   5.0827025e+02   5.5978378e+02   5.7585084e+02   6.5506835e+02
   4.4841336e+02   4.6166586e+02   5.3347286e+02   5.5791981e+02   6.5535474e+02
   4.7448084e+02   5.2347036e+02   6.1636717e+02   6.1946199e+02   6.3110447e+02
   4.7396340e+02   5.1618434e+02   5.7770483e+02   5.9021386e+02   6.6023488e+02
   4.1779137e+02   4.4310191e+02   5.3294481e+02   5.5803130e+02   6.6094270e+02
   4.7312833e+02   5.0933750e+02   5.6360539e+02   5.7988094e+02   6.8220123e+02
   4.4469821e+02   4.5830804e+02   5.3555641e+02   5.6042600e+02   6.7727280e+02
   4.7390548e+02   5.1096360e+02   5.1947659e+02   5.3058027e+02   6.2857630e+02
   4.7369198e+02   5.1355719e+02   5.7191999e+02   5.8617224e+02   6.8876794e+02
   4.7428103e+02   5.2005662e+02   5.5231275e+02   5.5570996e+02   6.2963878e+02
   4.7448697e+02   5.2358535e+02   6.2535642e+02   6.2596485e+02   6.2796832e+02
   4.7403966e+02   5.1704196e+02   5.7530624e+02   5.8541836e+02   6.4544458e+02
   4.1997309e+02   4.4315599e+02   5.2218543e+02   5.4715823e+02   6.4285255e+02
   4.7423391e+02   5.1893766e+02   5.4168026e+02   5.4580782e+02   6.2912555e+02
   4.7439000e+02   5.2189989e+02   6.0189414e+02   6.1545112e+02   6.5499579e+02
   4.2971626e+02   4.4703548e+02   5.2779330e+02   5.5248507e+02   6.4820492e+02
   4.6571977e+02   4.8342954e+02   5.2920867e+02   5.5091628e+02   6.4138751e+02
   4.2380797e+02   4.4457934e+02   5.3451792e+02   5.5973865e+02   7.1431377e+02
   4.4724223e+02   4.5411096e+02   4.8628187e+02   5.2613358e+02   6.2901702e+02
   4.3112161e+02   4.4795199e+02   5.3176989e+02   5.5662373e+02   6.5523597e+02
   4.1545599e+02   4.1996092e+02   4.7535283e+02   5.2375496e+02   6.2746785e+02
   4.7279991e+02   5.0731762e+02   5.6050299e+02   5.7773754e+02   6.9284291e+02
   4.2367782e+02   4.3669975e+02   4.8652179e+02   5.2646774e+02   6.2939242e+02
   4.7436999e+02   5.2157476e+02   5.7717229e+02   5.8030799e+02   6.3163697e+02
   4.5034194e+02   4.6224476e+02   5.0846945e+02   5.3570198e+02   6.3399471e+02
   4.5707104e+02   4.6824640e+02   5.0238108e+02   5.3173501e+02   6.3159779e+02
   4.6177494e+02   4.7703614e+02   5.3876438e+02   5.6253407e+02   6.6395274e+02
   4.7287431e+02   5.0727863e+02   5.4167861e+02   5.5479786e+02   6.3634136e+02
   4.3880744e+02   4.5319880e+02   5.2842281e+02   5.5293749e+02   6.4819558e+02
   3.9480760e+02   4.1954267e+02   4.7609935e+02   5.2390352e+02   6.2758895e+02
   4.7314771e+02   5.0895766e+02   5.4198841e+02   5.5399109e+02   6.3521154e+02
   4.0742644e+02   4.2349666e+02   4.7730935e+02   5.2415199e+02   6.2778450e+02
   4.0451902e+02   4.3655099e+02   4.9212088e+02   5.2828734e+02   6.3054564e+02
   4.7447202e+02   5.2330598e+02   5.5776440e+02   5.5805440e+02   6.2754496e+02
   4.4353480e+02   4.5271263e+02   4.9189203e+02   5.2791932e+02   6.3010092e+02
   4.7431164e+02   5.2065567e+02   5.9539190e+02   6.0873708e+02   7.0643773e+02
   4.6135465e+02   4.7067804e+02   4.9259175e+02   5.2737867e+02   6.2933344e+02
   4.7443265e+02   5.2261588e+02   5.6724056e+02   5.6843117e+02   6.2852151e+02
   4.7448443e+02   5.2353671e+02   5.5427613e+02   5.5432708e+02   6.2736331e+02
   4.4857497e+02   4.5556255e+02   4.8672647e+02   5.2622452e+02   6.2905097e+02
   4.7348141e+02   5.1184004e+02   5.6817396e+02   5.8328276e+02   6.8139133e+02
   4.7448141e+02   5.2331225e+02   5.2958029e+02   5.2983897e+02   6.2735801e+02
   4.3052349e+02   4.4762508e+02   5.3297728e+02   5.5794910e+02   6.5940781e+02
   4.4526245e+02   4.5879979e+02   5.3506190e+02   5.5983635e+02   6.6481984e+02
   4.2022065e+02   4.4358734e+02   5.3452941e+02   5.5977704e+02   7.3565629e+02
   4.7231934e+02   5.0345969e+02   5.3072156e+02   5.4561501e+02   6.3394264e+02
   4.3936262e+02   4.5376111e+02   5.3396111e+02   5.5882572e+02   6.6133096e+02
   3.9599885e+02   4.2506581e+02   4.7826576e+02   5.2435934e+02   6.2794453e+02
   4.4139368e+02   4.5504211e+02   5.2093960e+02   5.4569923e+02   6.4097302e+02
   4.7445381e+02   5.2298837e+02   5.8046664e+02   5.8150240e+02   6.2872364e+02
   4.6768760e+02   4.8824002e+02   5.3944131e+02   5.6088668e+02   6.5039104e+02
   4.7447791e+02   5.2339509e+02   5.4702205e+02   5.4720173e+02   6.2741458e+02
   4.7374157e+02   5.0774703e+02   5.1470312e+02   5.2880463e+02   6.2843758e+02
   4.1180887e+02   4.4217569e+02   5.2356495e+02   5.4845804e+02   6.4409096e+02
   3.9156281e+02   4.2751840e+02   4.7981317e+02   5.2471555e+02   6.2821040e+02
   4.7446598e+02   5.2320313e+02   6.1439076e+02   6.2339025e+02   6.3960779e+02
   4.7441662e+02   5.2229037e+02   5.5490206e+02   5.5619116e+02   6.2821882e+02
   4.7447665e+02   5.2339149e+02   5.5958123e+02   5.5979078e+02   6.2749289e+02
   4.4776524e+02   4.5819384e+02   4.9844893e+02   5.3034298e+02   6.3129492e+02
   4.2947490e+02   4.4692011e+02   5.2842515e+02   5.5313645e+02   6.4910098e+02
   3.9781783e+02   4.3988620e+02   5.0420904e+02   5.3374597e+02   6.3367555e+02
   4.4098901e+02   4.4924664e+02   4.8822188e+02   5.2680138e+02   6.2949320e+02
   4.7183145e+02   4.7695071e+02   4.8027519e+02   5.2387183e+02   6.2747333e+02
   4.4754472e+02   4.5218413e+02   4.8161354e+02   5.2496283e+02   6.2829244e+02
   4.7380050e+02   5.1453856e+02   5.7413488e+02   5.8784263e+02   6.7663470e+02
   4.7299098e+02   5.0799356e+02   5.4217061e+02   5.5485325e+02   6.3602652e+02
   4.3753417e+02   4.5235274e+02   5.3464981e+02   5.5964749e+02   6.7000119e+02
   4.7448689e+02   5.2358390e+02   6.2723006e+02   6.6713323e+02   6.6961865e+02
   4.6012191e+02   4.7266587e+02   5.0714999e+02   5.3411268e+02   6.3254951e+02
   4.7440798e+02   5.2220030e+02   6.0496628e+02   6.1998616e+02   6.6019997e+02
   4.7100851e+02   4.9882649e+02   5.5042841e+02   5.7040548e+02   6.6488987e+02
   4.7444982e+02   5.2291601e+02   5.8137306e+02   5.8257678e+02   6.2897729e+02
   3.8016220e+02   4.1686354e+02   4.7554695e+02   5.2379395e+02   6.2750060e+02
   4.1712886e+02   4.3981186e+02   4.9949676e+02   5.3128605e+02   6.3225988e+02
   4.7424065e+02   5.1959004e+02   5.6138037e+02   5.6584926e+02   6.3151197e+02
   4.7442061e+02   5.2237066e+02   5.5632491e+02   5.5755218e+02   6.2822178e+02
   4.7439551e+02   5.2162338e+02   5.4100174e+02   5.4276622e+02   6.2797887e+02
   4.1342756e+02   4.4262186e+02   5.3410760e+02   5.5932823e+02   6.8159125e+02
   4.7191336e+02   5.0068764e+02   5.2361649e+02   5.4022257e+02   6.3252987e+02
   4.0456662e+02   4.4222466e+02   5.3441443e+02   5.5968112e+02   7.2824246e+02
   4.7447489e+02   5.2336163e+02   6.1681633e+02   6.2358045e+02   6.3593286e+02
   4.3943206e+02   4.4740374e+02   4.8688982e+02   5.2643863e+02   6.2928981e+02
   4.0696555e+02   4.2541753e+02   4.7827965e+02   5.2436147e+02   6.2794525e+02
   4.3274176e+02   4.4898036e+02   5.3262832e+02   5.5752683e+02   6.5759278e+02
   4.3826161e+02   4.5019430e+02   4.9953491e+02   5.3109294e+02   6.3194329e+02
   4.7010508e+02   4.9548409e+02   5.4793303e+02   5.6883482e+02   6.6716452e+02
   4.6208700e+02   4.7751693e+02   5.3911526e+02   5.6288592e+02   6.6625581e+02
   4.7404677e+02   5.1706454e+02   5.5945614e+02   5.6643151e+02   6.3411562e+02
   4.7448291e+02   5.2350798e+02   5.5969755e+02   5.5978328e+02   6.2739683e+02
   4.1534254e+02   4.4255712e+02   5.2513441e+02   5.4995017e+02   6.4556806e+02
   4.2782280e+02   4.3343389e+02   4.7914899e+02   5.2453652e+02   6.2806416e+02
   4.2931401e+02   4.4683762e+02   5.2862345e+02   5.5334294e+02   6.4940492e+02
   4.7417615e+02   5.1874371e+02   5.8684979e+02   5.9889814e+02   6.7555246e+02
   4.7444394e+02   5.2281814e+02   6.1230565e+02   6.2857826e+02   6.6049131e+02
   4.1274426e+02   4.3981421e+02   5.0170403e+02   5.3237716e+02   6.3288843e+02
   4.2337339e+02   4.4237386e+02   5.0456309e+02   5.3390479e+02   6.3371173e+02
   4.5349533e+02   4.6679573e+02   5.3724054e+02   5.6186746e+02   7.1593292e+02
   4.7128686e+02   4.9768720e+02   5.2060643e+02   5.3881205e+02   6.3243826e+02
   4.5103732e+02   4.6416401e+02   5.3084517e+02   5.5493514e+02   6.4929718e+02
   4.1216522e+02   4.3918584e+02   4.9926079e+02   5.3118536e+02   6.3221271e+02
   4.3954326e+02   4.5392244e+02   5.3495164e+02   5.5992865e+02   6.7413658e+02
   4.2701811e+02   4.2756570e+02   4.7480702e+02   5.2364787e+02   6.2737933e+02
   4.7286824e+02   5.0619623e+02   5.2985287e+02   5.4323277e+02   6.3246100e+02
   4.7445598e+02   5.2286800e+02   5.4077826e+02   5.4142805e+02   6.2755082e+02
   4.5117701e+02   4.5867458e+02   4.8837200e+02   5.2661403e+02   6.2922524e+02
   4.7446763e+02   5.2323347e+02   5.7969791e+02   5.8028754e+02   6.2810897e+02
   4.3438362e+02   4.4967263e+02   5.2003736e+02   5.4507870e+02   6.4082272e+02
   4.6451110e+02   4.8134575e+02   5.3347279e+02   5.5580450e+02   6.4633643e+02
   4.5700606e+02   4.6959005e+02   5.1272405e+02   5.3823562e+02   6.3492296e+02
   4.7232002e+02   4.9902638e+02   5.1110021e+02   5.3070114e+02   6.2947337e+02
   4.7390419e+02   5.1528835e+02   5.4938157e+02   5.5694954e+02   6.3279105e+02
   4.5304887e+02   4.6602473e+02   5.2416664e+02   5.4810712e+02   6.4187710e+02
   4.3812782e+02   4.5281427e+02   5.3522749e+02   5.6028561e+02   7.1329788e+02
   4.4708725e+02   4.6040597e+02   5.3302129e+02   5.5749510e+02   6.5468256e+02
   4.2577479e+02   4.2992375e+02   4.7718081e+02   5.2411451e+02   6.2774896e+02
   4.5517725e+02   4.6842688e+02   5.3054022e+02   5.5430936e+02   6.4761267e+02
   4.7419809e+02   5.1904325e+02   5.7405516e+02   5.8068275e+02   6.3698301e+02
   4.2328764e+02   4.4433572e+02   5.3106040e+02   5.5595541e+02   6.5419919e+02
   4.3221650e+02   4.4315229e+02   4.9029958e+02   5.2756591e+02   6.3003260e+02
   4.3711357e+02   4.3946579e+02   4.7712849e+02   5.2407973e+02   6.2771282e+02
   4.0824827e+02   4.3744290e+02   4.9415355e+02   5.2903773e+02   6.3098767e+02
   4.2081157e+02   4.2168552e+02   4.7476149e+02   5.2364045e+02   6.2737370e+02
   4.7448477e+02   5.2354395e+02   6.2437759e+02   6.3056531e+02   6.3409107e+02
   4.5594428e+02   4.6198630e+02   4.8482922e+02   5.2553491e+02   6.2853814e+02
   4.1504315e+02   4.4277622e+02   5.3398866e+02   5.5919169e+02   6.7458302e+02
   4.4279912e+02   4.4518623e+02   4.7761500e+02   5.2415318e+02   6.2775901e+02
   4.3210382e+02   4.4860563e+02   5.3426810e+02   5.5934617e+02   6.6951619e+02
   4.4487287e+02   4.5817085e+02   5.2362545e+02   5.4802041e+02   6.4260739e+02
   4.7434898e+02   5.2124171e+02   5.8581206e+02   5.9082527e+02   6.3598453e+02
   4.7124875e+02   4.9979936e+02   5.5131646e+02   5.7101121e+02   6.6504287e+02
   4.3096889e+02   4.3577198e+02   4.7908958e+02   5.2451343e+02   6.2804253e+02
   4.5073700e+02   4.6396987e+02   5.3643280e+02   5.6111988e+02   6.7874649e+02
   4.5573278e+02   4.6137959e+02   4.8397563e+02   5.2534024e+02   6.2843165e+02
   4.7426585e+02   5.0520608e+02   5.0652003e+02   5.2441023e+02   6.2751883e+02
   4.3059621e+02   4.4109032e+02   4.8791195e+02   5.2683472e+02   6.2959733e+02
   4.3869460e+02   4.4944886e+02   4.9479833e+02   5.2907849e+02   6.3083132e+02
   4.5394208e+02   4.6705697e+02   5.2771566e+02   5.5150185e+02   6.4473888e+02
   4.7093657e+02   4.9776620e+02   5.3223916e+02   5.4980726e+02   6.3731024e+02
   4.1669824e+02   4.4149553e+02   5.0870684e+02   5.3651797e+02   6.3527337e+02
   4.7435265e+02   4.7849640e+02   4.7865533e+02   5.2359912e+02   6.2733589e+02
   4.7447353e+02   5.2334076e+02   5.7352701e+02   5.7387083e+02   6.2772670e+02
   4.4095199e+02   4.5440316e+02   5.1578368e+02   5.4139918e+02   6.3789030e+02
   4.7448697e+02   5.2358396e+02   6.2723941e+02   7.0977236e+02   7.5372139e+02
   4.7216137e+02   5.0246500e+02   5.2854040e+02   5.4398224e+02   6.3357103e+02
   4.3628453e+02   4.5093232e+02   5.1847319e+02   5.4369896e+02   6.3969827e+02
   4.4667340e+02   4.5757638e+02   5.0045996e+02   5.3130614e+02   6.3183417e+02
   4.7441236e+02   5.2227641e+02   6.0581774e+02   6.2113296e+02   6.6183344e+02
   4.4177615e+02   4.5548013e+02   5.2393668e+02   5.4842421e+02   6.4319188e+02
   4.5775727e+02   4.6851212e+02   4.9989595e+02   5.3048116e+02   6.3095577e+02
   4.7197981e+02   5.0302625e+02   5.5491472e+02   5.7367278e+02   6.7265431e+02
   4.7295832e+02   5.0743380e+02   5.3673007e+02   5.4940533e+02   6.3413690e+02
   4.6568597e+02   4.8373965e+02   5.4031649e+02   5.6311484e+02   6.5843355e+02
   4.7446736e+02   5.2322716e+02   5.7940977e+02   5.8000247e+02   6.2811090e+02
   4.4790794e+02   4.4980599e+02   4.7713540e+02   5.2403676e+02   6.2766357e+02
   4.7436392e+02   5.2147803e+02   5.7423779e+02   5.7728395e+02   6.3121496e+02
   4.0133903e+02   4.3190626e+02   4.8402809e+02   5.2579541e+02   6.2896902e+02
   4.4869533e+02   4.5015224e+02   4.7650151e+02   5.2392082e+02   6.2757844e+02
   4.7428558e+02   5.1731236e+02   5.2547487e+02   5.3112559e+02   6.2804290e+02
   4.5623757e+02   4.6974534e+02   5.3755962e+02   5.6198464e+02   6.7982270e+02
   3.9426980e+02   3.9825835e+02   4.7450257e+02   5.2359133e+02   6.2733300e+02
   3.9562671e+02   4.2610435e+02   4.7885915e+02   5.2449267e+02   6.2804482e+02
   4.2895093e+02   4.3000026e+02   4.7523620e+02   5.2372800e+02   6.2744372e+02
   4.7438290e+02   5.2178100e+02   6.0159886e+02   6.1594172e+02   6.6059682e+02
   4.2060554e+02   4.4260162e+02   5.1196297e+02   5.3878467e+02   6.3665890e+02
   4.2950227e+02   4.4707719e+02   5.3449309e+02   5.5964364e+02   6.8700679e+02
   4.3113536e+02   4.4801895e+02   5.3469298e+02   5.5984111e+02   7.0313826e+02
   4.7261783e+02   5.0622490e+02   5.5400895e+02   5.7003100e+02   6.4840107e+02
   4.7445349e+02   5.2298311e+02   6.1536744e+02   6.3356539e+02   6.9205372e+02
   4.6379456e+02   4.7776878e+02   5.0689141e+02   5.3337092e+02   6.3187767e+02
   4.6387319e+02   4.7973090e+02   5.2216145e+02   5.4482627e+02   6.3780985e+02
   4.4430743e+02   4.5474504e+02   4.9698356e+02   5.2982290e+02   6.3112076e+02
   4.7448489e+02   5.2354594e+02   6.2620484e+02   6.5002040e+02   6.5362134e+02
   4.7438102e+02   5.2174585e+02   5.9376564e+02   6.0003714e+02   6.3880827e+02
   4.4567085e+02   4.5652191e+02   4.9965390e+02   5.3095813e+02   6.3168273e+02
   4.2387294e+02   4.2394928e+02   4.7451847e+02   5.2359399e+02   6.2733542e+02
   4.3562233e+02   4.5093927e+02   5.3298793e+02   5.5785744e+02   6.5822492e+02
   4.0815213e+02   4.1426293e+02   4.7495438e+02   5.2367777e+02   6.2740520e+02
   4.5406261e+02   4.6738438e+02   5.3738924e+02   5.6199575e+02   7.2256349e+02
   4.6609306e+02   4.8329172e+02   5.1729456e+02   5.4004552e+02   6.3467884e+02
   4.2598183e+02   4.4535875e+02   5.3357110e+02   5.5866362e+02   6.6398315e+02
   4.7440183e+02   5.2209083e+02   5.9183761e+02   5.9614895e+02   6.3486355e+02
   4.6640823e+02   4.8414156e+02   5.1947280e+02   5.4166886e+02   6.3543695e+02
   4.6202999e+02   4.7729725e+02   5.3330493e+02   5.5629776e+02   6.4809564e+02
   4.6993467e+02   4.9346051e+02   5.2314916e+02   5.4254742e+02   6.3461628e+02
   4.7448548e+02   5.2355630e+02   6.2659098e+02   6.5988743e+02   6.7022109e+02
   4.7403815e+02   5.1579970e+02   5.3571186e+02   5.4232752e+02   6.2969828e+02
   4.2160803e+02   4.4340230e+02   5.1915448e+02   5.4447047e+02   6.4064377e+02
   4.7371447e+02   5.1375489e+02   5.7224531e+02   5.8634176e+02   6.7480467e+02
   4.7439553e+02   5.2165877e+02   5.4191779e+02   5.4366406e+02   6.2800377e+02
   4.3970909e+02   4.5384394e+02   5.2597836e+02   5.5045016e+02   6.4527092e+02
   4.2866773e+02   4.3286818e+02   4.7794332e+02   5.2426912e+02   6.2786429e+02
   4.4947736e+02   4.6174145e+02   5.1170339e+02   5.3797564e+02   6.3531375e+02
   3.9970382e+02   4.4177474e+02   5.2201493e+02   5.4703287e+02   6.4281117e+02
   4.7448709e+02   5.2358616e+02   6.1736217e+02   6.1742501e+02   6.2740282e+02
   4.6809125e+02   4.6809250e+02   4.7448878e+02   5.2358852e+02   6.2733069e+02
   4.4698097e+02   4.6006348e+02   5.2373044e+02   5.4803163e+02   6.4243939e+02
   4.1778923e+02   4.4311944e+02   5.3378015e+02   5.5895162e+02   6.6843718e+02
   4.5726436e+02   4.6585376e+02   4.9155742e+02   5.2733052e+02   6.2944938e+02
   4.7445443e+02   5.2299984e+02   5.8734925e+02   5.8862010e+02   6.2932357e+02
   4.7286948e+02   5.0772342e+02   5.6054453e+02   5.7740545e+02   6.6473338e+02
   4.2468437e+02   4.4487416e+02   5.3420284e+02   5.5937773e+02   6.7724397e+02
   4.7390330e+02   5.1555016e+02   5.6800814e+02   5.7817462e+02   6.4222948e+02
   4.2856673e+02   4.3904702e+02   4.8637727e+02   5.2640098e+02   6.2933342e+02
   4.7377852e+02   5.0706501e+02   5.1296583e+02   5.2786946e+02   6.2826090e+02
   4.7447041e+02   5.2328287e+02   6.0644221e+02   6.0936511e+02   6.3114349e+02
   4.3256352e+02   4.4889009e+02   5.3386736e+02   5.5889127e+02   6.6405402e+02
   4.7448526e+02   5.2355422e+02   6.2403028e+02   6.2810690e+02   6.3179047e+02
   4.7446198e+02   5.2313379e+02   5.8003744e+02   5.8080546e+02   6.2835195e+02
   4.1603601e+02   4.3959128e+02   4.9923600e+02   5.3116722e+02   6.3219516e+02
   4.4902317e+02   4.6212682e+02   5.2795714e+02   5.5206149e+02   6.4602942e+02
   4.0232580e+02   4.2232262e+02   4.7695792e+02   5.2407859e+02   6.2772756e+02
   4.2691409e+02   4.3437269e+02   4.8084839e+02   5.2494113e+02   6.2835745e+02
   4.7446943e+02   5.2302515e+02   5.3378156e+02   5.3430015e+02   6.2742837e+02
   4.7257285e+02   5.0387486e+02   5.2462676e+02   5.3957972e+02   6.3177815e+02
   4.7434175e+02   5.2112788e+02   5.7778040e+02   5.8173060e+02   6.3293983e+02
   4.4735964e+02   4.6059887e+02   5.3020092e+02   5.5445941e+02   6.4925484e+02
   4.6489889e+02   4.8223512e+02   5.4085316e+02   5.6412993e+02   6.6733103e+02
   4.5231896e+02   4.5276914e+02   4.7511513e+02   5.2368330e+02   6.2740091e+02
   4.2461299e+02   4.2716147e+02   4.7580754e+02   5.2384016e+02   6.2753453e+02
   4.7441514e+02   5.2231919e+02   6.0461462e+02   6.1749897e+02   6.5010533e+02
   4.7435727e+02   5.2136512e+02   5.9813823e+02   6.1052844e+02   6.5464986e+02
   3.8891535e+02   4.3501233e+02   4.8902443e+02   5.2725192e+02   6.2991390e+02
   4.4672929e+02   4.5340933e+02   4.8575509e+02   5.2600306e+02   6.2894592e+02
   4.2571091e+02   4.4522345e+02   5.3237642e+02   5.5735664e+02   6.5779887e+02
   4.3707280e+02   4.3718189e+02   4.7459840e+02   5.2360807e+02   6.2734665e+02
   4.6785354e+02   4.8878263e+02   5.4417750e+02   5.6658675e+02   6.8165800e+02
   4.7445759e+02   5.2305187e+02   5.9862025e+02   6.0096896e+02   6.3107523e+02
   4.7404689e+02   5.1515224e+02   5.3055021e+02   5.3775272e+02   6.2918267e+02
   4.7106999e+02   4.7109384e+02   4.7451454e+02   5.2358946e+02   6.2733104e+02
   4.7448283e+02   5.2350997e+02   6.2384657e+02   6.3357878e+02   6.3832034e+02
   4.7022082e+02   4.9582208e+02   5.4526650e+02   5.6527528e+02   6.5246780e+02
   4.3485104e+02   4.4311939e+02   4.8567475e+02   5.2615156e+02   6.2914330e+02
   4.7088509e+02   4.9167345e+02   5.0529274e+02   5.2954245e+02   6.2945806e+02
   4.6493077e+02   4.8223610e+02   5.3812574e+02   5.6080702e+02   6.5346395e+02
   4.5188919e+02   4.6251410e+02   5.0016310e+02   5.3095521e+02   6.3145634e+02
   4.4587054e+02   4.5925661e+02   5.3072544e+02   5.5507809e+02   6.5042359e+02
   4.6408752e+02   4.8017300e+02   5.2356311e+02   5.4603502e+02   6.3851304e+02
   4.7329949e+02   5.1049411e+02   5.6338211e+02   5.7832001e+02   6.5442340e+02
   4.4833082e+02   4.5037570e+02   4.7736506e+02   5.2407577e+02   6.2769067e+02
   4.7087121e+02   4.9829851e+02   5.5058211e+02   5.7090471e+02   6.9541083e+02
   4.5868266e+02   4.7272158e+02   5.3832495e+02   5.6258630e+02   6.8816452e+02
   4.7365351e+02   5.1322759e+02   5.7087053e+02   5.8516649e+02   6.6819577e+02
   4.6187960e+02   4.7700783e+02   5.3128159e+02   5.5417212e+02   6.4566406e+02
   4.6196733e+02   4.7714821e+02   5.3152193e+02   5.5440682e+02   6.4588540e+02
   3.9494730e+02   4.4154392e+02   5.1810031e+02   5.4362013e+02   6.4006549e+02
   4.7354159e+02   5.1230924e+02   5.6872736e+02   5.8344233e+02   6.6548196e+02
   4.4019087e+02   4.5432448e+02   5.2926508e+02   5.5376562e+02   6.4919583e+02
   4.6667649e+02   4.8434200e+02   5.1626700e+02   5.3902178e+02   6.3405206e+02
   4.7447727e+02   5.2340158e+02   5.5680596e+02   5.5699552e+02   6.2746499e+02
   4.2545997e+02   4.3719019e+02   4.8601259e+02   5.2631416e+02   6.2928840e+02
   4.4743153e+02   4.5908205e+02   5.0544765e+02   5.3394202e+02   6.3319549e+02
   4.3551621e+02   4.5089896e+02   5.3484290e+02   5.5991811e+02   6.8861329e+02
   4.5513638e+02   4.6788342e+02   5.1742960e+02   5.4204030e+02   6.3733619e+02
   4.7446570e+02   5.2319884e+02   6.1794431e+02   6.3370238e+02   6.5164708e+02
   4.7334766e+02   5.1081923e+02   5.6063147e+02   5.7441756e+02   6.4704694e+02
   4.3571704e+02   4.5101476e+02   5.3345937e+02   5.5837195e+02   6.6020763e+02
   4.7448691e+02   5.2358167e+02   5.4926495e+02   5.4927127e+02   6.2733368e+02
   4.1558417e+02   4.4141260e+02   5.0913789e+02   5.3681084e+02   6.3545507e+02
   4.2441415e+02   4.4472256e+02   5.3163433e+02   5.5656337e+02   6.5558053e+02
   4.7447162e+02   5.0610569e+02   5.0620179e+02   5.2364936e+02   6.2734409e+02
   4.7448362e+02   5.2352213e+02   5.6049092e+02   5.6056293e+02   6.2738741e+02
   4.2603034e+02   4.4140828e+02   4.9577676e+02   5.2962541e+02   6.3127847e+02
   4.7431415e+02   5.2069317e+02   5.9337747e+02   6.0386809e+02   6.5128336e+02
   4.1053056e+02   4.4194251e+02   5.2029681e+02   5.4549481e+02   6.4152011e+02
   4.5523610e+02   4.6854512e+02   5.3294348e+02   5.5687317e+02   6.5134008e+02
   4.7421044e+02   4.8460868e+02   4.8506662e+02   5.2366804e+02   6.2736535e+02
   4.3671553e+02   4.4663834e+02   4.9074781e+02   5.2765841e+02   6.3004750e+02
   4.0335218e+02   4.4215660e+02   5.3222246e+02   5.5726395e+02   6.5806645e+02
   4.7432210e+02   5.2082784e+02   5.8624909e+02   5.9235615e+02   6.3838445e+02
   4.4273088e+02   4.5657584e+02   5.3526739e+02   5.6017663e+02   6.7437449e+02
   4.3869969e+02   4.5313449e+02   5.2920630e+02   5.5374823e+02   6.4931978e+02
   3.8471204e+02   4.4213089e+02   5.3404835e+02   5.5927388e+02   6.7982552e+02
   4.7321868e+02   5.0800543e+02   5.2804809e+02   5.4039501e+02   6.3123233e+02
   4.6148703e+02   4.7645881e+02   5.3249581e+02   5.5554200e+02   6.4735814e+02
   3.9087018e+02   4.2325740e+02   4.7740849e+02   5.2417355e+02   6.2780203e+02
   4.7006628e+02   4.7679982e+02   4.8281688e+02   5.2427651e+02   6.2767701e+02
   4.4076278e+02   4.4787569e+02   4.8538004e+02   5.2600240e+02   6.2900805e+02
   4.7419278e+02   5.1687951e+02   5.2977824e+02   5.3562485e+02   6.2858118e+02
   4.1114467e+02   4.1845433e+02   4.7545342e+02   5.2377516e+02   6.2748471e+02
   4.0396092e+02   4.1184408e+02   4.7483314e+02   5.2365453e+02   6.2738591e+02
   4.7431450e+02   5.1061972e+02   5.1235776e+02   5.2493414e+02   6.2756294e+02
   4.7446304e+02   5.2314932e+02   5.9364499e+02   5.9497111e+02   6.2948152e+02
   4.7441083e+02   5.2224729e+02   5.7756876e+02   5.7966219e+02   6.3013553e+02
   4.7410438e+02   5.0385778e+02   5.0597022e+02   5.2485671e+02   6.2763884e+02
   4.7446756e+02   5.2323232e+02   5.7556170e+02   5.7608721e+02   6.2796391e+02
   4.0029723e+02   4.4048182e+02   5.0757898e+02   5.3579223e+02   6.3486124e+02
   4.0148187e+02   4.4218052e+02   5.3421405e+02   5.5945773e+02   6.9828384e+02
   4.2484239e+02   4.4488402e+02   5.3200352e+02   5.5695940e+02   6.5663899e+02
   4.3043479e+02   4.4757881e+02   5.3323313e+02   5.5823144e+02   6.6065327e+02
   4.4725026e+02   4.6058920e+02   5.3483017e+02   5.5948105e+02   6.6120078e+02
   4.6461493e+02   4.8153660e+02   5.3365627e+02   5.5596598e+02   6.4646350e+02
   4.4415513e+02   4.5010365e+02   4.8362973e+02   5.2549674e+02   6.2866064e+02
   4.5695448e+02   4.7015485e+02   5.2233790e+02   5.4610465e+02   6.3984729e+02
   4.0674596e+02   4.2915501e+02   4.8093665e+02   5.2498832e+02   6.2840708e+02
   4.2347062e+02   4.4415929e+02   5.2368760e+02   5.4852849e+02   6.4404995e+02
   3.8023227e+02   4.0337404e+02   4.7456783e+02   5.2360351e+02   6.2734368e+02
   4.6388690e+02   4.7987346e+02   5.2418632e+02   5.4665994e+02   6.3897099e+02
   4.7440495e+02   5.2214892e+02   5.8861490e+02   5.9206345e+02   6.3309216e+02
   4.7446733e+02   5.2322453e+02   5.6627310e+02   5.6671093e+02   6.2774457e+02
   4.4006176e+02   4.5429280e+02   5.3245948e+02   5.5715890e+02   6.5536558e+02
   4.3263031e+02   4.4495830e+02   4.9499739e+02   5.2925005e+02   6.3100827e+02
   4.7435130e+02   5.2126840e+02   5.9655653e+02   6.0748448e+02   6.5033068e+02
   4.5190936e+02   4.5763097e+02   4.8402977e+02   5.2545271e+02   6.2855040e+02
   4.7447607e+02   5.2335825e+02   5.4723489e+02   5.4744946e+02   6.2743223e+02
   4.6506503e+02   4.8255062e+02   5.4112222e+02   5.6439683e+02   6.7016648e+02
   4.5430342e+02   4.6754087e+02   5.3211250e+02   5.5605472e+02   6.5025739e+02
   4.7446315e+02   5.2315414e+02   6.1068911e+02   6.1746986e+02   6.3631517e+02
   4.5965965e+02   4.6910415e+02   4.9379147e+02   5.2791613e+02   6.2965224e+02
   4.2223815e+02   4.4409926e+02   5.3453897e+02   5.5977466e+02   7.2481980e+02
   4.1745739e+02   4.4234068e+02   5.1582151e+02   5.4175235e+02   6.3865631e+02
   4.7448632e+02   5.2357441e+02   6.2490087e+02   6.2713782e+02   6.2971727e+02
   4.7448077e+02   5.2345543e+02   5.4836324e+02   5.4848869e+02   6.2739268e+02
   4.2936630e+02   4.4302744e+02   4.9548802e+02   5.2948096e+02   6.3117089e+02
   4.7445403e+02   5.2299016e+02   6.1002887e+02   6.1915955e+02   6.4030480e+02
   4.7448110e+02   5.2347425e+02   6.1952373e+02   6.2446163e+02   6.3317912e+02
   4.6518552e+02   4.8262453e+02   5.3489397e+02   5.5708896e+02   6.4745055e+02
   4.7445309e+02   5.2297738e+02   6.1456342e+02   6.3091943e+02   6.5758058e+02
   4.4942404e+02   4.4959239e+02   4.7471040e+02   5.2362319e+02   6.2735724e+02
   4.7446939e+02   5.1909562e+02   5.1987049e+02   5.2430735e+02   6.2737682e+02
   4.7437707e+02   5.2065437e+02   5.3308352e+02   5.3573382e+02   6.2790289e+02
   4.0948902e+02   4.4229962e+02   5.3135864e+02   5.5632463e+02   6.5532393e+02
   4.7422830e+02   5.1713616e+02   5.2848059e+02   5.3414453e+02   6.2837757e+02
   4.7027211e+02   4.9506292e+02   5.2820026e+02   5.4676253e+02   6.3637620e+02
   4.2001874e+02   4.3519156e+02   4.8610587e+02   5.2636000e+02   6.2933146e+02
   4.7445043e+02   5.2292519e+02   6.0376025e+02   6.0898959e+02   6.3474161e+02
   4.7446590e+02   5.2320182e+02   5.8255346e+02   5.8326917e+02   6.2831762e+02
   4.7448592e+02   5.2356502e+02   6.2680629e+02   6.6394282e+02   6.8680711e+02
   4.7448678e+02   5.2358051e+02   6.2707948e+02   6.4597327e+02   6.4651806e+02
   4.1637015e+02   4.1792709e+02   4.7475099e+02   5.2363857e+02   6.2737218e+02
   4.5197522e+02   4.6517283e+02   5.3380832e+02   5.5807140e+02   6.5463719e+02
   4.1088378e+02   4.4193121e+02   5.1970196e+02   5.4497524e+02   6.4110556e+02
   4.7444070e+02   5.2267408e+02   5.4916297e+02   5.5003527e+02   6.2779082e+02
   4.6934077e+02   4.8345108e+02   4.9543797e+02   5.2680856e+02   6.2869823e+02
   4.4200025e+02   4.4457803e+02   4.7784627e+02   5.2420292e+02   6.2779701e+02
   4.6309995e+02   4.7895323e+02   5.3282556e+02   5.5552852e+02   6.4669438e+02
   4.7118541e+02   4.9953729e+02   5.5097137e+02   5.7071103e+02   6.6383901e+02
   4.3181603e+02   4.4841887e+02   5.3387992e+02   5.5891960e+02   6.6453934e+02
   4.4101090e+02   4.5498481e+02   5.2880758e+02   5.5326768e+02   6.4842335e+02
   4.5891239e+02   4.7301753e+02   5.3841590e+02   5.6266087e+02   6.9025109e+02
   3.8301449e+02   3.9055761e+02   4.7449367e+02   5.2358946e+02   6.2733169e+02
   4.5311368e+02   4.6640207e+02   5.3725275e+02   5.6191320e+02   7.7596551e+02
   4.3067517e+02   4.3166635e+02   4.7527943e+02   5.2373534e+02   6.2744932e+02
   4.3696831e+02   4.5193631e+02   5.3490184e+02   5.5994768e+02   6.8346213e+02
   3.9162907e+02   4.4214562e+02   5.3443830e+02   5.5971008e+02   7.4849901e+02
   4.5937107e+02   4.6412269e+02   4.8205735e+02   5.2481495e+02   6.2808508e+02
   4.6971332e+02   4.9366824e+02   5.3347063e+02   5.5264351e+02   6.4013723e+02
   4.5594952e+02   4.6749485e+02   5.0509970e+02   5.3328986e+02   6.3243057e+02
   4.7428307e+02   5.1950109e+02   5.3893408e+02   5.4253116e+02   6.2863542e+02
   4.1940982e+02   4.4331162e+02   5.3000088e+02   5.5485963e+02   6.5218181e+02
   4.0474071e+02   4.2121059e+02   4.7650517e+02   5.2398556e+02   6.2765397e+02
   4.2293290e+02   4.4401794e+02   5.2436310e+02   5.4917374e+02   6.4468640e+02
   3.9046505e+02   4.4186690e+02   5.2484385e+02   5.4968479e+02   6.4533331e+02
   4.6993210e+02   4.9318187e+02   5.2098793e+02   5.4071651e+02   6.3382345e+02
   4.2631323e+02   4.4518556e+02   5.2316597e+02   5.4801526e+02   6.4351540e+02
   4.7337846e+02   5.1086712e+02   5.5031532e+02   5.6174769e+02   6.3749199e+02
   4.5114178e+02   4.6436900e+02   5.3621650e+02   5.6083975e+02   6.6881555e+02
   4.0193184e+02   4.4218448e+02   5.3420729e+02   5.5945031e+02   6.9735465e+02
   4.3778768e+02   4.5180163e+02   5.1445401e+02   5.4044145e+02   6.3739104e+02
   4.2522384e+02   4.4446090e+02   5.1744480e+02   5.4301578e+02   6.3949145e+02
   4.5452282e+02   4.6558685e+02   5.0247016e+02   5.3195262e+02   6.3183854e+02
   4.2154190e+02   4.4367731e+02   5.2586319e+02   5.5063473e+02   6.4623490e+02
   4.2280037e+02   4.4392286e+02   5.2298023e+02   5.4787160e+02   6.4344933e+02
   4.5590473e+02   4.6936204e+02   5.3732349e+02   5.6173978e+02   6.7241397e+02
   4.6173480e+02   4.7698735e+02   5.3942372e+02   5.6334908e+02   6.8212839e+02
   4.7349902e+02   5.1197499e+02   5.6854848e+02   5.8363804e+02   6.9973743e+02
   4.5082329e+02   4.6404608e+02   5.3583854e+02   5.6042306e+02   6.6451655e+02
   4.7442628e+02   5.2251243e+02   6.0891810e+02   6.2563229e+02   7.2979773e+02
   4.7441190e+02   5.2226465e+02   5.8096356e+02   5.8332182e+02   6.3065763e+02
   4.0900807e+02   4.4234086e+02   5.3400256e+02   5.5921808e+02   6.7652081e+02
   4.7387393e+02   5.1206852e+02   5.2414908e+02   5.3398130e+02   6.2909128e+02
   4.3168171e+02   4.4820723e+02   5.2836428e+02   5.5303817e+02   6.4884469e+02
   4.7447240e+02   5.2332024e+02   6.1770635e+02   6.2715032e+02   6.3974357e+02
   4.7446937e+02   5.2326716e+02   6.1989522e+02   6.3860604e+02   6.5732434e+02
   6.0037946e+02   5.9847422e+02   5.5485077e+02   5.3047247e+02   4.4204509e+02
   5.8596016e+02   5.8450583e+02   5.5635606e+02   5.3212629e+02   4.4208798e+02
   5.5979625e+02   5.3454769e+02   4.4389279e+02   4.2764192e+02   4.2325811e+02
   6.1097189e+02   5.9797670e+02   5.2324081e+02   4.8312808e+02   4.3124693e+02
   5.8679000e+02   5.8621542e+02   5.5838010e+02   5.3352803e+02   4.4211923e+02
   6.5491841e+02   6.2568099e+02   5.2401746e+02   4.7709014e+02   4.2248609e+02
   5.5981989e+02   5.3457667e+02   4.4401206e+02   4.2254276e+02   4.0815814e+02
   6.0270012e+02   5.9315910e+02   5.2904815e+02   5.0026412e+02   4.3909004e+02
   5.5972507e+02   5.3445546e+02   4.4726803e+02   4.4687571e+02   4.4171025e+02
   5.6006650e+02   5.4039148e+02   5.3853112e+02   5.3285641e+02   4.4212708e+02
   5.6308056e+02   5.3882203e+02   4.7376269e+02   4.5965794e+02   4.0905925e+02
   5.5971949e+02   5.3444779e+02   4.4219578e+02   4.0502796e+02   4.0044519e+02
   5.7766331e+02   5.6681441e+02   5.3274972e+02   5.1396347e+02   4.4135825e+02
   5.6156819e+02   5.3685655e+02   4.6880307e+02   4.5966709e+02   4.2927490e+02
   6.1683412e+02   6.0707095e+02   5.3686424e+02   5.1052619e+02   4.4086534e+02
   6.3055243e+02   6.2907828e+02   5.5742579e+02   5.3241587e+02   4.4209361e+02
   5.6477130e+02   5.4125603e+02   4.8205304e+02   4.6550440e+02   4.1634874e+02
   5.6058084e+02   5.3558113e+02   4.6620150e+02   4.6156458e+02   4.3634971e+02
   5.9978461e+02   5.9690492e+02   5.5209348e+02   5.2810798e+02   4.4197730e+02
   5.5993913e+02   5.3473232e+02   4.4644222e+02   4.3031201e+02   4.1880387e+02
   5.9910361e+02   5.9299392e+02   5.4129510e+02   5.1755578e+02   4.4151481e+02
   6.3433229e+02   6.1934239e+02   5.3002528e+02   4.9757495e+02   4.3831897e+02
   6.4460077e+02   6.3861110e+02   5.5348433e+02   5.2869191e+02   4.4199308e+02
   6.6133640e+02   6.4877522e+02   5.5445085e+02   5.2958880e+02   4.4201964e+02
   5.6417317e+02   5.4047251e+02   4.8103873e+02   4.6621731e+02   4.2304074e+02
   5.9231406e+02   5.9223547e+02   5.5952270e+02   5.3430293e+02   4.4213510e+02
   5.6002669e+02   5.3484698e+02   4.5106058e+02   4.4366634e+02   4.3284146e+02
   5.8787077e+02   5.7579735e+02   5.2056984e+02   4.9041801e+02   4.3609302e+02
   5.5993208e+02   5.3472173e+02   4.4601608e+02   4.2781075e+02   4.0856894e+02
   5.5973321e+02   5.3446626e+02   4.4266274e+02   4.3102995e+02   4.3020623e+02
   6.6871324e+02   6.2987141e+02   5.2801942e+02   4.9140427e+02   4.3614249e+02
   5.7352361e+02   5.6336067e+02   5.3852251e+02   5.2100345e+02   4.4177274e+02
   6.2790153e+02   6.1656211e+02   5.3538877e+02   5.0772556e+02   4.4047414e+02
   5.6543710e+02   5.4261191e+02   4.8896849e+02   4.7298019e+02   4.2933608e+02
   5.8264724e+02   5.7023131e+02   5.2256080e+02   4.9847919e+02   4.3890256e+02
   6.8906628e+02   6.2786711e+02   5.2452180e+02   4.7902520e+02   4.2633808e+02
   6.3851027e+02   6.3220796e+02   5.5096950e+02   5.2626334e+02   4.4191350e+02
   5.8535184e+02   5.8324727e+02   5.5485330e+02   5.3107857e+02   4.4206284e+02
   5.5989251e+02   5.3467267e+02   4.4589876e+02   4.3124347e+02   4.2337174e+02
   5.6035090e+02   5.3526348e+02   4.5359934e+02   4.4206831e+02   4.2459748e+02
   5.5972210e+02   5.3445154e+02   4.4733696e+02   4.4707354e+02   4.4185031e+02
   5.5987501e+02   5.3465031e+02   4.4884179e+02   4.4357827e+02   4.3596750e+02
   6.0521347e+02   5.9262874e+02   5.2029476e+02   4.7529802e+02   4.1669595e+02
   6.4502806e+02   6.2322764e+02   5.2534342e+02   4.8317849e+02   4.3115174e+02
   5.6472299e+02   5.4148631e+02   4.8607841e+02   4.7134241e+02   4.2890827e+02
   6.9160928e+02   6.6766588e+02   5.5915478e+02   5.3394170e+02   4.4212759e+02
   5.6271297e+02   5.4020172e+02   5.0717742e+02   5.0142818e+02   4.4112244e+02
   5.5975832e+02   5.3449768e+02   4.4291529e+02   4.1800083e+02   4.1002711e+02
   5.6792018e+02   5.5818600e+02   5.4394927e+02   5.2738060e+02   4.4199300e+02
   6.0665630e+02   5.9872162e+02   5.3741021e+02   5.1215131e+02   4.4106040e+02
   5.6145980e+02   5.3666925e+02   4.6301693e+02   4.4975996e+02   3.8570516e+02
   5.6103792e+02   5.3613346e+02   4.5944539e+02   4.4600867e+02   4.0068224e+02
   5.6272910e+02   5.3842422e+02   4.7466699e+02   4.6275865e+02   4.2524944e+02
   5.5992842e+02   5.3721520e+02   5.3463526e+02   5.3203824e+02   4.4212946e+02
   5.7516665e+02   5.5932964e+02   5.1579951e+02   4.9471564e+02   4.3821549e+02
   5.5972772e+02   5.3446463e+02   4.9309033e+02   4.9306019e+02   4.4212801e+02
   5.7126512e+02   5.5095455e+02   4.9862126e+02   4.7119079e+02   4.0945604e+02
   5.9624691e+02   5.8724129e+02   5.2979011e+02   5.0334900e+02   4.3979298e+02
   6.5774310e+02   6.2823909e+02   5.2707419e+02   4.8863445e+02   4.3480469e+02
   5.8802715e+02   5.8796517e+02   5.5956882e+02   5.3434242e+02   4.4213586e+02
   5.9152950e+02   5.8339742e+02   5.3421730e+02   5.1077105e+02   4.4095196e+02
   5.9326492e+02   5.8545291e+02   5.3489045e+02   5.1115910e+02   4.4098739e+02
   5.9175096e+02   5.8464458e+02   5.3796409e+02   5.1500512e+02   4.4135230e+02
   6.6553550e+02   6.4463569e+02   5.5025261e+02   5.2543923e+02   4.4188338e+02
   5.6100981e+02   5.3609769e+02   4.5916860e+02   4.4566991e+02   3.9302093e+02
   5.6287609e+02   5.5249461e+02   5.4671078e+02   5.3151666e+02   4.4209165e+02
   6.3822746e+02   6.1861958e+02   5.2362983e+02   4.7683296e+02   4.2187103e+02
   5.8621271e+02   5.7180929e+02   5.1343896e+02   4.7374998e+02   4.0303456e+02
   5.9594242e+02   5.8357615e+02   5.1785181e+02   4.7453665e+02   4.1189188e+02
   6.1411725e+02   5.9987588e+02   5.2228312e+02   4.7831181e+02   4.2535780e+02
   5.5980039e+02   5.3455359e+02   4.4694189e+02   4.4277853e+02   4.3747024e+02
   5.7431040e+02   5.7251596e+02   5.5657603e+02   5.3284450e+02   4.4210591e+02
   5.7943272e+02   5.7710256e+02   5.5492302e+02   5.3151036e+02   4.4207472e+02
   5.8277600e+02   5.6731827e+02   5.1135225e+02   4.7370090e+02   4.0994306e+02
   5.5975744e+02   5.3449670e+02   4.4294293e+02   4.2133683e+02   4.1732883e+02
   5.7011056e+02   5.5830505e+02   5.3719266e+02   5.2164822e+02   4.4182518e+02
   7.1169134e+02   6.7492003e+02   5.5930328e+02   5.3407492e+02   4.4213025e+02
   5.6573678e+02   5.4262008e+02   4.8484864e+02   4.6622870e+02   3.9934117e+02
   5.6251805e+02   5.4741231e+02   5.3960906e+02   5.2893732e+02   4.4206133e+02
   5.7042787e+02   5.5810097e+02   5.3540822e+02   5.2008796e+02   4.4176907e+02
   5.5976881e+02   5.3451175e+02   4.4319630e+02   4.2294231e+02   4.1861709e+02
   5.8689710e+02   5.7829964e+02   5.3467209e+02   5.1258748e+02   4.4116494e+02
   5.6075186e+02   5.5700807e+02   5.5577802e+02   5.3420672e+02   4.4213399e+02
   5.6993563e+02   5.5632952e+02   5.3204798e+02   5.1761516e+02   4.4168108e+02
   5.5988509e+02   5.3466419e+02   4.4710210e+02   4.3812440e+02   4.3154187e+02
   6.1868347e+02   6.0430307e+02   5.2467668e+02   4.8520164e+02   4.3279485e+02
   6.2628046e+02   6.2342312e+02   5.5458781e+02   5.2984068e+02   4.4202704e+02
   5.5979228e+02   5.3455583e+02   4.7658673e+02   4.7631873e+02   4.4192956e+02
   6.7514351e+02   6.2751525e+02   5.2421672e+02   4.7767919e+02   4.2384236e+02
   6.2111691e+02   6.0956257e+02   5.3279709e+02   5.0403074e+02   4.3984787e+02
   5.5990270e+02   5.3468483e+02   4.4570980e+02   4.2857659e+02   4.1724214e+02
   5.7844001e+02   5.6144760e+02   5.0817031e+02   4.7394735e+02   4.1705486e+02
   6.0030582e+02   5.9198314e+02   5.3306182e+02   5.0727818e+02   4.4045260e+02
   6.2220209e+02   6.0599713e+02   5.2224286e+02   4.7443777e+02   3.9769652e+02
   6.4783583e+02   6.4336239e+02   5.5605598e+02   5.3112510e+02   4.4206152e+02
   5.7082287e+02   5.5155611e+02   5.0465644e+02   4.8276310e+02   4.3365106e+02
   5.6349514e+02   5.3939469e+02   4.7585145e+02   4.6107556e+02   4.0621583e+02
   5.6271983e+02   5.4400633e+02   5.3059459e+02   5.2314565e+02   4.4199225e+02
   6.0935814e+02   6.0518452e+02   5.5042015e+02   5.2621868e+02   4.4191386e+02
   5.7291301e+02   5.6071828e+02   5.3315171e+02   5.1674453e+02   4.4159386e+02
   5.6233855e+02   5.3785876e+02   4.7151818e+02   4.5975335e+02   4.2346637e+02
   5.8296607e+02   5.7161341e+02   5.2656600e+02   5.0423640e+02   4.4010015e+02
   6.9844310e+02   6.8107810e+02   5.5955339e+02   5.3429852e+02   4.4213495e+02
   6.6257747e+02   6.2771561e+02   5.2522343e+02   4.8200212e+02   4.3005044e+02
   5.6446045e+02   5.4130760e+02   4.8810070e+02   4.7478363e+02   4.3232881e+02
   6.3438224e+02   6.1584176e+02   5.2307841e+02   4.7483675e+02   4.1115225e+02
   6.1938566e+02   6.1861814e+02   5.5824328e+02   5.3317221e+02   4.4211120e+02
   5.6379582e+02   5.3989630e+02   4.7891787e+02   4.6451473e+02   4.2143392e+02
   5.7240195e+02   5.5310089e+02   5.0265204e+02   4.7576553e+02   4.2612379e+02
   5.9750265e+02   5.9153751e+02   5.4162611e+02   5.1811409e+02   4.4155088e+02
   5.5972370e+02   5.3445354e+02   4.5962218e+02   4.5956293e+02   4.4206810e+02
   5.6610576e+02   5.4346969e+02   4.8924279e+02   4.7130888e+02   4.2603657e+02
   5.6638111e+02   5.4381785e+02   4.8932678e+02   4.7056488e+02   4.2408553e+02
   5.8745259e+02   5.8303346e+02   5.4814892e+02   5.2563252e+02   4.4190184e+02
   5.5971705e+02   5.3444488e+02   4.5738188e+02   4.5736673e+02   4.4212010e+02
   6.4740664e+02   6.3865276e+02   5.5103357e+02   5.2627644e+02   4.4191360e+02
   6.0070009e+02   5.8846536e+02   5.1920623e+02   4.7467058e+02   4.1221387e+02
   6.2468660e+02   6.1606387e+02   5.4128311e+02   5.1578080e+02   4.4137442e+02
   5.5986485e+02   5.3463748e+02   4.4774608e+02   4.4138718e+02   4.3471634e+02
   5.6063616e+02   5.3562403e+02   4.5544051e+02   4.4138983e+02   3.8049246e+02
   6.1683938e+02   6.0545878e+02   5.3222098e+02   5.0349569e+02   4.3975024e+02
   6.8831689e+02   6.3931775e+02   5.4305184e+02   5.1741593e+02   4.4148561e+02
   5.6429373e+02   5.6329078e+02   5.5852198e+02   5.3419293e+02   4.4213344e+02
   5.6967048e+02   5.5698274e+02   5.3515165e+02   5.2033572e+02   4.4178735e+02
   6.3038038e+02   6.2348785e+02   5.4698393e+02   5.2221552e+02   4.4175147e+02
   6.2228737e+02   6.0619634e+02   5.2246842e+02   4.7547170e+02   4.1688182e+02
   6.3280360e+02   6.1570462e+02   5.2463713e+02   4.8188193e+02   4.2996857e+02
   6.2359391e+02   6.0717026e+02   5.2235284e+02   4.7441715e+02   3.8132598e+02
   7.3428214e+02   7.0136708e+02   5.5950498e+02   5.3425514e+02   4.4213403e+02
   5.7563663e+02   5.6283732e+02   5.2800936e+02   5.1018180e+02   4.4105341e+02
   5.5995703e+02   5.3475617e+02   4.5476500e+02   4.5158550e+02   4.3822744e+02
   6.2060246e+02   6.1886133e+02   5.5634140e+02   5.3148596e+02   4.4207103e+02
   5.5972092e+02   5.3444969e+02   4.4221971e+02   4.0447115e+02   3.8793075e+02
   5.6067049e+02   5.3567737e+02   4.6180174e+02   4.5463393e+02   4.3234603e+02
   6.0783156e+02   6.0672178e+02   5.5744660e+02   5.3254769e+02   4.4209693e+02
   5.6192313e+02   5.3726901e+02   4.6674124e+02   4.5371953e+02   4.1113555e+02
   5.5983564e+02   5.3459880e+02   4.4478265e+02   4.2984192e+02   4.2416321e+02
   5.7189521e+02   5.5928200e+02   5.3296779e+02   5.1717623e+02   4.4162984e+02
   5.7682491e+02   5.6719176e+02   5.3736586e+02   5.1866509e+02   4.4164920e+02
   5.9189693e+02   5.8965742e+02   5.5390858e+02   5.3000429e+02   4.4203377e+02
   5.6067160e+02   5.3566995e+02   4.5604766e+02   4.4246511e+02   4.1172245e+02
   6.0801153e+02   5.9533140e+02   5.2201066e+02   4.8024011e+02   4.2831517e+02
   6.5337181e+02   6.3561811e+02   5.4231847e+02   5.1656478e+02   4.4142767e+02
   5.5977141e+02   5.3451602e+02   4.4454731e+02   4.3809631e+02   4.3515670e+02
   5.7288549e+02   5.5341043e+02   5.0140429e+02   4.7212123e+02   4.1319360e+02
   5.6001285e+02   5.3483513e+02   4.6369224e+02   4.6191033e+02   4.4000614e+02
   5.5974239e+02   5.3447721e+02   4.4262094e+02   4.1697251e+02   4.1232957e+02
   5.7227331e+02   5.6435327e+02   5.4500874e+02   5.2631446e+02   4.4194916e+02
   6.0453792e+02   5.9759425e+02   5.3970607e+02   5.1514190e+02   4.4133784e+02
   5.6017398e+02   5.3503346e+02   4.4971961e+02   4.3380808e+02   3.9390944e+02
   5.5983303e+02   5.3459580e+02   4.4791159e+02   4.4328258e+02   4.3684170e+02
   5.5984169e+02   5.3460645e+02   4.4482973e+02   4.2938642e+02   4.2321297e+02
   6.9213216e+02   6.7748687e+02   5.5953512e+02   5.3428252e+02   4.4213463e+02
   5.9029571e+02   5.8034566e+02   5.2776138e+02   5.0234200e+02   4.3964155e+02
   5.9865962e+02   5.8639742e+02   5.1855059e+02   4.7416238e+02   3.8338662e+02
   5.5978360e+02   5.3453629e+02   4.6890880e+02   4.6861305e+02   4.4182307e+02
   6.4064796e+02   6.3311864e+02   5.4978804e+02   5.2504957e+02   4.4186921e+02
   6.5616968e+02   6.4707380e+02   5.5467949e+02   5.2981354e+02   4.4202596e+02
   5.8919473e+02   5.7560354e+02   5.1502202e+02   4.7391121e+02   4.0212103e+02
   5.7970804e+02   5.6970640e+02   5.3389725e+02   5.1422540e+02   4.4135701e+02
   6.3203720e+02   6.2060561e+02   5.3726531e+02   5.1028952e+02   4.4082579e+02
   5.7820383e+02   5.6099366e+02   5.0754084e+02   4.7290069e+02   4.0254146e+02
   5.6140271e+02   5.3660481e+02   4.6393316e+02   4.5217311e+02   4.2115802e+02
   5.5971565e+02   5.3444300e+02   4.4570775e+02   4.4570314e+02   4.4213308e+02
   6.1129715e+02   5.9855051e+02   5.2418732e+02   4.8607556e+02   4.3342391e+02
   5.5974535e+02   5.3448415e+02   4.6918021e+02   4.6905223e+02   4.4200420e+02
   5.6027237e+02   5.3516753e+02   4.6119555e+02   4.5706992e+02   4.3690460e+02
   5.7133590e+02   5.5103225e+02   4.9859472e+02   4.7095042e+02   3.8797306e+02
   5.6510560e+02   5.4195150e+02   4.8599584e+02   4.6998311e+02   4.2635135e+02
   6.3831838e+02   6.1838620e+02   5.2320298e+02   4.7472595e+02   4.0922398e+02
   5.5972408e+02   5.3445429e+02   4.5867071e+02   4.5859720e+02   4.4205140e+02
   5.9598516e+02   5.8365771e+02   5.1795962e+02   4.7488459e+02   4.1507496e+02
   6.1475248e+02   6.1466636e+02   5.5955253e+02   5.3430604e+02   4.4213499e+02
   6.6316546e+02   6.5732109e+02   5.5840537e+02   5.3326665e+02   4.4211296e+02
   5.6452080e+02   5.4504707e+02   5.2098006e+02   5.1282369e+02   4.4164082e+02
   6.5196224e+02   6.5168663e+02   5.5957063e+02   5.3431466e+02   4.4213530e+02
   5.5973958e+02   5.3447434e+02   4.4282725e+02   4.3097449e+02   4.2987637e+02
   6.4052689e+02   6.3733732e+02   5.5609577e+02   5.3117824e+02   4.4206280e+02
   6.5943459e+02   6.4904316e+02   5.5508150e+02   5.3019330e+02   4.4203655e+02
   6.0284125e+02   5.9118379e+02   5.2159668e+02   4.8167283e+02   4.2999061e+02
   5.5976744e+02   5.3450902e+02   4.4304810e+02   4.1746489e+02   4.0038036e+02
   6.0662560e+02   5.9920691e+02   5.3921211e+02   5.1436116e+02   4.4127086e+02
   6.1349015e+02   5.9935343e+02   5.2211142e+02   4.7792100e+02   4.2463013e+02
   6.7740819e+02   6.3030981e+02   5.2842242e+02   4.9252532e+02   4.3661320e+02
   5.9584865e+02   5.8343662e+02   5.1772404e+02   4.7417394e+02   4.0332581e+02
   5.8065216e+02   5.6488495e+02   5.1114590e+02   4.7709271e+02   4.2531959e+02
   5.9500451e+02   5.8341480e+02   5.2016166e+02   4.8301688e+02   4.3139434e+02
   5.6083865e+02   5.3731713e+02   5.1701081e+02   5.1463023e+02   4.4199191e+02
   5.5971817e+02   5.3444637e+02   4.4226710e+02   4.3632961e+02   4.3617273e+02
   5.9622912e+02   5.9111663e+02   5.4458190e+02   5.2132119e+02   4.4172116e+02
   6.5186881e+02   6.2452882e+02   5.2354658e+02   4.7493412e+02   4.1202457e+02
   5.5971878e+02   5.3444731e+02   4.4480350e+02   4.4456962e+02   4.4189325e+02
   5.6336829e+02   5.4151399e+02   5.0963522e+02   5.0301240e+02   4.4110697e+02
   5.6222523e+02   5.3768849e+02   4.6999753e+02   4.5785049e+02   4.2091330e+02
   5.6106155e+02   5.3618239e+02   4.6456890e+02   4.5607062e+02   4.3006666e+02
   6.3469727e+02   6.1819372e+02   5.2687609e+02   4.8928970e+02   4.3516435e+02
   5.6047001e+02   5.3541477e+02   4.5427192e+02   4.4131207e+02   4.1927161e+02
   5.9744885e+02   5.8582497e+02   5.2014868e+02   4.8092520e+02   4.2931861e+02
   6.0479555e+02   5.9227141e+02   5.2019705e+02   4.7520009e+02   4.1610915e+02
   6.0726639e+02   5.9628987e+02   5.2683193e+02   4.9443097e+02   4.3741958e+02
   6.3206489e+02   6.3045823e+02   5.5731974e+02   5.3231639e+02   4.4209121e+02
   6.9837481e+02   6.8483519e+02   5.5959916e+02   5.3433928e+02   4.4213580e+02
   5.6043423e+02   5.3536724e+02   4.5311364e+02   4.3851600e+02   3.8890606e+02
   6.0227026e+02   6.0226069e+02   5.5969266e+02   5.3442447e+02   4.4213757e+02
   6.6084818e+02   6.3120531e+02   5.3148559e+02   4.9995371e+02   4.3893110e+02
   6.9519309e+02   6.8903280e+02   5.5966359e+02   5.3439689e+02   4.4213692e+02
   5.7364253e+02   5.7329967e+02   5.5913985e+02   5.3417053e+02   4.4213265e+02
   6.4949413e+02   6.2376285e+02   5.2351895e+02   4.7496964e+02   4.1243260e+02
   5.6441144e+02   5.4088555e+02   4.8298507e+02   4.6814121e+02   4.2559975e+02
   5.6015716e+02   5.3514671e+02   4.8493759e+02   4.8365116e+02   4.4144094e+02
   5.9507490e+02   5.8257069e+02   5.1746688e+02   4.7417070e+02   4.0431062e+02
   5.9918030e+02   5.9582140e+02   5.5062425e+02   5.2683679e+02   4.4193661e+02
   5.6514662e+02   5.4561843e+02   5.1831466e+02   5.0953962e+02   4.4140063e+02
   6.2360337e+02   6.0985154e+02   5.2792297e+02   4.9358240e+02   4.3705817e+02
   5.6084854e+02   5.3593555e+02   4.6772161e+02   4.6209382e+02   4.3501385e+02
   5.8092680e+02   5.7031884e+02   5.3084442e+02   5.1049190e+02   4.4100386e+02
   6.3035053e+02   6.1911959e+02   5.3680442e+02   5.0969505e+02   4.4075083e+02
   5.5979771e+02   5.3454815e+02   4.4360853e+02   4.2090240e+02   4.0686769e+02
   5.6469511e+02   5.4110666e+02   4.8119212e+02   4.6447387e+02   4.0802528e+02
   6.0211575e+02   5.9167496e+02   5.2535658e+02   4.9267876e+02   4.3681203e+02
   5.8775968e+02   5.7924422e+02   5.3452685e+02   5.1216876e+02   4.4111942e+02
   5.6005223e+02   5.3489793e+02   4.6803620e+02   4.6649306e+02   4.4037880e+02
   6.3775956e+02   6.2182270e+02   5.3050739e+02   4.9844869e+02   4.3855487e+02
   5.6022050e+02   5.3509472e+02   4.5063164e+02   4.3578377e+02   4.1376042e+02
   5.9412943e+02   5.8610326e+02   5.3385254e+02   5.0967129e+02   4.4080927e+02
   6.0008519e+02   5.9173542e+02   5.3291394e+02   5.0711192e+02   4.4042799e+02
   5.6021059e+02   5.3508323e+02   4.5124529e+02   4.3846146e+02   4.2262391e+02
   6.1871851e+02   6.0522818e+02   5.2695095e+02   4.9193639e+02   4.3642528e+02
   5.5980327e+02   5.3455552e+02   4.4374588e+02   4.2210062e+02   4.1124754e+02
   5.6104275e+02   5.3614440e+02   4.6096572e+02   4.4947944e+02   4.2239821e+02
   5.5975242e+02   5.3468833e+02   5.2908049e+02   5.2886358e+02   4.4213584e+02
   6.1972572e+02   6.0866817e+02   5.3383774e+02   5.0587266e+02   4.4018398e+02
   5.5975859e+02   5.3449788e+02   4.4290772e+02   4.1793519e+02   4.0996848e+02
   6.5044743e+02   6.3334417e+02   5.4042255e+02   5.1418678e+02   4.4123710e+02
   5.6081964e+02   5.3585854e+02   4.5784497e+02   4.4489645e+02   4.1594813e+02
   5.6017165e+02   5.3503380e+02   4.5180985e+02   4.4153207e+02   4.2806148e+02
   6.1508720e+02   6.0330037e+02   5.3011879e+02   4.9986843e+02   4.3895200e+02
   6.2699545e+02   6.1248098e+02   5.2725128e+02   4.9130219e+02   4.3612991e+02
   5.7396239e+02   5.5959520e+02   5.2403749e+02   5.0700729e+02   4.4072570e+02
   5.7488262e+02   5.6139943e+02   5.2635615e+02   5.0889091e+02   4.4093009e+02
   6.9345374e+02   6.6590908e+02   5.5899292e+02   5.3379612e+02   4.4212441e+02
   5.5985459e+02   5.3467545e+02   4.8781227e+02   4.8741639e+02   4.4196431e+02
   6.5187115e+02   6.2604654e+02   5.2576903e+02   4.8435042e+02   4.3209620e+02
   5.8495331e+02   5.8286344e+02   5.5494122e+02   5.3116482e+02   4.4206491e+02
   6.4898873e+02   6.3103800e+02   5.3728518e+02   5.0994670e+02   4.4077774e+02
   5.6000440e+02   5.3483113e+02   4.6715894e+02   4.6577267e+02   4.4054589e+02
   5.6537362e+02   5.5527142e+02   5.4519109e+02   5.2936426e+02   4.4204574e+02
   5.6301330e+02   5.3872325e+02   4.7319776e+02   4.5905206e+02   3.8955172e+02
   5.6167657e+02   5.3696850e+02   4.6695682e+02   4.5587334e+02   4.2398292e+02
   6.2428374e+02   6.1534174e+02   5.4040452e+02   5.1470441e+02   4.4128806e+02
   5.9263849e+02   5.8123864e+02   5.2130252e+02   4.8813291e+02   4.3486034e+02
   6.5863274e+02   6.5365506e+02   5.5793660e+02   5.3284168e+02   4.4210348e+02
   6.2607865e+02   6.2592273e+02   5.5945112e+02   5.3421463e+02   4.4213326e+02
   5.6201787e+02   5.3741727e+02   4.6903407e+02   4.5740890e+02   4.2259178e+02
   5.6452299e+02   5.4506010e+02   5.2102923e+02   5.1286633e+02   4.4164284e+02
   5.6305207e+02   5.3882081e+02   4.7475414e+02   4.6139351e+02   4.1983865e+02
   5.6149806e+02   5.3761604e+02   4.9762130e+02   4.9337266e+02   4.4090647e+02
   5.6376606e+02   5.4294772e+02   5.1613848e+02   5.0922397e+02   4.4149725e+02
   5.6024816e+02   5.3513190e+02   4.5393407e+02   4.4517364e+02   4.3024614e+02
   5.6245760e+02   5.4190260e+02   5.2461110e+02   5.1879175e+02   4.4194165e+02
   5.7900266e+02   5.6512322e+02   5.1975163e+02   4.9692599e+02   4.3862137e+02
   6.1724610e+02   6.0538932e+02   5.3098760e+02   5.0122569e+02   4.3926627e+02
   5.6654470e+02   5.4785707e+02   5.1838416e+02   5.0794056e+02   4.4117024e+02
   5.6337248e+02   5.3928552e+02   4.7678253e+02   4.6306919e+02   4.2112656e+02
   5.9769077e+02   5.9676147e+02   5.5741135e+02   5.3263382e+02   4.4209914e+02
   6.0682556e+02   6.0514020e+02   5.5614183e+02   5.3144745e+02   4.4207032e+02
   6.3201564e+02   6.2382591e+02   5.4471428e+02   5.1967438e+02   4.4162352e+02
   5.6002343e+02   5.3484213e+02   4.5336643e+02   4.4840410e+02   4.3591882e+02
   5.6867849e+02   5.6264893e+02   5.5046070e+02   5.3059750e+02   4.4206134e+02
   6.2505992e+02   6.2292293e+02   5.5591175e+02   5.3107118e+02   4.4206014e+02
   5.7804665e+02   5.6836975e+02   5.3629686e+02   5.1720022e+02   4.4156496e+02
   6.5029628e+02   6.4811888e+02   5.5835188e+02   5.3322304e+02   4.4211225e+02
   5.6332518e+02   5.3937386e+02   4.7992579e+02   4.6775152e+02   4.2874221e+02
   5.8941952e+02   5.7675050e+02   5.1779206e+02   4.8196196e+02   4.3065165e+02
   5.7012207e+02   5.4923259e+02   4.9643253e+02   4.7051667e+02   4.0691405e+02
   5.7354222e+02   5.6631968e+02   5.4584368e+02   5.2648753e+02   4.4195012e+02
   5.6005389e+02   5.3487884e+02   4.4794999e+02   4.3108592e+02   4.0147011e+02
   5.6350345e+02   5.3942441e+02   4.7632778e+02   4.6178924e+02   4.1428863e+02
   5.6015297e+02   5.3500950e+02   4.5628585e+02   4.5116313e+02   4.3557711e+02
   6.2369736e+02   6.2105129e+02   5.5486480e+02   5.3011891e+02   4.4203487e+02
   5.6992697e+02   5.5585110e+02   5.3053332e+02   5.1629923e+02   4.4162192e+02
   6.2223332e+02   6.0637001e+02   5.2285426e+02   4.7724320e+02   4.2303938e+02
   5.6273888e+02   5.3834929e+02   4.7166213e+02   4.5785442e+02   3.9755544e+02
   5.6018535e+02   5.3504817e+02   4.4987255e+02   4.3401914e+02   3.8293437e+02
   5.7776381e+02   5.7754095e+02   5.5929496e+02   5.3421134e+02   4.4213336e+02
   5.7067241e+02   5.5016636e+02   4.9811328e+02   4.7189247e+02   4.1793359e+02
   5.6027491e+02   5.3516502e+02   4.5155731e+02   4.3750902e+02   4.1715070e+02
   5.6069305e+02   5.4371370e+02   5.4030841e+02   5.3184288e+02   4.4211182e+02
   6.0950168e+02   6.0385082e+02   5.4642543e+02   5.2224290e+02   4.4175629e+02
   6.2935909e+02   6.1208869e+02   5.2288209e+02   4.7507445e+02   4.1380423e+02
   5.6090273e+02   5.3596403e+02   4.5873390e+02   4.4598591e+02   4.1670274e+02
   5.5990155e+02   5.3468534e+02   4.4785768e+02   4.3977730e+02   4.3251578e+02
   5.8477730e+02   5.8474685e+02   5.5964873e+02   5.3439961e+02   4.4213701e+02
   6.3164230e+02   6.2837368e+02   5.5451462e+02   5.2973729e+02   4.4202398e+02
   6.9391457e+02   6.7028167e+02   5.5930004e+02   5.3407229e+02   4.4213025e+02
   5.9731681e+02   5.8550456e+02   5.1956167e+02   4.7914776e+02   4.2708774e+02
   5.9881794e+02   5.8795459e+02   5.2293020e+02   4.8814017e+02   4.3475626e+02
   5.6068855e+02   5.5819824e+02   5.5711871e+02   5.3430295e+02   4.4213566e+02
   5.6025387e+02   5.3516113e+02   4.6705769e+02   4.6440147e+02   4.3898393e+02
   6.5643486e+02   6.2606273e+02   5.2411103e+02   4.7746865e+02   4.2338549e+02
   5.9585062e+02   5.8953291e+02   5.4029829e+02   5.1686866e+02   4.4147583e+02
   6.1366710e+02   6.0512362e+02   5.3948801e+02   5.1413393e+02   4.4124490e+02
   5.6265789e+02   5.3825877e+02   4.7194055e+02   4.5876307e+02   4.1649721e+02
   5.6735526e+02   5.4612953e+02   4.9841196e+02   4.8078238e+02   4.3377002e+02
   7.5939349e+02   7.3580080e+02   5.5969705e+02   5.3442667e+02   4.4213750e+02
   5.6009260e+02   5.3493135e+02   4.5403700e+02   4.4832123e+02   4.3483407e+02
   5.6616549e+02   5.5151468e+02   5.3442050e+02   5.2227564e+02   4.4189551e+02
   5.6083089e+02   5.3990787e+02   5.3210702e+02   5.2749143e+02   4.4208770e+02
   5.7828654e+02   5.7133905e+02   5.4402778e+02   5.2383641e+02   4.4185365e+02
   6.1973928e+02   6.0542788e+02   5.2523166e+02   4.8669865e+02   4.3376554e+02
   5.8447319e+02   5.6960751e+02   5.1263827e+02   4.7435378e+02   4.1524316e+02
   6.4958757e+02   6.2373503e+02   5.2344343e+02   4.7457338e+02   4.0417983e+02
   6.6310458e+02   6.5627783e+02   5.5806939e+02   5.3296147e+02   4.4210622e+02
   5.6004049e+02   5.3486257e+02   4.4791694e+02   4.3170460e+02   4.1348277e+02
   5.9023654e+02   5.7739623e+02   5.1703922e+02   4.7888726e+02   4.2705259e+02
   5.6010815e+02   5.3495576e+02   4.6123438e+02   4.5840082e+02   4.3862264e+02
   5.6056026e+02   5.3552776e+02   4.5463078e+02   4.4046988e+02   4.0241611e+02
   6.6258082e+02   6.3576065e+02   5.3910091e+02   5.1237544e+02   4.4105981e+02
   6.2274523e+02   6.0696245e+02   5.2318216e+02   4.7846983e+02   4.2553573e+02
   6.7396496e+02   6.6744818e+02   5.5940686e+02   5.3416806e+02   4.4213226e+02
   5.8533586e+02   5.7698217e+02   5.3633131e+02   5.1482163e+02   4.4136359e+02
   5.5984273e+02   5.3460894e+02   4.4681587e+02   4.3989880e+02   4.3420008e+02
   6.4078213e+02   6.2386548e+02   5.3092455e+02   4.9921232e+02   4.3875199e+02
   5.6973599e+02   5.6923746e+02   5.5899306e+02   5.3416770e+02   4.4213270e+02
   5.6686789e+02   5.4553857e+02   4.9878940e+02   4.8243921e+02   4.3501731e+02
   5.5986092e+02   5.3462930e+02   4.4471014e+02   4.2422294e+02   3.9339603e+02
   5.9238020e+02   5.8865201e+02   5.4941948e+02   5.2623041e+02   4.4191900e+02
   5.9147564e+02   5.8411667e+02   5.3712004e+02   5.1413038e+02   4.4128226e+02
   6.8016280e+02   6.2814348e+02   5.2498536e+02   4.8096616e+02   4.2894552e+02
   7.1708073e+02   6.4409848e+02   5.4855772e+02   5.2366339e+02   4.4181335e+02
   5.5974834e+02   5.3448521e+02   4.4277798e+02   4.2082340e+02   4.1756728e+02
   5.6437169e+02   5.4365469e+02   5.1375930e+02   5.0594528e+02   4.4119590e+02
   5.8803703e+02   5.8446455e+02   5.5044274e+02   5.2748196e+02   4.4196167e+02
   5.7017243e+02   5.5052079e+02   5.0347179e+02   4.8214533e+02   4.3344667e+02
   5.6069610e+02   5.4569853e+02   5.4298302e+02   5.3257575e+02   4.4211668e+02
   6.6916060e+02   6.6002946e+02   5.5856308e+02   5.3340887e+02   4.4211620e+02
   5.8454466e+02   5.8155838e+02   5.5280628e+02   5.2962694e+02   4.4202528e+02
   5.6027583e+02   5.3516442e+02   4.5112030e+02   4.3582448e+02   3.8000033e+02
   5.6191759e+02   5.6155911e+02   5.5932773e+02   5.3440197e+02   4.4213716e+02
   5.5977717e+02   5.3480009e+02   5.2814801e+02   5.2783724e+02   4.4213452e+02
   5.5971786e+02   5.3444603e+02   4.4218117e+02   4.0327008e+02   3.9768746e+02
   6.2998075e+02   6.1250308e+02   5.2279034e+02   4.7445146e+02   3.9160651e+02
   6.3098955e+02   6.2958855e+02   5.5757270e+02   5.3254664e+02   4.4209673e+02
   5.5993067e+02   5.3472137e+02   4.4635715e+02   4.3057611e+02   4.2006231e+02
   5.6017476e+02   5.3503688e+02   4.5033654e+02   4.3635658e+02   4.1954339e+02
   5.6227570e+02   5.6201036e+02   5.5942373e+02   5.3440647e+02   4.4213725e+02
   5.8141231e+02   5.8078962e+02   5.5845027e+02   5.3366313e+02   4.4212214e+02
   5.7070967e+02   5.6776221e+02   5.5513132e+02   5.3244380e+02   4.4209857e+02
   5.5971638e+02   5.3444407e+02   4.5451811e+02   4.5451026e+02   4.4212873e+02
   5.8121886e+02   5.7157133e+02   5.3399590e+02   5.1374845e+02   4.4130655e+02
   5.8242135e+02   5.6966800e+02   5.2138924e+02   4.9666758e+02   4.3843928e+02
   5.6009608e+02   5.3493344e+02   4.4864301e+02   4.3235648e+02   4.0707867e+02
   5.6040115e+02   5.3533167e+02   4.6053587e+02   4.5504180e+02   4.3493837e+02
   5.6356400e+02   5.3981806e+02   4.8264342e+02   4.7057892e+02   4.3072440e+02
   6.0594027e+02   5.9492853e+02   5.2564841e+02   4.9200323e+02   4.3651373e+02
   5.5993211e+02   5.3472377e+02   4.4666494e+02   4.3245522e+02   4.2344537e+02
   5.6768942e+02   5.4556762e+02   4.9078072e+02   4.6859723e+02   3.9499699e+02
   6.3045632e+02   6.2404394e+02   5.4802617e+02   5.2332645e+02   4.4180032e+02
   5.6351524e+02   5.4855881e+02   5.3816060e+02   5.2710429e+02   4.4202471e+02
   6.0048530e+02   5.9124759e+02   5.2950607e+02   5.0167078e+02   4.3942079e+02
   6.0087899e+02   5.9788915e+02   5.5179485e+02   5.2779835e+02   4.4196740e+02
   5.7163957e+02   5.6630013e+02   5.5064454e+02   5.2997964e+02   4.4204372e+02
   5.5974261e+02   5.3447757e+02   4.4264986e+02   4.1929609e+02   4.1598177e+02
   5.5976515e+02   5.3450786e+02   4.4498387e+02   4.4048833e+02   4.3726187e+02
   5.6120936e+02   5.3636491e+02   4.6413459e+02   4.5417006e+02   4.2696539e+02
   5.7924272e+02   5.6553457e+02   5.2020868e+02   4.9744611e+02   4.3874625e+02
   6.0511004e+02   5.9380826e+02   5.2400976e+02   4.8794477e+02   4.3457997e+02
   5.6235689e+02   5.3784363e+02   4.6970726e+02   4.5656540e+02   4.1265111e+02
   5.7534892e+02   5.6418094e+02   5.3383909e+02   5.1609021e+02   4.4152721e+02
   5.6555924e+02   5.5688410e+02   5.4750465e+02   5.3034583e+02   4.4206308e+02
   5.6293517e+02   5.3869047e+02   4.7509596e+02   4.6246423e+02   4.2331512e+02
   6.2255869e+02   6.0630011e+02   5.2227674e+02   4.7445498e+02   4.0008234e+02
   6.2568278e+02   6.1169307e+02   5.2803557e+02   4.9357735e+02   4.3705161e+02
   5.6788117e+02   5.5845675e+02   5.4461388e+02   5.2778306e+02   4.4200226e+02
   5.6015228e+02   5.3500615e+02   4.4950100e+02   4.3372646e+02   4.0852120e+02
   5.6948467e+02   5.5043999e+02   5.0812412e+02   4.9085727e+02   4.3769475e+02
   6.9770430e+02   6.3175500e+02   5.3068183e+02   4.9815032e+02   4.3846439e+02
   5.5984622e+02   5.3462148e+02   4.6862309e+02   4.6804749e+02   4.4151153e+02
   5.6078462e+02   5.5118961e+02   5.4932899e+02   5.3358120e+02   4.4212569e+02
   5.7186604e+02   5.5527463e+02   5.1709453e+02   5.0051917e+02   4.3979189e+02
   5.5990008e+02   5.3490500e+02   5.1292919e+02   5.1253347e+02   4.4210424e+02
   5.6842572e+02   5.6078038e+02   5.4769886e+02   5.2926767e+02   4.4203330e+02
   5.6197058e+02   5.3926866e+02   5.1213940e+02   5.0793890e+02   4.4165679e+02
   6.1474063e+02   6.0426246e+02   5.3404997e+02   5.0669335e+02   4.4032742e+02
   5.5971796e+02   5.3444611e+02   4.4218561e+02   4.2632109e+02   4.2621294e+02
   5.8723582e+02   5.8692067e+02   5.5897641e+02   5.3393708e+02   4.4212757e+02
   6.1838178e+02   6.0294539e+02   5.2218038e+02   4.7586235e+02   4.1894010e+02
   6.2921236e+02   6.1430617e+02   5.2726478e+02   4.9104604e+02   4.3601163e+02
   5.6557973e+02   5.6198865e+02   5.5510799e+02   5.3315319e+02   4.4211466e+02
   6.8430972e+02   6.8303590e+02   5.5970165e+02   5.3443058e+02   4.4213759e+02
   5.6234889e+02   5.3788210e+02   4.7197913e+02   4.6043831e+02   4.2451311e+02
   5.5979587e+02   5.3454716e+02   4.4953506e+02   4.4743098e+02   4.3970227e+02
   6.4735418e+02   6.3038576e+02   5.3743186e+02   5.1017835e+02   4.4080729e+02
   6.1183153e+02   6.0978638e+02   5.5562122e+02   5.3092648e+02   4.4205678e+02
   6.1565922e+02   6.0131101e+02   5.2305362e+02   4.8059089e+02   4.2865562e+02
   5.6054458e+02   5.4487073e+02   5.4239552e+02   5.3268062e+02   4.4211902e+02
   5.6388811e+02   5.4043958e+02   4.8612628e+02   4.7402137e+02   4.3267638e+02
   6.3660027e+02   6.2726005e+02   5.4442126e+02   5.1926463e+02   4.4160016e+02
   6.8180261e+02   6.2711004e+02   5.2360881e+02   4.7465458e+02   4.0680478e+02
   6.4033714e+02   6.3900279e+02   5.5829313e+02   5.3317791e+02   4.4211106e+02
   5.6017272e+02   5.3503461e+02   4.5047384e+02   4.3696710e+02   4.2107872e+02
   5.8974493e+02   5.8561548e+02   5.4840714e+02   5.2559360e+02   4.4189875e+02
   5.5984682e+02   5.3461125e+02   4.4446144e+02   4.2360754e+02   4.0241559e+02
   5.5974282e+02   5.3447891e+02   4.4337266e+02   4.3682295e+02   4.3528951e+02
   6.1871903e+02   6.0422420e+02   5.2441882e+02   4.8432682e+02   4.3215859e+02
   5.6632889e+02   5.6539866e+02   5.5850756e+02   5.3409921e+02   4.4213181e+02
   5.5972215e+02   5.3445144e+02   4.4227072e+02   4.2219959e+02   4.2173468e+02
   6.2651597e+02   6.2023979e+02   5.4741465e+02   5.2274335e+02   4.4177545e+02
   5.6510530e+02   5.5969206e+02   5.5273110e+02   5.3250200e+02   4.4210317e+02
   5.6243005e+02   5.3832082e+02   4.8182379e+02   4.7330082e+02   4.3497484e+02
   5.6086795e+02   5.3592482e+02   4.6081110e+02   4.5101160e+02   4.2733749e+02
   6.6319229e+02   6.2668082e+02   5.2373368e+02   4.7542393e+02   4.1610894e+02
   6.0741936e+02   5.9447135e+02   5.2087684e+02   4.7623171e+02   4.2062063e+02
   5.5972180e+02   5.3445080e+02   4.4224333e+02   4.0851587e+02   4.0464757e+02
   6.4410200e+02   6.3834608e+02   5.5362516e+02   5.2882953e+02   4.4199732e+02
   5.5977271e+02   5.3451745e+02   4.4383918e+02   4.3334621e+02   4.3085809e+02
   5.9679825e+02   5.8695458e+02   5.2644852e+02   4.9723238e+02   4.3835356e+02
   5.6167562e+02   5.3694676e+02   4.6478044e+02   4.5164240e+02   4.0597686e+02
   6.0234227e+02   5.9359905e+02   5.3202495e+02   5.0533591e+02   4.4012956e+02
   6.2713855e+02   6.2570733e+02   5.5726641e+02   5.3228302e+02   4.4209044e+02
   6.0199358e+02   5.9355209e+02   5.3307048e+02   5.0696921e+02   4.4039916e+02
   6.0418095e+02   5.9165727e+02   5.1985801e+02   4.7425803e+02   3.8319225e+02
   5.6332873e+02   5.5443942e+02   5.4852451e+02   5.3184234e+02   4.4209507e+02
   6.2527817e+02   6.1180824e+02   5.2915241e+02   4.9636650e+02   4.3798102e+02
   5.6182135e+02   5.3719762e+02   4.7043058e+02   4.6078104e+02   4.2864835e+02
   5.5984934e+02   5.3461681e+02   4.4515151e+02   4.3104732e+02   4.2518266e+02
   6.5999564e+02   6.4841305e+02   5.5449692e+02   5.2963434e+02   4.4202086e+02
   5.6116489e+02   5.4176259e+02   5.3441636e+02   5.2821640e+02   4.4208098e+02
   7.1510425e+02   6.7392487e+02   5.5924468e+02   5.3402210e+02   4.4212919e+02
   6.1563603e+02   6.0170646e+02   5.2409802e+02   4.8425696e+02   4.3212433e+02
   5.5994903e+02   5.3474526e+02   4.4668584e+02   4.3101763e+02   4.1977627e+02
   6.1324107e+02   6.1169841e+02   5.5672128e+02   5.3187721e+02   4.4208089e+02
   5.9375468e+02   5.8103177e+02   5.1696208e+02   4.7404657e+02   3.9379345e+02
   6.3561461e+02   6.1876830e+02   5.2681473e+02   4.8901001e+02   4.3501985e+02
   6.4109579e+02   6.1989474e+02   5.2324042e+02   4.7448836e+02   3.9613231e+02
   5.6065446e+02   5.3564933e+02   4.5640320e+02   4.4372768e+02   4.1908216e+02
   5.6554452e+02   5.4324967e+02   4.9413513e+02   4.7955839e+02   4.3423534e+02
   5.9391507e+02   5.9206644e+02   5.5486284e+02   5.3068692e+02   4.4205166e+02
   5.6402979e+02   5.4640180e+02   5.3014626e+02   5.2118835e+02   4.4192245e+02
   6.7750839e+02   6.2803177e+02   5.2487081e+02   4.8050892e+02   4.2840542e+02
   5.6837611e+02   5.5547082e+02   5.3603310e+02   5.2182033e+02   4.4185030e+02
   6.2137526e+02   6.0700577e+02   5.2561961e+02   4.8750998e+02   4.3423886e+02
   5.9722063e+02   5.9715562e+02   5.5955773e+02   5.3432236e+02   4.4213552e+02
   5.6769193e+02   5.4597049e+02   4.9393921e+02   4.7342061e+02   4.2663432e+02
   6.4356913e+02   6.2119344e+02   5.2332935e+02   4.7460331e+02   4.0565684e+02
   5.8990924e+02   5.8141675e+02   5.3352769e+02   5.1037774e+02   4.4091551e+02
   6.8653507e+02   6.2729269e+02   5.2379593e+02   4.7560969e+02   4.1722715e+02
   6.8965701e+02   6.5223800e+02   5.5517587e+02   5.3027584e+02   4.4203867e+02
   5.6352040e+02   5.3973848e+02   4.8220076e+02   4.7013693e+02   4.3045664e+02
   5.6331695e+02   5.4118208e+02   5.0688674e+02   5.0002153e+02   4.4084926e+02
   5.7792319e+02   5.6651678e+02   5.3058900e+02   5.1163801e+02   4.4115810e+02
   5.6149157e+02   5.3672594e+02   4.6554627e+02   4.5459509e+02   4.2425550e+02
   5.9936653e+02   5.9278575e+02   5.3960486e+02   5.1560779e+02   4.4138091e+02
   5.8431304e+02   5.7425225e+02   5.3069761e+02   5.0889492e+02   4.4077998e+02
   5.6136496e+02   5.3654892e+02   4.6228929e+02   4.4905193e+02   4.0170347e+02
   6.5175647e+02   6.5023297e+02   5.5886863e+02   5.3368806e+02   4.4212228e+02
   6.1602727e+02   6.1488717e+02   5.5753722e+02   5.3256975e+02   4.4209729e+02
   5.5973036e+02   5.4338924e+02   5.4334130e+02   5.3440792e+02   4.4213761e+02
   5.7292643e+02   5.5341054e+02   5.0118291e+02   4.7158112e+02   3.9208636e+02
   6.3455853e+02   6.2737045e+02   5.4785299e+02   5.2308981e+02   4.4178987e+02
   6.1624874e+02   6.0110894e+02   5.2162415e+02   4.7438620e+02   3.9342943e+02
   5.5979474e+02   5.3454403e+02   4.4353010e+02   4.2005986e+02   3.9751405e+02
   5.6019775e+02   5.3506638e+02   4.5061245e+02   4.3655772e+02   4.1880741e+02
   6.1970825e+02   6.0478913e+02   5.2384335e+02   4.8199739e+02   4.3014288e+02
   5.6156925e+02   5.3681068e+02   4.6404673e+02   4.5099299e+02   4.0894974e+02
   5.8390438e+02   5.8359861e+02   5.5906022e+02   5.3402046e+02   4.4212934e+02
   5.7478698e+02   5.5916842e+02   5.1732599e+02   4.9754242e+02   4.3897674e+02
   5.6126803e+02   5.3676003e+02   4.8257576e+02   4.7791549e+02   4.3882857e+02
   6.1062314e+02   6.0398649e+02   5.4394452e+02   5.1955072e+02   4.4162238e+02
   5.6192601e+02   5.4217397e+02   5.3029462e+02   5.2410808e+02   4.4202861e+02
   6.2748181e+02   6.2430244e+02   5.5405557e+02   5.2933150e+02   4.4201241e+02
   5.5975381e+02   5.3449312e+02   4.4390080e+02   4.3776015e+02   4.3562483e+02
   6.1324100e+02   6.0441484e+02   5.3848880e+02   5.1292183e+02   4.4113149e+02
   5.8726424e+02   5.8722768e+02   5.5962997e+02   5.3438506e+02   4.4213666e+02
   5.6003632e+02   5.3485954e+02   4.4900691e+02   4.3707628e+02   4.2617370e+02
   5.8072765e+02   5.6463888e+02   5.1004989e+02   4.7404525e+02   4.1564210e+02
   6.4593575e+02   6.2708034e+02   5.3201341e+02   5.0127226e+02   4.3924681e+02
   5.6163243e+02   5.3689270e+02   4.6463369e+02   4.5168579e+02   4.1140221e+02
   6.4164939e+02   6.2062833e+02   5.2389799e+02   4.7761911e+02   4.2375297e+02
   5.6123778e+02   5.3639884e+02   4.6375733e+02   4.5321636e+02   4.2545476e+02
   5.6062293e+02   5.4323549e+02   5.3990378e+02   5.3184932e+02   4.4211291e+02
   5.6004507e+02   5.3487079e+02   4.4920181e+02   4.3744845e+02   4.2641250e+02
   5.9097019e+02   5.8168921e+02   5.3007521e+02   5.0552337e+02   4.4022489e+02
   5.8320350e+02   5.8270651e+02   5.5866832e+02   5.3377329e+02   4.4212450e+02
   5.8446318e+02   5.6954028e+02   5.1247231e+02   4.7387349e+02   4.1038600e+02
   5.6012872e+02   5.3502123e+02   4.7264833e+02   4.7104455e+02   4.4057940e+02
   5.6115105e+02   5.5022654e+02   5.4748224e+02   5.3300393e+02   4.4211777e+02
   5.6027397e+02   5.3517157e+02   4.6224970e+02   4.5843374e+02   4.3735041e+02
   6.7357640e+02   6.4971397e+02   5.5392607e+02   5.2907829e+02   4.4200471e+02
   6.0286906e+02   5.9217531e+02   5.2475773e+02   4.9090663e+02   4.3606735e+02
   5.6013801e+02   5.3498838e+02   4.4942967e+02   4.3404958e+02   4.1368959e+02
   5.8854120e+02   5.7651999e+02   5.2040607e+02   4.8943980e+02   4.3562257e+02
   5.6647129e+02   5.4386107e+02   4.8866817e+02   4.6932203e+02   4.2081731e+02
   5.8107842e+02   5.7947156e+02   5.5637971e+02   5.3235188e+02   4.4209376e+02
   5.6191285e+02   5.3725250e+02   4.6641844e+02   4.5315054e+02   3.9788148e+02
   5.8419070e+02   5.8199598e+02   5.5479205e+02   5.3110307e+02   4.4206361e+02
   5.8558141e+02   5.8218022e+02   5.5152323e+02   5.2856559e+02   4.4199528e+02
   5.5995839e+02   5.3475892e+02   4.4808106e+02   4.3750307e+02   4.2894948e+02
   6.3015385e+02   6.1700701e+02   5.3186476e+02   5.0165808e+02   4.3934395e+02
   6.5312792e+02   6.3419163e+02   5.4010586e+02   5.1375379e+02   4.4119738e+02
