# Supplementary material for: Rethinking Colour Constancy
Source: PLoS One. 2015 Sep 10;10(9):e0135029. doi: 10.1371/journal.pone.0135029 (PMC4565710; doi:10.1371/journal.pone.0135029)
Supplement: S1 Dataset — (ZIP) [file pone.0135029.s002.zip › 5-TransitionMetamerReflectanceData/NtoR_20munsells/fiveTr_11.txt]

   4.6462052e+02   5.2013767e+02   5.7213225e+02   5.9117851e+02   7.0383475e+02
   4.0365429e+02   4.5092805e+02   5.1960702e+02   5.5353573e+02   6.3901987e+02
   4.6428780e+02   5.1486835e+02   5.6227386e+02   5.8414672e+02   6.6320312e+02
   4.5429100e+02   4.7851313e+02   5.3568242e+02   5.6854281e+02   6.6341449e+02
   4.0900672e+02   4.5145264e+02   5.3076918e+02   5.6542552e+02   6.7061960e+02
   4.4428241e+02   4.6646390e+02   5.3337868e+02   5.6750091e+02   7.2663815e+02
   4.5998248e+02   4.9095973e+02   5.4061285e+02   5.7143053e+02   6.6319865e+02
   4.6203404e+02   4.8613405e+02   4.9517655e+02   5.3377348e+02   6.2280417e+02
   4.5531236e+02   4.8020175e+02   5.3671824e+02   5.6952786e+02   6.8171226e+02
   4.6025736e+02   4.8537182e+02   5.0208445e+02   5.3700010e+02   6.2452748e+02
   4.6108802e+02   4.9263609e+02   5.1867592e+02   5.4648502e+02   6.2896216e+02
   4.4732395e+02   4.6897852e+02   5.2093797e+02   5.5344754e+02   6.3697444e+02
   4.2580909e+02   4.5378150e+02   5.2169075e+02   5.5535395e+02   6.4074699e+02
   4.3479860e+02   4.4108135e+02   4.7007765e+02   5.3162903e+02   6.2192343e+02
   4.6192777e+02   4.9775745e+02   5.3398565e+02   5.5988576e+02   6.3695236e+02
   4.6443792e+02   5.1544944e+02   5.3782331e+02   5.5221324e+02   6.2703920e+02
   4.3642265e+02   4.5664087e+02   4.9677434e+02   5.3807296e+02   6.2670060e+02
   4.6497142e+02   5.2916818e+02   5.5741323e+02   5.5952282e+02   6.2257316e+02
   4.4139341e+02   4.6241975e+02   5.0775299e+02   5.4348465e+02   6.2997058e+02
   4.1494985e+02   4.5149002e+02   5.2095467e+02   5.5476808e+02   6.4030467e+02
   4.3813419e+02   4.6117134e+02   5.2907658e+02   5.6269901e+02   6.5084131e+02
   4.3777815e+02   4.4311134e+02   4.6963648e+02   5.3155332e+02   6.2184241e+02
   4.2772802e+02   4.5041087e+02   4.9269281e+02   5.3678166e+02   6.2604321e+02
   4.4328991e+02   4.6542520e+02   5.2829768e+02   5.6139655e+02   6.4721782e+02
   4.6474505e+02   5.2277336e+02   5.7336628e+02   5.8778970e+02   6.4300331e+02
   4.3759982e+02   4.5904998e+02   5.0506121e+02   5.4204508e+02   6.2921511e+02
   4.4283775e+02   4.6505422e+02   5.2958976e+02   5.6294968e+02   6.5029891e+02
   4.4568837e+02   4.6778183e+02   5.3337470e+02   5.6733883e+02   6.7571716e+02
   4.5888167e+02   4.5969290e+02   4.6586209e+02   5.3107575e+02   6.2133374e+02
   4.3388992e+02   4.5824068e+02   5.3042369e+02   5.6455321e+02   6.5722692e+02
   4.6497868e+02   5.2952130e+02   6.0304093e+02   6.2286849e+02   6.5604218e+02
   4.6498936e+02   5.2990305e+02   5.9847678e+02   6.0529917e+02   6.3089538e+02
   4.4849911e+02   4.5433606e+02   4.7125778e+02   5.3160865e+02   6.2186462e+02
   4.6500451e+02   5.3050181e+02   6.1333996e+02   6.3885823e+02   6.8418212e+02
   4.6444659e+02   5.1710519e+02   5.6613035e+02   5.8680859e+02   6.6725908e+02
   4.6490099e+02   5.2694121e+02   5.8475570e+02   5.9524373e+02   6.3830908e+02
   4.6494256e+02   5.2826428e+02   5.8860508e+02   5.9699878e+02   6.3440946e+02
   4.4860075e+02   4.4910089e+02   4.6550925e+02   5.3108077e+02   6.2134239e+02
   4.6500509e+02   5.3034940e+02   5.4565467e+02   5.4634917e+02   6.2150545e+02
   4.6220328e+02   4.9957397e+02   5.4340253e+02   5.7092874e+02   6.5005266e+02
   4.6500550e+02   5.3044281e+02   5.5010438e+02   5.5073529e+02   6.2154498e+02
   4.6316188e+02   5.0503931e+02   5.5048619e+02   5.7709769e+02   6.6627779e+02
   4.2427132e+02   4.3438669e+02   4.7041139e+02   5.3172487e+02   6.2203252e+02
   4.4083550e+02   4.4337268e+02   4.6727010e+02   5.3126607e+02   6.2154146e+02
   4.6467138e+02   5.2098359e+02   5.5638838e+02   5.6802351e+02   6.3041373e+02
   4.6281683e+02   4.6869552e+02   4.7119923e+02   5.3117503e+02   6.2141039e+02
   4.2262501e+02   4.2640311e+02   4.6625913e+02   5.3118758e+02   6.2146163e+02
   4.2543113e+02   4.5394521e+02   5.3059027e+02   5.6505322e+02   6.6231819e+02
   4.5553583e+02   4.7844344e+02   5.0942839e+02   5.4277758e+02   6.2823104e+02
   4.6500255e+02   5.2872103e+02   5.3237616e+02   5.3466699e+02   6.2144176e+02
   4.6500402e+02   5.3047996e+02   6.1306837e+02   6.3846830e+02   6.9271937e+02
   4.4970115e+02   4.7202602e+02   5.3113406e+02   5.6394798e+02   6.5015424e+02
   4.2770502e+02   4.5486100e+02   5.3122932e+02   5.6578774e+02   6.7325665e+02
   4.0830859e+02   4.2431975e+02   4.6724444e+02   5.3131590e+02   6.2160440e+02
   4.4974475e+02   4.6966593e+02   5.0342639e+02   5.4026932e+02   6.2736443e+02
   4.2565961e+02   4.5404332e+02   5.3128309e+02   5.6590692e+02   6.8847706e+02
   4.6010413e+02   4.8996814e+02   5.2163630e+02   5.4999552e+02   6.3140487e+02
   4.6426299e+02   5.1455792e+02   5.6219877e+02   5.8448855e+02   6.8447798e+02
   4.2722104e+02   4.4821723e+02   4.8713060e+02   5.3507403e+02   6.2486746e+02
   3.9914618e+02   4.3309633e+02   4.7214101e+02   5.3200283e+02   6.2232558e+02
   4.6455398e+02   5.1889830e+02   5.6951969e+02   5.8922539e+02   6.7641205e+02
   4.2272659e+02   4.3315472e+02   4.6999889e+02   5.3167162e+02   6.2197873e+02
   4.6492212e+02   5.2288391e+02   5.2871035e+02   5.3656197e+02   6.2203400e+02
   4.3074285e+02   4.4657259e+02   4.8036084e+02   5.3337294e+02   6.2353339e+02
   4.2802030e+02   4.3408559e+02   4.6859134e+02   5.3147034e+02   6.2176399e+02
   4.2459932e+02   4.2477416e+02   4.6507563e+02   5.3104968e+02   6.2130961e+02
   4.6336073e+02   5.0607517e+02   5.4328112e+02   5.6623060e+02   6.3908849e+02
   4.6494618e+02   5.2837608e+02   5.9647226e+02   6.1461659e+02   6.5793479e+02
   4.1230014e+02   4.5148695e+02   5.2627038e+02   5.6014944e+02   6.4767438e+02
   4.6478321e+02   5.2368552e+02   5.8058289e+02   5.9793681e+02   7.6952135e+02
   4.5337025e+02   4.5344504e+02   4.6509410e+02   5.3104791e+02   6.2130724e+02
   4.6491188e+02   5.2725876e+02   5.8945546e+02   6.0277331e+02   6.4576108e+02
   4.4333256e+02   4.5447127e+02   4.7790447e+02   5.3263237e+02   6.2280156e+02
   4.6501215e+02   5.3079900e+02   6.1271705e+02   6.2031468e+02   6.2985582e+02
   4.6470735e+02   5.2192209e+02   5.7601370e+02   5.9403055e+02   6.8712101e+02
   4.2929701e+02   4.5416343e+02   5.0754512e+02   5.4385460e+02   6.3074299e+02
   4.6494495e+02   5.2833668e+02   5.8960397e+02   5.9835468e+02   6.3508624e+02
   4.4639296e+02   4.6816473e+02   5.2358758e+02   5.5611165e+02   6.3971787e+02
   4.5015631e+02   4.6737085e+02   4.9222886e+02   5.3562639e+02   6.2463588e+02
   3.9767088e+02   4.0954015e+02   4.6520450e+02   5.3106514e+02   6.2132752e+02
   4.6460116e+02   5.1975974e+02   5.6865631e+02   5.8631057e+02   6.4913726e+02
   4.5732842e+02   4.7678295e+02   4.9381258e+02   5.3510279e+02   6.2389827e+02
   4.4395319e+02   4.6582550e+02   5.2247577e+02   5.5525051e+02   6.3916070e+02
   4.6496369e+02   5.2898293e+02   5.8977026e+02   5.9616329e+02   6.3090358e+02
   4.3881824e+02   4.6075122e+02   5.1131787e+02   5.4608351e+02   6.3192138e+02
   4.4594081e+02   4.6802551e+02   5.3346663e+02   5.6742552e+02   6.7893766e+02
   4.6487515e+02   5.2616452e+02   5.8519407e+02   5.9860394e+02   6.4601466e+02
   4.6483161e+02   5.2493058e+02   5.8407871e+02   6.0088536e+02   6.8285122e+02
   4.6467177e+02   5.1761803e+02   5.3082507e+02   5.4319865e+02   6.2397903e+02
   4.6501640e+02   5.3097105e+02   5.9209405e+02   5.9232170e+02   6.2161805e+02
   4.4176229e+02   4.5008296e+02   4.7360135e+02   5.3201871e+02   6.2228253e+02
   4.5345088e+02   4.5857593e+02   4.7054438e+02   5.3144139e+02   6.2168450e+02
   4.6485500e+02   5.2558563e+02   5.8168681e+02   5.9428458e+02   6.4251198e+02
   4.3709235e+02   4.3879980e+02   4.6636283e+02   5.3118125e+02   6.2145218e+02
   4.6491284e+02   5.2729171e+02   5.9224673e+02   6.1020182e+02   7.0450411e+02
   4.3346367e+02   4.5768977e+02   5.2189069e+02   5.5531636e+02   6.4028870e+02
   4.4825103e+02   4.6853990e+02   5.0615685e+02   5.4195075e+02   6.2850380e+02
   4.6499155e+02   5.2771160e+02   5.3198648e+02   5.3526388e+02   6.2153520e+02
   4.1972835e+02   4.5245381e+02   5.3119339e+02   5.6589224e+02   7.0731005e+02
   4.6490123e+02   5.2306478e+02   5.3074315e+02   5.3838564e+02   6.2226782e+02
   4.6500759e+02   5.2885241e+02   5.3138223e+02   5.3353886e+02   6.2139254e+02
   4.4695626e+02   4.5082575e+02   4.6890605e+02   5.3139072e+02   6.2166133e+02
   4.3209345e+02   4.5715569e+02   5.3157921e+02   5.6606798e+02   6.7633638e+02
   4.3038442e+02   4.5600917e+02   5.2527548e+02   5.5883123e+02   6.4490945e+02
   4.6500741e+02   5.3061142e+02   5.8378813e+02   5.8472682e+02   6.2247225e+02
   4.1540558e+02   4.4626711e+02   4.8970028e+02   5.3591324e+02   6.2552781e+02
   3.9648889e+02   4.5114758e+02   5.2600942e+02   5.5988608e+02   6.4726472e+02
   4.0932504e+02   4.5142732e+02   5.2935231e+02   5.6370024e+02   6.5635076e+02
   3.8293715e+02   4.5127869e+02   5.3116059e+02   5.6592134e+02   7.5513506e+02
   4.4974988e+02   4.6869585e+02   4.9873871e+02   5.3804648e+02   6.2606787e+02
   4.4512026e+02   4.4638259e+02   4.6619210e+02   5.3114515e+02   6.2141147e+02
   4.3586683e+02   4.4262743e+02   4.7076536e+02   5.3170995e+02   6.2200385e+02
   4.3047788e+02   4.5544705e+02   5.1374391e+02   5.4827106e+02   6.3397736e+02
   4.5127031e+02   4.7352970e+02   5.2091749e+02   5.5286457e+02   6.3583576e+02
   4.5456369e+02   4.6395380e+02   4.7611775e+02   5.3195727e+02   6.2209467e+02
   4.6227016e+02   4.9968007e+02   5.3897841e+02   5.6495039e+02   6.4106587e+02
   4.6501544e+02   5.3088148e+02   5.4373694e+02   5.4389905e+02   6.2134112e+02
   4.6474979e+02   5.2288350e+02   5.7393864e+02   5.8843276e+02   6.4358837e+02
   4.6283923e+02   4.8381927e+02   4.8909048e+02   5.3231200e+02   6.2205220e+02
   4.6501534e+02   5.3092085e+02   6.1647160e+02   6.2409091e+02   6.2957884e+02
   4.6495599e+02   5.2869831e+02   5.9505888e+02   6.0726661e+02   6.4089837e+02
   4.5054947e+02   4.7304664e+02   5.3089755e+02   5.6350371e+02   6.4888722e+02
   4.4305127e+02   4.6510800e+02   5.2513893e+02   5.5799599e+02   6.4238797e+02
   4.1965962e+02   4.4074313e+02   4.7837848e+02   5.3305806e+02   6.2330911e+02
   4.1724619e+02   4.4725841e+02   4.9190336e+02   5.3661624e+02   6.2600927e+02
   4.6501649e+02   5.3096846e+02   5.5824017e+02   5.5832475e+02   6.2135090e+02
   4.6501296e+02   5.3082515e+02   6.1419966e+02   6.2302947e+02   6.3121236e+02
   4.6468031e+02   5.2134152e+02   5.7428172e+02   5.9232345e+02   6.6284877e+02
   4.6499452e+02   5.3011895e+02   6.0854457e+02   6.3058413e+02   6.6000944e+02
   4.6440555e+02   4.7246394e+02   4.7322949e+02   5.3110279e+02   6.2134771e+02
   4.4103624e+02   4.6344884e+02   5.2775063e+02   5.6096034e+02   6.4693167e+02
   4.0247747e+02   4.4654108e+02   4.9218166e+02   5.3673825e+02   6.2611390e+02
   3.9159041e+02   4.2498391e+02   4.6763106e+02   5.3136666e+02   6.2166021e+02
   4.6500127e+02   5.2934123e+02   5.3516492e+02   5.3683960e+02   6.2146935e+02
   3.8331540e+02   4.2006115e+02   4.6629352e+02   5.3119644e+02   6.2147407e+02
   4.1962914e+02   4.2040250e+02   4.6517061e+02   5.3106064e+02   6.2132176e+02
   4.6501761e+02   5.3101708e+02   5.9278013e+02   5.9286594e+02   6.2142207e+02
   4.5854569e+02   4.8366687e+02   5.0851970e+02   5.4114563e+02   6.2685962e+02
   3.8260738e+02   4.2031336e+02   4.6634551e+02   5.3120305e+02   6.2148104e+02
   4.6494214e+02   5.2824182e+02   5.8906685e+02   5.9783728e+02   6.3512331e+02
   3.9389933e+02   4.1704303e+02   4.6580199e+02   5.3113648e+02   6.2140719e+02
   4.5909803e+02   4.8793709e+02   5.3060328e+02   5.5978498e+02   6.3959531e+02
   4.6399007e+02   5.1082107e+02   5.4081328e+02   5.5937826e+02   6.3187824e+02
   4.6499269e+02   5.3004704e+02   6.0776436e+02   6.2941741e+02   6.5913515e+02
   4.1643314e+02   4.5196852e+02   5.3058951e+02   5.6517302e+02   6.6519680e+02
   4.4084050e+02   4.6271964e+02   5.1543391e+02   5.4917114e+02   6.3409379e+02
   4.2555287e+02   4.5400599e+02   5.3132044e+02   5.6595582e+02   6.9691737e+02
   4.6168832e+02   4.8553699e+02   4.9554305e+02   5.3405445e+02   6.2297305e+02
   4.3262963e+02   4.5734363e+02   5.2659132e+02   5.6014713e+02   6.4675140e+02
   4.6102540e+02   4.8964198e+02   5.0798194e+02   5.3931333e+02   6.2546066e+02
   4.5839481e+02   4.8213316e+02   5.0401695e+02   5.3874810e+02   6.2565041e+02
   3.9278229e+02   4.5128011e+02   5.3087617e+02   5.6556792e+02   6.7777957e+02
   3.9725330e+02   4.5128767e+02   5.3077945e+02   5.6544806e+02   6.7187772e+02
   4.3962564e+02   4.6241951e+02   5.3221646e+02   5.6644086e+02   6.6890423e+02
   4.6450513e+02   5.1805325e+02   5.6791914e+02   5.8811690e+02   6.7376578e+02
   4.3342337e+02   4.5796061e+02   5.3112519e+02   5.6544035e+02   6.6236659e+02
   4.5630473e+02   4.8197048e+02   5.3682697e+02   5.6921079e+02   6.6300351e+02
   4.5146810e+02   4.7380200e+02   5.2116662e+02   5.5306173e+02   6.3596694e+02
   4.3957043e+02   4.6237229e+02   5.3207153e+02   5.6626163e+02   6.6584277e+02
   4.2804924e+02   4.5363719e+02   5.0814754e+02   5.4427965e+02   6.3107393e+02
   4.6412812e+02   5.1215302e+02   5.4071416e+02   5.5816984e+02   6.3069067e+02
   4.4038702e+02   4.4700350e+02   4.7134815e+02   5.3174014e+02   6.2202392e+02
   4.5133073e+02   4.5292835e+02   4.6666734e+02   5.3115968e+02   6.2142293e+02
   4.6501741e+02   5.3100768e+02   5.7962907e+02   5.7969444e+02   6.2137561e+02
   4.4486822e+02   4.5023706e+02   4.7040832e+02   5.3157247e+02   6.2184619e+02
   4.6489259e+02   5.2666889e+02   5.8970478e+02   6.0674596e+02   6.6853579e+02
   4.1060472e+02   4.5068332e+02   5.1318213e+02   5.4806624e+02   6.3412273e+02
   4.1119136e+02   4.4382249e+02   4.8489547e+02   5.3457923e+02   6.2455941e+02
   4.5512520e+02   4.5839688e+02   4.6846516e+02   5.3125265e+02   6.2150609e+02
   4.6501268e+02   5.2300085e+02   5.2328756e+02   5.3130850e+02   6.2133623e+02
   4.4417464e+02   4.4823922e+02   4.6893016e+02   5.3142046e+02   6.2169701e+02
   4.6196354e+02   4.8111392e+02   4.8762868e+02   5.3246203e+02   6.2218773e+02
   4.1259440e+02   4.5158801e+02   5.2897216e+02   5.6323659e+02   6.5469779e+02
   4.6501347e+02   5.3082783e+02   5.5460408e+02   5.5483704e+02   6.2141604e+02
   4.6501825e+02   5.3104269e+02   5.9955405e+02   5.9955570e+02   6.2130454e+02
   4.6499832e+02   5.3026286e+02   6.1042324e+02   6.3435014e+02   6.9191787e+02
   4.5788852e+02   4.8499875e+02   5.3110701e+02   5.6120851e+02   6.4193992e+02
   4.6498784e+02   5.0925373e+02   5.0954176e+02   5.3124104e+02   6.2136318e+02
   4.6461887e+02   5.2010496e+02   5.7160735e+02   5.9034458e+02   6.6288972e+02
   4.4297885e+02   4.5159655e+02   4.7417813e+02   5.3207528e+02   6.2232608e+02
   4.1580787e+02   4.2690224e+02   4.6770931e+02   5.3137383e+02   6.2166570e+02
   4.6498072e+02   5.2960034e+02   6.0418029e+02   6.2593080e+02   6.8811540e+02
   4.6498497e+02   5.2974499e+02   6.0080170e+02   6.1203719e+02   6.3661669e+02
   4.4182414e+02   4.4218738e+02   4.6533658e+02   5.3107256e+02   6.2133443e+02
   4.0193108e+02   4.2471371e+02   4.6749833e+02   5.3134940e+02   6.2164105e+02
   4.3416372e+02   4.5844979e+02   5.3180476e+02   5.6625497e+02   6.8010692e+02
   4.6397984e+02   5.1097705e+02   5.4413454e+02   5.6323785e+02   6.3409713e+02
   4.6501770e+02   5.3102141e+02   5.9612892e+02   5.9621943e+02   6.2142655e+02
   4.6499168e+02   5.2998351e+02   5.6331928e+02   5.6466661e+02   6.2226362e+02
   4.5886469e+02   4.8773455e+02   5.3980555e+02   5.7153332e+02   7.7845046e+02
   4.3890068e+02   4.4253772e+02   4.6812605e+02   5.3136884e+02   6.2165056e+02
   4.1978425e+02   4.5246192e+02   5.3110146e+02   5.6577759e+02   6.8929534e+02
   4.6492145e+02   5.2754795e+02   5.6417877e+02   5.6874699e+02   6.2502157e+02
   4.6449423e+02   5.1786153e+02   5.6463956e+02   5.8326430e+02   6.4808441e+02
   4.6483267e+02   5.2484359e+02   5.5871963e+02   5.6612829e+02   6.2673278e+02
   4.6292772e+02   5.0113058e+02   5.2294269e+02   5.4682496e+02   6.2801709e+02
   4.6466973e+02   5.2112116e+02   5.7419273e+02   5.9266433e+02   6.9045187e+02
   4.4896995e+02   4.7122215e+02   5.3290824e+02   5.6628627e+02   6.5725429e+02
   4.6197940e+02   4.8032373e+02   4.8643994e+02   5.3230772e+02   6.2210620e+02
   4.6501780e+02   5.3101116e+02   5.4283406e+02   5.4286591e+02   6.2130936e+02
   4.6411805e+02   5.1286715e+02   5.5880380e+02   5.8143001e+02   6.5770831e+02
   4.4472057e+02   4.6446352e+02   5.0195466e+02   5.3996289e+02   6.2751609e+02
   4.6499249e+02   5.2903840e+02   5.3693225e+02   5.3889576e+02   6.2157372e+02
   4.6164689e+02   4.9603836e+02   5.2841476e+02   5.5454371e+02   6.3332311e+02
   4.3811313e+02   4.6123716e+02   5.3244635e+02   5.6683685e+02   7.2363502e+02
   4.2104182e+02   4.5109095e+02   5.0618319e+02   5.4313626e+02   6.3038944e+02
   4.5192978e+02   4.5220699e+02   4.6530247e+02   5.3106196e+02   6.2132202e+02
   4.6500158e+02   5.3036382e+02   5.6162182e+02   5.6245614e+02   6.2185265e+02
   4.6500890e+02   5.3067145e+02   6.1565798e+02   6.4334453e+02   6.9837585e+02
   3.8079105e+02   4.2544435e+02   4.6780359e+02   5.3138985e+02   6.2168504e+02
   4.6483644e+02   5.2506044e+02   5.8449504e+02   6.0129534e+02   6.8753507e+02
   4.6498037e+02   5.2959033e+02   5.7493509e+02   5.7731256e+02   6.2383270e+02
   4.4391341e+02   4.4610510e+02   4.6705364e+02   5.3123036e+02   6.2150186e+02
   4.6499248e+02   5.3002414e+02   5.9588033e+02   6.0050470e+02   6.2792097e+02
   4.6390627e+02   5.1075348e+02   5.5697469e+02   5.8118567e+02   6.8517088e+02
   4.6496040e+02   5.2886463e+02   5.9938665e+02   6.1922408e+02   6.6699650e+02
   4.6104815e+02   4.8990402e+02   5.0853323e+02   5.3959824e+02   6.2558737e+02
   4.6501687e+02   5.3098901e+02   6.2043096e+02   6.5976328e+02   6.8495504e+02
   4.6489960e+02   5.2689609e+02   5.6770992e+02   5.7359098e+02   6.2681340e+02
   4.2173580e+02   4.4478264e+02   4.8388809e+02   5.3428627e+02   6.2431070e+02
   4.3304661e+02   4.5774002e+02   5.3179503e+02   5.6629584e+02   6.9523871e+02
   4.5720086e+02   4.5788902e+02   4.6573220e+02   5.3107616e+02   6.2133490e+02
   4.6135684e+02   4.9564304e+02   5.3821909e+02   5.6608221e+02   6.4425967e+02
   4.4578193e+02   4.5992388e+02   4.8375196e+02   5.3368829e+02   6.2355470e+02
   4.3806866e+02   4.5875557e+02   5.0117045e+02   5.3995470e+02   6.2783614e+02
   4.1392294e+02   4.5174550e+02   5.3121594e+02   5.6596302e+02   7.6790743e+02
   4.4161546e+02   4.6378231e+02   5.2327940e+02   5.5622983e+02   6.4052756e+02
   4.0068973e+02   4.5047271e+02   5.1326200e+02   5.4813917e+02   6.3419485e+02
   4.6493291e+02   5.2791545e+02   5.6373235e+02   5.6778037e+02   6.2450196e+02
   4.4683846e+02   4.6873239e+02   5.2698759e+02   5.5956377e+02   6.4372236e+02
   4.6496870e+02   5.2915870e+02   6.0122018e+02   6.2199939e+02   6.9631427e+02
   4.6501805e+02   5.3103270e+02   6.2114334e+02   6.8625112e+02   7.2013503e+02
   4.6495356e+02   5.2863623e+02   5.8159408e+02   5.8666137e+02   6.2785203e+02
   4.3655180e+02   4.5962863e+02   5.1923682e+02   5.5269337e+02   6.3740236e+02
   4.6340554e+02   5.0477797e+02   5.2800732e+02   5.4972546e+02   6.2876047e+02
   4.6483315e+02   5.2497679e+02   5.8244048e+02   5.9742446e+02   6.5104951e+02
   4.6443446e+02   4.9020732e+02   4.9202385e+02   5.3159981e+02   6.2158869e+02
   4.6067054e+02   4.7400758e+02   4.8060082e+02   5.3194228e+02   6.2195076e+02
   4.4767672e+02   4.5176283e+02   4.6918846e+02   5.3141047e+02   6.2167896e+02
   4.2889932e+02   4.5538455e+02   5.2992671e+02   5.6415051e+02   6.5674537e+02
   4.5276354e+02   4.6471109e+02   4.8012093e+02   5.3261074e+02   6.2260931e+02
   4.5803227e+02   4.6066223e+02   4.6778029e+02   5.3117024e+02   6.2142289e+02
   4.5962023e+02   4.8937575e+02   5.3045747e+02   5.5917540e+02   6.3861616e+02
   4.6489246e+02   5.2625514e+02   5.5011596e+02   5.5512736e+02   6.2372063e+02
   4.6501777e+02   5.3102265e+02   5.7910416e+02   5.7914123e+02   6.2134359e+02
   4.6494596e+02   5.2711699e+02   5.3935678e+02   5.4317111e+02   6.2215187e+02
   4.6198475e+02   4.9861891e+02   5.4539523e+02   5.7434254e+02   6.7003972e+02
   4.3554535e+02   4.5927514e+02   5.2823831e+02   5.6186737e+02   6.4952761e+02
   4.2961943e+02   4.5577274e+02   5.3105046e+02   5.6550424e+02   6.6515370e+02
   4.3994663e+02   4.6208406e+02   5.1679060e+02   5.5036515e+02   6.3511605e+02
   4.6500074e+02   5.3034855e+02   5.9126669e+02   5.9342964e+02   6.2439292e+02
   4.6451333e+02   5.1811145e+02   5.5884959e+02   5.7473637e+02   6.3718522e+02
   4.0478501e+02   4.2208699e+02   4.6667980e+02   5.3124420e+02   6.2152622e+02
   4.6457526e+02   5.1924876e+02   5.6232536e+02   5.7792038e+02   6.3866055e+02
   4.5900089e+02   4.8809679e+02   5.3978454e+02   5.7137457e+02   6.8744460e+02
   4.6497157e+02   5.2791313e+02   5.3718239e+02   5.4023286e+02   6.2180208e+02
   4.2378148e+02   4.4702673e+02   4.8735727e+02   5.3517755e+02   6.2496860e+02
   4.1237493e+02   4.5163016e+02   5.3119537e+02   5.6594406e+02   7.4110763e+02
   4.5122126e+02   4.5219751e+02   4.6602052e+02   5.3111359e+02   6.2137501e+02
   4.2430445e+02   4.5358265e+02   5.3100398e+02   5.6558791e+02   6.7009338e+02
   4.6498896e+02   5.2985503e+02   5.5890780e+02   5.6028109e+02   6.2215034e+02
   4.6408276e+02   4.9031714e+02   4.9334373e+02   5.3200642e+02   6.2179497e+02
   4.1867017e+02   4.2365562e+02   4.6616657e+02   5.3117862e+02   6.2145253e+02
   4.6501293e+02   5.3081842e+02   5.5984986e+02   5.6011345e+02   6.2146340e+02
   4.6501519e+02   5.3092415e+02   6.1348425e+02   6.1733615e+02   6.2548787e+02
   4.4240397e+02   4.6474885e+02   5.3291978e+02   5.6710479e+02   6.9618451e+02
   4.2115975e+02   4.2752232e+02   4.6710798e+02   5.3129285e+02   6.2157649e+02
   4.6498767e+02   5.2983482e+02   5.6417191e+02   5.6573173e+02   6.2245947e+02
   4.5780232e+02   4.8445589e+02   5.2539172e+02   5.5516426e+02   6.3604508e+02
   4.6436993e+02   4.8845724e+02   4.9030172e+02   5.3155723e+02   6.2157816e+02
   4.5408282e+02   4.5611582e+02   4.6711518e+02   5.3117293e+02   6.2143272e+02
   4.4841469e+02   4.5482240e+02   4.7194184e+02   5.3168486e+02   6.2193510e+02
   4.1971967e+02   4.5226885e+02   5.2490644e+02   5.5866178e+02   6.4515191e+02
   4.3168461e+02   4.3956637e+02   4.7095683e+02   5.3176589e+02   6.2206646e+02
   4.5903768e+02   4.8819795e+02   5.3983445e+02   5.7140812e+02   6.8861726e+02
   4.6358016e+02   5.0779708e+02   5.4674997e+02   5.6938683e+02   6.4126074e+02
   4.6249139e+02   4.9936045e+02   5.2535723e+02   5.4998024e+02   6.2991804e+02
   4.4331725e+02   4.4976028e+02   4.7150989e+02   5.3172187e+02   6.2199603e+02
   4.3848964e+02   4.6146648e+02   5.2982498e+02   5.6356654e+02   6.5284243e+02
   4.2473092e+02   4.5368921e+02   5.2983479e+02   5.6414666e+02   6.5735275e+02
   4.0919964e+02   4.3429183e+02   4.7290361e+02   5.3211921e+02   6.2244068e+02
   4.2045665e+02   4.2358173e+02   4.6581185e+02   5.3113561e+02   6.2140496e+02
   3.9225114e+02   4.4920879e+02   5.0360705e+02   5.4170847e+02   6.2946742e+02
   4.6501758e+02   5.3101623e+02   6.1940779e+02   6.2377749e+02   6.2582914e+02
   4.6501341e+02   5.1857461e+02   5.1870601e+02   5.3115462e+02   6.2132334e+02
   4.6501782e+02   5.3102468e+02   6.2102013e+02   6.7551356e+02   7.3551353e+02
   4.2476618e+02   4.5299386e+02   5.1438235e+02   5.4891586e+02   6.3466382e+02
   4.2651442e+02   4.5436481e+02   5.3128193e+02   5.6588503e+02   6.8196593e+02
   4.3750976e+02   4.4749021e+02   4.7482640e+02   5.3226639e+02   6.2253333e+02
   4.5897354e+02   4.7873256e+02   4.9236475e+02   5.3429075e+02   6.2334506e+02
   4.6497937e+02   5.2943034e+02   5.5448293e+02   5.5622912e+02   6.2221074e+02
   4.1844434e+02   4.2152829e+02   4.6562514e+02   5.3111395e+02   6.2138104e+02
   4.4225798e+02   4.6459197e+02   5.3161669e+02   5.6547375e+02   6.5796193e+02
   4.0859433e+02   4.1526103e+02   4.6544181e+02   5.3109312e+02   6.2135851e+02
   4.4440923e+02   4.5089647e+02   4.7167010e+02   5.3172449e+02   6.2199381e+02
   4.6246540e+02   4.9918350e+02   5.2501032e+02   5.4972468e+02   6.2981111e+02
   4.6501692e+02   5.3098634e+02   6.0247074e+02   6.0288198e+02   6.2183518e+02
   4.5414687e+02   4.7717267e+02   5.1570378e+02   5.4773894e+02   6.3153177e+02
   4.1260945e+02   4.2670851e+02   4.6791456e+02   5.3140214e+02   6.2169717e+02
   4.6477793e+02   5.2165232e+02   5.3800394e+02   5.4692422e+02   6.2393544e+02
   4.0809090e+02   4.5129275e+02   5.2616351e+02   5.6004411e+02   6.4751762e+02
   4.6394519e+02   5.1107213e+02   5.5459942e+02   5.7717567e+02   6.4935348e+02
   4.6022990e+02   4.9151366e+02   5.3533299e+02   5.6421227e+02   6.4351653e+02
   4.6225826e+02   4.6944842e+02   4.7271571e+02   5.3125766e+02   6.2147496e+02
   4.6501374e+02   5.2615890e+02   5.2658520e+02   5.3144911e+02   6.2133471e+02
   4.6424874e+02   5.1225194e+02   5.3226608e+02   5.4896605e+02   6.2678894e+02
   4.1341500e+02   4.5169069e+02   5.3061503e+02   5.6522099e+02   6.6617001e+02
   4.3848737e+02   4.3902589e+02   4.6544898e+02   5.3108563e+02   6.2134857e+02
   4.5145319e+02   4.7430949e+02   5.3430157e+02   5.6756776e+02   6.6151440e+02
   4.1702669e+02   4.5170832e+02   5.2096570e+02   5.5476765e+02   6.4028442e+02
   4.0894952e+02   4.4995787e+02   5.0731145e+02   5.4390083e+02   6.3099044e+02
   4.2270215e+02   4.2355679e+02   4.6525999e+02   5.3107094e+02   6.2133325e+02
   4.6493347e+02   5.2797237e+02   5.6974922e+02   5.7425756e+02   6.2565057e+02
   4.1368491e+02   4.2915303e+02   4.6901589e+02   5.3154932e+02   6.2185416e+02
   4.6235613e+02   4.9696692e+02   5.1645729e+02   5.4304506e+02   6.2671328e+02
   4.4872444e+02   4.5310408e+02   4.6957550e+02   5.3143493e+02   6.2169987e+02
   4.2131388e+02   4.5276898e+02   5.3069188e+02   5.6525089e+02   6.6531573e+02
   4.5800439e+02   4.8494618e+02   5.2599973e+02   5.5565771e+02   6.3637456e+02
   4.3227929e+02   4.5708677e+02   5.2521109e+02   5.5869571e+02   6.4455772e+02
   4.0999110e+02   4.3835058e+02   4.7689542e+02   5.3279499e+02   6.2308345e+02
   4.5538772e+02   4.7979110e+02   5.2395506e+02   5.5476862e+02   6.3653334e+02
   4.0701131e+02   4.3546989e+02   4.7401748e+02   5.3229955e+02   6.2261815e+02
   4.6115042e+02   4.9217716e+02   5.1530325e+02   5.4385827e+02   6.2759116e+02
   4.5438935e+02   4.7855841e+02   5.3208109e+02   5.6396615e+02   6.4787144e+02
   4.6501071e+02   5.3074393e+02   6.1671585e+02   6.4575897e+02   7.0434046e+02
   4.6501671e+02   5.3098354e+02   5.6614521e+02   5.6622407e+02   6.2136205e+02
   4.6476680e+02   4.8378457e+02   4.8430873e+02   5.3115354e+02   6.2136887e+02
   4.6483556e+02   5.2417382e+02   5.4500145e+02   5.5185114e+02   6.2405968e+02
   4.3430967e+02   4.5844498e+02   5.2792022e+02   5.6156131e+02   6.4909418e+02
   4.5820829e+02   4.8146296e+02   5.0295465e+02   5.3830372e+02   6.2545048e+02
   4.3962500e+02   4.5945945e+02   4.9863519e+02   5.3871400e+02   6.2699138e+02
   4.6454120e+02   4.6540215e+02   4.6588527e+02   5.3104622e+02   6.2130513e+02
   4.2331204e+02   4.5328508e+02   5.3089944e+02   5.6547649e+02   6.6820724e+02
   4.2560044e+02   4.5402353e+02   5.3134468e+02   5.6598487e+02   7.0142525e+02
   4.6061381e+02   4.9129520e+02   5.1994293e+02   5.4802694e+02   6.3001901e+02
   4.2180989e+02   4.5289722e+02   5.3116632e+02   5.6583162e+02   6.9158860e+02
   4.5600420e+02   4.8084463e+02   5.2393031e+02   5.5452842e+02   6.3614496e+02
   4.6397620e+02   5.1140050e+02   5.5651244e+02   5.7967268e+02   6.5548688e+02
   4.0084321e+02   4.2791635e+02   4.6882133e+02   5.3152574e+02   6.2183088e+02
   4.6496609e+02   4.7759253e+02   4.7767215e+02   5.3105370e+02   6.2130976e+02
   4.5721423e+02   4.8375959e+02   5.3649648e+02   5.6827067e+02   6.5572518e+02
   4.3531989e+02   4.4740465e+02   4.7699635e+02   5.3265164e+02   6.2289142e+02
   4.6475170e+02   5.1838231e+02   5.2854542e+02   5.4034515e+02   6.2320697e+02
   4.6501584e+02   5.3089485e+02   5.4301931e+02   5.4316723e+02   6.2133532e+02
   4.6446743e+02   5.1534821e+02   5.3479521e+02   5.4909169e+02   6.2606660e+02
   4.3298975e+02   4.4962088e+02   4.8324366e+02   5.3398198e+02   6.2399679e+02
   4.2459335e+02   4.5368390e+02   5.3141616e+02   5.6609524e+02   7.2688737e+02
   4.3045545e+02   4.5108293e+02   4.9047180e+02   5.3599361e+02   6.2547395e+02
   4.6480354e+02   5.2420025e+02   5.7839571e+02   5.9252965e+02   6.4534134e+02
   4.2531550e+02   4.3533251e+02   4.7076033e+02   5.3177028e+02   6.2207845e+02
   4.6501421e+02   5.3088093e+02   6.1874356e+02   6.5117574e+02   6.7818441e+02
   4.6495877e+02   5.2879878e+02   5.9320018e+02   6.0249273e+02   6.3595274e+02
   4.5456771e+02   4.7846001e+02   5.2387145e+02   5.5494058e+02   6.3691100e+02
   4.6497394e+02   5.2935528e+02   5.6873008e+02   5.7113996e+02   6.2342321e+02
   4.6501606e+02   5.3095483e+02   5.8434410e+02   5.8453820e+02   6.2154180e+02
   4.6456316e+02   5.1905214e+02   5.6541800e+02   5.8256220e+02   6.4434320e+02
   4.6484084e+02   5.2518812e+02   5.8184228e+02   5.9568102e+02   6.4630015e+02
   4.6369625e+02   5.0892052e+02   5.5480720e+02   5.7986221e+02   6.8547503e+02
   4.6499580e+02   5.2812208e+02   5.3225797e+02   5.3513572e+02   6.2150063e+02
   4.6493920e+02   5.2815890e+02   5.7071123e+02   5.7501673e+02   6.2556767e+02
   4.4814014e+02   4.4840043e+02   4.6527217e+02   5.3106290e+02   6.2132360e+02
   4.1543927e+02   4.1631548e+02   4.6511023e+02   5.3105379e+02   6.2131433e+02
   4.5680181e+02   4.8089999e+02   5.1132390e+02   5.4366402e+02   6.2854292e+02
   4.5795673e+02   4.8545689e+02   5.3869597e+02   5.7074567e+02   6.8884539e+02
   4.6429936e+02   5.1255634e+02   5.3106589e+02   5.4749954e+02   6.2621171e+02
   4.3179944e+02   4.5690769e+02   5.2861469e+02   5.6247996e+02   6.5141222e+02
   4.5442009e+02   4.7800099e+02   5.2041826e+02   5.5170238e+02   6.3428148e+02
   4.5527356e+02   4.7826099e+02   5.1079629e+02   5.4376870e+02   6.2884647e+02
   4.0766118e+02   4.2998382e+02   4.6983834e+02   5.3166475e+02   6.2197704e+02
   4.6499714e+02   5.3021873e+02   6.0986967e+02   6.3333619e+02   6.7330809e+02
   4.6289839e+02   5.0341479e+02   5.4933821e+02   5.7676470e+02   6.9998092e+02
   4.5015687e+02   4.7246271e+02   5.2783356e+02   5.6001730e+02   6.4353742e+02
   4.6501272e+02   5.3082361e+02   6.1791897e+02   6.4919569e+02   7.2379917e+02
   4.6487520e+02   5.2615060e+02   5.8801367e+02   6.0494256e+02   6.8546599e+02
   4.1473779e+02   4.4462640e+02   4.8596008e+02   5.3485018e+02   6.2475956e+02
   4.6477507e+02   5.1808971e+02   5.2663643e+02   5.3876042e+02   6.2289564e+02
   4.3746122e+02   4.6067477e+02   5.2961224e+02   5.6337815e+02   6.5259880e+02
   4.4003477e+02   4.6256461e+02   5.2564985e+02   5.5875028e+02   6.4378112e+02
   4.6494598e+02   5.2836700e+02   5.9697497e+02   6.1654137e+02   7.2310977e+02
   4.5890137e+02   4.7276358e+02   4.8210433e+02   5.3236885e+02   6.2227100e+02
   4.5812281e+02   4.8470178e+02   5.2010951e+02   5.5000315e+02   6.3213846e+02
   4.4843157e+02   4.6820657e+02   5.0303965e+02   5.4020659e+02   6.2742502e+02
   4.3504692e+02   4.5378367e+02   4.9004776e+02   5.3574480e+02   6.2522556e+02
   4.0508696e+02   4.4320688e+02   4.8412594e+02   5.3438908e+02   6.2441694e+02
   4.2403121e+02   4.5345045e+02   5.2913858e+02   5.6332446e+02   6.5446829e+02
   3.8555098e+02   4.3489530e+02   4.7366672e+02   5.3224403e+02   6.2256532e+02
   4.6499510e+02   5.3014105e+02   6.0893696e+02   6.3166907e+02   6.6500737e+02
   4.3151710e+02   4.3859760e+02   4.7017650e+02   5.3166216e+02   6.2196109e+02
   4.6494855e+02   5.2844480e+02   5.9270494e+02   6.0345562e+02   6.3889084e+02
   4.2749528e+02   4.4670274e+02   4.8360287e+02   5.3416042e+02   6.2418333e+02
   4.6367115e+02   4.7212562e+02   4.7382431e+02   5.3118135e+02   6.2140816e+02
   4.0066549e+02   4.4109935e+02   4.8074081e+02   5.3358471e+02   6.2377190e+02
   3.9841699e+02   4.5074296e+02   5.1703376e+02   5.5126212e+02   6.3684954e+02
   4.3782796e+02   4.6101389e+02   5.3221612e+02   5.6656498e+02   6.8316903e+02
   4.5611053e+02   4.6137477e+02   4.7075168e+02   5.3139499e+02   6.2162803e+02
   4.6501212e+02   5.0195377e+02   5.0198840e+02   5.3106093e+02   6.2130935e+02
   4.3100763e+02   4.5496368e+02   5.0663003e+02   5.4322707e+02   6.3025875e+02
   4.6322159e+02   5.0530895e+02   5.4670853e+02   5.7143583e+02   6.4586310e+02
   4.4416007e+02   4.5329187e+02   4.7506618e+02   5.3217434e+02   6.2240461e+02
   4.6488444e+02   5.2617957e+02   5.5380224e+02   5.5906228e+02   6.2436278e+02
   4.4348653e+02   4.6571039e+02   5.3242408e+02   5.6637334e+02   6.6245960e+02
   4.6368440e+02   4.9994899e+02   5.0859033e+02   5.3592593e+02   6.2331779e+02
   4.2714233e+02   4.5462524e+02   5.3150551e+02   5.6614829e+02   7.1876081e+02
   4.2966544e+02   4.4292684e+02   4.7609528e+02   5.3257070e+02   6.2284600e+02
   4.2273683e+02   4.5307875e+02   5.2903872e+02   5.6322734e+02   6.5427358e+02
   4.2852106e+02   4.5524045e+02   5.3147433e+02   5.6606903e+02   6.9762968e+02
   4.1803336e+02   4.5159763e+02   5.1652257e+02   5.5078052e+02   6.3635364e+02
   4.6428954e+02   5.1312992e+02   5.3475099e+02   5.5087216e+02   6.2724463e+02
   4.6501320e+02   5.3084136e+02   5.9508226e+02   5.9587086e+02   6.2241193e+02
   4.3535044e+02   4.4008387e+02   4.6874415e+02   5.3145976e+02   6.2174814e+02
   4.6435540e+02   5.1555893e+02   5.5269262e+02   5.6953250e+02   6.3546969e+02
   4.6071719e+02   4.9343093e+02   5.4229293e+02   5.7270865e+02   6.7499684e+02
   4.6215922e+02   4.9946117e+02   5.4629121e+02   5.7512269e+02   7.2104398e+02
   3.8836796e+02   4.5078462e+02   5.1805515e+02   5.5214902e+02   6.3766367e+02
   4.6500927e+02   5.3054093e+02   5.4420281e+02   5.4470617e+02   6.2143087e+02
   4.4998258e+02   4.7242581e+02   5.3352513e+02   5.6688759e+02   6.5919353e+02
   4.3763922e+02   4.5240854e+02   4.8236209e+02   5.3367122e+02   6.2370153e+02
   4.1035739e+02   4.5151411e+02   5.3110311e+02   5.6583598e+02   7.1074996e+02
   4.4056117e+02   4.6317707e+02   5.3238278e+02   5.6658040e+02   6.7000847e+02
   4.6501356e+02   5.3085768e+02   6.1803458e+02   6.4271871e+02   6.5108049e+02
   4.1319826e+02   4.5145234e+02   5.2351720e+02   5.5728448e+02   6.4331080e+02
   4.6428085e+02   5.1365469e+02   5.3921563e+02   5.5523955e+02   6.2877420e+02
   4.6020840e+02   4.7086334e+02   4.7727603e+02   5.3169111e+02   6.2180279e+02
   4.5375782e+02   4.7767919e+02   5.3545441e+02   5.6842328e+02   6.6380089e+02
   4.2801378e+02   4.3385611e+02   4.6843220e+02   5.3145010e+02   6.2174266e+02
   4.6488026e+02   5.2631328e+02   5.8410402e+02   5.9613243e+02   6.4186655e+02
   4.6497773e+02   5.2948680e+02   5.8154601e+02   5.8475975e+02   6.2528446e+02
   4.6501790e+02   5.3103261e+02   6.2114082e+02   6.9143885e+02   7.3647753e+02
   4.5926311e+02   4.8875231e+02   5.3794505e+02   5.6859568e+02   6.5298307e+02
   4.6495488e+02   5.2867259e+02   5.9841170e+02   6.1812858e+02   6.7298472e+02
   3.8931941e+02   4.5121916e+02   5.2872603e+02   5.6296512e+02   6.5398181e+02
   4.3532370e+02   4.5871110e+02   5.1793851e+02   5.5159931e+02   6.3650020e+02
   4.5456320e+02   4.6388478e+02   4.7601813e+02   5.3194588e+02   6.2208634e+02
   4.2398261e+02   4.4938003e+02   4.9401298e+02   5.3730800e+02   6.2643534e+02
   4.6480060e+02   5.2412411e+02   5.7541851e+02   5.8808880e+02   6.3981387e+02
   4.0689526e+02   4.1380425e+02   4.6535742e+02   5.3108322e+02   6.2134757e+02
   3.8617595e+02   4.0809811e+02   4.6517498e+02   5.3106162e+02   6.2132355e+02
   4.1509279e+02   4.2251526e+02   4.6628546e+02   5.3119422e+02   6.2147003e+02
   4.4060487e+02   4.6320125e+02   5.3186941e+02   5.6592917e+02   6.6156108e+02
   4.3915332e+02   4.6204748e+02   5.3234148e+02   5.6663255e+02   6.7850457e+02
   4.6501788e+02   5.3102897e+02   6.2096122e+02   6.3987976e+02   6.4047990e+02
   4.6401095e+02   5.1139182e+02   5.4617750e+02   5.6542760e+02   6.3535422e+02
   4.6499170e+02   5.2999681e+02   5.9442615e+02   5.9864953e+02   6.2737444e+02
   4.6501796e+02   5.3102935e+02   6.2109597e+02   6.8391526e+02   7.4172125e+02
   4.6271570e+02   5.0147162e+02   5.3312370e+02   5.5703297e+02   6.3368390e+02
   4.2803759e+02   4.5471375e+02   5.2207800e+02   5.5567895e+02   6.4102519e+02
   4.4923662e+02   4.6768096e+02   4.9668183e+02   5.3726560e+02   6.2564774e+02
   4.4420402e+02   4.4628141e+02   4.6695020e+02   5.3121929e+02   6.2149002e+02
   4.2623768e+02   4.5134903e+02   4.9889350e+02   5.3924395e+02   6.2768517e+02
   4.4863081e+02   4.4880907e+02   4.6519282e+02   5.3105627e+02   6.2131635e+02
   4.3066960e+02   4.5625425e+02   5.2814886e+02   5.6197920e+02   6.5043123e+02
   4.6412510e+02   5.1295105e+02   5.5957547e+02   5.8256116e+02   6.6590544e+02
   4.6500711e+02   5.3060341e+02   6.1463832e+02   6.4089602e+02   6.7001437e+02
   4.1317928e+02   4.1914362e+02   4.6570159e+02   5.3112383e+02   6.2139241e+02
   4.5104180e+02   4.7342095e+02   5.2442737e+02   5.5630462e+02   6.3904786e+02
   4.5827867e+02   4.6666254e+02   4.7456144e+02   5.3160993e+02   6.2177793e+02
   4.6487278e+02   5.1838030e+02   5.2301734e+02   5.3515143e+02   6.2211263e+02
   4.4785966e+02   4.6959581e+02   5.2200289e+02   5.5439373e+02   6.3776384e+02
   4.5268887e+02   4.5648628e+02   4.6899670e+02   5.3132801e+02   6.2158409e+02
   3.8024267e+02   4.4301823e+02   4.8395242e+02   5.3434838e+02   6.2438675e+02
   4.1801748e+02   4.5161889e+02   5.1688931e+02   5.5109383e+02   6.3663176e+02
   4.5794386e+02   4.8529625e+02   5.3487687e+02   5.6574414e+02   6.4841874e+02
   4.5398851e+02   4.7792821e+02   5.3194262e+02   5.6392499e+02   6.4802133e+02
   4.6501098e+02   5.3075669e+02   6.1553099e+02   6.3309261e+02   6.4239372e+02
   4.3098348e+02   4.5650805e+02   5.3123016e+02   5.6567713e+02   6.6659872e+02
   4.4326861e+02   4.6552212e+02   5.3289502e+02   5.6699148e+02   6.7414258e+02
   4.2094885e+02   4.5155716e+02   5.1002986e+02   5.4567580e+02   6.3221225e+02
   4.6501701e+02   5.3099675e+02   6.1623797e+02   6.1866802e+02   6.2392162e+02
   4.0918109e+02   4.5075807e+02   5.1481606e+02   5.4938287e+02   6.3520311e+02
   4.4407407e+02   4.6478042e+02   5.0778766e+02   5.4332299e+02   6.2968770e+02
   4.1699984e+02   4.2351980e+02   4.6636209e+02   5.3120268e+02   6.2147934e+02
   3.8001960e+02   4.5123978e+02   5.2963455e+02   5.6405094e+02   6.5785711e+02
   4.6445880e+02   5.0794299e+02   5.1385936e+02   5.3529826e+02   6.2270891e+02
   4.6490022e+02   5.2691169e+02   5.8047851e+02   5.8915725e+02   6.3351334e+02
   4.1761263e+02   4.3663783e+02   4.7415660e+02   5.3231108e+02   6.2262434e+02
   4.6494719e+02   5.2842544e+02   5.7384388e+02   5.7806561e+02   6.2584862e+02
   4.6205505e+02   4.9680097e+02   5.2170095e+02   5.4762395e+02   6.2904816e+02
   4.6201110e+02   4.9790750e+02   5.3152218e+02   5.5705643e+02   6.3466521e+02
   4.3486172e+02   4.5889632e+02   5.3132646e+02   5.6561949e+02   6.6305573e+02
   4.6153366e+02   4.9647737e+02   5.4064616e+02   5.6886893e+02   6.4828323e+02
   4.6403279e+02   4.9226946e+02   4.9589507e+02   5.3232659e+02   6.2192892e+02
   4.6490541e+02   5.2706022e+02   5.9122699e+02   6.0870064e+02   6.7205628e+02
   4.4389985e+02   4.4754598e+02   4.6847987e+02   5.3137530e+02   6.2165185e+02
   4.6500960e+02   5.3069749e+02   6.1603948e+02   6.4421644e+02   7.0447721e+02
   4.5348657e+02   4.6412701e+02   4.7800511e+02   5.3225001e+02   6.2233245e+02
   4.5411745e+02   4.7723024e+02   5.1672616e+02   5.4857621e+02   6.3210420e+02
   4.4157002e+02   4.4640070e+02   4.6955342e+02   5.3151296e+02   6.2179520e+02
   4.3510738e+02   4.5844381e+02   5.1594496e+02   5.4990282e+02   6.3506716e+02
   4.1244652e+02   4.5150745e+02   5.2660385e+02   5.6051272e+02   6.4833260e+02
   4.4495247e+02   4.6696967e+02   5.2863027e+02   5.6161704e+02   6.4721498e+02
   4.6500936e+02   5.3069419e+02   6.1102055e+02   6.1990113e+02   6.3150228e+02
   4.3722352e+02   4.5483178e+02   4.8860771e+02   5.3525380e+02   6.2484815e+02
   4.6487445e+02   5.2613806e+02   5.8569027e+02   5.9966393e+02   6.4803837e+02
   4.6495536e+02   5.2800362e+02   5.4362632e+02   5.4664660e+02   6.2219435e+02
   4.6499815e+02   5.3012474e+02   5.5040060e+02   5.5136778e+02   6.2168801e+02
   4.6501778e+02   5.3102618e+02   6.2093234e+02   6.4248458e+02   6.4319643e+02
   4.6419157e+02   4.8301329e+02   4.8472388e+02   5.3140109e+02   6.2152056e+02
   4.5982965e+02   4.9043039e+02   5.3886579e+02   5.6920438e+02   6.5341868e+02
   3.9294477e+02   4.3102861e+02   4.7066266e+02   5.3178335e+02   6.2210154e+02
   4.3095901e+02   4.5457858e+02   5.0422783e+02   5.4181425e+02   6.2929884e+02
   5.8569271e+02   5.8013582e+02   5.5585904e+02   5.2529646e+02   4.5111182e+02
   5.7809730e+02   5.5164360e+02   5.0603168e+02   4.6437077e+02   4.1903385e+02
   6.7742373e+02   6.5132638e+02   5.6230899e+02   5.2817142e+02   4.5119903e+02
   5.8500847e+02   5.6277761e+02   5.1483133e+02   4.6429439e+02   3.9342094e+02
   5.7636222e+02   5.6593444e+02   5.4999250e+02   5.2419059e+02   4.5108631e+02
   5.6908656e+02   5.3614877e+02   4.8252381e+02   4.6549989e+02   4.3669144e+02
   5.6633255e+02   5.3172386e+02   4.5597938e+02   4.2998854e+02   3.8396947e+02
   6.6285097e+02   6.2131327e+02   5.3172720e+02   4.7059105e+02   4.3090732e+02
   5.7163882e+02   5.4004422e+02   4.8859722e+02   4.5993237e+02   4.1694398e+02
   6.0432573e+02   5.8747909e+02   5.2619909e+02   4.6661512e+02   4.2209749e+02
   6.0278386e+02   5.9071925e+02   5.3754290e+02   5.0220424e+02   4.4899410e+02
   5.6639960e+02   5.3181663e+02   4.5669688e+02   4.3138815e+02   4.0296326e+02
   6.4532353e+02   6.1657660e+02   5.3087112e+02   4.6622502e+02   4.1975031e+02
   5.6610479e+02   5.3141617e+02   4.5985786e+02   4.5631726e+02   4.4756745e+02
   5.6782383e+02   5.3414872e+02   4.7859711e+02   4.6749659e+02   4.4196005e+02
   5.8336839e+02   5.6023270e+02   5.1319738e+02   4.6458235e+02   4.1349657e+02
   5.6888723e+02   5.3543931e+02   4.7519691e+02   4.5207756e+02   3.8017143e+02
   5.7559099e+02   5.7033850e+02   5.5848830e+02   5.2853913e+02   4.5121336e+02
   6.5928180e+02   6.4816398e+02   5.6207276e+02   5.2797606e+02   4.5119324e+02
   6.1164772e+02   6.0757796e+02   5.5956418e+02   5.2622022e+02   4.5113897e+02
   6.0995194e+02   5.9198445e+02   5.2723119e+02   4.6506602e+02   4.0799295e+02
   5.7335835e+02   5.5573484e+02   5.3903828e+02   5.1950239e+02   4.5094544e+02
   6.3550784e+02   6.1103987e+02   5.3031117e+02   4.6500081e+02   3.8506846e+02
   6.2655185e+02   6.0454479e+02   5.2968354e+02   4.6537111e+02   4.1281538e+02
   5.8556557e+02   5.7250555e+02   5.3880137e+02   5.1110145e+02   4.5029930e+02
   6.1502723e+02   5.9712049e+02   5.3040225e+02   4.7778104e+02   4.3888162e+02
   5.6688725e+02   5.3249477e+02   4.6173628e+02   4.4045799e+02   4.2062048e+02
   5.7389259e+02   5.5832635e+02   5.4255582e+02   5.2129127e+02   4.5100217e+02
   6.2965603e+02   6.2694787e+02   5.6259204e+02   5.2850452e+02   4.5120876e+02
   5.8783138e+02   5.8043303e+02   5.5140647e+02   5.2164676e+02   4.5097331e+02
   6.1302542e+02   6.1190634e+02   5.6431735e+02   5.2997138e+02   4.5124862e+02
   5.9808445e+02   5.8075299e+02   5.2374736e+02   4.6478647e+02   3.8384542e+02
   6.7518258e+02   6.7065981e+02   5.6581498e+02   5.3107506e+02   4.5127621e+02
   5.6794072e+02   5.3428159e+02   4.7786672e+02   4.6565664e+02   4.4038715e+02
   5.7960951e+02   5.5443251e+02   5.0902720e+02   4.6627205e+02   4.2495788e+02
   5.9356719e+02   5.8411006e+02   5.4462238e+02   5.1406629e+02   4.5052982e+02
   5.6619240e+02   5.3153457e+02   4.5572266e+02   4.4112849e+02   4.3532664e+02
   5.6963137e+02   5.3664137e+02   4.7952086e+02   4.5540926e+02   4.1438953e+02
   6.0560692e+02   5.9054103e+02   5.3062541e+02   4.8464180e+02   4.4347509e+02
   5.7667907e+02   5.4988093e+02   5.0590562e+02   4.7037177e+02   4.3345223e+02
   6.4775987e+02   6.4283198e+02   5.6286256e+02   5.2866392e+02   4.5121314e+02
   5.6870316e+02   5.5022338e+02   5.4354244e+02   5.2659033e+02   4.5118552e+02
   5.6594741e+02   5.3120044e+02   4.7262890e+02   4.7247202e+02   4.5115271e+02
   5.6605749e+02   5.3134622e+02   4.5291396e+02   4.2395367e+02   4.1508777e+02
   5.6615644e+02   5.3148234e+02   4.5407644e+02   4.2680241e+02   4.1314343e+02
   5.9986522e+02   5.8283922e+02   5.2455618e+02   4.6538503e+02   4.1497786e+02
   5.6600309e+02   5.3360096e+02   5.3211909e+02   5.2972300e+02   4.5127292e+02
   6.0984322e+02   6.0279931e+02   5.5370856e+02   5.2097113e+02   4.5093455e+02
   5.6663470e+02   5.3214694e+02   4.6054203e+02   4.4379161e+02   4.3128800e+02
   6.6220711e+02   6.2600564e+02   5.3785488e+02   4.9533701e+02   4.4742822e+02
   5.8887973e+02   5.6871959e+02   5.1836537e+02   4.6452410e+02   3.8380599e+02
   6.9987133e+02   6.2131168e+02   5.3116500e+02   4.6610886e+02   4.1906924e+02
   6.1453896e+02   6.1451843e+02   5.6589507e+02   5.3114171e+02   4.5127767e+02
   5.7011618e+02   5.3742995e+02   4.8178249e+02   4.5656188e+02   4.1268234e+02
   6.6618501e+02   6.2391987e+02   5.3445796e+02   4.8450387e+02   4.4331023e+02
   5.6657955e+02   5.3206966e+02   4.5957882e+02   4.4129414e+02   4.2905664e+02
   5.6906973e+02   5.3574696e+02   4.7665566e+02   4.5382121e+02   4.1676166e+02
   5.6867557e+02   5.3511092e+02   4.7394965e+02   4.5116807e+02   3.8290781e+02
   6.7622840e+02   6.3212276e+02   5.4592611e+02   5.1030535e+02   4.5014248e+02
   5.6592912e+02   5.3116995e+02   4.5143859e+02   4.4398383e+02   4.4380519e+02
   5.6621138e+02   5.3156087e+02   4.5561173e+02   4.3863812e+02   4.3243202e+02
   6.5133862e+02   6.2265292e+02   5.3594901e+02   4.9019382e+02   4.4579532e+02
   5.7370553e+02   5.6257362e+02   5.5039525e+02   5.2561920e+02   4.5113623e+02
   5.8096509e+02   5.7503325e+02   5.5609631e+02   5.2629193e+02   4.5114599e+02
   5.7561204e+02   5.4749194e+02   5.0203299e+02   4.6603481e+02   4.2715069e+02
   6.2213907e+02   6.0176921e+02   5.2996559e+02   4.7047632e+02   4.3080992e+02
   5.7446554e+02   5.4506013e+02   4.9760629e+02   4.6176052e+02   3.8041515e+02
   5.6729786e+02   5.3627033e+02   5.2025752e+02   5.1539318e+02   4.5108000e+02
   5.6626808e+02   5.3163917e+02   4.5804993e+02   4.4773553e+02   4.4004987e+02
   6.6276908e+02   6.5854707e+02   5.6526525e+02   5.3063292e+02   4.5126535e+02
   5.6601786e+02   5.3129305e+02   4.5282460e+02   4.3593333e+02   4.3363000e+02
   5.7698331e+02   5.5557760e+02   5.2404486e+02   5.0212150e+02   4.4932332e+02
   5.6620698e+02   5.3155312e+02   4.5477003e+02   4.2976428e+02   4.1924402e+02
   5.6622962e+02   5.3158417e+02   4.5501041e+02   4.2992033e+02   4.1825130e+02
   5.6620142e+02   5.3154369e+02   4.5454723e+02   4.2711953e+02   4.0413786e+02
   5.6692627e+02   5.3254785e+02   4.6182612e+02   4.3952093e+02   4.1450886e+02
   5.6642777e+02   5.3185656e+02   4.5706148e+02   4.3253424e+02   4.1266564e+02
   5.6602981e+02   5.4334833e+02   5.4299567e+02   5.3089016e+02   4.5127451e+02
   6.3262106e+02   6.1187729e+02   5.3373134e+02   4.8444388e+02   4.4329439e+02
   6.3393718e+02   6.1016617e+02   5.3040997e+02   4.6648923e+02   4.2106093e+02
   5.8010061e+02   5.7935926e+02   5.6479158e+02   5.3069916e+02   4.5126717e+02
   5.9549414e+02   5.7825418e+02   5.2366166e+02   4.7011040e+02   4.3061306e+02
   5.7437049e+02   5.7350055e+02   5.6476915e+02   5.3083980e+02   4.5127075e+02
   5.6623893e+02   5.3159505e+02   4.5495807e+02   4.2790367e+02   3.8156366e+02
   5.6607422e+02   5.3137191e+02   4.5764179e+02   4.5337001e+02   4.4682471e+02
   5.6675908e+02   5.3319734e+02   5.0149485e+02   4.9855081e+02   4.5071877e+02
   5.7048066e+02   5.4350584e+02   5.1984323e+02   5.0812354e+02   4.5043543e+02
   6.6963378e+02   6.6614190e+02   5.6573730e+02   5.3101297e+02   4.5127473e+02
   5.6595182e+02   5.3120193e+02   4.5728938e+02   4.5651149e+02   4.5047933e+02
   5.6615926e+02   5.3249712e+02   5.2304362e+02   5.2177548e+02   4.5125357e+02
   6.2043200e+02   6.0038489e+02   5.2959355e+02   4.6945320e+02   4.2914477e+02
   5.6656419e+02   5.3204540e+02   4.5847334e+02   4.3497245e+02   4.1456961e+02
   5.9733756e+02   5.8070021e+02   5.2500270e+02   4.7250956e+02   4.3383778e+02
   6.6571267e+02   6.2095428e+02   5.3120728e+02   4.6666735e+02   4.2171844e+02
   5.9660866e+02   5.7935632e+02   5.2371607e+02   4.6794523e+02   4.2645847e+02
   6.0484414e+02   5.9805548e+02   5.5239458e+02   5.2007062e+02   4.5089252e+02
   5.9733310e+02   5.9660822e+02   5.6458029e+02   5.3029643e+02   4.5125696e+02
   5.8024737e+02   5.6055261e+02   5.2508027e+02   4.9893263e+02   4.4863078e+02
   5.6595099e+02   5.3120030e+02   4.5166595e+02   4.2781362e+02   4.2690631e+02
   5.6629421e+02   5.3167499e+02   4.5737908e+02   4.4380818e+02   4.3626061e+02
   5.6891107e+02   5.3550767e+02   4.7599091e+02   4.5382816e+02   4.1982456e+02
   5.6609420e+02   5.3156374e+02   4.9715853e+02   4.9649991e+02   4.5113085e+02
   5.6600078e+02   5.3126794e+02   4.5220871e+02   4.2055183e+02   4.1321209e+02
   6.2312572e+02   6.2309353e+02   5.6588258e+02   5.3113121e+02   4.5127759e+02
   5.6699959e+02   5.3783034e+02   5.2962544e+02   5.2348512e+02   4.5119831e+02
   5.8576797e+02   5.7035726e+02   5.3235259e+02   5.0343380e+02   4.4931786e+02
   5.6730987e+02   5.3309642e+02   4.6593265e+02   4.4700417e+02   4.2625117e+02
   5.7371463e+02   5.4381224e+02   4.9600557e+02   4.6254741e+02   4.1960439e+02
   6.0944500e+02   6.0746010e+02   5.6286578e+02   5.2890954e+02   4.5122034e+02
   6.2592844e+02   6.0446078e+02   5.3012940e+02   4.6893539e+02   4.2814213e+02
   5.7690655e+02   5.4940672e+02   5.0337020e+02   4.6291310e+02   3.9830746e+02
   6.5781283e+02   6.5419269e+02   5.6495918e+02   5.3038596e+02   4.5125928e+02
   7.0621171e+02   6.2126950e+02   5.3109961e+02   4.6555300e+02   4.1459134e+02
   5.6600036e+02   5.3126804e+02   4.5227238e+02   4.2521022e+02   4.2175943e+02
   5.8536765e+02   5.7515728e+02   5.4591514e+02   5.1785630e+02   4.5079705e+02
   5.6713477e+02   5.3284058e+02   4.6367153e+02   4.4204887e+02   4.1692694e+02
   5.6711504e+02   5.3282599e+02   4.6544156e+02   4.4930003e+02   4.3168659e+02
   5.6592413e+02   5.3116301e+02   4.5128192e+02   4.0579188e+02   4.0562140e+02
   5.7979502e+02   5.6262644e+02   5.3273861e+02   5.0873859e+02   4.5012072e+02
   5.6756656e+02   5.3345198e+02   4.6671908e+02   4.4460608e+02   4.0206211e+02
   5.6593870e+02   5.3118314e+02   4.5149180e+02   4.2833527e+02   4.2787046e+02
   5.8843916e+02   5.7778953e+02   5.4337966e+02   5.1442558e+02   4.5056970e+02
   5.6833185e+02   5.3502817e+02   4.8143151e+02   4.6843237e+02   4.4102384e+02
   6.3850325e+02   6.3570194e+02   5.6336135e+02   5.2910178e+02   4.5122539e+02
   5.6594144e+02   5.3118712e+02   4.5262000e+02   4.5002409e+02   4.4862783e+02
   6.1491060e+02   6.0572505e+02   5.5066730e+02   5.1754194e+02   4.5075448e+02
   5.6652444e+02   5.3205275e+02   4.6966842e+02   4.6484874e+02   4.4653388e+02
   6.6809818e+02   6.2085972e+02   5.3102930e+02   4.6515552e+02   4.0733038e+02
   5.6596966e+02   5.3122789e+02   4.6120175e+02   4.6048367e+02   4.5054752e+02
   5.7969482e+02   5.7873396e+02   5.6445829e+02   5.3057114e+02   4.5126409e+02
   5.8419367e+02   5.6185404e+02   5.1480929e+02   4.6727552e+02   4.2608639e+02
   5.6768374e+02   5.3363990e+02   4.6860987e+02   4.4919794e+02   4.2496608e+02
   5.6752713e+02   5.3340565e+02   4.6715031e+02   4.4702539e+02   4.2262159e+02
   5.6661523e+02   5.3212218e+02   4.6152112e+02   4.4813640e+02   4.3595030e+02
   5.6952581e+02   5.3987652e+02   5.1041440e+02   5.0021146e+02   4.4981340e+02
   5.6759664e+02   5.3352865e+02   4.6902853e+02   4.5179491e+02   4.2998080e+02
   6.3392803e+02   6.1782094e+02   5.4249134e+02   5.0576941e+02   4.4955293e+02
   5.9593743e+02   5.7842520e+02   5.2315033e+02   4.6665804e+02   4.2270078e+02
   5.9205411e+02   5.7375110e+02   5.2169906e+02   4.6957960e+02   4.2990827e+02
   5.8293074e+02   5.6555961e+02   5.2915486e+02   5.0159681e+02   4.4905586e+02
   5.7900212e+02   5.6250352e+02   5.3530292e+02   5.1186334e+02   4.5043168e+02
   5.8454021e+02   5.6204346e+02   5.1436195e+02   4.6430384e+02   4.0318287e+02
   5.9675753e+02   5.9662861e+02   5.6568816e+02   5.3101363e+02   4.5127478e+02
   5.7943442e+02   5.5534930e+02   5.1223620e+02   4.7573590e+02   4.3832191e+02
   5.6969556e+02   5.3672576e+02   4.7956530e+02   4.5493763e+02   3.9205376e+02
   5.9724440e+02   5.8210445e+02   5.2835720e+02   4.8470689e+02   4.4357841e+02
   6.1442112e+02   6.0910360e+02   5.5770938e+02   5.2449523e+02   4.5107946e+02
   5.9117361e+02   5.8592895e+02   5.5530298e+02   5.2408154e+02   4.5106746e+02
   5.8752726e+02   5.7886088e+02   5.4860818e+02   5.1947820e+02   4.5087536e+02
   5.6597780e+02   5.3123629e+02   4.5192883e+02   4.1833725e+02   4.1153710e+02
   6.5202912e+02   6.2946267e+02   5.4620526e+02   5.1080257e+02   4.5019726e+02
   6.3109951e+02   6.2666463e+02   5.6045898e+02   5.2667961e+02   4.5115351e+02
   6.2826669e+02   6.0951635e+02   5.3515480e+02   4.9018888e+02   4.4580834e+02
   5.8450417e+02   5.6907321e+02   5.3328693e+02   5.0561318e+02   4.4966259e+02
   5.6839887e+02   5.3746430e+02   5.0943455e+02   5.0208791e+02   4.5027054e+02
   5.9662089e+02   5.9660884e+02   5.6590163e+02   5.3114860e+02   4.5127797e+02
   5.9142741e+02   5.7531532e+02   5.2702013e+02   4.8790313e+02   4.4511584e+02
   6.3782249e+02   6.1252392e+02   5.3043744e+02   4.6504603e+02   4.0169190e+02
   6.5100977e+02   6.1990326e+02   5.3239885e+02   4.7558837e+02   4.3689552e+02
   6.3874699e+02   6.1818426e+02   5.3758093e+02   4.9555453e+02   4.4749124e+02
   5.8694787e+02   5.6582324e+02   5.1673619e+02   4.6458109e+02   4.0815397e+02
   6.1641274e+02   6.0008102e+02   5.3470168e+02   4.9200243e+02   4.4646412e+02
   5.6701437e+02   5.3267980e+02   4.6419389e+02   4.4728513e+02   4.3046376e+02
   6.1420463e+02   5.9962166e+02   5.3763363e+02   4.9940072e+02   4.4842082e+02
   5.8400349e+02   5.6601778e+02   5.2645804e+02   4.9621010e+02   4.4793198e+02
   6.3247949e+02   6.0896694e+02   5.3012372e+02   4.6500499e+02   3.9370003e+02
   5.6774866e+02   5.3400414e+02   4.7776500e+02   4.6680959e+02   4.4180609e+02
   6.0400815e+02   6.0240465e+02   5.6311733e+02   5.2918344e+02   4.5122771e+02
   5.6593341e+02   5.3117572e+02   4.5140066e+02   4.2152047e+02   4.2098573e+02
   5.6637142e+02   5.3178252e+02   4.5921446e+02   4.4787757e+02   4.3872919e+02
   5.9343945e+02   5.8084454e+02   5.3615932e+02   5.0383860e+02   4.4931479e+02
   5.6595937e+02   5.6164871e+02   5.6160742e+02   5.3115582e+02   4.5127810e+02
   5.8249885e+02   5.6923113e+02   5.4027944e+02   5.1412718e+02   4.5057508e+02
   5.9437936e+02   5.7648879e+02   5.2236319e+02   4.6662327e+02   4.2270051e+02
   5.7613194e+02   5.5592952e+02   5.2899823e+02   5.0863135e+02   4.5019427e+02
   5.6668814e+02   5.3770592e+02   5.3203967e+02   5.2593375e+02   4.5122809e+02
   6.5790419e+02   6.1999326e+02   5.3097870e+02   4.6518858e+02   4.0855685e+02
   6.2465948e+02   6.0719010e+02   5.3621271e+02   4.9386064e+02   4.4703092e+02
   5.9621487e+02   5.8239003e+02   5.3188882e+02   4.9464027e+02   4.4734806e+02
   5.6766624e+02   5.3370695e+02   4.7265065e+02   4.5918111e+02   4.3684448e+02
   5.6752099e+02   5.3344310e+02   4.6998008e+02   4.5522128e+02   4.3426256e+02
   6.0780465e+02   5.9223580e+02   5.3075949e+02   4.8368814e+02   4.4296048e+02
   6.4878683e+02   6.2473959e+02   5.4055551e+02   5.0170000e+02   4.4885823e+02
   5.6717714e+02   5.3290930e+02   4.6520489e+02   4.4722686e+02   4.2840619e+02
   5.7176320e+02   5.4125095e+02   4.9575085e+02   4.7218338e+02   4.3835130e+02
   5.6593584e+02   5.3117901e+02   4.5153018e+02   4.3945336e+02   4.3913529e+02
   6.3282848e+02   6.0943592e+02   5.3038733e+02   4.6684808e+02   4.2249608e+02
   6.4938926e+02   6.3909400e+02   5.5894219e+02   5.2516216e+02   4.5110265e+02
   5.6592479e+02   5.3116401e+02   4.5130797e+02   4.4334906e+02   4.4331575e+02
   5.6843471e+02   5.3474967e+02   4.7273559e+02   4.5073275e+02   4.1440876e+02
   7.4574570e+02   6.2234730e+02   5.3202879e+02   4.7231042e+02   4.3327047e+02
   6.5633730e+02   6.2113417e+02   5.3240038e+02   4.7516380e+02   4.3648262e+02
   5.8198306e+02   5.5809213e+02   5.1168594e+02   4.6482863e+02   4.1739231e+02
   5.7845048e+02   5.5213757e+02   5.0627305e+02   4.6335402e+02   3.9394285e+02
   6.5637408e+02   6.2561703e+02   5.3854732e+02   4.9715480e+02   4.4788780e+02
   6.2015793e+02   6.1189892e+02   5.5297690e+02   5.1969535e+02   4.5087150e+02
   6.3515138e+02   6.1457319e+02   5.3525386e+02   4.8935438e+02   4.4548586e+02
   6.8919488e+02   6.2569458e+02   5.3640312e+02   4.9120641e+02   4.4615695e+02
   7.7995091e+02   7.3300550e+02   5.6590399e+02   5.3114654e+02   4.5127788e+02
   5.6592410e+02   5.3116679e+02   5.2989951e+02   5.2989545e+02   4.5127823e+02
   5.6653981e+02   5.3201073e+02   4.5813570e+02   4.3385636e+02   4.0681576e+02
   6.3527955e+02   6.2381204e+02   5.5126250e+02   5.1735740e+02   4.5074077e+02
   5.6623115e+02   5.3158799e+02   4.5561721e+02   4.3679648e+02   4.2998209e+02
   5.6748080e+02   5.3941205e+02   5.2959664e+02   5.2210579e+02   4.5116062e+02
   5.6706153e+02   5.3275001e+02   4.6506328e+02   4.4915969e+02   4.3207976e+02
   5.8328542e+02   5.8288464e+02   5.6528164e+02   5.3086404e+02   4.5127111e+02
   5.7808507e+02   5.5150838e+02   5.0565984e+02   4.6336396e+02   4.0626673e+02
   5.9894848e+02   5.8195233e+02   5.2447621e+02   4.6687076e+02   4.2325878e+02
   5.6734238e+02   5.3313070e+02   4.6503847e+02   4.4273308e+02   3.9140022e+02
   5.6980841e+02   5.5187219e+02   5.4288857e+02   5.2508194e+02   4.5114426e+02
   5.7160636e+02   5.4101009e+02   4.9556193e+02   4.7260568e+02   4.3884555e+02
   5.9273995e+02   5.8805818e+02   5.5641532e+02   5.2474772e+02   4.5109090e+02
   6.2098447e+02   6.0169929e+02   5.3113828e+02   4.7754868e+02   4.3866650e+02
   5.6668424e+02   5.3282002e+02   4.9508182e+02   4.9209594e+02   4.5045259e+02
   5.6886273e+02   5.4370483e+02   5.3118356e+02   5.2015288e+02   4.5106873e+02
   6.0558057e+02   6.0158578e+02   5.5874944e+02   5.2573941e+02   4.5112322e+02
   6.2933978e+02   6.0665458e+02   5.2988576e+02   4.6498839e+02   3.8009608e+02
   5.6594773e+02   5.4596684e+02   5.4590322e+02   5.3111755e+02   4.5127755e+02
   5.6732732e+02   5.3315465e+02   4.6867640e+02   4.5466305e+02   4.3516607e+02
   6.1319660e+02   6.0089582e+02   5.4287428e+02   5.0828666e+02   4.4991359e+02
   5.6664131e+02   5.3215072e+02   4.5908520e+02   4.3514202e+02   3.9663404e+02
   5.6607572e+02   5.3137274e+02   4.5537344e+02   4.4773461e+02   4.4324416e+02
   5.6606601e+02   5.3135908e+02   4.5317027e+02   4.2917459e+02   4.2450842e+02
   5.9195172e+02   5.7324362e+02   5.2088519e+02   4.6625116e+02   4.2153711e+02
   5.9452653e+02   5.8321273e+02   5.3935156e+02   5.0771798e+02   4.4987379e+02
   5.6632866e+02   5.6403986e+02   5.6359771e+02   5.3112240e+02   4.5127742e+02
   5.7525477e+02   5.4659052e+02   5.0015406e+02   4.6337758e+02   4.1913433e+02
   5.6684156e+02   5.3334671e+02   5.0050591e+02   4.9720838e+02   4.5060871e+02
   5.7011200e+02   5.3750253e+02   4.8269663e+02   4.5863527e+02   4.2321589e+02
   5.6727972e+02   5.3304828e+02   4.6511918e+02   4.4453098e+02   4.2139844e+02
   5.7792463e+02   5.7778399e+02   5.6572010e+02   5.3108955e+02   4.5127663e+02
   6.3102570e+02   6.0793716e+02   5.3004021e+02   4.6516090e+02   4.0844640e+02
   5.6595356e+02   5.3120308e+02   4.5163272e+02   4.1414984e+02   4.0719207e+02
   5.8184534e+02   5.6830735e+02   5.4007139e+02   5.1428927e+02   4.5059131e+02
   5.7966385e+02   5.5650198e+02   5.1479634e+02   4.8115132e+02   4.4225203e+02
   5.6600325e+02   5.3127223e+02   4.5320422e+02   4.4379518e+02   4.4158943e+02
   5.6599716e+02   5.3126235e+02   4.5214019e+02   4.1773115e+02   3.8536941e+02
   5.6642094e+02   5.3276947e+02   5.1258337e+02   5.1092313e+02   4.5114583e+02
   5.6595966e+02   5.3121141e+02   4.5170651e+02   4.1405932e+02   4.0259262e+02
   5.6778211e+02   5.3376471e+02   4.6820778e+02   4.4612284e+02   3.8064317e+02
   5.6614951e+02   5.3147467e+02   4.5428512e+02   4.3187490e+02   4.2563779e+02
   5.6695448e+02   5.3259684e+02   4.6401681e+02   4.4805336e+02   4.3203283e+02
   6.4254858e+02   6.2455116e+02   5.4490580e+02   5.0913659e+02   4.5000839e+02
   5.7233779e+02   5.4130094e+02   4.9139552e+02   4.6112646e+02   4.1881760e+02
   5.8114717e+02   5.7133456e+02   5.4860192e+02   5.2144988e+02   4.5097540e+02
   5.7311511e+02   5.4261113e+02   4.9353054e+02   4.6076593e+02   3.9852947e+02
   5.9055336e+02   5.7593701e+02   5.3152397e+02   4.9830287e+02   4.4829225e+02
   6.0593183e+02   5.8874655e+02   5.2639432e+02   4.6533337e+02   4.1362930e+02
   5.7946341e+02   5.5601357e+02   5.1409274e+02   4.8012045e+02   4.4161962e+02
   6.1640522e+02   6.0392049e+02   5.4404630e+02   5.0949806e+02   4.5005966e+02
   5.7745979e+02   5.5691860e+02   5.2608359e+02   5.0391272e+02   4.4957551e+02
   5.6598698e+02   5.3125020e+02   4.5224787e+02   4.3245293e+02   4.3080217e+02
   5.6677560e+02   5.3234973e+02   4.6364512e+02   4.5075407e+02   4.3653518e+02
   5.6894818e+02   5.3554114e+02   4.7567890e+02   4.5264645e+02   4.1029154e+02
   6.0063257e+02   6.0054653e+02   5.6576895e+02   5.3106006e+02   4.5127576e+02
   5.9280075e+02   5.7478728e+02   5.2222116e+02   4.6995300e+02   4.3047464e+02
   5.6681435e+02   5.3239470e+02   4.6133994e+02   4.4103912e+02   4.2402058e+02
   5.6608731e+02   5.3139401e+02   4.6173985e+02   4.5924915e+02   4.4869877e+02
   5.6983992e+02   5.4393299e+02   5.2598371e+02   5.1461130e+02   4.5086570e+02
   6.4283446e+02   6.4132974e+02   5.6481491e+02   5.3027844e+02   4.5125647e+02
   5.7059392e+02   5.4223222e+02   5.1267723e+02   5.0025872e+02   4.4960757e+02
   5.6615047e+02   5.3147661e+02   4.5453180e+02   4.3504804e+02   4.2970612e+02
   5.7511971e+02   5.4835215e+02   5.0770716e+02   4.8001774e+02   4.4232825e+02
   5.6606752e+02   5.3136080e+02   4.5308655e+02   4.2616016e+02   4.1949927e+02
   6.1861487e+02   5.9856587e+02   5.2870711e+02   4.6521071e+02   4.1064756e+02
   7.7570199e+02   6.2301358e+02   5.3271625e+02   4.7643691e+02   4.3766622e+02
   5.9559222e+02   5.8327510e+02   5.3626653e+02   5.0295175e+02   4.4915420e+02
   6.1573885e+02   6.1568871e+02   5.6585400e+02   5.3111111e+02   4.5127706e+02
   5.6615467e+02   5.3148043e+02   4.5410026e+02   4.2765279e+02   4.1673304e+02
   5.8711600e+02   5.6858531e+02   5.2275894e+02   4.8366444e+02   4.4324569e+02
   5.6593537e+02   5.3117862e+02   4.5142438e+02   4.1759151e+02   4.1637795e+02
   5.6603822e+02   5.3134941e+02   4.7477645e+02   4.7407529e+02   4.5075903e+02
   6.4723017e+02   6.4500893e+02   5.6463746e+02   5.3013067e+02   4.5125275e+02
   5.7126109e+02   5.5248009e+02   5.3950698e+02   5.2184301e+02   4.5104840e+02
   5.6685063e+02   5.3244378e+02   4.6133207e+02   4.3963286e+02   4.1926714e+02
   5.6743518e+02   5.3326422e+02   4.6580773e+02   4.4377736e+02   4.0896800e+02
   5.6610986e+02   5.3155112e+02   4.9065474e+02   4.8986492e+02   4.5101790e+02
   5.6592499e+02   5.3116431e+02   4.5129272e+02   3.9735709e+02   3.8980834e+02
   5.6829416e+02   5.3910758e+02   5.2104584e+02   5.1360540e+02   4.5093456e+02
   5.7625218e+02   5.4861744e+02   5.0334107e+02   4.6610656e+02   4.2676294e+02
   5.6592910e+02   5.3117185e+02   4.8029649e+02   4.8027124e+02   4.5126351e+02
   7.3597757e+02   6.9057145e+02   5.6570103e+02   5.3098313e+02   4.5127384e+02
   5.6621890e+02   5.3156756e+02   4.5474326e+02   4.2755851e+02   4.0357606e+02
   5.6686354e+02   5.3246350e+02   4.6189168e+02   4.4204886e+02   4.2497678e+02
   6.3629955e+02   6.1244492e+02   5.3129833e+02   4.7173116e+02   4.3254248e+02
   5.6619278e+02   5.3153154e+02   4.5443527e+02   4.2672052e+02   3.9682803e+02
   5.8336088e+02   5.8108833e+02   5.6217566e+02   5.2933519e+02   4.5123261e+02
   5.7916952e+02   5.5349444e+02   5.0780595e+02   4.6453131e+02   4.1849438e+02
   6.7301896e+02   6.4499435e+02   5.5895130e+02   5.2513025e+02   4.5110148e+02
   5.8997896e+02   5.8725241e+02   5.6066349e+02   5.2802001e+02   4.5119561e+02
   5.9061102e+02   5.8846776e+02   5.6183128e+02   5.2872447e+02   4.5121559e+02
   5.9205987e+02   5.7331211e+02   5.2080049e+02   4.6553398e+02   4.1775029e+02
   6.5723189e+02   6.1987687e+02   5.3096390e+02   4.6512334e+02   4.0608692e+02
   5.6795076e+02   5.3404428e+02   4.7073035e+02   4.5148756e+02   4.2602308e+02
   5.7171640e+02   5.4756251e+02   5.2599851e+02   5.1163457e+02   4.5061261e+02
   5.8461069e+02   5.7224770e+02   5.4111813e+02   5.1385636e+02   4.5054242e+02
   5.6604891e+02   5.3133524e+02   4.5287458e+02   4.2616270e+02   4.2059495e+02
   6.0950366e+02   5.9440390e+02   5.3305054e+02   4.9003262e+02   4.4579284e+02
   5.7776204e+02   5.5095975e+02   5.0513642e+02   4.6347035e+02   4.1146521e+02
   5.6594010e+02   5.3118479e+02   4.5146767e+02   4.0915257e+02   3.8004327e+02
   6.0833445e+02   5.9390930e+02   5.3401692e+02   4.9307150e+02   4.4682752e+02
   6.1635215e+02   5.9680791e+02   5.2833056e+02   4.6494774e+02   3.8743946e+02
   6.3519065e+02   6.1145405e+02   5.3095371e+02   4.6983832e+02   4.2974353e+02
   5.7252703e+02   5.5257344e+02   5.3516743e+02   5.1770725e+02   4.5089276e+02
   5.6592841e+02   5.3116896e+02   4.5239309e+02   4.5162700e+02   4.5049867e+02
   5.6993187e+02   5.3719874e+02   4.8181530e+02   4.5813778e+02   4.2306740e+02
   6.5512818e+02   6.1960417e+02   5.3104445e+02   4.6599510e+02   4.1838650e+02
   6.3135227e+02   6.1214862e+02   5.3564794e+02   4.9112233e+02   4.4614062e+02
   6.2312690e+02   6.2297988e+02   5.6573469e+02   5.3101872e+02   4.5127487e+02
   5.9573672e+02   5.7799158e+02   5.2268905e+02   4.6475796e+02   3.9652635e+02
   6.3676901e+02   6.3471735e+02   5.6396902e+02   5.2960349e+02   4.5123908e+02
   5.7028834e+02   5.3769769e+02   4.8238133e+02   4.5653351e+02   3.9895423e+02
   5.6769979e+02   5.3403169e+02   4.7999248e+02   4.7018733e+02   4.4377964e+02
   5.6607984e+02   5.3137777e+02   4.5327220e+02   4.2744608e+02   4.2114933e+02
   5.6593491e+02   5.3117852e+02   4.6081736e+02   4.6064087e+02   4.5109968e+02
   5.6672278e+02   5.3226470e+02   4.5995796e+02   4.3694402e+02   4.1313169e+02
   5.7899841e+02   5.6381255e+02   5.3845797e+02   5.1461805e+02   4.5063774e+02
   5.6775092e+02   5.3374876e+02   4.6958605e+02   4.5110902e+02   4.2753823e+02
   6.0952286e+02   5.9448218e+02   5.3321642e+02   4.9048951e+02   4.4595996e+02
   5.6594547e+02   5.3119213e+02   4.5154237e+02   4.1336613e+02   4.0821080e+02
   6.2108503e+02   6.0316655e+02   5.3379112e+02   4.8776146e+02   4.4486250e+02
   5.7688081e+02   5.4935925e+02   5.0331253e+02   4.6289168e+02   3.9418548e+02
   6.0705075e+02   5.9165885e+02   5.3070302e+02   4.8397010e+02   4.4311670e+02
   5.6622289e+02   5.3157678e+02   4.5583636e+02   4.3937700e+02   4.3300279e+02
   6.2623850e+02   6.0432998e+02   5.2968600e+02   4.6562248e+02   4.1569221e+02
   5.6646313e+02   5.3191193e+02   4.6108793e+02   4.5077654e+02   4.3987364e+02
   6.0692405e+02   5.9140686e+02   5.3033216e+02   4.8277004e+02   4.4244710e+02
   6.3670616e+02   6.1225948e+02   5.3083071e+02   4.6843842e+02   4.2705132e+02
   5.7551298e+02   5.6752569e+02   5.5442831e+02   5.2678123e+02   4.5116539e+02
   6.8585075e+02   6.3789279e+02   5.5271872e+02   5.1870562e+02   4.5081742e+02
   5.6592634e+02   5.3116608e+02   4.5206288e+02   4.5146388e+02   4.5067104e+02
   5.7153774e+02   5.5051675e+02   5.3448101e+02   5.1839997e+02   4.5094002e+02
   5.8168820e+02   5.6355560e+02   5.2815185e+02   5.0151186e+02   4.4906844e+02
   6.3108413e+02   6.1298086e+02   5.3745883e+02   4.9599883e+02   4.4761105e+02
   6.6718989e+02   6.4032752e+02   5.5552008e+02   5.2172116e+02   4.5096633e+02
   6.9278439e+02   6.2114712e+02   5.3104154e+02   4.6509631e+02   4.0464256e+02
   5.6595954e+02   5.5889283e+02   5.5884718e+02   5.3114963e+02   4.5127800e+02
   5.6830256e+02   5.3455850e+02   4.7225065e+02   4.5105426e+02   4.1990020e+02
   5.6608828e+02   5.3138878e+02   4.5329639e+02   4.2542960e+02   4.1605055e+02
   5.6739237e+02   5.3320813e+02   4.6590515e+02   4.4510586e+02   4.2024750e+02
   6.1717254e+02   6.0415754e+02   5.4313700e+02   5.0815404e+02   4.4989375e+02
   5.6653126e+02   5.3200321e+02   4.5920260e+02   4.4143021e+02   4.3001979e+02
   5.9380607e+02   5.9069166e+02   5.5970778e+02   5.2711713e+02   4.5116827e+02
   5.6817422e+02   5.3437266e+02   4.7177044e+02   4.5137252e+02   4.2294423e+02
   6.5024936e+02   6.2734725e+02   5.4391782e+02   5.0750104e+02   4.4979701e+02
   5.7196194e+02   5.6647693e+02   5.5905379e+02   5.2949469e+02   4.5123909e+02
   7.2283671e+02   7.2198160e+02   5.6592068e+02   5.3115987e+02   4.5127819e+02
   5.6835646e+02   5.3463441e+02   4.7238382e+02   4.5072932e+02   4.1711023e+02
   6.0822158e+02   5.9073601e+02   5.2710498e+02   4.6654722e+02   4.2170917e+02
   6.0810592e+02   5.9146097e+02   5.2860017e+02   4.7480770e+02   4.3625774e+02
   5.6608489e+02   5.3138267e+02   4.5316885e+02   4.2285856e+02   3.8644404e+02
   5.7167200e+02   5.4016028e+02   4.8918012e+02   4.6090938e+02   4.2146255e+02
   5.6702816e+02   5.3269396e+02   4.6328985e+02   4.4332674e+02   4.2413036e+02
   6.1041191e+02   5.9630277e+02   5.3631008e+02   4.9763456e+02   4.4803734e+02
   5.6593669e+02   5.3124896e+02   5.2331001e+02   5.2322737e+02   4.5127693e+02
   5.6592506e+02   5.3116436e+02   4.5266590e+02   4.5250700e+02   4.5111775e+02
   5.7302037e+02   5.4278141e+02   4.9514459e+02   4.6474236e+02   4.2764579e+02
   6.8619406e+02   6.8578579e+02   5.6592109e+02   5.3116049e+02   4.5127830e+02
   6.5582896e+02   6.2121459e+02   5.3259444e+02   4.7630079e+02   4.3754815e+02
   6.3951496e+02   6.1588835e+02   5.3328373e+02   4.8140763e+02   4.4151662e+02
   6.4702280e+02   6.2701824e+02   5.4537289e+02   5.0970751e+02   4.5007545e+02
   6.2756832e+02   6.2539569e+02   5.6313259e+02   5.2895688e+02   4.5122166e+02
   5.6683188e+02   5.3241676e+02   4.6104290e+02   4.3877347e+02   4.1646205e+02
   6.2609947e+02   6.2141731e+02   5.5951866e+02   5.2589088e+02   4.5112769e+02
   5.6597564e+02   5.3655780e+02   5.3614010e+02   5.3078016e+02   4.5127558e+02
   5.7486262e+02   5.6620743e+02   5.5364765e+02   5.2663553e+02   4.5116234e+02
   6.2794173e+02   6.1788984e+02   5.5106046e+02   5.1732829e+02   4.5073941e+02
   6.8217754e+02   6.3629175e+02   5.5100546e+02   5.1674185e+02   4.5070112e+02
   5.6633326e+02   5.3172760e+02   4.5627972e+02   4.3314202e+02   4.2145854e+02
   5.6711491e+02   5.3280964e+02   4.6324502e+02   4.4063556e+02   3.8621293e+02
   5.6633461e+02   5.3173097e+02   4.5670165e+02   4.3686726e+02   4.2785514e+02
   5.6601071e+02   5.3164921e+02   5.2189743e+02   5.2143232e+02   4.5126851e+02
   6.1546394e+02   6.0137513e+02   5.3970583e+02   5.0299926e+02   4.4911367e+02
   5.8663024e+02   5.6679865e+02   5.1976006e+02   4.7628688e+02   4.3812073e+02
   6.2997562e+02   6.2822694e+02   5.6385047e+02   5.2952711e+02   4.5123698e+02
   6.2719907e+02   6.0655007e+02   5.3170140e+02   4.7732740e+02   4.3846480e+02
   6.7363117e+02   6.2443735e+02   5.3484417e+02   4.8594180e+02   4.4402007e+02
   5.6674020e+02   5.3229341e+02   4.6137102e+02   4.4379627e+02   4.2978659e+02
   5.6599964e+02   5.3126572e+02   4.5217057e+02   4.1802551e+02   3.9430173e+02
   5.7939029e+02   5.5382582e+02   5.0802677e+02   4.6418887e+02   4.1545146e+02
   6.4560386e+02   6.1654126e+02   5.3073095e+02   4.6501681e+02   3.9132186e+02
   5.9179837e+02   5.7365007e+02   5.2205060e+02   4.7168283e+02   4.3297205e+02
   7.0054041e+02   6.2364085e+02   5.3358703e+02   4.8078233e+02   4.4108574e+02
   5.6675159e+02   5.3230323e+02   4.6010117e+02   4.3658862e+02   3.8114384e+02
   5.8504739e+02   5.6284025e+02   5.1487357e+02   4.6430920e+02   3.9794017e+02
   5.7128327e+02   5.4299701e+02   5.1016411e+02   4.9530522e+02   4.4871546e+02
   6.1195755e+02   5.9350820e+02   5.2760239e+02   4.6501645e+02   4.0548308e+02
   5.8075671e+02   5.5754896e+02   5.1392802e+02   4.7593327e+02   4.3830330e+02
   6.6879454e+02   6.6367743e+02   5.6557230e+02   5.3088042e+02   4.5127149e+02
   5.8432096e+02   5.6175568e+02   5.1426414e+02   4.6479292e+02   4.1487911e+02
   5.6978714e+02   5.4793075e+02   5.3603695e+02   5.2164077e+02   4.5107068e+02
   5.6648766e+02   5.3194467e+02   4.6070607e+02   4.4905922e+02   4.3824527e+02
   7.0450647e+02   7.0163100e+02   5.6590432e+02   5.3114687e+02   4.5127797e+02
   5.8498160e+02   5.8492610e+02   5.6583132e+02   5.3111728e+02   4.5127727e+02
   6.4022480e+02   6.3965759e+02   5.6548381e+02   5.3081516e+02   4.5126980e+02
   5.6599661e+02   5.3126337e+02   4.5229033e+02   4.2887683e+02   4.2658379e+02
   6.7972901e+02   6.2135448e+02   5.3129671e+02   4.6721215e+02   4.2368148e+02
   5.7205326e+02   5.4101705e+02   4.9187276e+02   4.6387848e+02   4.2778925e+02
   5.8669997e+02   5.6542142e+02   5.1646814e+02   4.6440444e+02   3.8113431e+02
   5.8801113e+02   5.7386961e+02   5.3431060e+02   5.0442239e+02   4.4944823e+02
   6.0439127e+02   5.9906792e+02   5.5561194e+02   5.2307947e+02   4.5102574e+02
   5.7643628e+02   5.5724223e+02   5.3136634e+02   5.1055785e+02   4.5036771e+02
   5.8787925e+02   5.6749588e+02   5.1810404e+02   4.6684360e+02   4.2420142e+02
   5.6592875e+02   5.3116961e+02   4.5189957e+02   4.5039302e+02   4.4975279e+02
   5.6594177e+02   5.3118751e+02   4.5155925e+02   4.3147551e+02   4.3098856e+02
   6.0708753e+02   6.0051161e+02   5.5373397e+02   5.2117661e+02   4.5094444e+02
   5.9956437e+02   5.8449901e+02   5.2861517e+02   4.8310362e+02   4.4269590e+02
   5.6593942e+02   5.3118394e+02   4.5147167e+02   4.1513245e+02   4.1279819e+02
   6.3587421e+02   6.1157136e+02   5.3063065e+02   4.6730868e+02   4.2404839e+02
   6.2420488e+02   6.2130159e+02   5.6199429e+02   5.2804947e+02   4.5119541e+02
   6.5620333e+02   6.4816263e+02   5.6279577e+02   5.2859471e+02   4.5121129e+02
   5.9159382e+02   5.9067637e+02   5.6421358e+02   5.3015424e+02   4.5125341e+02
   6.5920167e+02   6.4394756e+02   5.5945531e+02   5.2562079e+02   4.5111837e+02
   6.0517126e+02   5.8806737e+02   5.2614168e+02   4.6493088e+02   4.0307564e+02
   6.8547436e+02   6.2158477e+02   5.3147672e+02   4.6855258e+02   4.2726739e+02
   5.8956712e+02   5.7292315e+02   5.2633144e+02   4.8865525e+02   4.4545322e+02
   5.7630688e+02   5.4833971e+02   5.0210757e+02   4.6267484e+02   3.9076348e+02
   6.8269430e+02   6.7024813e+02   5.6569479e+02   5.3097865e+02   4.5127385e+02
   5.6596451e+02   5.3123154e+02   4.7709395e+02   4.7686377e+02   4.5112658e+02
   6.3557704e+02   6.2907836e+02   5.5861607e+02   5.2494624e+02   4.5109509e+02
   5.6597808e+02   5.3135676e+02   5.1361848e+02   5.1342275e+02   4.5126576e+02
   6.5930890e+02   6.2047811e+02   5.3125991e+02   4.6735048e+02   4.2412911e+02
   6.0014338e+02   5.8495758e+02   5.2839638e+02   4.8178508e+02   4.4190361e+02
   5.6763356e+02   5.3359610e+02   4.6993789e+02   4.5366462e+02   4.3186806e+02
   5.6593041e+02   5.3122274e+02   5.2573931e+02   5.2568103e+02   4.5127779e+02
   5.6981127e+02   5.3707211e+02   4.8215411e+02   4.5979811e+02   4.2742051e+02
   5.6800507e+02   5.3410542e+02   4.7020713e+02   4.4915840e+02   4.1909939e+02
   5.9866394e+02   5.8153054e+02   5.2418588e+02   4.6590837e+02   4.1918933e+02
   6.1787194e+02   6.1413170e+02   5.6037585e+02   5.2677230e+02   4.5115657e+02
   5.6761574e+02   5.3354470e+02   4.6843502e+02   4.4976958e+02   4.2690030e+02
   5.7281345e+02   5.5865892e+02   5.4610909e+02   5.2405220e+02   4.5109553e+02
   5.9424434e+02   5.8473083e+02   5.4430098e+02   5.1355057e+02   4.5048675e+02
   5.6852801e+02   5.5743676e+02   5.5340537e+02   5.2939836e+02   4.5124011e+02
   6.1715621e+02   6.1687383e+02   5.6552879e+02   5.3086768e+02   4.5127122e+02
   5.7682345e+02   5.5206754e+02   5.1264334e+02   4.8436007e+02   4.4432315e+02
   6.4290530e+02   6.3006519e+02   5.5302911e+02   5.1920182e+02   4.5084465e+02
   5.6718899e+02   5.3291882e+02   4.6435170e+02   4.4358547e+02   4.2099649e+02
   5.9465046e+02   5.9442619e+02   5.6550272e+02   5.3090425e+02   4.5127207e+02
   6.6965426e+02   6.5568013e+02   5.6407445e+02   5.2965678e+02   4.5124039e+02
   5.6628534e+02   5.3166855e+02   4.6142826e+02   4.5534109e+02   4.4476856e+02
   5.6592980e+02   5.3117100e+02   4.5141184e+02   4.3958459e+02   4.3941671e+02
   6.5563311e+02   6.1959186e+02   5.3094438e+02   4.6511239e+02   4.0561251e+02
   5.6775066e+02   5.3389893e+02   4.7499645e+02   4.6259516e+02   4.3901083e+02
   5.7200869e+02   5.6703563e+02   5.5970054e+02   5.2966740e+02   4.5124327e+02
   7.7390851e+02   7.0407762e+02   5.6576873e+02   5.3103781e+02   4.5127524e+02
   6.0049939e+02   5.9157149e+02   5.4589378e+02   5.1390893e+02   4.5050711e+02
   6.1272112e+02   6.0318283e+02   5.4927922e+02   5.1619585e+02   4.5067005e+02
   5.7742803e+02   5.6333967e+02   5.4229322e+02   5.1869976e+02   4.5087341e+02
   5.6594012e+02   5.3119270e+02   4.8279046e+02   4.8271313e+02   4.5123887e+02
   6.2682419e+02   6.2602481e+02   5.6491402e+02   5.3037990e+02   4.5125915e+02
   5.6593977e+02   5.3118466e+02   4.5162520e+02   4.4011527e+02   4.3968196e+02
   6.1731306e+02   6.1612262e+02   5.6423250e+02   5.2988167e+02   4.5124635e+02
   5.7052806e+02   5.4185515e+02   5.1120742e+02   4.9861889e+02   4.4940022e+02
   5.7843418e+02   5.5640543e+02   5.1982356e+02   4.9361999e+02   4.4749484e+02
   5.6593799e+02   5.3121354e+02   5.1333146e+02   5.1328020e+02   4.5127493e+02
   6.1101350e+02   6.0294223e+02   5.5188691e+02   5.1909282e+02   4.5084173e+02
   5.8847830e+02   5.7848744e+02   5.4503241e+02   5.1598017e+02   4.5067820e+02
   5.9252949e+02   5.8492287e+02   5.4956682e+02   5.1912586e+02   4.5085202e+02
   6.5602825e+02   6.2027567e+02   5.3154639e+02   4.6970251e+02   4.2948476e+02
   6.3656605e+02   6.3627389e+02   5.6565747e+02   5.3095383e+02   4.5127322e+02
   5.6688827e+02   5.3251513e+02   4.6541116e+02   4.5324443e+02   4.3754362e+02
   5.7106581e+02   5.4492617e+02   5.2105101e+02   5.0821450e+02   4.5039653e+02
   6.2470314e+02   6.0309787e+02   5.2944643e+02   4.6502614e+02   4.0242433e+02
   5.6670380e+02   5.3224536e+02   4.6212912e+02   4.4779456e+02   4.3458961e+02
   5.6606158e+02   5.6370647e+02   5.6355572e+02   5.3114858e+02   4.5127795e+02
   6.0448804e+02   5.8872075e+02   5.2843829e+02   4.7754509e+02   4.3875489e+02
   5.7302499e+02   5.7023410e+02   5.6234374e+02   5.3024628e+02   4.5125677e+02
   5.6673405e+02   5.3228211e+02   4.6035713e+02   4.3885441e+02   4.2110815e+02
   5.7240834e+02   5.6518268e+02   5.5665887e+02   5.2863561e+02   4.5121804e+02
   5.6592871e+02   5.3117002e+02   4.6631602e+02   4.6626628e+02   4.5123008e+02
   5.7024099e+02   5.3781749e+02   4.8435475e+02   4.6109388e+02   4.2791510e+02
   6.3189763e+02   6.1228271e+02   5.3519879e+02   4.8966999e+02   4.4560979e+02
   6.3608873e+02   6.1368707e+02   5.3301199e+02   4.8083989e+02   4.4113992e+02
   5.6601970e+02   5.4798960e+02   5.4776936e+02   5.3101992e+02   4.5127598e+02
   5.7225631e+02   5.7021695e+02   5.6339402e+02   5.3058695e+02   4.5126490e+02
   6.0574013e+02   5.9195376e+02   5.3401249e+02   4.9409786e+02   4.4714220e+02
   6.1153737e+02   5.9546569e+02   5.3208628e+02   4.8610656e+02   4.4415961e+02
   5.6629952e+02   5.3170697e+02   4.6645641e+02   4.6272358e+02   4.4748151e+02
   5.8463537e+02   5.6885345e+02   5.3222810e+02   5.0417372e+02   4.4945022e+02
   5.6662481e+02   5.3213003e+02   4.5915274e+02   4.3643904e+02   4.1765419e+02
   5.7116017e+02   5.3942288e+02   4.8843333e+02   4.6279256e+02   4.2795220e+02
   6.5804865e+02   6.2019825e+02   5.3115317e+02   4.6660524e+02   4.2147089e+02
   5.7831314e+02   5.5945088e+02   5.2989720e+02   5.0718082e+02   4.4997553e+02
   5.6627590e+02   5.3169710e+02   4.7036682e+02   4.6772011e+02   4.4882572e+02
   5.6593419e+02   5.3117702e+02   4.5693724e+02   4.5663428e+02   4.5096886e+02
   6.2268021e+02   6.1275459e+02   5.5026289e+02   5.1664075e+02   4.5069701e+02
   6.3122378e+02   6.0965846e+02   5.3196796e+02   4.7719281e+02   4.3834314e+02
   6.8311469e+02   6.6533564e+02   5.6542012e+02   5.3075705e+02   4.5126838e+02
   6.4574186e+02   6.1705036e+02   5.3117712e+02   4.6844620e+02   4.2704747e+02
   5.7376877e+02   5.4440416e+02   4.9857068e+02   4.6758217e+02   4.3145520e+02
   5.6617293e+02   5.3260187e+02   5.2336036e+02   5.2199332e+02   4.5125271e+02
   6.3920553e+02   6.1388744e+02   5.3105995e+02   4.6923586e+02   4.2867152e+02
   6.2166540e+02   6.0586891e+02   5.3851006e+02   4.9968924e+02   4.4847133e+02
   6.5446719e+02   6.5389313e+02   5.6573946e+02   5.3101570e+02   4.5127474e+02
   6.5863989e+02   6.2013718e+02   5.3101747e+02   4.6545674e+02   4.1348374e+02
   5.7085690e+02   5.6538862e+02   5.5932882e+02   5.2981565e+02   4.5124722e+02
   5.9609995e+02   5.7867745e+02   5.2333807e+02   4.6722072e+02   4.2453593e+02
   6.1449883e+02   6.1428227e+02   5.6561702e+02   5.3093632e+02   4.5127278e+02
   6.4184046e+02   6.1515259e+02   5.3099700e+02   4.6805286e+02   4.2612292e+02
   6.1287124e+02   6.1174192e+02   5.6430244e+02   5.2996109e+02   4.5124847e+02
