# Supplementary material for: Rethinking Colour Constancy
Source: PLoS One. 2015 Sep 10;10(9):e0135029. doi: 10.1371/journal.pone.0135029 (PMC4565710; doi:10.1371/journal.pone.0135029)
Supplement: S1 Dataset — (ZIP) [file pone.0135029.s002.zip › 5-TransitionMetamerReflectanceData/NtoR_20munsells/fiveTr_12.txt]

   3.9396039e+02   4.4953739e+02   5.2323718e+02   5.4767297e+02   6.4759353e+02
   4.6088729e+02   4.8832700e+02   5.2337639e+02   5.4320051e+02   6.3764970e+02
   4.3750627e+02   4.5932880e+02   5.3346706e+02   5.5755382e+02   7.2829133e+02
   4.3937238e+02   4.5800610e+02   4.9889633e+02   5.3013754e+02   6.3378110e+02
   4.3962225e+02   4.3983109e+02   4.6641303e+02   5.2206037e+02   6.2849221e+02
   4.1079041e+02   4.4910545e+02   5.1183835e+02   5.3827037e+02   6.3940251e+02
   4.6623653e+02   5.2195361e+02   6.1151521e+02   6.1274768e+02   6.2999059e+02
   4.6617235e+02   5.2060958e+02   5.6080154e+02   5.6234779e+02   6.2984254e+02
   4.6624027e+02   5.2203449e+02   6.2799948e+02   6.3482812e+02   6.3541980e+02
   4.6621782e+02   5.2155847e+02   6.0998285e+02   6.1659672e+02   6.3765517e+02
   4.5214136e+02   4.7330745e+02   5.3650730e+02   5.5955721e+02   6.6970528e+02
   4.6623873e+02   5.2200297e+02   6.2729083e+02   6.4731278e+02   6.5032127e+02
   4.3048173e+02   4.4826025e+02   4.8643408e+02   5.2596542e+02   6.3156890e+02
   4.3257985e+02   4.4203714e+02   4.7437112e+02   5.2322367e+02   6.2955525e+02
   4.6262005e+02   4.9458375e+02   5.3447802e+02   5.5220101e+02   6.4139719e+02
   4.2849709e+02   4.5058164e+02   4.9707629e+02   5.2967036e+02   6.3384702e+02
   4.2520179e+02   4.5241205e+02   5.3207006e+02   5.5643196e+02   7.0085932e+02
   4.6430701e+02   4.7238001e+02   4.7486550e+02   5.2226257e+02   6.2861444e+02
   4.0298045e+02   4.2333047e+02   4.6831346e+02   5.2233354e+02   6.2876569e+02
   4.5216681e+02   4.7239714e+02   5.1458501e+02   5.3874874e+02   6.3748888e+02
   4.2386616e+02   4.5196624e+02   5.3097138e+02   5.5527844e+02   6.6380982e+02
   4.6577966e+02   5.1455604e+02   5.7770819e+02   5.8994516e+02   6.8235148e+02
   4.3218431e+02   4.5575973e+02   5.3236873e+02   5.5658178e+02   6.7789679e+02
   4.4400768e+02   4.6435660e+02   5.2164792e+02   5.4538892e+02   6.4328413e+02
   4.6278812e+02   4.9571570e+02   5.4812097e+02   5.6748238e+02   6.6494760e+02
   4.6607292e+02   5.1846030e+02   5.4461248e+02   5.4776842e+02   6.3014431e+02
   4.6570554e+02   5.1369395e+02   5.7546371e+02   5.8818357e+02   7.0836128e+02
   4.6618591e+02   5.2090180e+02   5.8801448e+02   5.9054818e+02   6.3277479e+02
   4.3589028e+02   4.5760692e+02   5.1670027e+02   5.4162512e+02   6.4119085e+02
   4.5529658e+02   4.7772729e+02   5.3473090e+02   5.5691699e+02   6.5334070e+02
   4.6617797e+02   5.2074037e+02   5.7997884e+02   5.8215748e+02   6.3163167e+02
   4.6623858e+02   5.2199850e+02   5.7909735e+02   5.7916456e+02   6.2856472e+02
   4.6597673e+02   5.1722623e+02   5.8598984e+02   5.9681237e+02   6.6141841e+02
   4.3874578e+02   4.6025271e+02   5.3255090e+02   5.5650023e+02   6.6460073e+02
   4.6612812e+02   5.1978211e+02   5.9906603e+02   6.1247490e+02   7.0654409e+02
   4.5219172e+02   4.7165239e+02   5.0788963e+02   5.3401232e+02   6.3489712e+02
   4.6624010e+02   5.2203032e+02   6.2686769e+02   6.2981885e+02   6.3157538e+02
   4.0401772e+02   4.2526554e+02   4.6895562e+02   5.2242834e+02   6.2885757e+02
   4.6619759e+02   5.2113587e+02   5.8146074e+02   5.8305267e+02   6.3078689e+02
   4.6624043e+02   5.2203893e+02   6.2842247e+02   6.7508539e+02   6.7860486e+02
   4.4612054e+02   4.6663854e+02   5.3333333e+02   5.5683360e+02   6.6013213e+02
   4.6623920e+02   5.2201283e+02   6.2756588e+02   6.4705330e+02   6.4924722e+02
   4.6623044e+02   5.2182187e+02   5.8175060e+02   5.8213576e+02   6.2901413e+02
   4.0757012e+02   4.0931893e+02   4.6629555e+02   5.2204844e+02   6.2848123e+02
   4.6468807e+02   5.0530462e+02   5.5821091e+02   5.7446418e+02   6.6248263e+02
   4.2096433e+02   4.3284723e+02   4.7170999e+02   5.2284183e+02   6.2923974e+02
   4.6620594e+02   5.2130304e+02   5.9977675e+02   6.0331246e+02   6.3434306e+02
   4.2510507e+02   4.5102029e+02   5.0761537e+02   5.3527581e+02   6.3727658e+02
   4.3486701e+02   4.5743746e+02   5.3134830e+02   5.5538874e+02   6.6067373e+02
   4.6624025e+02   5.2203296e+02   5.6475447e+02   5.6476376e+02   6.2848248e+02
   4.6618776e+02   5.2093753e+02   6.0861096e+02   6.2400986e+02   6.9110289e+02
   4.6551484e+02   5.0935815e+02   5.2545386e+02   5.3575034e+02   6.3108590e+02
   4.5330458e+02   4.7480025e+02   5.3381974e+02   5.5639212e+02   6.5381347e+02
   4.5590788e+02   4.7486192e+02   4.9996043e+02   5.2916392e+02   6.3217355e+02
   4.4714885e+02   4.6762213e+02   5.3308312e+02   5.5646688e+02   6.5809540e+02
   4.1882328e+02   4.4933237e+02   5.0687141e+02   5.3486707e+02   6.3711035e+02
   4.2338470e+02   4.5160676e+02   5.2329045e+02   5.4763316e+02   6.4728214e+02
   4.3843324e+02   4.6002323e+02   5.3313571e+02   5.5714910e+02   6.7610749e+02
   3.9098573e+02   4.3607190e+02   4.7651121e+02   5.2371231e+02   6.3000325e+02
   4.4296395e+02   4.4891007e+02   4.7236927e+02   5.2279075e+02   6.2915280e+02
   4.1724559e+02   4.5060070e+02   5.3189172e+02   5.5632577e+02   7.1077240e+02
   4.0823790e+02   4.2138911e+02   4.6766875e+02   5.2223974e+02   6.2867277e+02
   4.0671572e+02   4.2290374e+02   4.6811598e+02   5.2230441e+02   6.2873659e+02
   4.1088802e+02   4.1102304e+02   4.6624783e+02   5.2204217e+02   6.2847449e+02
   4.2796580e+02   4.5275415e+02   5.1376987e+02   5.3956770e+02   6.4008190e+02
   4.3388678e+02   4.5643625e+02   5.1989379e+02   5.4434808e+02   6.4346849e+02
   4.2455635e+02   4.5218902e+02   5.3149877e+02   5.5582929e+02   6.6916087e+02
   4.5174011e+02   4.7249803e+02   5.2567369e+02   5.4831240e+02   6.4432549e+02
   4.2981437e+02   4.5187793e+02   5.0012531e+02   5.3101087e+02   6.3459603e+02
   4.6184024e+02   4.9229374e+02   5.4641689e+02   5.6682692e+02   7.3444594e+02
   4.4864382e+02   4.6281257e+02   4.8714592e+02   5.2552040e+02   6.3086266e+02
   3.9552344e+02   4.4742348e+02   5.0154780e+02   5.3189159e+02   6.3533202e+02
   4.3930822e+02   4.6044699e+02   5.2349197e+02   5.4734513e+02   6.4570519e+02
   4.5646813e+02   4.7913481e+02   5.2302341e+02   5.4488641e+02   6.4040172e+02
   4.6622765e+02   5.2176156e+02   6.1981363e+02   6.3237461e+02   6.4608754e+02
   4.6623704e+02   5.2196613e+02   6.1598049e+02   6.1766626e+02   6.3053697e+02
   4.5668616e+02   4.7752976e+02   5.0635589e+02   5.3226595e+02   6.3347947e+02
   4.0640129e+02   4.4972971e+02   5.2572873e+02   5.5003423e+02   6.5065086e+02
   4.4566222e+02   4.6583490e+02   5.2080497e+02   5.4451629e+02   6.4235922e+02
   4.2013660e+02   4.2075149e+02   4.6637162e+02   5.2205858e+02   6.2849111e+02
   3.9835453e+02   4.2027168e+02   4.6755837e+02   5.2222401e+02   6.2865830e+02
   4.5216756e+02   4.7273891e+02   5.1937099e+02   5.4256388e+02   6.3988452e+02
   4.2267544e+02   4.5162797e+02   5.3075742e+02   5.5506888e+02   6.6273545e+02
   4.5987837e+02   4.8662731e+02   5.4203735e+02   5.6332144e+02   6.6542603e+02
   4.6434361e+02   5.0320577e+02   5.5610993e+02   5.7333750e+02   6.7416201e+02
   4.6618111e+02   5.2079597e+02   5.9840457e+02   6.0406312e+02   6.3854658e+02
   4.5921522e+02   4.8486207e+02   5.3481985e+02   5.5551822e+02   6.4790583e+02
   4.5986189e+02   4.8602289e+02   5.2767044e+02   5.4782464e+02   6.4093997e+02
   4.6607677e+02   5.1886389e+02   5.7653098e+02   5.8132409e+02   6.3570916e+02
   4.5599645e+02   4.6090543e+02   4.7176620e+02   5.2247168e+02   6.2882065e+02
   4.3830199e+02   4.5411269e+02   4.8788868e+02   5.2618683e+02   6.3157288e+02
   4.6130550e+02   4.6197014e+02   4.6692961e+02   5.2206780e+02   6.2849489e+02
   4.4467666e+02   4.6527132e+02   5.3200528e+02   5.5552624e+02   6.5673921e+02
   4.5115278e+02   4.5259485e+02   4.6775071e+02   5.2217256e+02   6.2859381e+02
   4.1932892e+02   4.1960163e+02   4.6629082e+02   5.2204774e+02   6.2848035e+02
   4.6624026e+02   5.2203401e+02   6.2697170e+02   6.2893377e+02   6.3052770e+02
   4.4381458e+02   4.4422206e+02   4.6661949e+02   5.2208050e+02   6.2851164e+02
   4.5292295e+02   4.5876249e+02   4.7288311e+02   5.2266702e+02   6.2898957e+02
   4.2347879e+02   4.3563002e+02   4.7321174e+02   5.2308356e+02   6.2945311e+02
   4.5057176e+02   4.7104215e+02   5.2447976e+02   5.4735552e+02   6.4378166e+02
   4.3553878e+02   4.5764767e+02   5.2284640e+02   5.4692026e+02   6.4570604e+02
   4.6109245e+02   4.8994138e+02   5.4393366e+02   5.6459984e+02   6.6482055e+02
   4.6173315e+02   4.9142399e+02   5.3193471e+02   5.5063942e+02   6.4138835e+02
   4.2254702e+02   4.2401315e+02   4.6666986e+02   5.2209791e+02   6.2853029e+02
   4.6319377e+02   4.8163849e+02   4.8840898e+02   5.2366025e+02   6.2926331e+02
   4.6624051e+02   5.2203771e+02   5.2604467e+02   5.2604776e+02   6.2847365e+02
   4.6623021e+02   5.2181756e+02   5.7870950e+02   5.7905781e+02   6.2894704e+02
   4.6623999e+02   5.2202876e+02   6.2455978e+02   6.2576908e+02   6.2980514e+02
   4.3140930e+02   4.5528052e+02   5.3132673e+02   5.5548851e+02   6.6261313e+02
   4.6614024e+02   5.2001621e+02   5.7562026e+02   5.7856964e+02   6.3255831e+02
   4.0295936e+02   4.2608418e+02   4.6929602e+02   5.2247936e+02   6.2890655e+02
   4.6092647e+02   4.8749881e+02   5.1552690e+02   5.3675911e+02   6.3456831e+02
   4.6624036e+02   5.2203536e+02   6.2832198e+02   6.6544907e+02   6.6843665e+02
   4.3499644e+02   4.4538275e+02   4.7637406e+02   5.2354606e+02   6.2980914e+02
   4.3505596e+02   4.5750743e+02   5.2894420e+02   5.5287891e+02   6.5370738e+02
   4.1516951e+02   4.2529024e+02   4.6840881e+02   5.2234539e+02   6.2877522e+02
   4.6601531e+02   5.1783191e+02   5.8818611e+02   5.9882223e+02   6.5923065e+02
   4.6326096e+02   4.9746694e+02   5.4060417e+02   5.5765223e+02   6.4419881e+02
   4.6557583e+02   5.1231794e+02   5.6852656e+02   5.8067689e+02   6.5179443e+02
   4.1888168e+02   4.4516972e+02   4.8928472e+02   5.2693385e+02   6.3228521e+02
   4.6622251e+02   5.2165327e+02   5.8271021e+02   5.8341420e+02   6.2949224e+02
   3.9156017e+02   4.4974363e+02   5.3010173e+02   5.5446772e+02   6.6078427e+02
   4.3566541e+02   4.5790479e+02   5.2838567e+02   5.5228078e+02   6.5254117e+02
   4.5443560e+02   4.7592105e+02   5.2166954e+02   5.4416381e+02   6.4047620e+02
   4.3070522e+02   4.5339390e+02   5.0657703e+02   5.3450942e+02   6.3665609e+02
   4.0398951e+02   4.2506074e+02   4.6887941e+02   5.2241717e+02   6.2884657e+02
   4.6618711e+02   5.2092699e+02   6.0616678e+02   6.1826481e+02   6.5019092e+02
   4.4582633e+02   4.5286516e+02   4.7408828e+02   5.2298816e+02   6.2929576e+02
   4.4627881e+02   4.6620252e+02   5.1668675e+02   5.4102685e+02   6.3974361e+02
   4.5523695e+02   4.7770658e+02   5.3793100e+02   5.6049736e+02   6.6698613e+02
   4.6616170e+02   5.2042570e+02   6.0343421e+02   6.1790024e+02   6.7636727e+02
   4.6620267e+02   5.2100824e+02   5.3895804e+02   5.3987153e+02   6.2878741e+02
   4.6509490e+02   5.0814869e+02   5.6255247e+02   5.7758309e+02   6.6168462e+02
   4.4396110e+02   4.6030362e+02   4.9251206e+02   5.2741207e+02   6.3209299e+02
   4.6620987e+02   5.2136765e+02   5.5675448e+02   5.5742435e+02   6.2899208e+02
   4.1543720e+02   4.4950944e+02   5.1234139e+02   5.3862597e+02   6.3963132e+02
   4.6584434e+02   5.1524368e+02   5.5436026e+02   5.6076823e+02   6.3417651e+02
   4.0807120e+02   4.3898689e+02   4.7975372e+02   5.2439282e+02   6.3054150e+02
   4.6621817e+02   5.2156135e+02   6.1618343e+02   6.2961025e+02   6.5030799e+02
   4.1152956e+02   4.5004109e+02   5.2996449e+02   5.5431183e+02   6.5998697e+02
   4.6622567e+02   4.8756259e+02   4.8760101e+02   5.2205160e+02   6.2847789e+02
   4.5069030e+02   4.7150824e+02   5.3633871e+02   5.5960525e+02   6.9376962e+02
   4.6505391e+02   5.0780102e+02   5.5694929e+02   5.7068830e+02   6.4760466e+02
   4.3181247e+02   4.5009009e+02   4.8909941e+02   5.2671895e+02   6.3202765e+02
   4.1354660e+02   4.4884900e+02   5.0783789e+02   5.3550804e+02   6.3754716e+02
   4.5332531e+02   4.7489643e+02   5.3693890e+02   5.5981728e+02   6.6776432e+02
   4.6624062e+02   5.2204090e+02   6.2847037e+02   6.4753698e+02   6.4754413e+02
   4.5590453e+02   4.7108829e+02   4.8879342e+02   5.2532744e+02   6.3042912e+02
   4.6609274e+02   5.1914112e+02   5.9199574e+02   6.0093712e+02   6.4886581e+02
   4.6622179e+02   5.1971048e+02   5.2184302e+02   5.2410097e+02   6.2854496e+02
   4.2694937e+02   4.5089167e+02   5.0210375e+02   5.3204985e+02   6.3527368e+02
   4.6615120e+02   5.2022197e+02   6.0185889e+02   6.1591190e+02   6.7507766e+02
   4.6223612e+02   4.7189639e+02   4.7731902e+02   5.2261911e+02   6.2883974e+02
   3.9922572e+02   4.4824121e+02   5.0647950e+02   5.3466329e+02   6.3703953e+02
   4.4337618e+02   4.6412729e+02   5.3371360e+02   5.5746836e+02   6.6773947e+02
   3.8003790e+02   4.4969931e+02   5.2864610e+02   5.5296597e+02   6.5598417e+02
   4.6524985e+02   5.0930409e+02   5.5626986e+02   5.6848817e+02   6.4352542e+02
   4.6579207e+02   5.1470652e+02   5.7800514e+02   5.9011232e+02   6.7223835e+02
   4.6459883e+02   5.0474208e+02   5.5819419e+02   5.7490893e+02   6.8096103e+02
   4.4589504e+02   4.5001297e+02   4.7047483e+02   5.2250695e+02   6.2889952e+02
   4.3964459e+02   4.6073943e+02   5.2432809e+02   5.4810777e+02   6.4643991e+02
   4.1438812e+02   4.4856561e+02   5.0526346e+02   5.3391108e+02   6.3654614e+02
   4.6504852e+02   5.0756488e+02   5.4713426e+02   5.5915775e+02   6.3922572e+02
   4.6305376e+02   4.9682440e+02   5.4948776e+02   5.6867073e+02   6.7397016e+02
   4.3946459e+02   4.6053592e+02   5.2257216e+02   5.4649409e+02   6.4485924e+02
   4.6072013e+02   4.8758022e+02   5.2029610e+02   5.4065692e+02   6.3644735e+02
   4.6618643e+02   5.2090796e+02   5.9611873e+02   6.0032825e+02   6.3589840e+02
   4.6542964e+02   5.0959655e+02   5.3219008e+02   5.4207646e+02   6.3242880e+02
   4.6316009e+02   4.8160735e+02   4.8845546e+02   5.2367985e+02   6.2927318e+02
   3.8004624e+02   4.4902771e+02   5.1403847e+02   5.3993096e+02   6.4063820e+02
   4.4804800e+02   4.6850139e+02   5.3191874e+02   5.5512424e+02   6.5422561e+02
   4.4589546e+02   4.5247836e+02   4.7349165e+02   5.2290126e+02   6.2922670e+02
   3.8088746e+02   4.3974742e+02   4.8106272e+02   5.2470459e+02   6.3077877e+02
   4.3127274e+02   4.5522650e+02   5.3251058e+02   5.5676403e+02   7.0018199e+02
   4.3335758e+02   4.5183472e+02   4.9144128e+02   5.2743695e+02   6.3243522e+02
   4.6083603e+02   4.7895498e+02   4.9075520e+02   5.2488185e+02   6.2991585e+02
   4.6623897e+02   5.2200819e+02   6.2766216e+02   6.6062287e+02   6.7817486e+02
   4.1996989e+02   4.3377889e+02   4.7270234e+02   5.2300763e+02   6.2938974e+02
   4.4070739e+02   4.4894350e+02   4.7494560e+02   5.2321534e+02   6.2951239e+02
   4.6624043e+02   5.2203833e+02   6.2840491e+02   6.7522361e+02   6.8046466e+02
   4.3183178e+02   4.5454511e+02   5.1087538e+02   5.3733679e+02   6.3838344e+02
   4.6382216e+02   5.0000998e+02   5.3945383e+02   5.5519203e+02   6.4118299e+02
   4.6445395e+02   5.0016297e+02   5.1578617e+02   5.3253056e+02   6.3152231e+02
   4.6623847e+02   5.2199630e+02   6.1141522e+02   6.1203534e+02   6.2923076e+02
   4.3189982e+02   4.5553705e+02   5.2995770e+02   5.5403700e+02   6.5696797e+02
   4.6593056e+02   5.1516238e+02   5.3258746e+02   5.3839027e+02   6.3027254e+02
   4.4695671e+02   4.6640783e+02   5.1108265e+02   5.3672109e+02   6.3695446e+02
   3.9611192e+02   4.3084569e+02   4.7198544e+02   5.2290158e+02   6.2930131e+02
   4.6610123e+02   5.1757940e+02   5.2852844e+02   5.3243258e+02   6.2919998e+02
   4.3454850e+02   4.5705757e+02   5.2493544e+02   5.4891003e+02   6.4796515e+02
   4.1924283e+02   4.5081370e+02   5.2840641e+02   5.5267055e+02   6.5500146e+02
   4.6372082e+02   4.9840332e+02   5.2571986e+02   5.4195001e+02   6.3511300e+02
   4.3807378e+02   4.5782992e+02   5.0353967e+02   5.3249965e+02   6.3516476e+02
   4.6579288e+02   5.1429797e+02   5.4448632e+02   5.5113267e+02   6.3258520e+02
   4.1539252e+02   4.2499649e+02   4.6827869e+02   5.2232627e+02   6.2875668e+02
   4.4152334e+02   4.6250692e+02   5.3350429e+02   5.5737016e+02   6.7065279e+02
   4.2204141e+02   4.5129784e+02   5.2470781e+02   5.4898187e+02   6.4895704e+02
   4.4977566e+02   4.6966487e+02   5.1553123e+02   5.3978818e+02   6.3846299e+02
   4.6617035e+02   5.2058900e+02   5.6644726e+02   5.6816509e+02   6.3028569e+02
   4.4363343e+02   4.6410552e+02   5.2394879e+02   5.4751163e+02   6.4524612e+02
   4.2287939e+02   4.5165812e+02   5.2971219e+02   5.5397660e+02   6.5817390e+02
   4.6614350e+02   5.1814471e+02   5.2617662e+02   5.2968145e+02   6.2893321e+02
   4.4385140e+02   4.6456340e+02   5.3421913e+02   5.5798063e+02   6.7871805e+02
   4.2753086e+02   4.3627624e+02   4.7197500e+02   5.2286338e+02   6.2925212e+02
   4.5144009e+02   4.7234403e+02   5.3285002e+02   5.5568280e+02   6.5361685e+02
   4.4392664e+02   4.6276855e+02   5.0424110e+02   5.3258913e+02   6.3487361e+02
   4.6612717e+02   5.1964816e+02   5.5131314e+02   5.5356774e+02   6.2998137e+02
   4.1761388e+02   4.4746671e+02   4.9752177e+02   5.2997724e+02   6.3414752e+02
   4.4514777e+02   4.5050761e+02   4.7186416e+02   5.2269127e+02   6.2905915e+02
   4.0399654e+02   4.4984191e+02   5.3164521e+02   5.5609484e+02   6.9531234e+02
   4.3752609e+02   4.3871337e+02   4.6719503e+02   5.2215421e+02   6.2858361e+02
   4.5814741e+02   4.7470492e+02   4.9045948e+02   5.2542295e+02   6.3033716e+02
   4.6465791e+02   5.0501863e+02   5.5121118e+02   5.6577182e+02   6.4588528e+02
   4.6623969e+02   5.2201936e+02   5.4404894e+02   5.4406884e+02   6.2848245e+02
   4.6562837e+02   5.1281433e+02   5.5933793e+02   5.6886673e+02   6.3963223e+02
   4.5927640e+02   4.6370285e+02   4.7111391e+02   5.2232935e+02   6.2869605e+02
   4.2726884e+02   4.2896962e+02   4.6705211e+02   5.2214673e+02   6.2857818e+02
   4.6615252e+02   5.2024818e+02   5.8509534e+02   5.8865169e+02   6.3452207e+02
   4.3426128e+02   4.5707331e+02   5.3302162e+02   5.5721218e+02   7.2412930e+02
   4.6609708e+02   5.1921428e+02   5.9563989e+02   6.0795936e+02   6.7998902e+02
   4.5684140e+02   4.8035059e+02   5.3926405e+02   5.6154171e+02   6.7078389e+02
   4.4244844e+02   4.4308754e+02   4.6682432e+02   5.2210451e+02   6.2853475e+02
   4.0765074e+02   4.4867111e+02   5.0886442e+02   5.3619706e+02   6.3800716e+02
   4.6623909e+02   5.2201067e+02   6.2773110e+02   6.6175733e+02   6.8592863e+02
   4.2794382e+02   4.5060073e+02   4.9834741e+02   5.3022991e+02   6.3418229e+02
   4.2861566e+02   4.5379937e+02   5.3180174e+02   5.5607450e+02   6.7003596e+02
   4.6535183e+02   5.0787721e+02   5.2485360e+02   5.3616889e+02   6.3144752e+02
   4.1835341e+02   4.2705804e+02   4.6872651e+02   5.2238972e+02   6.2881732e+02
   4.6484837e+02   5.0637471e+02   5.5970748e+02   5.7553048e+02   6.6204349e+02
   4.6602140e+02   4.8897914e+02   4.8960004e+02   5.2222585e+02   6.2854805e+02
   4.6577875e+02   5.1155289e+02   5.2331668e+02   5.3222321e+02   6.3006689e+02
   4.3200277e+02   4.5562106e+02   5.3095166e+02   5.5507191e+02   6.6038034e+02
   4.6624033e+02   5.2203672e+02   6.2835880e+02   6.6458877e+02   6.6642241e+02
   4.5477316e+02   4.7650107e+02   5.2327532e+02   5.4553958e+02   6.4134871e+02
   4.6623636e+02   5.2194661e+02   6.1511494e+02   6.1706185e+02   6.3086969e+02
   4.4433702e+02   4.6350195e+02   5.0682378e+02   5.3407798e+02   6.3567129e+02
   4.6595914e+02   4.8515568e+02   4.8579421e+02   5.2219535e+02   6.2854386e+02
   4.3886712e+02   4.6036822e+02   5.3369704e+02   5.5773320e+02   7.3508961e+02
   4.4847161e+02   4.5057913e+02   4.6838181e+02   5.2224996e+02   6.2866691e+02
   4.6373213e+02   4.9963771e+02   5.4091485e+02   5.5698531e+02   6.4256484e+02
   4.6064639e+02   4.8828424e+02   5.3228720e+02   5.5195292e+02   6.4327103e+02
   4.4037926e+02   4.5558960e+02   4.8743227e+02   5.2598694e+02   6.3140086e+02
   4.6356238e+02   4.9911898e+02   5.5181252e+02   5.7040923e+02   6.9058012e+02
   4.3594748e+02   4.5818674e+02   5.3221334e+02   5.5627080e+02   6.6531680e+02
   4.6623970e+02   5.2202196e+02   6.2799246e+02   6.6291248e+02   6.7322052e+02
   3.8370058e+02   4.4977356e+02   5.3164869e+02   5.5610152e+02   6.9706671e+02
   4.6437338e+02   5.0193148e+02   5.2778005e+02   5.4227183e+02   6.3446193e+02
   4.4527979e+02   4.6313618e+02   4.9937273e+02   5.3004203e+02   6.3342330e+02
   4.6620727e+02   5.2133671e+02   6.1128864e+02   6.2308321e+02   6.4787291e+02
   4.4318083e+02   4.6396157e+02   5.3418215e+02   5.5799100e+02   6.8788059e+02
   4.5509365e+02   4.7749839e+02   5.3859540e+02   5.6131411e+02   7.1574510e+02
   4.3547159e+02   4.5686149e+02   5.1072006e+02   5.3710860e+02   6.3806071e+02
   4.5776637e+02   4.6059978e+02   4.6929878e+02   5.2223466e+02   6.2863234e+02
   4.6597225e+02   5.1716009e+02   5.8414692e+02   5.9411692e+02   6.5329189e+02
   4.4860300e+02   4.4969503e+02   4.6733570e+02   5.2214411e+02   6.2857021e+02
   4.3274820e+02   4.5240814e+02   4.9485520e+02   5.2868503e+02   6.3318297e+02
   4.3967832e+02   4.6069589e+02   5.2236099e+02   5.4629174e+02   6.4464390e+02
   4.2027821e+02   4.2817527e+02   4.6889552e+02   5.2241289e+02   6.2883880e+02
   4.3643865e+02   4.5854643e+02   5.3304427e+02   5.5714648e+02   6.9140325e+02
   4.6623380e+02   5.2189202e+02   5.9736987e+02   5.9793047e+02   6.2936903e+02
   4.5439573e+02   4.7639515e+02   5.3585357e+02   5.5836468e+02   6.5759993e+02
   4.3681265e+02   4.5704971e+02   5.0456939e+02   5.3312491e+02   6.3558785e+02
   4.3116628e+02   4.5516200e+02   5.3234235e+02   5.5658586e+02   6.8243626e+02
   4.6600299e+02   5.0961327e+02   5.1275028e+02   5.2449752e+02   6.2889262e+02
   4.5300358e+02   4.7444213e+02   5.3617514e+02   5.5902064e+02   6.6216788e+02
   4.6459971e+02   4.6712885e+02   4.6883587e+02   5.2208415e+02   6.2850459e+02
   4.6623263e+02   5.2185778e+02   5.5102806e+02   5.5120295e+02   6.2857869e+02
   4.3495939e+02   4.5752886e+02   5.3282509e+02   5.5697256e+02   6.8881274e+02
   4.1582876e+02   4.4099611e+02   4.8173692e+02   5.2485297e+02   6.3087819e+02
   4.3742196e+02   4.5922574e+02   5.3142543e+02   5.5535954e+02   6.5948745e+02
   4.6540928e+02   5.1073755e+02   5.6745801e+02   5.8122469e+02   6.6124759e+02
   4.5999199e+02   4.8690279e+02   5.4164514e+02   5.6275774e+02   6.6116196e+02
   4.6621064e+02   5.2140726e+02   6.0980712e+02   6.1869795e+02   6.4172575e+02
   4.6618886e+02   5.2096295e+02   6.0883069e+02   6.2416492e+02   6.7721644e+02
   4.6623776e+02   5.2197988e+02   6.1153704e+02   6.1240187e+02   6.2953180e+02
   4.4945237e+02   4.6725507e+02   5.0001365e+02   5.3002262e+02   6.3313559e+02
   4.5403075e+02   4.7572514e+02   5.3060272e+02   5.5284046e+02   6.4809895e+02
   4.1830016e+02   4.4426089e+02   4.8728972e+02   5.2633423e+02   6.3189880e+02
   4.3356004e+02   4.4204399e+02   4.7355298e+02   5.2307824e+02   6.2942898e+02
   4.4863929e+02   4.6564466e+02   4.9634328e+02   5.2852539e+02   6.3243863e+02
   3.8983675e+02   4.4440125e+02   4.9028685e+02   5.2728684e+02   6.3253875e+02
   4.6622995e+02   5.2181231e+02   6.1940135e+02   6.2851720e+02   6.4056151e+02
   3.9307819e+02   4.4978005e+02   5.3154152e+02   5.5598651e+02   6.8483612e+02
   4.4829457e+02   4.6883202e+02   5.3579059e+02   5.5930018e+02   7.3428035e+02
   4.6618317e+02   5.2007177e+02   5.3146988e+02   5.3322019e+02   6.2882884e+02
   4.5628401e+02   4.7768215e+02   5.1079599e+02   5.3519321e+02   6.3492492e+02
   4.2823141e+02   4.2892847e+02   4.6658621e+02   5.2208521e+02   6.2851712e+02
   4.6524595e+02   5.0933216e+02   5.6350631e+02   5.7759915e+02   6.5576061e+02
   4.6618811e+02   5.2093829e+02   6.0016413e+02   6.0609615e+02   6.3852883e+02
   4.6612986e+02   5.1982032e+02   5.8813005e+02   5.9329151e+02   6.3810153e+02
   4.3143955e+02   4.5492291e+02   5.1969932e+02   5.4425736e+02   6.4355891e+02
   4.3496023e+02   4.5750024e+02   5.3138016e+02   5.5541862e+02   6.6076807e+02
   4.5753526e+02   4.8160614e+02   5.4031236e+02   5.6252434e+02   7.1125271e+02
   4.3334853e+02   4.5631307e+02   5.2583412e+02   5.4981737e+02   6.4923008e+02
   4.2574813e+02   4.3070557e+02   4.6865444e+02   5.2237064e+02   6.2879599e+02
   4.6552091e+02   5.1177766e+02   5.7066940e+02   5.8429572e+02   6.9056534e+02
   4.2578421e+02   4.5168435e+02   5.1154742e+02   5.3795157e+02   6.3900196e+02
   4.0622531e+02   4.4751772e+02   5.0151286e+02   5.3187017e+02   6.3531421e+02
   4.4688140e+02   4.6402054e+02   4.9663736e+02   5.2876932e+02   6.3266906e+02
   4.3222446e+02   4.4411641e+02   4.7735915e+02   5.2376616e+02   6.2999735e+02
   4.2011027e+02   4.3876489e+02   4.7769630e+02   5.2392507e+02   6.3016288e+02
   4.0758126e+02   4.4983676e+02   5.2831401e+02   5.5261906e+02   6.5513126e+02
   4.0867806e+02   4.2420568e+02   4.6846403e+02   5.2235504e+02   6.2878588e+02
   4.6622499e+02   5.2162929e+02   5.4134443e+02   5.4171051e+02   6.2861485e+02
   4.1135470e+02   4.5006029e+02   5.3121283e+02   5.5562332e+02   6.6968896e+02
   4.6623996e+02   5.2202989e+02   6.2821510e+02   6.7492453e+02   7.1211409e+02
   4.4334883e+02   4.6355166e+02   5.1713929e+02   5.4159815e+02   6.4049506e+02
   4.6615486e+02   5.2028070e+02   5.6499245e+02   5.6703284e+02   6.3055132e+02
   4.2207495e+02   4.3593728e+02   4.7398754e+02   5.2322214e+02   6.2957580e+02
   4.4285095e+02   4.6333917e+02   5.2204927e+02   5.4582763e+02   6.4381819e+02
   4.5940968e+02   4.8544552e+02   5.3954833e+02   5.6064052e+02   6.5595641e+02
   4.6619866e+02   5.2116013e+02   6.1146014e+02   6.2733265e+02   6.9143494e+02
   4.4795510e+02   4.4953704e+02   4.6782844e+02   5.2219582e+02   6.2861824e+02
   4.6491214e+02   5.0672693e+02   5.5263265e+02   5.6621234e+02   6.4452407e+02
   4.5532488e+02   4.7702001e+02   5.1835032e+02   5.4114051e+02   6.3832358e+02
   4.0070372e+02   4.4979723e+02   5.3110390e+02   5.5551889e+02   6.6857138e+02
   4.2126653e+02   4.3825886e+02   4.7671198e+02   5.2372491e+02   6.2999957e+02
   4.6610213e+02   5.1930518e+02   5.9556664e+02   6.0723639e+02   6.6086387e+02
   4.6623666e+02   5.2195770e+02   5.7140889e+02   5.7151854e+02   6.2859731e+02
   4.0586114e+02   4.4981015e+02   5.2890712e+02   5.5322974e+02   6.5663113e+02
   4.0289409e+02   4.3267021e+02   4.7330009e+02   5.2312400e+02   6.2950041e+02
   4.2489108e+02   4.2744977e+02   4.6724830e+02   5.2217481e+02   6.2860630e+02
   4.1917782e+02   4.5082422e+02   5.2924001e+02   5.5352770e+02   6.5713339e+02
   4.3156388e+02   4.3197281e+02   4.6649232e+02   5.2207257e+02   6.2850449e+02
   4.3825850e+02   4.5841723e+02   5.0667368e+02   5.3431290e+02   6.3620733e+02
   4.5427704e+02   4.7624951e+02   5.3717429e+02   5.5987407e+02   6.6475394e+02
   4.6574294e+02   5.1222178e+02   5.2884850e+02   5.3696799e+02   6.3074993e+02
   4.2620261e+02   4.5272376e+02   5.3002260e+02   5.5424728e+02   6.5864155e+02
   4.6272426e+02   4.9542975e+02   5.4639528e+02   5.6544092e+02   6.5659610e+02
   4.5953728e+02   4.8527638e+02   5.2793323e+02   5.4826160e+02   6.4141581e+02
   4.6380837e+02   4.9711883e+02   5.1590617e+02   5.3394248e+02   6.3231957e+02
   4.5203899e+02   4.7003763e+02   5.0004561e+02   5.2977156e+02   6.3280842e+02
   4.5629496e+02   4.7923020e+02   5.3157998e+02   5.5328572e+02   6.4747590e+02
   4.2832955e+02   4.4144966e+02   4.7700715e+02   5.2373914e+02   6.2999293e+02
   4.3005998e+02   4.5448999e+02   5.2975860e+02   5.5388574e+02   6.5692098e+02
   4.6623707e+02   5.2196455e+02   6.1278357e+02   6.1399882e+02   6.2997315e+02
   4.6498349e+02   5.0731445e+02   5.5942133e+02   5.7430229e+02   6.5421723e+02
   4.1618809e+02   4.3826927e+02   4.7799003e+02   5.2399654e+02   6.3022598e+02
   4.6623564e+02   5.2193387e+02   5.9758652e+02   5.9799451e+02   6.2912230e+02
   4.5944944e+02   4.8096812e+02   5.0168483e+02   5.2903321e+02   6.3170278e+02
   4.6198509e+02   4.7648548e+02   4.8373744e+02   5.2333770e+02   6.2919510e+02
   4.4935221e+02   4.6894753e+02   5.1241216e+02   5.3745769e+02   6.3712001e+02
   4.2932520e+02   4.4193518e+02   4.7689617e+02   5.2370861e+02   6.2996461e+02
   4.5627194e+02   4.7933463e+02   5.3666251e+02   5.5874625e+02   6.5634955e+02
   4.5418094e+02   4.7603022e+02   5.3368031e+02   5.5605920e+02   6.5262779e+02
   4.6619366e+02   5.2106050e+02   6.0816087e+02   6.2079014e+02   6.5145243e+02
   4.1801078e+02   4.4496186e+02   4.8912361e+02   5.2688762e+02   6.3225915e+02
   4.6225918e+02   4.9324233e+02   5.3354616e+02   5.5171399e+02   6.4152899e+02
   4.0718774e+02   4.4990792e+02   5.3160226e+02   5.5604586e+02   6.8911347e+02
   4.6622996e+02   5.2181090e+02   5.9803087e+02   5.9894099e+02   6.2993720e+02
   4.3925190e+02   4.6066427e+02   5.3351513e+02   5.5751564e+02   6.9699367e+02
   4.6610921e+02   5.1944045e+02   5.7987479e+02   5.8428619e+02   6.3537907e+02
   4.6155620e+02   4.9086589e+02   5.3175161e+02   5.5062595e+02   6.4154545e+02
   4.6605079e+02   5.1841235e+02   5.9133242e+02   6.0249970e+02   6.6541584e+02
   4.5489552e+02   4.7719352e+02   5.3845704e+02   5.6120497e+02   7.1282617e+02
   4.6622446e+02   5.2169616e+02   5.6877895e+02   5.6920954e+02   6.2893108e+02
   4.3680067e+02   4.5879174e+02   5.3238223e+02   5.5641487e+02   6.6582284e+02
   4.3328163e+02   4.5643822e+02   5.3257960e+02   5.5677137e+02   6.8391906e+02
   4.2405630e+02   4.5203390e+02   5.3146498e+02   5.5580069e+02   6.6900252e+02
   4.1009597e+02   4.5001034e+02   5.3187016e+02   5.5632892e+02   7.1877845e+02
   4.0097834e+02   4.4920132e+02   5.1590593e+02   5.4138457e+02   6.4174380e+02
   4.2977386e+02   4.5403923e+02   5.2066550e+02   5.4514774e+02   6.4445073e+02
   4.6399083e+02   5.0126194e+02   5.5380745e+02   5.7167963e+02   6.7257084e+02
   4.4039720e+02   4.4386541e+02   4.6942072e+02   5.2242231e+02   6.2883499e+02
   4.5191032e+02   4.7302144e+02   5.3709605e+02   5.6026960e+02   7.5358951e+02
   4.6604809e+02   5.1725705e+02   5.3388097e+02   5.3799607e+02   6.2970960e+02
   4.0489769e+02   4.4024738e+02   4.8164283e+02   5.2484348e+02   6.3088022e+02
   3.8665273e+02   4.4977407e+02   5.3159025e+02   5.5603906e+02   6.8990825e+02
   4.4751987e+02   4.4763084e+02   4.6634938e+02   5.2205125e+02   6.2848326e+02
   4.6611567e+02   5.1955046e+02   5.9714947e+02   6.0939418e+02   6.6281343e+02
   4.6600353e+02   5.1710472e+02   5.4151338e+02   5.4576229e+02   6.3051441e+02
   3.8153827e+02   4.4872789e+02   5.1072702e+02   5.3748292e+02   6.3887285e+02
   4.4887916e+02   4.6012033e+02   4.8094313e+02   5.2406347e+02   6.2999753e+02
   4.5727570e+02   4.8067388e+02   5.2621320e+02   5.4757468e+02   6.4198924e+02
   4.5039575e+02   4.5085923e+02   4.6671280e+02   5.2208191e+02   6.2851168e+02
   4.1826783e+02   4.2372776e+02   4.6749473e+02   5.2221257e+02   6.2864477e+02
   4.4664992e+02   4.6716666e+02   5.3464257e+02   5.5820390e+02   6.6992452e+02
   4.4336250e+02   4.6411728e+02   5.3383643e+02   5.5760238e+02   6.6970680e+02
   4.6563534e+02   5.1287698e+02   5.5856357e+02   5.6788797e+02   6.3903401e+02
   4.4344133e+02   4.6409650e+02   5.2953832e+02   5.5303593e+02   6.5207537e+02
   4.1286872e+02   4.4814873e+02   5.0342544e+02   5.3286888e+02   6.3591139e+02
   4.6620788e+02   5.2131535e+02   5.5433991e+02   5.5504372e+02   6.2897306e+02
   4.6623672e+02   5.2195836e+02   6.1656604e+02   6.1854658e+02   6.3092154e+02
   4.1712525e+02   4.3594722e+02   4.7524294e+02   5.2346015e+02   6.2978585e+02
   4.2837215e+02   4.5362153e+02   5.2915034e+02   5.5330156e+02   6.5569064e+02
   4.6620291e+02   5.2105893e+02   5.4068991e+02   5.4155760e+02   6.2880580e+02
   4.0768259e+02   4.4984018e+02   5.2833105e+02   5.5263648e+02   6.5517046e+02
   4.6606490e+02   5.1866141e+02   5.8525271e+02   5.9226818e+02   6.4241712e+02
   4.6614471e+02   5.1907497e+02   5.3178421e+02   5.3439800e+02   6.2906346e+02
   4.6197376e+02   4.8719164e+02   5.0415971e+02   5.2898733e+02   6.3126886e+02
   4.4635913e+02   4.5296570e+02   4.7357796e+02   5.2290497e+02   6.2922652e+02
   4.5026847e+02   4.7082083e+02   5.2821471e+02   5.5102335e+02   6.4740673e+02
   4.2818566e+02   4.3460836e+02   4.7024579e+02   5.2259548e+02   6.2900664e+02
   4.6506462e+02   5.0430358e+02   5.1803395e+02   5.3224111e+02   6.3098551e+02
   4.6615667e+02   5.2017718e+02   5.4804138e+02   5.4975789e+02   6.2945414e+02
   4.5271029e+02   4.5322985e+02   4.6678059e+02   5.2208365e+02   6.2851223e+02
   4.4608922e+02   4.6640455e+02   5.2533505e+02   5.4862856e+02   6.4590631e+02
   4.6623979e+02   5.2202296e+02   6.2803092e+02   6.6519898e+02   6.8526384e+02
   4.3807086e+02   4.5975124e+02   5.3337666e+02   5.5742782e+02   7.0304686e+02
   4.3007082e+02   4.4737606e+02   4.8497528e+02   5.2557360e+02   6.3131448e+02
   4.5660995e+02   4.7937428e+02   5.2311330e+02   5.4492646e+02   6.4038324e+02
   4.6012736e+02   4.8565231e+02   5.1645099e+02   5.3794597e+02   6.3536478e+02
   4.2484222e+02   4.5228123e+02   5.3152059e+02   5.5584816e+02   6.6928210e+02
   4.6453174e+02   5.0081267e+02   5.1665555e+02   5.3292551e+02   6.3157630e+02
   4.3408347e+02   4.5684590e+02   5.2808216e+02   5.5203309e+02   6.5238441e+02
   4.3772970e+02   4.5826174e+02   5.0869357e+02   5.3563494e+02   6.3702417e+02
   3.8975325e+02   3.9502238e+02   4.6624887e+02   5.2204220e+02   6.2847442e+02
   4.6615241e+02   5.2023717e+02   5.9491833e+02   6.0137285e+02   6.4093770e+02
   4.2657797e+02   4.2728394e+02   4.6653989e+02   5.2207970e+02   6.2851183e+02
   4.4581352e+02   4.6574341e+02   5.1630824e+02   5.4076376e+02   6.3961811e+02
   4.2921283e+02   4.4191091e+02   4.7695064e+02   5.2371998e+02   6.2997448e+02
   4.5717565e+02   4.7086598e+02   4.8504910e+02   5.2431236e+02   6.2986915e+02
   4.6562513e+02   5.1282400e+02   5.7329227e+02   5.8647138e+02   7.1757768e+02
   4.3782601e+02   4.4792643e+02   4.7685008e+02   5.2358943e+02   6.2982583e+02
   4.6610499e+02   5.1936018e+02   5.9654620e+02   6.0921273e+02   7.0342968e+02
   4.4956980e+02   4.7008468e+02   5.3008873e+02   5.5303291e+02   6.5015801e+02
   4.4254378e+02   4.6339858e+02   5.3416019e+02   5.5801279e+02   7.0152941e+02
   4.6254810e+02   4.7042580e+02   4.7505025e+02   5.2243141e+02   6.2873167e+02
   4.6623981e+02   5.2202541e+02   5.8052529e+02   5.8055119e+02   6.2850920e+02
   4.6594182e+02   5.1668329e+02   5.6321329e+02   5.6918013e+02   6.3514567e+02
   4.6558210e+02   5.1238284e+02   5.7209461e+02   5.8542870e+02   6.9279021e+02
   4.6592348e+02   5.1611267e+02   5.4655983e+02   5.5179091e+02   6.3176885e+02
   4.3843593e+02   4.5980601e+02   5.2448980e+02   5.4832103e+02   6.4682844e+02
   4.6600939e+02   5.1773722e+02   5.8772799e+02   5.9831473e+02   6.5881981e+02
   4.6346077e+02   4.9863961e+02   5.5129051e+02   5.7000832e+02   6.8324150e+02
   4.6612971e+02   5.1515206e+02   5.1874290e+02   5.2522252e+02   6.2878951e+02
   4.5066993e+02   4.7147322e+02   5.3572768e+02   5.5892258e+02   6.6693133e+02
   4.5315012e+02   4.7460900e+02   5.3468191e+02   5.5735067e+02   6.5605206e+02
   4.4261802e+02   4.6345833e+02   5.3386752e+02   5.5769007e+02   6.7507804e+02
   4.6183246e+02   4.9149036e+02   5.2830557e+02   5.4694702e+02   6.3906132e+02
   4.6622388e+02   5.2167575e+02   5.6073677e+02   5.6112926e+02   6.2880764e+02
   4.6569853e+02   5.1165041e+02   5.2832270e+02   5.3687521e+02   6.3085571e+02
   4.6114971e+02   4.8990677e+02   5.3701986e+02   5.5652166e+02   6.4682799e+02
   4.4286930e+02   4.6368547e+02   5.3419268e+02   5.5802505e+02   6.9718294e+02
   3.8515594e+02   4.4976583e+02   5.3127353e+02   5.5570084e+02   6.7199177e+02
   4.6539552e+02   5.1005790e+02   5.4112984e+02   5.5088045e+02   6.3455415e+02
   4.2326443e+02   4.3561122e+02   4.7327345e+02   5.2309489e+02   6.2946350e+02
   4.6613871e+02   5.1998269e+02   6.0028367e+02   6.1398053e+02   6.8774499e+02
   4.1831266e+02   4.2011339e+02   4.6656033e+02   5.2208398e+02   6.2851647e+02
   4.6376989e+02   4.9944580e+02   5.3423993e+02   5.4991882e+02   6.3839123e+02
   4.6622360e+02   5.1766517e+02   5.1851826e+02   5.2282088e+02   6.2852294e+02
   4.3956154e+02   4.6069875e+02   5.2508914e+02   5.4883226e+02   6.4723156e+02
   4.6623920e+02   5.2198400e+02   5.3114438e+02   5.3119613e+02   6.2848206e+02
   4.2721546e+02   4.5307279e+02   5.2790477e+02   5.5205044e+02   6.5326020e+02
   4.1584117e+02   4.5026451e+02   5.2537783e+02   5.4967129e+02   6.5004456e+02
   4.4895275e+02   4.5726109e+02   4.7615955e+02   5.2321551e+02   6.2943291e+02
   4.4467480e+02   4.6126635e+02   4.9367689e+02   5.2778385e+02   6.3226302e+02
   4.2573715e+02   4.4199687e+02   4.7945005e+02   5.2426679e+02   6.3041354e+02
   4.2057511e+02   4.4501257e+02   4.8801129e+02   5.2653461e+02   6.3202070e+02
   4.6619050e+02   5.2099370e+02   5.7896780e+02   5.8064173e+02   6.3084281e+02
   4.3047817e+02   4.4781529e+02   4.8542157e+02   5.2568688e+02   6.3138582e+02
   3.8621875e+02   4.2786712e+02   4.7019161e+02   5.2261579e+02   6.2903644e+02
   4.6125122e+02   4.8873086e+02   5.1796986e+02   5.3840725e+02   6.3517376e+02
   4.3467572e+02   4.4955223e+02   4.8342384e+02   5.2508421e+02   6.3093151e+02
   4.3455867e+02   4.3761498e+02   4.6852599e+02   5.2233153e+02   6.2875433e+02
   4.4396456e+02   4.5798696e+02   4.8579506e+02   5.2540323e+02   6.3095099e+02
   4.5433654e+02   4.7625216e+02   5.3353789e+02   5.5587208e+02   6.5220881e+02
   4.6623838e+02   5.2199300e+02   6.2464876e+02   6.2979841e+02   6.3425847e+02
   4.5801896e+02   4.8251000e+02   5.3981526e+02   5.6170638e+02   6.6431301e+02
   4.4398080e+02   4.6426313e+02   5.2002632e+02   5.4395772e+02   6.4215817e+02
   3.8035864e+02   4.4919041e+02   5.1633436e+02   5.4172556e+02   6.4201234e+02
   4.5780146e+02   4.8194343e+02   5.3398234e+02   5.5529187e+02   6.4886438e+02
   4.6419941e+02   5.0239093e+02   5.5526831e+02   5.7282347e+02   6.8409616e+02
   4.1937269e+02   4.2360575e+02   4.6727132e+02   5.2218106e+02   6.2861325e+02
   4.4122414e+02   4.6220543e+02   5.3107663e+02   5.5478305e+02   6.5625693e+02
   4.2978494e+02   4.5430730e+02   5.2834488e+02   5.5243916e+02   6.5369394e+02
   4.6623127e+02   5.2162265e+02   5.2999118e+02   5.3037380e+02   6.2852925e+02
   4.6016543e+02   4.8670875e+02   5.2676872e+02   5.4678382e+02   6.4008870e+02
   4.6224035e+02   4.9149508e+02   5.1689211e+02   5.3673372e+02   6.3406257e+02
   4.3151019e+02   4.5535303e+02   5.3198042e+02   5.5618503e+02   6.6875221e+02
   4.6088297e+02   4.8848203e+02   5.2535748e+02   5.4499874e+02   6.3860986e+02
   4.1410353e+02   4.2068054e+02   4.6716523e+02   5.2216745e+02   6.2860074e+02
   4.6617971e+02   5.2078080e+02   6.0580832e+02   6.1940522e+02   6.5658062e+02
   4.2607995e+02   4.5151751e+02   5.0886962e+02   5.3608546e+02   6.3776596e+02
   4.5916674e+02   4.7990415e+02   4.9987026e+02   5.2833630e+02   6.3145802e+02
   4.6619275e+02   5.2103679e+02   5.8560312e+02   5.8760453e+02   6.3172355e+02
   3.9175383e+02   4.0325125e+02   4.6629276e+02   5.2204813e+02   6.2848098e+02
   4.5841182e+02   4.8309908e+02   5.3310496e+02   5.5410615e+02   6.4700536e+02
   4.5515578e+02   4.7636347e+02   5.1393274e+02   5.3772483e+02   6.3642688e+02
   4.5257873e+02   4.7267780e+02   5.1217594e+02   5.3687888e+02   6.3637262e+02
   4.2414036e+02   4.5110603e+02   5.1121915e+02   5.3773884e+02   6.3889424e+02
   4.6623930e+02   5.2201336e+02   6.0475089e+02   6.0494640e+02   6.2874140e+02
   4.3179393e+02   4.4268778e+02   4.7583936e+02   5.2348803e+02   6.2977700e+02
   4.6622024e+02   5.2156572e+02   5.4888497e+02   5.4932900e+02   6.2872129e+02
   4.6620871e+02   5.2136169e+02   6.0438357e+02   6.0986513e+02   6.3651712e+02
   4.5999598e+02   4.8687006e+02   5.3989299e+02   5.6065407e+02   6.5473623e+02
   4.5395498e+02   4.6663703e+02   4.8371088e+02   5.2434015e+02   6.3000917e+02
   4.6595500e+02   5.1661483e+02   5.4759108e+02   5.5244311e+02   6.3160004e+02
   4.4266587e+02   4.6262019e+02   5.1250627e+02   5.3805674e+02   6.3815927e+02
   4.6185980e+02   4.9220788e+02   5.4040383e+02   5.5953415e+02   6.4915365e+02
   4.2638269e+02   4.2690363e+02   4.6645474e+02   5.2206890e+02   6.2850107e+02
   4.2910520e+02   4.4717727e+02   4.8569668e+02   5.2578399e+02   6.3146463e+02
   4.1983342e+02   4.5098934e+02   5.3118939e+02   5.5555606e+02   6.6732992e+02
   4.1933404e+02   4.3214923e+02   4.7157791e+02   5.2282376e+02   6.2922450e+02
   4.6412071e+02   4.6440954e+02   4.6653735e+02   5.2204641e+02   6.2847755e+02
   4.6624049e+02   5.2204075e+02   6.2846915e+02   6.8345279e+02   6.8408552e+02
   4.5432313e+02   4.7630386e+02   5.3654872e+02   5.5915553e+02   6.6051391e+02
   4.6598104e+02   5.1548149e+02   5.2946090e+02   5.3504999e+02   6.2981008e+02
   4.3729107e+02   4.4625980e+02   4.7516084e+02   5.2330315e+02   6.2960282e+02
   4.6553962e+02   5.0831511e+02   5.1981867e+02   5.3132536e+02   6.3030418e+02
   6.2829161e+02   6.1283750e+02   5.2219586e+02   4.7242712e+02   4.3149872e+02
   5.5640673e+02   5.3193828e+02   4.5048147e+02   4.4736175e+02   4.4662932e+02
   6.7097535e+02   6.2807489e+02   5.2204218e+02   4.6638361e+02   4.0745811e+02
   5.9153234e+02   5.8330486e+02   5.2826761e+02   5.0198912e+02   4.4759686e+02
   6.2698985e+02   6.2629132e+02   5.5511364e+02   5.3074944e+02   4.4975243e+02
   6.3084691e+02   6.2163782e+02   5.3740622e+02   5.1104634e+02   4.4876473e+02
   5.5642867e+02   5.3196744e+02   4.5013520e+02   4.2017552e+02   4.1814285e+02
   6.1343766e+02   6.1032459e+02   5.4946828e+02   5.2547946e+02   4.4960673e+02
   5.9703255e+02   5.9321031e+02   5.4457254e+02   5.2122039e+02   4.4945359e+02
   5.5670724e+02   5.3987686e+02   5.3870755e+02   5.3101976e+02   4.4977125e+02
   5.5859219e+02   5.4635327e+02   5.4141179e+02   5.2892844e+02   4.4973677e+02
   6.0831404e+02   6.0791646e+02   5.5552454e+02   5.3116362e+02   4.4976200e+02
   5.6136371e+02   5.3899773e+02   4.8330507e+02   4.6651701e+02   4.3547033e+02
   5.6156740e+02   5.3898394e+02   4.7958623e+02   4.5886572e+02   4.2492074e+02
   5.6239235e+02   5.4789845e+02   5.3119693e+02   5.1970005e+02   4.4954150e+02
   5.7241942e+02   5.6803625e+02   5.4778944e+02   5.2680747e+02   4.4966087e+02
   5.5669910e+02   5.3500593e+02   5.3167526e+02   5.2883475e+02   4.4976694e+02
   5.5639827e+02   5.3192765e+02   4.4986364e+02   4.3512565e+02   4.3500497e+02
   5.5793136e+02   5.3395362e+02   4.6188582e+02   4.4211285e+02   4.1946065e+02
   5.6917815e+02   5.6862663e+02   5.5550096e+02   5.3150500e+02   4.4977055e+02
   7.0026359e+02   6.2871442e+02   5.2243233e+02   4.6902258e+02   4.2524737e+02
   5.5684970e+02   5.3252394e+02   4.5446594e+02   4.3555320e+02   4.2749985e+02
   5.7268950e+02   5.6950038e+02   5.5026412e+02   5.2836307e+02   4.4969973e+02
   7.4992664e+02   6.4109917e+02   5.4054660e+02   5.1483592e+02   4.4908821e+02
   5.5671094e+02   5.3233822e+02   4.5264711e+02   4.2642283e+02   4.0978480e+02
   5.6619153e+02   5.5383898e+02   5.3200087e+02   5.1750839e+02   4.4941277e+02
   6.0243517e+02   5.9086413e+02   5.1819370e+02   4.6603805e+02   3.8207860e+02
   5.8278550e+02   5.6855919e+02   5.1071278e+02   4.6540920e+02   3.8691663e+02
   5.6070108e+02   5.3787755e+02   4.7874487e+02   4.6157875e+02   4.3188389e+02
   5.9861857e+02   5.9860450e+02   5.5635563e+02   5.3188963e+02   4.4977829e+02
   5.6888358e+02   5.5062096e+02   5.0226499e+02   4.7548323e+02   4.3793052e+02
   5.8776309e+02   5.8326629e+02   5.4320969e+02   5.2079237e+02   4.4944324e+02
   6.0252104e+02   5.9817214e+02   5.4336836e+02   5.1959950e+02   4.4937879e+02
   6.2084925e+02   6.0613661e+02   5.2126372e+02   4.6992414e+02   4.2747164e+02
   5.8770325e+02   5.8276087e+02   5.4176350e+02   5.1938989e+02   4.4938223e+02
   5.6848016e+02   5.4906689e+02   4.9683571e+02   4.6569092e+02   4.2521236e+02
   6.0949788e+02   6.0442859e+02   5.4371399e+02   5.1960876e+02   4.4937665e+02
   5.5778875e+02   5.3376570e+02   4.6134788e+02   4.4266087e+02   4.2373751e+02
   5.6921862e+02   5.5068824e+02   5.0069307e+02   4.7148719e+02   4.3399433e+02
   5.7917336e+02   5.7198824e+02   5.3744428e+02   5.1682726e+02   4.4927816e+02
   5.5678621e+02   5.3243725e+02   4.5327269e+02   4.2764227e+02   4.0540254e+02
   5.5664164e+02   5.3224721e+02   4.5205659e+02   4.2501448e+02   4.1153466e+02
   5.6553033e+02   5.4451583e+02   4.8934932e+02   4.6088337e+02   3.8329265e+02
   5.5657119e+02   5.3217911e+02   4.7267530e+02   4.7190662e+02   4.4913914e+02
   6.1808638e+02   6.0359134e+02   5.2077292e+02   4.6852653e+02   4.2406944e+02
   5.6252612e+02   5.6164765e+02   5.5527088e+02   5.3161197e+02   4.4977314e+02
   5.7531753e+02   5.6764491e+02   5.3819508e+02   5.1865137e+02   4.4938233e+02
   6.1489854e+02   6.0168780e+02   5.2172459e+02   4.7534394e+02   4.3501915e+02
   5.5639628e+02   5.3192489e+02   4.4983779e+02   4.3680052e+02   4.3672261e+02
   6.0787936e+02   5.9810425e+02   5.2662940e+02   4.9386331e+02   4.4564988e+02
   7.0335605e+02   6.6184550e+02   5.5493237e+02   5.3054730e+02   4.4974761e+02
   5.8864621e+02   5.8811959e+02   5.5499200e+02   5.3085444e+02   4.4975543e+02
   7.1524782e+02   6.4529119e+02   5.4564046e+02   5.2099130e+02   4.4943495e+02
   6.4549743e+02   6.4364020e+02   5.5467571e+02   5.3031390e+02   4.4974200e+02
   6.3757566e+02   6.1898105e+02   5.2173237e+02   4.6712805e+02   4.1778773e+02
   5.5653874e+02   5.3214343e+02   4.7765951e+02   4.7712542e+02   4.4942223e+02
   5.6582780e+02   5.4533407e+02   4.9278497e+02   4.6651979e+02   4.2957156e+02
   6.4849415e+02   6.2470899e+02   5.2221247e+02   4.6862579e+02   4.2415189e+02
   5.5739649e+02   5.3326114e+02   4.6428243e+02   4.5614188e+02   4.4076027e+02
   6.0556467e+02   5.9672494e+02   5.2831245e+02   4.9815634e+02   4.4676341e+02
   5.6124415e+02   5.3988873e+02   4.9574076e+02   4.8362950e+02   4.4532321e+02
   5.8367927e+02   5.7089129e+02   5.1459166e+02   4.7717195e+02   4.3737575e+02
   5.5648135e+02   5.3203610e+02   4.5060651e+02   4.1895433e+02   4.1044489e+02
   6.1632144e+02   6.0549590e+02   5.2878132e+02   4.9726178e+02   4.4652859e+02
   5.5666729e+02   5.3228257e+02   4.5464996e+02   4.4610360e+02   4.4059846e+02
   6.2147603e+02   6.1925895e+02   5.5172344e+02   5.2757259e+02   4.4966970e+02
   6.1209687e+02   5.9870664e+02   5.1971502e+02   4.6614507e+02   3.9764909e+02
   6.8670829e+02   6.3012166e+02   5.2414425e+02   4.7866318e+02   4.3793617e+02
   5.7324031e+02   5.5562673e+02   5.0249561e+02   4.6435405e+02   4.0733957e+02
   6.0001302e+02   5.8854333e+02   5.1764865e+02   4.6600457e+02   3.8278872e+02
   6.3772929e+02   6.1933657e+02   5.2207346e+02   4.6935598e+02   4.2613146e+02
   5.9679442e+02   5.8531530e+02   5.1680888e+02   4.6595702e+02   3.9228609e+02
   6.0988154e+02   5.9884366e+02   5.2396735e+02   4.8590226e+02   4.4265557e+02
   5.5737182e+02   5.3321110e+02   4.5798002e+02   4.3644898e+02   4.1527211e+02
   5.5733973e+02   5.3316677e+02   4.5757157e+02   4.3503059e+02   3.9455500e+02
   5.6689923e+02   5.4656033e+02   4.9274134e+02   4.6261189e+02   4.1576637e+02
   5.8580831e+02   5.7356114e+02   5.1565934e+02   4.7740448e+02   4.3746925e+02
   5.5656902e+02   5.4170365e+02   5.4119619e+02   5.3156622e+02   4.4977529e+02
   5.5691576e+02   5.3260927e+02   4.5454596e+02   4.3173145e+02   4.1834086e+02
   5.5844534e+02   5.4938192e+02   5.4583597e+02   5.3028075e+02   4.4975380e+02
   5.7252219e+02   5.5598179e+02   5.0713106e+02   4.7755393e+02   4.3874409e+02
   6.2196523e+02   6.0675921e+02   5.2082400e+02   4.6662709e+02   4.1348198e+02
   6.0391325e+02   6.0243920e+02   5.5260716e+02   5.2860069e+02   4.4969899e+02
   5.5719496e+02   5.3297766e+02   4.5676980e+02   4.3518991e+02   4.1821440e+02
   6.2365365e+02   6.2326977e+02   5.5567159e+02   5.3126669e+02   4.4976437e+02
   5.5763926e+02   5.3356324e+02   4.5961115e+02   4.3788119e+02   3.8007457e+02
   5.6255463e+02   5.4043506e+02   4.8334543e+02   4.6168076e+02   4.2702221e+02
   5.8173274e+02   5.6746265e+02   5.1075093e+02   4.6790853e+02   4.2461327e+02
   5.6441561e+02   5.4343370e+02   4.9108092e+02   4.6818475e+02   4.3321645e+02
   5.6418408e+02   5.4257836e+02   4.8600385e+02   4.5974207e+02   4.0696823e+02
   5.5884640e+02   5.3524538e+02   4.7100045e+02   4.5765313e+02   4.3445935e+02
   5.6074485e+02   5.3775004e+02   4.7499216e+02   4.5349407e+02   4.0628551e+02
   5.5648823e+02   5.3212541e+02   5.0282332e+02   5.0260149e+02   4.4974266e+02
   5.6260093e+02   5.4226704e+02   5.0037595e+02   4.8649650e+02   4.4562857e+02
   6.1648600e+02   6.0787049e+02   5.3520158e+02   5.0858121e+02   4.4850185e+02
   5.5641076e+02   5.3194420e+02   4.5776386e+02   4.5749479e+02   4.4949653e+02
   5.9031429e+02   5.7911219e+02   5.1775160e+02   4.7832213e+02   4.3806080e+02
   5.5814859e+02   5.3427567e+02   4.6734477e+02   4.5546878e+02   4.3602323e+02
   6.9005921e+02   6.8792912e+02   5.5637009e+02   5.3189909e+02   4.4977843e+02
   5.5993619e+02   5.3663967e+02   4.7160419e+02   4.5078503e+02   3.9708790e+02
   5.5658630e+02   5.3217370e+02   4.5153195e+02   4.2247327e+02   4.0445618e+02
   6.2474673e+02   6.1666339e+02   5.3805004e+02   5.1210452e+02   4.4886812e+02
   5.5647025e+02   5.3202252e+02   4.5057312e+02   4.2467547e+02   4.2195093e+02
   5.5692465e+02   5.3265151e+02   4.6762156e+02   4.6457679e+02   4.4668806e+02
   5.5664776e+02   5.3225703e+02   4.5546225e+02   4.4916476e+02   4.4303351e+02
   6.1078285e+02   5.9802296e+02   5.2020720e+02   4.6994059e+02   4.2762322e+02
   5.5639473e+02   5.3192295e+02   4.4989648e+02   4.4686684e+02   4.4674414e+02
   5.5682315e+02   5.3252960e+02   4.7076345e+02   4.6871399e+02   4.4791075e+02
   5.5641557e+02   5.3195038e+02   4.5025180e+02   4.4162071e+02   4.4107428e+02
   6.3692726e+02   6.3683464e+02   5.5627136e+02   5.3180876e+02   4.4977653e+02
   5.8210935e+02   5.7972173e+02   5.5060745e+02   5.2774386e+02   4.4967898e+02
   5.5677571e+02   5.3242436e+02   4.5330308e+02   4.2920281e+02   4.1719730e+02
   5.6448634e+02   5.4301901e+02   4.8686936e+02   4.6018927e+02   4.1009963e+02
   5.7027042e+02   5.6349006e+02   5.4325120e+02   5.2416643e+02   4.4959384e+02
   5.5773462e+02   5.4487321e+02   5.4168296e+02   5.2992831e+02   4.4975348e+02
   5.5779068e+02   5.3388836e+02   4.7285852e+02   4.6658425e+02   4.4384642e+02
   5.8035124e+02   5.6554813e+02   5.0949948e+02   4.6665423e+02   4.2059954e+02
   5.5645434e+02   5.3681079e+02   5.3643556e+02   5.3159878e+02   4.4977707e+02
   6.7571942e+02   6.2814571e+02   5.2202687e+02   4.6624038e+02   3.8305857e+02
   6.4776367e+02   6.3165105e+02   5.3483876e+02   5.0691411e+02   4.4827483e+02
   6.2892113e+02   6.2890788e+02   5.5637029e+02   5.3189974e+02   4.4977850e+02
   5.6954769e+02   5.5855408e+02   5.3269137e+02   5.1614910e+02   4.4931213e+02
   5.5640455e+02   5.3193582e+02   4.5206725e+02   4.5137913e+02   4.4906351e+02
   5.5805539e+02   5.3412757e+02   4.6434179e+02   4.4893706e+02   4.3040565e+02
   6.4653935e+02   6.2537447e+02   5.2409228e+02   4.7919961e+02   4.3837107e+02
   5.5668049e+02   5.3233750e+02   4.7290317e+02   4.7166711e+02   4.4874929e+02
   6.2656042e+02   6.2620808e+02   5.5574790e+02   5.3133361e+02   4.4976589e+02
   6.3714397e+02   6.2149777e+02   5.2625315e+02   4.8807055e+02   4.4354735e+02
   6.1674656e+02   6.0243682e+02   5.2051447e+02   4.6778974e+02   4.2154364e+02
   6.4769593e+02   6.4630883e+02   5.5529261e+02   5.3089620e+02   4.4975585e+02
   5.5822949e+02   5.3435008e+02   4.6357583e+02   4.4370154e+02   4.1763947e+02
   5.5650071e+02   5.3397756e+02   5.3228897e+02   5.3032118e+02   4.4977480e+02
   5.5979524e+02   5.3644786e+02   4.7098136e+02   4.5025285e+02   3.9590330e+02
   5.9608443e+02   5.9044106e+02   5.3785363e+02   5.1396648e+02   4.4904871e+02
   5.6115869e+02   5.3837975e+02   4.7769010e+02   4.5707270e+02   4.2278046e+02
   6.1277408e+02   6.0545192e+02   5.3806538e+02   5.1270604e+02   4.4892840e+02
   5.6163652e+02   5.4302366e+02   5.1697247e+02   5.0820011e+02   4.4907099e+02
   5.5640116e+02   5.3210176e+02   5.3059429e+02   5.3041790e+02   4.4977854e+02
   6.2850802e+02   6.1242690e+02   5.2138612e+02   4.6740028e+02   4.1955825e+02
   5.5661661e+02   5.3221339e+02   4.5179440e+02   4.2322201e+02   3.9554321e+02
   5.5666321e+02   5.3227733e+02   4.5372190e+02   4.4221676e+02   4.3734983e+02
   6.2101365e+02   6.0748865e+02   5.2341629e+02   4.8039128e+02   4.3932137e+02
   5.6480075e+02   5.5137271e+02   5.3058280e+02   5.1729899e+02   4.4942761e+02
   5.7010083e+02   5.6930740e+02   5.5507723e+02   5.3127610e+02   4.4976578e+02
   5.5645169e+02   5.3199957e+02   4.6179288e+02   4.6126105e+02   4.4922900e+02
   5.5641113e+02   5.3194461e+02   4.5391026e+02   4.5332533e+02   4.4917624e+02
   6.4181809e+02   6.2204360e+02   5.2265098e+02   4.7223509e+02   4.3119623e+02
   5.5662012e+02   5.3222047e+02   4.5428894e+02   4.4675919e+02   4.4174997e+02
   5.5642351e+02   5.3196028e+02   4.5006301e+02   4.1141513e+02   3.9676340e+02
   5.5640999e+02   5.3194296e+02   4.5015717e+02   4.4177942e+02   4.4134610e+02
   5.6174775e+02   5.3926581e+02   4.8056952e+02   4.5996685e+02   4.2642353e+02
   5.5796443e+02   5.4199698e+02   5.3674848e+02   5.2797574e+02   4.4973526e+02
   5.5644644e+02   5.3199118e+02   4.5159261e+02   4.4709945e+02   4.4514857e+02
   5.5765782e+02   5.3360306e+02   4.6392218e+02   4.5265295e+02   4.3675536e+02
   6.2479469e+02   6.0934235e+02   5.2127251e+02   4.6816240e+02   4.2279495e+02
   6.0164010e+02   5.9030281e+02   5.1845910e+02   4.6833726e+02   4.2389027e+02
   5.7734521e+02   5.6395495e+02   5.1587626e+02   4.8867436e+02   4.4436834e+02
   5.5646070e+02   5.3201018e+02   4.5114399e+02   4.4252726e+02   4.4095865e+02
   5.7263743e+02   5.5641652e+02   5.0836175e+02   4.7997898e+02   4.4044516e+02
   6.9538583e+02   6.3178335e+02   5.2641478e+02   4.8748986e+02   4.4329050e+02
   5.6287396e+02   5.4071629e+02   4.8222201e+02   4.5788391e+02   3.9872969e+02
   5.5639459e+02   5.3192268e+02   4.6729600e+02   4.6728481e+02   4.4976782e+02
   6.2492701e+02   6.1488950e+02   5.3301486e+02   5.0462470e+02   4.4795119e+02
   6.2215037e+02   6.2035556e+02   5.5275624e+02   5.2855024e+02   4.4969714e+02
   6.1568738e+02   6.1374045e+02   5.5222528e+02   5.2809964e+02   4.4968495e+02
   6.0571122e+02   6.0518032e+02   5.5517923e+02   5.3087085e+02   4.4975531e+02
   5.6121486e+02   5.3839765e+02   4.7673830e+02   4.5460514e+02   3.9478572e+02
   5.9981438e+02   5.8847376e+02   5.1789753e+02   4.6755981e+02   4.2121417e+02
   6.0754495e+02   5.9651636e+02   5.2242046e+02   4.8155484e+02   4.4020624e+02
   6.4085513e+02   6.2554849e+02   5.2986595e+02   4.9769151e+02   4.4660356e+02
   6.3291164e+02   6.2400319e+02   5.3898003e+02   5.1310771e+02   4.4895473e+02
   5.7218820e+02   5.7100019e+02   5.5424570e+02   5.3075804e+02   4.4975465e+02
   6.0717531e+02   6.0163380e+02   5.4125976e+02   5.1693673e+02   4.4923692e+02
   5.9230582e+02   5.9050590e+02   5.5127487e+02   5.2773884e+02   4.4967651e+02
   6.2130706e+02   6.0656121e+02   5.2133509e+02   4.7012056e+02   4.2785366e+02
   6.5463543e+02   6.4457339e+02   5.4921648e+02   5.2489545e+02   4.4958592e+02
   6.5607918e+02   6.2817540e+02   5.2378257e+02   4.7721587e+02   4.3671436e+02
   5.5655699e+02   5.3213783e+02   4.5206061e+02   4.3851618e+02   4.3546384e+02
   6.4145159e+02   6.2258748e+02   5.2367977e+02   4.7775939e+02   4.3720067e+02
   7.0969144e+02   6.3342586e+02   5.2890139e+02   4.9481270e+02   4.4585999e+02
   5.5642117e+02   5.5270328e+02   5.5266841e+02   5.3191331e+02   4.4977871e+02
   5.5724167e+02   5.3304042e+02   4.5731699e+02   4.3695911e+02   4.2181863e+02
   6.2942415e+02   6.2282108e+02   5.4303603e+02   5.1824281e+02   4.4930361e+02
   5.5654935e+02   5.3212703e+02   4.5138020e+02   4.2798676e+02   4.2372073e+02
   5.5806885e+02   5.3413789e+02   4.6294909e+02   4.4391843e+02   4.2197862e+02
   5.5852383e+02   5.3474160e+02   4.6506365e+02   4.4492541e+02   4.1407398e+02
   5.5653162e+02   5.3210272e+02   4.5109536e+02   4.2279177e+02   4.1533343e+02
   5.8477584e+02   5.7522826e+02   5.2616655e+02   5.0146219e+02   4.4756258e+02
   5.5643718e+02   5.3197835e+02   4.5020153e+02   4.1825644e+02   4.1464239e+02
   5.9021070e+02   5.7846727e+02   5.1616737e+02   4.7277961e+02   4.3252492e+02
   5.9445996e+02   5.8734917e+02   5.3206830e+02   5.0692831e+02   4.4833520e+02
   6.3999006e+02   6.3998039e+02   5.5638166e+02   5.3190978e+02   4.4977862e+02
   5.5957980e+02   5.3623993e+02   4.7317451e+02   4.5717881e+02   4.3083658e+02
   6.9391157e+02   6.3801076e+02   5.3657223e+02   5.0941822e+02   4.4858597e+02
   6.2053604e+02   6.0564634e+02   5.2090250e+02   4.6789780e+02   4.2189166e+02
   6.0244459e+02   5.9706951e+02   5.3978551e+02   5.1554142e+02   4.4915283e+02
   5.5648412e+02   5.3204117e+02   4.5100276e+02   4.3566126e+02   4.3388550e+02
   5.6736690e+02   5.4718820e+02   4.9334810e+02   4.6215079e+02   3.8002687e+02
   6.3743469e+02   6.3647541e+02   5.5512709e+02   5.3074842e+02   4.4975235e+02
   5.5780084e+02   5.3378538e+02   4.6246796e+02   4.4668276e+02   4.2989196e+02
   5.7841099e+02   5.6561004e+02   5.1728247e+02   4.9028869e+02   4.4489685e+02
   5.5821961e+02   5.3433477e+02   4.6329002e+02   4.4273803e+02   4.1123733e+02
   6.0455200e+02   6.0347982e+02   5.5375840e+02   5.2962209e+02   4.4972537e+02
   6.2485952e+02   6.1507175e+02   5.3364970e+02   5.0568494e+02   4.4811077e+02
   5.5670232e+02   5.3232663e+02   4.5256150e+02   4.2610156e+02   4.0877658e+02
   6.7721377e+02   6.2817894e+02   5.2203849e+02   4.6632139e+02   4.0474091e+02
   5.5976656e+02   5.3649979e+02   4.7393056e+02   4.5754697e+02   4.3046763e+02
   5.5792221e+02   5.4197619e+02   5.3688426e+02   5.2809872e+02   4.4973669e+02
   5.5650755e+02   5.3207211e+02   4.5165320e+02   4.4066992e+02   4.3835159e+02
   6.1845911e+02   6.1841585e+02   5.5630380e+02   5.3184072e+02   4.4977723e+02
   6.5309611e+02   6.3940513e+02   5.4379374e+02   5.1890653e+02   4.4933638e+02
   5.9066578e+02   5.7885700e+02   5.1595800e+02   4.7127760e+02   4.3044608e+02
   5.7086680e+02   5.5476708e+02   5.1046936e+02   4.8714623e+02   4.4425475e+02
   5.5676832e+02   5.3241318e+02   4.5309900e+02   4.2702968e+02   3.8774566e+02
   5.9739753e+02   5.8987723e+02   5.3055699e+02   5.0399668e+02   4.4790259e+02
   5.5679119e+02   5.3244613e+02   4.5542603e+02   4.4430719e+02   4.3755808e+02
   5.5846401e+02   5.3468233e+02   4.6692316e+02   4.5150685e+02   4.3039966e+02
   5.6567684e+02   5.5563744e+02   5.3858210e+02   5.2270493e+02   4.4957525e+02
   6.1220260e+02   6.0947358e+02   5.5029796e+02   5.2631440e+02   4.4963299e+02
   5.7631818e+02   5.6664977e+02   5.3119256e+02   5.1156527e+02   4.4894326e+02
   5.9775448e+02   5.9409090e+02   5.4522133e+02   5.2182208e+02   4.4947794e+02
   6.3528619e+02   6.2198283e+02   5.3002247e+02   4.9828741e+02   4.4674404e+02
   5.9647063e+02   5.8522850e+02   5.1733295e+02   4.6897280e+02   4.2587447e+02
   5.6182909e+02   5.3926573e+02   4.7911103e+02   4.5643044e+02   4.1208193e+02
   6.2130070e+02   6.1314719e+02   5.3708359e+02   5.1094058e+02   4.4875771e+02
   6.7824164e+02   6.2840812e+02   5.2225601e+02   4.6786810e+02   4.2151322e+02
   5.6008881e+02   5.3684789e+02   4.7227215e+02   4.5135686e+02   4.0149831e+02
   5.7907752e+02   5.6928459e+02   5.2864842e+02   5.0749386e+02   4.4850845e+02
   5.8232643e+02   5.6926457e+02   5.1421628e+02   4.7807265e+02   4.3818161e+02
   6.0953810e+02   6.0089739e+02   5.3191768e+02   5.0416566e+02   4.4789766e+02
   5.6789809e+02   5.5188406e+02   5.1501925e+02   4.9852942e+02   4.4751566e+02
   6.5975999e+02   6.5355034e+02   5.5409071e+02   5.2974331e+02   4.4972790e+02
   6.6211346e+02   6.2947010e+02   5.2424170e+02   4.7922198e+02   4.3838138e+02
   5.7430011e+02   5.6784891e+02   5.4209872e+02   5.2222833e+02   4.4952244e+02
   6.4858547e+02   6.2506173e+02   5.2258790e+02   4.7104756e+02   4.2938978e+02
   5.5740642e+02   5.3347623e+02   4.8015937e+02   4.7669700e+02   4.4752850e+02
   7.4836365e+02   6.2977631e+02   5.2344576e+02   4.7509891e+02   4.3464985e+02
   6.5900753e+02   6.2715596e+02   5.2198988e+02   4.6627115e+02   4.0016476e+02
   5.9298345e+02   5.8900304e+02   5.4411917e+02   5.2110536e+02   4.4945163e+02
   5.5651149e+02   5.3207691e+02   4.5275205e+02   4.4679011e+02   4.4353031e+02
   5.5719823e+02   5.3298029e+02   4.5656443e+02   4.3358114e+02   4.0433432e+02
   6.6044646e+02   6.2735500e+02   5.2199533e+02   4.6624951e+02   3.9410708e+02
   5.5671154e+02   5.3234071e+02   4.5284501e+02   4.2974163e+02   4.2139596e+02
   5.8828524e+02   5.7920465e+02   5.2623210e+02   4.9989211e+02   4.4723179e+02
   5.8738982e+02   5.8706972e+02   5.5556373e+02   5.3130337e+02   4.4976546e+02
   5.5699183e+02   5.3270861e+02   4.5502702e+02   4.3140572e+02   4.1122214e+02
   5.5729420e+02   5.3310918e+02   4.5754822e+02   4.3646931e+02   4.1891044e+02
   5.9326315e+02   5.8823022e+02   5.4029646e+02   5.1708756e+02   4.4925792e+02
   6.2918412e+02   6.1284525e+02   5.2124633e+02   4.6620305e+02   3.8148586e+02
   6.0713350e+02   5.9866252e+02   5.3078376e+02   5.0256200e+02   4.4763473e+02
   5.5840173e+02   5.3457682e+02   4.6424091e+02   4.4361025e+02   4.0632267e+02
   5.6071862e+02   5.3776563e+02   4.7609568e+02   4.5622455e+02   4.2347449e+02
   5.9686403e+02   5.8564276e+02   5.1744854e+02   4.6901188e+02   4.2595166e+02
   6.2682901e+02   6.2494673e+02   5.5281776e+02   5.2858408e+02   4.4969786e+02
   5.5664974e+02   5.3225706e+02   4.5207895e+02   4.2418583e+02   3.9410232e+02
   7.6426176e+02   6.2861939e+02   5.2218594e+02   4.6728922e+02   4.1870993e+02
   6.7027539e+02   6.4561180e+02   5.4671063e+02   5.2219200e+02   4.4948558e+02
   6.4683262e+02   6.3291442e+02   5.3812320e+02   5.1174376e+02   4.4882961e+02
   5.5831787e+02   5.3446445e+02   4.6372802e+02   4.4291638e+02   3.8849624e+02
   5.5690267e+02   5.3906009e+02   5.3683540e+02   5.3012888e+02   4.4976451e+02
   5.9761948e+02   5.9107703e+02   5.3446472e+02   5.0958137e+02   4.4864306e+02
   5.9604401e+02   5.9539937e+02   5.5462859e+02   5.3047183e+02   4.4974625e+02
   5.5691213e+02   5.3261120e+02   4.6116871e+02   4.5576159e+02   4.4389495e+02
   6.0687350e+02   5.9538185e+02   5.2074840e+02   4.7519234e+02   4.3492729e+02
   5.5742896e+02   5.3328489e+02   4.5819642e+02   4.3593141e+02   3.8060095e+02
   6.0514102e+02   5.9346956e+02   5.1923536e+02   4.6900029e+02   4.2563467e+02
   5.5856968e+02   5.3481939e+02   4.6692231e+02   4.5040874e+02   4.2825994e+02
   6.2941846e+02   6.1326837e+02   5.2156292e+02   4.6823466e+02   4.2299464e+02
   6.3881298e+02   6.2146074e+02   5.2427867e+02   4.8068150e+02   4.3949223e+02
   7.0649497e+02   6.4850838e+02   5.4866112e+02   5.2429311e+02   4.4956507e+02
   5.7072395e+02   5.5300164e+02   5.0332387e+02   4.7323110e+02   4.3538008e+02
   5.8680730e+02   5.8004027e+02   5.3584482e+02   5.1331614e+02   4.4902125e+02
   7.5827505e+02   7.3061192e+02   5.5635955e+02   5.3188907e+02   4.4977822e+02
   5.8363697e+02   5.6977041e+02   5.1153673e+02   4.6667323e+02   4.1953552e+02
   5.9043219e+02   5.8780960e+02   5.4876614e+02   5.2566366e+02   4.4961649e+02
   5.6091714e+02   5.3805582e+02   4.7710565e+02   4.5721517e+02   4.2456764e+02
   6.3515556e+02   6.1865336e+02   5.2340241e+02   4.7725706e+02   4.3677244e+02
   6.3093553e+02   6.2892660e+02   5.5297597e+02   5.2871835e+02   4.4970146e+02
   6.4583182e+02   6.4558239e+02   5.5618016e+02   5.3172392e+02   4.4977456e+02
   5.5671205e+02   5.3234098e+02   4.5278782e+02   4.2874751e+02   4.1919245e+02
   6.4291933e+02   6.2402399e+02   5.2465792e+02   4.8184469e+02   4.4029219e+02
   6.5753693e+02   6.3538460e+02   5.3532953e+02   5.0758838e+02   4.4836305e+02
   5.6077793e+02   5.3781881e+02   4.7565757e+02   4.5486082e+02   4.1865978e+02
   5.5657354e+02   5.3215929e+02   4.5179671e+02   4.3251322e+02   4.2894899e+02
   5.5716071e+02   5.3296016e+02   4.6613160e+02   4.6104720e+02   4.4439266e+02
   5.7713754e+02   5.6921251e+02   5.3636438e+02   5.1638908e+02   4.4926441e+02
   5.7261628e+02   5.5862498e+02   5.1820755e+02   4.9792345e+02   4.4715868e+02
   6.5577410e+02   6.5470400e+02   5.5594945e+02   5.3150864e+02   4.4976987e+02
   6.9818118e+02   6.3144756e+02   5.2588979e+02   4.8565033e+02   4.4245114e+02
   5.5720244e+02   5.3725250e+02   5.3192052e+02   5.2723967e+02   4.4974806e+02
   6.4543027e+02   6.4475671e+02   5.5579612e+02   5.3136810e+02   4.4976663e+02
   6.0085423e+02   5.8953570e+02   5.1825950e+02   4.6818637e+02   4.2344585e+02
   5.5692611e+02   5.3262202e+02   4.5450307e+02   4.3061705e+02   4.1241117e+02
   5.5984160e+02   5.3657637e+02   4.7340452e+02   4.5594305e+02   4.2803647e+02
   6.5116951e+02   6.5070673e+02   5.5611449e+02   5.3166212e+02   4.4977359e+02
   6.7229073e+02   6.3095855e+02   5.2552995e+02   4.8436163e+02   4.4179107e+02
   5.5816388e+02   5.3548524e+02   5.0323004e+02   4.9932785e+02   4.4907327e+02
   5.8449138e+02   5.8354360e+02   5.5408209e+02   5.3024046e+02   4.4974135e+02
   6.5501664e+02   6.3273131e+02   5.3175540e+02   5.0138112e+02   4.4737891e+02
   6.0454009e+02   6.0435780e+02   5.5596359e+02   5.3155348e+02   4.4977080e+02
   5.7195615e+02   5.5389389e+02   5.0122824e+02   4.6495643e+02   4.1844338e+02
   6.4258198e+02   6.2176367e+02   5.2181867e+02   4.6674158e+02   4.1426338e+02
   5.5646806e+02   5.3201848e+02   4.5047376e+02   4.1702414e+02   4.0583937e+02
   5.8898872e+02   5.8897367e+02   5.5635291e+02   5.3188987e+02   4.4977831e+02
   6.0393408e+02   5.9304307e+02   5.2050426e+02   4.7602318e+02   4.3579336e+02
   6.5819512e+02   6.2799834e+02   5.2306254e+02   4.7326797e+02   4.3254743e+02
   5.6641474e+02   5.4585990e+02   4.9175917e+02   4.6238688e+02   4.1645629e+02
   5.8031301e+02   5.7808255e+02   5.5114995e+02   5.2826963e+02   4.4969349e+02
   5.5748665e+02   5.5003270e+02   5.4833764e+02   5.3127779e+02   4.4976914e+02
   7.0294044e+02   6.2833985e+02   5.2203819e+02   4.6626445e+02   3.9850676e+02
   6.4462305e+02   6.2457477e+02   5.2418419e+02   4.7974800e+02   4.3879541e+02
   6.2574959e+02   6.1285529e+02   5.2615875e+02   4.8902743e+02   4.4394629e+02
   5.5656796e+02   5.3215059e+02   4.5143141e+02   4.2400501e+02   4.1545383e+02
   5.9840564e+02   5.8710177e+02   5.1758677e+02   4.6773321e+02   4.2199029e+02
   5.5703965e+02   5.3277348e+02   4.5573746e+02   4.3477706e+02   4.2208428e+02
   6.5596490e+02   6.2883183e+02   5.2472161e+02   4.8140699e+02   4.3998921e+02
   5.5652982e+02   5.3209933e+02   4.5101958e+02   4.1995780e+02   3.9532385e+02
   5.6141460e+02   5.3868117e+02   4.7757685e+02   4.5532964e+02   4.0909502e+02
   5.5706171e+02   5.3280375e+02   4.5776875e+02   4.4504620e+02   4.3518576e+02
   5.9502865e+02   5.9300641e+02   5.5045437e+02   5.2692275e+02   4.4965284e+02
   6.0174954e+02   5.9143265e+02   5.2118035e+02   4.8012653e+02   4.3924671e+02
   6.2703473e+02   6.1958825e+02   5.4032088e+02   5.1496035e+02   4.4910095e+02
   5.6059230e+02   5.3753670e+02   4.7431666e+02   4.5289198e+02   3.8201470e+02
   5.7175349e+02   5.5973961e+02   5.2729433e+02   5.0980982e+02   4.4885198e+02
   6.4456283e+02   6.2311553e+02   5.2225848e+02   4.6940573e+02   4.2622778e+02
   6.2604125e+02   6.2157177e+02   5.4727551e+02   5.2302782e+02   4.4951956e+02
   7.4972139e+02   7.0019800e+02   5.5613445e+02   5.3167933e+02   4.4977357e+02
   5.5660046e+02   5.3219332e+02   4.5170765e+02   4.2446507e+02   4.1396242e+02
   5.5658929e+02   5.3218447e+02   4.6220385e+02   4.6046703e+02   4.4797219e+02
   7.4234221e+02   6.3389086e+02   5.2950343e+02   4.9631825e+02   4.4626196e+02
   6.2516974e+02   6.1051993e+02   5.2261404e+02   4.7559252e+02   4.3521911e+02
   7.2025318e+02   6.6006761e+02   5.5437997e+02   5.3001722e+02   4.4973471e+02
   6.2459900e+02   6.0901488e+02   5.2103252e+02   4.6669881e+02   4.1420994e+02
   5.9210152e+02   5.9145827e+02   5.5464021e+02   5.3053037e+02   4.4974777e+02
   5.9643380e+02   5.8496310e+02   5.1676952e+02   4.6627915e+02   4.1194620e+02
   6.2326140e+02   6.2318731e+02   5.5625393e+02   5.3179506e+02   4.4977618e+02
   6.0025763e+02   5.9448899e+02   5.3792342e+02   5.1355300e+02   4.4901024e+02
   6.5749141e+02   6.2690193e+02   5.2198048e+02   4.6628003e+02   4.0149132e+02
   7.3263009e+02   6.2909610e+02   5.2269710e+02   4.7071912e+02   4.2882265e+02
   5.8273479e+02   5.8256143e+02   5.5599658e+02   5.3164611e+02   4.4977301e+02
   6.6956509e+02   6.5527614e+02   5.5352303e+02   5.2919099e+02   4.4971384e+02
   6.1430470e+02   6.0661125e+02   5.3736346e+02   5.1170295e+02   4.4883650e+02
   6.0413369e+02   5.9240340e+02   5.1856072e+02   4.6626031e+02   4.0932937e+02
   5.6135079e+02   5.3877752e+02   4.8043374e+02   4.6161727e+02   4.3016492e+02
   6.2339219e+02   6.2301540e+02   5.5568404e+02   5.3127865e+02   4.4976467e+02
   6.2372443e+02   6.2361629e+02   5.5619045e+02   5.3173753e+02   4.4977495e+02
   5.5641002e+02   5.3194285e+02   4.5586059e+02   4.5551489e+02   4.4941848e+02
   5.6166580e+02   5.3974954e+02   4.8799859e+02   4.7235004e+02   4.3969419e+02
   5.6135244e+02   5.3910844e+02   4.8495233e+02   4.6904199e+02   4.3768538e+02
   5.5690503e+02   5.3306257e+02   5.0629073e+02   5.0515885e+02   4.4962752e+02
   6.4421120e+02   6.3220075e+02   5.3954191e+02   5.1366426e+02   4.4899906e+02
   5.8370199e+02   5.6985933e+02   5.1158781e+02   4.6672898e+02   4.1980055e+02
   5.6025874e+02   5.3708024e+02   4.7298301e+02   4.5192111e+02   4.0148368e+02
   5.5764445e+02   5.3357001e+02   4.5964467e+02   4.3792544e+02   3.8000815e+02
   6.1159112e+02   6.0015776e+02   5.2406199e+02   4.8564677e+02   4.4252555e+02
   5.5775991e+02   5.3372319e+02   4.6039069e+02   4.3889551e+02   3.8031267e+02
   5.6103824e+02   5.3844867e+02   4.8123356e+02   4.6444269e+02   4.3407594e+02
   5.6303154e+02   5.5675763e+02   5.4736020e+02   5.2873818e+02   4.4971801e+02
   6.5666986e+02   6.5626414e+02   5.5624585e+02   5.3178388e+02   4.4977601e+02
   5.6928591e+02   5.6890617e+02   5.5578066e+02   5.3163508e+02   4.4977324e+02
   5.5699360e+02   5.3272178e+02   4.6229020e+02   4.5668914e+02   4.4369432e+02
   6.0155027e+02   5.9023726e+02   5.1848781e+02   4.6858214e+02   4.2462187e+02
   5.9022216e+02   5.9011890e+02   5.5612163e+02   5.3171241e+02   4.4977434e+02
   5.5695462e+02   5.3601150e+02   5.3123497e+02   5.2759003e+02   4.4975662e+02
   6.1608971e+02   6.0664823e+02   5.3271925e+02   5.0479191e+02   4.4798599e+02
   6.1267227e+02   6.0294729e+02   5.3039280e+02   5.0107273e+02   4.4735125e+02
   5.5769581e+02   5.3363812e+02   4.5997788e+02   4.3836468e+02   3.8638338e+02
   6.2427304e+02   6.2129486e+02   5.5041755e+02   5.2627631e+02   4.4963110e+02
   5.7113841e+02   5.5267210e+02   4.9985974e+02   4.6408150e+02   4.1258567e+02
   6.5334883e+02   6.3031126e+02   5.2823807e+02   4.9324183e+02   4.4539758e+02
   5.9069215e+02   5.9038733e+02   5.5558505e+02   5.3129525e+02   4.4976523e+02
   6.2403153e+02   6.1060756e+02   5.2456367e+02   4.8400230e+02   4.4163182e+02
   5.7134789e+02   5.6036960e+02   5.3121191e+02   5.1389221e+02   4.4916722e+02
   5.9649032e+02   5.8626984e+02   5.2018202e+02   4.8039234e+02   4.3950817e+02
   6.0971373e+02   5.9878647e+02   5.2417944e+02   4.8663581e+02   4.4299502e+02
   6.7205166e+02   6.2808309e+02   5.2202769e+02   4.6626928e+02   3.9956341e+02
   6.4450955e+02   6.2324159e+02   5.2243927e+02   4.7057486e+02   4.2859104e+02
   5.5639226e+02   5.3191958e+02   4.5180096e+02   4.5179247e+02   4.4977011e+02
   5.6566827e+02   5.4606401e+02   4.9881561e+02   4.7728342e+02   4.4032328e+02
   6.1454934e+02   6.0670672e+02   5.3698513e+02   5.1118678e+02   4.4878654e+02
   5.7209769e+02   5.5453374e+02   5.0321334e+02   4.6946645e+02   4.3036573e+02
   6.4544428e+02   6.4361482e+02   5.5469823e+02   5.3033545e+02   4.4974260e+02
   5.8864399e+02   5.7705759e+02   5.1687059e+02   4.7746243e+02   4.3740804e+02
   6.1163963e+02   6.1032252e+02   5.5357101e+02   5.2938531e+02   4.4971921e+02
   5.8524142e+02   5.7582763e+02   5.2645090e+02   5.0167909e+02   4.4759579e+02
   5.7189239e+02   5.5370726e+02   5.0074266e+02   4.6391266e+02   3.9831164e+02
   5.6729177e+02   5.4734167e+02   4.9479787e+02   4.6546323e+02   4.2600170e+02
   6.1613355e+02   6.1122930e+02   5.4520382e+02   5.2099142e+02   4.4943802e+02
   5.5652811e+02   5.3209913e+02   4.5548545e+02   4.5235931e+02   4.4650092e+02
   6.1606177e+02   6.0199852e+02   5.2062756e+02   4.6888870e+02   4.2513418e+02
   5.5747679e+02   5.3335302e+02   4.5994714e+02   4.4350432e+02   4.2922147e+02
   6.2370187e+02   6.0985419e+02   5.2362431e+02   4.8051833e+02   4.3940484e+02
   6.0129027e+02   5.9997007e+02   5.5279297e+02   5.2881042e+02   4.4970472e+02
   5.7317604e+02   5.6119354e+02   5.2589178e+02   5.0742704e+02   4.4858660e+02
   6.1833156e+02   6.0357090e+02   5.2041834e+02   4.6616164e+02   3.8158784e+02
   5.5641489e+02   5.3194954e+02   4.5027181e+02   4.4233585e+02   4.4178070e+02
   6.2009467e+02   6.0667295e+02   5.2338903e+02   4.8055407e+02   4.3944324e+02
   5.5651492e+02   5.3208008e+02   4.5090774e+02   4.2030538e+02   4.0924116e+02
   5.5665020e+02   5.3225761e+02   4.5208861e+02   4.2431373e+02   4.0145869e+02
   5.5653938e+02   5.3211413e+02   4.5559026e+02   4.5227177e+02   4.4629017e+02
   5.8301641e+02   5.7292716e+02   5.2490941e+02   5.0040795e+02   4.4739202e+02
   6.6739180e+02   6.5909915e+02   5.5503218e+02   5.3064389e+02   4.4974994e+02
   5.5663971e+02   5.3227595e+02   4.7205663e+02   4.7095558e+02   4.4883816e+02
   7.1257512e+02   6.3972523e+02   5.3886486e+02   5.1263192e+02   4.4891009e+02
   5.5887825e+02   5.3528945e+02   4.7113507e+02   4.5770087e+02   4.3436278e+02
   5.6036648e+02   5.3729132e+02   4.7511740e+02   4.5627892e+02   4.2575747e+02
   5.7129335e+02   5.5654483e+02   5.1629126e+02   4.9645596e+02   4.4691919e+02
   5.7890408e+02   5.6344419e+02   5.0799734e+02   4.6507483e+02   3.8373988e+02
   5.9444879e+02   5.9276610e+02   5.5152058e+02   5.2787012e+02   4.4967984e+02
   5.6590281e+02   5.5211136e+02   5.2786807e+02   5.1419208e+02   4.4927292e+02
   6.1444150e+02   6.0819356e+02   5.4143657e+02   5.1676427e+02   4.4922364e+02
   6.0040779e+02   5.9503306e+02   5.3943033e+02   5.1531175e+02   4.4913945e+02
   5.5646318e+02   5.3201322e+02   4.5220100e+02   4.4793465e+02   4.4534667e+02
   5.8298209e+02   5.8243983e+02   5.5513546e+02   5.3103954e+02   4.4975970e+02
   5.5801265e+02   5.3406503e+02   4.6307681e+02   4.4535403e+02   4.2583634e+02
   7.1407929e+02   6.7566324e+02   5.5594705e+02   5.3150449e+02   4.4976970e+02
   5.5799906e+02   5.3404563e+02   4.6269771e+02   4.4415013e+02   4.2367333e+02
   6.6345145e+02   6.2767419e+02   5.2200817e+02   4.6624713e+02   3.9237408e+02
   5.5780381e+02   5.3378549e+02   4.6137935e+02   4.4249135e+02   4.2310800e+02
   5.8030331e+02   5.7270153e+02   5.3550502e+02   5.1459410e+02   4.4914045e+02
   5.9645863e+02   5.8534447e+02   5.1765543e+02   4.7048821e+02   4.2894797e+02
   5.5657496e+02   5.3215952e+02   4.5146837e+02   4.2328938e+02   4.1248352e+02
   6.1928344e+02   6.1667134e+02   5.5072815e+02   5.2663147e+02   4.4964205e+02
   5.5841686e+02   5.3459623e+02   4.6427642e+02   4.4353588e+02   3.9316444e+02
   5.5641661e+02   5.3195173e+02   4.5005078e+02   4.2737802e+02   4.2674268e+02
   5.5641079e+02   5.3228035e+02   5.3066053e+02   5.3031170e+02   4.4977812e+02
   5.8560365e+02   5.7756575e+02   5.3160969e+02   5.0869140e+02   4.4859184e+02
   5.5639944e+02   5.3458863e+02   5.3451178e+02   5.3184973e+02   4.4977873e+02
   6.4663275e+02   6.2869351e+02   5.3002134e+02   4.9785540e+02   4.4663946e+02
   5.5685466e+02   5.3252964e+02   4.5419810e+02   4.3269680e+02   4.2280054e+02
   5.7878393e+02   5.7635834e+02   5.5085931e+02   5.2817257e+02   4.4969158e+02
   5.5740408e+02   5.3325207e+02   4.5803596e+02   4.3574225e+02   3.9984950e+02
   6.2988958e+02   6.1419514e+02   5.2236091e+02   4.7290467e+02   4.3212894e+02
   5.8701335e+02   5.7424210e+02   5.1388885e+02   4.6909847e+02   4.2683290e+02
   5.5921479e+02   5.4171369e+02   5.2998254e+02   5.2226025e+02   4.4965798e+02
   6.1895326e+02   6.1053025e+02   5.3616857e+02   5.0979702e+02   4.4863930e+02
   6.2984528e+02   6.2969857e+02   5.5615013e+02   5.3169911e+02   4.4977405e+02
   5.6528824e+02   5.4427390e+02   4.8963450e+02   4.6243854e+02   4.2107726e+02
   5.6266084e+02   5.5380750e+02   5.4316379e+02   5.2693563e+02   4.4968466e+02
   5.5773220e+02   5.3368832e+02   4.6047338e+02   4.3994253e+02   4.1677864e+02
   6.1150222e+02   6.1089992e+02   5.5513009e+02   5.3080321e+02   4.4975377e+02
   5.6182535e+02   5.3945592e+02   4.8192353e+02   4.6224024e+02   4.2976715e+02
   5.5761049e+02   5.3354600e+02   4.6477570e+02   4.5502188e+02   4.3874200e+02
   6.3895021e+02   6.2929642e+02   5.4065493e+02   5.1516112e+02   4.4911331e+02
   5.5640924e+02   5.3194218e+02   4.5919757e+02   4.5900307e+02   4.4957454e+02
   5.6627174e+02   5.4559509e+02   4.9105782e+02   4.6147069e+02   3.9654297e+02
   6.6337445e+02   6.5514730e+02   5.5410379e+02   5.2975465e+02   4.4972820e+02
   5.7344395e+02   5.5667538e+02   5.0565745e+02   4.7201658e+02   4.3335525e+02
   5.5728643e+02   5.5169499e+02   5.5046339e+02   5.3156631e+02   4.4977325e+02
   5.5656819e+02   5.3215226e+02   4.5169569e+02   4.3140006e+02   4.2774057e+02
   5.6799895e+02   5.5033530e+02   5.0632129e+02   4.8465834e+02   4.4364708e+02
   5.5694671e+02   5.3265164e+02   4.5788321e+02   4.4825642e+02   4.3904203e+02
   6.1340971e+02   6.1203158e+02   5.5348142e+02   5.2928871e+02   4.4971671e+02
   6.1811902e+02   6.0964829e+02   5.3593576e+02   5.0951941e+02   4.4860910e+02
   6.7830271e+02   6.3185456e+02   5.2671817e+02   4.8851579e+02   4.4371657e+02
   5.7136997e+02   5.5397561e+02   5.0433119e+02   4.7389258e+02   4.3587452e+02
   5.9097593e+02   5.7873211e+02   5.1482460e+02   4.6580542e+02   3.8846269e+02
   5.7071046e+02   5.5402391e+02   5.0794921e+02   4.8266029e+02   4.4229274e+02
   6.0785362e+02   5.9628718e+02   5.2118746e+02   4.7657598e+02   4.3627938e+02
   5.9840829e+02   5.8869780e+02   5.2223602e+02   4.8560135e+02   4.4258975e+02
   5.5763348e+02   5.3356277e+02   4.6165238e+02   4.4675966e+02   4.3147594e+02
   6.1458191e+02   6.1425845e+02   5.5572391e+02   5.3132629e+02   4.4976573e+02
   6.1779655e+02   6.0405001e+02   5.2204899e+02   4.7555913e+02   4.3522098e+02
   5.6900770e+02   5.4972236e+02   4.9712357e+02   4.6457449e+02   4.2103603e+02
   6.2603244e+02   6.1019567e+02   5.2106699e+02   4.6626671e+02   4.0424203e+02
   6.3165738e+02   6.2236847e+02   5.3755425e+02   5.1122863e+02   4.4878270e+02
   5.6125868e+02   5.4521803e+02   5.2884727e+02   5.1901114e+02   4.4955140e+02
   5.5724197e+02   5.5295667e+02   5.5188038e+02   5.3167879e+02   4.4977501e+02
   6.3286145e+02   6.3145251e+02   5.5417105e+02   5.2985275e+02   4.4973072e+02
   5.5720598e+02   5.3301212e+02   4.6475917e+02   4.5865342e+02   4.4318006e+02
   6.3965366e+02   6.3166789e+02   5.4431748e+02   5.1960673e+02   4.4937178e+02
   6.3825143e+02   6.2358823e+02   5.2906336e+02   4.9590230e+02   4.4616306e+02
   6.1508654e+02   6.1411728e+02   5.5436243e+02   5.3009062e+02   4.4973681e+02
   5.6908802e+02   5.4977259e+02   4.9691485e+02   4.6384034e+02   4.1694869e+02
   6.4214355e+02   6.2792863e+02   5.3339215e+02   5.0462411e+02   4.4794302e+02
   7.7655090e+02   6.5549122e+02   5.5276083e+02   5.2844629e+02   4.4969390e+02
   5.5727245e+02   5.3307824e+02   4.5711666e+02   4.3448015e+02   4.0593546e+02
   6.6206022e+02   6.2830117e+02   5.2281425e+02   4.7168153e+02   4.3037368e+02
   5.5848174e+02   5.3468310e+02   4.6463960e+02   4.4395732e+02   3.9931837e+02
   5.5714376e+02   5.3291242e+02   4.5819542e+02   4.4450725e+02   4.3381050e+02
   5.5665854e+02   5.3262378e+02   5.1308676e+02   5.1247810e+02   4.4973566e+02
   5.6321104e+02   5.4118992e+02   4.8320612e+02   4.5836114e+02   3.8949111e+02
   6.0993591e+02   5.9724004e+02   5.1984902e+02   4.6855261e+02   4.2429910e+02
   5.5659735e+02   5.5064311e+02   5.5035495e+02   5.3183275e+02   4.4977757e+02
   5.6204313e+02   5.4026290e+02   4.8843846e+02   4.7176848e+02   4.3889124e+02
   5.8223269e+02   5.7067276e+02   5.1952492e+02   4.9107356e+02   4.4504302e+02
   5.5720731e+02   5.3343392e+02   4.9500111e+02   4.9288294e+02   4.4919683e+02
   5.5688567e+02   5.3256840e+02   4.5413353e+02   4.2962120e+02   4.0905823e+02
   5.9862975e+02   5.8720816e+02   5.1736103e+02   4.6628962e+02   4.1148150e+02
   5.7149368e+02   5.6680931e+02   5.4740643e+02   5.2671732e+02   4.4965961e+02
   6.2886447e+02   6.1272358e+02   5.2140839e+02   4.6741971e+02   4.1965473e+02
   5.5900102e+02   5.3657018e+02   4.9641731e+02   4.8990750e+02   4.4788523e+02
   5.9185913e+02   5.8465757e+02   5.3220375e+02   5.0772501e+02   4.4844647e+02
   6.0803994e+02   5.9677735e+02   5.2210128e+02   4.8017009e+02   4.3922605e+02
   5.6232066e+02   5.3994544e+02   4.8058916e+02   4.5710355e+02   4.0728398e+02
   5.5655284e+02   5.3227601e+02   5.0510515e+02   5.0474281e+02   4.4972769e+02
   7.1499344e+02   6.5786123e+02   5.5377997e+02   5.2943791e+02   4.4972022e+02
   7.0271713e+02   7.0195863e+02   5.5638482e+02   5.3191263e+02   4.4977867e+02
   6.1608787e+02   6.0371948e+02   5.2439837e+02   4.8539526e+02   4.4238486e+02
   6.0307362e+02   5.9217091e+02   5.2006334e+02   4.7471669e+02   4.3446675e+02
