# Supplementary material for: Rethinking Colour Constancy
Source: PLoS One. 2015 Sep 10;10(9):e0135029. doi: 10.1371/journal.pone.0135029 (PMC4565710; doi:10.1371/journal.pone.0135029)
Supplement: S1 Dataset — (ZIP) [file pone.0135029.s002.zip › 5-TransitionMetamerReflectanceData/NtoR_20munsells/fiveTr_13.txt]

   4.6128702e+02   5.2041590e+02   5.9262938e+02   5.9454455e+02   6.3261473e+02
   4.6079600e+02   5.1313219e+02   5.7542876e+02   5.8729403e+02   6.6567314e+02
   4.6108946e+02   4.6719099e+02   4.6743401e+02   5.2112823e+02   6.2924501e+02
   4.0434231e+02   4.5459260e+02   5.2689181e+02   5.5056523e+02   6.5477507e+02
   4.6125920e+02   5.1986926e+02   5.9484558e+02   5.9899432e+02   6.3684952e+02
   4.3319986e+02   4.6114944e+02   5.3245037e+02   5.5586249e+02   7.7394139e+02
   4.2191594e+02   4.5176263e+02   4.9178101e+02   5.2718935e+02   6.3396995e+02
   4.3144764e+02   4.4442800e+02   4.7172791e+02   5.2232807e+02   6.3043397e+02
   4.6080434e+02   5.0928781e+02   5.1864962e+02   5.2882699e+02   6.3055686e+02
   4.6131435e+02   5.2075183e+02   5.2679389e+02   5.2713245e+02   6.2927020e+02
   4.2579620e+02   4.5733519e+02   5.2776864e+02   5.5127227e+02   6.5529971e+02
   4.1980808e+02   4.4395751e+02   4.7702198e+02   5.2332371e+02   6.3132744e+02
   4.5136968e+02   4.7919099e+02   5.3564654e+02   5.5697902e+02   6.5588603e+02
   4.6004734e+02   5.0285724e+02   5.1651708e+02   5.3099282e+02   6.3173012e+02
   4.1558550e+02   4.1810233e+02   4.6161997e+02   5.2114697e+02   6.2926855e+02
   4.5278608e+02   4.8171324e+02   5.3966059e+02   5.6095384e+02   6.8163601e+02
   4.3694383e+02   4.4966700e+02   4.7331077e+02   5.2246652e+02   6.3052588e+02
   4.6104926e+02   5.1633064e+02   5.7417419e+02   5.8081630e+02   6.4002311e+02
   4.1371898e+02   4.5474028e+02   5.2038820e+02   5.4450243e+02   6.4638216e+02
   4.4747334e+02   4.7357458e+02   5.3176246e+02   5.5377096e+02   6.5295720e+02
   4.6131295e+02   5.2095042e+02   5.6855788e+02   5.6876026e+02   6.2945637e+02
   4.0014415e+02   4.0681404e+02   4.6141185e+02   5.2112605e+02   6.2924640e+02
   4.2633326e+02   4.5761458e+02   5.3118816e+02   5.5478123e+02   6.8345437e+02
   3.8533852e+02   4.5461189e+02   5.3035126e+02   5.5409959e+02   6.7455251e+02
   4.6128753e+02   5.2041936e+02   5.6105910e+02   5.6180422e+02   6.2990850e+02
   4.6131959e+02   5.2108653e+02   5.9641341e+02   5.9651603e+02   6.2940361e+02
   4.6130446e+02   5.2051139e+02   5.3114144e+02   5.3167982e+02   6.2933981e+02
   4.0154511e+02   4.5401203e+02   5.1469993e+02   5.3987807e+02   6.4237931e+02
   4.3137220e+02   4.6003695e+02   5.3187763e+02   5.5533715e+02   6.9566199e+02
   4.1050958e+02   4.5472823e+02   5.2563547e+02   5.4932756e+02   6.5254412e+02
   4.2363769e+02   4.3072528e+02   4.6432279e+02   5.2142885e+02   6.2956577e+02
   4.6127860e+02   5.2017280e+02   5.4796404e+02   5.4882156e+02   6.2973161e+02
   4.6131917e+02   5.2107714e+02   6.2745013e+02   6.3911409e+02   6.4189428e+02
   4.6131671e+02   5.2102544e+02   6.2273867e+02   6.2820701e+02   6.3582319e+02
   4.2160765e+02   4.3546488e+02   4.6796332e+02   5.2187710e+02   6.3002313e+02
   4.4942663e+02   4.6072036e+02   4.7363984e+02   5.2209820e+02   6.3008169e+02
   4.4696475e+02   4.6464798e+02   4.8380094e+02   5.2393390e+02   6.3130804e+02
   4.1915107e+02   4.4103400e+02   4.7358348e+02   5.2271906e+02   6.3081550e+02
   4.5656686e+02   4.8831341e+02   5.1384334e+02   5.3452116e+02   6.3464200e+02
   4.4504727e+02   4.7068462e+02   5.2672537e+02   5.4900383e+02   6.4764483e+02
   4.4444907e+02   4.7009838e+02   5.2798111e+02   5.5032605e+02   6.4937497e+02
   4.4953738e+02   4.6965909e+02   4.8951598e+02   5.2509022e+02   6.3177876e+02
   4.4547008e+02   4.5160233e+02   4.6727034e+02   5.2157362e+02   6.2968993e+02
   4.4176366e+02   4.6765013e+02   5.3404728e+02   5.5696713e+02   6.9686092e+02
   4.6087969e+02   5.1327077e+02   5.3712941e+02   5.4353665e+02   6.3219035e+02
   4.6124986e+02   5.1969533e+02   5.7472438e+02   5.7671199e+02   6.3191765e+02
   4.2055111e+02   4.5399129e+02   5.0311972e+02   5.3210060e+02   6.3695995e+02
   4.3125301e+02   4.4034741e+02   4.6783914e+02   5.2180917e+02   6.2994624e+02
   4.5832402e+02   4.9475519e+02   5.1786318e+02   5.3568810e+02   6.3427499e+02
   4.6032636e+02   5.0871573e+02   5.6193606e+02   5.7497725e+02   6.5188982e+02
   4.4298474e+02   4.6492476e+02   4.9480922e+02   5.2747342e+02   6.3341909e+02
   3.8941142e+02   4.2627075e+02   4.6432885e+02   5.2144302e+02   6.2958551e+02
   4.2219787e+02   4.4255819e+02   4.7445922e+02   5.2285002e+02   6.3092378e+02
   4.1467364e+02   4.5513930e+02   5.3021471e+02   5.5392566e+02   6.6892573e+02
   4.5997789e+02   5.0496717e+02   5.3138807e+02   5.4338189e+02   6.3486641e+02
   4.6117058e+02   5.1826044e+02   5.7385402e+02   5.7775941e+02   6.3478810e+02
   4.6127152e+02   5.2009597e+02   5.5982950e+02   5.6088995e+02   6.3017694e+02
   4.6119303e+02   5.1826229e+02   5.4113847e+02   5.4359139e+02   6.3035446e+02
   4.2922787e+02   4.3030524e+02   4.6188700e+02   5.2116983e+02   6.2929221e+02
   4.6124944e+02   4.7149294e+02   4.7157984e+02   5.2112424e+02   6.2924111e+02
   4.2174791e+02   4.5612706e+02   5.2695071e+02   5.5052931e+02   6.5422045e+02
   3.9824709e+02   4.5459597e+02   5.2883707e+02   5.5253931e+02   6.6009794e+02
   4.4503154e+02   4.6669738e+02   4.9439030e+02   5.2714521e+02   6.3311128e+02
   4.2910348e+02   4.3326209e+02   4.6371340e+02   5.2135199e+02   6.2948377e+02
   4.5846205e+02   4.7937922e+02   4.8489991e+02   5.2235046e+02   6.2990811e+02
   4.2254944e+02   4.5617723e+02   5.2237864e+02   5.4619544e+02   6.4796222e+02
   4.5884663e+02   4.8315409e+02   4.8924427e+02   5.2276437e+02   6.3003284e+02
   4.5972599e+02   5.0445355e+02   5.5832862e+02   5.7415364e+02   6.6979187e+02
   4.2464587e+02   4.5361477e+02   4.9578337e+02   5.2863157e+02   6.3480469e+02
   4.2438636e+02   4.5469833e+02   5.0138170e+02   5.3114133e+02   6.3630677e+02
   4.6118551e+02   5.1846547e+02   5.5756017e+02   5.6017077e+02   6.3155392e+02
   4.6108506e+02   5.1468396e+02   5.2596764e+02   5.3148324e+02   6.3026527e+02
   4.3622625e+02   4.6025356e+02   4.9804888e+02   5.2919223e+02   6.3474081e+02
   4.2773327e+02   4.5817950e+02   5.3100405e+02   5.5454837e+02   6.7084908e+02
   4.4815955e+02   4.6276330e+02   4.7839276e+02   5.2281118e+02   6.3059018e+02
   4.4407198e+02   4.6986750e+02   5.3430730e+02   5.5698618e+02   6.6948861e+02
   3.8211781e+02   4.1583780e+02   4.6196594e+02   5.2118339e+02   6.2930926e+02
   4.3162343e+02   4.6014659e+02   5.3026435e+02   5.5363292e+02   6.6065814e+02
   4.5979191e+02   5.0447024e+02   5.4122802e+02   5.5384951e+02   6.3902602e+02
   4.6010737e+02   5.0609580e+02   5.3390701e+02   5.4524331e+02   6.3508444e+02
   4.6131786e+02   5.2104717e+02   5.5744403e+02   5.5751245e+02   6.2929084e+02
   4.2788147e+02   4.5815163e+02   5.2724539e+02   5.5068828e+02   6.5387161e+02
   4.6053801e+02   5.1054612e+02   5.6881724e+02   5.8185902e+02   6.6383000e+02
   4.6120021e+02   5.1825201e+02   5.3797082e+02   5.4041820e+02   6.3017074e+02
   3.9540259e+02   4.1416643e+02   4.6179636e+02   5.2116590e+02   6.2928993e+02
   4.6131823e+02   5.2105880e+02   6.1035016e+02   6.1103918e+02   6.3011554e+02
   4.6095781e+02   5.1481577e+02   5.4794981e+02   5.5347597e+02   6.3315285e+02
   4.6132061e+02   5.2110879e+02   5.6202394e+02   5.6203229e+02   6.2924310e+02
   4.4215522e+02   4.5366048e+02   4.7305332e+02   5.2229851e+02   6.3033979e+02
   4.0931481e+02   4.1215898e+02   4.6146380e+02   5.2113114e+02   6.2925156e+02
   4.5271370e+02   4.8130521e+02   5.3014618e+02   5.5071997e+02   6.4605107e+02
   4.4326776e+02   4.6865629e+02   5.2092209e+02   5.4386166e+02   6.4334307e+02
   4.3004367e+02   4.5924121e+02   5.2887882e+02   5.5227289e+02   6.5686015e+02
   4.2797969e+02   4.5800714e+02   5.2155915e+02   5.4533984e+02   6.4669787e+02
   4.5072178e+02   4.5593829e+02   4.6660296e+02   5.2142289e+02   6.2953139e+02
   4.3241912e+02   4.6065849e+02   5.3210268e+02   5.5552924e+02   7.0359932e+02
   4.6127283e+02   5.2013807e+02   6.0399400e+02   6.1181525e+02   6.4192683e+02
   4.6120478e+02   5.1879954e+02   5.5592538e+02   5.5815426e+02   6.3109510e+02
   4.4483476e+02   4.6374925e+02   4.8617335e+02   5.2465016e+02   6.3181093e+02
   4.4997369e+02   4.7708879e+02   5.3782924e+02   5.5980452e+02   7.3097216e+02
   4.6115190e+02   5.1794194e+02   5.8690507e+02   5.9381821e+02   6.4379220e+02
   4.6132061e+02   5.2110768e+02   5.9681736e+02   5.9684861e+02   6.2928692e+02
   4.1873867e+02   4.4519326e+02   4.7906870e+02   5.2374172e+02   6.3166234e+02
   4.5850429e+02   4.9527866e+02   5.1684729e+02   5.3466151e+02   6.3381854e+02
   4.4535893e+02   4.7124444e+02   5.3556476e+02   5.5817714e+02   7.7532442e+02
   4.6126891e+02   5.1968038e+02   5.3573178e+02   5.3699005e+02   6.2961664e+02
   4.4358725e+02   4.6300746e+02   4.8712836e+02   5.2498373e+02   6.3205715e+02
   3.9916749e+02   4.5464819e+02   5.3083160e+02   5.5459783e+02   7.1285843e+02
   4.2103602e+02   4.5091699e+02   4.8978882e+02   5.2654051e+02   6.3357676e+02
   4.5655768e+02   4.8581024e+02   5.0463302e+02   5.2888743e+02   6.3249438e+02
   4.3677001e+02   4.6358674e+02   5.3293032e+02   5.5617265e+02   7.0940897e+02
   4.5920289e+02   5.0136408e+02   5.5158851e+02   5.6770245e+02   6.5394700e+02
   4.3076544e+02   4.5743400e+02   5.0127881e+02   5.3092718e+02   6.3598376e+02
   4.5673547e+02   4.9119936e+02   5.4505037e+02   5.6463002e+02   6.6964245e+02
   4.5731904e+02   4.9302073e+02   5.4113574e+02   5.5925017e+02   6.4981652e+02
   4.6130794e+02   5.2084500e+02   5.9282468e+02   5.9355990e+02   6.3049307e+02
   4.5984247e+02   5.0380963e+02   5.2876978e+02   5.4147050e+02   6.3458893e+02
   4.1867817e+02   4.5562830e+02   5.3116624e+02   5.5488851e+02   7.4521018e+02
   4.1902275e+02   4.4769271e+02   4.8312092e+02   5.2468476e+02   6.3235974e+02
   4.1989916e+02   4.5253132e+02   4.9632719e+02   5.2891191e+02   6.3503891e+02
   4.1112168e+02   4.4630545e+02   4.8211951e+02   5.2446707e+02   6.3222317e+02
   4.6123700e+02   5.1945267e+02   5.7493084e+02   5.7727039e+02   6.3244830e+02
   4.6126274e+02   5.1982481e+02   5.4684678e+02   5.4800289e+02   6.2988577e+02
   4.6087275e+02   5.1352625e+02   5.4231181e+02   5.4863430e+02   6.3295593e+02
   4.6101245e+02   5.1578738e+02   5.6314067e+02   5.6895621e+02   6.3596815e+02
   4.6131461e+02   5.2098638e+02   6.2535114e+02   6.4340946e+02   6.5284683e+02
   4.6130449e+02   5.2077053e+02   5.9810108e+02   5.9945579e+02   6.3149553e+02
   4.2697349e+02   4.5771326e+02   5.2536955e+02   5.4888266e+02   6.5111515e+02
   4.1554697e+02   4.2185890e+02   4.6235150e+02   5.2122282e+02   6.2935020e+02
   4.6124969e+02   5.1964304e+02   5.5527491e+02   5.5669238e+02   6.3035405e+02
   4.6092563e+02   5.1459460e+02   5.5784361e+02   5.6429742e+02   6.3585309e+02
   4.3760237e+02   4.6339063e+02   5.1296484e+02   5.3790878e+02   6.3983165e+02
   4.6131008e+02   5.2089155e+02   6.2372544e+02   6.4521323e+02   7.3219408e+02
   4.2641644e+02   4.4329831e+02   4.7355940e+02   5.2266751e+02   6.3075324e+02
   4.3634673e+02   4.5654428e+02   4.8550619e+02   5.2494082e+02   6.3229623e+02
   4.5700121e+02   4.9189294e+02   5.3920699e+02   5.5748979e+02   6.4838062e+02
   4.2930914e+02   4.5889521e+02   5.3010443e+02   5.5356024e+02   6.6134094e+02
   4.1081189e+02   4.3803177e+02   4.7160498e+02   5.2241962e+02   6.3055093e+02
   4.2597222e+02   4.5739916e+02   5.2779356e+02   5.5129293e+02   6.5531967e+02
   4.2737146e+02   4.3183414e+02   4.6363477e+02   5.2134746e+02   6.2947902e+02
   4.6126834e+02   5.1947892e+02   5.3232875e+02   5.3376715e+02   6.2957364e+02
   4.5648796e+02   4.8875098e+02   5.1789239e+02   5.3764234e+02   6.3598924e+02
   4.4728408e+02   4.7217561e+02   5.1126126e+02   5.3573264e+02   6.3731593e+02
   4.6110415e+02   5.1716316e+02   5.7836662e+02   5.8463344e+02   6.4006286e+02
   3.9691417e+02   4.5462238e+02   5.3010201e+02   5.5384047e+02   6.6888210e+02
   4.6109921e+02   5.1520828e+02   5.2754656e+02   5.3257128e+02   6.3029253e+02
   4.4567353e+02   4.6653100e+02   4.9176497e+02   5.2618010e+02   6.3257909e+02
   4.5510965e+02   4.8600392e+02   5.2665635e+02   5.4616904e+02   6.4120036e+02
   4.6046301e+02   5.0987227e+02   5.6572401e+02   5.7855563e+02   6.5534549e+02
   4.2246230e+02   4.5605546e+02   5.1995892e+02   5.4404780e+02   6.4573192e+02
   4.4917825e+02   4.7593641e+02   5.3712209e+02   5.5920421e+02   6.9834293e+02
   4.1704617e+02   4.5537966e+02   5.3001815e+02   5.5370730e+02   6.6599468e+02
   4.1755987e+02   4.5546916e+02   5.3114043e+02   5.5487154e+02   7.6924852e+02
   4.4462073e+02   4.6782295e+02   5.0107718e+02   5.2998467e+02   6.3457977e+02
   4.4258376e+02   4.6807677e+02   5.2252051e+02   5.4536194e+02   6.4472472e+02
   4.5857943e+02   4.5980160e+02   4.6256687e+02   5.2113691e+02   6.2925524e+02
   4.1748569e+02   4.5523593e+02   5.2324455e+02   5.4704327e+02   6.4917057e+02
   4.6124899e+02   5.1967718e+02   5.8377910e+02   5.8645573e+02   6.3362618e+02
   4.3782122e+02   4.6438423e+02   5.3328354e+02   5.5647894e+02   7.2907032e+02
   4.2460238e+02   4.5264613e+02   4.9221885e+02   5.2730387e+02   6.3400562e+02
   4.6127558e+02   5.2019245e+02   6.0453181e+02   6.1228174e+02   6.4161804e+02
   4.4973352e+02   4.5679265e+02   4.6853305e+02   5.2159198e+02   6.2968439e+02
   4.6110335e+02   5.1714583e+02   5.8997722e+02   6.0085614e+02   6.9404238e+02
   4.5660530e+02   4.9078977e+02   5.4479046e+02   5.6446373e+02   6.7029852e+02
   4.5608531e+02   4.8153865e+02   4.9610369e+02   5.2563443e+02   6.3139549e+02
   4.6117909e+02   5.1840428e+02   5.7705459e+02   5.8110380e+02   6.3545310e+02
   3.9491657e+02   4.5416538e+02   5.1763040e+02   5.4219841e+02   6.4429128e+02
   4.4286242e+02   4.4322846e+02   4.6164548e+02   5.2114001e+02   6.2926021e+02
   4.6120645e+02   5.1402259e+02   5.1726737e+02   5.2397628e+02   6.2952996e+02
   4.5836615e+02   4.9730678e+02   5.5046472e+02   5.6865759e+02   6.9764925e+02
   4.6131575e+02   5.2100680e+02   6.1365107e+02   6.1549073e+02   6.3158019e+02
   4.2667710e+02   4.5763258e+02   5.2662600e+02   5.5010752e+02   6.5302709e+02
   4.6032371e+02   4.6692441e+02   4.6797906e+02   5.2117148e+02   6.2927978e+02
   4.3043207e+02   4.5111999e+02   4.8201872e+02   5.2426049e+02   6.3196265e+02
   4.4914068e+02   4.7490746e+02   5.1540654e+02   5.3851742e+02   6.3856360e+02
   4.0232659e+02   4.3462226e+02   4.6900215e+02   5.2204281e+02   6.3019328e+02
   4.6024599e+02   5.0719856e+02   5.3497404e+02   5.4563002e+02   6.3481985e+02
   4.0372740e+02   4.4042173e+02   4.7426737e+02   5.2285926e+02   6.3095008e+02
   4.3956400e+02   4.6568217e+02   5.2937892e+02   5.5224262e+02   6.5389664e+02
   3.8749681e+02   4.1718426e+02   4.6211530e+02   5.2119915e+02   6.2932620e+02
   4.1891890e+02   4.2067315e+02   4.6165034e+02   5.2114968e+02   6.2927132e+02
   4.5420717e+02   4.8274535e+02   5.1309100e+02   5.3530110e+02   6.3571294e+02
   4.4952090e+02   4.5685539e+02   4.6882633e+02   5.2162184e+02   6.2971126e+02
   4.4956702e+02   4.7646286e+02   5.3603266e+02   5.5790410e+02   6.6179588e+02
   4.6131703e+02   5.2103333e+02   6.1477914e+02   6.1633352e+02   6.3118708e+02
   4.6125238e+02   5.1974177e+02   5.8340866e+02   5.8593579e+02   6.3332173e+02
   4.5085128e+02   4.5126062e+02   4.6172758e+02   5.2113672e+02   6.2925652e+02
   4.2909424e+02   4.2970134e+02   4.6163116e+02   5.2114557e+02   6.2926667e+02
   4.6093665e+02   5.1479859e+02   5.8077910e+02   5.9200501e+02   6.7333550e+02
   4.5950106e+02   5.0308501e+02   5.5659204e+02   5.7293877e+02   6.7352218e+02
   4.3323483e+02   4.5826659e+02   4.9801883e+02   5.2931355e+02   6.3494939e+02
   4.4109974e+02   4.6392192e+02   4.9748854e+02   5.2866396e+02   6.3416897e+02
   4.5666202e+02   4.8728199e+02   5.0847923e+02   5.3092191e+02   6.3321630e+02
   4.2595176e+02   4.5589968e+02   5.0561219e+02   5.3342276e+02   6.3765519e+02
   4.6127747e+02   5.2022545e+02   5.9789326e+02   6.0149250e+02   6.3558766e+02
   4.4773984e+02   4.7346032e+02   5.2042398e+02   5.4283578e+02   6.4166899e+02
   4.6107649e+02   5.1673325e+02   5.8812456e+02   5.9889729e+02   6.7995651e+02
   4.5721022e+02   4.5873909e+02   4.6287855e+02   5.2115377e+02   6.2927124e+02
   4.2551979e+02   4.5728816e+02   5.2975478e+02   5.5331115e+02   6.6148111e+02
   4.6132012e+02   5.2109030e+02   5.3809973e+02   5.3812305e+02   6.2924358e+02
   4.3610029e+02   4.4212576e+02   4.6612442e+02   5.2157181e+02   6.2970606e+02
   4.1097965e+02   4.4624505e+02   4.8202925e+02   5.2444536e+02   6.3220732e+02
   4.4773880e+02   4.7399313e+02   5.3554027e+02   5.5775963e+02   6.6552612e+02
   4.2196384e+02   4.4885537e+02   4.8417004e+02   5.2492737e+02   6.3251323e+02
   4.4489798e+02   4.6660971e+02   4.9452803e+02   5.2720753e+02   6.3315219e+02
   4.4785110e+02   4.6238698e+02   4.7826551e+02   5.2280963e+02   6.3059848e+02
   3.9309525e+02   4.4631456e+02   4.8264964e+02   5.2460731e+02   6.3233193e+02
   4.6130038e+02   5.2068702e+02   6.0254323e+02   6.0509289e+02   6.3317263e+02
   4.2164385e+02   4.5606409e+02   5.2564549e+02   5.4925489e+02   6.5208761e+02
   4.6118415e+02   5.1848404e+02   5.9454991e+02   6.0409916e+02   6.5259006e+02
   4.6093001e+02   5.1471441e+02   5.8073181e+02   5.9210007e+02   7.0139510e+02
   4.6064629e+02   5.1131534e+02   5.4767308e+02   5.5604414e+02   6.3595776e+02
   4.0478905e+02   4.5470329e+02   5.3091936e+02   5.5468644e+02   7.2355905e+02
   4.0515763e+02   4.5074913e+02   4.9372025e+02   5.2795841e+02   6.3451678e+02
   4.3008611e+02   4.5816435e+02   5.0896583e+02   5.3543128e+02   6.3874696e+02
   4.3962158e+02   4.6581485e+02   5.3327202e+02   5.5632830e+02   6.7906104e+02
   4.5684138e+02   4.9046886e+02   5.2403281e+02   5.4249752e+02   6.3804684e+02
   4.3607197e+02   4.6237845e+02   5.1443949e+02   5.3912279e+02   6.4082013e+02
   4.4202176e+02   4.6761572e+02   5.2394703e+02   5.4671954e+02   6.4609863e+02
   4.2323462e+02   4.5660774e+02   5.3088117e+02   5.5452614e+02   6.7841737e+02
   4.6129742e+02   5.2062728e+02   6.0521877e+02   6.0920818e+02   6.3498068e+02
   4.3827780e+02   4.6463290e+02   5.2853664e+02   5.5147847e+02   6.5298920e+02
   4.3709956e+02   4.5014049e+02   4.7375973e+02   5.2252980e+02   6.3057817e+02
   4.6105454e+02   5.1640719e+02   5.8672713e+02   5.9743435e+02   6.7423593e+02
   3.8091965e+02   4.4687699e+02   4.8371692e+02   5.2487741e+02   6.3252545e+02
   4.6128923e+02   5.1989335e+02   5.2927001e+02   5.3036848e+02   6.2941756e+02
   4.5012978e+02   4.5272210e+02   4.6391260e+02   5.2125992e+02   6.2937990e+02
   4.1452748e+02   4.4594073e+02   4.8106000e+02   5.2420517e+02   6.3202437e+02
   4.1660050e+02   4.5171530e+02   4.9494899e+02   5.2839225e+02   6.3475019e+02
   4.3764763e+02   4.6406329e+02   5.2564553e+02   5.4865829e+02   6.4914364e+02
   4.6083657e+02   5.1076526e+02   5.2291019e+02   5.3160129e+02   6.3086431e+02
   4.3569051e+02   4.5443127e+02   4.8203082e+02   5.2411619e+02   6.3177462e+02
   4.6131612e+02   5.2100423e+02   5.4744162e+02   5.4754322e+02   6.2929153e+02
   4.2369160e+02   4.2394637e+02   4.6139662e+02   5.2112402e+02   6.2924406e+02
   4.6048708e+02   5.1008372e+02   5.6553903e+02   5.7808893e+02   6.5354813e+02
   4.4447830e+02   4.6228721e+02   4.8362296e+02   5.2406647e+02   6.3148747e+02
   4.2506501e+02   4.5700271e+02   5.2496715e+02   5.4854588e+02   6.5080509e+02
   4.3438839e+02   4.4174298e+02   4.6700092e+02   5.2168264e+02   6.2981787e+02
   4.0358212e+02   4.5464959e+02   5.2940818e+02   5.5312300e+02   6.6269186e+02
   4.6042153e+02   5.0911328e+02   5.4329159e+02   5.5301416e+02   6.3626597e+02
   4.3561103e+02   4.6273319e+02   5.3155475e+02   5.5477685e+02   6.6395201e+02
   4.6127168e+02   5.2011769e+02   6.0987301e+02   6.2465455e+02   6.7609612e+02
   4.6120466e+02   5.1885249e+02   5.9905479e+02   6.1190142e+02   7.5616187e+02
   3.8225237e+02   3.9868892e+02   4.6134482e+02   5.2111883e+02   6.2923854e+02
   4.4956108e+02   4.7641346e+02   5.3428248e+02   5.5601370e+02   6.5570395e+02
   4.4598668e+02   4.6560593e+02   4.8821766e+02   5.2509431e+02   6.3199716e+02
   4.6131226e+02   5.2089279e+02   5.4143504e+02   5.4163148e+02   6.2931625e+02
   4.3875799e+02   4.3917753e+02   4.6165178e+02   5.2114335e+02   6.2926398e+02
   4.3977122e+02   4.6582374e+02   5.2832326e+02   5.5114618e+02   6.5202251e+02
   4.6131624e+02   5.2097935e+02   5.3680041e+02   5.3692201e+02   6.2927250e+02
   4.2913739e+02   4.3720667e+02   4.6646232e+02   5.2165601e+02   6.2979594e+02
   4.4246245e+02   4.6829696e+02   5.3454198e+02   5.5742696e+02   7.6385597e+02
   4.5793835e+02   4.9421535e+02   5.2468153e+02   5.4186309e+02   6.3695936e+02
   4.5871822e+02   4.9874635e+02   5.4349775e+02   5.5946629e+02   6.4608213e+02
   4.6114605e+02   5.1784507e+02   5.8454021e+02   5.9092827e+02   6.4192360e+02
   4.3075148e+02   4.5439713e+02   4.8923047e+02   5.2618505e+02   6.3320821e+02
   4.1295518e+02   4.4817123e+02   4.8555319e+02   5.2534714e+02   6.3283855e+02
   4.0021189e+02   4.5442666e+02   5.2302391e+02   5.4688771e+02   6.4913309e+02
   4.4960957e+02   4.7650448e+02   5.3518944e+02   5.5697647e+02   6.5818810e+02
   4.5080501e+02   4.7831117e+02   5.3628497e+02   5.5784906e+02   6.5918625e+02
   4.4073135e+02   4.6674530e+02   5.3371865e+02   5.5671218e+02   6.9215056e+02
   4.3983121e+02   4.6464046e+02   5.0798531e+02   5.3428145e+02   6.3736826e+02
   4.2764043e+02   4.5778884e+02   5.1990821e+02   5.4389279e+02   6.4531500e+02
   4.3209607e+02   4.3544927e+02   4.6350744e+02   5.2132323e+02   6.2945296e+02
   4.1537035e+02   4.1789106e+02   4.6161141e+02   5.2114610e+02   6.2926789e+02
   4.0978629e+02   4.1281798e+02   4.6149071e+02   5.2113393e+02   6.2925464e+02
   4.6114308e+02   5.1779496e+02   5.8617451e+02   5.9317261e+02   6.4393327e+02
   4.2707139e+02   4.5775720e+02   5.2550832e+02   5.4901266e+02   6.5129191e+02
   4.6100399e+02   5.0673758e+02   5.1002270e+02   5.2350408e+02   6.2970329e+02
   4.4713214e+02   4.5329633e+02   4.6745417e+02   5.2155999e+02   6.2967096e+02
   4.5627561e+02   4.8082084e+02   4.9373314e+02   5.2484058e+02   6.3107655e+02
   4.2896389e+02   4.2926712e+02   4.6147261e+02   5.2113079e+02   6.2925092e+02
   4.1593355e+02   4.5527545e+02   5.3087394e+02   5.5460380e+02   7.0406581e+02
   4.5788485e+02   4.8958083e+02   5.0522635e+02   5.2821320e+02   6.3193964e+02
   4.1610197e+02   4.4363883e+02   4.7739125e+02   5.2341069e+02   6.3140596e+02
   4.6130130e+02   5.2070730e+02   6.0553001e+02   6.0891181e+02   6.3402428e+02
   4.6085244e+02   4.6580496e+02   4.6629042e+02   5.2113434e+02   6.2925055e+02
   4.1387975e+02   4.1551761e+02   4.6146859e+02   5.2113176e+02   6.2925225e+02
   4.6130919e+02   5.2087283e+02   6.2300662e+02   6.4248063e+02   6.6422564e+02
   4.6130164e+02   5.2071546e+02   5.7044461e+02   5.7095847e+02   6.2982350e+02
   4.0818545e+02   4.4649986e+02   4.8269044e+02   5.2461195e+02   6.3233092e+02
   4.3308986e+02   4.5891237e+02   5.0191359e+02   5.3115914e+02   6.3601451e+02
   4.1085932e+02   4.1661495e+02   4.6178740e+02   5.2116451e+02   6.2928792e+02
   4.6110627e+02   5.1719459e+02   5.8892117e+02   5.9888808e+02   6.5763253e+02
   4.5009817e+02   4.7684231e+02   5.2457949e+02   5.4610630e+02   6.4337080e+02
   3.9316788e+02   4.1790296e+02   4.6220322e+02   5.2120819e+02   6.2933597e+02
   4.4127330e+02   4.6686251e+02   5.2157481e+02   5.4463452e+02   6.4434518e+02
   4.5120930e+02   4.7006812e+02   4.8609679e+02   5.2402815e+02   6.3114290e+02
   4.4234212e+02   4.6815470e+02   5.3293672e+02   5.5571613e+02   6.6222753e+02
   4.6107062e+02   5.1665064e+02   5.7277554e+02   5.7872186e+02   6.3826270e+02
   4.3812114e+02   4.6424293e+02   5.2055867e+02   5.4397472e+02   6.4428370e+02
   4.5692720e+02   4.8906053e+02   5.1257536e+02   5.3333848e+02   6.3404989e+02
   4.6131858e+02   5.2106481e+02   5.8733093e+02   5.8743670e+02   6.2940715e+02
   4.4275884e+02   4.6083646e+02   4.8379791e+02   5.2421150e+02   6.3163987e+02
   4.4259025e+02   4.4565565e+02   4.6407737e+02   5.2133029e+02   6.2945701e+02
   4.5343090e+02   4.8293386e+02   5.3980876e+02   5.6082844e+02   6.6683970e+02
   4.4180449e+02   4.4608210e+02   4.6515917e+02   5.2142975e+02   6.2955819e+02
   4.4162623e+02   4.6692687e+02   5.1665446e+02   5.4046894e+02   6.4112314e+02
   4.2702292e+02   4.3343037e+02   4.6478125e+02   5.2147252e+02   6.2960983e+02
   4.4607722e+02   4.4875427e+02   4.6385142e+02   5.2128854e+02   6.2941227e+02
   4.6106319e+02   4.7266163e+02   4.7298939e+02   5.2115108e+02   6.2925942e+02
   4.2825889e+02   4.5502712e+02   4.9575930e+02   5.2854630e+02   6.3467625e+02
   4.6131948e+02   5.2108550e+02   6.2824476e+02   6.4955651e+02   6.5239518e+02
   4.6115436e+02   5.1798326e+02   5.8719300e+02   5.9411273e+02   6.4384652e+02
   4.0871271e+02   4.4389056e+02   4.7852849e+02   5.2365502e+02   6.3160976e+02
   4.6132008e+02   5.2109572e+02   6.2871216e+02   6.6526394e+02   6.9930784e+02
   4.6130800e+02   5.2084707e+02   5.9064793e+02   5.9130489e+02   6.3033142e+02
   4.0381864e+02   4.1890323e+02   4.6229840e+02   5.2121834e+02   6.2934663e+02
   4.6124260e+02   5.1954994e+02   5.9625259e+02   6.0219012e+02   6.4072503e+02
   4.5712046e+02   4.6536715e+02   4.6990306e+02   5.2139950e+02   6.2946742e+02
   3.9602969e+02   4.5424880e+02   5.1921908e+02   5.4351592e+02   6.4549147e+02
   4.3376816e+02   4.3761568e+02   4.6402793e+02   5.2136944e+02   6.2950040e+02
   4.6132073e+02   5.2110967e+02   6.2906888e+02   6.9219413e+02   7.2736595e+02
   4.4074154e+02   4.6664868e+02   5.2897158e+02   5.5172671e+02   6.5262323e+02
   4.2556922e+02   4.5649172e+02   5.1210937e+02   5.3775994e+02   6.4053457e+02
   4.2456350e+02   4.3264371e+02   4.6518633e+02   5.2152455e+02   6.2966485e+02
   4.1355785e+02   4.5373290e+02   5.0767812e+02   5.3484120e+02   6.3874972e+02
   4.5944159e+02   5.0190906e+02   5.3342278e+02   5.4708977e+02   6.3716502e+02
   4.3962437e+02   4.4673976e+02   4.6764270e+02   5.2169952e+02   6.2982612e+02
   4.2942905e+02   4.5694732e+02   5.0255884e+02   5.3162710e+02   6.3645115e+02
   4.5374529e+02   4.8357553e+02   5.4067767e+02   5.6169975e+02   6.8474293e+02
   4.3259521e+02   4.6076852e+02   5.3223338e+02   5.5566060e+02   7.1422646e+02
   4.6131750e+02   5.2104361e+02   6.0692394e+02   6.0756176e+02   6.3008558e+02
   4.0181993e+02   4.4832125e+02   4.8674825e+02   5.2569340e+02   6.3308292e+02
   4.4665968e+02   4.5497113e+02   4.6974643e+02   5.2178471e+02   6.2987133e+02
   4.2863496e+02   4.5743436e+02   5.0893119e+02   5.3545522e+02   6.3883248e+02
   4.5415244e+02   4.8401871e+02   5.2897802e+02   5.4892053e+02   6.4365448e+02
   4.2434875e+02   4.5616762e+02   5.1301161e+02   5.3845542e+02   6.4107677e+02
   4.6112910e+02   5.0232959e+02   5.0362541e+02   5.2188869e+02   6.2942381e+02
   4.6121821e+02   5.1888430e+02   5.4496070e+02   5.4691903e+02   6.3028735e+02
   4.6113571e+02   5.1767258e+02   5.8640657e+02   5.9376932e+02   6.4512340e+02
   4.4072365e+02   4.6666870e+02   5.3040391e+02   5.5320092e+02   6.5533987e+02
   4.6084067e+02   5.1363795e+02   5.7124818e+02   5.8096918e+02   6.4690111e+02
   4.5866789e+02   4.7654441e+02   4.8089966e+02   5.2189984e+02   6.2970136e+02
   4.6104810e+02   5.1483878e+02   5.3054454e+02   5.3580412e+02   6.3070143e+02
   4.1105924e+02   4.5489252e+02   5.3074794e+02   5.5449559e+02   6.9937905e+02
   4.5852925e+02   4.9804075e+02   5.5086866e+02   5.6877158e+02   6.7238307e+02
   4.4252961e+02   4.6704751e+02   5.0877334e+02   5.3458044e+02   6.3727572e+02
   4.6131275e+02   5.2091129e+02   5.4298570e+02   5.4316836e+02   6.2931654e+02
   4.5025726e+02   4.7732770e+02   5.3083225e+02   5.5220557e+02   6.4909640e+02
   4.6131683e+02   5.2103186e+02   6.2704136e+02   6.5370133e+02   6.7959537e+02
   4.1873346e+02   4.4614495e+02   4.8052052e+02   5.2406323e+02   6.3190776e+02
   4.5863150e+02   4.9850122e+02   5.5030498e+02   5.6781197e+02   6.6053192e+02
   3.8118493e+02   4.5394391e+02   5.1433336e+02   5.3959689e+02   6.4216952e+02
   4.1700027e+02   4.5260530e+02   4.9868974e+02   5.2994466e+02   6.3568725e+02
   4.2999686e+02   4.5732595e+02   5.0309174e+02   5.3189215e+02   6.3658644e+02
   4.3258634e+02   4.5911849e+02   5.0522882e+02   5.3298941e+02   6.3711917e+02
   4.2272071e+02   4.5633145e+02   5.2560631e+02   5.4920018e+02   6.5193480e+02
   4.1912514e+02   4.5341700e+02   5.0135055e+02   5.3119483e+02   6.3642424e+02
   4.3157623e+02   4.6007834e+02   5.2856990e+02   5.5189349e+02   6.5556830e+02
   4.6109715e+02   4.8476402e+02   4.8527588e+02   5.2124726e+02   6.2929796e+02
   4.0588173e+02   4.2762489e+02   4.6479250e+02   5.2149652e+02   6.2964095e+02
   4.4402334e+02   4.6965101e+02   5.2761025e+02   5.5000552e+02   6.4912405e+02
   4.4389889e+02   4.5480162e+02   4.7253779e+02   5.2217855e+02   6.3022328e+02
   4.6131707e+02   5.2103052e+02   5.5363185e+02   5.5371373e+02   6.2929345e+02
   3.8329128e+02   4.5388539e+02   5.1356230e+02   5.3900628e+02   6.4172621e+02
   4.6131968e+02   5.2108971e+02   6.2856368e+02   6.6373178e+02   7.0545853e+02
   3.9090853e+02   4.1129457e+02   4.6160095e+02   5.2114560e+02   6.2926769e+02
   4.6083759e+02   5.1360156e+02   5.7734793e+02   5.8920048e+02   7.0755998e+02
   4.5902853e+02   4.9912252e+02   5.2686289e+02   5.4195168e+02   6.3591419e+02
   4.6131998e+02   5.2109549e+02   6.2868776e+02   6.6286312e+02   6.7612251e+02
   4.6132084e+02   5.2111346e+02   6.1530811e+02   6.1536643e+02   6.2930723e+02
   4.2970581e+02   4.3842637e+02   4.6713195e+02   5.2173310e+02   6.2987274e+02
   4.5648628e+02   4.9023576e+02   5.3775546e+02   5.5645116e+02   6.4813646e+02
   4.0716053e+02   4.1410837e+02   4.6167309e+02   5.2115256e+02   6.2927528e+02
   4.2817849e+02   4.2967539e+02   4.6205930e+02   5.2118699e+02   6.2931074e+02
   4.5153011e+02   4.7775712e+02   5.1042502e+02   5.3431422e+02   6.3585122e+02
   4.6131864e+02   5.2106757e+02   6.1353764e+02   6.1432775e+02   6.3022698e+02
   4.5963392e+02   5.0334154e+02   5.3820456e+02   5.5126196e+02   6.3837129e+02
   4.3177153e+02   4.6026981e+02   5.3197001e+02   5.5541789e+02   6.9988144e+02
   4.5991435e+02   5.0532421e+02   5.4256379e+02   5.5477115e+02   6.3901170e+02
   4.1854862e+02   4.5555797e+02   5.2901077e+02   5.5265848e+02   6.5996431e+02
   4.4831570e+02   4.7425590e+02   5.2175883e+02   5.4390984e+02   6.4227749e+02
   4.6131072e+02   5.2090063e+02   5.8179406e+02   5.8216837e+02   6.2977706e+02
   4.3617119e+02   4.6297162e+02   5.2556458e+02   5.4867474e+02   6.4946131e+02
   4.4908246e+02   4.5538915e+02   4.6768867e+02   5.2153873e+02   6.2964221e+02
   4.2363720e+02   4.2773965e+02   4.6281190e+02   5.2126613e+02   6.2939521e+02
   4.6123804e+02   5.1946341e+02   5.9822543e+02   6.0587897e+02   6.4421329e+02
   4.6125688e+02   5.1982976e+02   6.0665216e+02   6.2112210e+02   7.0893532e+02
   4.6022224e+02   5.0580240e+02   5.2478379e+02   5.3658550e+02   6.3275960e+02
   4.6131646e+02   5.2101772e+02   6.2173422e+02   6.2664811e+02   6.3519748e+02
   4.5991169e+02   5.0406278e+02   5.2728524e+02   5.3991287e+02   6.3404791e+02
   4.1225874e+02   4.5493837e+02   5.2964964e+02   5.5335383e+02   6.6378425e+02
   4.2459942e+02   4.3071393e+02   4.6401976e+02   5.2139383e+02   6.2952913e+02
   4.6131525e+02   5.2099079e+02   5.5454364e+02   5.5466429e+02   6.2932380e+02
   4.4621966e+02   4.7178184e+02   5.2231960e+02   5.4474975e+02   6.4341597e+02
   4.6051786e+02   5.1036354e+02   5.6888694e+02   5.8218238e+02   6.7305869e+02
   4.2455571e+02   4.5678599e+02   5.2338869e+02   5.4708115e+02   6.4890336e+02
   4.5181423e+02   4.7998885e+02   5.3857756e+02   5.6008470e+02   6.7202532e+02
   4.2573972e+02   4.5460805e+02   4.9854771e+02   5.2977247e+02   6.3546098e+02
   3.9608557e+02   4.5357968e+02   5.1005720e+02   5.3645508e+02   6.3988372e+02
   4.6128430e+02   5.2035887e+02   6.0151597e+02   6.0581670e+02   6.3624334e+02
   4.3633020e+02   4.4306705e+02   4.6680971e+02   5.2164423e+02   6.2977792e+02
   4.1926033e+02   4.5570780e+02   5.3048399e+02   5.5416955e+02   6.7158903e+02
   4.5079897e+02   4.7833904e+02   5.3804203e+02   5.5981166e+02   6.8424356e+02
   4.6121217e+02   5.1899244e+02   5.8933362e+02   5.9446094e+02   6.3921163e+02
   4.4819222e+02   4.7459935e+02   5.3683832e+02   5.5910262e+02   7.7934727e+02
   4.3561889e+02   4.6185305e+02   5.1187744e+02   5.3721959e+02   6.3955016e+02
   4.6020747e+02   5.0778944e+02   5.6196363e+02   5.7592225e+02   6.5668298e+02
   4.2784188e+02   4.5597138e+02   5.0124487e+02   5.3099910e+02   6.3613206e+02
   4.4057378e+02   4.6633737e+02   5.2344835e+02   5.4638854e+02   6.4607431e+02
   4.3173165e+02   4.3579028e+02   4.6396482e+02   5.2137026e+02   6.2950208e+02
   4.5993962e+02   5.0565674e+02   5.4719324e+02   5.5963843e+02   6.4141205e+02
   4.5292100e+02   4.8196919e+02   5.4003024e+02   5.6133057e+02   7.0914750e+02
   4.2100584e+02   4.5533078e+02   5.1357001e+02   5.3893031e+02   6.4151665e+02
   4.5965135e+02   5.0368897e+02   5.4325329e+02   5.5651590e+02   6.4087217e+02
   4.4939031e+02   4.7624181e+02   5.3750198e+02   5.5958135e+02   7.6902557e+02
   4.4779099e+02   4.6639653e+02   4.8587969e+02   5.2434221e+02   6.3149655e+02
   4.4920870e+02   4.7597945e+02   5.3714959e+02   5.5922781e+02   6.9954594e+02
   4.5613571e+02   4.8935855e+02   5.4290007e+02   5.6266538e+02   6.6111857e+02
   4.6129812e+02   5.2064059e+02   5.6702979e+02   5.6758897e+02   6.2983290e+02
   4.4153704e+02   4.6735910e+02   5.2986340e+02   5.5256859e+02   6.5375350e+02
   4.6128145e+02   5.2024673e+02   5.4941437e+02   5.5021959e+02   6.2972533e+02
   4.3861179e+02   4.4466272e+02   4.6650601e+02   5.2158997e+02   6.2972160e+02
   4.6076075e+02   5.1274889e+02   5.7193430e+02   5.8309989e+02   6.5305146e+02
   4.6062473e+02   4.6692586e+02   4.6765869e+02   5.2115286e+02   6.2926500e+02
   4.6131605e+02   5.2099015e+02   5.4179176e+02   5.4190322e+02   6.2928230e+02
   4.5814922e+02   4.9628402e+02   5.4557805e+02   5.6310094e+02   6.5256092e+02
   4.5055444e+02   4.7713016e+02   5.1818647e+02   5.4040953e+02   6.3937692e+02
   4.6121106e+02   4.7284357e+02   4.7298368e+02   5.2113125e+02   6.2924596e+02
   4.5934471e+02   5.0154077e+02   5.3568750e+02   5.4959052e+02   6.3836336e+02
   4.2090305e+02   4.5603004e+02   5.3070080e+02   5.5437494e+02   6.7614699e+02
   4.6126711e+02   5.2002689e+02   5.7496161e+02   5.7649375e+02   6.3128107e+02
   4.4674751e+02   4.7223544e+02   5.1953984e+02   5.4223449e+02   6.4147242e+02
   4.3171418e+02   4.5998449e+02   5.2285324e+02   5.4637274e+02   6.4742369e+02
   4.4296416e+02   4.4371560e+02   4.6199130e+02   5.2116534e+02   6.2928700e+02
   4.4310093e+02   4.6881244e+02   5.3031567e+02   5.5287298e+02   6.5363717e+02
   4.3011619e+02   4.5381855e+02   4.8858874e+02   5.2600879e+02   6.3311446e+02
   4.6132051e+02   5.2110567e+02   6.2782771e+02   6.3138168e+02   6.3294743e+02
   4.5744745e+02   4.9298852e+02   5.3104214e+02   5.4844035e+02   6.4069647e+02
   4.4467101e+02   4.7050176e+02   5.3498425e+02   5.5763954e+02   6.9154327e+02
   4.6130286e+02   5.2073745e+02   5.9927070e+02   6.0088442e+02   6.3192935e+02
   4.6128708e+02   5.2041873e+02   5.8462463e+02   5.8594743e+02   6.3133893e+02
   4.3975057e+02   4.6180831e+02   4.9337495e+02   5.2717190e+02   6.3344731e+02
   3.9922918e+02   4.5280741e+02   5.0397286e+02   5.3263952e+02   6.3738804e+02
   4.5099757e+02   4.5663802e+02   4.6705757e+02   5.2144814e+02   6.2955245e+02
   4.2938594e+02   4.4400929e+02   4.7266097e+02   5.2249286e+02   6.3058918e+02
   4.4267295e+02   4.6811550e+02   5.2144515e+02   5.4438736e+02   6.4387760e+02
   4.6092155e+02   5.1208039e+02   5.2445657e+02   5.3207273e+02   6.3074382e+02
   4.6101617e+02   5.1585980e+02   5.8475686e+02   5.9563901e+02   6.9238833e+02
   4.6125745e+02   5.1932120e+02   5.3433234e+02   5.3590702e+02   6.2967403e+02
   4.6132090e+02   5.2110983e+02   5.2286253e+02   5.2286906e+02   6.2923600e+02
   4.4639624e+02   4.7216433e+02   5.2701074e+02   5.4909539e+02   6.4731007e+02
   4.3779394e+02   4.3835493e+02   4.6175507e+02   5.2115247e+02   6.2927317e+02
   4.3185630e+02   4.6029837e+02   5.3097469e+02   5.5436159e+02   6.6438278e+02
   4.6131347e+02   5.2095655e+02   5.6182139e+02   5.6199515e+02   6.2939234e+02
   4.0934295e+02   4.5463106e+02   5.2415478e+02   5.4792551e+02   6.5047440e+02
   4.4785079e+02   4.5007022e+02   4.6346612e+02   5.2124964e+02   6.2937185e+02
   4.4590378e+02   4.6740845e+02   4.9398765e+02   5.2691804e+02   6.3293511e+02
   4.3601443e+02   4.6207657e+02   5.1129688e+02   5.3677937e+02   6.3922590e+02
   4.6098008e+02   5.1536573e+02   5.7511002e+02   5.8341657e+02   6.4427090e+02
   3.8473898e+02   4.5244743e+02   5.0192793e+02   5.3154512e+02   6.3671198e+02
   4.6131754e+02   5.2104298e+02   5.6347593e+02   5.6355807e+02   6.2931321e+02
   4.4776808e+02   4.6754346e+02   4.8880326e+02   5.2509056e+02   6.3189288e+02
   4.4741960e+02   4.5354047e+02   4.6742572e+02   5.2155191e+02   6.2966202e+02
   4.6130346e+02   5.2075148e+02   6.2004519e+02   6.3671816e+02   6.5940415e+02
   4.1120073e+02   4.5489368e+02   5.3046045e+02   5.5419585e+02   6.7624678e+02
   4.6130513e+02   5.2078723e+02   5.7025410e+02   5.7067469e+02   6.2971187e+02
   4.3759794e+02   4.6421177e+02   5.3321761e+02   5.5642417e+02   7.2469632e+02
   4.6132062e+02   5.2110441e+02   5.3638231e+02   5.3639303e+02   6.2923866e+02
   4.4865688e+02   4.7443761e+02   5.1749867e+02   5.4025422e+02   6.3973183e+02
   4.5604758e+02   4.8902523e+02   5.3965288e+02   5.5894180e+02   6.5226726e+02
   4.5008221e+02   4.7673753e+02   5.2295833e+02   5.4462634e+02   6.4228903e+02
   4.6005839e+02   5.0575981e+02   5.3398387e+02   5.4552141e+02   6.3528621e+02
   4.5788139e+02   4.9438924e+02   5.2885874e+02   5.4577812e+02   6.3879219e+02
   4.2035965e+02   4.3339156e+02   4.6680406e+02   5.2172958e+02   6.2987677e+02
   4.3957712e+02   4.5356746e+02   4.7583250e+02   5.2278359e+02   6.3075291e+02
   4.5605482e+02   4.6039003e+02   4.6576086e+02   5.2126273e+02   6.2936978e+02
   4.0381404e+02   4.0416433e+02   4.6132606e+02   5.2111714e+02   6.2923636e+02
   4.1178776e+02   4.5482831e+02   5.2665167e+02   5.5031309e+02   6.5421152e+02
   4.5200470e+02   4.8031692e+02   5.3886872e+02   5.6034924e+02   6.7674404e+02
   4.6131892e+02   5.2106820e+02   5.4763173e+02   5.4767550e+02   6.2926000e+02
   4.5152246e+02   4.7948686e+02   5.3770710e+02   5.5919841e+02   6.6364526e+02
   4.4478717e+02   4.6935324e+02   5.1008530e+02   5.3523421e+02   6.3738059e+02
   4.2936552e+02   4.4492555e+02   4.7373566e+02   5.2266276e+02   6.3073760e+02
   4.0699358e+02   4.1478901e+02   4.6173697e+02   5.2115932e+02   6.2928248e+02
   4.6131271e+02   5.2094203e+02   6.0695323e+02   6.0851331e+02   6.3134562e+02
   4.4057984e+02   4.6658302e+02   5.3200032e+02   5.5488711e+02   6.6023448e+02
   4.4804748e+02   4.7419933e+02   5.2862809e+02   5.5043455e+02   6.4813296e+02
   4.1917702e+02   4.5570337e+02   5.3091757e+02   5.5462258e+02   6.9914764e+02
   4.6032033e+02   4.6516609e+02   4.6620124e+02   5.2115317e+02   6.2926662e+02
   4.4059868e+02   4.5434285e+02   4.7575686e+02   5.2273949e+02   6.3070501e+02
   4.3178933e+02   4.5905101e+02   5.0842608e+02   5.3500859e+02   6.3838688e+02
   4.6126704e+02   5.2002745e+02   5.8601556e+02   5.8817442e+02   6.3289724e+02
   4.4314684e+02   4.6884845e+02   5.2998570e+02   5.5252743e+02   6.5302451e+02
   4.5514200e+02   4.8539906e+02   5.1844822e+02   5.3895987e+02   6.3715841e+02
   4.4986044e+02   4.5312779e+02   4.6458646e+02   5.2130393e+02   6.2942322e+02
   4.6115199e+02   5.1793175e+02   5.9386370e+02   6.0531576e+02   7.4496503e+02
   4.3260394e+02   4.3332634e+02   4.6177680e+02   5.2115773e+02   6.2927908e+02
   4.5801213e+02   4.9579026e+02   5.4900320e+02   5.6758954e+02   6.8580242e+02
   4.2761556e+02   4.5106198e+02   4.8475201e+02   5.2499842e+02   6.3250761e+02
   4.3030852e+02   4.4931314e+02   4.7906248e+02   5.2360786e+02   6.3149092e+02
   4.6129220e+02   5.2052404e+02   5.8721169e+02   5.8842791e+02   6.3127752e+02
   4.3191231e+02   4.6010112e+02   5.2287137e+02   5.4638073e+02   6.4740796e+02
   4.4542315e+02   4.5049631e+02   4.6617363e+02   5.2147819e+02   6.2959985e+02
   4.5016918e+02   4.7049846e+02   4.8985519e+02   5.2510395e+02   6.3174154e+02
   4.6124761e+02   5.1961498e+02   5.5740503e+02   5.5888427e+02   6.3049410e+02
   4.3692066e+02   4.6366698e+02   5.3143136e+02   5.5456485e+02   6.6167852e+02
   4.6097872e+02   4.6582182e+02   4.6617606e+02   5.2112938e+02   6.2924655e+02
   4.4888236e+02   4.6486430e+02   4.8071549e+02   5.2316255e+02   6.3078026e+02
   5.6800020e+02   5.6663469e+02   5.5240165e+02   5.2979598e+02   4.5460030e+02
   6.2161843e+02   6.2121273e+02   5.5390328e+02   5.3018769e+02   4.5460679e+02
   5.5561901e+02   5.3213022e+02   4.5995818e+02   4.3227263e+02   4.1562567e+02
   5.9262422e+02   5.9148319e+02   5.5135479e+02   5.2814103e+02   4.5455674e+02
   6.0535833e+02   6.0150662e+02   5.4367735e+02   5.2026003e+02   4.5428765e+02
   5.5492510e+02   5.3121121e+02   4.5580251e+02   4.1972857e+02   3.8948883e+02
   5.6313279e+02   5.4793635e+02   5.2138081e+02   5.0919967e+02   4.5387151e+02
   5.6260573e+02   5.4173636e+02   4.8515926e+02   4.5528229e+02   4.1721869e+02
   5.5474637e+02   5.3097529e+02   4.6328632e+02   4.6320349e+02   4.5454166e+02
   5.5519858e+02   5.3157679e+02   4.5784931e+02   4.3384295e+02   4.2807212e+02
   5.7593478e+02   5.6568593e+02   5.2566554e+02   5.0502351e+02   4.5314500e+02
   5.5620410e+02   5.3291378e+02   4.6465412e+02   4.4655833e+02   4.3411855e+02
   5.5565950e+02   5.3219439e+02   4.6335635e+02   4.5148648e+02   4.4204180e+02
   5.5487487e+02   5.3114471e+02   4.5549188e+02   4.1862252e+02   4.0704417e+02
   6.0028538e+02   5.9145920e+02   5.2301139e+02   4.8759554e+02   4.4873288e+02
   5.5814678e+02   5.3553387e+02   4.7148646e+02   4.4670874e+02   4.1885138e+02
   5.5909408e+02   5.3682675e+02   4.7457264e+02   4.4817629e+02   3.8930163e+02
   6.1104552e+02   5.9983265e+02   5.2189510e+02   4.7916812e+02   4.4422529e+02
   5.6386101e+02   5.4366669e+02   4.8945843e+02   4.5971759e+02   4.2777529e+02
   5.8480142e+02   5.7780412e+02   5.3280083e+02   5.1046435e+02   4.5367808e+02
   5.5539749e+02   5.3183897e+02   4.5886584e+02   4.3241209e+02   4.2254429e+02
   6.0363749e+02   6.0230595e+02   5.5110077e+02   5.2770635e+02   4.5454414e+02
   6.1777642e+02   6.0378819e+02   5.1972740e+02   4.6307966e+02   4.2259981e+02
   5.8890856e+02   5.7750754e+02   5.1489657e+02   4.6854609e+02   4.3455407e+02
   5.7005051e+02   5.5224495e+02   4.9889136e+02   4.5870866e+02   3.8102234e+02
   5.9076668e+02   5.9055265e+02   5.5413983e+02   5.3048235e+02   4.5461387e+02
   5.5732965e+02   5.3440975e+02   4.6791152e+02   4.4209450e+02   4.0157723e+02
   6.0940133e+02   6.0494019e+02   5.4320382e+02   5.1957926e+02   4.5425591e+02
   5.7717574e+02   5.7704066e+02   5.5444403e+02   5.3077184e+02   4.5462048e+02
   5.5482401e+02   5.3107878e+02   4.5630383e+02   4.5026482e+02   4.4851892e+02
   6.5762748e+02   6.5673117e+02   5.5441866e+02   5.3065959e+02   4.5461778e+02
   5.5515853e+02   5.3152412e+02   4.5780469e+02   4.3692645e+02   4.3213450e+02
   6.0510893e+02   5.9610759e+02   5.2459211e+02   4.9028852e+02   4.4968109e+02
   6.5523818e+02   6.5168838e+02   5.5284208e+02   5.2913736e+02   4.5458124e+02
   6.0979283e+02   6.0044640e+02   5.2679516e+02   4.9474069e+02   4.5098315e+02
   6.1524796e+02   6.0165161e+02   5.1927750e+02   4.6153193e+02   4.1164517e+02
   6.4996349e+02   6.2662461e+02   5.2206494e+02   4.7009142e+02   4.3596507e+02
   6.1481175e+02   6.0137226e+02   5.1933734e+02   4.6240119e+02   4.1967509e+02
   5.5710684e+02   5.3441303e+02   4.7826145e+02   4.6862060e+02   4.4710981e+02
   6.3550067e+02   6.2584052e+02   5.3611042e+02   5.0986124e+02   4.5354765e+02
   5.7682642e+02   5.7624067e+02   5.5346306e+02   5.3012628e+02   4.5460628e+02
   5.9523936e+02   5.8575260e+02   5.1983702e+02   4.8053957e+02   4.4525413e+02
   5.5479161e+02   5.3103536e+02   4.5500411e+02   4.2604560e+02   4.2497365e+02
   5.7032299e+02   5.6415650e+02   5.4198007e+02   5.2285931e+02   4.5442264e+02
   5.5536446e+02   5.3179640e+02   4.5896866e+02   4.3618509e+02   4.2903087e+02
   6.4992460e+02   6.2705546e+02   5.2260812e+02   4.7353613e+02   4.3966496e+02
   6.0781874e+02   6.0639681e+02   5.5133409e+02   5.2786598e+02   4.5454847e+02
   5.5517184e+02   5.3154143e+02   4.5821464e+02   4.4073979e+02   4.3604603e+02
   5.5495758e+02   5.3125736e+02   4.5820748e+02   4.5119719e+02   4.4745822e+02
   5.5617081e+02   5.5196728e+02   5.5013963e+02   5.3054857e+02   4.5461769e+02
   6.2311491e+02   6.1322606e+02   5.3023050e+02   5.0053304e+02   4.5221236e+02
   6.1528534e+02   6.0165967e+02   5.1924538e+02   4.6123519e+02   3.9314635e+02
   6.1247432e+02   6.1231321e+02   5.5439023e+02   5.3064859e+02   4.5461741e+02
   5.7358981e+02   5.5860317e+02   5.0851766e+02   4.7581989e+02   4.4296244e+02
   5.7742784e+02   5.6634299e+02   5.2101044e+02   4.9728470e+02   4.5184514e+02
   6.6399793e+02   6.5460342e+02   5.5196128e+02   5.2827499e+02   4.5455874e+02
   5.5563726e+02   5.3215317e+02   4.5999022e+02   4.3168229e+02   4.1030278e+02
   5.7185986e+02   5.5526475e+02   5.0324793e+02   4.6570965e+02   4.3255785e+02
   5.5479959e+02   5.3110746e+02   5.0663888e+02   5.0650035e+02   4.5460792e+02
   7.1086589e+02   6.6173721e+02   5.5309463e+02   5.2937730e+02   4.5458718e+02
   5.5634826e+02   5.3311417e+02   4.6626168e+02   4.5042061e+02   4.3715980e+02
   5.5519960e+02   5.3157475e+02   4.5747626e+02   4.2601926e+02   3.9994095e+02
   5.5953428e+02   5.3746856e+02   4.7673077e+02   4.5133632e+02   4.2159117e+02
   5.7360437e+02   5.6273696e+02   5.2542700e+02   5.0603427e+02   4.5330646e+02
   5.5895015e+02   5.3666876e+02   4.7507841e+02   4.5117909e+02   4.2503303e+02
   6.1164597e+02   6.1151869e+02   5.5446182e+02   5.3071429e+02   4.5461904e+02
   6.2188445e+02   6.0724402e+02   5.1988191e+02   4.6129641e+02   4.0095769e+02
   5.5727486e+02   5.3507217e+02   4.8806241e+02   4.8056430e+02   4.5114865e+02
   5.5485477e+02   5.3111829e+02   4.5537290e+02   4.1878235e+02   4.1107184e+02
   5.8321324e+02   5.8137213e+02   5.4997289e+02   5.2734970e+02   4.5453714e+02
   6.5155459e+02   6.2766106e+02   5.2269277e+02   4.7392187e+02   4.4002974e+02
   6.2086924e+02   6.1008688e+02   5.2731116e+02   4.9416032e+02   4.5080739e+02
   5.5491996e+02   5.3120644e+02   4.5592312e+02   4.2919511e+02   4.2625769e+02
   5.6425307e+02   5.6378283e+02   5.5405443e+02   5.3069769e+02   4.5461940e+02
   5.5523923e+02   5.3199846e+02   5.0103941e+02   4.9985600e+02   4.5441077e+02
   5.5552134e+02   5.3200012e+02   4.5934481e+02   4.3041559e+02   4.0849134e+02
   5.5849954e+02   5.3600718e+02   4.7244690e+02   4.4643892e+02   3.8138735e+02
   6.6666480e+02   6.2866324e+02   5.2111696e+02   4.6155814e+02   4.1036704e+02
   6.2250000e+02   6.0865014e+02   5.2120642e+02   4.7063567e+02   4.3667563e+02
   6.0681164e+02   5.9556134e+02   5.1924783e+02   4.6844721e+02   4.3398577e+02
   5.5486984e+02   5.3114947e+02   4.6695803e+02   4.6602843e+02   4.5372337e+02
   5.5480638e+02   5.3105526e+02   4.5523938e+02   4.3728035e+02   4.3644682e+02
   6.3031594e+02   6.2934726e+02   5.5302692e+02   5.2934315e+02   4.5458638e+02
   5.5475074e+02   5.3098069e+02   4.5554919e+02   4.5413039e+02   4.5320072e+02
   6.8583861e+02   6.6283394e+02   5.5356674e+02   5.2983699e+02   4.5459835e+02
   5.7651838e+02   5.6901334e+02   5.3498207e+02   5.1507039e+02   4.5407122e+02
   6.0290794e+02   5.9197317e+02   5.1789908e+02   4.6387962e+02   4.2554957e+02
   5.8731093e+02   5.7831222e+02   5.2367578e+02   4.9578947e+02   4.5136896e+02
   6.9156353e+02   6.4456278e+02   5.4291315e+02   5.1850499e+02   4.5419880e+02
   6.7320046e+02   6.4191090e+02   5.4005554e+02   5.1493420e+02   4.5398688e+02
   5.5702645e+02   5.3446966e+02   4.8249376e+02   4.7466308e+02   4.4974490e+02
   5.6937565e+02   5.5131073e+02   4.9798278e+02   4.5861247e+02   4.0579549e+02
   6.0810007e+02   5.9610055e+02   5.1840251e+02   4.6158444e+02   4.1315095e+02
   5.8563165e+02   5.8512288e+02   5.5340011e+02   5.2994039e+02   4.5460157e+02
   6.2186803e+02   6.1417997e+02   5.3589731e+02   5.0996729e+02   4.5356333e+02
   5.6183402e+02   5.4159717e+02   4.9203913e+02   4.7211971e+02   4.4356823e+02
   5.5755960e+02   5.3473778e+02   4.6958499e+02   4.4642772e+02   4.2453000e+02
   6.4742238e+02   6.2471864e+02   5.2097449e+02   4.6171845e+02   4.1313660e+02
   5.5474062e+02   5.3096726e+02   4.5463731e+02   3.9519471e+02   3.8182479e+02
   5.7217732e+02   5.5642970e+02   5.0636140e+02   4.7332555e+02   4.4116907e+02
   6.0828124e+02   6.0086169e+02   5.3273545e+02   5.0629353e+02   4.5314011e+02
   5.5778429e+02   5.3505024e+02   4.7067672e+02   4.4791517e+02   4.2585493e+02
   5.5497867e+02   5.3128472e+02   4.5643967e+02   4.3356779e+02   4.3054021e+02
   5.7924595e+02   5.6525685e+02   5.0946223e+02   4.6600372e+02   4.3154175e+02
   5.6297819e+02   5.4887828e+02   5.2596312e+02   5.1356574e+02   4.5414975e+02
   6.8504960e+02   6.3062947e+02   5.2276954e+02   4.7378375e+02   4.3989460e+02
   6.3264868e+02   6.1617359e+02   5.2052340e+02   4.6137747e+02   4.0512879e+02
   5.9827321e+02   5.9231903e+02   5.3413700e+02   5.0949280e+02   4.5353846e+02
   6.3935778e+02   6.3023251e+02   5.3961705e+02   5.1452833e+02   4.5395964e+02
   6.7980898e+02   6.7337234e+02   5.5456374e+02   5.3079761e+02   4.5462075e+02
   6.4945204e+02   6.3346798e+02   5.3427940e+02   5.0687604e+02   4.5319323e+02
   5.6840704e+02   5.5174872e+02   5.0493317e+02   4.7836354e+02   4.4539790e+02
   6.3557890e+02   6.1823620e+02   5.2062755e+02   4.6129731e+02   3.8099364e+02
   6.8321154e+02   6.2915405e+02   5.2126257e+02   4.6280817e+02   4.2118089e+02
   6.0001515e+02   5.9217371e+02   5.2675210e+02   4.9694312e+02   4.5153834e+02
   6.0490702e+02   5.9489062e+02   5.2121079e+02   4.7925047e+02   4.4431688e+02
   6.3442223e+02   6.3410606e+02   5.5425693e+02   5.3051056e+02   4.5461429e+02
   5.5721682e+02   5.3425688e+02   4.6743939e+02   4.4154436e+02   3.9731224e+02
   5.5482787e+02   5.3108333e+02   4.5523895e+02   4.2440803e+02   4.2225078e+02
   5.9982593e+02   5.8911582e+02   5.1743543e+02   4.6494158e+02   4.2821266e+02
   6.1020879e+02   6.0587583e+02   5.4372646e+02   5.2012239e+02   4.5428032e+02
   5.7494294e+02   5.5958952e+02   5.0665718e+02   4.6732584e+02   4.3417188e+02
   5.9038181e+02   5.8295168e+02   5.2872057e+02   5.0335946e+02   4.5277483e+02
   5.9497493e+02   5.9246259e+02   5.4678291e+02   5.2390426e+02   4.5443081e+02
   5.5571449e+02   5.3226043e+02   4.6147713e+02   4.4182624e+02   4.3243630e+02
   6.3629986e+02   6.1919838e+02   5.2125779e+02   4.6644268e+02   4.3067782e+02
   5.7362545e+02   5.5994643e+02   5.1364563e+02   4.8746852e+02   4.4926711e+02
   5.5530846e+02   5.3172082e+02   4.5828513e+02   4.3068863e+02   4.2077962e+02
   5.9003016e+02   5.8445938e+02   5.3613114e+02   5.1321593e+02   4.5389504e+02
   5.6145428e+02   5.4170424e+02   4.9695935e+02   4.8059325e+02   4.4847213e+02
   5.9888784e+02   5.9841784e+02   5.5341023e+02   5.2981798e+02   4.5459827e+02
   6.0214733e+02   5.9109948e+02   5.1736639e+02   4.6118624e+02   4.0416512e+02
   5.6158254e+02   5.4028202e+02   4.8217220e+02   4.5304274e+02   3.9627064e+02
   5.9640074e+02   5.9366521e+02   5.4608706e+02   5.2315605e+02   4.5440444e+02
   6.1858153e+02   6.1165281e+02   5.3768136e+02   5.1252539e+02   4.5380691e+02
   6.6435249e+02   6.3052006e+02   5.2325795e+02   4.7662711e+02   4.4231299e+02
   6.7948949e+02   6.3704614e+02   5.3268028e+02   5.0405552e+02   4.5279349e+02
   5.5653486e+02   5.3421623e+02   4.9521033e+02   4.9059589e+02   4.5331547e+02
   5.6558804e+02   5.4603136e+02   4.9228838e+02   4.5896149e+02   4.2296979e+02
   5.7060486e+02   5.5448323e+02   5.0570697e+02   4.7528642e+02   4.4297446e+02
   6.0578344e+02   5.9737992e+02   5.2724234e+02   4.9658889e+02   4.5143827e+02
   5.6105326e+02   5.3960419e+02   4.8144921e+02   4.5435655e+02   4.2215072e+02
   5.5843121e+02   5.3600241e+02   4.7476540e+02   4.5458887e+02   4.3256008e+02
   5.8092712e+02   5.7443186e+02   5.3605480e+02   5.1496294e+02   4.5404446e+02
   5.6998721e+02   5.6106061e+02   5.3491571e+02   5.1728792e+02   4.5422573e+02
   5.5477125e+02   5.3100742e+02   4.5482983e+02   4.0957194e+02   3.8248235e+02
   5.9073831e+02   5.7996662e+02   5.1645710e+02   4.7253949e+02   4.3909190e+02
   5.7074771e+02   5.6479115e+02   5.4230820e+02   5.2299931e+02   4.5442582e+02
   6.2575872e+02   6.1337586e+02   5.2480139e+02   4.8606746e+02   4.4801373e+02
   6.2958178e+02   6.2957802e+02   5.5473162e+02   5.3095792e+02   4.5462448e+02
   6.0485821e+02   5.9350148e+02   5.1788970e+02   4.6140586e+02   4.1077844e+02
   5.5475706e+02   5.3098877e+02   4.5474394e+02   4.1011941e+02   4.0620489e+02
   5.5627372e+02   5.4015522e+02   5.3459137e+02   5.2667301e+02   4.5457997e+02
   5.9044203e+02   5.9031428e+02   5.5438274e+02   5.3067957e+02   4.5461822e+02
   6.2217814e+02   6.0828620e+02   5.2105083e+02   4.6979531e+02   4.3566163e+02
   6.2040873e+02   6.0596090e+02   5.1978331e+02   4.6150299e+02   4.1061324e+02
   5.5712176e+02   5.3412898e+02   4.6707424e+02   4.4124863e+02   4.0664398e+02
   5.7324956e+02   5.7228922e+02   5.5281114e+02   5.2980042e+02   4.5459942e+02
   5.5705993e+02   5.3709118e+02   5.1905032e+02   5.1414078e+02   4.5440416e+02
   5.5497283e+02   5.3327211e+02   5.3000536e+02   5.2787004e+02   4.5461549e+02
   5.5504884e+02   5.3137879e+02   4.5845825e+02   4.4866580e+02   4.4448828e+02
   6.6674179e+02   6.3926852e+02   5.3683926e+02   5.1062399e+02   4.5362274e+02
   6.2266314e+02   6.0796230e+02   5.2000649e+02   4.6186568e+02   4.1541772e+02
   6.0811340e+02   6.0677760e+02   5.5155901e+02   5.2807053e+02   4.5455391e+02
   6.4380734e+02   6.2766058e+02   5.2818327e+02   4.9474014e+02   4.5093968e+02
   6.3820672e+02   6.3699098e+02   5.5308024e+02   5.2938227e+02   4.5458724e+02
   6.7089807e+02   6.4326121e+02   5.4188282e+02   5.1724692e+02   4.5413191e+02
   6.2371716e+02   6.1396702e+02   5.3077792e+02   5.0155658e+02   4.5239570e+02
   6.5590592e+02   6.4912199e+02   5.5076542e+02   5.2709897e+02   4.5452625e+02
   5.5895640e+02   5.3664278e+02   4.7423765e+02   4.4832598e+02   4.1297714e+02
   6.4673297e+02   6.3650479e+02   5.4211443e+02   5.1760113e+02   4.5415193e+02
   5.9371935e+02   5.8249932e+02   5.1518913e+02   4.6096687e+02   3.8041212e+02
   5.7686619e+02   5.6238905e+02   5.0882136e+02   4.6951836e+02   4.3670587e+02
   5.6733046e+02   5.4839600e+02   4.9475654e+02   4.5790380e+02   4.0805578e+02
   5.5515720e+02   5.3152093e+02   4.5744135e+02   4.3076658e+02   4.2421459e+02
   5.7309498e+02   5.5682784e+02   5.0402929e+02   4.6429266e+02   4.2990056e+02
   5.5752519e+02   5.3470369e+02   4.7010780e+02   4.4891117e+02   4.2917733e+02
   6.2906272e+02   6.1550214e+02   5.2352675e+02   4.8069313e+02   4.4516475e+02
   5.5474356e+02   5.3097137e+02   4.5568251e+02   4.5510382e+02   4.5403951e+02
   5.5473897e+02   5.3096534e+02   4.5462712e+02   3.9023562e+02   3.8685889e+02
   5.5476477e+02   5.3099941e+02   4.5486212e+02   4.3649172e+02   4.3616171e+02
   5.5537795e+02   5.3433303e+02   5.2755085e+02   5.2461649e+02   4.5459605e+02
   6.2067474e+02   6.0647109e+02   5.2020005e+02   4.6470255e+02   4.2733123e+02
   5.5474765e+02   5.3097643e+02   4.5468182e+02   4.1181444e+02   4.1079882e+02
   5.7251111e+02   5.5915857e+02   5.1612475e+02   4.9352011e+02   4.5115370e+02
   6.1131324e+02   6.0108460e+02   5.2496492e+02   4.8964058e+02   4.4943602e+02
   5.5619028e+02   5.3291691e+02   4.6704803e+02   4.5466453e+02   4.4153254e+02
   6.2625191e+02   6.1337731e+02   5.2392299e+02   4.8276819e+02   4.4640032e+02
   6.1650554e+02   6.0670771e+02   5.2908270e+02   4.9884179e+02   4.5189544e+02
   5.5492036e+02   5.3121169e+02   4.6149933e+02   4.5891427e+02   4.5201018e+02
   6.6238826e+02   6.2831856e+02   5.2108091e+02   4.6133344e+02   3.9576012e+02
   7.2847056e+02   6.6791376e+02   5.5380769e+02   5.3006933e+02   4.5460404e+02
   5.5723821e+02   5.3449293e+02   4.7567133e+02   4.6411338e+02   4.4420961e+02
   5.9240371e+02   5.8578640e+02   5.3145861e+02   5.0688054e+02   4.5325368e+02
   6.5771480e+02   6.4828879e+02   5.4937008e+02   5.2567628e+02   4.5448399e+02
   5.9759881e+02   5.8919873e+02   5.2404662e+02   4.9159873e+02   4.5014630e+02
   6.7623522e+02   6.7622619e+02   5.5473819e+02   5.3096420e+02   4.5462456e+02
   6.4336946e+02   6.2282169e+02   5.2087115e+02   4.6149727e+02   4.0915101e+02
   5.5704950e+02   5.3403098e+02   4.6673511e+02   4.4071261e+02   3.8047657e+02
   5.5512596e+02   5.3147679e+02   4.5702672e+02   4.2461235e+02   3.8090612e+02
   5.5473943e+02   5.3096575e+02   4.5463099e+02   4.0382728e+02   4.0332309e+02
   6.0742357e+02   6.0502128e+02   5.4871901e+02   5.2537615e+02   4.5447631e+02
   5.7732540e+02   5.6567727e+02   5.1877033e+02   4.9338720e+02   4.5095221e+02
   5.9835749e+02   5.9827456e+02   5.5450799e+02   5.3076826e+02   4.5462019e+02
   6.5582813e+02   6.2734020e+02   5.2108542e+02   4.6176225e+02   4.1363606e+02
   6.0681444e+02   6.0002076e+02   5.3404082e+02   5.0836831e+02   4.5339996e+02
   5.6888525e+02   5.5114066e+02   4.9969684e+02   4.6522669e+02   4.3286543e+02
   5.5521466e+02   5.3159687e+02   4.5775687e+02   4.3044370e+02   4.2245757e+02
   5.6162401e+02   5.4033888e+02   4.8227745e+02   4.5308478e+02   3.8650323e+02
   5.5498579e+02   5.3129350e+02   4.5630812e+02   4.2757475e+02   4.2264412e+02
   6.3102303e+02   6.3097242e+02   5.5465344e+02   5.3088497e+02   4.5462277e+02
   6.5025278e+02   6.5017861e+02   5.5468951e+02   5.3091813e+02   4.5462358e+02
   5.6125757e+02   5.3984220e+02   4.8142237e+02   4.5294653e+02   4.1195391e+02
   5.9098695e+02   5.7940843e+02   5.1437856e+02   4.6176916e+02   4.1776952e+02
   5.9243803e+02   5.8900690e+02   5.4378048e+02   5.2114832e+02   4.5433093e+02
   5.7416887e+02   5.7101747e+02   5.4784686e+02   5.2645435e+02   4.5451763e+02
   6.9265914e+02   6.3276300e+02   5.2552640e+02   4.8616989e+02   4.4803158e+02
   6.2468515e+02   6.0971053e+02   5.2017193e+02   4.6206080e+02   4.1712862e+02
   5.5477377e+02   5.3101202e+02   4.5606998e+02   4.5331493e+02   4.5187062e+02
   5.5670963e+02   5.3383319e+02   4.7725669e+02   4.6899500e+02   4.4814746e+02
   6.3343673e+02   6.1675049e+02   5.2055024e+02   4.6132523e+02   4.0014729e+02
   6.0785626e+02   5.9609430e+02   5.1875112e+02   4.6437682e+02   4.2673456e+02
   6.9804389e+02   6.8285991e+02   5.5458493e+02   5.3081776e+02   4.5462133e+02
   5.5963791e+02   5.4454941e+02   5.2896856e+02   5.1897470e+02   4.5441427e+02
   5.5533873e+02   5.3177061e+02   4.6270255e+02   4.5485188e+02   4.4652190e+02
   6.0083452e+02   5.9033616e+02   5.1821821e+02   4.6824190e+02   4.3378105e+02
   5.7752594e+02   5.6245161e+02   5.0677937e+02   4.6008162e+02   3.9484627e+02
   5.5853576e+02   5.3622301e+02   4.7681119e+02   4.5873548e+02   4.3669956e+02
   5.9262314e+02   5.8725714e+02   5.3646398e+02   5.1319350e+02   4.5388777e+02
   6.6448130e+02   6.3043817e+02   5.2314497e+02   4.7601703e+02   4.4183699e+02
   5.5494085e+02   5.3808613e+02   5.3727556e+02   5.3032856e+02   4.5461959e+02
   5.6832756e+02   5.5182302e+02   5.0573231e+02   4.8009978e+02   4.4643908e+02
   5.7219082e+02   5.6140078e+02   5.2711953e+02   5.0875201e+02   4.5362280e+02
   5.6175961e+02   5.4450879e+02   5.1422180e+02   5.0314069e+02   4.5339998e+02
   5.7397698e+02   5.5909297e+02   5.0869596e+02   4.7548775e+02   4.4267367e+02
   6.4090694e+02   6.4011856e+02   5.5381385e+02   5.3008490e+02   4.5460441e+02
   6.2711866e+02   6.1311245e+02   5.2213483e+02   4.7444197e+02   4.4054238e+02
   5.5504537e+02   5.3137351e+02   4.5790923e+02   4.4585204e+02   4.4214119e+02
   6.1164370e+02   5.9958617e+02   5.2027893e+02   4.7097936e+02   4.3713289e+02
   5.7828715e+02   5.6665811e+02   5.1805961e+02   4.9111942e+02   4.5028518e+02
   6.3154310e+02   6.1533012e+02   5.2046648e+02   4.6129045e+02   3.8511029e+02
   6.1722707e+02   6.1666835e+02   5.5353096e+02   5.2984741e+02   4.5459872e+02
   6.5033849e+02   6.3225740e+02   5.3126093e+02   5.0152586e+02   4.5237814e+02
   6.1491098e+02   6.0708627e+02   5.3451575e+02   5.0838329e+02   4.5339339e+02
   5.5787389e+02   5.3515014e+02   4.7007635e+02   4.4427770e+02   3.9649729e+02
   5.7939627e+02   5.6503792e+02   5.0836115e+02   4.6097958e+02   4.1644201e+02
   6.0804464e+02   6.0801980e+02   5.5468146e+02   5.3091344e+02   4.5462350e+02
   6.1452405e+02   6.0918800e+02   5.4161266e+02   5.1755618e+02   4.5415414e+02
   5.5565498e+02   5.3217669e+02   4.6008891e+02   4.3183868e+02   4.1014674e+02
   5.6017898e+02   5.4187570e+02   5.1312355e+02   5.0396324e+02   4.5361659e+02
   6.1259909e+02   5.9959663e+02   5.1895729e+02   4.6137997e+02   4.0859096e+02
   6.4255582e+02   6.3098379e+02   5.3672727e+02   5.1062094e+02   4.5362405e+02
   5.7726342e+02   5.6229141e+02   5.0716685e+02   4.6252452e+02   4.2461250e+02
   5.6501296e+02   5.4673783e+02   5.0049836e+02   4.7763217e+02   4.4573152e+02
   5.7534787e+02   5.5958596e+02   5.0517056e+02   4.6090992e+02   4.1920846e+02
   5.5479446e+02   5.3177057e+02   5.2959430e+02   5.2882711e+02   4.5462244e+02
   7.7271250e+02   6.9191846e+02   5.5438895e+02   5.3062987e+02   4.5461703e+02
   6.1375081e+02   6.1304377e+02   5.5318036e+02   5.2953172e+02   4.5459120e+02
   5.5599837e+02   5.3263780e+02   4.6325989e+02   4.4420031e+02   4.3295192e+02
   5.8133536e+02   5.7824975e+02   5.4665063e+02   5.2476355e+02   4.5446455e+02
   7.0061659e+02   6.2920155e+02   5.2121983e+02   4.6236983e+02   4.1894501e+02
   6.3069424e+02   6.1822069e+02   5.2650766e+02   4.9091623e+02   4.4982854e+02
   5.8125910e+02   5.8088698e+02   5.5385662e+02   5.3033512e+02   4.5461081e+02
   5.7407802e+02   5.6483636e+02   5.3082342e+02   5.1178080e+02   4.5386392e+02
   6.1443028e+02   6.0246202e+02   5.2215776e+02   4.7890896e+02   4.4403305e+02
   5.5729184e+02   5.3443549e+02   4.7159047e+02   4.5566549e+02   4.3771846e+02
   6.2302773e+02   6.1074471e+02   5.2428829e+02   4.8473155e+02   4.4741362e+02
   5.5474152e+02   5.3096883e+02   4.5465537e+02   4.2744258e+02   4.2737138e+02
   6.4829308e+02   6.2531928e+02   5.2126023e+02   4.6417613e+02   4.2587538e+02
   5.5478528e+02   5.3102603e+02   4.5492190e+02   4.1177511e+02   3.9703245e+02
   6.4133771e+02   6.3548296e+02   5.4665281e+02   5.2283540e+02   4.5438759e+02
   5.7082645e+02   5.5378163e+02   5.0184679e+02   4.6484525e+02   4.3156255e+02
   6.4906881e+02   6.2540757e+02   5.2105901e+02   4.6226433e+02   4.1831628e+02
   5.7110930e+02   5.6078771e+02   5.2972652e+02   5.1202035e+02   4.5391409e+02
   5.5519189e+02   5.3161360e+02   4.7055907e+02   4.6806387e+02   4.5239283e+02
   6.0658354e+02   5.9660629e+02   5.2239957e+02   4.8288947e+02   4.4653637e+02
   5.6291468e+02   5.4293708e+02   4.9227789e+02   4.6907371e+02   4.4045143e+02
   5.5566773e+02   5.3219644e+02   4.6049932e+02   4.3568920e+02   4.2427714e+02
   5.9205685e+02   5.8313326e+02   5.2221254e+02   4.8978706e+02   4.4960416e+02
   6.2597021e+02   6.1583237e+02   5.3038612e+02   5.0064173e+02   4.5222987e+02
   5.7481026e+02   5.6056890e+02   5.1059554e+02   4.7880027e+02   4.4487932e+02
   6.1392414e+02   6.0815377e+02   5.4031172e+02   5.1601309e+02   4.5406504e+02
   6.8348703e+02   6.4259858e+02   5.4067329e+02   5.1572112e+02   4.5403983e+02
   7.1433455e+02   6.7973032e+02   5.5436552e+02   5.3060758e+02   4.5461650e+02
   5.5631097e+02   5.3321401e+02   4.7456824e+02   4.6725661e+02   4.4837551e+02
   5.5585119e+02   5.3244048e+02   4.6182803e+02   4.3953954e+02   4.2835486e+02
   6.1695324e+02   6.1601236e+02   5.5268654e+02   5.2905792e+02   4.5457940e+02
   5.9300283e+02   5.8317862e+02   5.1894204e+02   4.7940741e+02   4.4455461e+02
   5.5475673e+02   5.3098979e+02   4.6458531e+02   4.6442161e+02   4.5446182e+02
   5.5694272e+02   5.3409127e+02   4.7542696e+02   4.6528449e+02   4.4567912e+02
   6.0142844e+02   6.0071837e+02   5.5274574e+02   5.2921256e+02   4.5458354e+02
   6.4106465e+02   6.3869427e+02   5.5181952e+02   5.2815873e+02   4.5455574e+02
   5.7043454e+02   5.5458685e+02   5.0697267e+02   4.7852389e+02   4.4518172e+02
   6.8587372e+02   6.7755976e+02   5.5460368e+02   5.3083568e+02   4.5462175e+02
   5.5694589e+02   5.3389397e+02   4.6642035e+02   4.4090760e+02   4.1387234e+02
   5.7967755e+02   5.6740381e+02   5.1472129e+02   4.8186649e+02   4.4643967e+02
   6.1175590e+02   5.9895480e+02   5.1885681e+02   4.6137972e+02   4.0875809e+02
   5.7464710e+02   5.6415771e+02   5.2587150e+02   5.0598041e+02   4.5328364e+02
   5.5489284e+02   5.3164205e+02   5.2283196e+02   5.2224756e+02   4.5461525e+02
   5.5552066e+02   5.3200330e+02   4.5993813e+02   4.3748705e+02   4.2897500e+02
   5.6234153e+02   5.6231182e+02   5.5469812e+02   5.3095094e+02   4.5462435e+02
   5.6077017e+02   5.3972929e+02   4.8675398e+02   4.6711538e+02   4.4055205e+02
   5.8601541e+02   5.7375888e+02   5.1308794e+02   4.6582651e+02   4.3056989e+02
   5.5505387e+02   5.3138204e+02   4.5660103e+02   4.2334424e+02   4.0241527e+02
   5.9925866e+02   5.9924997e+02   5.5471366e+02   5.3094308e+02   4.5462414e+02
   5.6455632e+02   5.6231656e+02   5.5133250e+02   5.2954146e+02   4.5459593e+02
   5.5704642e+02   5.3506409e+02   4.9497500e+02   4.8903095e+02   4.5284870e+02
   5.5679085e+02   5.3789918e+02   5.2582499e+02   5.2029187e+02   4.5451830e+02
   5.9250602e+02   5.8175342e+02   5.1636781e+02   4.6958502e+02   4.3577891e+02
   5.9070292e+02   5.8439508e+02   5.3308737e+02   5.0942913e+02   4.5355206e+02
   5.6820404e+02   5.4976321e+02   4.9679401e+02   4.5990591e+02   4.2204850e+02
   5.6370230e+02   5.4648914e+02   5.0924455e+02   4.9403772e+02   4.5191522e+02
   6.0803990e+02   5.9606766e+02   5.1842419e+02   4.6181529e+02   4.1577032e+02
   5.6400358e+02   5.4366996e+02   4.8818959e+02   4.5581666e+02   4.0629251e+02
   5.5612628e+02   5.3280576e+02   4.6335963e+02   4.4148354e+02   4.2849083e+02
   5.5803239e+02   5.3537201e+02   4.7087656e+02   4.4562231e+02   4.1482358e+02
   5.9898007e+02   5.9563884e+02   5.4423531e+02   5.2116158e+02   4.5432781e+02
   5.5477050e+02   5.3100681e+02   4.5483379e+02   4.1680283e+02   4.1477846e+02
   6.8333978e+02   6.2912715e+02   5.2123636e+02   4.6256409e+02   4.2002668e+02
   6.0295124e+02   5.9203289e+02   5.1795327e+02   4.6418554e+02   4.2636776e+02
   5.5660311e+02   5.3343255e+02   4.6477762e+02   4.3838994e+02   4.0275940e+02
   6.1165024e+02   6.0248596e+02   5.2882305e+02   4.9895431e+02   4.5192649e+02
   5.5613825e+02   5.3281465e+02   4.6256445e+02   4.3540138e+02   4.0248098e+02
   5.5969249e+02   5.3775938e+02   4.7849701e+02   4.5521411e+02   4.2924062e+02
   5.6624565e+02   5.4931013e+02   5.0621984e+02   4.8495259e+02   4.4904006e+02
   6.9365542e+02   6.9287805e+02   5.5473207e+02   5.3095849e+02   4.5462443e+02
   5.6206518e+02   5.4317145e+02   5.0197789e+02   4.8636114e+02   4.5036168e+02
   6.1960909e+02   6.0575837e+02   5.2048723e+02   4.6742063e+02   4.3235364e+02
   5.7865127e+02   5.7441077e+02   5.4392338e+02   5.2278960e+02   4.5440403e+02
   5.9536421e+02   5.8482825e+02   5.1687155e+02   4.6790561e+02   4.3341968e+02
   5.9436754e+02   5.8948526e+02   5.3822442e+02   5.1497916e+02   4.5401338e+02
   6.7330895e+02   6.2885678e+02   5.2110092e+02   4.6132055e+02   3.8213483e+02
   5.5476820e+02   5.3100344e+02   4.5481138e+02   4.0989533e+02   4.0012464e+02
   6.2663767e+02   6.1393387e+02   5.2438233e+02   4.8442905e+02   4.4726094e+02
   5.6426016e+02   5.4405250e+02   4.8890784e+02   4.5640622e+02   4.1365154e+02
   5.5477622e+02   5.3102137e+02   4.7410854e+02   4.7394040e+02   4.5449828e+02
   6.5677945e+02   6.4870971e+02   5.5007664e+02   5.2640359e+02   4.5450604e+02
   5.8288897e+02   5.7448656e+02   5.2821573e+02   5.0522410e+02   4.5309459e+02
   5.5483304e+02   5.3109049e+02   4.5563641e+02   4.4218155e+02   4.4098772e+02
   6.0184728e+02   5.9139121e+02   5.1862667e+02   4.6939402e+02   4.3532852e+02
   5.9371463e+02   5.9263585e+02   5.5150688e+02   5.2824525e+02   4.5455932e+02
   5.5785758e+02   5.3537186e+02   4.7725979e+02   4.6349507e+02   4.4231840e+02
   5.5679276e+02   5.3578692e+02   5.1315469e+02   5.0909643e+02   4.5428537e+02
   5.7811544e+02   5.6783108e+02   5.2373752e+02   5.0114740e+02   4.5254032e+02
   5.6143775e+02   5.4958348e+02   5.3460354e+02   5.2145292e+02   4.5443680e+02
   5.8965378e+02   5.8071600e+02   5.2291568e+02   4.9286295e+02   4.5059118e+02
   5.5521220e+02   5.3159469e+02   4.5793171e+02   4.3388612e+02   4.2795051e+02
   5.5474459e+02   5.3097259e+02   4.5466391e+02   4.0254751e+02   3.9415928e+02
   6.2465608e+02   6.2328836e+02   5.5197384e+02   5.2835236e+02   4.5456101e+02
   6.4597544e+02   6.3059955e+02   5.3191114e+02   5.0284545e+02   4.5260373e+02
   6.1901604e+02   6.1837596e+02   5.5333384e+02   5.2965830e+02   4.5459429e+02
   6.5607716e+02   6.2735881e+02   5.2105396e+02   4.6143987e+02   4.0680089e+02
   5.6204599e+02   5.4904111e+02   5.3083660e+02   5.1830363e+02   4.5435017e+02
   5.5480375e+02   5.3137202e+02   5.2572319e+02   5.2535472e+02   4.5462126e+02
   6.7532671e+02   6.2897890e+02   5.2118091e+02   4.6207477e+02   4.1682910e+02
   5.7822413e+02   5.6474095e+02   5.1138017e+02   4.7473859e+02   4.4170030e+02
   5.5484449e+02   5.3149473e+02   5.2409136e+02   5.2362721e+02   4.5461872e+02
   6.9415318e+02   6.4342549e+02   5.4156890e+02   5.1685039e+02   4.5410914e+02
   5.5542321e+02   5.3187021e+02   4.5876821e+02   4.2897219e+02   3.8089464e+02
   6.5569853e+02   6.3828551e+02   5.3838584e+02   5.1278252e+02   4.5382155e+02
   6.4382458e+02   6.2927847e+02   5.3157026e+02   5.0224684e+02   4.5250431e+02
   6.3032757e+02   6.1438992e+02   5.2041018e+02   4.6129131e+02   3.9014350e+02
   5.6733528e+02   5.6301287e+02   5.4707393e+02   5.2694218e+02   4.5453639e+02
   5.5679642e+02   5.3369388e+02   4.6582493e+02   4.4051377e+02   4.1651198e+02
   6.0137308e+02   5.9705999e+02   5.4096290e+02   5.1746467e+02   4.5415460e+02
   6.0081639e+02   5.8989877e+02   5.1723648e+02   4.6222322e+02   4.1936668e+02
   5.5479363e+02   5.3103988e+02   4.6150691e+02   4.6074340e+02   4.5385399e+02
   6.1218204e+02   6.1213758e+02   5.5464248e+02   5.3087754e+02   4.5462267e+02
   6.5648097e+02   6.5386453e+02   5.5357534e+02   5.2984823e+02   4.5459869e+02
   5.8258923e+02   5.7513450e+02   5.3196381e+02   5.1007500e+02   4.5365263e+02
   5.7440163e+02   5.7191504e+02   5.4934015e+02   5.2747991e+02   4.5454398e+02
   5.6028663e+02   5.3878781e+02   4.8275124e+02   4.6176734e+02   4.3606712e+02
   5.5506632e+02   5.3141787e+02   4.6575991e+02   4.6305594e+02   4.5195405e+02
   5.9960664e+02   5.9891464e+02   5.5276562e+02   5.2924757e+02   4.5458452e+02
   5.8221108e+02   5.8164192e+02   5.5335917e+02   5.2995911e+02   4.5460218e+02
   6.1048745e+02   6.0042268e+02   5.2486301e+02   4.8955475e+02   4.4940870e+02
   5.5964812e+02   5.3762476e+02   4.7705063e+02   4.5139624e+02   4.2092951e+02
   6.3025038e+02   6.1433877e+02   5.2041762e+02   4.6139135e+02   4.0605611e+02
   5.5961297e+02   5.3754563e+02   4.7634889e+02   4.4947665e+02   3.9418411e+02
   5.7052684e+02   5.5290326e+02   4.9952566e+02   4.5884009e+02   3.8520745e+02
   5.7707769e+02   5.6312102e+02   5.1039261e+02   4.7398089e+02   4.4115751e+02
   6.4968786e+02   6.2662050e+02   5.2217260e+02   4.7084187e+02   4.3685455e+02
   7.1292452e+02   7.1160700e+02   5.5472539e+02   5.3095202e+02   4.5462430e+02
   5.5545604e+02   5.3230268e+02   4.9457395e+02   4.9268945e+02   4.5411407e+02
   6.5816314e+02   6.2797702e+02   5.2128369e+02   4.6343190e+02   4.2359067e+02
   5.5516398e+02   5.3152866e+02   4.5733894e+02   4.2742309e+02   4.1664971e+02
   5.5478931e+02   5.3103152e+02   4.5494817e+02   4.1257857e+02   4.0184382e+02
   5.5475624e+02   5.3098772e+02   4.5473673e+02   4.0686017e+02   3.9506702e+02
   5.5608211e+02   5.3276077e+02   4.6557051e+02   4.5187807e+02   4.3987972e+02
   5.9740097e+02   5.8668748e+02   5.1676799e+02   4.6434779e+02   4.2696241e+02
   6.6104078e+02   6.5963404e+02   5.5439378e+02   5.3063528e+02   4.5461718e+02
   5.5520725e+02   5.3158889e+02   4.5941020e+02   4.4731159e+02   4.4193808e+02
   7.6501779e+02   6.2924872e+02   5.2112897e+02   4.6143950e+02   4.0663330e+02
   5.5706636e+02   5.3407303e+02   4.6810568e+02   4.4716042e+02   4.2944063e+02
   5.5518792e+02   5.3155936e+02   4.5741043e+02   4.2593087e+02   4.0383197e+02
   5.6296595e+02   5.5110054e+02   5.3275534e+02   5.1913171e+02   4.5436010e+02
   5.5687384e+02   5.3379935e+02   4.6626715e+02   4.4145900e+02   4.1909833e+02
   6.5722442e+02   6.2801809e+02   5.2149178e+02   4.6528219e+02   4.2846295e+02
   5.9070294e+02   5.7902119e+02   5.1412791e+02   4.6088278e+02   3.8201568e+02
   5.9564542e+02   5.8468623e+02   5.1588434e+02   4.6169679e+02   4.1620387e+02
   5.8794694e+02   5.8026724e+02   5.2879980e+02   5.0425393e+02   4.5292272e+02
   5.5475510e+02   5.3125951e+02   5.2951851e+02   5.2923505e+02   4.5462400e+02
   5.6535693e+02   5.4617825e+02   4.9481753e+02   4.6585060e+02   4.3549015e+02
   6.0020075e+02   5.9332466e+02   5.3076610e+02   5.0426670e+02   4.5287222e+02
   5.6229982e+02   5.4291488e+02   4.9780130e+02   4.7976959e+02   4.4776809e+02
   6.7254338e+02   6.3059875e+02   5.2291710e+02   4.7467537e+02   4.4071109e+02
   6.2767833e+02   6.2767150e+02   5.5472614e+02   5.3095297e+02   4.5462436e+02
   5.5481442e+02   5.3106520e+02   4.5512532e+02   4.2036918e+02   4.1729048e+02
   5.5640205e+02   5.3718527e+02   5.2670829e+02   5.2164107e+02   4.5454442e+02
   6.5140124e+02   6.2616861e+02   5.2106195e+02   4.6199394e+02   4.1615786e+02
   6.0312718e+02   6.0296234e+02   5.5430684e+02   5.3058601e+02   4.5461613e+02
   7.0417502e+02   6.2924556e+02   5.2124261e+02   4.6257574e+02   4.2008497e+02
   6.2352348e+02   6.1957787e+02   5.4598267e+02   5.2226246e+02   4.5436671e+02
   5.5990758e+02   5.3808764e+02   4.7952462e+02   4.5648195e+02   4.3046858e+02
   5.7005486e+02   5.5260871e+02   5.0045859e+02   4.6340710e+02   4.2944135e+02
   5.8521770e+02   5.7272387e+02   5.1255241e+02   4.6505035e+02   4.2922520e+02
   6.1341254e+02   6.0105862e+02   5.2070449e+02   4.7231198e+02   4.3854626e+02
   5.9898005e+02   5.8819170e+02   5.1701113e+02   4.6348454e+02   4.2453822e+02
   6.0254494e+02   5.9202806e+02   5.1872800e+02   4.6925192e+02   4.3513347e+02
   6.3801371e+02   6.3332640e+02   5.4751920e+02   5.2378667e+02   4.5442209e+02
   5.5483619e+02   5.3219876e+02   5.2970316e+02   5.2853794e+02   4.5462080e+02
   6.4730174e+02   6.3264165e+02   5.3463152e+02   5.0745573e+02   4.5326736e+02
   5.9350924e+02   5.9256439e+02   5.5192926e+02   5.2860966e+02   4.5456874e+02
   5.5676181e+02   5.3366699e+02   4.6742293e+02   4.4877459e+02   4.3321753e+02
   6.2301365e+02   6.2277694e+02   5.5426965e+02   5.3052870e+02   4.5461470e+02
   5.6007732e+02   5.3825456e+02   4.7889569e+02   4.5361634e+02   4.2479873e+02
   6.5487057e+02   6.2776231e+02   5.2173508e+02   4.6735156e+02   4.3214664e+02
   6.2420575e+02   6.1176022e+02   5.2426367e+02   4.8441988e+02   4.4726117e+02
   6.1237274e+02   6.0215028e+02   5.2578389e+02   4.9166992e+02   4.5010403e+02
   6.0450248e+02   6.0411132e+02   5.5375574e+02   5.3009331e+02   4.5460466e+02
   6.5822932e+02   6.3668759e+02   5.3468892e+02   5.0745037e+02   4.5326566e+02
   5.5588469e+02   5.3269676e+02   4.7845133e+02   4.7399120e+02   4.5159825e+02
   6.3419097e+02   6.1735401e+02   5.2065303e+02   4.6200141e+02   4.1641045e+02
   6.1483650e+02   6.1447642e+02   5.5395479e+02   5.3024615e+02   4.5460824e+02
   5.5555089e+02   5.3204025e+02   4.5960759e+02   4.3200213e+02   4.1733206e+02
   6.6852264e+02   6.3745234e+02   5.3383171e+02   5.0604394e+02   4.5308129e+02
   6.7461357e+02   6.7312649e+02   5.5468752e+02   5.3091581e+02   4.5462345e+02
   5.5494265e+02   5.3126973e+02   4.7402715e+02   4.7310758e+02   4.5391858e+02
   5.5493491e+02   5.3122503e+02   4.5589726e+02   4.2248751e+02   4.1461502e+02
   5.9195367e+02   5.8046900e+02   5.1460384e+02   4.6102590e+02   4.0608093e+02
   5.8881578e+02   5.8732404e+02   5.5035579e+02   5.2741392e+02   4.5453791e+02
   6.1418106e+02   6.1038455e+02   5.4573069e+02   5.2216102e+02   4.5436391e+02
   5.5477546e+02   5.3101391e+02   4.5492744e+02   4.3272203e+02   4.3223286e+02
   6.3197155e+02   6.3130781e+02   5.5363276e+02   5.2991935e+02   4.5460045e+02
   6.6224706e+02   6.3309114e+02   5.2736752e+02   4.9214218e+02   4.5020237e+02
   6.0623805e+02   5.9462708e+02   5.1813149e+02   4.6158597e+02   4.1337738e+02
   5.6423497e+02   5.4417119e+02   4.9003086e+02   4.5938889e+02   4.2650502e+02
   5.5536048e+02   5.3179094e+02   4.5882386e+02   4.3458542e+02   4.2692497e+02
   5.8467135e+02   5.7199765e+02   5.1214041e+02   4.6435104e+02   4.2785387e+02
   5.8413761e+02   5.7145192e+02   5.1217891e+02   4.6575648e+02   4.3060242e+02
   6.3752370e+02   6.2049053e+02   5.2197623e+02   4.7117390e+02   4.3724403e+02
   6.1914617e+02   6.0620943e+02   5.2194930e+02   4.7610466e+02   4.4196779e+02
   5.9586108e+02   5.9559361e+02   5.5397563e+02   5.3032232e+02   4.5461016e+02
   6.0789100e+02   5.9927476e+02   5.2799648e+02   4.9782831e+02   4.5170349e+02
   5.5487510e+02   5.3114689e+02   4.5566384e+02   4.3168537e+02   4.2982996e+02
   5.5481299e+02   5.5441997e+02   5.5434386e+02   5.3096253e+02   4.5462458e+02
   5.5708255e+02   5.3416249e+02   4.7157295e+02   4.5733027e+02   4.3988672e+02
   5.6415633e+02   5.4460999e+02   4.9367900e+02   4.6759814e+02   4.3820437e+02
   6.4517858e+02   6.2444985e+02   5.2172497e+02   4.6824394e+02   4.3350348e+02
   6.0613729e+02   5.9815171e+02   5.2906011e+02   5.0027995e+02   4.5219304e+02
   5.7604391e+02   5.6124306e+02   5.0810034e+02   4.6913874e+02   4.3636120e+02
   5.5474024e+02   5.3096694e+02   4.6023019e+02   4.6019479e+02   4.5458869e+02
   5.7404249e+02   5.6564049e+02   5.3359513e+02   5.1454687e+02   4.5405497e+02
   6.5089963e+02   6.4735805e+02   5.5215189e+02   5.2846909e+02   4.5456397e+02
   6.3665694e+02   6.2496365e+02   5.3204399e+02   5.0331829e+02   4.5268314e+02
   6.2804104e+02   6.2640796e+02   5.5157105e+02   5.2795332e+02   4.5455032e+02
   5.5543855e+02   5.3189505e+02   4.5964345e+02   4.3887549e+02   4.3151217e+02
   5.8422794e+02   5.8167795e+02   5.4783596e+02   5.2552731e+02   4.5448593e+02
   5.8340819e+02   5.7691991e+02   5.3519006e+02   5.1348896e+02   4.5393539e+02
   5.6456753e+02   5.5342073e+02   5.3298391e+02   5.1832543e+02   4.5431549e+02
   5.6335046e+02   5.5271173e+02   5.3550002e+02   5.2088475e+02   4.5440324e+02
   5.5936245e+02   5.3726363e+02   4.7687930e+02   4.5313036e+02   4.2698422e+02
   5.5657275e+02   5.3340113e+02   4.6550820e+02   4.4338224e+02   4.2745933e+02
   5.5505677e+02   5.3142569e+02   4.7119283e+02   4.6951152e+02   4.5317822e+02
   5.7312242e+02   5.5882133e+02   5.1151028e+02   4.8365163e+02   4.4773482e+02
   5.8744847e+02   5.8102372e+02   5.3392480e+02   5.1115859e+02   4.5373091e+02
   5.5499079e+02   5.3130728e+02   4.6196952e+02   4.5858076e+02   4.5120481e+02
   6.0734160e+02   6.0704218e+02   5.5404673e+02   5.3034561e+02   4.5461058e+02
   5.5488793e+02   5.3116359e+02   4.5568123e+02   4.2764462e+02   4.2488358e+02
   5.5490737e+02   5.3118932e+02   4.5578730e+02   4.2635947e+02   4.2274401e+02
   5.5472195e+02   5.3094377e+02   4.5462477e+02   4.4335030e+02   4.4335011e+02
   5.5932865e+02   5.3778245e+02   4.8525894e+02   4.7008434e+02   4.4441681e+02
   5.5610758e+02   5.3277583e+02   4.6252856e+02   4.3610490e+02   4.1515113e+02
   6.5208780e+02   6.2715022e+02   5.2189060e+02   4.6869705e+02   4.3413955e+02
   5.5573708e+02   5.3229068e+02   4.6165590e+02   4.4222732e+02   4.3270617e+02
   6.0804485e+02   5.9607166e+02   5.1842462e+02   4.6181177e+02   4.1573655e+02
   5.7804649e+02   5.6973525e+02   5.3126826e+02   5.1073234e+02   4.5374294e+02
   6.0211911e+02   5.9737165e+02   5.3950580e+02   5.1571629e+02   4.5405259e+02
   5.5489316e+02   5.3117085e+02   4.5611648e+02   4.4077392e+02   4.3890674e+02
   6.8646011e+02   6.2979566e+02   5.2186813e+02   4.6780570e+02   4.3284118e+02
   5.5570240e+02   5.3228057e+02   4.6738966e+02   4.6008453e+02   4.4728382e+02
   6.2194332e+02   6.0745889e+02   5.2011367e+02   4.6322199e+02   4.2305280e+02
   6.1773489e+02   6.1590073e+02   5.5063499e+02   5.2710753e+02   4.5452706e+02
   5.6289169e+02   5.4883318e+02   5.2625262e+02   5.1388282e+02   4.5416752e+02
   5.5555509e+02   5.3204803e+02   4.5992308e+02   4.3548334e+02   4.2560107e+02
   5.8271268e+02   5.7261774e+02   5.2139302e+02   4.9411724e+02   4.5102539e+02
   6.0695853e+02   6.0214802e+02   5.4121355e+02   5.1742006e+02   4.5414945e+02
   5.5549597e+02   5.3196583e+02   4.5917199e+02   4.2978047e+02   3.8671241e+02
   7.6601821e+02   7.3908991e+02   5.5472144e+02   5.3094805e+02   4.5462420e+02
   5.5549757e+02   5.3196808e+02   4.5918092e+02   4.2979361e+02   3.8151752e+02
