# Supplementary material for: Rethinking Colour Constancy
Source: PLoS One. 2015 Sep 10;10(9):e0135029. doi: 10.1371/journal.pone.0135029 (PMC4565710; doi:10.1371/journal.pone.0135029)
Supplement: S1 Dataset — (ZIP) [file pone.0135029.s002.zip › 5-TransitionMetamerReflectanceData/NtoR_20munsells/fiveTr_14.txt]

   4.5096493e+02   4.9019533e+02   5.4028997e+02   5.5927861e+02   6.5125783e+02
   4.5578994e+02   4.7722623e+02   4.7740455e+02   5.2100221e+02   6.2890121e+02
   4.5273302e+02   4.9416452e+02   5.1741107e+02   5.3547966e+02   6.3396713e+02
   4.5587563e+02   5.2038227e+02   6.1558683e+02   6.3080842e+02   6.5910953e+02
   4.0182525e+02   4.1892523e+02   4.5689012e+02   5.2104570e+02   6.2896512e+02
   4.3207337e+02   4.5623046e+02   4.7968534e+02   5.2368622e+02   6.3130191e+02
   4.0008914e+02   4.5994174e+02   5.2585197e+02   5.4946028e+02   6.5181486e+02
   4.5000018e+02   4.6284160e+02   4.6892244e+02   5.2142613e+02   6.2929750e+02
   4.5590065e+02   5.2089658e+02   6.2703580e+02   6.5553486e+02   7.0107361e+02
   4.5589754e+02   5.2083338e+02   6.2533660e+02   6.4794937e+02   6.6318667e+02
   4.5403782e+02   4.5960980e+02   4.6145908e+02   5.2102401e+02   6.2893421e+02
   3.9909646e+02   4.6006888e+02   5.3097891e+02   5.5466143e+02   6.7326231e+02
   4.0662025e+02   4.2402329e+02   4.5799048e+02   5.2113153e+02   6.2905852e+02
   4.5589033e+02   5.2068299e+02   6.2035741e+02   6.3394148e+02   6.4863928e+02
   4.5378800e+02   5.0148091e+02   5.5125409e+02   5.6712906e+02   6.5168271e+02
   4.5584282e+02   5.1974151e+02   6.0738634e+02   6.2229531e+02   7.1369017e+02
   4.4814322e+02   4.8351705e+02   5.4059226e+02   5.6165734e+02   6.7220625e+02
   4.5019996e+02   4.8803347e+02   5.3799306e+02   5.5739007e+02   6.5003742e+02
   4.4996298e+02   4.8681164e+02   5.2547847e+02   5.4486070e+02   6.3987165e+02
   4.5582321e+02   5.1847481e+02   5.3083927e+02   5.3300518e+02   6.2936042e+02
   4.3116488e+02   4.3143181e+02   4.5605717e+02   5.2098043e+02   6.2889178e+02
   4.1182133e+02   4.6032296e+02   5.2960524e+02   5.5321189e+02   6.6006729e+02
   4.5590427e+02   5.2096973e+02   5.8501102e+02   5.8501359e+02   6.2888522e+02
   4.1957925e+02   4.6114956e+02   5.2949634e+02   5.5302707e+02   6.5878142e+02
   4.3721030e+02   4.6919199e+02   5.1956054e+02   5.4278072e+02   6.4241347e+02
   4.2325476e+02   4.5292408e+02   4.8066792e+02   5.2411176e+02   6.3172865e+02
   4.3005231e+02   4.5895313e+02   4.8783396e+02   5.2571443e+02   6.3265030e+02
   4.2614360e+02   4.2675781e+02   4.5614065e+02   5.2098689e+02   6.2889897e+02
   4.5289405e+02   4.9701798e+02   5.4165796e+02   5.5814237e+02   6.4538891e+02
   4.4013423e+02   4.7240218e+02   5.3546715e+02   5.5806596e+02   6.8546003e+02
   4.5590023e+02   5.2089050e+02   5.7603211e+02   5.7614796e+02   6.2903146e+02
   4.3430008e+02   4.5213564e+02   4.7179508e+02   5.2236191e+02   6.3025928e+02
   4.5513654e+02   5.1062512e+02   5.6735033e+02   5.7963590e+02   6.5318085e+02
   4.1241855e+02   4.5788707e+02   4.9988049e+02   5.3047097e+02   6.3572125e+02
   4.5585564e+02   5.1998997e+02   6.0940860e+02   6.2335919e+02   6.5815116e+02
   4.2357862e+02   4.6154661e+02   5.1570309e+02   5.4041689e+02   6.4199886e+02
   4.2894911e+02   4.6377573e+02   5.1850988e+02   5.4248007e+02   6.4323591e+02
   4.2290888e+02   4.2487357e+02   4.5648589e+02   5.2101221e+02   6.2892657e+02
   4.4668560e+02   4.7965362e+02   5.1486637e+02   5.3736739e+02   6.3702950e+02
   4.5586823e+02   5.1984188e+02   5.3287402e+02   5.3387062e+02   6.2911796e+02
   4.5581415e+02   5.1882116e+02   5.3925079e+02   5.4109533e+02   6.2961623e+02
   4.4207954e+02   4.7390083e+02   5.1961243e+02   5.4219298e+02   6.4104565e+02
   4.5241134e+02   4.9521211e+02   5.4798419e+02   5.6654158e+02   6.6236921e+02
   4.5040522e+02   4.8863069e+02   5.4002042e+02   5.5948389e+02   6.5278015e+02
   4.4057176e+02   4.4364203e+02   4.5850943e+02   5.2110470e+02   6.2902535e+02
   4.2731318e+02   4.6290824e+02   5.1641110e+02   5.4085969e+02   6.4211923e+02
   4.1763209e+02   4.6080420e+02   5.2773747e+02   5.5125597e+02   6.5454226e+02
   4.1007745e+02   4.5816825e+02   5.0216145e+02   5.3160338e+02   6.3640607e+02
   4.5502168e+02   4.6662426e+02   4.6755097e+02   5.2104087e+02   6.2894162e+02
   4.5590298e+02   5.2094143e+02   6.2337011e+02   6.2537260e+02   6.3115622e+02
   4.5561078e+02   5.1580053e+02   5.5490280e+02   5.5973947e+02   6.3316690e+02
   4.4220582e+02   4.6084263e+02   4.7536993e+02   5.2249807e+02   6.3023670e+02
   4.2387923e+02   4.6106447e+02   5.0910686e+02   5.3556708e+02   6.3861410e+02
   4.4334499e+02   4.7571960e+02   5.2525765e+02   5.4701805e+02   6.4425882e+02
   4.5452443e+02   5.0518540e+02   5.3646594e+02   5.4827322e+02   6.3599638e+02
   4.3979348e+02   4.4643471e+02   4.6162584e+02   5.2129737e+02   6.2922974e+02
   4.2369705e+02   4.3059864e+02   4.5876315e+02   5.2118161e+02   6.2910954e+02
   4.4696487e+02   4.6176020e+02   4.7102495e+02   5.2175099e+02   6.2959393e+02
   4.5585344e+02   5.1994496e+02   6.0798073e+02   6.2063625e+02   6.5293571e+02
   4.3374819e+02   4.6478779e+02   5.0180097e+02   5.3084732e+02   6.3531134e+02
   4.5575348e+02   5.1754976e+02   5.3825640e+02   5.4115082e+02   6.3003888e+02
   4.4028731e+02   4.7175143e+02   5.1569682e+02   5.3930899e+02   6.3948381e+02
   4.5580664e+02   5.1883108e+02   5.4423367e+02   5.4610936e+02   6.2984462e+02
   4.1768226e+02   4.6046809e+02   5.1843104e+02   5.4270586e+02   6.4402762e+02
   4.4149621e+02   4.7373250e+02   5.3140000e+02   5.5349962e+02   6.5235806e+02
   4.5541803e+02   5.1347411e+02   5.7739372e+02   5.8925135e+02   6.7135003e+02
   4.2346673e+02   4.6211363e+02   5.3182350e+02   5.5537260e+02   6.8578612e+02
   4.3351090e+02   4.6665098e+02   5.2351956e+02   5.4661978e+02   6.4632584e+02
   4.5538663e+02   5.1181109e+02   5.3195696e+02   5.3938983e+02   6.3156773e+02
   4.5507123e+02   5.0989177e+02   5.5133568e+02   5.6102858e+02   6.3829913e+02
   4.5553618e+02   5.1489890e+02   5.8053244e+02   5.9118442e+02   6.5704197e+02
   4.2033418e+02   4.6134928e+02   5.3197025e+02   5.5559933e+02   7.3929984e+02
   4.2647405e+02   4.6308321e+02   5.3011540e+02   5.5348702e+02   6.5885017e+02
   4.3958509e+02   4.7173322e+02   5.2992424e+02   5.5226285e+02   6.5140555e+02
   4.5268016e+02   4.9595074e+02   5.3744469e+02   5.5397563e+02   6.4267217e+02
   4.5540861e+02   5.1329602e+02   5.5684364e+02   5.6428188e+02   6.3656243e+02
   4.5589534e+02   5.2077015e+02   5.5000681e+02   5.5019449e+02   6.2899485e+02
   4.1218262e+02   4.3812495e+02   4.6557143e+02   5.2183354e+02   6.2980526e+02
   4.3021539e+02   4.3079337e+02   4.5621944e+02   5.2099126e+02   6.2890332e+02
   4.2287187e+02   4.6191396e+02   5.3029762e+02   5.5378561e+02   6.6097671e+02
   4.5585861e+02   4.9568099e+02   4.9588135e+02   5.2105797e+02   6.2890957e+02
   4.5232224e+02   4.9487479e+02   5.4824831e+02   5.6703171e+02   6.6839882e+02
   4.3105393e+02   4.6536672e+02   5.3271373e+02   5.5599913e+02   6.7716695e+02
   4.2558350e+02   4.6275167e+02   5.3011388e+02   5.5351714e+02   6.5920712e+02
   4.4378563e+02   4.7644512e+02   5.2906151e+02   5.5063280e+02   6.4745112e+02
   4.5569633e+02   5.1717016e+02   5.9025298e+02   6.0080658e+02   6.6120512e+02
   4.5580503e+02   5.1902963e+02   5.8522518e+02   5.8902249e+02   6.3555984e+02
   4.2533421e+02   4.3778390e+02   4.6296175e+02   5.2153064e+02   6.2948202e+02
   3.9571535e+02   4.6005681e+02   5.3096412e+02   5.5464703e+02   6.7291333e+02
   4.5589951e+02   5.2087234e+02   5.7457457e+02   5.7471071e+02   6.2905266e+02
   4.2984384e+02   4.6469853e+02   5.3297546e+02   5.5635182e+02   7.3116731e+02
   4.4785979e+02   4.7720810e+02   4.9621062e+02   5.2655942e+02   6.3190111e+02
   4.1348199e+02   4.6022224e+02   5.2247122e+02   5.4626789e+02   6.4754874e+02
   4.5589931e+02   5.2086893e+02   6.2539838e+02   6.4017929e+02   6.4655462e+02
   4.3725956e+02   4.5853318e+02   4.7782002e+02   5.2312658e+02   6.3079836e+02
   4.4149267e+02   4.6490893e+02   4.8309951e+02   5.2386916e+02   6.3111893e+02
   4.3037470e+02   4.3146923e+02   4.5651602e+02   5.2101044e+02   6.2892434e+02
   4.5587830e+02   5.2042624e+02   5.5856869e+02   5.5911703e+02   6.2934439e+02
   4.5192748e+02   4.9236275e+02   5.2547085e+02   5.4319604e+02   6.3765458e+02
   4.5589224e+02   5.2071984e+02   5.8631790e+02   5.8681617e+02   6.2967427e+02
   4.5424281e+02   4.5976894e+02   4.6141729e+02   5.2101792e+02   6.2892798e+02
   4.1527998e+02   4.3345941e+02   4.6200257e+02   5.2147170e+02   6.2942367e+02
   4.3811451e+02   4.6999108e+02   5.2000852e+02   5.4306856e+02   6.4246629e+02
   4.4945494e+02   4.8401389e+02   5.1133938e+02   5.3371905e+02   6.3456738e+02
   4.4414440e+02   4.7671021e+02   5.2402936e+02   5.4571120e+02   6.4295117e+02
   4.0653128e+02   4.6016649e+02   5.3140373e+02   5.5510116e+02   7.0191225e+02
   4.5382981e+02   5.0175022e+02   5.5487532e+02   5.7156377e+02   6.6345744e+02
   4.1878336e+02   4.6105659e+02   5.3131050e+02   5.5492415e+02   6.7462684e+02
   4.4418767e+02   4.7646283e+02   5.1886019e+02   5.4116084e+02   6.3983723e+02
   4.4519671e+02   4.7725483e+02   5.1277831e+02   5.3619912e+02   6.3676284e+02
   4.5590150e+02   5.2061266e+02   5.2266398e+02   5.2301156e+02   6.2889267e+02
   4.1007135e+02   4.5414323e+02   4.8693259e+02   5.2576613e+02   6.3291435e+02
   4.4356999e+02   4.7393088e+02   5.0500494e+02   5.3149782e+02   6.3467590e+02
   4.5212011e+02   4.9240835e+02   5.2005001e+02   5.3831226e+02   6.3539668e+02
   4.5590128e+02   5.2091007e+02   6.2463694e+02   6.3058916e+02   6.3569967e+02
   4.5522740e+02   5.1143547e+02   5.5884062e+02   5.6839971e+02   6.4040909e+02
   4.5570926e+02   5.1565564e+02   5.2800140e+02   5.3253066e+02   6.2983681e+02
   4.2996219e+02   4.3903324e+02   4.6189704e+02   5.2141008e+02   6.2935228e+02
   4.4429133e+02   4.7719454e+02   5.3109598e+02   5.5260078e+02   6.4945106e+02
   4.3907817e+02   4.6695332e+02   4.9379322e+02   5.2704729e+02   6.3294841e+02
   4.5590395e+02   5.2096234e+02   6.2867600e+02   6.7481553e+02   7.0226116e+02
   4.1460179e+02   4.6045019e+02   5.2661310e+02   5.5016066e+02   6.5273957e+02
   4.2681605e+02   4.6310199e+02   5.2577509e+02   5.4910435e+02   6.5026831e+02
   4.2102494e+02   4.4186307e+02   4.6755736e+02   5.2203448e+02   6.3000344e+02
   4.3492463e+02   4.5216509e+02   4.7132322e+02   5.2228576e+02   6.3018853e+02
   4.2932642e+02   4.5726515e+02   4.8458708e+02   5.2488402e+02   6.3215844e+02
   4.4447590e+02   4.7761457e+02   5.3748738e+02   5.5942149e+02   6.7219763e+02
   4.5577120e+02   5.1835080e+02   5.5507905e+02   5.5756775e+02   6.3090530e+02
   4.5590402e+02   5.2096621e+02   6.2876892e+02   6.7479930e+02   6.8502018e+02
   4.5566288e+02   5.1665991e+02   5.6901317e+02   5.7430256e+02   6.3583959e+02
   4.3206296e+02   4.3277342e+02   4.5633570e+02   5.2099829e+02   6.2891052e+02
   4.5528452e+02   5.1192382e+02   5.5336333e+02   5.6158288e+02   6.3685713e+02
   4.4845167e+02   4.8357874e+02   5.2605187e+02   5.4620089e+02   6.4155580e+02
   4.5590392e+02   4.5734207e+02   4.5734237e+02   5.2097094e+02   6.2888133e+02
   4.4855656e+02   4.8399484e+02   5.3005844e+02   5.5005146e+02   6.4425656e+02
   4.5568043e+02   4.7224166e+02   4.7252360e+02   5.2100555e+02   6.2890728e+02
   3.9848025e+02   4.5553483e+02   4.9149909e+02   5.2717214e+02   6.3379569e+02
   4.5578717e+02   5.1870150e+02   5.9916515e+02   6.1231283e+02   7.3027555e+02
   4.4476449e+02   4.7527250e+02   5.0438353e+02   5.3093057e+02   6.3423479e+02
   4.5589752e+02   5.2082807e+02   6.1135353e+02   6.1332271e+02   6.3137583e+02
   4.5023077e+02   4.8750826e+02   5.2602756e+02   5.4519063e+02   6.3989932e+02
   4.0698373e+02   4.6017473e+02   5.3128528e+02   5.5497530e+02   6.8843527e+02
   4.5590319e+02   5.2093597e+02   5.3320891e+02   5.3324012e+02   6.2888849e+02
   4.2582732e+02   4.6288913e+02   5.3239517e+02   5.5591091e+02   7.2724004e+02
   4.5576805e+02   5.1827387e+02   5.5326839e+02   5.5578188e+02   6.3080009e+02
   4.5577318e+02   5.1845299e+02   5.9759528e+02   6.1019137e+02   7.0546621e+02
   4.5586626e+02   5.2019641e+02   6.1237957e+02   6.2676992e+02   6.5827525e+02
   4.1816652e+02   4.6095949e+02   5.3110684e+02   5.5471761e+02   6.7001490e+02
   4.5282612e+02   4.9462198e+02   5.1801379e+02   5.3580737e+02   6.3402556e+02
   4.5578160e+02   5.1860843e+02   5.7401919e+02   5.7726347e+02   6.3334972e+02
   4.3580983e+02   4.6714683e+02   5.0799550e+02   5.3423171e+02   6.3703451e+02
   4.5590231e+02   5.2088751e+02   5.3000044e+02   5.3007577e+02   6.2889353e+02
   4.5589626e+02   5.2080595e+02   6.2478503e+02   6.4756906e+02   6.7185491e+02
   4.1272872e+02   4.4317318e+02   4.6998445e+02   5.2237008e+02   6.3033674e+02
   3.9372433e+02   4.5603441e+02   4.9325800e+02   5.2778398e+02   6.3416385e+02
   4.1122375e+02   4.5959390e+02   5.1351759e+02   5.3887705e+02   6.4113880e+02
   4.4984194e+02   4.8724358e+02   5.4203308e+02   5.6230966e+02   6.6228505e+02
   4.5044957e+02   4.8837660e+02   5.3085642e+02   5.4970063e+02   6.4256521e+02
   4.5506831e+02   5.0967918e+02   5.4492992e+02   5.5423121e+02   6.3587857e+02
   4.5564537e+02   5.1419296e+02   5.2577707e+02   5.3156868e+02   6.2998148e+02
   4.1236739e+02   4.5988846e+02   5.1691619e+02   5.4151929e+02   6.4312930e+02
   4.5557751e+02   5.1544042e+02   5.7590830e+02   5.8409241e+02   6.4360913e+02
   4.2896069e+02   4.6205321e+02   5.0204730e+02   5.3123004e+02   6.3580999e+02
   4.5201004e+02   4.5374182e+02   4.5761506e+02   5.2100005e+02   6.2891209e+02
   4.1747782e+02   4.6087471e+02   5.3148866e+02   5.5512879e+02   6.8843278e+02
   4.5526111e+02   5.1180645e+02   5.6522744e+02   5.7562832e+02   6.4490831e+02
   4.4822331e+02   4.8337282e+02   5.3079764e+02   5.5096524e+02   6.4525092e+02
   4.5580749e+02   5.1906674e+02   5.9544570e+02   6.0243535e+02   6.4287555e+02
   4.5467152e+02   5.0686417e+02   5.5580927e+02   5.6882146e+02   6.4639810e+02
   3.9832630e+02   4.2182653e+02   4.5749367e+02   5.2109274e+02   6.2901647e+02
   4.3960219e+02   4.7187571e+02   5.3523020e+02   5.5788557e+02   6.8327994e+02
   4.5590391e+02   5.2096196e+02   6.2163949e+02   6.2205097e+02   6.2935024e+02
   4.0511654e+02   4.6013235e+02   5.3121313e+02   5.5490246e+02   6.8277830e+02
   4.2588143e+02   4.3999643e+02   4.6451471e+02   5.2167515e+02   6.2963314e+02
   4.5443974e+02   5.0514160e+02   5.4721006e+02   5.5990092e+02   6.4136723e+02
   4.3730923e+02   4.5761552e+02   4.7633905e+02   5.2288750e+02   6.3062873e+02
   4.3459674e+02   4.6608977e+02   5.0647526e+02   5.3337330e+02   6.3665814e+02
   4.5253678e+02   4.9447049e+02   5.2504968e+02   5.4206397e+02   6.3665076e+02
   4.5479165e+02   4.9687789e+02   5.0298984e+02   5.2412933e+02   6.2984678e+02
   4.4568109e+02   4.7915317e+02   5.3097699e+02   5.5209916e+02   6.4801373e+02
   4.5253948e+02   4.9456075e+02   5.2584290e+02   5.4276619e+02   6.3694817e+02
   4.2813018e+02   4.3490911e+02   4.5978038e+02   5.2124970e+02   6.2918164e+02
   4.5477662e+02   4.5826282e+02   4.5937701e+02   5.2099043e+02   6.2890106e+02
   4.4599627e+02   4.7870129e+02   5.1557894e+02   5.3811633e+02   6.3759472e+02
   4.5190553e+02   4.9320881e+02   5.4146788e+02   5.5952554e+02   6.4936220e+02
   4.5590243e+02   5.2093168e+02   6.2661049e+02   6.3473633e+02   6.3772772e+02
   4.5590210e+02   5.2084912e+02   5.2654475e+02   5.2665867e+02   6.2889244e+02
   4.2059730e+02   4.2206592e+02   4.5623895e+02   5.2099488e+02   6.2890781e+02
   4.5574066e+02   5.1642620e+02   5.2917362e+02   5.3305349e+02   6.2974206e+02
   4.3479480e+02   4.6714609e+02   5.1567538e+02   5.3985441e+02   6.4066804e+02
   4.5434078e+02   5.0443600e+02   5.4450284e+02   5.5733325e+02   6.4034692e+02
   4.3511934e+02   4.6779539e+02   5.2447589e+02   5.4737852e+02   6.4678895e+02
   4.4787178e+02   4.8178872e+02   5.1670629e+02   5.3838901e+02   6.3722518e+02
   4.3250718e+02   4.4485785e+02   4.6542651e+02   5.2169663e+02   6.2964811e+02
   4.4550160e+02   4.5448905e+02   4.6456136e+02   5.2136816e+02   6.2928879e+02
   4.0993704e+02   4.6003960e+02   5.2320666e+02   5.4695530e+02   6.4839007e+02
   4.5098267e+02   4.8971852e+02   5.2888980e+02   5.4732725e+02   6.4062160e+02
   4.5482155e+02   5.0446010e+02   5.1781138e+02   5.3107017e+02   6.3122776e+02
   4.4403054e+02   4.6248964e+02   4.7541271e+02   5.2238755e+02   6.3011086e+02
   4.5109242e+02   4.6464980e+02   4.6973521e+02   5.2139734e+02   6.2925741e+02
   4.4156315e+02   4.7194448e+02   5.0637169e+02   5.3260084e+02   6.3550331e+02
   4.5561956e+02   5.1564784e+02   5.4408330e+02   5.4861403e+02   6.3151725e+02
   4.3569504e+02   4.4069040e+02   4.5967654e+02   5.2120464e+02   6.2913252e+02
   4.2955029e+02   4.6425604e+02   5.2255915e+02   5.4598759e+02   6.4629140e+02
   4.5590261e+02   5.2093485e+02   6.2622683e+02   6.3224020e+02   6.3545048e+02
   4.5583844e+02   5.1965638e+02   6.0627633e+02   6.2076259e+02   6.7337685e+02
   4.5590417e+02   5.2096835e+02   6.2755971e+02   6.2835810e+02   6.2971218e+02
   4.5589674e+02   5.2081633e+02   6.2500179e+02   6.4780339e+02   6.6786290e+02
   3.9978011e+02   4.5984204e+02   5.2288580e+02   5.4667711e+02   6.4811150e+02
   4.4088295e+02   4.7087376e+02   5.0410933e+02   5.3140946e+02   6.3497184e+02
   4.5282605e+02   4.9626630e+02   5.3260011e+02   5.4875749e+02   6.3940631e+02
   4.5588615e+02   5.2055199e+02   5.4642338e+02   5.4679832e+02   6.2908039e+02
   4.2145301e+02   4.6074358e+02   5.1236762e+02   5.3791359e+02   6.4027339e+02
   4.5582552e+02   5.1941251e+02   5.7179858e+02   5.7381593e+02   6.3142247e+02
   4.4665381e+02   4.8037809e+02   5.2513612e+02   5.4605055e+02   6.4228219e+02
   4.3347013e+02   4.6689377e+02   5.3351815e+02   5.5669149e+02   7.0262999e+02
   4.0827893e+02   4.6016746e+02   5.2947976e+02   5.5309613e+02   6.5976164e+02
   4.2818609e+02   4.3191432e+02   4.5786617e+02   5.2110611e+02   6.2902770e+02
   4.5049846e+02   4.8199538e+02   4.9763428e+02   5.2618478e+02   6.3138301e+02
   4.5292804e+02   4.5464129e+02   4.5758578e+02   5.2099302e+02   6.2890461e+02
   4.5499628e+02   5.0940465e+02   5.6768401e+02   5.8153024e+02   6.8539694e+02
   4.5522354e+02   4.6114597e+02   4.6183150e+02   5.2099243e+02   6.2890225e+02
   4.5583253e+02   5.1954278e+02   5.8953942e+02   5.9295792e+02   6.3500220e+02
   4.3685564e+02   4.6353970e+02   4.8856145e+02   5.2555907e+02   6.3229723e+02
   4.5065706e+02   4.8263256e+02   4.9848409e+02   5.2642409e+02   6.3144412e+02
   4.4872646e+02   4.8468707e+02   5.4042646e+02   5.6113495e+02   6.6197997e+02
   4.1431207e+02   4.5423892e+02   4.8647974e+02   5.2562474e+02   6.3281030e+02
   4.4273207e+02   4.7530218e+02   5.3663055e+02   5.5888272e+02   6.8009877e+02
   4.5586982e+02   5.2026635e+02   5.7064135e+02   5.7154429e+02   6.2992859e+02
   4.4998272e+02   4.8697561e+02   5.2719301e+02   5.4644194e+02   6.4082040e+02
   4.5588925e+02   5.2066074e+02   5.7398538e+02   5.7440693e+02   6.2941011e+02
   4.4953807e+02   4.8651253e+02   5.4186220e+02   5.6232975e+02   6.6445382e+02
   4.5584007e+02   5.1937557e+02   5.3888976e+02   5.4026964e+02   6.2940359e+02
   4.5583460e+02   5.1943149e+02   5.4590269e+02   5.4726554e+02   6.2962222e+02
   4.1410647e+02   4.6004374e+02   5.1739108e+02   5.4188888e+02   6.4340749e+02
   4.5587599e+02   5.1804114e+02   5.2035375e+02   5.2315887e+02   6.2897558e+02
   4.5262851e+02   4.8848575e+02   5.0141576e+02   5.2633042e+02   6.3101640e+02
   4.5335911e+02   4.9934471e+02   5.5130754e+02   5.6850570e+02   6.5866634e+02
   4.5581779e+02   5.1926346e+02   5.9103733e+02   5.9551204e+02   6.3730805e+02
   4.5585530e+02   5.1956396e+02   5.3442952e+02   5.3566742e+02   6.2922028e+02
   4.1524382e+02   4.6033126e+02   5.2140413e+02   5.4529783e+02   6.4648598e+02
   4.5576700e+02   5.1834203e+02   5.9690743e+02   6.0927032e+02   6.9320979e+02
   3.9309942e+02   4.4233589e+02   4.6956228e+02   5.2232526e+02   6.3029784e+02
   4.5330633e+02   4.9762966e+02   5.2506598e+02   5.4085746e+02   6.3545196e+02
   4.4697537e+02   4.7911371e+02   5.0824788e+02   5.3263918e+02   6.3466250e+02
   4.5580496e+02   5.1901723e+02   5.6461001e+02   5.6682005e+02   6.3118435e+02
   4.5588035e+02   5.2048080e+02   6.1790555e+02   6.3497783e+02   6.7056745e+02
   4.5424860e+02   4.6099447e+02   4.6265470e+02   5.2103079e+02   6.2893954e+02
   4.0888816e+02   4.6021410e+02   5.3069769e+02   5.5435394e+02   6.6729952e+02
   4.3176341e+02   4.6155468e+02   4.9291632e+02   5.2723666e+02   6.3345708e+02
   4.4701878e+02   4.4794559e+02   4.5676893e+02   5.2099990e+02   6.2891257e+02
   4.4520219e+02   4.6589156e+02   4.7894731e+02   5.2278387e+02   6.3031888e+02
   4.2071524e+02   4.6140298e+02   5.3080324e+02   5.5435908e+02   6.6487913e+02
   4.5516209e+02   5.0615459e+02   5.1544466e+02   5.2809528e+02   6.3035708e+02
   4.1071374e+02   4.6019599e+02   5.2705879e+02   5.5062514e+02   6.5362148e+02
   4.4887688e+02   4.8440344e+02   5.2556730e+02   5.4555002e+02   6.4091180e+02
   4.4477891e+02   4.5909470e+02   4.7020208e+02   5.2179800e+02   6.2966706e+02
   4.5581631e+02   5.1845044e+02   5.3239912e+02   5.3458746e+02   6.2943330e+02
   4.4263430e+02   4.7209380e+02   5.0120108e+02   5.2966913e+02   6.3391408e+02
   4.4624762e+02   4.7992314e+02   5.2893266e+02   5.4983596e+02   6.4546069e+02
   4.3811172e+02   4.5540494e+02   4.7246095e+02   5.2232231e+02   6.3018452e+02
   4.5590146e+02   5.2091239e+02   6.2045754e+02   6.2277633e+02   6.3164088e+02
   4.5565164e+02   5.1648141e+02   5.6520502e+02   5.7029940e+02   6.3487778e+02
   4.5590409e+02   5.2096360e+02   6.2861170e+02   6.4570353e+02   6.4625357e+02
   4.5198099e+02   4.8239474e+02   4.9253512e+02   5.2400757e+02   6.3038178e+02
   4.3400817e+02   4.5593281e+02   4.7724611e+02   5.2316746e+02   6.3089604e+02
   4.5587287e+02   5.2027862e+02   5.4968173e+02   5.5032478e+02   6.2927255e+02
   4.3395159e+02   4.6700761e+02   5.2526381e+02   5.4821138e+02   6.4792402e+02
   4.2024383e+02   4.6127752e+02   5.2958535e+02   5.5310726e+02   6.5894888e+02
   4.5586952e+02   5.2025785e+02   5.9564661e+02   5.9807860e+02   6.3304910e+02
   4.1370779e+02   4.3734616e+02   4.6485059e+02   5.2175420e+02   6.2972205e+02
   4.5590217e+02   5.2092606e+02   6.0654758e+02   6.0692718e+02   6.2938219e+02
   4.0923568e+02   4.6023049e+02   5.3091303e+02   5.5457809e+02   6.7035045e+02
   4.3363441e+02   4.6698055e+02   5.3235090e+02   5.5542695e+02   6.6299646e+02
   4.2935725e+02   4.4676360e+02   4.6913024e+02   5.2214167e+02   6.3009042e+02
   4.3668617e+02   4.4618497e+02   4.6380442e+02   5.2149616e+02   6.2943809e+02
   4.5585632e+02   5.1999164e+02   5.6303017e+02   5.6411662e+02   6.2991786e+02
   4.2036400e+02   4.6064769e+02   5.1412046e+02   5.3925465e+02   6.4126486e+02
   4.4989071e+02   4.7600410e+02   4.8715869e+02   5.2354394e+02   6.3042538e+02
   4.5413693e+02   5.0347865e+02   5.5800560e+02   5.7439183e+02   7.1476519e+02
   3.9081961e+02   4.4696159e+02   4.7473663e+02   5.2308785e+02   6.3098587e+02
   4.5550346e+02   5.1448474e+02   5.7700860e+02   5.8704801e+02   6.5055414e+02
   4.5312738e+02   4.8440603e+02   4.9195050e+02   5.2329439e+02   6.2997554e+02
   4.5571985e+02   5.1755410e+02   5.8731696e+02   5.9498925e+02   6.4559628e+02
   4.1942999e+02   4.6116100e+02   5.3114993e+02   5.5474502e+02   6.6974696e+02
   4.4321081e+02   4.7570425e+02   5.2923687e+02   5.5093846e+02   6.4805664e+02
   4.2507759e+02   4.5599601e+02   4.8573145e+02   5.2529406e+02   6.3250208e+02
   4.2756389e+02   4.3446267e+02   4.5973493e+02   5.2124822e+02   6.2918046e+02
   4.0999455e+02   4.5796783e+02   5.0102884e+02   5.3103271e+02   6.3606541e+02
   4.4906103e+02   4.8541940e+02   5.4121303e+02   5.6186999e+02   6.6457653e+02
   4.4912722e+02   4.8558857e+02   5.4236389e+02   5.6322161e+02   7.5788086e+02
   3.9286424e+02   4.6005941e+02   5.3132116e+02   5.5502305e+02   6.9602256e+02
   4.5590210e+02   5.2092461e+02   6.2773654e+02   6.5938590e+02   7.0285295e+02
   4.2772112e+02   4.5194177e+02   4.7652377e+02   5.2322849e+02   6.3102933e+02
   4.4660117e+02   4.7658237e+02   4.9986424e+02   5.2831244e+02   6.3280711e+02
   4.5353411e+02   4.8993615e+02   4.9920904e+02   5.2475237e+02   6.3034032e+02
   4.4158908e+02   4.6319602e+02   4.7983816e+02   5.2322321e+02   6.3072932e+02
   4.5181234e+02   4.9194254e+02   5.2502253e+02   5.4291951e+02   6.3761472e+02
   4.4467009e+02   4.7734006e+02   5.2243450e+02   5.4413727e+02   6.4166721e+02
   4.5570512e+02   5.1690072e+02   5.4225621e+02   5.4573219e+02   6.3064094e+02
   4.5528747e+02   4.6078212e+02   4.6140098e+02   5.2098896e+02   6.2889894e+02
   4.5292135e+02   4.8564722e+02   4.9469235e+02   5.2401803e+02   6.3024099e+02
   4.5590348e+02   5.2095402e+02   6.2189947e+02   6.2273065e+02   6.2982359e+02
   4.5580069e+02   5.1791846e+02   5.3075931e+02   5.3339009e+02   6.2948428e+02
   4.1064690e+02   4.3011613e+02   4.6036020e+02   5.2132863e+02   6.2927139e+02
   4.4424060e+02   4.7725257e+02   5.3571406e+02   5.5751923e+02   6.5879901e+02
   4.5532558e+02   5.1246825e+02   5.7492080e+02   5.8740312e+02   7.0758714e+02
   4.2009994e+02   4.6114122e+02   5.2564128e+02   5.4915351e+02   6.5096546e+02
   4.5564113e+02   5.1392742e+02   5.2478058e+02   5.3084160e+02   6.2993777e+02
   4.4998342e+02   4.8762460e+02   5.4352425e+02   5.6400874e+02   7.1590229e+02
   4.5540198e+02   4.9648236e+02   4.9894201e+02   5.2212899e+02   6.2924183e+02
   4.3921782e+02   4.5324571e+02   4.6890876e+02   5.2189385e+02   6.2981070e+02
   4.5586591e+02   5.2018781e+02   5.6937759e+02   5.7036110e+02   6.2998247e+02
   4.5566195e+02   4.8159099e+02   4.8204916e+02   5.2107821e+02   6.2894027e+02
   4.4226436e+02   4.7285474e+02   5.0739750e+02   5.3311763e+02   6.3567530e+02
   4.5351241e+02   4.9974420e+02   5.3958156e+02   5.5456632e+02   6.4131992e+02
   4.0126951e+02   4.4151740e+02   4.6874766e+02   5.2221857e+02   6.3019432e+02
   4.3165117e+02   4.6295307e+02   4.9901823e+02   5.2964536e+02   6.3478416e+02
   4.2002276e+02   4.6027458e+02   5.1055556e+02   5.3663621e+02   6.3943349e+02
   4.5589642e+02   5.2024958e+02   5.2326728e+02   5.2395820e+02   6.2891420e+02
   4.5542177e+02   5.1351725e+02   5.7548468e+02   5.8655449e+02   6.5462156e+02
   4.5396468e+02   5.0247547e+02   5.5461445e+02   5.7070755e+02   6.5710361e+02
   4.3036798e+02   4.6168521e+02   4.9653372e+02   5.2865650e+02   6.3430483e+02
   4.4928060e+02   4.8592329e+02   5.4197951e+02   5.6265154e+02   6.7161552e+02
   4.1973557e+02   4.6091086e+02   5.2111745e+02   5.4499323e+02   6.4605428e+02
   4.1315482e+02   4.2714644e+02   4.5880368e+02   5.2119550e+02   6.2912724e+02
   4.5578013e+02   4.7013067e+02   4.7027642e+02   5.2098554e+02   6.2889310e+02
   4.3488447e+02   4.6785956e+02   5.3312159e+02   5.5614794e+02   6.6679351e+02
   4.5590179e+02   5.2091954e+02   6.2763971e+02   6.5963725e+02   7.6155273e+02
   4.5579741e+02   5.1888691e+02   5.9063143e+02   5.9605816e+02   6.3947406e+02
   4.5589912e+02   5.2086276e+02   6.2328760e+02   6.3120412e+02   6.3840727e+02
   4.2091203e+02   4.6146432e+02   5.3166834e+02   5.5526688e+02   6.8928397e+02
   4.5240781e+02   4.9406413e+02   5.2576588e+02   5.4287571e+02   6.3711231e+02
   3.8694761e+02   4.5649098e+02   4.9502958e+02   5.2844205e+02   6.3455606e+02
   4.5566457e+02   5.1668532e+02   5.7022661e+02   5.7561010e+02   6.3624614e+02
   4.5585736e+02   5.2002067e+02   5.7708906e+02   5.7848925e+02   6.3083088e+02
   4.2576019e+02   4.6246641e+02   5.1963832e+02   5.4355669e+02   6.4439573e+02
   4.2885229e+02   4.5425340e+02   4.7932873e+02   5.2371682e+02   6.3138041e+02
   4.3686983e+02   4.5444896e+02   4.7244197e+02   5.2236464e+02   6.3023491e+02
   4.3631733e+02   4.4424479e+02   4.6231047e+02   5.2138582e+02   6.2932450e+02
   4.1244728e+02   4.2900518e+02   4.5969005e+02   5.2126977e+02   6.2920766e+02
   4.2311560e+02   4.6201023e+02   5.3162311e+02   5.5516895e+02   6.7574025e+02
   4.4892173e+02   4.8513074e+02   5.4185182e+02   5.6273094e+02   6.9693522e+02
   4.5581067e+02   5.1902037e+02   5.5009284e+02   5.5189348e+02   6.3005079e+02
   4.3917575e+02   4.7142623e+02   5.3324318e+02   5.5580503e+02   6.5917762e+02
   4.5555194e+02   5.1510234e+02   5.8142269e+02   5.9205583e+02   6.5786732e+02
   4.4394917e+02   4.6975539e+02   4.8890875e+02   5.2498956e+02   6.3157139e+02
   4.3009820e+02   4.6315668e+02   5.0531657e+02   5.3295995e+02   6.3674691e+02
   4.2156119e+02   4.2753225e+02   4.5782042e+02   5.2111140e+02   6.2903454e+02
   4.5589970e+02   5.2087403e+02   6.2643693e+02   6.5257762e+02   6.7592497e+02
   4.2527122e+02   4.4502572e+02   4.6930464e+02   5.2221526e+02   6.3017203e+02
   4.0540837e+02   4.4370629e+02   4.7087511e+02   5.2249956e+02   6.3046146e+02
   3.9177866e+02   4.1135848e+02   4.5618319e+02   5.2099199e+02   6.2890552e+02
   4.1870615e+02   4.2703511e+02   4.5816673e+02   5.2114082e+02   6.2906681e+02
   4.3462443e+02   4.6752347e+02   5.2693885e+02   5.4977196e+02   6.4964792e+02
   4.4197963e+02   4.7251940e+02   5.0722865e+02   5.3305738e+02   6.3568428e+02
   4.3729648e+02   4.6944059e+02   5.2352093e+02   5.4629398e+02   6.4527915e+02
   4.5583371e+02   5.1956152e+02   5.8190060e+02   5.8438092e+02   6.3271264e+02
   4.5358841e+02   5.0043379e+02   5.4975165e+02   5.6594255e+02   6.5126233e+02
   4.4984980e+02   4.6090990e+02   4.6702414e+02   5.2133782e+02   6.2923081e+02
   4.5136662e+02   4.5141861e+02   4.5595563e+02   5.2097184e+02   6.2888262e+02
   4.1873541e+02   4.6044352e+02   5.1535778e+02   5.4023677e+02   6.4203133e+02
   4.5571702e+02   5.1736631e+02   5.5135302e+02   5.5464242e+02   6.3128899e+02
   4.5585864e+02   5.2004825e+02   6.0741760e+02   6.1794586e+02   6.4639713e+02
   4.5058597e+02   4.8922734e+02   5.4466243e+02   5.6486608e+02   7.7008190e+02
   4.3842933e+02   4.7072239e+02   5.3288980e+02   5.5552468e+02   6.5892093e+02
   4.1415272e+02   4.6018401e+02   5.2020176e+02   5.4424358e+02   6.4547802e+02
   4.5587986e+02   5.2046627e+02   5.6798441e+02   5.6859038e+02   6.2953844e+02
   4.3401173e+02   4.6668609e+02   5.1695851e+02   5.4092521e+02   6.4152234e+02
   4.3910437e+02   4.6997049e+02   5.0911724e+02   5.3464770e+02   6.3690712e+02
   4.3081032e+02   4.5192122e+02   4.7427301e+02   5.2279851e+02   6.3065636e+02
   4.5232878e+02   4.9490437e+02   5.4853670e+02   5.6737874e+02   6.7647184e+02
   4.2395803e+02   4.6003424e+02   5.0164803e+02   5.3118961e+02   6.3597529e+02
   4.4560418e+02   4.7463099e+02   4.9764543e+02   5.2760672e+02   6.3262182e+02
   4.5550139e+02   5.1446229e+02   5.7046953e+02   5.7873710e+02   6.4203074e+02
   3.9393518e+02   4.5137616e+02   4.8145844e+02   5.2439543e+02   6.3199811e+02
   4.4994049e+02   4.8748522e+02   5.4197763e+02   5.6216576e+02   6.6105759e+02
   4.3728963e+02   4.6939137e+02   5.2244556e+02   5.4531651e+02   6.4440858e+02
   4.5474277e+02   5.0674914e+02   5.3753403e+02   5.4841149e+02   6.3541965e+02
   4.2189210e+02   4.3187771e+02   4.5996785e+02   5.2128255e+02   6.2921911e+02
   4.5582447e+02   5.1938980e+02   6.0316144e+02   6.1632354e+02   6.5890818e+02
   4.5574292e+02   5.1792961e+02   5.9471066e+02   6.0654051e+02   7.0501328e+02
   4.2550076e+02   4.3014849e+02   4.5794972e+02   5.2111697e+02   6.2903936e+02
   4.4990973e+02   4.8378417e+02   5.0633602e+02   5.3040219e+02   6.3308984e+02
   4.1825115e+02   4.5859993e+02   5.0062606e+02   5.3078286e+02   6.3585334e+02
   4.5589757e+02   5.2082939e+02   6.2027026e+02   6.2608872e+02   6.3614045e+02
   4.3613456e+02   4.6874259e+02   5.3127508e+02   5.5406769e+02   6.5636841e+02
   4.5590302e+02   5.2094304e+02   6.2820035e+02   6.6359333e+02   7.0626033e+02
   3.9791563e+02   4.4567879e+02   4.7314922e+02   5.2283493e+02   6.3076667e+02
   4.5589604e+02   4.7804943e+02   4.7806266e+02   5.2097348e+02   6.2888305e+02
   4.4056152e+02   4.7283526e+02   5.3553165e+02   5.5807016e+02   6.7759583e+02
   4.4306091e+02   4.7029546e+02   4.9288106e+02   5.2629618e+02   6.3227343e+02
   4.5557488e+02   5.1445070e+02   5.3523677e+02   5.4062585e+02   6.3097624e+02
   4.3209763e+02   4.5775061e+02   4.8241783e+02   5.2426648e+02   6.3169243e+02
   4.5331690e+02   4.9916354e+02   5.5262258e+02   5.7030324e+02   6.7867764e+02
   4.5590403e+02   5.2096298e+02   6.2846113e+02   6.3883770e+02   6.3945164e+02
   4.5549114e+02   5.1433512e+02   5.7968424e+02   5.9103711e+02   6.6451062e+02
   4.5182698e+02   4.9307173e+02   5.4711999e+02   5.6643020e+02   6.8265435e+02
   4.2751400e+02   4.5753500e+02   4.8728657e+02   5.2565029e+02   6.3267846e+02
   4.2417870e+02   4.6004716e+02   5.0134329e+02   5.3103147e+02   6.3587712e+02
   4.1577559e+02   4.4569400e+02   4.7238703e+02   5.2269755e+02   6.3063558e+02
   4.3946941e+02   4.5723202e+02   4.7346040e+02   5.2239183e+02   6.3021798e+02
   4.5486497e+02   5.0722801e+02   5.3252473e+02   5.4305814e+02   6.3369305e+02
   4.3292943e+02   4.6625709e+02   5.2319811e+02   5.4636673e+02   6.4617387e+02
   3.8488950e+02   4.2681963e+02   4.5907130e+02   5.2122049e+02   6.2915574e+02
   4.3186928e+02   4.6462006e+02   5.0886096e+02   5.3507682e+02   6.3786425e+02
   4.1745724e+02   4.5478605e+02   4.8702060e+02   5.2575299e+02   6.3287667e+02
   4.2793284e+02   4.3358713e+02   4.5900795e+02   5.2119101e+02   6.2911910e+02
   4.5478426e+02   5.0755633e+02   5.4912054e+02   5.6036772e+02   6.3983051e+02
   4.2401108e+02   4.6226150e+02   5.3123648e+02   5.5473585e+02   6.6655008e+02
   4.5332111e+02   4.9902509e+02   5.4477782e+02   5.6072547e+02   6.4642458e+02
   4.2300098e+02   4.6133107e+02   5.1490845e+02   5.3981050e+02   6.4157643e+02
   4.5055897e+02   4.8027401e+02   4.9341199e+02   5.2482219e+02   6.3087032e+02
   4.5584931e+02   5.1986255e+02   5.8895182e+02   5.9149923e+02   6.3329185e+02
   4.2983070e+02   4.6313191e+02   5.0616533e+02   5.3347371e+02   6.3706200e+02
   4.1804525e+02   4.6094483e+02   5.3122104e+02   5.5483959e+02   6.7286751e+02
   4.2265792e+02   4.3951266e+02   4.6514484e+02   5.2175813e+02   6.2972155e+02
   4.2708368e+02   4.6290610e+02   5.1811027e+02   5.4223057e+02   6.4319189e+02
   4.5588977e+02   5.2066766e+02   6.1703835e+02   6.2533370e+02   6.4043144e+02
   4.0298211e+02   4.4631486e+02   4.7386162e+02   5.2294516e+02   6.3086228e+02
   4.5228752e+02   4.9095777e+02   5.1033105e+02   5.3109858e+02   6.3266551e+02
   4.1397274e+02   4.3809149e+02   4.6540891e+02   5.2181307e+02   6.2978346e+02
   4.4674679e+02   4.7970538e+02   5.1449423e+02   5.3706463e+02   6.3685878e+02
   4.0157964e+02   4.4192334e+02   4.6912600e+02   5.2226727e+02   6.3024168e+02
   4.5377112e+02   5.0129374e+02   5.4654677e+02   5.6155234e+02   6.4543014e+02
   4.5590422e+02   5.2096986e+02   6.2884912e+02   6.5046730e+02   6.5055774e+02
   4.2826322e+02   4.6390348e+02   5.3265605e+02   5.5609082e+02   7.1708872e+02
   4.2266006e+02   4.6188844e+02   5.3171255e+02   5.5527546e+02   6.8200814e+02
   4.5587353e+02   5.2033537e+02   6.0056861e+02   6.0373733e+02   6.3409175e+02
   4.5589584e+02   5.2079486e+02   5.8701205e+02   5.8736842e+02   6.2945476e+02
   4.5589408e+02   5.2075535e+02   6.0397360e+02   6.0541872e+02   6.3095915e+02
   4.4132195e+02   4.4935235e+02   4.6315293e+02   5.2137413e+02   6.2930676e+02
   4.3006431e+02   4.6374788e+02   5.1031366e+02   5.3616229e+02   6.3866424e+02
   3.9506324e+02   4.5776594e+02   5.0104971e+02   5.3105859e+02   6.3610025e+02
   4.2281357e+02   4.6183906e+02   5.2794115e+02   5.5137027e+02   6.5431184e+02
   4.5528285e+02   5.1191698e+02   5.5398565e+02   5.6229512e+02   6.3712064e+02
   4.2920493e+02   4.6435876e+02   5.3254702e+02   5.5592692e+02   6.8888126e+02
   4.3861509e+02   4.6803359e+02   4.9993181e+02   5.2955461e+02   6.3425414e+02
   4.1861455e+02   4.4762529e+02   4.7424093e+02   5.2296865e+02   6.3086685e+02
   4.5546703e+02   5.1273531e+02   5.3201966e+02   5.3876846e+02   6.3121787e+02
   4.4600131e+02   4.7982783e+02   5.3832465e+02   5.5990780e+02   6.6723900e+02
   4.3969704e+02   4.7104859e+02   5.1406844e+02   5.3812395e+02   6.3883540e+02
   4.0320896e+02   4.5079614e+02   4.8035607e+02   5.2414595e+02   6.3181522e+02
   4.2559422e+02   4.2725713e+02   4.5654222e+02   5.2101511e+02   6.2892958e+02
   4.5512447e+02   5.1048091e+02   5.5974924e+02   5.7043018e+02   6.4287339e+02
   4.4010681e+02   4.6281564e+02   4.8130965e+02   5.2360473e+02   6.3102012e+02
   4.5577167e+02   5.1511801e+02   5.2063828e+02   5.2598600e+02   6.2931217e+02
   4.0135343e+02   4.0352862e+02   4.5592478e+02   5.2097252e+02   6.2888303e+02
   4.5218834e+02   4.9391450e+02   5.3443457e+02   5.5158911e+02   6.4191393e+02
   4.2108648e+02   4.2920611e+02   4.5870236e+02   5.2118078e+02   6.2910933e+02
   4.5589672e+02   5.2081538e+02   6.2506532e+02   6.4879674e+02   6.9208498e+02
   4.0667994e+02   4.3409146e+02   4.6288742e+02   5.2156121e+02   6.2952092e+02
   4.0769092e+02   4.2524646e+02   4.5835220e+02   5.2116061e+02   6.2908975e+02
   4.5430632e+02   5.0374524e+02   5.3533140e+02   5.4794691e+02   6.3642734e+02
   4.1681480e+02   4.6064003e+02   5.2552404e+02   5.4908436e+02   6.5102757e+02
   4.5546244e+02   5.1398951e+02   5.7867701e+02   5.9020431e+02   6.6557126e+02
   4.4003973e+02   4.7226739e+02   5.3349001e+02   5.5594675e+02   6.5881069e+02
   3.9541674e+02   4.5378341e+02   4.8656560e+02   5.2567814e+02   6.3286871e+02
   4.5584648e+02   5.1981037e+02   6.0469867e+02   6.1524481e+02   6.4720827e+02
   4.1401834e+02   4.6049293e+02   5.3016948e+02   5.5377997e+02   6.6244753e+02
   4.4837726e+02   4.5175930e+02   4.5915989e+02   5.2107187e+02   6.2898812e+02
   4.5553117e+02   5.1483463e+02   5.7967777e+02   5.9009051e+02   6.5452201e+02
   4.5573039e+02   5.1762585e+02   5.5344955e+02   5.5655641e+02   6.3132758e+02
   4.0740404e+02   4.5988119e+02   5.2115439e+02   5.4511212e+02   6.4639572e+02
   4.5586219e+02   5.2011477e+02   5.8839017e+02   5.9027876e+02   6.3209138e+02
   4.4794908e+02   4.4968527e+02   4.5755096e+02   5.2102226e+02   6.2893636e+02
   4.4261575e+02   4.7494936e+02   5.2880933e+02   5.5062559e+02   6.4798179e+02
   4.5590374e+02   5.2096083e+02   6.1263057e+02   6.1278254e+02   6.2906721e+02
   3.8900433e+02   4.6006098e+02   5.3161598e+02   5.5533558e+02   7.7884422e+02
   4.2929642e+02   4.5202933e+02   4.7555379e+02   5.2303345e+02   6.3086002e+02
   4.5563396e+02   4.7302590e+02   4.7337727e+02   5.2101736e+02   6.2891470e+02
   4.4583533e+02   4.7957689e+02   5.3823655e+02   5.5986311e+02   6.6782686e+02
   3.8491598e+02   4.6005753e+02   5.3159042e+02   5.5530885e+02   7.3453341e+02
   4.5590314e+02   5.2094524e+02   6.1378631e+02   6.1421571e+02   6.2941101e+02
   4.1391175e+02   4.6050760e+02   5.3121477e+02   5.5487154e+02   6.7695761e+02
   4.3480511e+02   4.6731245e+02   5.1837901e+02   5.4200837e+02   6.4220588e+02
   4.5583027e+02   5.1949512e+02   6.0037879e+02   6.0893874e+02   6.4459224e+02
   4.5384135e+02   5.0180058e+02   5.5393209e+02   5.7029496e+02   6.5775418e+02
   4.1270778e+02   4.6040105e+02   5.3048898e+02   5.5411994e+02   6.6472808e+02
   4.5571601e+02   5.1748230e+02   5.9235181e+02   6.0355024e+02   6.7709628e+02
   3.8367745e+02   4.5966186e+02   5.1921704e+02   5.4343400e+02   6.4482765e+02
   4.4219968e+02   4.4519328e+02   4.5853384e+02   5.2109665e+02   6.2901659e+02
   3.9173345e+02   4.3276218e+02   4.6214263e+02   5.2149206e+02   6.2944819e+02
   4.4961979e+02   4.5950570e+02   4.6578178e+02   5.2129178e+02   6.2919434e+02
   4.5216577e+02   4.9323212e+02   5.2611046e+02   5.4349590e+02   6.3759671e+02
   4.3542479e+02   4.6397128e+02   4.9309048e+02   5.2708574e+02   6.3319577e+02
   4.5209307e+02   4.9286729e+02   5.2489547e+02   5.4249005e+02   6.3720296e+02
   4.3432481e+02   4.6724955e+02   5.2485172e+02   5.4779436e+02   6.4738807e+02
   4.0368487e+02   4.6011462e+02   5.3142716e+02   5.5513059e+02   7.0579404e+02
   4.2327165e+02   4.4126625e+02   4.6643855e+02   5.2189266e+02   6.2985855e+02
   4.5222780e+02   4.8887299e+02   5.0487008e+02   5.2816503e+02   6.3170485e+02
   4.2136482e+02   4.5277615e+02   4.8126593e+02   5.2427046e+02   6.3185675e+02
   4.5338864e+02   4.8784786e+02   4.9639436e+02   5.2410681e+02   6.3018386e+02
   4.3224317e+02   4.5956710e+02   4.8622041e+02   5.2518372e+02   6.3226408e+02
   4.1792413e+02   4.4864585e+02   4.7574865e+02   5.2321949e+02   6.3107783e+02
   4.3422465e+02   4.3441310e+02   4.5602794e+02   5.2097830e+02   6.2888919e+02
   4.2360614e+02   4.3421542e+02   4.6097420e+02   5.2136268e+02   6.2930445e+02
   4.3045420e+02   4.5938467e+02   4.8843622e+02   5.2586908e+02   6.3272968e+02
   4.2466276e+02   4.5985051e+02   4.9946853e+02   5.3012139e+02   6.3533826e+02
   4.4496180e+02   4.4942008e+02   4.6001429e+02   5.2114477e+02   6.2906635e+02
   6.2433328e+02   6.1528202e+02   5.3340429e+02   5.0624950e+02   4.5857157e+02
   6.3545655e+02   6.1791024e+02   5.2051635e+02   4.5652101e+02   4.1588622e+02
   5.5534390e+02   5.3162706e+02   4.6010077e+02   4.0589418e+02   4.0322113e+02
   5.7869481e+02   5.7868406e+02   5.5531095e+02   5.3159921e+02   4.6005661e+02
   6.4438964e+02   6.2370559e+02   5.2147123e+02   4.6429991e+02   4.3599674e+02
   5.6438999e+02   5.4401918e+02   4.8841716e+02   4.5098218e+02   4.1620868e+02
   5.6470652e+02   5.4470308e+02   4.9084315e+02   4.5729624e+02   4.3255747e+02
   6.2326508e+02   6.1039405e+02   5.2339815e+02   4.8100985e+02   4.5115163e+02
   5.8904244e+02   5.7747505e+02   5.1467798e+02   4.6584083e+02   4.3857997e+02
   5.5728524e+02   5.3547299e+02   5.0250063e+02   4.9812367e+02   4.5926437e+02
   6.3805127e+02   6.3346772e+02   5.4834686e+02   5.2475907e+02   4.5987729e+02
   6.1691787e+02   6.0827015e+02   5.3314123e+02   5.0629646e+02   4.5858374e+02
   6.2816354e+02   6.1326209e+02   5.2128230e+02   4.6734128e+02   4.3990557e+02
   5.7921982e+02   5.6738762e+02   5.1712514e+02   4.8851605e+02   4.5494388e+02
   5.8666314e+02   5.7853347e+02   5.2827501e+02   5.0419813e+02   4.5838314e+02
   6.8693306e+02   6.3958031e+02   5.3710423e+02   5.1108733e+02   4.5910944e+02
   5.7171734e+02   5.5787897e+02   5.1559368e+02   4.9403409e+02   4.5680872e+02
   5.7131006e+02   5.5378555e+02   5.0015008e+02   4.5486652e+02   4.2054424e+02
   6.4687708e+02   6.2467391e+02   5.2133743e+02   4.6250870e+02   4.3334115e+02
   5.8500640e+02   5.7896127e+02   5.3703574e+02   5.1537493e+02   4.5949172e+02
   6.3762050e+02   6.3008265e+02   5.4258159e+02   5.1835126e+02   4.5962076e+02
   6.3303092e+02   6.2473864e+02   5.3865955e+02   5.1349488e+02   4.5931891e+02
   5.5580876e+02   5.3224446e+02   4.6243365e+02   4.3218527e+02   4.2768386e+02
   5.5533727e+02   5.3161826e+02   4.6007117e+02   4.1996851e+02   4.1989316e+02
   5.6148210e+02   5.4003329e+02   4.8207635e+02   4.5013920e+02   4.2536080e+02
   6.1645622e+02   6.0239568e+02   5.1924950e+02   4.5663808e+02   4.1749188e+02
   5.5620982e+02   5.3277886e+02   4.6439688e+02   4.3673792e+02   4.2991748e+02
   5.6320049e+02   5.4262979e+02   4.8821069e+02   4.5820561e+02   4.3536675e+02
   5.5590174e+02   5.3261096e+02   4.8952909e+02   4.8778916e+02   4.5944921e+02
   6.7431575e+02   6.3117479e+02   5.2379021e+02   4.7870749e+02   4.4972258e+02
   5.8615474e+02   5.7343425e+02   5.1212289e+02   4.5771715e+02   4.2475465e+02
   6.2274286e+02   6.0818792e+02   5.2041540e+02   4.6277538e+02   4.3382284e+02
   6.0114300e+02   5.9040256e+02   5.1794008e+02   4.6443446e+02   4.3644600e+02
   6.3121340e+02   6.1479963e+02   5.2030095e+02   4.5601800e+02   4.0782309e+02
   5.5910577e+02   5.3670708e+02   4.7452524e+02   4.4229313e+02   4.0888397e+02
   6.5010830e+02   6.4926511e+02   5.5476163e+02   5.3107598e+02   4.6004537e+02
   5.5582787e+02   5.3228263e+02   4.6498180e+02   4.5547412e+02   4.5055548e+02
   5.5570573e+02   5.3315332e+02   5.2373790e+02   5.2243026e+02   4.6003599e+02
   5.7823599e+02   5.6553753e+02   5.1443952e+02   4.8325636e+02   4.5286407e+02
   5.7026517e+02   5.5315574e+02   5.0222012e+02   4.6671443e+02   4.4160283e+02
   5.5553230e+02   5.3187574e+02   4.6097896e+02   4.2006527e+02   4.1183805e+02
   5.8623106e+02   5.7844132e+02   5.2986138e+02   5.0659881e+02   4.5870253e+02
   5.5536892e+02   5.3166042e+02   4.6024574e+02   4.3163450e+02   4.3130775e+02
   5.5771180e+02   5.3479997e+02   4.6983736e+02   4.3802986e+02   4.1418341e+02
   6.4648827e+02   6.3814380e+02   5.4559047e+02   5.2173519e+02   4.5976964e+02
   7.7350907e+02   6.2953505e+02   5.2157391e+02   4.6299762e+02   4.3407626e+02
   5.5787384e+02   5.3507450e+02   4.7247540e+02   4.5075848e+02   4.3755106e+02
   5.5538444e+02   5.3168109e+02   4.6037911e+02   4.4026400e+02   4.3985865e+02
   5.7130580e+02   5.6246146e+02   5.3517741e+02   5.1742404e+02   4.5965753e+02
   6.1924630e+02   6.0505136e+02   5.2005289e+02   4.6205607e+02   4.3272547e+02
   6.5344805e+02   6.3271767e+02   5.3048827e+02   4.9999207e+02   4.5756064e+02
   6.3405707e+02   6.3289874e+02   5.5350586e+02   5.2989217e+02   4.6001874e+02
   6.0681578e+02   6.0588984e+02   5.5315042e+02   5.2966431e+02   4.6001368e+02
   5.6414535e+02   5.6029522e+02   5.4949980e+02   5.2924938e+02   4.6001209e+02
   6.8582483e+02   6.2865507e+02   5.2096458e+02   4.5595532e+02   4.0274588e+02
   5.5765827e+02   5.3474260e+02   4.7033065e+02   4.4316590e+02   4.2919886e+02
   5.6701927e+02   5.4770937e+02   4.9347291e+02   4.5232248e+02   4.1286163e+02
   6.2108441e+02   6.1031647e+02   5.2785274e+02   4.9556933e+02   4.5664309e+02
   5.6928111e+02   5.5104435e+02   4.9774012e+02   4.5562980e+02   4.2522849e+02
   5.8493032e+02   5.7792189e+02   5.3345254e+02   5.1146384e+02   4.5921036e+02
   6.7575970e+02   6.5037996e+02   5.4912244e+02   5.2550141e+02   4.5990018e+02
   5.6084358e+02   5.3914980e+02   4.8039655e+02   4.4926044e+02   4.2560493e+02
   5.5712956e+02   5.3400616e+02   4.6762526e+02   4.3460809e+02   4.0289060e+02
   6.1809621e+02   6.1809596e+02   5.5534325e+02   5.3162632e+02   4.6005660e+02
   6.3426735e+02   6.3409315e+02   5.5507059e+02   5.3136978e+02   4.6005171e+02
   5.7520750e+02   5.5928999e+02   5.0502836e+02   4.5856273e+02   4.2905862e+02
   5.5541882e+02   5.3172651e+02   4.6050096e+02   4.3058918e+02   4.2975722e+02
   5.5777866e+02   5.3490057e+02   4.7044621e+02   4.4118602e+02   4.2482303e+02
   5.6932559e+02   5.5234049e+02   5.0323058e+02   4.7227964e+02   4.4695387e+02
   5.8696860e+02   5.8526796e+02   5.5057207e+02   5.2786666e+02   4.5997070e+02
   5.5544717e+02   5.3190587e+02   5.1200619e+02   5.1175227e+02   4.6003820e+02
   5.7444415e+02   5.7371438e+02   5.5385502e+02   5.3071666e+02   4.6003866e+02
   5.6568860e+02   5.5499841e+02   5.3432234e+02   5.1930250e+02   4.5977155e+02
   5.5864979e+02   5.3684113e+02   4.8729409e+02   4.7629120e+02   4.5425711e+02
   5.5618436e+02   5.3275310e+02   4.6556497e+02   4.4903833e+02   4.4309255e+02
   6.2346850e+02   6.2052982e+02   5.4904763e+02   5.2558917e+02   4.5990364e+02
   5.9055923e+02   5.9009708e+02   5.5404653e+02   5.3058867e+02   4.6003506e+02
   6.6258181e+02   6.2800312e+02   5.2094418e+02   4.5603661e+02   4.0732106e+02
   6.3250681e+02   6.3246820e+02   5.5527295e+02   5.3155786e+02   4.6005573e+02
   6.3454743e+02   6.1807549e+02   5.2143061e+02   4.6634242e+02   4.3867835e+02
   6.0238743e+02   5.9539487e+02   5.3156287e+02   5.0535435e+02   4.5847866e+02
   5.5962804e+02   5.3743298e+02   4.7632729e+02   4.4439417e+02   4.1707589e+02
   7.0874945e+02   6.9067026e+02   5.5515999e+02   5.3145013e+02   4.6005344e+02
   5.5534187e+02   5.3162445e+02   4.6009372e+02   4.3047938e+02   4.3041169e+02
   6.1765044e+02   6.1070447e+02   5.3821311e+02   5.1337530e+02   4.5931427e+02
   6.2506728e+02   6.1534822e+02   5.3179194e+02   5.0346318e+02   4.5817069e+02
   6.4522460e+02   6.2358106e+02   5.2093016e+02   4.5829455e+02   4.2466779e+02
   5.7693402e+02   5.6896531e+02   5.3403084e+02   5.1434492e+02   4.5946219e+02
   5.6385313e+02   5.4371465e+02   4.9078014e+02   4.6163563e+02   4.3884804e+02
   6.1778870e+02   6.0777370e+02   5.2929771e+02   4.9926221e+02   4.5744281e+02
   6.2587567e+02   6.1183081e+02   5.2195833e+02   4.7288773e+02   4.4546978e+02
   5.6333951e+02   5.4274026e+02   4.8778780e+02   4.5610319e+02   4.3233182e+02
   6.3990426e+02   6.3716961e+02   5.5173566e+02   5.2817350e+02   4.5997609e+02
   6.2400335e+02   6.0940971e+02   5.2069976e+02   4.6455899e+02   4.3641047e+02
   6.3349058e+02   6.2859907e+02   5.4648679e+02   5.2280672e+02   4.5981081e+02
   6.7878234e+02   6.4070181e+02   5.3883984e+02   5.1344688e+02   4.5931234e+02
   5.9773380e+02   5.8741518e+02   5.1804051e+02   4.6971038e+02   4.4272587e+02
   6.4656642e+02   6.2411904e+02   5.2088915e+02   4.5746784e+02   4.2166526e+02
   5.9907532e+02   5.8793027e+02   5.1642505e+02   4.5572089e+02   4.0447340e+02
   6.5647860e+02   6.2709529e+02   5.2089988e+02   4.5593454e+02   4.0050855e+02
   6.3465374e+02   6.1894243e+02   5.2255790e+02   4.7427107e+02   4.4660931e+02
   5.5679399e+02   5.3355875e+02   4.6657174e+02   4.3561173e+02   4.2227094e+02
   6.0300901e+02   5.9175353e+02   5.1743975e+02   4.5719779e+02   4.2130038e+02
   5.5821808e+02   5.4905757e+02   5.4392286e+02   5.2913030e+02   4.6001972e+02
   7.2605512e+02   6.2957264e+02   5.2163734e+02   4.6365098e+02   4.3504893e+02
   6.4046839e+02   6.3258017e+02   5.4331465e+02   5.1919303e+02   4.5966103e+02
   5.5538131e+02   5.3167958e+02   4.6306561e+02   4.6171644e+02   4.5873519e+02
   5.5690248e+02   5.3495113e+02   5.0668180e+02   5.0340529e+02   4.5961506e+02
   5.5661260e+02   5.3331538e+02   4.6589447e+02   4.3539973e+02   4.2408543e+02
   6.4444170e+02   6.2319401e+02   5.2089884e+02   4.5811069e+02   4.2407504e+02
   5.5591671e+02   5.3238877e+02   4.6308390e+02   4.3614034e+02   4.3148243e+02
   5.6866840e+02   5.5004375e+02   4.9615684e+02   4.5274988e+02   4.0631775e+02
   5.5646822e+02   5.3313861e+02   4.6706606e+02   4.5007652e+02   4.4258743e+02
   6.1814362e+02   6.0441813e+02   5.2047096e+02   4.6649403e+02   4.3892456e+02
   5.5541650e+02   5.3172361e+02   4.6051380e+02   4.3422143e+02   4.3351449e+02
   5.6196730e+02   5.4063827e+02   4.8256713e+02   4.4765799e+02   3.9783922e+02
   5.7605428e+02   5.6592401e+02   5.2690942e+02   5.0690428e+02   4.5883028e+02
   5.5741999e+02   5.3597420e+02   5.0701325e+02   5.0275597e+02   4.5947341e+02
   5.7934103e+02   5.6746993e+02   5.1688464e+02   4.8782878e+02   4.5469985e+02
   5.6473381e+02   5.4904173e+02   5.1738784e+02   5.0410157e+02   4.5880567e+02
   5.5650096e+02   5.3316520e+02   4.6539448e+02   4.3424494e+02   4.2307646e+02
   5.5804662e+02   5.3526451e+02   4.7126935e+02   4.4104789e+02   4.2200424e+02
   5.5585005e+02   5.3231565e+02   4.6553563e+02   4.5680656e+02   4.5136958e+02
   6.5573684e+02   6.2828775e+02   5.2227021e+02   4.6969049e+02   4.4245854e+02
   5.5632163e+02   5.4529160e+02   5.4324825e+02   5.3047872e+02   4.6004291e+02
   5.8975671e+02   5.7823406e+02   5.1475009e+02   4.6467380e+02   4.3707299e+02
   5.5541561e+02   5.3172290e+02   4.6069983e+02   4.4642070e+02   4.4570874e+02
   5.5942005e+02   5.4272838e+02   5.2640793e+02   5.1807110e+02   4.5984964e+02
   5.7543243e+02   5.5934285e+02   5.0439585e+02   4.5432130e+02   4.0005688e+02
   5.6485348e+02   5.4464430e+02   4.8920022e+02   4.5057768e+02   3.8555825e+02
   5.6008737e+02   5.3824633e+02   4.8053064e+02   4.5636587e+02   4.3773900e+02
   5.9507000e+02   5.8403801e+02   5.1587663e+02   4.6017063e+02   4.2987499e+02
   6.3906951e+02   6.3873862e+02   5.5492160e+02   5.3122931e+02   4.6004881e+02
   5.5533495e+02   5.3161516e+02   4.6006075e+02   4.5817180e+02   4.5816804e+02
   6.4002838e+02   6.2230315e+02   5.2260455e+02   4.7364120e+02   4.4608711e+02
   6.6524183e+02   6.2905314e+02   5.2174817e+02   4.6496395e+02   4.3689315e+02
   5.5558517e+02   5.3194674e+02   4.6126193e+02   4.2475437e+02   4.2008373e+02
   5.5535275e+02   5.3168201e+02   5.2069821e+02   5.2064104e+02   4.6005562e+02
   5.5617959e+02   5.3273250e+02   4.6383565e+02   4.2811351e+02   3.8031069e+02
   5.8800710e+02   5.7811065e+02   5.2028701e+02   4.8782199e+02   4.5450126e+02
   5.5744914e+02   5.3445219e+02   4.6934468e+02   4.4098957e+02   4.2698617e+02
   6.2330758e+02   6.0964381e+02   5.2192743e+02   4.7361828e+02   4.4610043e+02
   5.5684544e+02   5.3364475e+02   4.6810686e+02   4.4736676e+02   4.3820261e+02
   5.7479184e+02   5.5864630e+02   5.0434839e+02   4.5713308e+02   4.2594975e+02
   5.5986816e+02   5.3807114e+02   4.8179652e+02   4.6121861e+02   4.4289270e+02
   5.5873279e+02   5.3669325e+02   4.8288687e+02   4.6927932e+02   4.5069383e+02
   5.5620582e+02   5.3277201e+02   4.6420998e+02   4.3373412e+02   4.2570812e+02
   5.5539094e+02   5.3168876e+02   4.6031457e+02   4.1245649e+02   4.0568140e+02
   6.6297195e+02   6.2842398e+02   5.2130689e+02   4.6047800e+02   4.2987055e+02
   6.1892773e+02   6.0922940e+02   5.3046192e+02   5.0146274e+02   4.5784640e+02
   6.2386605e+02   6.1906609e+02   5.4455196e+02   5.2080250e+02   4.5973334e+02
   5.5551647e+02   5.3185434e+02   4.6089126e+02   4.1754686e+02   3.8025067e+02
   5.9394204e+02   5.8528068e+02   5.2325369e+02   4.9150575e+02   4.5565431e+02
   5.5633410e+02   5.3293989e+02   4.6455694e+02   4.3076286e+02   4.1580114e+02
   6.2286340e+02   6.2103939e+02   5.5153940e+02   5.2804937e+02   4.5997304e+02
   5.6308616e+02   5.4219244e+02   4.8542883e+02   4.4962847e+02   4.1490419e+02
   6.1898609e+02   6.0480067e+02   5.1999579e+02   4.6174174e+02   4.3221963e+02
   5.5626255e+02   5.3284282e+02   4.6418948e+02   4.2889536e+02   3.9783859e+02
   6.4163633e+02   6.2257255e+02   5.2179344e+02   4.6764010e+02   4.4023191e+02
   6.2916855e+02   6.1540694e+02   5.2343041e+02   4.7989139e+02   4.5048591e+02
   5.5645489e+02   5.3309909e+02   4.6497995e+02   4.3037085e+02   3.9166221e+02
   5.7064415e+02   5.5317688e+02   5.0061073e+02   4.5995584e+02   4.3293192e+02
   6.0110888e+02   5.9034283e+02   5.1787157e+02   4.6399069e+02   4.3582886e+02
   5.5715253e+02   5.3404007e+02   4.6781241e+02   4.3584750e+02   4.1658232e+02
   5.6668389e+02   5.4966594e+02   5.0601443e+02   4.8432660e+02   4.5432518e+02
   5.5670436e+02   5.3555954e+02   5.1960068e+02   5.1637043e+02   4.5994126e+02
   5.5716491e+02   5.3405416e+02   4.6776400e+02   4.3486894e+02   4.0571084e+02
   6.2887807e+02   6.1317100e+02   5.2044556e+02   4.5911392e+02   4.2701663e+02
   6.2744284e+02   6.2724039e+02   5.5495782e+02   5.3126736e+02   4.6004967e+02
   6.7329439e+02   6.2851543e+02   5.2096290e+02   4.5601094e+02   4.0620753e+02
   5.5573975e+02   5.3215187e+02   4.6202141e+02   4.2839400e+02   4.2298145e+02
   5.5535744e+02   5.3164454e+02   4.6016161e+02   4.0641468e+02   3.9203652e+02
   5.5740039e+02   5.3593749e+02   5.0701730e+02   5.0279646e+02   4.5947925e+02
   5.6523594e+02   5.4520979e+02   4.9018484e+02   4.5159672e+02   4.1612972e+02
   5.8664208e+02   5.8641611e+02   5.5473579e+02   5.3116190e+02   4.6004754e+02
   5.9078346e+02   5.8834359e+02   5.4792433e+02   5.2538568e+02   4.5990164e+02
   5.7927455e+02   5.7240110e+02   5.3625466e+02   5.1586862e+02   4.5953952e+02
   5.8432809e+02   5.7103354e+02   5.1082643e+02   4.5516003e+02   3.8597835e+02
   6.1932148e+02   6.1713631e+02   5.5040119e+02   5.2697728e+02   4.5994401e+02
   5.7984115e+02   5.6635350e+02   5.1103277e+02   4.6957792e+02   4.4324051e+02
   6.7174630e+02   6.6384559e+02   5.5465574e+02   5.3097266e+02   4.6004318e+02
   6.0056279e+02   6.0020444e+02   5.5434092e+02   5.3076292e+02   4.6003875e+02
   5.5607507e+02   5.3259663e+02   4.6352725e+02   4.3058058e+02   4.2151594e+02
   5.5603535e+02   5.3255089e+02   4.6453555e+02   4.4710579e+02   4.4214135e+02
   6.4246051e+02   6.2219658e+02   5.2088146e+02   4.5844664e+02   4.2514325e+02
   5.8641591e+02   5.8629492e+02   5.5501708e+02   5.3137635e+02   4.6005193e+02
   5.5536959e+02   5.3206419e+02   5.2960872e+02   5.2918278e+02   4.6005564e+02
   6.0175674e+02   5.9100012e+02   5.1809106e+02   4.6462804e+02   4.3669874e+02
   5.9203104e+02   5.8172526e+02   5.1788357e+02   4.7617120e+02   4.4830030e+02
   5.5555394e+02   5.3192540e+02   4.6763341e+02   4.6532187e+02   4.5786378e+02
   5.5540915e+02   5.3171396e+02   4.6045529e+02   4.3119114e+02   4.3047590e+02
   5.8201224e+02   5.7074042e+02   5.1762321e+02   4.8666195e+02   4.5418816e+02
   5.8552788e+02   5.8294782e+02   5.4819311e+02   5.2596511e+02   4.5992019e+02
   5.5603201e+02   5.3260485e+02   4.7051990e+02   4.6503135e+02   4.5501084e+02
   5.5930371e+02   5.3811207e+02   4.9232299e+02   4.8088813e+02   4.5541743e+02
   5.5899001e+02   5.3655420e+02   4.7428872e+02   4.4278433e+02   4.1709101e+02
   6.0166070e+02   5.9104489e+02   5.1838546e+02   4.6676344e+02   4.3939614e+02
   6.2872297e+02   6.1382943e+02   5.2145267e+02   4.6842799e+02   4.4115890e+02
   6.6560173e+02   6.2865076e+02   5.2133883e+02   4.6075132e+02   4.3038277e+02
   5.6138277e+02   5.4465345e+02   5.2040822e+02   5.1069769e+02   4.5950520e+02
   5.5615551e+02   5.3270182e+02   4.6377743e+02   4.2879857e+02   4.1281136e+02
   6.6127283e+02   6.2785115e+02   5.2092883e+02   4.5590994e+02   3.9220872e+02
   6.1936802e+02   6.0789238e+02   5.2555216e+02   4.8960085e+02   4.5493213e+02
   6.4747722e+02   6.4371890e+02   5.5184772e+02   5.2826729e+02   4.5997844e+02
   5.5990999e+02   5.3782049e+02   4.7715515e+02   4.4483292e+02   4.1567546e+02
   5.6931256e+02   5.5170667e+02   5.0055956e+02   4.6508282e+02   4.4005152e+02
   5.6034603e+02   5.3841204e+02   4.7827943e+02   4.4496543e+02   3.9880083e+02
   5.6288522e+02   5.4231956e+02   4.8866344e+02   4.6112782e+02   4.3912470e+02
   6.2743153e+02   6.1175600e+02   5.2011657e+02   4.5620329e+02   4.1228684e+02
   5.5557450e+02   5.3193111e+02   4.6116125e+02   4.1972853e+02   4.0424769e+02
   6.3911663e+02   6.2248027e+02   5.2369413e+02   4.7967387e+02   4.5034087e+02
   6.2409263e+02   6.0891253e+02   5.1993182e+02   4.5662577e+02   4.1710337e+02
   6.0987103e+02   6.0895201e+02   5.5323184e+02   5.2971741e+02   4.6001467e+02
   5.8068037e+02   5.6644524e+02   5.0874085e+02   4.5564832e+02   4.1670330e+02
   5.5732892e+02   5.3427851e+02   4.6842702e+02   4.3624232e+02   4.1342594e+02
   6.0074749e+02   5.8960195e+02   5.1691464e+02   4.5666437e+02   4.1865587e+02
   5.5549120e+02   5.3198075e+02   5.0787379e+02   5.0752949e+02   4.6001930e+02
   6.2041916e+02   6.2034412e+02   5.5517683e+02   5.3147114e+02   4.6005396e+02
   6.1820647e+02   6.1751217e+02   5.5383063e+02   5.3023354e+02   4.6002665e+02
   5.6994985e+02   5.5354975e+02   5.0538507e+02   4.7602140e+02   4.4952787e+02
   6.1695705e+02   6.0274878e+02   5.1922984e+02   4.5582401e+02   3.9249894e+02
   5.5911428e+02   5.3677399e+02   4.7585252e+02   4.4898198e+02   4.3118204e+02
   6.3316808e+02   6.1699145e+02   5.2125330e+02   4.6525389e+02   4.3730836e+02
   5.9893013e+02   5.9617126e+02   5.4689637e+02   5.2399126e+02   4.5985566e+02
   5.5582986e+02   5.5367790e+02   5.5312289e+02   5.3154927e+02   4.6005584e+02
   6.3133864e+02   6.3105948e+02   5.5487009e+02   5.3118401e+02   4.6004782e+02
   6.4705909e+02   6.2420939e+02   5.2077797e+02   4.5592234e+02   3.9941869e+02
   5.8222427e+02   5.7234823e+02   5.2320015e+02   4.9817176e+02   4.5741336e+02
   6.6036171e+02   6.5440257e+02   5.5321264e+02   5.2958435e+02   4.6001144e+02
   6.0902301e+02   6.0250233e+02   5.3708023e+02   5.1242242e+02   4.5924276e+02
   5.5562786e+02   5.3200770e+02   4.6259501e+02   4.5051173e+02   4.4787803e+02
   5.5865951e+02   5.3609772e+02   4.7314410e+02   4.4149259e+02   4.1473644e+02
   5.6459964e+02   5.4700630e+02   5.0633647e+02   4.8889756e+02   4.5614606e+02
   5.7504903e+02   5.6611379e+02   5.3199973e+02   5.1297163e+02   4.5938583e+02
   5.7187235e+02   5.5743361e+02   5.1260976e+02   4.8828316e+02   4.5520679e+02
   5.5620606e+02   5.3276801e+02   4.6394803e+02   4.2840430e+02   3.9861006e+02
   5.5618682e+02   5.3274351e+02   4.6391483e+02   4.2922012e+02   4.1376159e+02
   5.5611048e+02   5.3264646e+02   4.6394897e+02   4.3628813e+02   4.3013976e+02
   5.5542996e+02   5.3174106e+02   4.6051585e+02   4.2195657e+02   4.1983349e+02
   5.9905117e+02   5.8857216e+02   5.1798625e+02   4.6767676e+02   4.4052000e+02
   5.5744207e+02   5.3445293e+02   4.6987728e+02   4.4493793e+02   4.3269930e+02
   5.6130153e+02   5.3975877e+02   4.8128853e+02   4.4852892e+02   4.2143352e+02
   5.5655933e+02   5.5644750e+02   5.5521546e+02   5.3160659e+02   4.6005683e+02
   6.3349500e+02   6.1656528e+02   5.2046626e+02   4.5683940e+02   4.1850117e+02
   5.7422834e+02   5.6703458e+02   5.3807168e+02   5.1898638e+02   4.5970536e+02
   5.9839432e+02   5.8824939e+02   5.1867890e+02   4.7231956e+02   4.4514844e+02
   5.9030183e+02   5.7848013e+02   5.1400917e+02   4.5827419e+02   4.2589440e+02
   5.9647457e+02   5.8657289e+02   5.1893059e+02   4.7557100e+02   4.4780172e+02
   5.5719869e+02   5.3411521e+02   4.6869997e+02   4.4261309e+02   4.3098145e+02
   5.7706765e+02   5.6156293e+02   5.0590122e+02   4.5470751e+02   4.0897435e+02
   5.8765819e+02   5.7802714e+02   5.2148237e+02   4.9109978e+02   4.5560118e+02
   5.6244270e+02   5.4255544e+02   4.9473496e+02   4.7504632e+02   4.5101036e+02
   6.2081917e+02   6.0661884e+02   5.2042421e+02   4.6418500e+02   4.3590596e+02
   5.5580148e+02   5.3314290e+02   5.1986250e+02   5.1857558e+02   4.6002024e+02
   5.5533468e+02   5.4533372e+02   5.4533341e+02   5.3161433e+02   4.6005690e+02
   5.5831159e+02   5.3563486e+02   4.7242505e+02   4.4340025e+02   4.2564857e+02
   5.5576723e+02   5.3220054e+02   4.6460734e+02   4.5560464e+02   4.5106244e+02
   5.5561781e+02   5.3200062e+02   4.6415134e+02   4.5786024e+02   4.5379536e+02
   6.4392379e+02   6.2302181e+02   5.2097530e+02   4.5915865e+02   4.2706367e+02
   5.6969308e+02   5.6094033e+02   5.3655854e+02   5.1923492e+02   4.5973781e+02
   5.5580934e+02   5.3224234e+02   4.6224973e+02   4.2503395e+02   4.1247700e+02
   5.5731510e+02   5.3425751e+02   4.6830518e+02   4.3547856e+02   3.9079069e+02
   5.7799443e+02   5.6415096e+02   5.1064062e+02   4.7240886e+02   4.4594812e+02
   6.7539498e+02   6.3033830e+02   5.2274018e+02   4.7260461e+02   4.4518144e+02
   5.9142575e+02   5.8080070e+02   5.1703311e+02   4.7334334e+02   4.4615627e+02
   6.0214520e+02   5.9088724e+02   5.1711387e+02   4.5569748e+02   3.8987836e+02
   5.6615280e+02   5.5360225e+02   5.2810505e+02   5.1376582e+02   4.5954289e+02
   5.5533911e+02   5.3162076e+02   4.6010316e+02   4.4987467e+02   4.4982636e+02
   6.1850225e+02   6.1781007e+02   5.5383123e+02   5.3023342e+02   4.6002670e+02
   7.6956396e+02   6.8371703e+02   5.5489626e+02   5.3120025e+02   4.6004811e+02
   5.5959209e+02   5.3740458e+02   4.7664236e+02   4.4649126e+02   4.2477927e+02
   5.5569028e+02   5.3208409e+02   4.6168603e+02   4.2187052e+02   3.9289719e+02
   5.6051232e+02   5.3866597e+02   4.7912320e+02   4.4709172e+02   4.2100659e+02
   6.3087919e+02   6.1734730e+02   5.2459576e+02   4.8443780e+02   4.5287409e+02
   5.6187754e+02   5.4057010e+02   4.8297421e+02   4.5019548e+02   4.2409784e+02
   5.6369605e+02   5.4912884e+02   5.2452182e+02   5.1234681e+02   4.5951951e+02
   5.5554280e+02   5.3189071e+02   4.6108401e+02   4.2681406e+02   4.2383398e+02
   5.6258637e+02   5.5454659e+02   5.4269053e+02   5.2634357e+02   4.5995883e+02
   5.5741770e+02   5.3460063e+02   4.7598810e+02   4.6429779e+02   4.5005098e+02
   5.5534040e+02   5.3162245e+02   4.6008778e+02   4.2845186e+02   4.2838549e+02
   5.6857709e+02   5.4990964e+02   4.9599051e+02   4.5262637e+02   3.9930481e+02
   6.2754190e+02   6.1336606e+02   5.2217249e+02   4.7365848e+02   4.4612226e+02
   5.5533630e+02   5.3161683e+02   4.6146590e+02   4.6137621e+02   4.5996845e+02
   5.8373583e+02   5.7095692e+02   5.1224287e+02   4.6552818e+02   4.3846597e+02
   5.6090497e+02   5.3918158e+02   4.7983134e+02   4.4603411e+02   4.0106485e+02
   6.3410181e+02   6.1697178e+02   5.2045643e+02   4.5641059e+02   4.1475647e+02
   7.1735577e+02   6.3566222e+02   5.3044068e+02   4.9976443e+02   4.5751587e+02
   6.4036083e+02   6.2198661e+02   5.2194066e+02   4.6902243e+02   4.4178178e+02
   7.3432751e+02   6.3524553e+02   5.2964159e+02   4.9798736e+02   4.5715985e+02
   5.5830214e+02   5.3596426e+02   4.8018532e+02   4.6673373e+02   4.4976181e+02
   6.6329591e+02   6.4216719e+02   5.4197498e+02   5.1746543e+02   4.5957394e+02
   6.2679007e+02   6.1118269e+02   5.2004987e+02   4.5586435e+02   3.9074808e+02
   6.0614237e+02   5.9441016e+02   5.1802023e+02   4.5761149e+02   4.2284149e+02
   5.5533479e+02   5.3161500e+02   4.6005746e+02   3.9386757e+02   3.9356147e+02
   5.7007968e+02   5.5464100e+02   5.0968478e+02   4.8516674e+02   4.5423532e+02
   6.5304296e+02   6.2775885e+02   5.2244452e+02   4.7114612e+02   4.4386275e+02
   5.9829976e+02   5.8799353e+02   5.1822167e+02   4.7000025e+02   4.4300227e+02
   6.1695921e+02   6.1048125e+02   5.3943912e+02   5.1494376e+02   4.5942773e+02
   5.6523016e+02   5.5610089e+02   5.3870414e+02   5.2271459e+02   4.5986807e+02
   5.6318828e+02   5.4237771e+02   4.8608408e+02   4.5134392e+02   4.2306876e+02
   6.0245765e+02   5.9182234e+02   5.1861234e+02   4.6726261e+02   4.3998358e+02
   6.1922631e+02   6.0567441e+02   5.2106277e+02   4.7003652e+02   4.4286774e+02
   5.5602622e+02   5.3253195e+02   4.6333289e+02   4.3074937e+02   4.2266193e+02
   6.1926209e+02   6.0613689e+02   5.2182385e+02   4.7467236e+02   4.4696434e+02
   5.5704606e+02   5.3389740e+02   4.6747874e+02   4.3602448e+02   4.1963290e+02
   5.8423863e+02   5.8081737e+02   5.4595338e+02   5.2412364e+02   4.5986634e+02
   5.5998890e+02   5.3794057e+02   4.7759005e+02   4.4599866e+02   4.2080669e+02
   5.5976071e+02   5.3760929e+02   4.7660640e+02   4.4401660e+02   4.1073211e+02
   6.6318480e+02   6.2805464e+02   5.2094168e+02   4.5597249e+02   4.0424034e+02
   6.7375176e+02   6.6239273e+02   5.5434022e+02   5.3067109e+02   4.6003641e+02
   5.6539890e+02   5.5661303e+02   5.3939385e+02   5.2311018e+02   4.5987676e+02
   6.0844211e+02   5.9630918e+02   5.1852281e+02   4.5919742e+02   4.2746098e+02
   5.5534496e+02   5.3162830e+02   4.6010933e+02   4.2757165e+02   4.2744939e+02
   5.5606091e+02   5.3258336e+02   4.6440300e+02   4.4492418e+02   4.3989984e+02
   5.6137362e+02   5.4116875e+02   4.9463933e+02   4.7814713e+02   4.5310996e+02
   5.7782459e+02   5.6258436e+02   5.0650487e+02   4.5461577e+02   3.8804157e+02
   5.7426101e+02   5.5808430e+02   5.0437322e+02   4.5957382e+02   4.3117185e+02
   5.5817728e+02   5.3565322e+02   4.7730661e+02   4.6179177e+02   4.4651604e+02
   6.0728921e+02   5.9645409e+02   5.2071420e+02   4.7517468e+02   4.4740689e+02
   6.2494640e+02   6.2419311e+02   5.5384984e+02   5.3023529e+02   4.6002664e+02
   5.6061848e+02   5.4644003e+02   5.3132176e+02   5.2055465e+02   4.5986971e+02
   5.5562716e+02   5.3635012e+02   5.3446531e+02   5.2998260e+02   4.6004843e+02
   5.8599077e+02   5.8336441e+02   5.4796848e+02   5.2573785e+02   4.5991355e+02
   5.7352909e+02   5.5727541e+02   5.0430798e+02   4.6224068e+02   4.3541899e+02
   5.5693016e+02   5.3374091e+02   4.6704542e+02   4.3559544e+02   4.2022721e+02
   6.4127710e+02   6.2183502e+02   5.2117649e+02   4.6208136e+02   4.3267668e+02
   6.0957521e+02   5.9932314e+02   5.2393046e+02   4.8695677e+02   4.5399514e+02
   5.6293985e+02   5.4258778e+02   4.9030477e+02   4.6473647e+02   4.4277151e+02
   5.5644508e+02   5.3308938e+02   4.6509409e+02   4.3281316e+02   4.2048055e+02
   6.4735514e+02   6.2459620e+02   5.2105390e+02   4.5929718e+02   4.2738987e+02
   5.5533783e+02   5.3161887e+02   4.6006978e+02   3.9525422e+02   3.8006530e+02
   5.5621141e+02   5.3277740e+02   4.6408800e+02   4.3085359e+02   4.1957884e+02
   5.5644704e+02   5.3309082e+02   4.6503498e+02   4.3178766e+02   4.1690684e+02
   5.5965323e+02   5.3760965e+02   4.7899717e+02   4.5506725e+02   4.3721983e+02
   6.4540670e+02   6.2352897e+02   5.2079301e+02   4.5653426e+02   4.1588550e+02
   5.5783690e+02   5.3498079e+02   4.7067396e+02   4.4149875e+02   4.2503188e+02
   6.1173006e+02   5.9881856e+02   5.1882834e+02   4.5793756e+02   4.2384729e+02
   5.5881135e+02   5.3681772e+02   4.8320894e+02   4.6946030e+02   4.5069408e+02
   5.6997234e+02   5.5412169e+02   5.0786213e+02   4.8156987e+02   4.5266434e+02
   5.6380920e+02   5.4337194e+02   4.8855456e+02   4.5552417e+02   4.3085249e+02
   5.5534239e+02   5.3166916e+02   5.2683065e+02   5.2678119e+02   4.6005648e+02
   5.5611332e+02   5.3272154e+02   4.7096898e+02   4.6506210e+02   4.5466113e+02
   5.5857517e+02   5.5847627e+02   5.5521976e+02   5.3159683e+02   4.6005656e+02
   5.5859253e+02   5.4314323e+02   5.3222649e+02   5.2324737e+02   4.5994812e+02
   5.9262502e+02   5.8697921e+02   5.3604127e+02   5.1290397e+02   4.5930362e+02
   5.5588800e+02   5.3526688e+02   5.3008330e+02   5.2686012e+02   4.6003586e+02
   6.1711819e+02   6.0805499e+02   5.3195692e+02   5.0432327e+02   4.5830906e+02
   5.5695606e+02   5.3383940e+02   4.7078797e+02   4.5639050e+02   4.4586006e+02
   6.2174073e+02   6.2169882e+02   5.5525010e+02   5.3153770e+02   4.6005532e+02
   5.5876704e+02   5.3629743e+02   4.7489333e+02   4.4921180e+02   4.3267657e+02
   5.5857956e+02   5.3598344e+02   4.7275853e+02   4.4047835e+02   3.8190833e+02
   6.2478788e+02   6.0948963e+02   5.1995735e+02   4.5635020e+02   4.1434958e+02
   6.2048686e+02   6.1532132e+02   5.4305151e+02   5.1918364e+02   4.5966265e+02
   5.5544038e+02   5.3176109e+02   4.6402173e+02   4.6173973e+02   4.5782116e+02
   5.9186767e+02   5.8583409e+02   5.3460751e+02   5.1132187e+02   4.5917445e+02
   5.9419704e+02   5.8704585e+02   5.2959242e+02   5.0388782e+02   4.5829573e+02
   5.7927872e+02   5.7696822e+02   5.4971268e+02   5.2763847e+02   4.5996711e+02
   5.5540765e+02   5.3171073e+02   4.6039270e+02   4.1218633e+02   3.8086726e+02
   5.6006374e+02   5.4012920e+02   5.0265696e+02   4.9241516e+02   4.5783458e+02
   5.8114343e+02   5.6836015e+02   5.1280216e+02   4.7352757e+02   4.4667384e+02
   5.5613716e+02   5.3268606e+02   4.6485825e+02   4.4572822e+02   4.4024416e+02
   6.3453548e+02   6.2537257e+02   5.3733751e+02   5.1170838e+02   4.5916979e+02
   6.3144719e+02   6.1496820e+02   5.2030016e+02   4.5587616e+02   3.9004571e+02
   5.7520836e+02   5.6963940e+02   5.4218700e+02   5.2225232e+02   4.5981859e+02
   5.5795326e+02   5.4461729e+02   5.3780168e+02   5.2703689e+02   4.5999764e+02
   6.0533711e+02   5.9895325e+02   5.3525829e+02   5.1033820e+02   4.5905791e+02
   6.3499108e+02   6.3426940e+02   5.5425362e+02   5.3060244e+02   4.6003498e+02
   5.8654439e+02   5.8398561e+02   5.4806641e+02   5.2578338e+02   4.5991464e+02
   6.1567526e+02   6.0215212e+02   5.1980480e+02   4.6298606e+02   4.3419103e+02
   5.5587490e+02   5.3233239e+02   4.6279730e+02   4.3397421e+02   4.2930687e+02
   5.6324524e+02   5.4239875e+02   4.8567046e+02   4.4927923e+02   4.0633455e+02
   6.3169844e+02   6.1830245e+02   5.2531318e+02   4.8696553e+02   4.5394680e+02
   5.9976276e+02   5.8860439e+02   5.1659657e+02   4.5578713e+02   4.0709139e+02
   6.0262613e+02   5.9149534e+02   5.1756145e+02   4.5901214e+02   4.2715130e+02
   6.9519416e+02   6.2995043e+02   5.2215154e+02   4.6826800e+02   4.4094011e+02
   6.7152537e+02   6.3333161e+02   5.2717570e+02   4.9154227e+02   4.5552522e+02
   6.2457030e+02   6.1988620e+02   5.4501472e+02   5.2130057e+02   4.5975379e+02
   5.6495664e+02   5.4872389e+02   5.1392348e+02   4.9959411e+02   4.5822741e+02
   6.7958115e+02   6.2958164e+02   5.2188274e+02   4.6605474e+02   4.3829353e+02
   5.7407341e+02   5.6059172e+02   5.1471737e+02   4.8952263e+02   4.5547512e+02
   6.4048418e+02   6.2462535e+02   5.2617503e+02   4.8913812e+02   4.5474618e+02
   5.6844168e+02   5.4971577e+02   4.9576836e+02   4.5254826e+02   3.8780197e+02
   5.5810482e+02   5.3533407e+02   4.7115508e+02   4.3891920e+02   4.0352140e+02
   6.2098747e+02   6.2020188e+02   5.5366658e+02   5.3007231e+02   4.6002306e+02
   5.7545031e+02   5.7216604e+02   5.4795240e+02   5.2669785e+02   4.5994553e+02
   6.0428220e+02   5.9339561e+02   5.1883118e+02   4.6663233e+02   4.3920382e+02
   5.5536445e+02   5.3165425e+02   4.6024127e+02   4.3854567e+02   4.3830644e+02
   5.5972167e+02   5.3758374e+02   4.7703400e+02   4.4670333e+02   4.2458366e+02
   5.5660767e+02   5.3331153e+02   4.6608860e+02   4.3808477e+02   4.2865453e+02
   6.3553451e+02   6.1938765e+02   5.2235920e+02   4.7287062e+02   4.4543509e+02
   5.5535334e+02   5.3278400e+02   5.3231790e+02   5.3116378e+02   4.6005625e+02
   6.2172167e+02   6.0874811e+02   5.2271723e+02   4.7838911e+02   4.4956066e+02
   5.7822164e+02   5.6481071e+02   5.1193495e+02   4.7622855e+02   4.4882893e+02
   5.5550361e+02   5.3207427e+02   5.1388325e+02   5.1349109e+02   4.6003341e+02
   5.5917536e+02   5.3702026e+02   4.7907151e+02   4.5898425e+02   4.4210875e+02
   5.7088391e+02   5.5318211e+02   4.9953460e+02   4.5444041e+02   4.1892919e+02
   5.5686059e+02   5.4037857e+02   5.3449774e+02   5.2699697e+02   4.6001266e+02
   5.5911277e+02   5.3674658e+02   4.7525547e+02   4.4619755e+02   4.2666599e+02
   6.2098575e+02   6.1444834e+02   5.3948947e+02   5.1485466e+02   4.5942026e+02
   6.2150166e+02   6.0856309e+02   5.2272166e+02   4.7847822e+02   4.4961893e+02
   5.5534071e+02   5.3162287e+02   4.6010995e+02   4.4600811e+02   4.4594908e+02
   6.1223513e+02   6.1002875e+02   5.5025923e+02   5.2692101e+02   4.5994278e+02
   5.5963859e+02   5.3743910e+02   4.7619627e+02   4.4355515e+02   4.0662474e+02
   5.5551635e+02   5.3279910e+02   5.2748550e+02   5.2642114e+02   4.6004901e+02
   6.3199434e+02   6.2768888e+02   5.4731282e+02   5.2370707e+02   4.5984263e+02
   5.6122048e+02   5.3966613e+02   4.8132778e+02   4.4950457e+02   4.2474005e+02
   5.6352158e+02   5.4277857e+02   4.8627641e+02   4.4942849e+02   3.8108199e+02
   5.5815369e+02   5.3976016e+02   5.2451867e+02   5.1821443e+02   4.5989523e+02
   5.7690130e+02   5.6237371e+02   5.0894997e+02   4.6907228e+02   4.4299770e+02
   5.6852754e+02   5.4984140e+02   4.9592349e+02   4.5264968e+02   4.0401072e+02
   5.5985601e+02   5.4092366e+02   5.1311137e+02   5.0528054e+02   4.5925833e+02
   5.8922283e+02   5.8299568e+02   5.3458628e+02   5.1179873e+02   4.5922305e+02
   5.7432685e+02   5.7398748e+02   5.5465392e+02   5.3120695e+02   4.6004858e+02
   6.3463060e+02   6.1738311e+02   5.2052348e+02   4.5699068e+02   4.1942220e+02
   5.5535126e+02   5.3165212e+02   5.0469686e+02   5.0465838e+02   4.6005170e+02
   6.1852483e+02   6.0492997e+02   5.2080523e+02   4.6868578e+02   4.4148091e+02
   5.5657112e+02   5.3336060e+02   4.7215759e+02   4.6334468e+02   4.5197898e+02
   5.5902898e+02   5.5493145e+02   5.5025612e+02   5.3055119e+02   4.6003898e+02
   6.9008983e+02   6.5705137e+02   5.5255943e+02   5.2894471e+02   4.5999576e+02
   5.5562196e+02   5.3199364e+02   4.6137390e+02   4.2045278e+02   3.8021624e+02
   5.5717481e+02   5.3407344e+02   4.6804092e+02   4.3742679e+02   4.2192379e+02
   6.2133898e+02   6.0658641e+02   5.1977114e+02   4.5720631e+02   4.2074212e+02
   5.5557588e+02   5.3193422e+02   4.6121472e+02   4.2444488e+02   4.1981203e+02
   5.5699712e+02   5.3383053e+02   4.6724688e+02   4.3525068e+02   4.1760248e+02
   5.5947224e+02   5.3745268e+02   4.8002592e+02   4.5937422e+02   4.4190118e+02
   5.5945804e+02   5.3743465e+02   4.8001752e+02   4.5944763e+02   4.4199421e+02
   6.5909738e+02   6.3596551e+02   5.3372001e+02   5.0598321e+02   4.5852680e+02
   5.8726056e+02   5.8306245e+02   5.4264651e+02   5.2075590e+02   4.5974608e+02
   5.9336216e+02   5.8563789e+02   5.2729215e+02   5.0025708e+02   4.5770288e+02
   6.0615169e+02   5.9435303e+02   5.1788780e+02   4.5626997e+02   4.1472702e+02
   5.6523733e+02   5.4595574e+02   4.9497971e+02   4.6593336e+02   4.4253425e+02
   5.9859324e+02   5.8745292e+02   5.1629778e+02   4.5563872e+02   3.8040462e+02
   5.6971518e+02   5.5360662e+02   5.0688889e+02   4.7999034e+02   4.5189128e+02
   6.2304808e+02   6.1098836e+02   5.2511124e+02   4.8750361e+02   4.5416882e+02
   6.3684392e+02   6.3673625e+02   5.5518714e+02   5.3147759e+02   4.6005396e+02
   5.9229945e+02   5.8087739e+02   5.1496607e+02   4.6000785e+02   4.2968974e+02
   5.6015808e+02   5.3815269e+02   4.7773106e+02   4.4455379e+02   3.8728953e+02
   5.5543171e+02   5.3174938e+02   4.6429290e+02   4.6236197e+02   4.5816662e+02
   5.5628578e+02   5.3287352e+02   4.6428302e+02   4.2906292e+02   3.9405381e+02
   5.6619563e+02   5.5771692e+02   5.3960271e+02   5.2292225e+02   4.5986795e+02
   6.5021679e+02   6.5003156e+02   5.5521298e+02   5.3150089e+02   4.6005465e+02
   5.6751532e+02   5.4839542e+02   4.9422946e+02   4.5214911e+02   3.8350145e+02
   5.5534222e+02   5.3168069e+02   5.2790784e+02   5.2784753e+02   4.6005666e+02
   5.9002882e+02   5.8546218e+02   5.4057036e+02   5.1830892e+02   4.5963786e+02
   6.2678386e+02   6.1126627e+02   5.2015836e+02   4.5717909e+02   4.2051484e+02
   5.5674362e+02   5.3348795e+02   4.6622878e+02   4.3348222e+02   4.1591370e+02
   6.9533627e+02   6.5648719e+02   5.5228937e+02   5.2868108e+02   4.5998908e+02
   5.5602846e+02   5.3254578e+02   4.6509295e+02   4.5082414e+02   4.4553882e+02
   6.5478485e+02   6.2681723e+02   5.2097355e+02   4.5709115e+02   4.1985932e+02
   5.6902926e+02   5.5767011e+02   5.2899053e+02   5.1284077e+02   4.5944310e+02
   6.8021107e+02   6.2919409e+02   5.2150351e+02   4.6238481e+02   4.3313458e+02
   5.5591028e+02   5.3888665e+02   5.3649107e+02   5.2971002e+02   4.6004209e+02
   6.2918477e+02   6.1406308e+02   5.2128047e+02   4.6692675e+02   4.3940451e+02
   6.1440917e+02   6.1040281e+02   5.4584603e+02   5.2239953e+02   4.5979750e+02
   6.0359190e+02   5.9528317e+02   5.2677022e+02   4.9618725e+02   4.5682794e+02
   5.6213787e+02   5.4087710e+02   4.8304641e+02   4.4812167e+02   4.0991928e+02
   5.6799430e+02   5.5501466e+02   5.2408486e+02   5.0861299e+02   4.5914363e+02
   6.2891081e+02   6.1392523e+02   5.2138232e+02   4.6782841e+02   4.4047662e+02
   5.5949200e+02   5.5183624e+02   5.4517591e+02   5.2884914e+02   4.6001174e+02
   5.5539384e+02   5.3169310e+02   4.6033997e+02   4.1996697e+02   4.1827109e+02
   6.5096536e+02   6.2566629e+02   5.2086784e+02   4.5630570e+02   4.1322523e+02
   6.4945248e+02   6.2514174e+02   5.2083092e+02   4.5610596e+02   4.0974931e+02
   5.7928122e+02   5.7264641e+02   5.3705439e+02   5.1666011e+02   4.5958127e+02
   6.5783951e+02   6.5206643e+02   5.5266071e+02   5.2904863e+02   4.5999832e+02
   6.6443126e+02   6.2902595e+02   5.2177595e+02   4.6524036e+02   4.3725813e+02
   5.6903208e+02   5.5955000e+02   5.3494704e+02   5.1816680e+02   4.5970358e+02
   5.9588491e+02   5.8490191e+02   5.1607294e+02   4.5987295e+02   4.2926198e+02
   5.5538598e+02   5.3168297e+02   4.6034142e+02   4.3316334e+02   4.3270631e+02
   5.5740912e+02   5.3439957e+02   4.6930934e+02   4.4175549e+02   4.2850834e+02
   5.5577509e+02   5.3219643e+02   4.6207249e+02   4.2332202e+02   3.9212518e+02
   5.9119700e+02   5.8968146e+02   5.5089961e+02   5.2797468e+02   4.5997282e+02
   5.6321552e+02   5.4863173e+02   5.2534285e+02   5.1348023e+02   4.5959134e+02
   5.8758238e+02   5.8325406e+02   5.4209673e+02   5.2018001e+02   4.5972267e+02
   5.8355302e+02   5.7005108e+02   5.1039491e+02   4.5512323e+02   3.9500343e+02
   6.4077090e+02   6.2455111e+02   5.2568794e+02   4.8748121e+02   4.5413943e+02
   5.7250202e+02   5.6106599e+02   5.2534708e+02   5.0704447e+02   4.5889932e+02
   5.9342758e+02   5.8238317e+02   5.1581951e+02   4.6340429e+02   4.3517716e+02
   5.5725416e+02   5.3417468e+02   4.6807976e+02   4.3516719e+02   3.8693603e+02
   6.5427190e+02   6.4398009e+02   5.4736671e+02   5.2365611e+02   4.5984028e+02
   6.4537557e+02   6.4499824e+02   5.5498814e+02   5.3129038e+02   4.6005006e+02
   5.9488119e+02   5.8376571e+02   5.1567192e+02   4.5899547e+02   4.2741245e+02
   6.0152499e+02   5.9612453e+02   5.3762854e+02   5.1369971e+02   4.5934988e+02
   5.5551187e+02   5.3185002e+02   4.6095920e+02   4.2926292e+02   4.2731120e+02
   5.5535861e+02   5.3164647e+02   4.6016763e+02   4.1156728e+02   4.0915232e+02
   5.5619227e+02   5.3275190e+02   4.6399449e+02   4.3047645e+02   4.1889626e+02
   5.6806542e+02   5.6757001e+02   5.5450742e+02   5.3121660e+02   4.6004967e+02
   5.5970766e+02   5.4157199e+02   5.1900862e+02   5.1132896e+02   4.5961966e+02
   5.5602179e+02   5.3252573e+02   4.6327075e+02   4.2955119e+02   4.2015064e+02
   5.5585826e+02   5.3230622e+02   4.6244277e+02   4.2454504e+02   3.9191604e+02
   5.7750088e+02   5.6218323e+02   5.0635860e+02   4.5527137e+02   4.1619007e+02
   5.8067289e+02   5.7164373e+02   5.2759757e+02   5.0560249e+02   4.5862215e+02
   5.9932559e+02   5.8840658e+02   5.1701381e+02   4.6040137e+02   4.3016818e+02
   5.5557130e+02   5.3192647e+02   4.6114344e+02   4.1938172e+02   3.9900594e+02
   6.2285135e+02   6.2021604e+02   5.4966214e+02   5.2621544e+02   4.5992223e+02
   6.0277627e+02   5.9881698e+02   5.4310086e+02   5.1991535e+02   4.5970047e+02
   5.8200162e+02   5.7433995e+02   5.3220348e+02   5.1082320e+02   4.5916990e+02
   6.1214140e+02   6.0007314e+02   5.2075410e+02   4.7235662e+02   4.4506030e+02
   5.5535669e+02   5.3164535e+02   4.6352107e+02   4.6298955e+02   4.5953582e+02
   5.5573520e+02   5.4620731e+02   5.4548419e+02   5.3126276e+02   4.6005239e+02
   5.6915459e+02   5.5405105e+02   5.1236904e+02   4.9168342e+02   4.5638372e+02
