# Supplementary material for: Rethinking Colour Constancy
Source: PLoS One. 2015 Sep 10;10(9):e0135029. doi: 10.1371/journal.pone.0135029 (PMC4565710; doi:10.1371/journal.pone.0135029)
Supplement: S1 Dataset — (ZIP) [file pone.0135029.s002.zip › 5-TransitionMetamerReflectanceData/NtoR_20munsells/fiveTr_15.txt]

   4.5115280e+02   4.8745159e+02   5.5181879e+02   5.7037044e+02   6.9028291e+02
   4.0009430e+02   4.5107939e+02   4.8295618e+02   5.2107490e+02   6.2978191e+02
   4.5688837e+02   5.1634545e+02   5.4070350e+02   5.4126110e+02   6.2711544e+02
   4.1259507e+02   4.5733646e+02   5.0327779e+02   5.2883412e+02   6.3339974e+02
   4.5692749e+02   5.1702939e+02   6.2663923e+02   6.4960081e+02   6.5025984e+02
   4.5589515e+02   5.0671802e+02   5.6706054e+02   5.7813290e+02   6.4469498e+02
   4.4188463e+02   4.7233467e+02   5.2406533e+02   5.4306932e+02   6.3849473e+02
   4.5565244e+02   5.0507838e+02   5.7065549e+02   5.8464578e+02   6.6781999e+02
   4.5048329e+02   4.8583306e+02   5.5092588e+02   5.6976930e+02   7.1440850e+02
   4.5168574e+02   4.8887405e+02   5.5304454e+02   5.7144696e+02   7.6027991e+02
   4.0125908e+02   4.5898624e+02   5.3955060e+02   5.6054022e+02   7.0537985e+02
   3.9328070e+02   3.9496349e+02   4.5693091e+02   5.1703909e+02   6.2687049e+02
   4.5692795e+02   5.1703784e+02   6.1999414e+02   6.2003812e+02   6.2692001e+02
   4.4429155e+02   4.7537174e+02   5.3130024e+02   5.4964444e+02   6.4176792e+02
   4.3434448e+02   4.5792923e+02   4.8212389e+02   5.2043027e+02   6.2918478e+02
   4.4070145e+02   4.7139289e+02   5.3317358e+02   5.5221241e+02   6.4475247e+02
   4.3545334e+02   4.6707192e+02   5.4144123e+02   5.6194185e+02   6.6889016e+02
   4.5680690e+02   5.1527379e+02   5.9712289e+02   6.0410682e+02   6.3936943e+02
   4.5425811e+02   4.9022197e+02   5.0195110e+02   5.2246127e+02   6.2838211e+02
   4.2359035e+02   4.5963153e+02   5.0759467e+02   5.3128624e+02   6.3435633e+02
   4.3265073e+02   4.6517952e+02   5.4122464e+02   5.6191160e+02   6.8885327e+02
   4.5692358e+02   5.1696833e+02   6.0391686e+02   6.0434888e+02   6.2745922e+02
   4.5609393e+02   5.0102007e+02   5.0766181e+02   5.2144537e+02   6.2764946e+02
   4.3143482e+02   4.6416652e+02   5.2599014e+02   5.4582041e+02   6.4176429e+02
   4.5550943e+02   5.0417774e+02   5.6456686e+02   5.7736808e+02   6.4852543e+02
   4.5063961e+02   4.8598559e+02   5.3799451e+02   5.5440607e+02   6.4164208e+02
   4.5426422e+02   4.9777904e+02   5.5869133e+02   5.7452205e+02   6.5645803e+02
   4.1137080e+02   4.5900988e+02   5.2710345e+02   5.4732483e+02   6.4380710e+02
   4.5660242e+02   5.1277239e+02   5.5674834e+02   5.6059798e+02   6.3035554e+02
   4.5045507e+02   4.8576611e+02   5.5057051e+02   5.6933201e+02   6.7659448e+02
   4.5621830e+02   4.5640165e+02   4.5711126e+02   5.1703944e+02   6.2687053e+02
   4.5066492e+02   4.8606465e+02   5.3877907e+02   5.5523308e+02   6.4216842e+02
   4.1218066e+02   4.5790994e+02   5.0770785e+02   5.3149176e+02   6.3461346e+02
   4.4606392e+02   4.6047054e+02   4.7174101e+02   5.1804399e+02   6.2761034e+02
   4.3885136e+02   4.6980443e+02   5.4302492e+02   5.6349085e+02   7.1077936e+02
   4.3925649e+02   4.7017104e+02   5.4315378e+02   5.6359440e+02   7.0973872e+02
   4.5530045e+02   4.7503670e+02   4.7748871e+02   5.1746984e+02   6.2709284e+02
   4.5629079e+02   5.0967943e+02   5.5087776e+02   5.5693413e+02   6.3186501e+02
   4.3796275e+02   4.6897943e+02   5.3830096e+02   5.5804729e+02   6.5243974e+02
   4.5690861e+02   5.1673806e+02   6.2115516e+02   6.4391363e+02   6.8427421e+02
   4.3257143e+02   4.6478503e+02   5.2371266e+02   5.4363462e+02   6.4024533e+02
   4.2222582e+02   4.6063744e+02   5.3845257e+02   5.5912822e+02   6.6073834e+02
   4.3340625e+02   4.6544314e+02   5.2797954e+02   5.4760646e+02   6.4273273e+02
   4.5688870e+02   5.1643321e+02   5.8491890e+02   5.8599838e+02   6.2849601e+02
   4.2420575e+02   4.5968619e+02   5.0655894e+02   5.3061700e+02   6.3403517e+02
   4.5687365e+02   5.1621178e+02   5.9113232e+02   5.9310322e+02   6.3011903e+02
   4.4925702e+02   4.6063514e+02   4.6844616e+02   5.1758365e+02   6.2728239e+02
   4.1718903e+02   4.5546909e+02   4.9248182e+02   5.2391628e+02   6.3118430e+02
   4.3625129e+02   4.4174645e+02   4.6119615e+02   5.1735236e+02   6.2714239e+02
   4.5237490e+02   4.8875771e+02   5.1475332e+02   5.3174313e+02   6.3122251e+02
   4.4909714e+02   4.8105203e+02   5.1124430e+02   5.3096112e+02   6.3186876e+02
   4.2715496e+02   4.6143668e+02   5.1359585e+02   5.3543123e+02   6.3619023e+02
   4.5647835e+02   5.1153665e+02   5.7634167e+02   5.8404906e+02   6.3970018e+02
   4.5662144e+02   5.1302933e+02   5.7332521e+02   5.7839839e+02   6.3401174e+02
   4.1533044e+02   4.2136560e+02   4.5784742e+02   5.1711889e+02   6.2694175e+02
   4.4558137e+02   4.5288525e+02   4.6393254e+02   5.1741764e+02   6.2718725e+02
   3.9970101e+02   4.0634538e+02   4.5700938e+02   5.1704606e+02   6.2687659e+02
   4.3126867e+02   4.3432708e+02   4.5881130e+02   5.1718434e+02   6.2699730e+02
   4.5647975e+02   5.1013992e+02   5.2632030e+02   5.3175346e+02   6.2819671e+02
   4.2289200e+02   4.5027122e+02   4.7824600e+02   5.1988309e+02   6.2903059e+02
   4.4017343e+02   4.7083952e+02   5.3125462e+02   5.5027283e+02   6.4337426e+02
   4.2486845e+02   4.6141540e+02   5.4001628e+02   5.6086490e+02   6.8184215e+02
   4.5673045e+02   5.1429463e+02   5.9812340e+02   6.1243468e+02   7.0428632e+02
   4.5691928e+02   5.1686193e+02   5.3537270e+02   5.3551754e+02   6.2691551e+02
   4.4475374e+02   4.4755626e+02   4.5946321e+02   5.1716796e+02   6.2698221e+02
   4.5313465e+02   4.9335251e+02   5.5413808e+02   5.7093462e+02   6.5577871e+02
   4.4283886e+02   4.7254588e+02   5.1156837e+02   5.3266593e+02   6.3355695e+02
   4.5499812e+02   4.9929169e+02   5.2074359e+02   5.3289026e+02   6.3016027e+02
   4.3077016e+02   4.6377744e+02   5.2570609e+02   5.4559050e+02   6.4168443e+02
   4.4605104e+02   4.7384234e+02   4.9834072e+02   5.2448028e+02   6.3016449e+02
   4.3318559e+02   4.6346937e+02   5.0310502e+02   5.2823390e+02   6.3261708e+02
   4.2807487e+02   4.6027031e+02   5.0087549e+02   5.2730851e+02   6.3246610e+02
   4.5677775e+02   5.1489482e+02   6.0144089e+02   6.1678613e+02   6.9894846e+02
   4.3311916e+02   4.6528697e+02   5.2920195e+02   5.4883941e+02   6.4367352e+02
   4.2753414e+02   4.4280282e+02   4.6735596e+02   5.1806913e+02   6.2774532e+02
   4.2982300e+02   4.5220220e+02   4.7701133e+02   5.1950783e+02   6.2874269e+02
   4.5691552e+02   5.1684000e+02   6.1990223e+02   6.2924012e+02   6.3831023e+02
   4.3993187e+02   4.6918353e+02   5.0763974e+02   5.3037651e+02   6.3297510e+02
   4.1543567e+02   4.5875833e+02   5.1402886e+02   5.3598434e+02   6.3677801e+02
   4.2918118e+02   4.2972910e+02   4.5720536e+02   5.1706007e+02   6.2688910e+02
   4.5613343e+02   5.0568754e+02   5.1822345e+02   5.2727198e+02   6.2826889e+02
   4.2844572e+02   4.6261057e+02   5.2707732e+02   5.4699870e+02   6.4287435e+02
   4.2100931e+02   4.6032103e+02   5.3608822e+02   5.5654181e+02   6.5396974e+02
   4.5691192e+02   5.1678544e+02   6.0425510e+02   6.0595666e+02   6.2915784e+02
   4.4127637e+02   4.6161262e+02   4.7944876e+02   5.1946849e+02   6.2849780e+02
   4.4183002e+02   4.7238090e+02   5.2702908e+02   5.4584870e+02   6.4008237e+02
   4.2846293e+02   4.6138760e+02   5.0714811e+02   5.3085323e+02   6.3398848e+02
   4.4646840e+02   4.7839475e+02   5.3389781e+02   5.5182706e+02   6.4239160e+02
   4.2494356e+02   4.6143655e+02   5.3970309e+02   5.6049370e+02   6.6963106e+02
   4.4476657e+02   4.7619833e+02   5.4223911e+02   5.6145871e+02   6.5404067e+02
   4.4244288e+02   4.7310734e+02   5.2903251e+02   5.4770239e+02   6.4107625e+02
   4.5493865e+02   5.0098248e+02   5.6059922e+02   5.7487456e+02   6.5074223e+02
   4.2007691e+02   4.2679820e+02   4.5885902e+02   5.1720663e+02   6.2701844e+02
   4.5636767e+02   5.1048837e+02   5.8359456e+02   5.9589983e+02   7.1752694e+02
   4.4627759e+02   4.4768144e+02   4.5822000e+02   5.1709651e+02   6.2692034e+02
   4.1547248e+02   4.3942829e+02   4.6745309e+02   5.1815238e+02   6.2782394e+02
   4.5537960e+02   5.0330703e+02   5.5165790e+02   5.6229473e+02   6.3777507e+02
   4.4330486e+02   4.7323204e+02   5.1315895e+02   5.3376512e+02   6.3393345e+02
   4.1113844e+02   4.4891936e+02   4.7876909e+02   5.2007138e+02   6.2918388e+02
   4.5648909e+02   5.1164353e+02   5.7750065e+02   5.8535987e+02   6.4036111e+02
   4.3703418e+02   4.6382288e+02   4.9250058e+02   5.2325205e+02   6.3037879e+02
   4.3426532e+02   4.6345870e+02   4.9908883e+02   5.2613035e+02   6.3169334e+02
   4.5691473e+02   5.1683033e+02   6.2236227e+02   6.4263885e+02   6.5430245e+02
   4.2573429e+02   4.6122895e+02   5.1962246e+02   5.4032293e+02   6.3881836e+02
   4.5690747e+02   5.1671803e+02   6.1645315e+02   6.2521211e+02   6.3825619e+02
   4.5681813e+02   5.1500685e+02   5.3289299e+02   5.3454131e+02   6.2735963e+02
   4.3650220e+02   4.4498854e+02   4.6390310e+02   5.1758068e+02   6.2733551e+02
   4.2690328e+02   4.3442795e+02   4.6102172e+02   5.1739144e+02   6.2717789e+02
   4.3004026e+02   4.6364802e+02   5.4024767e+02   5.6091327e+02   6.6784044e+02
   4.5537529e+02   4.6772685e+02   4.6943770e+02   5.1719985e+02   6.2697613e+02
   4.5689299e+02   5.1649966e+02   6.1705412e+02   6.3569649e+02   6.6286601e+02
   4.3140102e+02   4.6379321e+02   5.1693954e+02   5.3788137e+02   6.3714230e+02
   4.2879475e+02   4.4298003e+02   4.6691071e+02   5.1800010e+02   6.2768809e+02
   4.3899251e+02   4.6927362e+02   5.1789134e+02   5.3807062e+02   6.3644652e+02
   4.5532223e+02   5.0281965e+02   5.4418061e+02   5.5435635e+02   6.3486890e+02
   4.0486391e+02   4.5902603e+02   5.3946036e+02   5.6043153e+02   6.9276878e+02
   4.1052478e+02   4.5917127e+02   5.3805096e+02   5.5880582e+02   6.6082094e+02
   4.4913510e+02   4.6864984e+02   4.7897030e+02   5.1867172e+02   6.2783689e+02
   4.4743661e+02   4.7849035e+02   5.1190740e+02   5.3196356e+02   6.3255411e+02
   4.4665908e+02   4.7831905e+02   5.2407645e+02   5.4213419e+02   6.3689242e+02
   4.5551766e+02   5.0423196e+02   5.6769026e+02   5.8141954e+02   6.5622726e+02
   4.1469223e+02   4.3715049e+02   4.6569321e+02   5.1792958e+02   6.2764161e+02
   4.3768561e+02   4.6879638e+02   5.4277827e+02   5.6333451e+02   7.4937262e+02
   4.5692715e+02   5.1702401e+02   6.2656153e+02   6.5986141e+02   6.6255878e+02
   3.8422113e+02   3.8460862e+02   4.5692836e+02   5.1703882e+02   6.2687005e+02
   4.5357004e+02   4.8523144e+02   4.9581872e+02   5.2091114e+02   6.2817387e+02
   4.3742500e+02   4.6848438e+02   5.3491880e+02   5.5443359e+02   6.4781731e+02
   4.2544881e+02   4.2830409e+02   4.5807671e+02   5.1713319e+02   6.2695291e+02
   4.5477596e+02   5.0017168e+02   5.6324648e+02   5.7893164e+02   6.7283721e+02
   4.3880630e+02   4.6927221e+02   5.2125614e+02   5.4093142e+02   6.3789797e+02
   4.5181412e+02   4.8918736e+02   5.4841087e+02   5.6545577e+02   6.5045654e+02
   4.1538858e+02   4.5951537e+02   5.3787567e+02   5.5857957e+02   6.5961695e+02
   4.2166255e+02   4.6050670e+02   5.3902074e+02   5.5978879e+02   6.6448846e+02
   4.1962198e+02   4.3379133e+02   4.6269479e+02   5.1757954e+02   6.2734311e+02
   4.4994529e+02   4.8259015e+02   5.1137433e+02   5.3071664e+02   6.3160116e+02
   4.3487609e+02   4.6666952e+02   5.4201649e+02   5.6269143e+02   7.4056602e+02
   4.4879677e+02   4.8175717e+02   5.2455235e+02   5.4188274e+02   6.3609985e+02
   4.3003222e+02   4.3310803e+02   4.5870917e+02   5.1717908e+02   6.2699283e+02
   4.5686607e+02   5.1610200e+02   5.7907807e+02   5.8044859e+02   6.2876764e+02
   4.5674474e+02   5.1445989e+02   5.6198226e+02   5.6458544e+02   6.2939600e+02
   4.5545123e+02   5.0383054e+02   5.6877589e+02   5.8334400e+02   6.8460905e+02
   4.5610701e+02   4.7884866e+02   4.8025017e+02   5.1735115e+02   6.2701279e+02
   4.5167943e+02   4.8879614e+02   5.4713014e+02   5.6401379e+02   6.4880817e+02
   4.2775183e+02   4.6252583e+02   5.4028021e+02   5.6106834e+02   6.7826942e+02
   4.3363670e+02   4.6435386e+02   5.0734580e+02   5.3071354e+02   6.3363486e+02
   4.5659479e+02   5.1187641e+02   5.3117776e+02   5.3524475e+02   6.2814711e+02
   4.5692532e+02   5.1699437e+02   6.2574366e+02   6.4569621e+02   6.4833284e+02
   4.5565320e+02   5.0362292e+02   5.2602273e+02   5.3556085e+02   6.2998346e+02
   4.5654980e+02   5.0841558e+02   5.1513621e+02   5.2273911e+02   6.2745972e+02
   4.2959399e+02   4.5570725e+02   4.8328318e+02   5.2089833e+02   6.2953413e+02
   4.5678257e+02   5.1495374e+02   5.9324455e+02   5.9936329e+02   6.3811344e+02
   4.5662245e+02   5.0804462e+02   5.1274595e+02   5.2094069e+02   6.2728344e+02
   4.3022531e+02   4.3456507e+02   4.5954339e+02   5.1724785e+02   6.2705258e+02
   4.2383101e+02   4.2625877e+02   4.5773540e+02   5.1710585e+02   6.2692921e+02
   4.5609636e+02   4.6608563e+02   4.6696264e+02   5.1710208e+02   6.2691408e+02
   4.0071261e+02   4.3197823e+02   4.6268499e+02   5.1759374e+02   6.2735919e+02
   4.4619110e+02   4.7588789e+02   5.0661666e+02   5.2875863e+02   6.3161150e+02
   4.2768627e+02   4.6249298e+02   5.3992413e+02   5.6065064e+02   6.6823637e+02
   4.5541936e+02   5.0170629e+02   5.2194207e+02   5.3280007e+02   6.2977560e+02
   4.4919992e+02   4.8229983e+02   5.2151581e+02   5.3902829e+02   6.3476773e+02
   4.5675548e+02   5.1443357e+02   5.4412809e+02   5.4624318e+02   6.2803005e+02
   4.2323038e+02   4.4285535e+02   4.6903024e+02   5.1833069e+02   6.2795830e+02
   4.4368756e+02   4.4514634e+02   4.5822172e+02   5.1710650e+02   6.2692938e+02
   4.5515184e+02   5.0212008e+02   5.6390370e+02   5.7826667e+02   6.5493970e+02
   4.3277849e+02   4.6416358e+02   5.1064434e+02   5.3297649e+02   6.3469365e+02
   4.4644119e+02   4.7740798e+02   5.1514883e+02   5.3466910e+02   6.3375738e+02
   4.2855164e+02   4.6123403e+02   5.0563269e+02   5.2991500e+02   6.3357154e+02
   4.0535101e+02   4.2023239e+02   4.5810279e+02   5.1714311e+02   6.2696404e+02
   4.2597076e+02   4.4072181e+02   4.6616175e+02   5.1793750e+02   6.2764073e+02
   4.5692821e+02   5.1703849e+02   6.2686037e+02   6.6856923e+02   6.6883006e+02
   4.1914081e+02   4.3992013e+02   4.6736955e+02   5.1812965e+02   6.2780362e+02
   4.5662980e+02   5.1312261e+02   5.7127368e+02   5.7598282e+02   6.3311745e+02
   4.1503493e+02   4.5789377e+02   5.0579794e+02   5.3028158e+02   6.3403529e+02
   4.5679384e+02   5.1510482e+02   5.8103016e+02   5.8413457e+02   6.3150012e+02
   4.2089043e+02   4.5398997e+02   4.8635307e+02   5.2190807e+02   6.3017959e+02
   4.5690163e+02   5.1662763e+02   5.9899426e+02   6.0062874e+02   6.2943658e+02
   4.5689153e+02   5.1642467e+02   5.4442424e+02   5.4492951e+02   6.2712981e+02
   4.5691617e+02   5.1685210e+02   6.1024176e+02   6.1254935e+02   6.2967168e+02
   4.3782282e+02   4.6390280e+02   4.9079006e+02   5.2261009e+02   6.3007094e+02
   4.3847089e+02   4.6946337e+02   5.4251277e+02   5.6291514e+02   6.7423561e+02
   4.2797052e+02   4.6042416e+02   5.0204476e+02   5.2791425e+02   6.3272939e+02
   4.3169010e+02   4.6441256e+02   5.2973175e+02   5.4946350e+02   6.4436725e+02
   4.5182668e+02   4.8925683e+02   5.5174616e+02   5.6959618e+02   6.5964678e+02
   4.5691818e+02   5.1688335e+02   6.2375852e+02   6.4912138e+02   6.6508554e+02
   4.0088655e+02   4.5895144e+02   5.3685375e+02   5.5749640e+02   6.5675565e+02
   4.4169006e+02   4.4442346e+02   4.5930639e+02   5.1717936e+02   6.2699243e+02
   4.0742204e+02   4.1072416e+02   4.5704384e+02   5.1704899e+02   6.2687935e+02
   4.2799875e+02   4.3017642e+02   4.5799887e+02   5.1712427e+02   6.2694502e+02
   4.3418752e+02   4.4580113e+02   4.6628157e+02   5.1785174e+02   6.2756022e+02
   4.5286346e+02   4.9244561e+02   5.5525021e+02   5.7282913e+02   6.7018005e+02
   4.3437813e+02   4.6630765e+02   5.4023866e+02   5.6060028e+02   6.6073134e+02
   4.2403994e+02   4.6029306e+02   5.1306598e+02   5.3511655e+02   6.3616204e+02
   4.3249054e+02   4.4808814e+02   4.6973909e+02   5.1829945e+02   6.2790998e+02
   4.2518787e+02   4.5790812e+02   4.9493954e+02   5.2473065e+02   6.3144433e+02
   4.5209394e+02   4.8998359e+02   5.4792444e+02   5.6456257e+02   6.4860922e+02
   4.3229510e+02   4.6466499e+02   5.2536045e+02   5.4518117e+02   6.4124985e+02
   4.5681398e+02   5.1470494e+02   5.2859415e+02   5.3051310e+02   6.2729143e+02
   4.5369217e+02   4.9541422e+02   5.5792771e+02   5.7487831e+02   6.7086848e+02
   4.4183222e+02   4.6466110e+02   4.8427034e+02   5.2046926e+02   6.2895282e+02
   3.8177220e+02   4.4096808e+02   4.6946180e+02   5.1844882e+02   6.2806427e+02
   4.5673200e+02   5.1408998e+02   5.4239069e+02   5.4476910e+02   6.2809325e+02
   4.5600226e+02   5.0747235e+02   5.6027055e+02   5.6927950e+02   6.3759054e+02
   4.4704109e+02   4.7945765e+02   5.4704892e+02   5.6667433e+02   6.8777093e+02
   4.4391281e+02   4.7017260e+02   4.9381531e+02   5.2304423e+02   6.2985544e+02
   4.2787643e+02   4.3787201e+02   4.6307114e+02   5.1758455e+02   6.2734363e+02
   4.5612761e+02   5.0835534e+02   5.5263625e+02   5.5980334e+02   6.3341807e+02
   4.5557208e+02   4.6493375e+02   4.6634565e+02   5.1712990e+02   6.2693504e+02
   4.5617256e+02   5.0876970e+02   5.5794048e+02   5.6546042e+02   6.3479385e+02
   4.3847089e+02   4.6457850e+02   4.9133124e+02   5.2273964e+02   6.3009139e+02
   4.4534696e+02   4.7559519e+02   5.1204813e+02   5.3256454e+02   6.3314211e+02
   4.4312349e+02   4.7415263e+02   5.4315913e+02   5.6294614e+02   6.5997899e+02
   4.5620635e+02   5.0908852e+02   5.7055171e+02   5.7990999e+02   6.4189782e+02
   4.3288683e+02   4.6532027e+02   5.4031187e+02   5.6080315e+02   6.6310249e+02
   4.5477058e+02   5.0014525e+02   5.6335162e+02   5.7909133e+02   6.8187169e+02
   4.3877895e+02   4.6973042e+02   5.4201787e+02   5.6227428e+02   6.6408939e+02
   4.1628486e+02   4.3076773e+02   4.6131822e+02   5.1744472e+02   6.2722767e+02
   4.2107898e+02   4.3448535e+02   4.6285739e+02   5.1759253e+02   6.2735394e+02
   4.2666632e+02   4.5789705e+02   4.9284876e+02   5.2388673e+02   6.3103743e+02
   4.5563373e+02   5.0389898e+02   5.2997838e+02   5.3921485e+02   6.3063147e+02
   4.3177626e+02   4.6435633e+02   5.2556617e+02   5.4540392e+02   6.4145314e+02
   4.5063842e+02   4.8537694e+02   5.2428297e+02   5.4080379e+02   6.3493449e+02
   4.1602887e+02   4.2931191e+02   4.6056988e+02   5.1737106e+02   6.2716372e+02
   4.5141778e+02   4.8758314e+02   5.2995135e+02   5.4564085e+02   6.3649278e+02
   4.5675379e+02   5.1458437e+02   5.9184210e+02   5.9848765e+02   6.3945969e+02
   4.3038960e+02   4.6384576e+02   5.4111663e+02   5.6193170e+02   7.6096311e+02
   4.2630026e+02   4.6164645e+02   5.2543656e+02   5.4552876e+02   6.4202673e+02
   4.0355757e+02   4.5836657e+02   5.1623372e+02   5.3776458e+02   6.3776601e+02
   4.5685267e+02   5.1590493e+02   5.9741357e+02   6.0168969e+02   6.3403234e+02
   4.5692324e+02   5.1694933e+02   5.4144640e+02   5.4151876e+02   6.2690206e+02
   4.4240675e+02   4.4370877e+02   4.5806511e+02   5.1710214e+02   6.2692545e+02
   4.2205967e+02   4.6016338e+02   5.2032430e+02   5.4101107e+02   6.3937759e+02
   4.5572325e+02   5.0554151e+02   5.7181514e+02   5.8575580e+02   6.8389814e+02
   4.3430488e+02   4.6164020e+02   4.9159114e+02   5.2310847e+02   6.3044381e+02
   4.5483054e+02   5.0044155e+02   5.6258869e+02   5.7786241e+02   6.5952795e+02
   3.9544938e+02   4.5819215e+02   5.1422224e+02   5.3617860e+02   6.3694405e+02
   4.2070376e+02   4.4976937e+02   4.7831656e+02   5.1992313e+02   6.2906716e+02
   4.4668721e+02   4.5614217e+02   4.6622280e+02   5.1753981e+02   6.2727544e+02
   4.4419898e+02   4.7534669e+02   5.3508147e+02   5.5361780e+02   6.4470135e+02
   4.3168645e+02   4.5830381e+02   4.8661580e+02   5.2170036e+02   6.2989295e+02
   4.2574662e+02   4.6162585e+02   5.3338858e+02   5.5354346e+02   6.4908244e+02
   4.3488321e+02   4.4763781e+02   4.6757435e+02   5.1798348e+02   6.2766230e+02
   4.5659987e+02   5.1278805e+02   5.9120824e+02   6.0349339e+02   6.7448294e+02
   4.5207344e+02   4.5934360e+02   4.6420834e+02   5.1724265e+02   6.2703142e+02
   4.3099947e+02   4.6417056e+02   5.3954557e+02   5.6003292e+02   6.6083363e+02
   4.5651701e+02   5.1189181e+02   5.5931077e+02   5.6421485e+02   6.3171468e+02
   4.5236176e+02   4.9047363e+02   5.3550060e+02   5.5043419e+02   6.3789685e+02
   4.5252647e+02   4.9135778e+02   5.5457338e+02   5.7243263e+02   6.8033022e+02
   4.1431114e+02   4.5684466e+02   4.9964832e+02   5.2695095e+02   6.3255370e+02
   4.5688697e+02   5.0861316e+02   5.0919060e+02   5.1751382e+02   6.2691584e+02
   4.4787247e+02   4.8042600e+02   5.2990144e+02   5.4729714e+02   6.3904701e+02
   4.0491278e+02   4.5901907e+02   5.3875577e+02   5.5961755e+02   6.6593469e+02
   4.5408586e+02   4.9673537e+02   5.4124639e+02   5.5422528e+02   6.3747036e+02
   4.5687669e+02   5.1564290e+02   5.2453466e+02   5.2574784e+02   6.2702696e+02
   4.5691972e+02   5.1690775e+02   6.2370625e+02   6.4225086e+02   6.4912218e+02
   4.3262835e+02   4.3764940e+02   4.6032881e+02   5.1730420e+02   6.2710118e+02
   4.4448746e+02   4.4795365e+02   4.6007221e+02   5.1720358e+02   6.2701267e+02
   4.2465790e+02   4.6045015e+02   5.1264043e+02   5.3477842e+02   6.3597562e+02
   4.5679512e+02   5.1512208e+02   6.0143281e+02   6.1457290e+02   6.5266690e+02
   4.4902194e+02   4.8243307e+02   5.3055942e+02   5.4751535e+02   6.3865233e+02
   4.5647585e+02   5.0908605e+02   5.1996140e+02   5.2655250e+02   6.2780733e+02
   4.4923174e+02   4.8320128e+02   5.4797398e+02   5.6683873e+02   6.6090699e+02
   4.5184163e+02   4.8927142e+02   5.4897041e+02   5.6611656e+02   6.5138788e+02
   4.4884328e+02   4.8212568e+02   5.3101737e+02   5.4804487e+02   6.3901718e+02
   4.5151469e+02   4.8829315e+02   5.4360649e+02   5.5997649e+02   6.4491472e+02
   4.5663357e+02   5.1315814e+02   5.9169977e+02   6.0308714e+02   6.5670250e+02
   4.2800525e+02   4.6264114e+02   5.4042207e+02   5.6122549e+02   6.8693484e+02
   4.1056620e+02   4.5403057e+02   4.8964283e+02   5.2297420e+02   6.3076569e+02
   4.3591521e+02   4.6741174e+02   5.4201636e+02   5.6259528e+02   6.9361250e+02
   4.1989409e+02   4.5999857e+02   5.3060090e+02   5.5075658e+02   6.4654186e+02
   4.5647554e+02   5.1150942e+02   5.8595061e+02   5.9750949e+02   6.6062574e+02
   4.2076851e+02   4.4055310e+02   4.6757863e+02   5.1815014e+02   6.2781829e+02
   4.5651758e+02   5.1072037e+02   5.2794460e+02   5.3290201e+02   6.2819844e+02
   4.3948755e+02   4.4074910e+02   4.5793131e+02   5.1710080e+02   6.2692436e+02
   4.2800770e+02   4.3786049e+02   4.6300233e+02   5.1757646e+02   6.2733663e+02
   4.5480175e+02   5.0023174e+02   5.5305368e+02   5.6588718e+02   6.4212949e+02
   4.5667810e+02   5.1178904e+02   5.2160096e+02   5.2606830e+02   6.2746989e+02
   4.5580693e+02   5.0504676e+02   5.3022715e+02   5.3880980e+02   6.3027315e+02
   4.2462140e+02   4.4526954e+02   4.7104624e+02   5.1860538e+02   6.2816417e+02
   4.5245048e+02   4.7858590e+02   4.8773512e+02   5.1948269e+02   6.2792969e+02
   4.0128983e+02   4.5859738e+02   5.2174349e+02   5.4237814e+02   6.4046456e+02
   4.4495315e+02   4.7555034e+02   5.1686035e+02   5.3635871e+02   6.3472128e+02
   4.1071539e+02   4.5719164e+02   5.0305631e+02   5.2872021e+02   6.3335812e+02
   4.5692423e+02   5.1697645e+02   5.8786886e+02   5.8798994e+02   6.2705753e+02
   4.0620503e+02   4.5831280e+02   5.1462027e+02   5.3648254e+02   6.3708961e+02
   4.4506612e+02   4.7650744e+02   5.3664501e+02   5.5508884e+02   6.4560664e+02
   4.5687780e+02   5.1627425e+02   6.1401652e+02   6.3205855e+02   6.7729496e+02
   4.5559943e+02   5.0379652e+02   5.3129247e+02   5.4055132e+02   6.3092879e+02
   4.5692515e+02   5.1699275e+02   6.2452985e+02   6.3198656e+02   6.3489681e+02
   4.1997587e+02   4.6005921e+02   5.3290281e+02   5.5316730e+02   6.4910171e+02
   4.2215986e+02   4.6057100e+02   5.3480432e+02   5.5513529e+02   6.5157347e+02
   4.2495596e+02   4.6050001e+02   5.1207466e+02   5.3434657e+02   6.3575612e+02
   4.5565593e+02   5.0390417e+02   5.2852869e+02   5.3780437e+02   6.3035395e+02
   4.5692243e+02   5.1694976e+02   6.1631480e+02   6.1842246e+02   6.2935898e+02
   4.5581714e+02   5.0604192e+02   5.5017403e+02   5.5881169e+02   6.3462410e+02
   4.1652084e+02   4.5964966e+02   5.3946209e+02   5.6037806e+02   6.7805527e+02
   3.9497220e+02   4.5696484e+02   5.0313067e+02   5.2877811e+02   6.3340347e+02
   4.0001527e+02   4.5888802e+02   5.3310919e+02   5.5348285e+02   6.4985541e+02
   4.5089533e+02   4.5091920e+02   4.5695146e+02   5.1703938e+02   6.2687055e+02
   3.9682951e+02   4.2586494e+02   4.5971992e+02   5.1729397e+02   6.2709802e+02
   4.2423897e+02   4.4587706e+02   4.7185994e+02   5.1873353e+02   6.2825869e+02
   4.4618225e+02   4.7747170e+02   5.2094087e+02   5.3947826e+02   6.3580198e+02
   4.5690947e+02   5.1674742e+02   6.1983818e+02   6.3467081e+02   6.4677395e+02
   4.2474001e+02   4.6136398e+02   5.3914044e+02   5.5984638e+02   6.6349045e+02
   4.2081541e+02   4.6018837e+02   5.3086839e+02   5.5101767e+02   6.4674626e+02
   4.5662586e+02   5.1307833e+02   5.8551182e+02   5.9323435e+02   6.4212408e+02
   3.8011025e+02   4.5894536e+02   5.3934439e+02   5.6030361e+02   6.8298872e+02
   4.1705506e+02   4.5965489e+02   5.3513485e+02   5.5556842e+02   6.5258143e+02
   4.5678645e+02   5.1500926e+02   5.7539653e+02   5.7808603e+02   6.3050509e+02
   4.5689426e+02   5.1651555e+02   5.9928541e+02   6.0143801e+02   6.3027086e+02
   4.3358638e+02   4.4215329e+02   4.6336411e+02   5.1756524e+02   6.2732438e+02
   4.5677737e+02   5.1424889e+02   5.3068792e+02   5.3293615e+02   6.2747338e+02
   4.3364443e+02   4.6579729e+02   5.3881152e+02   5.5901113e+02   6.5620980e+02
   4.3646070e+02   4.6781841e+02   5.4206533e+02   5.6260032e+02   6.8276651e+02
   4.4645418e+02   4.7856740e+02   5.4541414e+02   5.6483018e+02   6.6094115e+02
   4.5655136e+02   5.1218439e+02   5.5244424e+02   5.5658263e+02   6.3020289e+02
   4.5154043e+02   4.6924575e+02   4.7613483e+02   5.1802062e+02   6.2746033e+02
   4.5641442e+02   5.1092183e+02   5.8449746e+02   5.9644257e+02   6.6728742e+02
   4.5687782e+02   5.1626993e+02   5.9622126e+02   5.9880421e+02   6.3106429e+02
   4.1882125e+02   4.5995292e+02   5.3952013e+02   5.6041839e+02   6.7684626e+02
   4.5652737e+02   4.8343598e+02   4.8430985e+02   5.1728123e+02   6.2696507e+02
   4.4406837e+02   4.7255946e+02   5.0270761e+02   5.2694193e+02   6.3122798e+02
   4.5618147e+02   5.0888557e+02   5.7923817e+02   5.9207969e+02   7.3656486e+02
   4.2536008e+02   4.6051816e+02   5.1075377e+02   5.3337527e+02   6.3527670e+02
   4.5687106e+02   5.1617476e+02   5.6915371e+02   5.7015299e+02   6.2796218e+02
   4.4120106e+02   4.7204407e+02   5.4357273e+02   5.6381447e+02   6.7672902e+02
   4.5689653e+02   5.1651078e+02   5.4535792e+02   5.4579208e+02   6.2710242e+02
   4.5659310e+02   5.1187762e+02   5.3143874e+02   5.3550413e+02   6.2816715e+02
   4.2094127e+02   4.4548728e+02   4.7250343e+02   5.1886583e+02   6.2836279e+02
   4.2938918e+02   4.6329860e+02   5.3937773e+02   5.5993047e+02   6.6139578e+02
   4.4303421e+02   4.4902348e+02   4.6239591e+02   5.1736536e+02   6.2714963e+02
   4.5557976e+02   5.0461563e+02   5.6701070e+02   5.8012086e+02   6.5199647e+02
   4.5683553e+02   5.1566906e+02   5.8680355e+02   5.8944124e+02   6.3122021e+02
   4.3027389e+02   4.6350985e+02   5.2593870e+02   5.4583410e+02   6.4189662e+02
   4.5341921e+02   4.9313090e+02   5.2371288e+02   5.3802700e+02   6.3253985e+02
   4.5472528e+02   4.9228433e+02   5.0304570e+02   5.2236897e+02   6.2824981e+02
   4.5692257e+02   5.1695114e+02   6.0553395e+02   6.0618867e+02   6.2770835e+02
   4.0064701e+02   4.5889681e+02   5.3338942e+02   5.5377795e+02   6.5023880e+02
   4.4254314e+02   4.6303390e+02   4.8000163e+02   5.1948527e+02   6.2846429e+02
   4.5034723e+02   4.8551722e+02   5.4983302e+02   5.6847197e+02   6.6406442e+02
   4.1767536e+02   4.5978264e+02   5.3897705e+02   5.5980409e+02   6.6603047e+02
   4.5591022e+02   5.0682706e+02   5.7417371e+02   5.8757161e+02   6.7155638e+02
   4.2157458e+02   4.2337612e+02   4.5739215e+02   5.1707775e+02   6.2690457e+02
   4.3814495e+02   4.6463982e+02   4.9238564e+02   5.2312791e+02   6.3026859e+02
   4.4595310e+02   4.7782525e+02   5.4317094e+02   5.6225006e+02   6.5434923e+02
   4.3045790e+02   4.6387994e+02   5.4078247e+02   5.6152610e+02   6.8542391e+02
   4.2108647e+02   4.6034687e+02   5.3674086e+02   5.5725232e+02   6.5538549e+02
   4.5255043e+02   4.7036639e+02   4.7607816e+02   5.1787586e+02   6.2736101e+02
   4.4623245e+02   4.7825640e+02   5.4646237e+02   5.6621722e+02   6.8983257e+02
   4.5587342e+02   5.0520534e+02   5.2722290e+02   5.3580180e+02   6.2970678e+02
   4.4198501e+02   4.7284225e+02   5.4110436e+02   5.6070027e+02   6.5496404e+02
   4.5661144e+02   5.1291928e+02   5.8385974e+02   5.9133630e+02   6.4113699e+02
   4.2250056e+02   4.5019865e+02   4.7829970e+02   5.1989920e+02   6.2904299e+02
   4.5486589e+02   5.0062107e+02   5.6357046e+02   5.7902026e+02   6.6610836e+02
   4.5685909e+02   5.1570015e+02   5.3304961e+02   5.3414019e+02   6.2718544e+02
   4.1126111e+02   4.5594803e+02   4.9634140e+02   5.2547210e+02   6.3191780e+02
   4.5412358e+02   4.9713781e+02   5.5393226e+02   5.6872172e+02   6.4738438e+02
   4.5546515e+02   5.0354754e+02   5.4106800e+02   5.5061749e+02   6.3340052e+02
   4.4650968e+02   4.6329875e+02   4.7488310e+02   5.1837423e+02   6.2778412e+02
   4.4524756e+02   4.5662431e+02   4.6811226e+02   5.1774094e+02   6.2742784e+02
   4.5691529e+02   5.1683838e+02   6.2291230e+02   6.4733309e+02   6.6856885e+02
   4.5510906e+02   5.0124684e+02   5.3487898e+02   5.4546128e+02   6.3280932e+02
   4.3921603e+02   4.7013416e+02   5.4313974e+02   5.6358256e+02   7.0969305e+02
   4.5130537e+02   4.8699371e+02   5.2485251e+02   5.4091665e+02   6.3467270e+02
   4.2966217e+02   4.6317171e+02   5.2549310e+02   5.4544729e+02   6.4170118e+02
   4.3371080e+02   4.6586298e+02   5.4080100e+02   5.6132158e+02   6.6578541e+02
   4.5688690e+02   5.1640994e+02   6.0969547e+02   6.1803703e+02   6.3830749e+02
   4.3065522e+02   4.3706013e+02   4.6104446e+02   5.1737637e+02   6.2716396e+02
   4.5687399e+02   5.1590487e+02   5.3091606e+02   5.3184138e+02   6.2709829e+02
   4.5665494e+02   5.1340448e+02   5.8057069e+02   5.8640511e+02   6.3647515e+02
   4.5070476e+02   4.8306696e+02   5.0659040e+02   5.2729796e+02   6.3037386e+02
   4.4458896e+02   4.7587095e+02   5.3625281e+02   5.5477736e+02   6.4554800e+02
   4.3604335e+02   4.6693004e+02   5.1841021e+02   5.3876846e+02   6.3715127e+02
   4.5691973e+02   5.1690721e+02   6.1081504e+02   6.1252161e+02   6.2890824e+02
   4.2995651e+02   4.6359943e+02   5.3986313e+02   5.6046466e+02   6.6388663e+02
   4.4468372e+02   4.6604304e+02   4.8189206e+02   5.1968047e+02   6.2847113e+02
   4.4977467e+02   4.8406468e+02   5.3611473e+02   5.5289647e+02   6.4131516e+02
   4.3624642e+02   4.6754589e+02   5.3360951e+02   5.5316628e+02   6.4680827e+02
   4.5462742e+02   4.9945078e+02   5.6249045e+02   5.7845637e+02   6.8402244e+02
   4.2344158e+02   4.4999447e+02   4.7757832e+02   5.1974066e+02   6.2893932e+02
   4.5692759e+02   5.1703103e+02   6.1946486e+02   6.1973880e+02   6.2718488e+02
   4.1741110e+02   4.3131457e+02   4.6149763e+02   5.1746110e+02   6.2724167e+02
   4.1450317e+02   4.3272615e+02   4.6266118e+02   5.1758480e+02   6.2734932e+02
   4.2032915e+02   4.6021943e+02   5.3932603e+02   5.6016794e+02   6.6908235e+02
   4.3633323e+02   4.6691380e+02   5.1449905e+02   5.3561293e+02   6.3559675e+02
   4.2492003e+02   4.2638006e+02   4.5744385e+02   5.1708081e+02   6.2690734e+02
   4.5213575e+02   4.8995235e+02   5.4005416e+02   5.5547509e+02   6.4086431e+02
   4.4990467e+02   4.8455524e+02   5.4904844e+02   5.6778524e+02   6.6255893e+02
   4.4541483e+02   4.7643972e+02   5.2128648e+02   5.3995466e+02   6.3619694e+02
   4.2083577e+02   4.6027534e+02   5.3552627e+02   5.5593635e+02   6.5293482e+02
   4.4081259e+02   4.7164571e+02   5.4281272e+02   5.6294993e+02   6.6451277e+02
   4.4015352e+02   4.7072352e+02   5.2762039e+02   5.4664155e+02   6.4094325e+02
   3.9559532e+02   4.2071547e+02   4.5827675e+02   5.1715883e+02   6.2697852e+02
   4.5644201e+02   5.1118642e+02   5.7045974e+02   5.7737644e+02   6.3667822e+02
   4.5650013e+02   4.6838880e+02   4.6886208e+02   5.1708250e+02   6.2689833e+02
   4.5558431e+02   5.0426535e+02   5.4090429e+02   5.5002299e+02   6.3295025e+02
   4.5464472e+02   4.9953383e+02   5.6267210e+02   5.7863756e+02   6.9671850e+02
   4.5652637e+02   5.1110740e+02   5.3110546e+02   5.3573523e+02   6.2837201e+02
   4.5485891e+02   5.0048070e+02   5.5037010e+02   5.6255868e+02   6.3983259e+02
   4.5586844e+02   5.0653062e+02   5.6778716e+02   5.7924059e+02   6.4623725e+02
   4.3085781e+02   4.6410695e+02   5.4119817e+02   5.6200116e+02   7.6271721e+02
   4.5482685e+02   4.9888580e+02   5.2400295e+02   5.3603826e+02   6.3097224e+02
   4.5689150e+02   5.1647663e+02   6.1668267e+02   6.3510620e+02   6.6257197e+02
   4.2649046e+02   4.6198289e+02   5.3879215e+02   5.5938870e+02   6.6047824e+02
   4.5677559e+02   5.1486788e+02   5.7051401e+02   5.7307960e+02   6.2996019e+02
   4.4508470e+02   4.7631745e+02   5.2859557e+02   5.4677441e+02   6.3974835e+02
   4.1924234e+02   4.4191796e+02   4.6913076e+02   5.1837016e+02   6.2799443e+02
   4.5641750e+02   5.0844053e+02   5.1964594e+02   5.2672015e+02   6.2789628e+02
   4.5323416e+02   4.9336613e+02   5.3758587e+02   5.5163403e+02   6.3752284e+02
   3.8469699e+02   4.5777308e+02   5.0947907e+02   5.3269243e+02   6.3521771e+02
   4.4996924e+02   4.6342454e+02   4.7082611e+02   5.1771135e+02   6.2734793e+02
   4.5690132e+02   5.1662388e+02   5.6564098e+02   5.6608450e+02   6.2731172e+02
   4.3826167e+02   4.5323805e+02   4.7098083e+02   5.1830460e+02   6.2787794e+02
   4.4105836e+02   4.6972684e+02   5.0434793e+02   5.2826405e+02   6.3203477e+02
   4.0097913e+02   4.4065637e+02   4.6913227e+02   5.1840035e+02   6.2802557e+02
   4.4777619e+02   4.8022747e+02   5.2875568e+02   5.4620949e+02   6.3850827e+02
   4.5669009e+02   5.1378257e+02   5.5884883e+02   5.6192513e+02   6.2970544e+02
   4.5651749e+02   5.1192714e+02   5.8811941e+02   6.0028401e+02   6.9314972e+02
   4.4993505e+02   4.8462155e+02   5.4935955e+02   5.6815622e+02   6.6499087e+02
   4.5667335e+02   5.1293772e+02   5.3268406e+02   5.3595185e+02   6.2793717e+02
   4.3650590e+02   4.5556517e+02   4.7573460e+02   5.1906144e+02   6.2838300e+02
   4.5598898e+02   5.0739704e+02   5.7478520e+02   5.8770249e+02   6.6132370e+02
   4.5473398e+02   4.9967886e+02   5.4225424e+02   5.5396202e+02   6.3614051e+02
   4.5341231e+02   4.9342909e+02   5.2752595e+02   5.4146081e+02   6.3358221e+02
   4.5659812e+02   5.1264334e+02   5.4937581e+02   5.5306514e+02   6.2947767e+02
   4.3650091e+02   4.6704259e+02   5.1454899e+02   5.3563823e+02   6.3559145e+02
   4.3706220e+02   4.5554584e+02   4.7512161e+02   5.1894013e+02   6.2830054e+02
   4.0810290e+02   4.5899220e+02   5.3210521e+02   5.5241418e+02   6.4852502e+02
   4.5684430e+02   5.1578898e+02   5.6536044e+02   5.6668964e+02   6.2822486e+02
   4.4414167e+02   4.5821855e+02   4.7107621e+02   5.1807607e+02   6.2766051e+02
   4.5633509e+02   5.1018370e+02   5.6385529e+02   5.7089649e+02   6.3531465e+02
   4.5301439e+02   4.7192212e+02   4.7733563e+02   5.1791043e+02   6.2735706e+02
   4.5687434e+02   5.1621218e+02   5.5917712e+02   5.5995752e+02   6.2754449e+02
   4.3672761e+02   4.6772653e+02   5.2584641e+02   5.4531270e+02   6.4073440e+02
   4.4279717e+02   4.7364513e+02   5.3462327e+02   5.5340637e+02   6.4507435e+02
   4.2229918e+02   4.5967999e+02   5.1143607e+02   5.3393886e+02   6.3564192e+02
   4.4068172e+02   4.7146034e+02   5.3814264e+02   5.5753232e+02   6.5044546e+02
   4.0448373e+02   4.1493551e+02   4.5740360e+02   5.1708030e+02   6.2690800e+02
   4.3020946e+02   4.3466294e+02   4.5961654e+02   5.1725433e+02   6.2705831e+02
   4.4440202e+02   4.7273868e+02   5.0175682e+02   5.2638955e+02   6.3099492e+02
   4.3750090e+02   4.6861502e+02   5.3988703e+02   5.5989395e+02   6.5630861e+02
   4.5692256e+02   5.1691914e+02   5.3334981e+02   5.3344794e+02   6.2689707e+02
   4.5691895e+02   5.1680741e+02   5.2828703e+02   5.2848056e+02   6.2690539e+02
   4.4210686e+02   4.6885746e+02   4.9552330e+02   5.2391677e+02   6.3032010e+02
   4.4835875e+02   4.7871951e+02   5.0517615e+02   5.2735983e+02   6.3081050e+02
   4.5552936e+02   5.0430498e+02   5.6976947e+02   5.8424429e+02   7.1802008e+02
   4.4297284e+02   4.7341259e+02   5.2130726e+02   5.4043504e+02   6.3694410e+02
   4.5380197e+02   4.5386558e+02   4.5699036e+02   5.1703989e+02   6.2687089e+02
   4.3791103e+02   4.6898543e+02   5.4285260e+02   5.6339870e+02   7.7637894e+02
   4.4083139e+02   4.7166897e+02   5.4328325e+02   5.6352106e+02   6.7142292e+02
   4.3345940e+02   4.6566004e+02   5.3760094e+02   5.5767553e+02   6.5350979e+02
   4.3970768e+02   4.4187035e+02   4.5868642e+02   5.1714848e+02   6.2696609e+02
   4.4465961e+02   4.7544713e+02   5.2119067e+02   5.4002882e+02   6.3640059e+02
   4.5370541e+02   4.9002547e+02   5.0527070e+02   5.2451849e+02   6.2896103e+02
   4.5638874e+02   5.1068184e+02   5.8393386e+02   5.9604130e+02   6.7472927e+02
   4.3591655e+02   4.6645383e+02   5.1251128e+02   5.3412083e+02   6.3495565e+02
   4.3877343e+02   4.6962389e+02   5.3455926e+02   5.5390811e+02   6.4686992e+02
   4.5608632e+02   5.0813202e+02   5.6866608e+02   5.7866966e+02   6.4265101e+02
   4.5003367e+02   4.8476759e+02   5.4401692e+02   5.6151439e+02   6.4842483e+02
   4.5564619e+02   5.0503855e+02   5.7112015e+02   5.8534002e+02   7.3876141e+02
   4.5560910e+02   5.0478677e+02   5.6155804e+02   5.7311563e+02   6.4307081e+02
   4.5664250e+02   5.1267873e+02   5.3473900e+02   5.3818669e+02   6.2815712e+02
   4.2603534e+02   4.6182101e+02   5.3982701e+02   5.6060254e+02   6.6989318e+02
   4.4821915e+02   4.8137160e+02   5.4835726e+02   5.6783220e+02   7.5187138e+02
   4.5673748e+02   5.1423243e+02   5.4596629e+02   5.4825718e+02   6.2823698e+02
   4.0691868e+02   4.4151188e+02   4.6983764e+02   5.1849957e+02   6.2810212e+02
   4.5687530e+02   5.1623409e+02   6.0203376e+02   6.0673815e+02   6.3385184e+02
   4.3902434e+02   4.6987889e+02   5.3641893e+02   5.5586425e+02   6.4894621e+02
   4.5615385e+02   5.0857693e+02   5.5369538e+02   5.6079467e+02   6.3353401e+02
   4.4741841e+02   4.8004841e+02   5.4758359e+02   5.6720201e+02   7.2022466e+02
   4.2593181e+02   4.6142991e+02   5.2296660e+02   5.4325458e+02   6.4057938e+02
   4.5230862e+02   4.5689544e+02   4.6147136e+02   5.1715134e+02   6.2696249e+02
   4.5675359e+02   5.1457750e+02   5.6424452e+02   5.6681963e+02   6.2952592e+02
   4.3584114e+02   4.6735302e+02   5.4153954e+02   5.6202418e+02   6.6888216e+02
   4.0928210e+02   4.5522951e+02   4.9378035e+02   5.2444457e+02   6.3146153e+02
   4.5243865e+02   4.9104377e+02   5.4989835e+02   5.6658062e+02   6.5046020e+02
   4.4585442e+02   4.7771732e+02   5.4616775e+02   5.6596619e+02   6.8554747e+02
   4.5692137e+02   5.1693136e+02   6.0304596e+02   6.0364745e+02   6.2771944e+02
   4.5670267e+02   5.1395696e+02   5.9636416e+02   6.1004027e+02   6.8506149e+02
   4.5081855e+02   4.8662274e+02   5.5152219e+02   5.7027619e+02   7.6056034e+02
   4.4071398e+02   4.6541805e+02   4.8842375e+02   5.2165080e+02   6.2952011e+02
   4.4815831e+02   4.4849934e+02   4.5725065e+02   5.1705086e+02   6.2688059e+02
   4.1681442e+02   4.4853206e+02   4.7742354e+02   5.1977070e+02   6.2898472e+02
   4.0882130e+02   4.5210768e+02   4.8483241e+02   5.2156043e+02   6.3004434e+02
   4.3949632e+02   4.7021894e+02   5.3175509e+02   5.5087772e+02   6.4400060e+02
   4.5004289e+02   4.8413082e+02   5.2474817e+02   5.4152771e+02   6.3547551e+02
   4.3569738e+02   4.6723407e+02   5.4010527e+02   5.6032842e+02   6.5872228e+02
   4.0284767e+02   4.5899973e+02   5.3955566e+02   5.6054566e+02   7.0567863e+02
   4.5688936e+02   4.7223997e+02   4.7228904e+02   5.1704537e+02   6.2687391e+02
   4.4508453e+02   4.6441262e+02   4.7850939e+02   5.1901055e+02   6.2814577e+02
   4.3189672e+02   4.4823840e+02   4.7032354e+02   5.1838960e+02   6.2797879e+02
   4.5686404e+02   5.1607489e+02   6.1156363e+02   6.2910374e+02   7.0725774e+02
   4.3126959e+02   4.5383537e+02   4.7831855e+02   5.1971798e+02   6.2885070e+02
   4.2503685e+02   4.6146894e+02   5.3980869e+02   5.6061484e+02   6.7185274e+02
   4.3733061e+02   4.6720108e+02   5.0921058e+02   5.3166470e+02   6.3375409e+02
   4.2175010e+02   4.6036770e+02   5.2941728e+02   5.4951369e+02   6.4533037e+02
   4.2771347e+02   4.6250946e+02   5.4035600e+02   5.6116024e+02   6.8400092e+02
   4.2485686e+02   4.4000543e+02   4.6596285e+02   5.1792215e+02   6.2762935e+02
   4.5399599e+02   4.9435693e+02   5.1703336e+02   5.3175169e+02   6.3053781e+02
   4.3229177e+02   4.6495645e+02   5.4132799e+02   5.6206251e+02   7.1054296e+02
   4.5684847e+02   5.1584914e+02   6.0344264e+02   6.1246205e+02   6.4071956e+02
   6.2633019e+02   6.0959298e+02   5.1645976e+02   4.6264794e+02   4.3198028e+02
   5.9297606e+02   5.8261446e+02   5.1786137e+02   4.9019594e+02   4.5423358e+02
   5.9718888e+02   5.9705769e+02   5.6040040e+02   5.3946725e+02   4.5894674e+02
   5.7100952e+02   5.5259979e+02   4.8914078e+02   4.5539177e+02   4.2776814e+02
   6.2631936e+02   6.2353525e+02   5.5508806e+02   5.3474823e+02   4.5888511e+02
   5.9487507e+02   5.9390293e+02   5.5800283e+02   5.3765467e+02   4.5892625e+02
   6.6349268e+02   6.2647595e+02   5.1741986e+02   4.6139423e+02   4.2963355e+02
   5.6080925e+02   5.3992756e+02   5.2985266e+02   5.2969543e+02   4.5894773e+02
   5.6114086e+02   5.4018750e+02   4.6070055e+02   4.2674689e+02   4.2084035e+02
   6.1209770e+02   6.1206505e+02   5.6068477e+02   5.3967460e+02   4.5894909e+02
   5.9984228e+02   5.9332034e+02   5.3732042e+02   5.1807808e+02   4.5842856e+02
   5.6603617e+02   5.4800383e+02   5.0572912e+02   4.9777103e+02   4.5754170e+02
   6.2976782e+02   6.1241501e+02   5.1668831e+02   4.6257571e+02   4.3183361e+02
   6.3583575e+02   6.3148172e+02   5.5360031e+02   5.3330364e+02   4.5886112e+02
   6.6751364e+02   6.6210544e+02   5.6004301e+02   5.3912128e+02   4.5894299e+02
   5.6560106e+02   5.5115272e+02   5.3353767e+02   5.2599778e+02   4.5882576e+02
   5.6081625e+02   5.3981365e+02   4.7569235e+02   4.7543755e+02   4.5877470e+02
   6.1731924e+02   6.1233338e+02   5.4868930e+02   5.2889274e+02   4.5877219e+02
   6.7808812e+02   6.4354898e+02   5.4760733e+02   5.2737695e+02   4.5873262e+02
   6.2040764e+02   6.0669920e+02   5.2074784e+02   4.8634732e+02   4.5262617e+02
   5.7838668e+02   5.6563119e+02   5.1677378e+02   4.9934230e+02   4.5675501e+02
   6.2095989e+02   6.0630464e+02   5.1846242e+02   4.7754962e+02   4.4791057e+02
   5.6711369e+02   5.4747521e+02   4.8027853e+02   4.4991307e+02   4.2411593e+02
   6.1031790e+02   6.1022168e+02   5.6054383e+02   5.3956222e+02   4.5894792e+02
   5.6826057e+02   5.4892864e+02   4.8258434e+02   4.4975785e+02   4.1746209e+02
   5.9936130e+02   5.9229903e+02   5.3464195e+02   5.1506974e+02   4.5827154e+02
   5.6293221e+02   5.4432912e+02   5.2198798e+02   5.1875207e+02   4.5883079e+02
   7.7839508e+02   7.0683494e+02   5.6054699e+02   5.3955335e+02   4.5894774e+02
   6.1036096e+02   6.1035516e+02   5.6074121e+02   5.3971972e+02   4.5894952e+02
   6.2805411e+02   6.1102728e+02   5.1658446e+02   4.6263835e+02   4.3195007e+02
   6.3904101e+02   6.2419627e+02   5.2967698e+02   5.0514211e+02   4.5725573e+02
   5.6076169e+02   5.4059623e+02   5.4037250e+02   5.3951218e+02   4.5894955e+02
   5.7192322e+02   5.6129714e+02   5.3667298e+02   5.2445359e+02   4.5873481e+02
   6.2469351e+02   6.2361084e+02   5.5861931e+02   5.3791892e+02   4.5892896e+02
   6.6677445e+02   6.2631856e+02   5.1701063e+02   4.5694802e+02   3.9816582e+02
   5.6942146e+02   5.5990171e+02   5.4282973e+02   5.3034615e+02   4.5884398e+02
   5.6515370e+02   5.4544603e+02   4.8343865e+02   4.6911953e+02   4.4905313e+02
   6.8948283e+02   6.2667419e+02   5.1702804e+02   4.5692806e+02   3.8398460e+02
   5.6094908e+02   5.3996557e+02   4.6218202e+02   4.5717868e+02   4.5393592e+02
   5.8563898e+02   5.7230729e+02   5.0805053e+02   4.6931864e+02   4.4194442e+02
   6.7312237e+02   6.4766123e+02   5.5240585e+02   5.3208985e+02   4.5883875e+02
   6.3773164e+02   6.1763267e+02   5.1651316e+02   4.5689825e+02   3.8949652e+02
   5.6713519e+02   5.4746154e+02   4.7970227e+02   4.4721232e+02   3.9553520e+02
   5.6087089e+02   5.3986927e+02   4.5999268e+02   4.4904104e+02   4.4793652e+02
   6.4399654e+02   6.2167437e+02   5.1761070e+02   4.6542076e+02   4.3607567e+02
   6.3083977e+02   6.1284513e+02   5.1617364e+02   4.5688638e+02   3.9627942e+02
   6.1599105e+02   6.0078726e+02   5.1486390e+02   4.5777639e+02   4.1878156e+02
   5.6316311e+02   5.4257131e+02   4.6821458e+02   4.3698265e+02   3.9403696e+02
   6.3474589e+02   6.3443894e+02   5.6029661e+02   5.3934536e+02   4.5894546e+02
   5.6721402e+02   5.5914013e+02   5.4809270e+02   5.3461241e+02   4.5890087e+02
   5.6330936e+02   5.4274895e+02   4.6881582e+02   4.3852569e+02   4.1572114e+02
   5.6076848e+02   5.3974752e+02   4.5926298e+02   4.5509778e+02   4.5477867e+02
   7.1563862e+02   6.8978377e+02   5.6050055e+02   5.3951345e+02   4.5894726e+02
   5.6081819e+02   5.3980621e+02   4.5944306e+02   4.4579300e+02   4.4523801e+02
   5.6384147e+02   5.4338596e+02   4.7043671e+02   4.3967588e+02   4.0606937e+02
   5.6182236e+02   5.4099215e+02   4.6378999e+02   4.3579042e+02   4.2739745e+02
   5.8259857e+02   5.6766559e+02   5.0301631e+02   4.5550552e+02   4.0932750e+02
   5.6767495e+02   5.4826303e+02   4.8249248e+02   4.5389636e+02   4.3053085e+02
   7.2013386e+02   7.0054901e+02   5.6056471e+02   5.3956834e+02   4.5894792e+02
   5.7240938e+02   5.5980339e+02   5.2785067e+02   5.1625407e+02   4.5851438e+02
   6.3271139e+02   6.1424824e+02   5.1628313e+02   4.5692342e+02   4.0207591e+02
   5.6929125e+02   5.5115916e+02   4.9311864e+02   4.7219533e+02   4.4796856e+02
   5.7282349e+02   5.5485348e+02   4.9131000e+02   4.5251771e+02   3.9189885e+02
   6.4255969e+02   6.2635494e+02   5.2991176e+02   5.0543253e+02   4.5729378e+02
   5.9388827e+02   5.8659909e+02   5.3337432e+02   5.1451486e+02   4.5825250e+02
   5.6174948e+02   5.4090325e+02   4.6320303e+02   4.3038859e+02   4.1580412e+02
   6.1794296e+02   6.0258805e+02   5.1569227e+02   4.6299376e+02   4.3263427e+02
   6.9794361e+02   6.2717106e+02   5.1755027e+02   4.6235400e+02   4.3136325e+02
   6.0442617e+02   5.9230896e+02   5.1414394e+02   4.6623615e+02   4.3750255e+02
   5.6776504e+02   5.6336875e+02   5.5430524e+02   5.3738501e+02   4.5892758e+02
   6.1389312e+02   5.9930321e+02   5.1480114e+02   4.5979190e+02   4.2648123e+02
   6.8164237e+02   6.5757056e+02   5.5828003e+02   5.3756269e+02   4.5892455e+02
   6.7983522e+02   6.2677293e+02   5.1720818e+02   4.5896625e+02   4.2345356e+02
   5.8607077e+02   5.7204419e+02   5.0559160e+02   4.5611328e+02   4.1288730e+02
   5.6105942e+02   5.4026970e+02   5.0602896e+02   5.0553997e+02   4.5888341e+02
   6.3319910e+02   6.1459905e+02   5.1630549e+02   4.5688461e+02   3.9004451e+02
   5.6090516e+02   5.3990918e+02   4.5970599e+02   4.3132546e+02   4.2994084e+02
   6.4293369e+02   6.2048454e+02   5.1670847e+02   4.5708140e+02   4.0881675e+02
   6.5295685e+02   6.2441715e+02   5.1698820e+02   4.5783574e+02   4.1817651e+02
   5.8892111e+02   5.8106956e+02   5.3293199e+02   5.1510634e+02   4.5830744e+02
   6.6830303e+02   6.3367272e+02   5.3069948e+02   5.0643859e+02   4.5742139e+02
   5.6122429e+02   5.4028699e+02   4.6123235e+02   4.3338130e+02   4.2939269e+02
   6.1120923e+02   5.9734228e+02   5.1457518e+02   4.6112441e+02   4.2950032e+02
   5.6146891e+02   5.4057191e+02   4.6199589e+02   4.2650290e+02   3.9428001e+02
   7.0287995e+02   6.3282931e+02   5.2783853e+02   5.0137213e+02   4.5666352e+02
   6.1150358e+02   6.0156504e+02   5.2948640e+02   5.0678105e+02   4.5750064e+02
   5.7036902e+02   5.5164541e+02   4.8684065e+02   4.5103616e+02   4.0699084e+02
   5.8094699e+02   5.6924804e+02   5.1966521e+02   5.0172599e+02   4.5705425e+02
   5.6339708e+02   5.4285873e+02   4.6934709e+02   4.4073220e+02   4.2290491e+02
   6.0005039e+02   5.9993390e+02   5.6044018e+02   5.3949195e+02   4.5894705e+02
   5.6075541e+02   5.3973156e+02   4.5895878e+02   4.2319992e+02   4.2316673e+02
   6.0682665e+02   5.9402727e+02   5.1404681e+02   4.6254218e+02   4.3210863e+02
   5.7679067e+02   5.7215193e+02   5.5055868e+02   5.3347765e+02   4.5887362e+02
   6.5056121e+02   6.3541252e+02   5.4201027e+02   5.2139052e+02   4.5854596e+02
   5.8233774e+02   5.6737372e+02   5.0293444e+02   4.5616737e+02   4.1783554e+02
   5.6080377e+02   5.3978873e+02   4.5918075e+02   4.2204689e+02   4.2105252e+02
   7.1804529e+02   6.2829912e+02   5.1882862e+02   4.7197747e+02   4.4342695e+02
   5.6402354e+02   5.4360652e+02   4.7101380e+02   4.4028156e+02   4.0590785e+02
   5.6175772e+02   5.4091128e+02   4.6315980e+02   4.2908581e+02   3.8596605e+02
   6.7687338e+02   6.7638754e+02   5.6074109e+02   5.3971878e+02   4.5894947e+02
   5.7051390e+02   5.5204721e+02   4.8904379e+02   4.5782275e+02   4.3244794e+02
   5.6084503e+02   5.3983710e+02   4.5934861e+02   4.1435724e+02   4.0575089e+02
   6.0324538e+02   5.9130831e+02   5.1397403e+02   4.6666436e+02   4.3806395e+02
   5.6517355e+02   5.5270438e+02   5.4063213e+02   5.3148160e+02   4.5888073e+02
   6.5587485e+02   6.4978426e+02   5.5733560e+02   5.3671339e+02   4.5891347e+02
   6.7054822e+02   6.2665545e+02   5.1723707e+02   4.5935318e+02   4.2474067e+02
   6.0941401e+02   5.9706831e+02   5.1726201e+02   4.7803315e+02   4.4831248e+02
   5.6075622e+02   5.3973251e+02   4.5899678e+02   4.5398433e+02   4.5393613e+02
   5.6085086e+02   5.3984586e+02   4.6002634e+02   4.5167355e+02   4.5057168e+02
   6.1794443e+02   6.1631571e+02   5.5721370e+02   5.3671783e+02   4.5891371e+02
   5.6230640e+02   5.4323287e+02   5.2337664e+02   5.2088378e+02   4.5887381e+02
   6.5798172e+02   6.3466607e+02   5.3546806e+02   5.1334643e+02   4.5811620e+02
   6.0878285e+02   5.9566746e+02   5.1466891e+02   4.6470110e+02   4.3535343e+02
   6.1587045e+02   6.0551693e+02   5.3087539e+02   5.0836564e+02   4.5767722e+02
   5.6843152e+02   5.4937715e+02   4.8559170e+02   4.5884608e+02   4.3607598e+02
   6.5725864e+02   6.3487619e+02   5.3626349e+02   5.1437667e+02   4.5819022e+02
   6.7441119e+02   6.3465976e+02   5.3242406e+02   5.0909758e+02   4.5773239e+02
   5.6098872e+02   5.4001954e+02   4.6561412e+02   4.6297495e+02   4.5637704e+02
   5.9576967e+02   5.8382519e+02   5.1154364e+02   4.6413922e+02   4.3495411e+02
   5.9454721e+02   5.9268843e+02   5.5529518e+02   5.3550422e+02   4.5889759e+02
   6.1639473e+02   6.0127680e+02   5.1528826e+02   4.6118279e+02   4.2950654e+02
   6.0310863e+02   5.9490231e+02   5.3035035e+02   5.0912693e+02   4.5778413e+02
   5.6210469e+02   5.4132752e+02   4.6529850e+02   4.4115209e+02   4.3242472e+02
   6.4042491e+02   6.1931341e+02   5.1680624e+02   4.5900094e+02   4.2366614e+02
   5.6555533e+02   5.4551671e+02   4.7634646e+02   4.4818834e+02   4.2650752e+02
   6.4981419e+02   6.2890062e+02   5.2769655e+02   5.0129755e+02   4.5665384e+02
   5.6891992e+02   5.4976419e+02   4.8380694e+02   4.4953452e+02   3.8035335e+02
   6.0970218e+02   5.9602564e+02   5.1398758e+02   4.5803989e+02   4.2061961e+02
   6.4783871e+02   6.2299911e+02   5.1723222e+02   4.6127465e+02   4.2942323e+02
   6.1217389e+02   6.0799882e+02   5.5052298e+02   5.3076250e+02   4.5881367e+02
   5.6265657e+02   5.4196968e+02   4.6649475e+02   4.3462624e+02   3.8389744e+02
   6.7922349e+02   6.2685017e+02   5.1730339e+02   4.5996661e+02   4.2648277e+02
   5.9006702e+02   5.7787783e+02   5.1100347e+02   4.7223514e+02   4.4435488e+02
   6.7445277e+02   6.2713636e+02   5.1771047e+02   4.6389831e+02   4.3384189e+02
   6.7249403e+02   6.6267664e+02   5.5985391e+02   5.3895702e+02   4.5894118e+02
   6.4019702e+02   6.2167624e+02   5.2108868e+02   4.8425826e+02   4.5168786e+02
   6.2516065e+02   6.0910099e+02   5.1718631e+02   4.6874375e+02   4.4026444e+02
   5.6185819e+02   5.4105695e+02   4.6704666e+02   4.5529965e+02   4.4710725e+02
   5.6117850e+02   5.4023036e+02   4.6078722e+02   4.2308129e+02   4.0561380e+02
   6.2241850e+02   6.1930781e+02   5.5390933e+02   5.3369513e+02   4.5886823e+02
   5.6444767e+02   5.4459958e+02   4.8349775e+02   4.7188922e+02   4.5145150e+02
   6.3308377e+02   6.3304131e+02   5.6068704e+02   5.3967408e+02   4.5894914e+02
   6.0996033e+02   6.0987546e+02   5.6056710e+02   5.3958086e+02   4.5894803e+02
   5.7877253e+02   5.6308269e+02   5.0105712e+02   4.6172653e+02   4.3364376e+02
   6.1812812e+02   6.1515853e+02   5.5405430e+02   5.3387853e+02   4.5887133e+02
   7.1839678e+02   6.9211240e+02   5.6050407e+02   5.3951671e+02   4.5894731e+02
   5.7789291e+02   5.6162249e+02   4.9886178e+02   4.5639566e+02   4.2288921e+02
   6.1907785e+02   6.0314718e+02   5.1514946e+02   4.5680868e+02   3.9464875e+02
   6.7419783e+02   6.2856136e+02   5.1963040e+02   4.7661452e+02   4.4718894e+02
   7.3153342e+02   6.4817829e+02   5.5210715e+02   5.3180161e+02   4.5883296e+02
   7.6665747e+02   6.4360392e+02   5.4699139e+02   5.2673310e+02   4.5871569e+02
   5.8376541e+02   5.7598729e+02   5.3651509e+02   5.2018687e+02   4.5855474e+02
   5.6075884e+02   5.3973554e+02   4.5897305e+02   3.9860332e+02   3.8018953e+02
   5.6136067e+02   5.4044767e+02   4.6179075e+02   4.3260665e+02   4.2714126e+02
   5.6084392e+02   5.3983685e+02   4.5944566e+02   4.3548442e+02   4.3474353e+02
   5.7391111e+02   5.6357677e+02   5.3516673e+02   5.2225644e+02   4.5867198e+02
   5.9800510e+02   5.9020595e+02   5.3082822e+02   5.1063718e+02   4.5794497e+02
   5.8491522e+02   5.7337470e+02   5.1662392e+02   4.9372539e+02   4.5541507e+02
   5.6783671e+02   5.5892558e+02   5.4582256e+02   5.3302232e+02   4.5888254e+02
   5.6148199e+02   5.4075528e+02   4.8383114e+02   4.8178673e+02   4.5792423e+02
   5.8229619e+02   5.7568701e+02   5.4192292e+02   5.2558414e+02   4.5871431e+02
   5.6079231e+02   5.3977534e+02   4.5916464e+02   4.3574473e+02   4.3542901e+02
   6.9287407e+02   6.4659173e+02   5.5092774e+02   5.3067403e+02   4.5881007e+02
   5.8701568e+02   5.7583503e+02   5.1692172e+02   4.9261363e+02   4.5507116e+02
   5.7314605e+02   5.5535711e+02   4.9237325e+02   4.5476746e+02   4.2294516e+02
   5.6403357e+02   5.4362669e+02   4.7134271e+02   4.4225328e+02   4.2116652e+02
   5.6294481e+02   5.4231451e+02   4.6762453e+02   4.3728526e+02   4.1717596e+02
   5.6296584e+02   5.4250682e+02   4.7549769e+02   4.6516448e+02   4.5009310e+02
   6.3206932e+02   6.1378688e+02   5.1626194e+02   4.5707360e+02   4.0946399e+02
   5.6133955e+02   5.4047347e+02   4.7108902e+02   4.6768215e+02   4.5595223e+02
   5.7010064e+02   5.5748755e+02   5.3156997e+02   5.2110765e+02   4.5868680e+02
   5.8305328e+02   5.8040705e+02   5.5435000e+02   5.3541016e+02   4.5889800e+02
   5.8591509e+02   5.8142801e+02   5.4805989e+02   5.3024877e+02   4.5881111e+02
   5.6099109e+02   5.4001066e+02   4.6003907e+02   4.2530277e+02   4.2142777e+02
   5.6081969e+02   5.3980761e+02   4.5924649e+02   4.1904554e+02   4.1689522e+02
   5.6267647e+02   5.4209527e+02   4.7262530e+02   4.6145244e+02   4.4849967e+02
   5.6076206e+02   5.3977039e+02   5.3329049e+02   5.3325597e+02   4.5894944e+02
   5.9102094e+02   5.8584028e+02   5.4358689e+02   5.2561963e+02   4.5870130e+02
   5.7492380e+02   5.6467589e+02   5.3423894e+02   5.2099503e+02   4.5863173e+02
   6.5868459e+02   6.5779541e+02   5.6046947e+02   5.3948783e+02   4.5894704e+02
   5.7284692e+02   5.7038645e+02   5.5643482e+02   5.3763469e+02   4.5892824e+02
   5.8454860e+02   5.7805645e+02   5.4131921e+02   5.2456684e+02   4.5868379e+02
   6.3649722e+02   6.2159608e+02   5.2703049e+02   5.0042860e+02   4.5650717e+02
   5.6618890e+02   5.4632907e+02   4.7845599e+02   4.5075049e+02   4.2899722e+02
   5.7365879e+02   5.6165711e+02   5.2860425e+02   5.1627224e+02   4.5849519e+02
   6.2090667e+02   6.0522837e+02   5.1634530e+02   4.6549892e+02   4.3629924e+02
   6.6766376e+02   6.2736554e+02   5.1820783e+02   4.6794141e+02   4.3924601e+02
   5.6078507e+02   5.3976698e+02   4.5912631e+02   4.3554528e+02   4.3528415e+02
   7.2305849e+02   6.4454233e+02   5.4826070e+02   5.2803819e+02   4.5874957e+02
   5.6078911e+02   5.3977111e+02   4.5910154e+02   4.0860427e+02   3.9661457e+02
   5.8166133e+02   5.7864900e+02   5.5354699e+02   5.3494911e+02   4.5889190e+02
   5.8902661e+02   5.7621193e+02   5.0906281e+02   4.6582068e+02   4.3765915e+02
   5.6345280e+02   5.6036894e+02   5.5721309e+02   5.3916879e+02   4.5894501e+02
   6.7256864e+02   6.4270881e+02   5.4668301e+02   5.2641590e+02   4.5870714e+02
   6.0964389e+02   6.0958165e+02   5.6061641e+02   5.3962038e+02   4.5894849e+02
   5.8645928e+02   5.8634675e+02   5.6047345e+02   5.3954618e+02   4.5894777e+02
   5.6354465e+02   5.4302865e+02   4.6948959e+02   4.3867747e+02   4.0759746e+02
   5.6118724e+02   5.4048467e+02   5.0520482e+02   5.0450486e+02   4.5884858e+02
   5.6078806e+02   5.3977019e+02   4.5910683e+02   4.2096821e+02   4.2020619e+02
   5.6835303e+02   5.4942693e+02   4.8705720e+02   4.6300253e+02   4.4071614e+02
   6.1351492e+02   6.0822969e+02   5.4745325e+02   5.2779950e+02   4.5874659e+02
   5.6179470e+02   5.4095811e+02   4.6351586e+02   4.3306457e+02   4.2290632e+02
   5.7937013e+02   5.6561992e+02   5.0960463e+02   4.8480670e+02   4.5283080e+02
   6.7045837e+02   6.2975167e+02   5.2183429e+02   4.8585162e+02   4.5236673e+02
   5.6321378e+02   5.4377429e+02   5.0485531e+02   5.0099561e+02   4.5831642e+02
   5.6727521e+02   5.4767346e+02   4.8053383e+02   4.4956518e+02   4.2238737e+02
   5.6085372e+02   5.3986032e+02   4.7214614e+02   4.7163307e+02   4.5853691e+02
   7.0484889e+02   6.3648256e+02   5.3559135e+02   5.1346574e+02   4.5812448e+02
   5.6083778e+02   5.3983009e+02   4.5978515e+02   4.5010709e+02   4.4922892e+02
   6.2814182e+02   6.1069368e+02   5.1599786e+02   4.5688748e+02   3.9968743e+02
   5.6083987e+02   5.3983165e+02   4.5936403e+02   4.2713333e+02   4.2606673e+02
   6.3521465e+02   6.1668419e+02   5.1734199e+02   4.6565720e+02   4.3642369e+02
   5.6076311e+02   5.3974067e+02   4.5899133e+02   4.0894775e+02   4.0748507e+02
   6.3774643e+02   6.3730951e+02   5.6016687e+02   5.3923418e+02   4.5894432e+02
   5.9025220e+02   5.8546899e+02   5.4535838e+02   5.2735333e+02   4.5874508e+02
   7.0434708e+02   6.2837034e+02   5.1902546e+02   4.7319241e+02   4.4450241e+02
   5.7043929e+02   5.5741219e+02   5.2917692e+02   5.1874310e+02   4.5862615e+02
   6.2046620e+02   6.1138176e+02   5.3638423e+02   5.1532162e+02   4.5826182e+02
   6.1221834e+02   5.9801183e+02   5.1451477e+02   4.5934356e+02   4.2529667e+02
   5.8154848e+02   5.6647828e+02   5.0265731e+02   4.5797228e+02   4.2564470e+02
   5.8941296e+02   5.7622726e+02   5.0785852e+02   4.5799784e+02   4.2315916e+02
   5.6116369e+02   5.4022002e+02   4.6267119e+02   4.5266042e+02   4.4885864e+02
   5.6081845e+02   5.3980629e+02   4.5927084e+02   4.2925259e+02   4.2858816e+02
   5.6080960e+02   5.3979670e+02   4.5985768e+02   4.5452354e+02   4.5359431e+02
   5.7037063e+02   5.5213553e+02   4.9105996e+02   4.6405166e+02   4.4023739e+02
   5.7183071e+02   5.5767547e+02   5.2036905e+02   5.0900179e+02   4.5812139e+02
   5.6095065e+02   5.3996873e+02   4.6289975e+02   4.5888639e+02   4.5496106e+02
   7.2739700e+02   6.3443737e+02   5.3111587e+02   5.0708237e+02   4.5750143e+02
   5.6174728e+02   5.4091055e+02   4.6489838e+02   4.4853947e+02   4.4199002e+02
   5.7047584e+02   5.5185991e+02   4.8775236e+02   4.5372021e+02   4.2475031e+02
   6.7405643e+02   6.3116142e+02   5.2460581e+02   4.9419467e+02   4.5514617e+02
   6.3030015e+02   6.1517964e+02   5.2129313e+02   4.8618349e+02   4.5253174e+02
   5.9658877e+02   5.9435260e+02   5.5413462e+02   5.3446500e+02   4.5888191e+02
   5.6079048e+02   5.3978120e+02   4.8066336e+02   4.8054988e+02   4.5888531e+02
   5.9680911e+02   5.9671456e+02   5.6049867e+02   5.3954087e+02   4.5894767e+02
   6.3069935e+02   6.1516142e+02   5.2050151e+02   4.8328711e+02   4.5124418e+02
   5.6258364e+02   5.5841940e+02   5.5613094e+02   5.3918326e+02   4.5894523e+02
   5.6722657e+02   5.5110517e+02   5.1948600e+02   5.1185993e+02   4.5846623e+02
   5.9021559e+02   5.8378718e+02   5.3862485e+02   5.2088418e+02   4.5855938e+02
   5.6929075e+02   5.5026360e+02   4.8479489e+02   4.5069124e+02   4.1602660e+02
   6.0724511e+02   5.9981028e+02   5.3681527e+02   5.1674356e+02   4.5835393e+02
   5.6088289e+02   5.3988175e+02   4.5951774e+02   4.1683327e+02   4.0872783e+02
   5.6343344e+02   5.4587219e+02   5.2690647e+02   5.2264571e+02   4.5884534e+02
   5.6075989e+02   5.3973678e+02   4.5897730e+02   4.1075755e+02   4.1016282e+02
   5.7409297e+02   5.7101150e+02   5.5494503e+02   5.3667249e+02   4.5891685e+02
   5.6223015e+02   5.4372918e+02   5.2915130e+02   5.2624206e+02   4.5889897e+02
   5.6195954e+02   5.4115482e+02   4.6447829e+02   4.3812743e+02   4.2959138e+02
   5.6918597e+02   5.6063189e+02   5.4548343e+02   5.3220560e+02   4.5886870e+02
   5.9666416e+02   5.8461273e+02   5.1138579e+02   4.6121831e+02   4.3023846e+02
   5.9993889e+02   5.8808583e+02   5.1286960e+02   4.6468799e+02   4.3556094e+02
   6.0841279e+02   5.9544924e+02   5.1478170e+02   4.6587785e+02   4.3696722e+02
   6.3226158e+02   6.1392748e+02   5.1627078e+02   4.5705307e+02   4.0884763e+02
   6.3867805e+02   6.2552715e+02   5.3412295e+02   5.1180949e+02   4.5799596e+02
   5.9327043e+02   5.9213114e+02   5.5754078e+02   5.3732838e+02   4.5892224e+02
   6.7287859e+02   6.3938765e+02   5.4157113e+02   5.2083118e+02   4.5852384e+02
   6.7486911e+02   6.3380112e+02   5.3054368e+02   5.0617778e+02   4.5738774e+02
   6.2911822e+02   6.1227486e+02   5.1722481e+02   4.6713903e+02   4.3834525e+02
   5.6432445e+02   5.4777918e+02   5.2850036e+02   5.2304293e+02   4.5882382e+02
   5.7599687e+02   5.7222660e+02   5.5295578e+02   5.3520120e+02   4.5889791e+02
   5.6256588e+02   5.4199023e+02   4.7372741e+02   4.6433241e+02   4.5057679e+02
   5.6889402e+02   5.5105726e+02   4.9659361e+02   4.7943472e+02   4.5222652e+02
   5.6205449e+02   5.4126761e+02   4.6500752e+02   4.4011493e+02   4.3148615e+02
   6.8231719e+02   6.2678705e+02   5.1720076e+02   4.5887316e+02   4.2311873e+02
   5.6480338e+02   5.5342043e+02   5.4374575e+02   5.3365818e+02   4.5890073e+02
   5.6079357e+02   5.3977649e+02   4.5912286e+02   4.0931683e+02   3.9727536e+02
   6.3391083e+02   6.1545511e+02   5.1681992e+02   4.6171653e+02   4.3031346e+02
   6.7300078e+02   6.3398487e+02   5.3103709e+02   5.0697329e+02   4.5748816e+02
   5.6345733e+02   5.4292898e+02   4.6943505e+02   4.4010513e+02   4.2045153e+02
   5.6089343e+02   5.3995065e+02   4.9458051e+02   4.9428717e+02   4.5887373e+02
   5.8509711e+02   5.8100596e+02   5.4964216e+02   5.3163450e+02   4.5883747e+02
   6.9880046e+02   6.5685143e+02   5.5782925e+02   5.3715448e+02   4.5891925e+02
   6.0006597e+02   5.9401001e+02   5.3952000e+02   5.2046586e+02   4.5852782e+02
   6.4899943e+02   6.4865299e+02   5.6050335e+02   5.3951741e+02   4.5894726e+02
   5.6082985e+02   5.3984920e+02   4.9380419e+02   4.9364244e+02   4.5890586e+02
   5.8976213e+02   5.7657436e+02   5.0782969e+02   4.5663303e+02   4.1535764e+02
   6.3547402e+02   6.2153395e+02   5.2893098e+02   5.0400061e+02   4.5709460e+02
   6.5748134e+02   6.2601777e+02   5.1774595e+02   4.6470633e+02   4.3504647e+02
   6.0926534e+02   6.0908602e+02   5.6035557e+02   5.3941251e+02   4.5894628e+02
   6.7460405e+02   6.4274341e+02   5.4664173e+02   5.2637143e+02   4.5870596e+02
   6.4173536e+02   6.2218798e+02   5.2036232e+02   4.8129126e+02   4.5017456e+02
   5.6191049e+02   5.4109724e+02   4.6436253e+02   4.3892361e+02   4.3094933e+02
   5.7169186e+02   5.5336820e+02   4.8935504e+02   4.5197044e+02   4.0646689e+02
   5.8756605e+02   5.7498474e+02   5.1023621e+02   4.7373625e+02   4.4576358e+02
   5.9100125e+02   5.8821742e+02   5.5255638e+02   5.3344398e+02   4.5886670e+02
   5.8353701e+02   5.7424545e+02   5.2986779e+02   5.1330563e+02   4.5823147e+02
   5.7491352e+02   5.5842114e+02   4.9916641e+02   4.6863504e+02   4.4296336e+02
   6.3415887e+02   6.2411168e+02   5.3918847e+02   5.1829728e+02   4.5841717e+02
   5.6083744e+02   5.3984695e+02   4.8108314e+02   4.8082963e+02   4.5880844e+02
   5.7085334e+02   5.5227043e+02   4.8775365e+02   4.5128142e+02   3.9494691e+02
   6.0584297e+02   5.9411300e+02   5.1629077e+02   4.7616189e+02   4.4707525e+02
   6.0556074e+02   6.0434866e+02   5.5781076e+02   5.3734341e+02   4.5892201e+02
   5.6101541e+02   5.4003848e+02   4.6010255e+02   4.2162169e+02   4.1321855e+02
   5.9023650e+02   5.8381482e+02   5.3864622e+02   5.2090210e+02   4.5855997e+02
   5.9708673e+02   5.8557312e+02   5.1300971e+02   4.6988222e+02   4.4188371e+02
   6.6775413e+02   6.2871602e+02   5.2016502e+02   4.7924147e+02   4.4893247e+02
   5.6280268e+02   5.4215305e+02   4.6767544e+02   4.4146105e+02   4.2873685e+02
   6.2396000e+02   6.2387724e+02   5.6059295e+02   5.3959675e+02   4.5894825e+02
   6.6522142e+02   6.6349368e+02   5.6051802e+02   5.3952902e+02   4.5894785e+02
   5.9970162e+02   5.8748397e+02   5.1179317e+02   4.5736388e+02   4.1780470e+02
   6.2527269e+02   6.0831384e+02   5.1577503e+02   4.5689499e+02   4.0284694e+02
   5.6299427e+02   5.5787398e+02   5.5487908e+02   5.3885558e+02   4.5894262e+02
   6.0508330e+02   5.9316809e+02   5.1513200e+02   4.7120255e+02   4.4297525e+02
   5.6103580e+02   5.4006241e+02   4.6018663e+02   4.2128244e+02   4.1056428e+02
   6.5792603e+02   6.3316302e+02   5.3217781e+02   5.0877365e+02   4.5769820e+02
   5.6107926e+02   5.4011558e+02   4.6054418e+02   4.3216445e+02   4.2926115e+02
   6.5704071e+02   6.3846462e+02   5.4325748e+02   5.2275077e+02   4.5859486e+02
   5.6688205e+02   5.4763974e+02   4.8598969e+02   4.6699188e+02   4.4568553e+02
   6.6324322e+02   6.4114179e+02   5.4543701e+02   5.2509433e+02   4.5866967e+02
   5.8848565e+02   5.7675420e+02   5.1326239e+02   4.8217667e+02   4.5115522e+02
   5.6112356e+02   5.4016633e+02   4.6057972e+02   4.2392543e+02   4.1485032e+02
   5.6237706e+02   5.4164239e+02   4.6560939e+02   4.3442469e+02   4.1659762e+02
   5.6079011e+02   5.3977283e+02   4.5912179e+02   4.2446024e+02   4.2389003e+02
   6.2004711e+02   6.1545520e+02   5.4980593e+02   5.2990559e+02   4.5879475e+02
   6.0259977e+02   5.9386343e+02   5.2740029e+02   5.0491354e+02   4.5728522e+02
   5.6081544e+02   5.3980468e+02   4.6131724e+02   4.5924376e+02   4.5688436e+02
   6.5134336e+02   6.2533375e+02   5.1878587e+02   4.7255103e+02   4.4395042e+02
   6.3045689e+02   6.1462721e+02   5.1970573e+02   4.8020784e+02   4.4956386e+02
   5.6836622e+02   5.4906675e+02   4.8283490e+02   4.4993570e+02   4.1778817e+02
   5.7704710e+02   5.6040043e+02   4.9740245e+02   4.5418300e+02   3.9202899e+02
   5.9564903e+02   5.9264189e+02   5.5141602e+02   5.3220936e+02   4.5884413e+02
   6.1131585e+02   6.0793292e+02   5.5262543e+02   5.3269677e+02   4.5885124e+02
   6.0652349e+02   5.9975678e+02   5.3913573e+02   5.1946938e+02   4.5848168e+02
   5.8535597e+02   5.7280895e+02   5.1128357e+02   4.8062350e+02   4.5047224e+02
   5.9891209e+02   5.8742085e+02   5.1357066e+02   4.7017172e+02   4.4211826e+02
   6.5711597e+02   6.3757858e+02   5.4163325e+02   5.2092797e+02   4.5852781e+02
   6.8459972e+02   6.2719412e+02   5.1765437e+02   4.6334682e+02   4.3298860e+02
   5.9014975e+02   5.7861371e+02   5.1350010e+02   4.8093216e+02   4.5043530e+02
   5.8702172e+02   5.8355620e+02   5.5103227e+02   5.3253115e+02   4.5885247e+02
   5.9771033e+02   5.9181252e+02   5.3984739e+02   5.2106953e+02   4.5855313e+02
   5.9073711e+02   5.8524132e+02   5.4236877e+02   5.2449785e+02   4.5867154e+02
   5.6075578e+02   5.3973210e+02   4.5896225e+02   3.9765327e+02   3.9193469e+02
   6.6998973e+02   6.2937598e+02   5.2116170e+02   4.8335814e+02   4.5124744e+02
   5.6756371e+02   5.4803041e+02   4.8101774e+02   4.4907787e+02   4.1882149e+02
   6.3630476e+02   6.2858637e+02   5.4656084e+02   5.2643966e+02   4.5870867e+02
   6.5289409e+02   6.2434491e+02   5.1692376e+02   4.5712441e+02   4.0964881e+02
   6.4461106e+02   6.3913015e+02   5.5436033e+02   5.3397967e+02   4.5887256e+02
   5.6440337e+02   5.4440795e+02   4.8065469e+02   4.6730815e+02   4.4884059e+02
   6.0685106e+02   5.9401771e+02   5.1398105e+02   4.6200327e+02   4.3120581e+02
   7.7964573e+02   6.3626702e+02   5.3483555e+02   5.1246718e+02   4.5804669e+02
   6.7080823e+02   6.3360992e+02   5.3032954e+02   5.0583020e+02   4.5734239e+02
   5.6117856e+02   5.4037710e+02   4.9153820e+02   4.9057264e+02   4.5864697e+02
   5.6577872e+02   5.4578566e+02   4.7675217e+02   4.4758986e+02   4.2406366e+02
   6.4698341e+02   6.4258193e+02   5.5644022e+02   5.3590713e+02   4.5890227e+02
   6.1851642e+02   6.1284722e+02   5.4677376e+02   5.2697048e+02   4.5872450e+02
   5.6077240e+02   5.3975166e+02   4.5910250e+02   4.4727750e+02   4.4711201e+02
   6.2148493e+02   6.1543933e+02   5.4584896e+02   5.2594256e+02   4.5869650e+02
   6.3412142e+02   6.2930784e+02   5.5219946e+02   5.3200106e+02   4.5883725e+02
   5.6568247e+02   5.4892143e+02   5.2113514e+02   5.1491598e+02   4.5864466e+02
   6.6249655e+02   6.2910320e+02   5.2149092e+02   4.8466619e+02   4.5185841e+02
   5.7588631e+02   5.5891103e+02   4.9610389e+02   4.5467453e+02   4.1727137e+02
   6.3048465e+02   6.1364295e+02   5.1776120e+02   4.7019645e+02   4.4178430e+02
   5.9425307e+02   5.8249319e+02   5.1203191e+02   4.6953365e+02   4.4163245e+02
   5.6090928e+02   5.3991813e+02   4.6194541e+02   4.5767601e+02   4.5468153e+02
   6.6745102e+02   6.2635967e+02   5.1702338e+02   4.5707085e+02   4.0774037e+02
   5.6268492e+02   5.4644451e+02   5.3666114e+02   5.3151850e+02   4.5890766e+02
   5.6076351e+02   5.3974087e+02   4.5899260e+02   4.0343495e+02   3.9639005e+02
   6.3571966e+02   6.3488842e+02   5.5954683e+02   5.3870437e+02   4.5893828e+02
   6.1912576e+02   6.0364500e+02   5.1601233e+02   4.6443275e+02   4.3481323e+02
   5.6140613e+02   5.4591707e+02   5.4310600e+02   5.3750132e+02   4.5894071e+02
   5.7115401e+02   5.5881033e+02   5.3108408e+02   5.2005285e+02   4.5864843e+02
   6.0831728e+02   5.9489356e+02   5.1361910e+02   4.5677699e+02   4.0604888e+02
   5.6468193e+02   5.4477394e+02   4.8137146e+02   4.6740022e+02   4.4851016e+02
   6.2229106e+02   6.1458414e+02   5.4106614e+02   5.2079151e+02   4.5852700e+02
   5.6076115e+02   5.3973816e+02   4.5898759e+02   4.1933137e+02   4.1910608e+02
   5.8583279e+02   5.7893787e+02   5.3909711e+02   5.2220513e+02   4.5861352e+02
   6.1942319e+02   6.1120422e+02   5.3908922e+02   5.1863162e+02   4.5843729e+02
   6.2866745e+02   6.1167916e+02   5.1684652e+02   4.6448914e+02   4.3481213e+02
   6.6333228e+02   6.6240475e+02   5.6059282e+02   5.3959248e+02   4.5894800e+02
   5.6662512e+02   5.4685659e+02   4.7913554e+02   4.4952881e+02   4.2510443e+02
   5.6164798e+02   5.4235366e+02   5.2938270e+02   5.2742060e+02   4.5891908e+02
   6.0977267e+02   6.0615286e+02   5.5180054e+02   5.3199128e+02   4.5883816e+02
   6.2253705e+02   6.2239203e+02   5.6046906e+02   5.3949483e+02   4.5894709e+02
   5.7113419e+02   5.5293367e+02   4.9073912e+02   4.5982301e+02   4.3470072e+02
   5.7968884e+02   5.6776019e+02   5.1989382e+02   5.0287620e+02   4.5724883e+02
   6.5965586e+02   6.4255971e+02   5.4848249e+02   5.2827810e+02   4.5875551e+02
   5.6075896e+02   5.3973655e+02   4.7047199e+02   4.7043685e+02   4.5892004e+02
   5.6094600e+02   5.3995786e+02   4.6010236e+02   4.4061520e+02   4.3915271e+02
   5.9997724e+02   5.9959010e+02   5.5970326e+02   5.3892555e+02   4.5894092e+02
   6.8284031e+02   6.5292625e+02   5.5609416e+02   5.3556595e+02   4.5889724e+02
   5.6193225e+02   5.4389621e+02   5.3410958e+02   5.3088235e+02   4.5891904e+02
   5.6963994e+02   5.5069742e+02   4.8533052e+02   4.5026954e+02   3.9336628e+02
   6.0555264e+02   6.0534701e+02   5.6027521e+02   5.3935414e+02   4.5894563e+02
   6.3621945e+02   6.1670819e+02   5.1649461e+02   4.5738367e+02   4.1430918e+02
   5.6622880e+02   5.4633226e+02   4.7764672e+02   4.4687716e+02   4.1857752e+02
   5.6196628e+02   5.4131569e+02   4.7687655e+02   4.7199097e+02   4.5539842e+02
   5.9461003e+02   5.8546444e+02   5.2360875e+02   5.0098491e+02   4.5673572e+02
   5.6215149e+02   5.4137438e+02   4.6466906e+02   4.3183332e+02   3.9262163e+02
   6.3186012e+02   6.1414443e+02   5.1698004e+02   4.6404710e+02   4.3413848e+02
   5.8925486e+02   5.7593827e+02   5.0746979e+02   4.5600622e+02   3.9209285e+02
   6.7203160e+02   6.2649828e+02   5.1702251e+02   4.5697643e+02   4.0255957e+02
   5.8280563e+02   5.6833552e+02   5.0470627e+02   4.6304483e+02   4.3466245e+02
   6.0784554e+02   6.0478914e+02   5.5316176e+02   5.3326136e+02   4.5886136e+02
   5.6088038e+02   5.3987994e+02   4.5960322e+02   4.3271485e+02   4.3161871e+02
   6.3528488e+02   6.1764574e+02   5.1884441e+02   4.7517803e+02   4.4615991e+02
   5.6111731e+02   5.4015799e+02   4.6052073e+02   4.2172773e+02   3.9565085e+02
   6.2695478e+02   6.1080733e+02   5.1763868e+02   4.7078076e+02   4.4237414e+02
   6.1987559e+02   6.1355244e+02   5.4488801e+02   5.2498381e+02   4.5866950e+02
   5.6130068e+02   5.4037424e+02   4.6130655e+02   4.2506340e+02   4.0881661e+02
   5.6105137e+02   5.4008058e+02   4.6024677e+02   4.2102295e+02   4.0702212e+02
   6.4757661e+02   6.2255770e+02   5.1681828e+02   4.5699316e+02   4.0485120e+02
   6.0702196e+02   6.0096717e+02   5.4242300e+02   5.2298951e+02   4.5861165e+02
   5.9303469e+02   5.9301315e+02   5.6069458e+02   5.3968744e+02   4.5894927e+02
   6.2643901e+02   6.0934196e+02   5.1594607e+02   4.5768571e+02   4.1758279e+02
   6.6452785e+02   6.2669207e+02   5.1758738e+02   4.6295018e+02   4.3235701e+02
   5.6075595e+02   5.3973207e+02   4.5895803e+02   4.2254044e+02   4.2250773e+02
   5.6607433e+02   5.4616243e+02   4.7770973e+02   4.4875046e+02   4.2553776e+02
   5.6401914e+02   5.4367081e+02   4.7363718e+02   4.5319607e+02   4.3803393e+02
   6.2713363e+02   6.0995397e+02   5.1605214e+02   4.5822742e+02   4.2076540e+02
   6.8206295e+02   6.2665109e+02   5.1704951e+02   4.5720256e+02   4.1117537e+02
   5.6889931e+02   5.4973767e+02   4.8376424e+02   4.4952349e+02   3.9364309e+02
   5.7054769e+02   5.5199112e+02   4.8823119e+02   4.5497830e+02   4.2758076e+02
   5.9569575e+02   5.8557097e+02   5.1833797e+02   4.8953627e+02   4.5397528e+02
   6.1130056e+02   6.0997240e+02   5.5780384e+02   5.3728147e+02   4.5892117e+02
   5.6340319e+02   5.4287244e+02   4.6972922e+02   4.4325251e+02   4.2803728e+02
   5.6075749e+02   5.3973401e+02   4.5896659e+02   3.9685055e+02   3.8001856e+02
   5.6256854e+02   5.4186587e+02   4.6618853e+02   4.3419871e+02   3.9502305e+02
   6.0602449e+02   5.9673681e+02   5.2725350e+02   5.0405297e+02   4.5715226e+02
   5.6799097e+02   5.5039073e+02   5.0165615e+02   4.8903953e+02   4.5573967e+02
   5.6538666e+02   5.4543783e+02   4.7868747e+02   4.5771562e+02   4.3940570e+02
   6.4039760e+02   6.2137130e+02   5.2020621e+02   4.8079348e+02   4.4989115e+02
   5.6077724e+02   5.3975743e+02   4.5907840e+02   4.3404072e+02   4.3384064e+02
   5.6811377e+02   5.4871988e+02   4.8202236e+02   4.4863137e+02   4.0133610e+02
   5.9828596e+02   5.9756949e+02   5.5879554e+02   5.3822828e+02   4.5893283e+02
   5.6373391e+02   5.4869462e+02   5.3679602e+02   5.3027381e+02   4.5888652e+02
   5.6078142e+02   5.3979673e+02   5.2161391e+02   5.2156398e+02   4.5894803e+02
   6.1159170e+02   5.9811829e+02   5.1575456e+02   4.6901465e+02   4.4068889e+02
   6.1272954e+02   5.9971973e+02   5.1797763e+02   4.7919733e+02   4.4902915e+02
   5.6340804e+02   5.4286601e+02   4.6909561e+02   4.3856623e+02   4.1317682e+02
   6.2372948e+02   6.2314785e+02   5.5961371e+02   5.3877664e+02   4.5893914e+02
   5.6374323e+02   5.4356429e+02   4.7939758e+02   4.6800642e+02   4.5029892e+02
   6.7308848e+02   6.7181437e+02   5.6070838e+02   5.3969099e+02   4.5894920e+02
   5.7936180e+02   5.6527018e+02   5.0785790e+02   4.8076391e+02   4.5096830e+02
   5.6261542e+02   5.4213343e+02   4.7743151e+02   4.6991355e+02   4.5327674e+02
   7.4056604e+02   6.2774885e+02   5.1806555e+02   4.6668792e+02   4.3771411e+02
   5.7480129e+02   5.6744182e+02   5.4420084e+02   5.2933517e+02   4.5881036e+02
   6.3439971e+02   6.2379914e+02   5.3779497e+02   5.1659048e+02   4.5833030e+02
   5.6262103e+02   5.4193199e+02   4.6658426e+02   4.3665465e+02   4.2046337e+02
   6.0195821e+02   5.8985437e+02   5.1296448e+02   4.6184065e+02   4.3107981e+02
   6.4417245e+02   6.4103097e+02   5.5728616e+02   5.3668369e+02   4.5891307e+02
   5.7662014e+02   5.6003325e+02   4.9788433e+02   4.5828294e+02   4.2869045e+02
   6.2054252e+02   6.0763245e+02   5.2328578e+02   4.9359684e+02   4.5503037e+02
   6.8627509e+02   6.3410493e+02   5.3090867e+02   5.0676238e+02   4.5746188e+02
   5.6155718e+02   5.4067669e+02   4.6240219e+02   4.2839187e+02   4.1332838e+02
   5.9773613e+02   5.9773442e+02   5.6074876e+02   5.3972559e+02   4.5894972e+02
   5.6264050e+02   5.4195234e+02   4.6650515e+02   4.3522635e+02   4.1301409e+02
   5.6353693e+02   5.4341607e+02   4.8212638e+02   4.7311590e+02   4.5312811e+02
   5.6381249e+02   5.4338144e+02   4.7168387e+02   4.4760703e+02   4.3232299e+02
   5.6455956e+02   5.4800163e+02   5.2743816e+02   5.2187029e+02   4.5880626e+02
   5.6290609e+02   5.5836575e+02   5.5560613e+02   5.3901374e+02   4.5894385e+02
   5.6086518e+02   5.5788643e+02   5.5775680e+02   5.3970741e+02   4.5894954e+02
   6.1220605e+02   6.0547707e+02   5.4256863e+02   5.2285474e+02   4.5860496e+02
   6.2178560e+02   6.2097711e+02   5.5909921e+02   5.3834192e+02   4.5893412e+02
   5.7965885e+02   5.6823047e+02   5.2276362e+02   5.0669153e+02   4.5771501e+02
   6.1169658e+02   5.9848400e+02   5.1650943e+02   4.7312377e+02   4.4461277e+02
   6.9233286e+02   6.8374976e+02   5.6065941e+02   5.3964929e+02   4.5894880e+02
   6.6007567e+02   6.2878405e+02   5.2143077e+02   4.8448136e+02   4.5177607e+02
   5.7378611e+02   5.5662262e+02   4.9596530e+02   4.6369210e+02   4.3801011e+02
   6.3166280e+02   6.1492802e+02   5.1849672e+02   4.7415448e+02   4.4535504e+02
   6.7233524e+02   6.4889094e+02   5.5352212e+02   5.3314864e+02   4.5885824e+02
   5.6128501e+02   5.4035902e+02   4.6153120e+02   4.3421053e+02   4.2985660e+02
   6.3070058e+02   6.2326728e+02   5.4458696e+02   5.2442845e+02   4.5865125e+02
   6.1074157e+02   5.9682614e+02   5.1415166e+02   4.5803990e+02   4.2055441e+02
   5.9657316e+02   5.8647435e+02   5.1850233e+02   4.8940803e+02   4.5392020e+02
   5.7125822e+02   5.6868974e+02   5.5655398e+02   5.3786105e+02   4.5893093e+02
   5.9501644e+02   5.8868889e+02   5.3786651e+02   5.1932149e+02   4.5849053e+02
   6.6510874e+02   6.4882030e+02   5.5407380e+02   5.3367396e+02   4.5886733e+02
   5.7500862e+02   5.7335502e+02   5.5764133e+02   5.3811310e+02   4.5893279e+02
   6.2312641e+02   6.0783956e+02   5.1791148e+02   4.7394957e+02   4.4522191e+02
   5.6093409e+02   5.3994482e+02   4.6053828e+02   4.4958181e+02   4.4790378e+02
   6.0132989e+02   5.9228004e+02   5.2514056e+02   5.0151900e+02   4.5677857e+02
   5.6152536e+02   5.4232247e+02   5.3167035e+02   5.2966498e+02   4.5892637e+02
   5.6278886e+02   5.4217340e+02   4.7012901e+02   4.5398394e+02   4.4251240e+02
   6.1268150e+02   5.9941470e+02   5.1715103e+02   4.7564774e+02   4.4663128e+02
   6.0048235e+02   5.9240420e+02   5.2987303e+02   5.0891672e+02   4.5777069e+02
   5.6274788e+02   5.4215524e+02   4.7157286e+02   4.5849501e+02   4.4622526e+02
   5.7176778e+02   5.5347823e+02   4.8957631e+02   4.5233453e+02   4.1311129e+02
   5.6237605e+02   5.4164941e+02   4.6647887e+02   4.4298523e+02   4.3311482e+02
   6.5930242e+02   6.2644955e+02   5.1793051e+02   4.6610237e+02   4.3696962e+02
   5.6858475e+02   5.4958415e+02   4.8596217e+02   4.5904723e+02   4.3614077e+02
   6.2600287e+02   6.1589220e+02   5.3462981e+02   5.1286606e+02   4.5808755e+02
   6.1948843e+02   6.0740593e+02   5.2582079e+02   4.9943849e+02   4.5634746e+02
   6.1786578e+02   6.0226565e+02   5.1517208e+02   4.5847989e+02   4.2214237e+02
   5.8611433e+02   5.7229377e+02   5.0628119e+02   4.5989114e+02   4.2887352e+02
   6.0861465e+02   5.9633616e+02   5.1683165e+02   4.7668187e+02   4.4741126e+02
   6.5138130e+02   6.3199901e+02   5.3385830e+02   5.1124552e+02   4.5794368e+02
   7.2232054e+02   6.9421731e+02   5.6049634e+02   5.3950999e+02   4.5894735e+02
   5.6160059e+02   5.4076529e+02   4.6805875e+02   4.6081694e+02   4.5188050e+02
   7.0471499e+02   6.5253345e+02   5.5561001e+02   5.3511496e+02   4.5889040e+02
   5.9195360e+02   5.9029911e+02   5.5609551e+02   5.3623983e+02   4.5890815e+02
   5.7321267e+02   5.5537524e+02   4.9200246e+02   4.5290846e+02   4.0894647e+02
   5.6775435e+02   5.6136286e+02   5.5093564e+02   5.3585368e+02   4.5891250e+02
   5.6087656e+02   5.3987955e+02   4.6274004e+02   4.6017075e+02   4.5641430e+02
   5.6185290e+02   5.4102904e+02   4.6404315e+02   4.3767974e+02   4.2976054e+02
   6.1631132e+02   6.1129570e+02   5.4856516e+02   5.2879847e+02   4.5877011e+02
   5.6131534e+02   5.4044838e+02   4.7192759e+02   4.6888510e+02   4.5637525e+02
   6.1339233e+02   6.0138095e+02   5.2227919e+02   4.9258720e+02   4.5477597e+02
   5.6093669e+02   5.5037945e+02   5.4998179e+02   5.3950802e+02   4.5894830e+02
   5.6602348e+02   5.5198693e+02   5.3401471e+02   5.2601328e+02   4.5881969e+02
   5.6127147e+02   5.4034795e+02   4.6313684e+02   4.5170487e+02   4.4736679e+02
   6.3829248e+02   6.1804663e+02   5.1663204e+02   4.5796097e+02   4.1914449e+02
