# Supplementary material for: Rethinking Colour Constancy
Source: PLoS One. 2015 Sep 10;10(9):e0135029. doi: 10.1371/journal.pone.0135029 (PMC4565710; doi:10.1371/journal.pone.0135029)
Supplement: S1 Dataset — (ZIP) [file pone.0135029.s002.zip › 5-TransitionMetamerReflectanceData/NtoR_20munsells/fiveTr_16.txt]

   4.2752545e+02   4.5279611e+02   5.4369925e+02   5.5601330e+02   6.4379491e+02
   4.5979559e+02   4.8502954e+02   5.6555936e+02   5.7721747e+02   6.5033907e+02
   4.3845528e+02   4.5852089e+02   5.0900738e+02   5.2332726e+02   6.3204087e+02
   4.6203355e+02   4.9074911e+02   5.4090151e+02   5.4764534e+02   6.3273432e+02
   4.6546116e+02   5.0590071e+02   5.8917560e+02   5.8954576e+02   6.2798043e+02
   4.2069088e+02   4.5032150e+02   5.2152887e+02   5.3401200e+02   6.3532669e+02
   4.2718679e+02   4.2726656e+02   4.6553310e+02   5.0614946e+02   6.2737598e+02
   4.3985101e+02   4.6063546e+02   5.5176953e+02   5.6468413e+02   6.4909026e+02
   3.8080375e+02   4.4927003e+02   5.4652647e+02   5.5928822e+02   6.4662190e+02
   4.6549604e+02   5.0613026e+02   6.2688637e+02   6.3502677e+02   6.3566175e+02
   4.3378970e+02   4.5624751e+02   5.4357391e+02   5.5569524e+02   6.4310469e+02
   3.8813200e+02   4.2520984e+02   4.6829074e+02   5.0670358e+02   6.2766132e+02
   4.2406090e+02   4.5157180e+02   5.5079856e+02   5.6412746e+02   6.5091575e+02
   4.4715830e+02   4.6693875e+02   5.3039202e+02   5.4131798e+02   6.3581570e+02
   4.6011901e+02   4.8562287e+02   5.3952945e+02   5.4760957e+02   6.3403182e+02
   4.2652567e+02   4.5072200e+02   5.0353349e+02   5.1998397e+02   6.3165445e+02
   4.6478993e+02   5.0192149e+02   5.5241868e+02   5.5492225e+02   6.2965215e+02
   4.4936451e+02   4.6906922e+02   5.2474677e+02   5.3574338e+02   6.3404698e+02
   4.6484107e+02   5.0222599e+02   5.9782779e+02   6.1108801e+02   6.7020128e+02
   4.1284010e+02   4.2019445e+02   4.6643511e+02   5.0632328e+02   6.2746676e+02
   4.1783404e+02   4.4990645e+02   5.2502501e+02   5.3723463e+02   6.3631261e+02
   4.5322389e+02   4.7119029e+02   4.9929757e+02   5.1576810e+02   6.2959711e+02
   4.6538736e+02   5.0542320e+02   5.8564768e+02   5.8659325e+02   6.2889981e+02
   4.6463559e+02   5.0077625e+02   5.2942335e+02   5.3235042e+02   6.2857458e+02
   4.6268506e+02   4.9284870e+02   5.4232666e+02   5.4844024e+02   6.3227863e+02
   4.6532595e+02   5.0503477e+02   6.0958270e+02   6.2017802e+02   6.4354195e+02
   4.3461651e+02   4.3559475e+02   4.6619853e+02   5.0626270e+02   6.2743317e+02
   4.3618336e+02   4.5771358e+02   5.3070410e+02   5.4227175e+02   6.3723133e+02
   3.9996536e+02   4.4932986e+02   5.5516940e+02   5.6956524e+02   6.6531830e+02
   4.4080723e+02   4.4524267e+02   4.6972071e+02   5.0686060e+02   6.2771713e+02
   4.3255008e+02   4.4778967e+02   4.8216891e+02   5.1012017e+02   6.2901922e+02
   4.2373591e+02   4.2961173e+02   4.6801157e+02   5.0662953e+02   6.2761948e+02
   4.6473521e+02   5.0121775e+02   5.2638132e+02   5.2915864e+02   6.2832180e+02
   4.5383838e+02   4.5644386e+02   4.6825822e+02   5.0644521e+02   6.2750496e+02
   4.6539115e+02   5.0510854e+02   5.1586285e+02   5.1661601e+02   6.2745836e+02
   4.2819675e+02   4.4192696e+02   4.7703647e+02   5.0867934e+02   6.2852677e+02
   4.1138505e+02   4.4959970e+02   5.5580492e+02   5.7036151e+02   6.7866519e+02
   4.6028164e+02   4.6110819e+02   4.6636264e+02   5.0619226e+02   6.2739252e+02
   4.3977002e+02   4.6034575e+02   5.2720741e+02   5.3874567e+02   6.3586487e+02
   4.4322793e+02   4.6349550e+02   5.5656743e+02   5.7030282e+02   6.5627301e+02
   4.1788320e+02   4.1889534e+02   4.6565693e+02   5.0617298e+02   6.2738810e+02
   4.4848189e+02   4.6842234e+02   5.4725702e+02   5.5876510e+02   6.4245290e+02
   4.4027176e+02   4.6080246e+02   5.3054757e+02   5.4193164e+02   6.3678136e+02
   4.4757664e+02   4.6714398e+02   5.2106784e+02   5.3256248e+02   6.3349552e+02
   4.6383887e+02   4.9739833e+02   5.7127951e+02   5.7800426e+02   6.3815647e+02
   4.6549721e+02   5.0613902e+02   6.2731415e+02   7.1532826e+02   7.4449072e+02
   4.6527440e+02   5.0453649e+02   5.2767171e+02   5.2863158e+02   6.2768841e+02
   4.0034919e+02   4.4892107e+02   5.2100805e+02   5.3360231e+02   6.3530016e+02
   4.6523299e+02   5.0446105e+02   5.9593797e+02   5.9997777e+02   6.3446770e+02
   4.6493080e+02   5.0263698e+02   5.4341712e+02   5.4539905e+02   6.2873004e+02
   4.2676342e+02   4.5246100e+02   5.4092625e+02   5.5303938e+02   6.4218299e+02
   4.6500061e+02   5.0099222e+02   5.0975863e+02   5.1358482e+02   6.2765277e+02
   4.3154261e+02   4.5485752e+02   5.4252873e+02   5.5464515e+02   6.4272033e+02
   4.5105154e+02   4.7128225e+02   5.5485247e+02   5.6723576e+02   6.4779114e+02
   4.6504308e+02   5.0334846e+02   6.0243539e+02   6.1747959e+02   7.0969183e+02
   4.2275797e+02   4.5121286e+02   5.5633077e+02   5.7094338e+02   7.0462610e+02
   4.4439018e+02   4.6454240e+02   5.5895619e+02   5.7323999e+02   6.6927657e+02
   4.6543575e+02   5.0573338e+02   6.0130694e+02   6.0272904e+02   6.2957705e+02
   4.6529065e+02   5.0481573e+02   6.1168794e+02   6.2854849e+02   6.9580968e+02
   4.5632007e+02   4.7852247e+02   5.5283139e+02   5.6358736e+02   6.4215906e+02
   4.4254723e+02   4.6289737e+02   5.5865455e+02   5.7302696e+02   6.7493691e+02
   4.6124324e+02   4.8278863e+02   4.9664260e+02   5.1206002e+02   6.2833382e+02
   4.2235707e+02   4.3255874e+02   4.7036920e+02   5.0712676e+02   6.2786159e+02
   4.4722125e+02   4.6718961e+02   5.6047914e+02   5.7486690e+02   7.4445217e+02
   4.5909597e+02   4.8014205e+02   5.0126759e+02   5.1537608e+02   6.2897873e+02
   4.2305985e+02   4.5110497e+02   5.3020589e+02   5.4210886e+02   6.3778978e+02
   4.2079927e+02   4.4967999e+02   5.0953925e+02   5.2418054e+02   6.3273339e+02
   4.5694104e+02   4.7955531e+02   5.5922940e+02   5.7107947e+02   6.4739271e+02
   4.2930789e+02   4.5351046e+02   5.3145368e+02   5.4322913e+02   6.3795981e+02
   4.3821797e+02   4.5936882e+02   5.5137991e+02   5.6432055e+02   6.4908424e+02
   4.5153464e+02   4.7175267e+02   5.3670616e+02   5.4713065e+02   6.3681422e+02
   4.6041431e+02   4.8648557e+02   5.6917980e+02   5.8129905e+02   6.5590841e+02
   4.6534676e+02   5.0516557e+02   6.1498157e+02   6.3276252e+02   6.8449577e+02
   4.6545141e+02   5.0583633e+02   6.2154686e+02   6.3639223e+02   6.4661603e+02
   4.0712696e+02   4.0758728e+02   4.6551043e+02   5.0614571e+02   6.2737388e+02
   4.3527116e+02   4.3576325e+02   4.6585467e+02   5.0620307e+02   6.2740296e+02
   4.6502286e+02   5.0323351e+02   5.8798949e+02   5.9225094e+02   6.3520230e+02
   4.1663786e+02   4.4965952e+02   5.2153656e+02   5.3404650e+02   6.3537966e+02
   4.5623081e+02   4.7808193e+02   5.2821196e+02   5.3787156e+02   6.3332526e+02
   4.3326807e+02   4.5562896e+02   5.2310788e+02   5.3520262e+02   6.3528224e+02
   4.4174626e+02   4.6152156e+02   5.1394779e+02   5.2699417e+02   6.3268211e+02
   4.3216440e+02   4.5508264e+02   5.2968215e+02   5.4141772e+02   6.3721365e+02
   4.0902758e+02   4.4916224e+02   5.2396600e+02   5.3628578e+02   6.3607585e+02
   4.4739713e+02   4.6672373e+02   5.1495825e+02   5.2740877e+02   6.3233068e+02
   4.6264618e+02   4.9285637e+02   5.7813306e+02   5.9003441e+02   6.7757037e+02
   4.4388269e+02   4.5424936e+02   4.7798755e+02   5.0854559e+02   6.2836052e+02
   4.6518483e+02   5.0398923e+02   5.3038395e+02   5.3163439e+02   6.2786161e+02
   4.1415113e+02   4.4980145e+02   5.5554721e+02   5.7002073e+02   6.6917821e+02
   4.3053811e+02   4.5400936e+02   5.2359132e+02   5.3572750e+02   6.3555908e+02
   4.0691684e+02   4.4608451e+02   4.9533965e+02   5.1554196e+02   6.3071565e+02
   4.4901956e+02   4.6896215e+02   5.4332025e+02   5.5442695e+02   6.4011754e+02
   4.4058213e+02   4.6123017e+02   5.5603866e+02   5.6984411e+02   6.5669099e+02
   4.0325698e+02   4.4894098e+02   5.2084079e+02   5.3345198e+02   6.3525483e+02
   4.5633185e+02   4.6224909e+02   4.7221449e+02   5.0686301e+02   6.2764654e+02
   4.5460109e+02   4.7592076e+02   5.6396032e+02   5.7782910e+02   6.9262845e+02
   4.6523668e+02   4.9975094e+02   5.0276048e+02   5.0847827e+02   6.2747661e+02
   4.2290738e+02   4.5116383e+02   5.3789802e+02   5.4986900e+02   6.4082805e+02
   4.6020417e+02   4.8452198e+02   5.1257555e+02   5.2261656e+02   6.2972616e+02
   4.3821590e+02   4.5895453e+02   5.1963968e+02   5.3191064e+02   6.3411524e+02
   4.4265700e+02   4.5773024e+02   4.8755516e+02   5.1156796e+02   6.2926705e+02
   3.9493990e+02   4.4001518e+02   4.8082682e+02   5.0990316e+02   6.2902979e+02
   4.3986377e+02   4.6065806e+02   5.5808183e+02   5.7250479e+02   6.7640174e+02
   4.6548109e+02   5.0603179e+02   6.2358358e+02   6.3154565e+02   6.3636707e+02
   4.5361307e+02   4.6908286e+02   4.8978210e+02   5.1144013e+02   6.2880486e+02
   4.3389965e+02   4.5633567e+02   5.4700052e+02   5.5945512e+02   6.4555026e+02
   4.1731343e+02   4.4804646e+02   5.0149070e+02   5.1882953e+02   6.3147895e+02
   4.4434109e+02   4.6397240e+02   5.1703097e+02   5.2935705e+02   6.3303920e+02
   4.6549215e+02   5.0610461e+02   6.2419229e+02   6.2724110e+02   6.3069097e+02
   4.4918011e+02   4.6866303e+02   5.1791174e+02   5.2967987e+02   6.3265664e+02
   4.6347385e+02   4.9587931e+02   5.7761166e+02   5.8699552e+02   6.4720122e+02
   4.5780986e+02   4.5888618e+02   4.6663656e+02   5.0623071e+02   6.2740988e+02
   4.2450083e+02   4.2472353e+02   4.6557301e+02   5.0615687e+02   6.2737943e+02
   4.5527539e+02   4.7661674e+02   5.2863414e+02   5.3850613e+02   6.3368769e+02
   4.6548921e+02   5.0607946e+02   5.3136189e+02   5.3140038e+02   6.2738754e+02
   3.9734996e+02   4.1789902e+02   4.6641595e+02   5.0632077e+02   6.2746624e+02
   4.4873749e+02   4.6796807e+02   5.1334446e+02   5.2595888e+02   6.3189477e+02
   4.5711907e+02   4.7973592e+02   5.3907400e+02   5.4839020e+02   6.3561496e+02
   4.4187609e+02   4.6045502e+02   5.0222933e+02   5.1859246e+02   6.3084753e+02
   4.4239129e+02   4.4242855e+02   4.6553176e+02   5.0614819e+02   6.2737516e+02
   4.3967428e+02   4.6015532e+02   5.2211132e+02   5.3403073e+02   6.3456948e+02
   4.1465247e+02   4.4974352e+02   5.3676411e+02   5.4874944e+02   6.4047954e+02
   4.1072605e+02   4.4956409e+02   5.5623063e+02   5.7090838e+02   7.5967584e+02
   4.3509052e+02   4.5687378e+02   5.2564263e+02   5.3747982e+02   6.3583380e+02
   4.4018167e+02   4.4179028e+02   4.6690388e+02   5.0636897e+02   6.2748487e+02
   4.6516328e+02   5.0404334e+02   6.0010337e+02   6.0789635e+02   6.4091333e+02
   3.9248039e+02   4.4871808e+02   5.1642785e+02   5.2970579e+02   6.3421807e+02
   4.6204000e+02   4.9092327e+02   5.6798873e+02   5.7779523e+02   6.4478702e+02
   4.3979600e+02   4.6059981e+02   5.5511067e+02   5.6873304e+02   6.5468830e+02
   4.4825477e+02   4.5199406e+02   4.6943860e+02   5.0670366e+02   6.2762996e+02
   4.2191626e+02   4.3325993e+02   4.7104065e+02   5.0727485e+02   6.2793190e+02
   3.9556060e+02   4.2108772e+02   4.6703131e+02   5.0644375e+02   6.2752974e+02
   3.8144491e+02   4.4153745e+02   4.8335288e+02   5.1073554e+02   6.2932306e+02
   4.5372269e+02   4.7451105e+02   5.3356495e+02   5.4363153e+02   6.3530003e+02
   4.4145290e+02   4.5124373e+02   4.7659257e+02   5.0828951e+02   6.2829842e+02
   4.6545487e+02   5.0585839e+02   6.0162495e+02   6.0263220e+02   6.2891382e+02
   4.4450157e+02   4.6463026e+02   5.5197186e+02   5.6457249e+02   6.4771757e+02
   4.2001969e+02   4.3504583e+02   4.7307163e+02   5.0774862e+02   6.2815048e+02
   4.6287587e+02   4.9355414e+02   5.4650090e+02   5.5255471e+02   6.3279130e+02
   4.6536542e+02   5.0523322e+02   5.3725950e+02   5.3779281e+02   6.2764638e+02
   4.6537830e+02   5.0536325e+02   6.0457732e+02   6.0875705e+02   6.3323537e+02
   4.6542702e+02   5.0562920e+02   5.3108449e+02   5.3139152e+02   6.2749058e+02
   4.6434725e+02   4.9971054e+02   5.9070989e+02   6.0240850e+02   7.0845099e+02
   4.6549232e+02   5.0610531e+02   6.2677390e+02   6.5721977e+02   6.6124676e+02
   4.1510804e+02   4.4966062e+02   5.2835609e+02   5.4038350e+02   6.3732934e+02
   4.6284669e+02   4.9354039e+02   5.7892876e+02   5.9067130e+02   6.7004014e+02
   4.6547505e+02   5.0599209e+02   6.2519624e+02   6.5429211e+02   7.4916428e+02
   4.6479299e+02   5.0169349e+02   5.3168884e+02   5.3414268e+02   6.2846660e+02
   4.3814451e+02   4.5932177e+02   5.5519352e+02   5.6894148e+02   6.5576800e+02
   4.6540961e+02   5.0556576e+02   5.7261339e+02   5.7312276e+02   6.2803831e+02
   4.5805704e+02   4.8148642e+02   5.5438732e+02   5.6474323e+02   6.4161935e+02
   4.1462844e+02   4.4676741e+02   4.9638532e+02   5.1603614e+02   6.3082494e+02
   4.6400476e+02   4.6451276e+02   4.6601730e+02   5.0615308e+02   6.2737617e+02
   4.6354119e+02   4.9574138e+02   5.3098447e+02   5.3603313e+02   6.2989578e+02
   4.0776046e+02   4.4914786e+02   5.2497754e+02   5.3722115e+02   6.3636248e+02
   4.6547130e+02   5.0596763e+02   6.2484256e+02   6.5288042e+02   7.2892991e+02
   4.6299940e+02   4.9403002e+02   5.5118547e+02   5.5727980e+02   6.3359053e+02
   4.2400090e+02   4.5133344e+02   5.2778067e+02   5.3976243e+02   6.3699781e+02
   4.6035820e+02   4.8247357e+02   5.0112904e+02   5.1472396e+02   6.2873924e+02
   4.4017829e+02   4.6069791e+02   5.2875610e+02   5.4020765e+02   6.3626251e+02
   4.2819454e+02   4.3967685e+02   4.7426585e+02   5.0798303e+02   6.2824100e+02
   4.6482372e+02   5.0213427e+02   5.6880927e+02   5.7198773e+02   6.3151685e+02
   4.4082255e+02   4.5614057e+02   4.8743153e+02   5.1161854e+02   6.2933010e+02
   4.4807205e+02   4.6802390e+02   5.5333547e+02   5.6583378e+02   6.4772372e+02
   4.4225819e+02   4.6247832e+02   5.3152905e+02   5.4278560e+02   6.3684768e+02
   4.6339799e+02   4.9557846e+02   5.8183945e+02   5.9316016e+02   6.6493556e+02
   4.2373292e+02   4.3779709e+02   4.7453888e+02   5.0808529e+02   6.2829327e+02
   4.2538559e+02   4.5188795e+02   5.3461561e+02   5.4647257e+02   6.3930865e+02
   4.6057634e+02   4.8534763e+02   5.1238284e+02   5.2224924e+02   6.2959568e+02
   4.1536180e+02   4.4973214e+02   5.3093930e+02   5.4288546e+02   6.3817086e+02
   4.2100831e+02   4.5075490e+02   5.4731006e+02   5.6010715e+02   6.4704698e+02
   4.6172845e+02   4.8996041e+02   5.5286527e+02   5.6054699e+02   6.3620180e+02
   4.2018505e+02   4.3701400e+02   4.7495113e+02   5.0820688e+02   6.2835085e+02
   4.4114549e+02   4.6145991e+02   5.2738721e+02   5.3884476e+02   6.3577418e+02
   4.5080852e+02   4.7076397e+02   5.2878004e+02   5.3938647e+02   6.3474738e+02
   4.5841873e+02   4.7922221e+02   5.0230022e+02   5.1623126e+02   6.2917214e+02
   4.6453447e+02   5.0063067e+02   5.9277798e+02   6.0449112e+02   6.6729050e+02
   4.4976921e+02   4.6916677e+02   5.1535921e+02   5.2750056e+02   6.3211724e+02
   4.5685788e+02   4.7897884e+02   5.2421306e+02   5.3394025e+02   6.3236951e+02
   4.3200664e+02   4.5518515e+02   5.5713309e+02   5.7171979e+02   7.0976062e+02
   4.4677432e+02   4.6656544e+02   5.3024896e+02   5.4121191e+02   6.3583626e+02
   4.6287624e+02   4.9364431e+02   5.7256570e+02   5.8197716e+02   6.4544536e+02
   4.0315328e+02   4.4339988e+02   4.8718104e+02   5.1208638e+02   6.2976060e+02
   4.1184965e+02   4.4961919e+02   5.5198066e+02   5.6563975e+02   6.5345776e+02
   4.5628679e+02   4.7842211e+02   5.4423295e+02   5.5410279e+02   6.3776189e+02
   4.6504351e+02   5.0335033e+02   6.0160140e+02   6.1517503e+02   6.5770301e+02
   4.6021017e+02   4.8599229e+02   5.7109876e+02   5.8408797e+02   7.7514213e+02
   4.6549682e+02   5.0613618e+02   6.2618256e+02   6.2773272e+02   6.2897867e+02
   4.6537531e+02   5.0534431e+02   5.9973560e+02   6.0220139e+02   6.3139574e+02
   4.3849722e+02   4.5858506e+02   5.0935901e+02   5.2358407e+02   6.3209696e+02
   4.5417732e+02   4.7526042e+02   5.4475903e+02   5.5517276e+02   6.3897581e+02
   4.3054890e+02   4.5434065e+02   5.5629206e+02   5.7069958e+02   6.6752523e+02
   4.4612975e+02   4.6581991e+02   5.2356903e+02   5.3495299e+02   6.3423248e+02
   4.5525207e+02   4.7647442e+02   5.2466574e+02   5.3476359e+02   6.3287939e+02
   4.1917207e+02   4.4729248e+02   4.9607109e+02   5.1585631e+02   6.3076173e+02
   4.6451180e+02   4.9871156e+02   5.1266817e+02   5.1751525e+02   6.2799092e+02
   4.4170575e+02   4.6215697e+02   5.5212967e+02   5.6498704e+02   6.4893494e+02
   4.2138735e+02   4.2432433e+02   4.6633801e+02   5.0630139e+02   6.2745410e+02
   4.6348153e+02   4.9535072e+02   5.2709730e+02   5.3237267e+02   6.2959698e+02
   4.4720182e+02   4.6491748e+02   5.0001385e+02   5.1688336e+02   6.3021378e+02
   4.3881816e+02   4.4832072e+02   4.7552130e+02   5.0810772e+02   6.2825029e+02
   4.6508535e+02   5.0357920e+02   5.5824351e+02   5.5991944e+02   6.2907903e+02
   4.1919354e+02   4.5024026e+02   5.3114556e+02   5.4306875e+02   6.3819238e+02
   4.3555701e+02   4.5745864e+02   5.5719051e+02   5.7162931e+02   6.7214072e+02
   4.6549522e+02   5.0612542e+02   6.1861505e+02   6.1899728e+02   6.2782251e+02
   4.0961461e+02   4.2984699e+02   4.7037467e+02   5.0714849e+02   6.2787754e+02
   4.2753651e+02   4.4520187e+02   4.8275527e+02   5.1041159e+02   6.2915647e+02
   4.4790273e+02   4.6755544e+02   5.2437982e+02   5.3554996e+02   6.3418275e+02
   4.6354356e+02   4.9616022e+02   5.8329911e+02   5.9475516e+02   6.8685734e+02
   3.8592290e+02   4.4884100e+02   5.1958601e+02   5.3235527e+02   6.3494784e+02
   4.6512839e+02   5.0383867e+02   5.6541542e+02   5.6714796e+02   6.2939784e+02
   4.2904586e+02   4.2973191e+02   4.6586556e+02   5.0620882e+02   6.2740645e+02
   4.6544168e+02   5.0577346e+02   6.2119973e+02   6.3853881e+02   6.5169597e+02
   4.5758233e+02   4.8061758e+02   5.4946340e+02   5.5933280e+02   6.3923578e+02
   3.9239371e+02   4.4923926e+02   5.4047731e+02   5.5270217e+02   6.4238424e+02
   4.5602927e+02   4.7056606e+02   4.8641968e+02   5.0995212e+02   6.2839903e+02
   4.5492454e+02   4.7609516e+02   5.2851725e+02   5.3846810e+02   6.3375587e+02
   4.3568320e+02   4.5753097e+02   5.5087781e+02   5.6385956e+02   6.4911159e+02
   4.5857757e+02   4.8247094e+02   5.5614969e+02   5.6657730e+02   6.4224830e+02
   4.2334788e+02   4.5068275e+02   5.1411771e+02   5.2773009e+02   6.3358149e+02
   4.6470382e+02   5.0150014e+02   5.7233861e+02   5.7623300e+02   6.3303674e+02
   4.4467996e+02   4.6470684e+02   5.3707229e+02   5.4819388e+02   6.3835905e+02
   4.0386487e+02   4.3691304e+02   4.7666029e+02   5.0867745e+02   6.2855774e+02
   4.6491645e+02   5.0181138e+02   5.1791518e+02   5.2070847e+02   6.2786829e+02
   4.5062130e+02   4.7060302e+02   5.3185324e+02   5.4239324e+02   6.3558742e+02
   4.6532189e+02   4.6747531e+02   4.6765692e+02   5.0614925e+02   6.2737471e+02
   4.3645518e+02   4.5805647e+02   5.4756374e+02   5.5998404e+02   6.4560435e+02
   4.0894936e+02   4.1193082e+02   4.6564595e+02   5.0617147e+02   6.2738775e+02
   4.1779171e+02   4.4996399e+02   5.2796743e+02   5.3999869e+02   6.3718038e+02
   4.5720747e+02   4.8000674e+02   5.6139095e+02   5.7362037e+02   6.5010412e+02
   4.4249523e+02   4.6283354e+02   5.5001215e+02   5.6243854e+02   6.4638836e+02
   4.6035833e+02   4.8551567e+02   5.1939764e+02   5.2822021e+02   6.3047148e+02
   4.3260604e+02   4.5466379e+02   5.1113250e+02   5.2515618e+02   6.3271205e+02
   4.6548796e+02   5.0607634e+02   5.4953183e+02   5.4957360e+02   6.2740484e+02
   4.3143252e+02   4.5482126e+02   5.4789017e+02   5.6055547e+02   6.4668644e+02
   4.6546111e+02   5.0587023e+02   5.2987946e+02   5.3004539e+02   6.2743150e+02
   4.2534380e+02   4.3575833e+02   4.7186495e+02   5.0744387e+02   6.2800688e+02
   4.3883214e+02   4.5535090e+02   4.8986263e+02   5.1262570e+02   6.2964301e+02
   4.1557711e+02   4.3768191e+02   4.7669730e+02   5.0867290e+02   6.2855014e+02
   4.6431028e+02   4.9925124e+02   5.3398010e+02   5.3758045e+02   6.2925240e+02
   4.6226429e+02   4.9104046e+02   5.2609855e+02   5.3288427e+02   6.3038624e+02
   4.1338896e+02   4.4967948e+02   5.4160379e+02   5.5389686e+02   6.4296737e+02
   4.2165884e+02   4.5090039e+02   5.4597666e+02   5.5859705e+02   6.4583222e+02
   4.5583286e+02   4.7073074e+02   4.8734934e+02   5.1027350e+02   6.2847059e+02
   4.5407923e+02   4.7261333e+02   5.0118424e+02   5.1668163e+02   6.2967753e+02
   4.3465962e+02   4.4038950e+02   4.7020307e+02   5.0701729e+02   6.2779816e+02
   4.6525618e+02   5.0395638e+02   5.1564452e+02   5.1719961e+02   6.2756203e+02
   4.6463270e+02   4.7642206e+02   4.7777010e+02   5.0641133e+02   6.2743674e+02
   4.5030556e+02   4.7042231e+02   5.5821640e+02   5.7155000e+02   6.5397756e+02
   4.2486235e+02   4.5179048e+02   5.4328096e+02   5.5561048e+02   6.4368892e+02
   4.4831686e+02   4.5540709e+02   4.7359550e+02   5.0741811e+02   6.2791450e+02
   4.1563446e+02   4.2186771e+02   4.6657603e+02   5.0635024e+02   6.2748053e+02
   4.5901424e+02   4.7685021e+02   4.9159857e+02   5.1100448e+02   6.2840487e+02
   4.6520035e+02   5.0419181e+02   5.3976816e+02   5.4087973e+02   6.2802501e+02
   4.4716279e+02   4.6711772e+02   5.5205409e+02   5.6441004e+02   6.4674882e+02
   4.1531109e+02   4.2009898e+02   4.6619550e+02   5.0627622e+02   6.2744196e+02
   4.5944597e+02   4.8425931e+02   5.6651515e+02   5.7869186e+02   6.5379764e+02
   4.4930323e+02   4.6590547e+02   4.9461460e+02   5.1394967e+02   6.2952629e+02
   4.6501548e+02   5.0318995e+02   5.9194148e+02   5.9740837e+02   6.3785864e+02
   4.4057662e+02   4.6120116e+02   5.4727034e+02   5.5943140e+02   6.4454705e+02
   4.5901338e+02   4.6009011e+02   4.6663639e+02   5.0622031e+02   6.2740479e+02
   4.6477678e+02   5.0188414e+02   5.6898163e+02   5.7235459e+02   6.3182238e+02
   4.6356596e+02   4.9625152e+02   5.8330311e+02   5.9466377e+02   6.7237291e+02
   4.4336097e+02   4.6239736e+02   5.0732953e+02   5.2184013e+02   6.3144243e+02
   4.2454854e+02   4.3675077e+02   4.7312202e+02   5.0773891e+02   6.2814067e+02
   4.3733971e+02   4.5871286e+02   5.5266325e+02   5.6590207e+02   6.5112858e+02
   4.1324708e+02   4.4891415e+02   5.1262427e+02   5.2660186e+02   6.3338240e+02
   4.2250920e+02   4.2756406e+02   4.6732204e+02   5.0649271e+02   6.2755117e+02
   4.3429099e+02   4.5638722e+02   5.2772096e+02   5.3946544e+02   6.3647501e+02
   4.6438620e+02   4.9990174e+02   5.8358691e+02   5.9100503e+02   6.4258223e+02
   4.6227605e+02   4.9164031e+02   5.5909015e+02   5.6703079e+02   6.3772221e+02
   4.3594380e+02   4.5738845e+02   5.2283311e+02   5.3485555e+02   6.3503848e+02
   4.6349845e+02   4.9523722e+02   5.2341103e+02   5.2892747e+02   6.2926787e+02
   4.1484055e+02   4.4964687e+02   5.2898241e+02   5.4098629e+02   6.3752964e+02
   4.6079669e+02   4.8552862e+02   5.1020948e+02   5.2044162e+02   6.2932309e+02
   4.6312900e+02   4.9260056e+02   5.1209127e+02   5.1974466e+02   6.2865224e+02
   4.6108079e+02   4.8818989e+02   5.6418464e+02   5.7436118e+02   6.4429858e+02
   4.6525042e+02   5.0456950e+02   6.0758538e+02   6.2059424e+02   6.5030912e+02
   4.6232829e+02   4.9181915e+02   5.7298941e+02   5.8365986e+02   6.5043857e+02
   4.6544217e+02   5.0577626e+02   6.1967059e+02   6.3142289e+02   6.4279280e+02
   4.6545958e+02   5.0584774e+02   5.2606711e+02   5.2625420e+02   6.2742460e+02
   4.1756427e+02   4.2455189e+02   4.6714498e+02   5.0646236e+02   6.2753722e+02
   4.5831563e+02   4.8170335e+02   5.3106593e+02   5.3998885e+02   6.3317885e+02
   4.4628715e+02   4.6609546e+02   5.2984256e+02   5.4085883e+02   6.3579720e+02
   4.5066108e+02   4.6758096e+02   4.9591444e+02   5.1440976e+02   6.2953581e+02
   4.2603674e+02   4.3134811e+02   4.6822229e+02   5.0666656e+02   6.2763678e+02
   4.4700271e+02   4.6697656e+02   5.6007349e+02   5.7437725e+02   6.8308438e+02
   4.6438162e+02   4.9987906e+02   5.8365900e+02   5.9112558e+02   6.4273529e+02
   4.6399196e+02   4.9803854e+02   5.5484975e+02   5.5942306e+02   6.3218503e+02
   4.3118864e+02   4.4988938e+02   4.8924298e+02   5.1264828e+02   6.2980207e+02
   4.6549641e+02   5.0613305e+02   6.2685299e+02   6.3277973e+02   6.3339996e+02
   4.5897963e+02   4.6176893e+02   4.6846937e+02   5.0636260e+02   6.2745937e+02
   4.3986024e+02   4.5925928e+02   5.0562562e+02   5.2088375e+02   6.3143178e+02
   3.8049273e+02   4.2807078e+02   4.6958156e+02   5.0697844e+02   6.2779715e+02
   4.3976744e+02   4.6056008e+02   5.4868466e+02   5.6108774e+02   6.4588982e+02
   4.5891912e+02   4.8316031e+02   5.6441896e+02   5.7643357e+02   6.5120737e+02
   4.6546696e+02   5.0593881e+02   6.2217642e+02   6.3276913e+02   6.4007754e+02
   4.3231553e+02   4.5042689e+02   4.8878823e+02   5.1244184e+02   6.2972720e+02
   4.6538376e+02   5.0538773e+02   5.5029310e+02   5.5076494e+02   6.2774341e+02
   4.6536845e+02   5.0529670e+02   5.5739042e+02   5.5794775e+02   6.2791101e+02
   4.5626577e+02   4.7845719e+02   5.6410279e+02   5.7741250e+02   6.6034141e+02
   4.2407868e+02   4.4953058e+02   5.0141194e+02   5.1871705e+02   6.3139563e+02
   4.5518883e+02   4.7678515e+02   5.6414966e+02   5.7787735e+02   6.7217238e+02
   4.5818561e+02   4.6175784e+02   4.6935708e+02   5.0646391e+02   6.2749853e+02
   4.6542536e+02   5.0566469e+02   5.5969715e+02   5.6002901e+02   6.2770369e+02
   4.6109792e+02   4.8710879e+02   5.1643217e+02   5.2523248e+02   6.2984457e+02
   4.6539249e+02   5.0545336e+02   5.6342136e+02   5.6393740e+02   6.2792337e+02
   4.4547320e+02   4.6553185e+02   5.5883676e+02   5.7297772e+02   6.6379257e+02
   4.6528772e+02   5.0479688e+02   6.0626309e+02   6.1565839e+02   6.4168059e+02
   4.6475057e+02   5.0102642e+02   5.2058137e+02   5.2365664e+02   6.2808502e+02
   4.4747669e+02   4.6652783e+02   5.1088342e+02   5.2413222e+02   6.3162771e+02
   4.6059444e+02   4.8691340e+02   5.5651840e+02   5.6572930e+02   6.3963169e+02
   4.6132512e+02   4.8862223e+02   5.3620210e+02   5.4347538e+02   6.3248998e+02
   4.4560335e+02   4.5189534e+02   4.7232480e+02   5.0725686e+02   6.2787153e+02
   4.6019181e+02   4.8373846e+02   5.0789418e+02   5.1910585e+02   6.2927891e+02
   4.4839877e+02   4.6825408e+02   5.3610295e+02   5.4688988e+02   6.3733214e+02
   4.5513820e+02   4.7468674e+02   5.0500512e+02   5.1886521e+02   6.2992754e+02
   4.6547566e+02   5.0599572e+02   6.2522416e+02   6.5390049e+02   7.0215875e+02
   4.4758233e+02   4.6754472e+02   5.6027635e+02   5.7456139e+02   6.8319482e+02
   4.6010562e+02   4.8573714e+02   5.6051774e+02   5.7087149e+02   6.4331208e+02
   4.2515714e+02   4.5193449e+02   5.5632600e+02   5.7089428e+02   6.8753286e+02
   4.1184642e+02   4.3066772e+02   4.7077840e+02   5.0723600e+02   6.2791898e+02
   4.6424963e+02   4.9877399e+02   5.2811058e+02   5.3198123e+02   6.2894415e+02
   4.6549135e+02   5.0609901e+02   6.1240795e+02   6.1287348e+02   6.2792460e+02
   4.4842387e+02   4.6837546e+02   5.5065818e+02   5.6262983e+02   6.4493691e+02
   4.6538854e+02   5.0542966e+02   6.1742266e+02   6.3506119e+02   6.5982043e+02
   4.3727603e+02   4.5867326e+02   5.5637241e+02   5.7048698e+02   6.6050666e+02
   4.2043046e+02   4.2058222e+02   4.6553109e+02   5.0614941e+02   6.2737580e+02
   4.3008087e+02   4.5358613e+02   5.1802959e+02   5.3082688e+02   6.3422480e+02
   4.6512098e+02   5.0379662e+02   5.8140710e+02   5.8408673e+02   6.3162044e+02
   4.3188996e+02   4.5511005e+02   5.5415671e+02   5.6796254e+02   6.5573078e+02
   4.6480001e+02   5.0172719e+02   5.3148738e+02   5.3392401e+02   6.2844891e+02
   4.3803617e+02   4.5038699e+02   4.7973916e+02   5.0922497e+02   6.2866238e+02
   4.6549200e+02   5.0610348e+02   6.2681382e+02   6.6563426e+02   7.1622455e+02
   4.5057297e+02   4.6982702e+02   5.1203160e+02   5.2469682e+02   6.3145954e+02
   4.6542603e+02   5.0566312e+02   5.4975827e+02   5.5005796e+02   6.2760315e+02
   4.3978127e+02   4.6036655e+02   5.2783030e+02   5.3933948e+02   6.3603863e+02
   4.4594185e+02   4.6558778e+02   5.2142998e+02   5.3302100e+02   6.3377417e+02
   4.0918463e+02   4.4696861e+02   4.9911233e+02   5.1748458e+02   6.3118689e+02
   4.4592681e+02   4.6595379e+02   5.5959522e+02   5.7389351e+02   6.7497560e+02
   4.3284371e+02   4.5517146e+02   5.1722384e+02   5.3007537e+02   6.3392110e+02
   4.5180403e+02   4.7202461e+02   5.3257104e+02   5.4294903e+02   6.3552175e+02
   4.2489918e+02   4.5159532e+02   5.2671073e+02   5.3873537e+02   6.3665184e+02
   4.3021686e+02   4.4580302e+02   4.8122213e+02   5.0986887e+02   6.2895387e+02
   4.3083078e+02   4.5426968e+02   5.2799063e+02   5.3982996e+02   6.3677736e+02
   4.3687707e+02   4.5822440e+02   5.3185338e+02   5.4338171e+02   6.3753879e+02
   4.1278290e+02   4.4969227e+02   5.5590646e+02   5.7048643e+02   6.8538067e+02
   4.5168564e+02   4.5913549e+02   4.7424897e+02   5.0740457e+02   6.2787522e+02
   4.6512602e+02   5.0382669e+02   5.8363909e+02   5.8646928e+02   6.3208089e+02
   4.6547578e+02   5.0599602e+02   6.1544561e+02   6.1767966e+02   6.3006508e+02
   4.3887141e+02   4.5965180e+02   5.2752277e+02   5.3908986e+02   6.3603986e+02
   4.6138303e+02   4.8809189e+02   5.1918387e+02   5.2737310e+02   6.3003319e+02
   4.1716291e+02   4.4905415e+02   5.0955037e+02   5.2421529e+02   6.3277151e+02
   4.6178271e+02   4.8568731e+02   5.0134433e+02   5.1396560e+02   6.2845396e+02
   4.4896809e+02   4.6246703e+02   4.8483344e+02   5.1023078e+02   6.2873231e+02
   4.0601273e+02   4.4928619e+02   5.3532557e+02   5.4729744e+02   6.3990111e+02
   4.5260508e+02   4.7317492e+02   5.4691939e+02   5.5781623e+02   6.4074303e+02
   4.6546478e+02   5.0592338e+02   5.9796104e+02   5.9854003e+02   6.2829647e+02
   4.5267183e+02   4.6183262e+02   4.7679201e+02   5.0783325e+02   6.2799593e+02
   4.3453110e+02   4.5631393e+02   5.1874752e+02   5.3129626e+02   6.3416122e+02
   4.6545332e+02   5.0584752e+02   5.5759959e+02   5.5779650e+02   6.2756121e+02
   4.6524592e+02   5.0442827e+02   5.3405906e+02   5.3505892e+02   6.2782839e+02
   4.6218365e+02   4.9001643e+02   5.1530728e+02   5.2341234e+02   6.2930182e+02
   4.2289107e+02   4.4972208e+02   5.0515791e+02   5.2108656e+02   6.3196571e+02
   4.6547391e+02   5.0598350e+02   5.5913800e+02   5.5924779e+02   6.2748069e+02
   3.8094700e+02   4.4929623e+02   5.5430260e+02   5.6847934e+02   6.5996068e+02
   4.6410055e+02   4.9855767e+02   5.7784276e+02   5.8508853e+02   6.4069982e+02
   4.5206684e+02   4.6349712e+02   4.8060529e+02   5.0875747e+02   6.2826498e+02
   4.4203991e+02   4.6222952e+02   5.2796706e+02   5.3934788e+02   6.3583548e+02
   4.6544787e+02   5.0581292e+02   5.8076910e+02   5.8114161e+02   6.2791701e+02
   4.3348126e+02   4.5471328e+02   5.0596475e+02   5.2138576e+02   6.3180438e+02
   4.5187608e+02   4.5217020e+02   4.6580600e+02   5.0617740e+02   6.2738873e+02
   3.8677821e+02   4.4930223e+02   5.5609112e+02   5.7074364e+02   7.1570711e+02
   4.5111429e+02   4.5906256e+02   4.7495474e+02   5.0756239e+02   6.2793488e+02
   4.4124472e+02   4.5878491e+02   4.9573425e+02   5.1507930e+02   6.3014120e+02
   4.6432744e+02   4.9897647e+02   5.2401973e+02   5.2796404e+02   6.2862274e+02
   4.6549652e+02   5.0613427e+02   6.2724223e+02   6.6354500e+02   6.6537906e+02
   4.5208296e+02   4.7255223e+02   5.6208251e+02   5.7609791e+02   6.7263187e+02
   4.5114576e+02   4.7122817e+02   5.3256705e+02   5.4303604e+02   6.3567233e+02
   4.5717650e+02   4.7969503e+02   5.3103967e+02   5.4034031e+02   6.3360924e+02
   4.5012855e+02   4.6989370e+02   5.2446720e+02   5.3539928e+02   6.3386173e+02
   4.2260229e+02   4.2611892e+02   4.6667004e+02   5.0636454e+02   6.2748639e+02
   4.4552631e+02   4.4901966e+02   4.6901009e+02   5.0667647e+02   6.2762491e+02
   4.2464688e+02   4.5139730e+02   5.2188594e+02   5.3428840e+02   6.3533352e+02
   4.4775767e+02   4.6714083e+02   5.1617890e+02   5.2838002e+02   6.3251259e+02
   4.5151398e+02   4.7182943e+02   5.5159000e+02   5.6327180e+02   6.4429337e+02
   4.5590799e+02   4.7752014e+02   5.2622199e+02   5.3606038e+02   6.3301542e+02
   4.5565343e+02   4.7716938e+02   5.2781946e+02   5.3763556e+02   6.3340985e+02
   3.9130089e+02   4.4930269e+02   5.5430770e+02   5.6848515e+02   6.5997521e+02
   4.0196149e+02   4.0200635e+02   4.6549831e+02   5.0614312e+02   6.2737284e+02
   4.0027887e+02   4.1655082e+02   4.6622326e+02   5.0628325e+02   6.2744678e+02
   4.3596598e+02   4.5773909e+02   5.5710615e+02   5.7149991e+02   6.6876399e+02
   4.2512508e+02   4.5170239e+02   5.2832827e+02   5.4027108e+02   6.3713243e+02
   4.6543305e+02   5.0571698e+02   6.2035010e+02   6.3710289e+02   6.5151754e+02
   4.6546316e+02   5.0591353e+02   6.2330213e+02   6.4131579e+02   6.5019361e+02
   4.6549035e+02   5.0609297e+02   6.2648235e+02   6.4956239e+02   6.5226057e+02
   4.2739718e+02   4.5252425e+02   5.2632584e+02   5.3833220e+02   6.3645411e+02
   4.4626055e+02   4.6625110e+02   5.5128565e+02   5.6359872e+02   6.4634516e+02
   4.3418740e+02   4.5473656e+02   5.0262907e+02   5.1920767e+02   6.3129029e+02
   4.6549542e+02   5.0611648e+02   5.1570934e+02   5.1572911e+02   6.2737446e+02
   4.2583497e+02   4.5184110e+02   5.2331587e+02   5.3557421e+02   6.3567554e+02
   4.4285045e+02   4.6296824e+02   5.2965585e+02   5.4092161e+02   6.3621521e+02
   4.2278821e+02   4.5117619e+02   5.4360080e+02   5.5598553e+02   6.4400264e+02
   4.4838053e+02   4.6834906e+02   5.5966783e+02   5.7367869e+02   6.6256721e+02
   4.6547369e+02   5.0598250e+02   5.7912065e+02   5.7928953e+02   6.2761611e+02
   4.4739364e+02   4.4741277e+02   4.6551681e+02   5.0614539e+02   6.2737401e+02
   4.3722793e+02   4.5858722e+02   5.4238575e+02   5.5427534e+02   6.4197965e+02
   4.5673291e+02   4.7847539e+02   5.1740001e+02   5.2796403e+02   6.3125709e+02
   4.5980771e+02   4.8461481e+02   5.2711862e+02   5.3554256e+02   6.3182834e+02
   4.1282091e+02   4.4942106e+02   5.2624092e+02   5.3838543e+02   6.3670522e+02
   3.8775709e+02   4.1548374e+02   4.6613550e+02   5.0626581e+02   6.2743777e+02
   4.5761148e+02   4.8069548e+02   5.5676224e+02   5.6775839e+02   6.4390025e+02
   4.6532485e+02   5.0479693e+02   5.2243107e+02   5.2329215e+02   6.2756527e+02
   3.8035637e+02   4.4360494e+02   4.8785796e+02   5.1234097e+02   6.2984006e+02
   4.5676721e+02   4.7924249e+02   5.5083318e+02   5.6114362e+02   6.4058577e+02
   4.6549078e+02   5.0609609e+02   6.2502967e+02   6.3053511e+02   6.3329339e+02
   4.3469090e+02   4.5686668e+02   5.5146510e+02   5.6460029e+02   6.5011033e+02
   4.4587165e+02   4.6576067e+02   5.3348105e+02   5.4448780e+02   6.3694007e+02
   4.4202216e+02   4.6221793e+02   5.2817197e+02   5.3954553e+02   6.3589437e+02
   4.1721988e+02   4.4958173e+02   5.1737403e+02   5.3045680e+02   6.3437225e+02
   4.3869678e+02   4.4525775e+02   4.7178889e+02   5.0728954e+02   6.2791362e+02
   4.4396490e+02   4.5100419e+02   4.7308863e+02   5.0744815e+02   6.2795776e+02
   4.4642191e+02   4.6581194e+02   5.1546501e+02   5.2790798e+02   6.3252925e+02
   4.6272848e+02   4.9312143e+02   5.5963764e+02   5.6703098e+02   6.3686005e+02
   4.3467442e+02   4.5686838e+02   5.5756143e+02   5.7214754e+02   7.1991344e+02
   4.0786711e+02   4.1324049e+02   4.6577543e+02   5.0619599e+02   6.2740088e+02
   4.6539040e+02   5.0538424e+02   5.3359844e+02   5.3404921e+02   6.2756846e+02
   4.3374520e+02   4.5515751e+02   5.0850053e+02   5.2315102e+02   6.3220079e+02
   4.6543672e+02   5.0574045e+02   6.1743201e+02   6.2613316e+02   6.3879814e+02
   4.6475297e+02   5.0152443e+02   5.3396269e+02   5.3650028e+02   6.2862300e+02
   3.9778149e+02   4.4837785e+02   5.1097756e+02   5.2532683e+02   6.3308490e+02
   4.6065842e+02   4.8707511e+02   5.5662478e+02   5.6580264e+02   6.3958804e+02
   4.2895215e+02   4.5346873e+02   5.4582502e+02   5.5830039e+02   6.4520949e+02
   4.1565528e+02   4.4818720e+02   5.0367404e+02   5.2018514e+02   6.3180696e+02
   4.3549097e+02   4.5720384e+02   5.2873737e+02   5.4039692e+02   6.3668619e+02
   4.1295090e+02   4.4451281e+02   4.8911816e+02   5.1280930e+02   6.2996950e+02
   4.6429793e+02   4.9947562e+02   5.9001743e+02   6.0156139e+02   6.8251837e+02
   4.0196960e+02   4.1140786e+02   4.6575759e+02   5.0619294e+02   6.2739927e+02
   4.2985029e+02   4.4888502e+02   4.8854135e+02   5.1241095e+02   6.2975363e+02
   4.6467882e+02   5.0136910e+02   5.8810233e+02   5.9520224e+02   6.4218533e+02
   4.6511253e+02   5.0339551e+02   5.2440590e+02   5.2608172e+02   6.2783277e+02
   4.3238925e+02   4.5504207e+02   5.2164093e+02   5.3389598e+02   6.3496188e+02
   4.4079469e+02   4.6132258e+02   5.3847552e+02   5.4990686e+02   6.3954522e+02
   4.6267108e+02   4.9290605e+02   5.5397629e+02   5.6070062e+02   6.3493861e+02
   4.6543376e+02   5.0572157e+02   6.1167127e+02   6.1613865e+02   6.3307731e+02
   4.5145261e+02   4.7146299e+02   5.2585647e+02   5.3652224e+02   6.3393705e+02
   4.5489592e+02   4.7634371e+02   5.5860487e+02   5.7101592e+02   6.4933990e+02
   4.2121227e+02   4.5072447e+02   5.3674025e+02   5.4868222e+02   6.4034981e+02
   4.3170326e+02   4.5500183e+02   5.5554168e+02   5.6969797e+02   6.6058028e+02
   4.0788732e+02   4.4931061e+02   5.3351548e+02   5.4548323e+02   6.3916123e+02
   4.5453632e+02   4.7577385e+02   5.4564573e+02   5.5605193e+02   6.3922227e+02
   4.5911573e+02   4.8356292e+02   5.6768423e+02   5.8046349e+02   6.6030934e+02
   4.5831819e+02   4.8074226e+02   5.1234111e+02   5.2328296e+02   6.3019189e+02
   4.5801213e+02   4.8137263e+02   5.4758080e+02   5.5712560e+02   6.3806211e+02
   4.6506219e+02   5.0345744e+02   6.0286231e+02   6.1791487e+02   6.8612664e+02
   4.6544454e+02   5.0573431e+02   5.2623916e+02   5.2649636e+02   6.2744521e+02
   4.0512276e+02   4.4899552e+02   5.2165498e+02   5.3418039e+02   6.3546301e+02
   4.6505728e+02   5.0342689e+02   5.9578039e+02   6.0249594e+02   6.4023126e+02
   4.6019309e+02   4.8513121e+02   5.1939497e+02   5.2830996e+02   6.3053297e+02
   4.5021067e+02   4.6989470e+02   5.2125782e+02   5.3246244e+02   6.3316573e+02
   4.6356598e+02   4.9513024e+02   5.1825900e+02   5.2418993e+02   6.2883249e+02
   4.2053363e+02   4.2115133e+02   4.6563879e+02   5.0616946e+02   6.2738627e+02
   4.4307925e+02   4.6315632e+02   5.2880696e+02   5.4009026e+02   6.3594473e+02
   4.4447140e+02   4.4609209e+02   4.6704070e+02   5.0637126e+02   6.2748421e+02
   4.1863850e+02   4.2329795e+02   4.6657987e+02   5.0634972e+02   6.2747934e+02
   4.3840068e+02   4.5055043e+02   4.7952272e+02   5.0915152e+02   6.2863311e+02
   4.6476394e+02   4.7219322e+02   4.7311625e+02   5.0625302e+02   6.2740417e+02
   4.5404304e+02   4.7512736e+02   5.5929078e+02   5.7211289e+02   6.5163146e+02
   4.3339976e+02   4.4016664e+02   4.7098760e+02   5.0718964e+02   6.2787937e+02
   4.2651750e+02   4.5180612e+02   5.1521898e+02   5.2857773e+02   6.3374012e+02
   4.6137140e+02   4.8791238e+02   5.1733025e+02   5.2579458e+02   6.2983430e+02
   4.5975208e+02   4.8411504e+02   5.1888388e+02   5.2809836e+02   6.3062206e+02
   4.6510747e+02   4.9805030e+02   5.0163359e+02   5.0872773e+02   6.2751721e+02
   4.6293471e+02   4.9383374e+02   5.5865842e+02   5.6560208e+02   6.3593670e+02
   4.6377741e+02   4.9691236e+02   5.3772794e+02   5.4226153e+02   6.3027535e+02
   4.6544394e+02   5.0578796e+02   6.2014768e+02   6.3271288e+02   6.4382625e+02
   4.6533032e+02   5.0506038e+02   6.0046194e+02   6.0415816e+02   6.3336088e+02
   4.3767947e+02   4.5843358e+02   5.1658580e+02   5.2936311e+02   6.3350322e+02
   3.8614320e+02   4.4922438e+02   5.3949645e+02   5.5164976e+02   6.4186281e+02
   4.1482879e+02   4.4986074e+02   5.5453014e+02   5.6873217e+02   6.6052311e+02
   4.2448394e+02   4.5145206e+02   5.2625875e+02   5.3831707e+02   6.3653258e+02
   4.6465257e+02   5.0123142e+02   5.9458254e+02   6.0686100e+02   6.7006603e+02
   4.2399888e+02   4.5156305e+02   5.5469303e+02   5.6884092e+02   6.5984258e+02
   4.6355217e+02   4.9575032e+02   5.2995698e+02   5.3501672e+02   6.2979053e+02
   4.4813670e+02   4.6779946e+02   5.2477642e+02   5.3589489e+02   6.3424015e+02
   4.3583004e+02   4.5731424e+02   5.2300436e+02   5.3501659e+02   6.3508998e+02
   4.6549400e+02   5.0611760e+02   6.2699062e+02   6.6497948e+02   6.7839270e+02
   4.4787420e+02   4.5817403e+02   4.7845857e+02   5.0848260e+02   6.2827860e+02
   4.6529485e+02   5.0484046e+02   6.0553149e+02   6.1388986e+02   6.3985296e+02
   4.5030574e+02   4.7005531e+02   5.2308906e+02   5.3410586e+02   6.3353356e+02
   4.3718316e+02   4.5845095e+02   5.3209511e+02   5.4361055e+02   6.3758926e+02
   4.6045402e+02   4.8658335e+02   5.6891640e+02   5.8091050e+02   6.5476606e+02
   4.6216929e+02   4.9089560e+02   5.2993024e+02   5.3664096e+02   6.3092460e+02
   4.6547563e+02   5.0599494e+02   6.0224418e+02   6.0279354e+02   6.2819432e+02
   4.0149560e+02   4.4921166e+02   5.3457790e+02   5.4654882e+02   6.3959738e+02
   4.1805059e+02   4.5021938e+02   5.4934541e+02   5.6248873e+02   6.4936842e+02
   4.6521828e+02   5.0434752e+02   5.4924397e+02   5.5033466e+02   6.2822566e+02
   4.6506625e+02   5.0346561e+02   5.5604817e+02   5.5773673e+02   6.2901464e+02
   4.6110132e+02   4.8765090e+02   5.2470814e+02   5.3253490e+02   6.3086068e+02
   4.4195126e+02   4.6237772e+02   5.5734118e+02   5.7140141e+02   6.6040599e+02
   4.5339319e+02   4.5872316e+02   4.7146308e+02   5.0687836e+02   6.2767525e+02
   5.7635600e+02   5.6214393e+02   4.7159327e+02   4.5148472e+02   4.0895775e+02
   6.2109557e+02   6.2088527e+02   5.7042263e+02   5.5585501e+02   4.4929926e+02
   5.7089209e+02   5.5621344e+02   4.5531889e+02   4.5499431e+02   4.4896219e+02
   6.8166044e+02   6.3038580e+02   5.1529016e+02   4.9482602e+02   4.4582008e+02
   5.7104507e+02   5.5637378e+02   4.5047219e+02   4.2486261e+02   4.2061904e+02
   5.7087425e+02   5.5619438e+02   4.4934101e+02   4.0362102e+02   3.9821412e+02
   6.0217962e+02   6.0215333e+02   5.7080064e+02   5.5614164e+02   4.4929976e+02
   6.4020219e+02   6.2328002e+02   5.2001416e+02   5.0382801e+02   4.4756895e+02
   5.7443445e+02   5.7261480e+02   5.6844364e+02   5.5563007e+02   4.4929908e+02
   5.9366428e+02   5.8504118e+02   5.2529928e+02   5.1574891e+02   4.4880275e+02
   5.7816080e+02   5.6434320e+02   4.7872942e+02   4.6102572e+02   4.2993010e+02
   5.7661885e+02   5.6509871e+02   5.3314195e+02   5.2937131e+02   4.4921430e+02
   5.7679615e+02   5.6971032e+02   5.5731171e+02   5.4969695e+02   4.4928870e+02
   6.0004269e+02   5.9009894e+02   5.1106308e+02   4.9463633e+02   4.4618633e+02
   5.7291333e+02   5.5835554e+02   4.6021183e+02   4.4021467e+02   4.1668091e+02
   5.7563039e+02   5.6340550e+02   5.2932154e+02   5.2619408e+02   4.4920815e+02
   5.8830408e+02   5.8031654e+02   5.3773951e+02   5.2977449e+02   4.4914442e+02
   5.7099392e+02   5.5632041e+02   4.5023669e+02   4.2918760e+02   4.2722410e+02
   5.7932750e+02   5.6566348e+02   4.7973823e+02   4.5939927e+02   4.2455239e+02
   6.2169706e+02   6.1834164e+02   5.6259390e+02   5.4961261e+02   4.4928289e+02
   5.8625663e+02   5.7359724e+02   4.8870119e+02   4.6130350e+02   4.0061222e+02
   6.6725203e+02   6.2991094e+02   5.1466512e+02   4.9351450e+02   4.4547342e+02
   5.8394724e+02   5.7437994e+02   5.3103259e+02   5.2443807e+02   4.4909833e+02
   5.7136591e+02   5.5671050e+02   4.5228450e+02   4.2651873e+02   4.0766872e+02
   6.3477034e+02   6.1947942e+02   5.1824693e+02   5.0124615e+02   4.4717807e+02
   6.0578599e+02   5.9433033e+02   5.0536181e+02   4.7944852e+02   4.3974151e+02
   5.7116387e+02   5.5649887e+02   4.5475569e+02   4.4990663e+02   4.4410404e+02
   6.2168165e+02   6.0601595e+02   5.0454197e+02   4.6759330e+02   4.2417297e+02
   5.7179545e+02   5.5770100e+02   5.3090466e+02   5.3016602e+02   4.4928300e+02
   5.7088815e+02   5.5620941e+02   4.5827746e+02   4.5811541e+02   4.4912899e+02
   6.2012900e+02   6.0493463e+02   5.0510854e+02   4.7074752e+02   4.3061292e+02
   7.7235701e+02   6.3016133e+02   5.1344108e+02   4.9064827e+02   4.4460208e+02
   6.3554376e+02   6.2036210e+02   5.2034370e+02   5.0452158e+02   4.4767201e+02
   6.4060341e+02   6.2048125e+02   5.0745063e+02   4.7372932e+02   4.3402065e+02
   5.7349729e+02   5.5898569e+02   4.6305981e+02   4.4470640e+02   4.2235373e+02
   6.5516406e+02   6.5376389e+02   5.7016079e+02   5.5563847e+02   4.4929899e+02
   6.0651939e+02   5.9532932e+02   5.0845273e+02   4.8669367e+02   4.4357714e+02
   6.6283371e+02   6.3885099e+02   5.4787361e+02   5.3590529e+02   4.4918564e+02
   5.7496496e+02   5.6060211e+02   4.6884977e+02   4.5170785e+02   4.2571424e+02
   5.7376871e+02   5.5927803e+02   4.6377673e+02   4.4458428e+02   4.1825408e+02
   5.7216671e+02   5.5760079e+02   4.6967773e+02   4.6568460e+02   4.4528104e+02
   6.3211939e+02   6.1507717e+02   5.0712219e+02   4.7408655e+02   4.3449926e+02
   5.7247635e+02   5.5789052e+02   4.5940022e+02   4.4326828e+02   4.2893396e+02
   5.7834499e+02   5.6494586e+02   4.8663566e+02   4.7430367e+02   4.4150247e+02
   6.1592367e+02   6.0129910e+02   5.0347620e+02   4.6684033e+02   4.2222168e+02
   5.7639183e+02   5.6268173e+02   4.8626382e+02   4.7739477e+02   4.4412820e+02
   5.7097200e+02   5.5635329e+02   5.2737638e+02   5.2729484e+02   4.4929755e+02
   7.2290262e+02   6.3712307e+02   5.3976125e+02   5.2768188e+02   4.4905503e+02
   5.7156430e+02   5.5781069e+02   5.4558299e+02   5.4458959e+02   4.4929548e+02
   5.7089568e+02   5.5622602e+02   5.1052318e+02   5.1050122e+02   4.4929740e+02
   5.8092174e+02   5.7053409e+02   5.2949789e+02   5.2396291e+02   4.4912043e+02
   5.7100877e+02   5.5637101e+02   5.0305219e+02   5.0292487e+02   4.4927688e+02
   5.7087947e+02   5.5620002e+02   4.4937545e+02   4.0951570e+02   4.0707779e+02
   5.9968756e+02   5.8855964e+02   5.0123431e+02   4.7260166e+02   4.3422403e+02
   6.6008545e+02   6.4220332e+02   5.5601657e+02   5.4356564e+02   4.4925345e+02
   5.7096458e+02   5.5628867e+02   4.4988825e+02   4.1508636e+02   3.8253136e+02
   5.7121415e+02   5.5655135e+02   4.5148133e+02   4.2619418e+02   4.1744543e+02
   5.9307319e+02   5.8215085e+02   5.0104517e+02   4.7900210e+02   4.4033535e+02
   5.9893331e+02   5.9263602e+02   5.4439723e+02   5.3441113e+02   4.4918025e+02
   5.7087105e+02   5.5619135e+02   4.5910347e+02   4.5907733e+02   4.4927234e+02
   5.7086767e+02   5.5618788e+02   4.4930775e+02   4.4521378e+02   4.4520535e+02
   5.7087706e+02   5.5619753e+02   4.4935419e+02   4.0296439e+02   3.8603750e+02
   5.9530278e+02   5.8659938e+02   5.2340783e+02   5.1325178e+02   4.4866657e+02
   5.8599434e+02   5.7783128e+02   5.3977595e+02   5.3226207e+02   4.4918031e+02
   5.7656084e+02   5.6683217e+02   5.4769066e+02   5.4254275e+02   4.4927202e+02
   5.7501184e+02   5.6087897e+02   4.7899741e+02   4.7015050e+02   4.4217704e+02
   5.7202243e+02   5.5740612e+02   4.5610658e+02   4.3515189e+02   4.1925671e+02
   5.7740646e+02   5.6416272e+02   4.9349531e+02   4.8509419e+02   4.4610708e+02
   5.9536508e+02   5.8941761e+02   5.4694633e+02   5.3721254e+02   4.4921165e+02
   5.8732016e+02   5.8716875e+02   5.7052336e+02   5.5599884e+02   4.4929953e+02
   6.1987319e+02   6.1612866e+02   5.6134175e+02   5.4859005e+02   4.4927916e+02
   5.7364655e+02   5.6617281e+02   5.6007970e+02   5.5293993e+02   4.4929589e+02
   6.1883621e+02   6.1875839e+02   5.7069734e+02   5.5606110e+02   4.4929972e+02
   6.1465474e+02   6.0504129e+02   5.3487087e+02   5.2356990e+02   4.4897920e+02
   5.9138769e+02   5.8163078e+02   5.1522508e+02   5.0449390e+02   4.4799830e+02
   5.7807486e+02   5.6680531e+02   5.2950759e+02   5.2516233e+02   4.4916669e+02
   6.8466222e+02   6.3212204e+02   5.2246332e+02   5.0708230e+02   4.4797198e+02
   5.7803966e+02   5.6421592e+02   4.7884792e+02   4.6166805e+02   4.3096969e+02
   5.7338304e+02   5.6318945e+02   5.5419482e+02   5.4961902e+02   4.4929279e+02
   5.7676731e+02   5.6355719e+02   4.9780548e+02   4.9131808e+02   4.4746969e+02
   5.7092820e+02   5.5625125e+02   4.4971355e+02   4.2419323e+02   4.2280547e+02
   5.8847448e+02   5.8062541e+02   5.3860007e+02   5.3055685e+02   4.4915323e+02
   6.1008479e+02   5.9680001e+02   5.0184869e+02   4.6479804e+02   3.9931537e+02
   5.7088048e+02   5.5620127e+02   4.4939333e+02   4.2462280e+02   4.2433827e+02
   6.0953963e+02   5.9680605e+02   5.0366462e+02   4.7200360e+02   4.3278580e+02
   6.0847353e+02   5.9560157e+02   5.0163932e+02   4.6544267e+02   4.1638717e+02
   5.7089887e+02   5.5622059e+02   4.5045708e+02   4.4781133e+02   4.4661505e+02
   5.7587002e+02   5.6891673e+02   5.5868593e+02   5.5098517e+02   4.4929169e+02
   6.1591998e+02   6.1588661e+02   5.7079613e+02   5.5613499e+02   4.4929975e+02
   5.7502497e+02   5.6281174e+02   5.3337773e+02   5.3043794e+02   4.4923741e+02
   5.8561387e+02   5.7335291e+02   4.9302405e+02   4.7236490e+02   4.3676785e+02
   5.7105875e+02   5.5638845e+02   4.5284290e+02   4.4775998e+02   4.4392715e+02
   5.7095398e+02   5.5645607e+02   5.4883831e+02   5.4864767e+02   4.4929948e+02
   5.7260884e+02   5.5814592e+02   4.7642206e+02   4.7254468e+02   4.4627550e+02
   6.6662060e+02   6.3536820e+02   5.3639883e+02   5.2409659e+02   4.4897423e+02
   6.4093339e+02   6.1991429e+02   5.0560161e+02   4.6543528e+02   3.9755054e+02
   5.7167877e+02   5.5713319e+02   4.8248796e+02   4.8113770e+02   4.4853610e+02
   5.7094123e+02   5.5626971e+02   4.7302612e+02   4.7284777e+02   4.4915352e+02
   5.7400374e+02   5.6146133e+02   5.3622336e+02   5.3372826e+02   4.4926044e+02
   6.4593143e+02   6.3053737e+02   5.3905376e+02   5.2705628e+02   4.4904351e+02
   5.8759747e+02   5.7880944e+02   5.3181738e+02   5.2415393e+02   4.4906766e+02
   5.9105336e+02   5.8318622e+02   5.3507117e+02   5.2659168e+02   4.4908971e+02
   5.7092160e+02   5.5624641e+02   4.6827763e+02   4.6810892e+02   4.4913549e+02
   5.7488005e+02   5.6050043e+02   4.6800292e+02   4.4979253e+02   4.2205504e+02
   6.4135618e+02   6.2013595e+02   5.0561612e+02   4.6541748e+02   3.8059066e+02
   5.7373190e+02   5.6079669e+02   5.3245843e+02   5.3033310e+02   4.4925337e+02
   6.2619654e+02   6.1992735e+02   5.5437442e+02   5.4231522e+02   4.4924581e+02
   5.7313383e+02   5.5863466e+02   4.6874844e+02   4.6069850e+02   4.4055442e+02
   6.2144510e+02   6.2140982e+02   5.7079435e+02   5.5613283e+02   4.4929989e+02
   5.7263070e+02   5.5901441e+02   5.3081565e+02   5.2946960e+02   4.4926777e+02
   5.9025263e+02   5.8267920e+02   5.3841351e+02   5.2999847e+02   4.4914093e+02
   5.7159309e+02   5.5781030e+02   5.4461243e+02   5.4363923e+02   4.4929498e+02
   5.7668575e+02   5.6706265e+02   5.4794099e+02   5.4268885e+02   4.4927204e+02
   5.7086925e+02   5.5618950e+02   4.4931415e+02   4.2492042e+02   4.2487901e+02
   5.7099823e+02   5.5632502e+02   4.5032232e+02   4.3136128e+02   4.2955531e+02
   5.7189687e+02   5.5791341e+02   5.3294944e+02   5.3210059e+02   4.4928348e+02
   5.8599972e+02   5.7341342e+02   4.8953305e+02   4.6402171e+02   4.2473218e+02
   5.7803011e+02   5.6441543e+02   4.8313679e+02   4.6951433e+02   4.3861896e+02
   5.8072928e+02   5.6730790e+02   4.8236078e+02   4.6108223e+02   4.2520793e+02
   5.7985098e+02   5.6629799e+02   4.8104225e+02   4.6072376e+02   4.2621689e+02
   5.7090591e+02   5.5622754e+02   4.4953282e+02   4.1039992e+02   3.9589454e+02
   6.6708670e+02   6.2872064e+02   5.1062736e+02   4.8311868e+02   4.4141187e+02
   6.2054900e+02   6.1876850e+02   5.6673512e+02   5.5300162e+02   4.4929311e+02
   5.7127722e+02   5.5661859e+02   4.5393442e+02   4.4500016e+02   4.3965814e+02
   5.7104983e+02   5.6168559e+02   5.6115547e+02   5.5584425e+02   4.4929958e+02
   5.7112218e+02   5.5645513e+02   4.5106173e+02   4.2904685e+02   4.2486061e+02
   5.7474796e+02   5.6034477e+02   4.6678832e+02   4.4681823e+02   3.9361490e+02
   5.8257040e+02   5.7336559e+02   5.3708807e+02   5.3071836e+02   4.4917927e+02
   5.8196480e+02   5.6911949e+02   4.8952703e+02   4.7222161e+02   4.3811222e+02
   6.3975008e+02   6.1928309e+02   5.0554815e+02   4.6542691e+02   3.9755784e+02
   6.1284681e+02   6.0234864e+02   5.2660365e+02   5.1437605e+02   4.4864564e+02
   6.5955754e+02   6.3306642e+02   5.3091049e+02   5.1791832e+02   4.4877652e+02
   6.3128753e+02   6.2723360e+02   5.6243445e+02   5.4938460e+02   4.4928214e+02
   5.7363393e+02   5.5913429e+02   4.6375171e+02   4.4584988e+02   4.2360109e+02
   5.7132441e+02   5.5666889e+02   4.5281332e+02   4.3657670e+02   4.3123839e+02
   5.7182970e+02   5.5720141e+02   4.5503631e+02   4.3320722e+02   4.1793833e+02
   6.1890670e+02   6.0352710e+02   5.0361579e+02   4.6530568e+02   4.0978001e+02
   5.7124058e+02   5.5665840e+02   4.9734640e+02   4.9693708e+02   4.4920138e+02
   6.2201094e+02   6.1225823e+02   5.3687425e+02   5.2529148e+02   4.4901284e+02
   5.7130797e+02   5.5671831e+02   4.8862393e+02   4.8799786e+02   4.4905772e+02
   5.7087141e+02   5.5619171e+02   4.4935078e+02   4.4025221e+02   4.4019137e+02
   6.2910888e+02   6.1223267e+02   5.0543045e+02   4.6802809e+02   4.2502579e+02
   6.3099135e+02   6.1947378e+02   5.3376536e+02   5.2162839e+02   4.4891383e+02
   5.7326502e+02   5.5906570e+02   4.8874042e+02   4.8524983e+02   4.4783936e+02
   7.0600754e+02   6.3896576e+02   5.4539179e+02   5.3342046e+02   4.4915350e+02
   5.7670818e+02   5.6593538e+02   5.4022795e+02   5.3592751e+02   4.4924740e+02
   6.0495003e+02   5.9388919e+02   5.0674569e+02   4.8333250e+02   4.4211257e+02
   5.7207987e+02   5.5790585e+02   5.1792135e+02   5.1704982e+02   4.4924642e+02
   6.4935278e+02   6.3097141e+02   5.3440178e+02   5.2199868e+02   4.4891865e+02
   6.1549311e+02   6.0942931e+02   5.5339107e+02   5.4168508e+02   4.4924210e+02
   6.0580575e+02   5.9372889e+02   5.0183379e+02   4.6855963e+02   4.2787394e+02
   5.7100775e+02   5.5633460e+02   4.5020292e+02   4.2205006e+02   4.1732693e+02
   6.0761796e+02   6.0741225e+02   5.7040496e+02   5.5585834e+02   4.4929926e+02
   5.7852005e+02   5.6465379e+02   4.7685850e+02   4.5540248e+02   4.0843825e+02
   5.7095180e+02   5.5627753e+02   4.6302839e+02   4.6261894e+02   4.4887588e+02
   5.7102520e+02   5.5635286e+02   4.5033197e+02   4.2381770e+02   4.1965919e+02
   5.7578973e+02   5.6155070e+02   4.7235032e+02   4.5622274e+02   4.2924374e+02
   6.4403325e+02   6.3236729e+02   5.4934355e+02   5.3741644e+02   4.4920284e+02
   5.7110813e+02   5.5643885e+02   4.5076090e+02   4.2093997e+02   3.8998430e+02
   5.7214898e+02   5.5805430e+02   5.2130809e+02   5.2040426e+02   4.4925728e+02
   5.7090464e+02   5.5622661e+02   4.4954912e+02   4.2180409e+02   4.2075289e+02
   5.7916981e+02   5.7260811e+02   5.5627554e+02   5.4811237e+02   4.4928319e+02
   5.7178389e+02   5.5718338e+02   4.6911208e+02   4.6626390e+02   4.4645750e+02
   5.7386130e+02   5.6090405e+02   5.3084139e+02   5.2868338e+02   4.4924609e+02
   5.7178209e+02   5.5714952e+02   4.5456890e+02   4.3095284e+02   3.8196219e+02
   5.7113394e+02   5.5646736e+02   4.5102031e+02   4.2577740e+02   4.1946332e+02
   5.7974935e+02   5.6887697e+02   5.2786677e+02   5.2280827e+02   4.4912025e+02
   5.7333933e+02   5.5881269e+02   4.6187333e+02   4.4181881e+02   4.1296120e+02
   5.9811203e+02   5.8949342e+02   5.2454977e+02   5.1396828e+02   4.4868511e+02
   5.7098418e+02   5.5631012e+02   4.5338526e+02   4.5088069e+02   4.4666072e+02
   5.8733183e+02   5.8726381e+02   5.7071376e+02   5.5610369e+02   4.4929971e+02
   5.7196768e+02   5.5855952e+02   5.4443032e+02   5.4304668e+02   4.4929221e+02
   6.1307280e+02   5.9909421e+02   5.0268800e+02   4.6573726e+02   4.1720825e+02
   6.1427546e+02   6.0509942e+02   5.3736553e+02   5.2622121e+02   4.4903876e+02
   5.7264282e+02   5.5807458e+02   4.6316736e+02   4.5271499e+02   4.3719177e+02
   5.9932217e+02   5.9147207e+02   5.3202955e+02   5.2204002e+02   4.4897091e+02
   5.8423472e+02   5.7136291e+02   4.8726246e+02   4.6291327e+02   4.2389643e+02
   6.3785293e+02   6.2809876e+02   5.4899717e+02   5.3714867e+02   4.4920032e+02
   6.0094172e+02   5.9779065e+02   5.6091209e+02   5.4878581e+02   4.4928028e+02
   5.7804401e+02   5.6965503e+02   5.5100449e+02   5.4454948e+02   4.4927459e+02
   5.7088289e+02   5.5620444e+02   4.6926037e+02   4.6921654e+02   4.4925905e+02
   6.0421074e+02   5.9809070e+02   5.4715710e+02   5.3655281e+02   4.4919987e+02
   5.7087652e+02   5.5619706e+02   4.5643627e+02   4.5634305e+02   4.4920178e+02
   5.7760424e+02   5.6363280e+02   4.7623756e+02   4.5756510e+02   4.2568801e+02
   6.3686263e+02   6.3098056e+02   5.5979758e+02   5.4708283e+02   4.4927272e+02
   7.0275492e+02   6.3649789e+02   5.3820592e+02   5.2603529e+02   4.4901988e+02
   5.7086779e+02   5.5618797e+02   4.5105460e+02   4.5103699e+02   4.4928183e+02
   6.5255767e+02   6.2494244e+02   5.0639758e+02   4.6765579e+02   4.2341342e+02
   5.8552607e+02   5.7365513e+02   4.9742871e+02   4.8062530e+02   4.4241150e+02
   5.8610799e+02   5.8015557e+02   5.5298319e+02   5.4387535e+02   4.4926285e+02
   5.7674804e+02   5.6296241e+02   4.8294803e+02   4.7204651e+02   4.4141114e+02
   6.2635489e+02   6.0979158e+02   5.0470864e+02   4.6592589e+02   4.1579369e+02
   5.7982155e+02   5.6861625e+02   5.2325058e+02   5.1812543e+02   4.4904567e+02
   5.7480246e+02   5.6040520e+02   4.6698339e+02   4.4706772e+02   4.0298449e+02
   7.4941714e+02   6.3809754e+02   5.4254107e+02   5.3056401e+02   4.4910890e+02
   6.3074946e+02   6.1742610e+02   5.2335591e+02   5.0904453e+02   4.4820313e+02
   6.2633888e+02   6.1408940e+02   5.2528285e+02   5.1177022e+02   4.4844432e+02
   6.6191741e+02   6.4434037e+02   5.5881778e+02   5.4611883e+02   4.4926796e+02
   5.7088398e+02   5.5620503e+02   4.4944355e+02   4.3271050e+02   4.3248680e+02
   6.1866180e+02   6.0862138e+02   5.3424463e+02   5.2265529e+02   4.4895173e+02
   5.7351501e+02   5.5903715e+02   4.6810659e+02   4.5782710e+02   4.3760927e+02
   5.7135405e+02   5.5673098e+02   4.7425260e+02   4.7311995e+02   4.4839859e+02
   5.7125766e+02   5.5659833e+02   4.5635675e+02   4.5163742e+02   4.4420975e+02
   5.7119401e+02   5.5668010e+02   5.2376194e+02   5.2352196e+02   4.4929083e+02
   7.5166501e+02   6.3632643e+02   5.3707904e+02   5.2481719e+02   4.4899163e+02
   5.7222221e+02   5.5762127e+02   4.6039386e+02   4.4972219e+02   4.3693401e+02
   5.9924808e+02   5.9678995e+02   5.6351967e+02   5.5090771e+02   4.4928735e+02
   6.2352838e+02   6.0797191e+02   5.0604580e+02   4.7275530e+02   4.3315092e+02
   6.0862302e+02   5.9568845e+02   5.0155043e+02   4.6494485e+02   4.1015942e+02
   6.8439349e+02   6.3406352e+02   5.3017836e+02   5.1700673e+02   4.4873660e+02
   5.7804920e+02   5.7258445e+02   5.6035795e+02   5.5122027e+02   4.4929073e+02
   5.7214845e+02   5.5753825e+02   4.5645519e+02   4.3407564e+02   3.9828035e+02
   6.2900788e+02   6.2218405e+02   5.5340963e+02   5.4138422e+02   4.4923895e+02
   6.2828627e+02   6.1651567e+02   5.2954206e+02   5.1685366e+02   4.4874387e+02
   6.8119989e+02   6.2758362e+02   5.0704474e+02   4.6996524e+02   4.2876819e+02
   6.9822074e+02   6.2800272e+02   5.0774708e+02   4.7301005e+02   4.3309060e+02
   5.7735616e+02   5.6583363e+02   5.2957566e+02   5.2556768e+02   4.4917951e+02
   5.9375531e+02   5.9122002e+02   5.6335504e+02   5.5106351e+02   4.4928816e+02
   5.7184902e+02   5.5804431e+02   5.3939485e+02   5.3840533e+02   4.4928983e+02
   5.7199205e+02   5.5757822e+02   4.9372765e+02   4.9235956e+02   4.4888366e+02
   6.2067831e+02   6.0786727e+02   5.1756683e+02   5.0131999e+02   4.4723655e+02
   5.8755651e+02   5.7730312e+02   5.1521924e+02   5.0606492e+02   4.4825293e+02
   5.7564207e+02   5.6142488e+02   4.7376296e+02   4.5983174e+02   4.3365014e+02
   5.9842633e+02   5.9226936e+02   5.4531641e+02   5.3533585e+02   4.4919075e+02
   6.2416044e+02   6.2081015e+02   5.6312890e+02   5.5003039e+02   4.4928447e+02
   5.7368096e+02   5.5918068e+02   4.6308585e+02   4.4283771e+02   4.0403468e+02
   5.7410413e+02   5.5964197e+02   4.6485000e+02   4.4536132e+02   4.1510290e+02
   5.8911314e+02   5.8102550e+02   5.3569121e+02   5.2761868e+02   4.4911245e+02
   6.4266296e+02   6.2962547e+02   5.4271426e+02   5.3088161e+02   4.4911562e+02
   6.2938476e+02   6.1343224e+02   5.0841411e+02   4.7924322e+02   4.3903818e+02
   5.7177792e+02   5.5732661e+02   4.9588487e+02   4.9483735e+02   4.4902200e+02
   6.0483683e+02   5.9679273e+02   5.3395901e+02   5.2340451e+02   4.4898935e+02
   5.9802574e+02   5.8652405e+02   4.9782172e+02   4.6410106e+02   4.0839230e+02
   5.7164102e+02   5.5879017e+02   5.5213014e+02   5.5021875e+02   4.4929717e+02
   6.1654760e+02   6.0213248e+02   5.0501645e+02   4.7239426e+02   4.3294047e+02
   5.7366947e+02   5.5928476e+02   4.7395114e+02   4.6669082e+02   4.4244341e+02
   5.7129998e+02   5.6294821e+02   5.6189281e+02   5.5557687e+02   4.4929929e+02
   6.2354375e+02   6.1341210e+02   5.3555382e+02   5.2382060e+02   4.4897728e+02
   5.7095583e+02   5.5628041e+02   4.5037341e+02   4.4063333e+02   4.3933639e+02
   6.6631198e+02   6.4550994e+02   5.5949207e+02   5.4671479e+02   4.4927086e+02
   5.7092997e+02   5.5627490e+02   5.1523131e+02   5.1518601e+02   4.4929654e+02
   5.7091372e+02   5.5623647e+02   4.5941993e+02   4.5909850e+02   4.4896011e+02
   6.1922525e+02   6.0504114e+02   5.0860415e+02   4.8248443e+02   4.4130782e+02
   5.7201076e+02   5.5807321e+02   5.3203234e+02   5.3111598e+02   4.4928047e+02
   5.7088720e+02   5.5620849e+02   4.5878393e+02   4.5862721e+02   4.4913450e+02
   5.7800295e+02   5.6971570e+02   5.5151483e+02   5.4496666e+02   4.4927574e+02
   6.1270030e+02   6.1262551e+02   5.7070737e+02   5.5607116e+02   4.4929972e+02
   5.7116100e+02   5.5649563e+02   4.5119184e+02   4.2619223e+02   4.1936561e+02
   5.7342201e+02   5.5890277e+02   4.6239022e+02   4.4294884e+02   4.1769622e+02
   5.9002008e+02   5.8558727e+02   5.5687767e+02   5.4641546e+02   4.4927254e+02
   5.7100225e+02   5.5633616e+02   4.7132148e+02   4.7096443e+02   4.4898881e+02
   5.8335519e+02   5.7387725e+02   5.3306996e+02   5.2665127e+02   4.4913117e+02
   5.9844767e+02   5.8694366e+02   4.9808091e+02   4.6433421e+02   4.1217470e+02
   6.0716176e+02   6.0279842e+02   5.5791392e+02   5.4601734e+02   4.4926833e+02
   6.7540605e+02   6.3299783e+02   5.2650248e+02   5.1249021e+02   4.4847448e+02
   6.1655699e+02   6.1187804e+02   5.5846028e+02   5.4619138e+02   4.4926891e+02
   5.7516882e+02   5.6085472e+02   4.7100092e+02   4.5599783e+02   4.3090299e+02
   6.4589410e+02   6.2280503e+02   5.0679053e+02   4.7019495e+02   4.2924443e+02
   6.4785009e+02   6.2875494e+02   5.2765171e+02   5.1406596e+02   4.4858426e+02
   5.7203654e+02   5.5742971e+02   4.6293226e+02   4.5647808e+02   4.4218356e+02
   5.8578758e+02   5.7486058e+02   5.0971024e+02   4.9973077e+02   4.4763439e+02
   5.8918369e+02   5.8795671e+02   5.6778481e+02   5.5433997e+02   4.4929642e+02
   6.2064491e+02   6.0739467e+02   5.1467092e+02   4.9621618e+02   4.4626231e+02
   5.7095801e+02   5.5628258e+02   4.5066671e+02   4.4340237e+02   4.4188587e+02
   5.7138467e+02   5.5673062e+02   4.5242986e+02   4.2749238e+02   4.1304896e+02
   6.1926942e+02   6.1924528e+02   5.7081540e+02   5.5614897e+02   4.4929983e+02
   5.7710067e+02   5.6299637e+02   4.7349550e+02   4.5294894e+02   4.0702526e+02
   6.0781451e+02   5.9588358e+02   5.0559950e+02   4.7900155e+02   4.3934838e+02
   5.7178428e+02   5.5715450e+02   4.5521268e+02   4.3619999e+02   4.2554437e+02
   6.2421756e+02   6.1409894e+02   5.3598861e+02   5.2425901e+02   4.4898751e+02
   6.0693167e+02   5.9766939e+02   5.2675742e+02   5.1516984e+02   4.4870569e+02
   5.7097019e+02   5.5666958e+02   5.5238659e+02   5.5199587e+02   4.4929944e+02
   6.9573071e+02   6.2965284e+02   5.1230860e+02   4.8779566e+02   4.4358167e+02
   5.9693071e+02   5.8923343e+02   5.3315978e+02   5.2358430e+02   4.4901365e+02
   5.7087789e+02   5.5620004e+02   4.8580241e+02   4.8578694e+02   4.4929298e+02
   5.9785511e+02   5.8634797e+02   4.9768517e+02   4.6390706e+02   3.8618059e+02
   6.3459827e+02   6.2258670e+02   5.3555427e+02   5.2348554e+02   4.4896343e+02
   5.7459944e+02   5.6130452e+02   5.1496749e+02   5.1243120e+02   4.4907698e+02
   6.4150586e+02   6.2022213e+02   5.0563881e+02   4.6549832e+02   4.0457994e+02
   6.4709550e+02   6.3081562e+02   5.3783705e+02   5.2574881e+02   4.4901510e+02
   5.7087344e+02   5.5619371e+02   4.4933329e+02   4.0142321e+02   3.9258484e+02
   5.7117325e+02   5.5650954e+02   4.5174935e+02   4.3545847e+02   4.3172021e+02
   5.7203450e+02   5.5756712e+02   4.8546483e+02   4.8365131e+02   4.4842708e+02
   6.5977892e+02   6.4961788e+02   5.6547480e+02   5.5183854e+02   4.4928995e+02
   6.3508324e+02   6.1662039e+02   5.0576616e+02   4.6764757e+02   4.2370936e+02
   6.5176278e+02   6.2852163e+02   5.1979766e+02   5.0318486e+02   4.4746424e+02
   5.7088760e+02   5.5620857e+02   4.4942384e+02   4.1753302e+02   4.1654337e+02
   6.0000775e+02   5.8959956e+02   5.0670494e+02   4.8592885e+02   4.4348545e+02
   5.7684000e+02   5.6379472e+02   5.0198188e+02   4.9633206e+02   4.4805555e+02
   6.1823168e+02   6.0437666e+02   5.0944381e+02   4.8502957e+02   4.4263247e+02
   6.2208767e+02   6.0629839e+02   5.0441936e+02   4.6683908e+02   4.2157416e+02
   5.7354955e+02   5.6097784e+02   5.3940967e+02   5.3703959e+02   4.4927287e+02
   5.7142258e+02   5.5676968e+02   4.5257969e+02   4.2691279e+02   3.8954217e+02
   5.7451946e+02   5.6009486e+02   4.6615095e+02   4.4642316e+02   4.1087144e+02
   6.0039255e+02   5.9417218e+02   5.4519447e+02   5.3501707e+02   4.4918576e+02
   7.0295984e+02   6.2748680e+02   5.0661035e+02   4.6788696e+02   4.2405613e+02
   5.9325172e+02   5.8727531e+02   5.4747260e+02   5.3797766e+02   4.4922014e+02
   5.7911568e+02   5.6534944e+02   4.7802930e+02   4.5600459e+02   3.9258971e+02
   6.1354380e+02   6.0288533e+02   5.2641144e+02   5.1408360e+02   4.4862698e+02
   6.7788266e+02   6.3578290e+02   5.3653791e+02   5.2423961e+02   4.4897759e+02
   5.7087685e+02   5.5619749e+02   4.4976613e+02   4.4782939e+02   4.4735417e+02
   5.7193045e+02   5.5730829e+02   4.5558983e+02   4.3417905e+02   4.1844913e+02
   6.2921376e+02   6.1293076e+02   5.0719359e+02   4.7509865e+02   4.3558061e+02
   5.7683260e+02   5.6687545e+02   5.4566759e+02   5.4069515e+02   4.4926531e+02
   5.7556100e+02   5.6322242e+02   5.2802691e+02   5.2495305e+02   4.4920166e+02
   6.2225305e+02   6.0745679e+02   5.0794819e+02   4.7966358e+02   4.3944109e+02
   6.0230400e+02   5.9694313e+02   5.5088349e+02   5.4010210e+02   4.4923208e+02
   5.7373029e+02   5.5940980e+02   4.7725287e+02   4.7087621e+02   4.4413847e+02
   6.0500985e+02   6.0245088e+02   5.6374518e+02   5.5088059e+02   4.4928710e+02
   6.7425040e+02   6.3710258e+02   5.4099611e+02   5.2897781e+02   4.4908045e+02
   5.7370790e+02   5.6283193e+02   5.5065678e+02   5.4672731e+02   4.4928859e+02
   5.9522121e+02   5.9178650e+02   5.5974866e+02   5.4820009e+02   4.4927864e+02
   5.7089305e+02   5.5621446e+02   4.4969853e+02   4.4238844e+02   4.4194334e+02
   6.3723820e+02   6.1833261e+02   5.0670882e+02   4.7129575e+02   4.3101044e+02
   5.9787943e+02   5.8740309e+02   5.0481301e+02   4.8314190e+02   4.4233809e+02
   5.7314633e+02   5.5891231e+02   4.8799252e+02   4.8461394e+02   4.4782899e+02
   6.9895724e+02   6.2722516e+02   5.0614105e+02   4.6554410e+02   4.0204781e+02
   6.6232776e+02   6.3158708e+02   5.2335337e+02   5.0836659e+02   4.4811365e+02
   5.7094965e+02   5.5628433e+02   4.8422284e+02   4.8409333e+02   4.4923614e+02
   6.0123543e+02   5.9123674e+02   5.1126590e+02   4.9453578e+02   4.4613299e+02
   6.7849598e+02   6.3905012e+02   5.4625402e+02   5.3428728e+02   4.4916542e+02
   5.7110171e+02   5.5655942e+02   5.2795259e+02   5.2777133e+02   4.4929484e+02
   6.3510696e+02   6.2387454e+02   5.3981070e+02   5.2800327e+02   4.4906471e+02
   6.6256377e+02   6.4049410e+02   5.5175602e+02   5.3961006e+02   4.4922354e+02
   5.9365732e+02   5.8212911e+02   4.9639590e+02   4.6670497e+02   4.2642947e+02
   5.9232627e+02   5.8495880e+02   5.3800623e+02   5.2920936e+02   4.4912476e+02
   5.8329239e+02   5.7365673e+02   5.3166571e+02   5.2528112e+02   4.4911488e+02
   5.7088888e+02   5.5624654e+02   5.4710126e+02   5.4706186e+02   4.4929986e+02
   5.7103707e+02   5.5636436e+02   4.5033170e+02   4.1866926e+02   3.8002447e+02
   5.7180023e+02   5.5716920e+02   4.5470633e+02   4.3150057e+02   4.0885005e+02
   6.1949854e+02   6.1026113e+02   5.3903523e+02   5.2766486e+02   4.4906371e+02
   5.7278017e+02   5.5918422e+02   5.2911936e+02   5.2771416e+02   4.4926143e+02
   5.7410951e+02   5.6024033e+02   4.9657637e+02   4.9288305e+02   4.4827722e+02
   6.2641647e+02   6.1009616e+02   5.0541795e+02   4.6903646e+02   4.2748489e+02
   5.7659142e+02   5.6328378e+02   4.9618707e+02   4.8954172e+02   4.4723963e+02
   6.3084334e+02   6.1831170e+02   5.2801217e+02   5.1491711e+02   4.4864486e+02
   5.7640931e+02   5.6220247e+02   4.7164245e+02   4.5134693e+02   3.8827588e+02
   5.7145616e+02   5.5927523e+02   5.5562424e+02   5.5308500e+02   4.4929829e+02
   5.9755810e+02   5.8641548e+02   4.9976932e+02   4.7075451e+02   4.3228326e+02
   5.7463394e+02   5.6024007e+02   4.6833681e+02   4.5229155e+02   4.2829354e+02
   5.7094581e+02   5.5626894e+02   4.4977102e+02   4.1385485e+02   3.9123230e+02
   6.3483972e+02   6.3460568e+02   5.7050642e+02   5.5591152e+02   4.4929941e+02
   5.9694114e+02   5.8871488e+02   5.2825061e+02   5.1834427e+02   4.4887721e+02
   5.9555940e+02   5.9334699e+02   5.6431665e+02   5.5167143e+02   4.4928966e+02
   6.1136525e+02   6.1130924e+02   5.7074772e+02   5.5610100e+02   4.4929971e+02
   5.7112789e+02   5.5646019e+02   4.5091296e+02   4.2307901e+02   4.1286582e+02
   6.0105751e+02   5.8946154e+02   4.9944669e+02   4.6534685e+02   4.1893983e+02
   5.8581909e+02   5.7702343e+02   5.3474688e+02   5.2754222e+02   4.4912697e+02
   6.7515771e+02   6.6259671e+02   5.6979679e+02   5.5535145e+02   4.4929827e+02
   7.0637526e+02   7.0256861e+02   5.7082463e+02   5.5615416e+02   4.4929987e+02
   6.3077646e+02   6.1331100e+02   5.0498243e+02   4.6532072e+02   3.8757969e+02
   5.8879065e+02   5.8040437e+02   5.3356129e+02   5.2560088e+02   4.4908395e+02
   6.3802239e+02   6.2859417e+02   5.5031255e+02   5.3839595e+02   4.4921291e+02
   6.4455225e+02   6.2256667e+02   5.0766646e+02   4.7403924e+02   4.3433325e+02
   5.8002899e+02   5.6870680e+02   5.2076027e+02   5.1542930e+02   4.4897596e+02
   5.7088264e+02   5.5620512e+02   4.8176025e+02   4.8173468e+02   4.4928534e+02
   5.9571284e+02   5.9190665e+02   5.5815551e+02   5.4687555e+02   4.4927329e+02
   5.8643668e+02   5.7780213e+02   5.3515550e+02   5.2776712e+02   4.4912660e+02
   5.9323508e+02   5.8165457e+02   4.9608767e+02   4.6655266e+02   4.2624244e+02
   5.7236922e+02   5.5777431e+02   4.5771161e+02   4.3683069e+02   4.1590716e+02
   6.0283647e+02   5.9541671e+02   5.3724441e+02   5.2700084e+02   4.4906661e+02
   6.1679245e+02   6.0982012e+02   5.4979748e+02   5.3836385e+02   4.4921448e+02
   5.8117179e+02   5.8090317e+02   5.7038912e+02   5.5598035e+02   4.4929946e+02
   5.7241860e+02   5.5785239e+02   4.6674388e+02   4.6058672e+02   4.4266427e+02
   5.8201144e+02   5.6947236e+02   4.9361969e+02   4.7902267e+02   4.4242277e+02
   5.7206229e+02   5.5744714e+02   4.5608034e+02   4.3379341e+02   4.0991799e+02
   5.7304078e+02   5.5922776e+02   5.1696259e+02   5.1544006e+02   4.4919403e+02
   5.8270266e+02   5.7269141e+02   5.2904908e+02   5.2287683e+02   4.4908733e+02
   6.8712673e+02   6.5037031e+02   5.6376055e+02   5.5039114e+02   4.4928541e+02
   5.9044545e+02   5.8527509e+02   5.5336393e+02   5.4346334e+02   4.4925869e+02
   6.4675919e+02   6.2827422e+02   5.2767373e+02   5.1410896e+02   4.4858729e+02
   5.7396324e+02   5.5949237e+02   4.6495066e+02   4.4698121e+02   4.2306672e+02
   5.7381400e+02   5.5988138e+02   4.9706271e+02   4.9375272e+02   4.4841965e+02
   6.2280013e+02   6.0932486e+02   5.1508235e+02   4.9669345e+02   4.4635303e+02
   6.1370426e+02   6.0821013e+02   5.5531715e+02   5.4348371e+02   4.4925433e+02
   6.2387877e+02   6.1124615e+02   5.2130838e+02   5.0664273e+02   4.4796164e+02
   5.7105721e+02   5.5638701e+02   4.5150061e+02   4.4181377e+02   4.3917262e+02
   6.2464390e+02   6.1360039e+02   5.3111796e+02   5.1886667e+02   4.4882827e+02
   6.2019769e+02   6.0469880e+02   5.0413491e+02   4.6672375e+02   4.2129626e+02
   6.3939490e+02   6.3904645e+02   5.7042136e+02   5.5584466e+02   4.4929934e+02
   5.7090167e+02   5.5622372e+02   4.5856148e+02   4.5829816e+02   4.4902204e+02
   5.7501352e+02   5.6066154e+02   4.6938843e+02   4.5286767e+02   4.2743848e+02
   5.7968197e+02   5.7188669e+02   5.5090410e+02   5.4384995e+02   4.4926937e+02
   5.7575531e+02   5.6426541e+02   5.3771273e+02   5.3409010e+02   4.4924614e+02
   5.7470158e+02   5.6030272e+02   4.6744335e+02   4.4928882e+02   4.2223729e+02
   5.7793669e+02   5.6751623e+02   5.3888620e+02   5.3410469e+02   4.4923096e+02
   5.8461930e+02   5.8343047e+02   5.6835029e+02   5.5486386e+02   4.4929736e+02
   6.8183393e+02   6.2732904e+02   5.0651595e+02   4.6747062e+02   4.2270939e+02
   5.7133845e+02   5.5687631e+02   5.2079810e+02   5.2045901e+02   4.4928387e+02
   5.7086869e+02   5.5618896e+02   4.4930510e+02   3.9115780e+02   3.8499078e+02
   5.8328238e+02   5.7276875e+02   5.2172272e+02   5.1508526e+02   4.4890163e+02
   5.7247074e+02   5.5789978e+02   4.6518834e+02   4.5780114e+02   4.4112538e+02
   7.4288373e+02   7.0517237e+02   5.7064315e+02   5.5601267e+02   4.4929953e+02
   6.0804897e+02   5.9656235e+02   5.0892817e+02   4.8720674e+02   4.4374123e+02
   5.8851757e+02   5.8080129e+02   5.3957537e+02   5.3147289e+02   4.4916393e+02
   5.9996811e+02   5.9990527e+02   5.7070415e+02   5.5607796e+02   4.4929969e+02
   5.7137043e+02   5.5672113e+02   4.6165331e+02   4.5873508e+02   4.4617617e+02
   6.3875749e+02   6.1876380e+02   5.0557862e+02   4.6581276e+02   4.1296258e+02
   5.7659573e+02   5.6505648e+02   5.3303212e+02   5.2927851e+02   4.4921399e+02
   7.6158793e+02   6.3242535e+02   5.2264191e+02   5.0732526e+02   4.4799931e+02
   6.7521534e+02   6.4418170e+02   5.5684564e+02   5.4431907e+02   4.4925804e+02
   6.4341397e+02   6.2161627e+02   5.0665853e+02   4.6995942e+02   4.2886974e+02
   6.0246073e+02   5.9405660e+02   5.2855143e+02   5.1779366e+02   4.4883383e+02
   5.8638435e+02   5.7744451e+02   5.3244449e+02   5.2512076e+02   4.4909035e+02
   5.7225908e+02   5.5766084e+02   4.6073836e+02   4.5023934e+02   4.3714135e+02
   5.7097960e+02   5.5631598e+02   4.7887624e+02   4.7866651e+02   4.4916389e+02
   5.7156617e+02   5.5692151e+02   4.5339941e+02   4.2887002e+02   4.0364743e+02
   6.1542246e+02   6.0487909e+02   5.2937039e+02   5.1740737e+02   4.4878575e+02
   6.1167985e+02   6.0500506e+02   5.4974959e+02   5.3853433e+02   4.4921703e+02
   5.8690107e+02   5.7783678e+02   5.3036512e+02   5.2288074e+02   4.4905064e+02
   6.5500221e+02   6.4623588e+02   5.6427573e+02   5.5083989e+02   4.4928687e+02
   6.9550591e+02   6.3521451e+02   5.3406089e+02   5.2152386e+02   4.4890283e+02
   5.7104540e+02   5.5638355e+02   4.7130585e+02   4.7083240e+02   4.4888642e+02
   5.7617254e+02   5.6892904e+02   5.5761608e+02   5.5016786e+02   4.4929011e+02
   5.7087060e+02   5.5619494e+02   5.4502020e+02   5.4501569e+02   4.4929995e+02
   5.9442292e+02   5.9195134e+02   5.6348208e+02   5.5111668e+02   4.4928808e+02
   6.0704803e+02   5.9958592e+02   5.4099478e+02   5.3039544e+02   4.4911980e+02
   5.7653855e+02   5.6248185e+02   4.7659207e+02   4.6210051e+02   4.3404994e+02
   5.9712067e+02   5.8562536e+02   4.9734278e+02   4.6392181e+02   4.0562006e+02
   5.7600559e+02   5.7577430e+02   5.7054203e+02   5.5609810e+02   4.4929976e+02
   6.2966859e+02   6.2505094e+02   5.6044083e+02   5.4770145e+02   4.4927548e+02
   6.0272384e+02   5.9107269e+02   5.0049534e+02   4.6697202e+02   4.2459851e+02
   5.8800202e+02   5.7610342e+02   4.9480610e+02   4.7207777e+02   4.3573922e+02
   5.7168873e+02   5.5705339e+02   4.5465056e+02   4.3541519e+02   4.2558157e+02
   6.5010600e+02   6.5005719e+02   5.7083358e+02   5.5616138e+02   4.4929985e+02
   5.7827095e+02   5.6442694e+02   4.7790826e+02   4.5885733e+02   4.2625180e+02
   5.9404635e+02   5.8726488e+02   5.4145296e+02   5.3224422e+02   4.4916109e+02
   6.2840093e+02   6.1719587e+02   5.3272126e+02   5.2054775e+02   4.4888241e+02
   6.2302591e+02   6.0780583e+02   5.0687161e+02   4.7593004e+02   4.3647383e+02
   6.1286404e+02   6.0068650e+02   5.1261084e+02   4.9370965e+02   4.4573344e+02
   6.2353050e+02   6.0863432e+02   5.0846284e+02   4.8081822e+02   4.4021251e+02
   5.7630009e+02   5.6208608e+02   4.7168132e+02   4.5201478e+02   4.1582778e+02
   6.0072269e+02   5.9309482e+02   5.3436888e+02   5.2429434e+02   4.4901774e+02
   5.7130757e+02   5.5664955e+02   4.5200083e+02   4.2674710e+02   4.1455059e+02
   6.0654390e+02   5.9479247e+02   5.0470805e+02   4.7721880e+02   4.3806866e+02
   5.7358361e+02   5.5913885e+02   4.7049867e+02   4.6177320e+02   4.3996961e+02
   5.7087070e+02   5.5619092e+02   4.4932339e+02   4.3421813e+02   4.3418391e+02
   6.3064811e+02   6.1469915e+02   5.0951010e+02   4.8229271e+02   4.4105256e+02
   5.7088830e+02   5.5620942e+02   4.4943371e+02   4.1916703e+02   4.1835312e+02
   5.7716124e+02   5.6737905e+02   5.4584084e+02   5.4068620e+02   4.4926403e+02
   6.0761361e+02   5.9723823e+02   5.1783503e+02   5.0369593e+02   4.4767294e+02
   5.7606698e+02   5.7023064e+02   5.6102790e+02   5.5226328e+02   4.4929360e+02
   5.9260384e+02   5.8738110e+02   5.5217916e+02   5.4217019e+02   4.4925024e+02
   6.4363068e+02   6.4291370e+02   5.7008001e+02   5.5557935e+02   4.4929881e+02
   5.7233366e+02   5.5773525e+02   4.5734116e+02   4.3538272e+02   3.8031626e+02
   6.7095068e+02   6.6955498e+02   5.7078341e+02   5.5612216e+02   4.4929986e+02
   5.9331551e+02   5.8792298e+02   5.5098372e+02   5.4105849e+02   4.4924304e+02
   5.7628105e+02   5.6395115e+02   5.2345288e+02   5.2006163e+02   4.4914668e+02
   5.7260741e+02   5.6273002e+02   5.5701258e+02   5.5218727e+02   4.4929619e+02
   6.3210048e+02   6.2032465e+02   5.3376204e+02   5.2159413e+02   4.4891219e+02
   6.4201626e+02   6.2811983e+02   5.3821252e+02   5.2621230e+02   4.4902622e+02
   6.2863654e+02   6.1894297e+02   5.4085264e+02   5.2922024e+02   4.4908915e+02
   7.0839771e+02   6.3921382e+02   5.4597388e+02   5.3400290e+02   4.4916158e+02
   6.2692669e+02   6.1428892e+02   5.2343896e+02   5.0935376e+02   4.4823898e+02
   6.4841996e+02   6.2985491e+02   5.3139408e+02   5.1858297e+02   4.4880474e+02
   6.1732191e+02   6.1191890e+02   5.5603463e+02   5.4401787e+02   4.4925729e+02
   5.7094620e+02   5.5627035e+02   4.5042368e+02   4.4253802e+02   4.4126554e+02
   6.7968862e+02   6.2863500e+02   5.0956695e+02   4.7980338e+02   4.3929049e+02
   5.7925242e+02   5.6623071e+02   4.9132385e+02   4.7958399e+02   4.4360215e+02
   6.7197832e+02   6.7169141e+02   5.7085652e+02   5.5617916e+02   4.4929986e+02
   5.8285915e+02   5.7106095e+02   5.0274191e+02   4.9184730e+02   4.4658493e+02
   5.8557208e+02   5.7305720e+02   4.9044193e+02   4.6704916e+02   4.3073711e+02
   6.2295063e+02   6.1973670e+02   5.6327184e+02   5.5016212e+02   4.4928477e+02
   5.7147372e+02   5.5682597e+02   4.5650973e+02   4.4888835e+02   4.4094190e+02
   5.7160542e+02   5.5757417e+02   5.3862917e+02   5.3788910e+02   4.4929185e+02
   5.7118697e+02   5.5652432e+02   4.5754245e+02   4.5445230e+02   4.4599600e+02
   5.7146648e+02   5.5681633e+02   4.5284219e+02   4.2775009e+02   4.0569115e+02
   6.2155988e+02   6.1103079e+02   5.3239164e+02   5.2046617e+02   4.4888555e+02
   5.8674672e+02   5.7827856e+02   5.3611975e+02   5.2860891e+02   4.4913602e+02
   6.4278577e+02   6.3464354e+02   5.5772652e+02   5.4519940e+02   4.4926324e+02
   5.7339658e+02   5.6011490e+02   5.2902784e+02   5.2721833e+02   4.4924891e+02
   5.7169305e+02   5.5706044e+02   4.6009878e+02   4.5400887e+02   4.4260325e+02
   6.7446239e+02   6.3153927e+02   5.2055225e+02   5.0422613e+02   4.4760998e+02
   6.0975342e+02   5.9709200e+02   5.0430783e+02   4.7399579e+02   4.3502948e+02
   5.8225508e+02   5.7497661e+02   5.5017003e+02   5.4246977e+02   4.4926015e+02
   5.7116504e+02   5.5657828e+02   5.0526494e+02   5.0500995e+02   4.4925929e+02
   5.7906279e+02   5.6528907e+02   4.7795794e+02   4.5602538e+02   4.0454210e+02
   6.4677091e+02   6.4171198e+02   5.6522067e+02   5.5164698e+02   4.4928934e+02
   6.1013602e+02   5.9790981e+02   5.0732224e+02   4.8243424e+02   4.4147807e+02
   5.7716367e+02   5.6306719e+02   4.7358642e+02   4.5289228e+02   3.8441168e+02
   5.7746077e+02   5.6361352e+02   4.7961583e+02   4.6489599e+02   4.3531817e+02
   5.7245824e+02   5.5846218e+02   5.1939562e+02   5.1826933e+02   4.4923795e+02
   5.7090477e+02   5.5622763e+02   4.6542291e+02   4.6528044e+02   4.4915495e+02
   6.4925774e+02   6.3067393e+02   5.3334279e+02   5.2082231e+02   4.4888289e+02
   5.7248290e+02   5.5792883e+02   4.6788953e+02   4.6205773e+02   4.4309392e+02
   5.7763434e+02   5.6367620e+02   4.7652219e+02   4.5808932e+02   4.2659161e+02
   6.2977147e+02   6.1266158e+02   5.0522802e+02   4.6687256e+02   4.2115716e+02
   5.7319296e+02   5.5871318e+02   4.7014086e+02   4.6269383e+02   4.4146525e+02
   6.0210183e+02   5.9667984e+02   5.5050041e+02   5.3977689e+02   4.4922967e+02
   6.9238574e+02   6.2737267e+02   5.0647951e+02   4.6727121e+02   4.2198705e+02
   6.3197779e+02   6.1437149e+02   5.0546841e+02   4.6720425e+02   4.2232771e+02
   5.7281247e+02   5.6091743e+02   5.4962032e+02   5.4671268e+02   4.4929127e+02
   6.1759051e+02   6.0311465e+02   5.0586953e+02   4.7482797e+02   4.3557401e+02
   6.0196938e+02   5.9126375e+02   5.0573271e+02   4.8254718e+02   4.4181786e+02
   5.7131415e+02   5.5670642e+02   4.8174660e+02   4.8099408e+02   4.4886396e+02
   6.2989728e+02   6.2984255e+02   5.7076999e+02   5.5611344e+02   4.4929976e+02
   5.7848480e+02   5.6692179e+02   5.2369134e+02   5.1919829e+02   4.4909009e+02
   5.9373677e+02   5.8685544e+02   5.4084102e+02   5.3170730e+02   4.4915496e+02
   6.2338046e+02   6.1434960e+02   5.4126042e+02   5.2979256e+02   4.4910087e+02
   5.8100000e+02   5.6765288e+02   4.8330220e+02   4.6244006e+02   4.2747993e+02
