# Supplementary material for: Rethinking Colour Constancy
Source: PLoS One. 2015 Sep 10;10(9):e0135029. doi: 10.1371/journal.pone.0135029 (PMC4565710; doi:10.1371/journal.pone.0135029)
Supplement: S1 Dataset — (ZIP) [file pone.0135029.s002.zip › 5-TransitionMetamerReflectanceData/NtoR_20munsells/fiveTr_17.txt]

   4.5378368e+02   4.7020184e+02   5.2909419e+02   5.3869066e+02   6.2948285e+02
   4.4452941e+02   4.5075942e+02   4.7664902e+02   5.0644585e+02   6.2420155e+02
   4.6604066e+02   4.9229784e+02   5.3864888e+02   5.4395696e+02   6.2700431e+02
   4.0980161e+02   4.2993891e+02   4.7458542e+02   5.0616750e+02   6.2417320e+02
   4.2227437e+02   4.3047271e+02   4.7286905e+02   5.0568267e+02   6.2399090e+02
   4.0322336e+02   4.4385892e+02   5.0366971e+02   5.1886999e+02   6.2715383e+02
   4.6873063e+02   4.9751882e+02   4.9896762e+02   5.0574496e+02   6.2364962e+02
   4.3299607e+02   4.5230292e+02   5.5183630e+02   5.6390336e+02   6.3986693e+02
   3.9528183e+02   4.4543449e+02   5.3124276e+02   5.4212055e+02   6.3211621e+02
   4.6884938e+02   5.0438865e+02   6.1894217e+02   6.3359015e+02   6.4079303e+02
   4.6656292e+02   4.9422333e+02   5.6827810e+02   5.7514143e+02   6.3278397e+02
   4.3358374e+02   4.5263485e+02   5.4226968e+02   5.5323691e+02   6.3495931e+02
   4.2215768e+02   4.4547062e+02   5.0216650e+02   5.1783724e+02   6.2691829e+02
   4.6117770e+02   4.8093552e+02   5.5321551e+02   5.6235711e+02   6.3381126e+02
   4.2176237e+02   4.3605091e+02   4.7837224e+02   5.0725254e+02   6.2453024e+02
   4.6186097e+02   4.8213195e+02   5.4556419e+02   5.5377493e+02   6.3095661e+02
   4.6722047e+02   4.9669606e+02   5.8770559e+02   5.9902919e+02   6.4819750e+02
   4.1860018e+02   4.4668446e+02   5.5660895e+02   5.6996880e+02   6.4498610e+02
   4.6884876e+02   5.0438566e+02   6.2009959e+02   6.4499552e+02   6.5598120e+02
   4.6826550e+02   5.0133222e+02   5.9707819e+02   6.0695949e+02   6.4043314e+02
   4.2409232e+02   4.2581877e+02   4.6956822e+02   5.0485321e+02   6.2366954e+02
   4.6882396e+02   5.0424823e+02   5.8441420e+02   5.8496335e+02   6.2440867e+02
   4.6338923e+02   4.8532494e+02   5.7605119e+02   5.8984090e+02   6.5934563e+02
   4.1078806e+02   4.4589421e+02   5.6414940e+02   5.7977045e+02   7.0328109e+02
   4.4032586e+02   4.5735535e+02   5.2595235e+02   5.3657232e+02   6.3014356e+02
   4.5661768e+02   4.7250037e+02   5.0729990e+02   5.1956523e+02   6.2603604e+02
   4.3877799e+02   4.5639686e+02   5.6368253e+02   5.7852924e+02   6.5617707e+02
   4.5889156e+02   4.7642323e+02   5.1535565e+02   5.2547948e+02   6.2663742e+02
   3.9280132e+02   4.2408029e+02   4.7160631e+02   5.0536863e+02   6.2387708e+02
   4.4965315e+02   4.6560620e+02   5.2004090e+02   5.3066005e+02   6.2836000e+02
   4.6092197e+02   4.8001227e+02   5.2198242e+02   5.3070993e+02   6.2708872e+02
   4.4957601e+02   4.6592809e+02   5.6769264e+02   5.8308227e+02   6.9814434e+02
   4.6886992e+02   5.0450490e+02   6.1331040e+02   6.1602905e+02   6.2665948e+02
   4.6888017e+02   5.0456307e+02   6.2191136e+02   6.4592427e+02   6.5039004e+02
   4.6884045e+02   5.0418909e+02   5.1594778e+02   5.1629932e+02   6.2364545e+02
   4.3533105e+02   4.5368929e+02   5.3142150e+02   5.4200750e+02   6.3163189e+02
   4.2213476e+02   4.3101750e+02   4.7332427e+02   5.0580467e+02   6.2403605e+02
   4.3670476e+02   4.5482431e+02   5.5689214e+02   5.6991671e+02   6.4377331e+02
   4.6882030e+02   5.0422653e+02   6.1379634e+02   6.2163727e+02   6.3298239e+02
   4.3719243e+02   4.5518855e+02   5.6097565e+02   5.7509610e+02   6.4958423e+02
   4.2220200e+02   4.4745802e+02   5.5125301e+02   5.6342966e+02   6.4008530e+02
   4.5252175e+02   4.6897357e+02   5.5147179e+02   5.6225052e+02   6.3651894e+02
   4.2987831e+02   4.4976823e+02   5.1311079e+02   5.2564571e+02   6.2827869e+02
   4.6687053e+02   4.9533884e+02   5.7012259e+02   5.7663281e+02   6.3253180e+02
   4.6016292e+02   4.6719994e+02   4.7828511e+02   5.0613308e+02   6.2396231e+02
   4.3513041e+02   4.3771862e+02   4.7112691e+02   5.0519838e+02   6.2380095e+02
   4.1752316e+02   4.4066324e+02   4.8767306e+02   5.1060641e+02   6.2547108e+02
   4.6626696e+02   4.9282728e+02   5.2988031e+02   5.3508299e+02   6.2597977e+02
   4.6889885e+02   5.0466972e+02   6.2304175e+02   6.3526389e+02   6.3604681e+02
   4.6797278e+02   4.9993964e+02   5.6673787e+02   5.7007660e+02   6.2746651e+02
   3.9935611e+02   4.0956596e+02   4.6910591e+02   5.0474562e+02   6.2362649e+02
   4.3121934e+02   4.3201263e+02   4.6944156e+02   5.0481859e+02   6.2365465e+02
   4.0728621e+02   4.3346966e+02   4.7794906e+02   5.0715059e+02   6.2450793e+02
   4.6887883e+02   5.0455419e+02   5.5221714e+02   5.5230267e+02   6.2367304e+02
   3.8219688e+02   4.4549266e+02   5.3648013e+02   5.4737653e+02   6.3354989e+02
   4.6032911e+02   4.7920354e+02   5.2811183e+02   5.3659642e+02   6.2809676e+02
   4.6724851e+02   4.8867458e+02   4.9520967e+02   5.0801902e+02   6.2392021e+02
   4.4611539e+02   4.6262186e+02   5.6456291e+02   5.7913779e+02   6.5446337e+02
   4.6533629e+02   4.9032482e+02   5.6210098e+02   5.6986209e+02   6.3308531e+02
   4.2813178e+02   4.4961479e+02   5.6387003e+02   5.7920457e+02   6.6354091e+02
   3.9617819e+02   4.4537089e+02   5.2765000e+02   5.3864106e+02   6.3125868e+02
   4.5371442e+02   4.7034117e+02   5.6495545e+02   5.7867125e+02   6.4942615e+02
   4.6889892e+02   5.0467038e+02   6.2300278e+02   6.3358438e+02   6.3436368e+02
   4.1243113e+02   4.4462397e+02   5.0691233e+02   5.2106596e+02   6.2755545e+02
   4.2398601e+02   4.4781486e+02   5.3102103e+02   5.4182904e+02   6.3192393e+02
   4.5287882e+02   4.6935981e+02   5.4814851e+02   5.5848463e+02   6.3488548e+02
   4.2807684e+02   4.4958736e+02   5.6114612e+02   5.7564577e+02   6.5189996e+02
   4.1421571e+02   4.4614909e+02   5.6227347e+02   5.7728274e+02   6.5659233e+02
   4.6319386e+02   4.8104564e+02   4.9961217e+02   5.1290232e+02   6.2469621e+02
   4.6655427e+02   4.8328646e+02   4.8940702e+02   5.0701349e+02   6.2391470e+02
   4.1816552e+02   4.3146732e+02   4.7478707e+02   5.0621349e+02   6.2418606e+02
   4.6365359e+02   4.8538330e+02   5.2356236e+02   5.3107682e+02   6.2654584e+02
   4.1472927e+02   4.4619904e+02   5.6352826e+02   5.7892711e+02   6.6452162e+02
   4.6421618e+02   4.7677995e+02   4.8548108e+02   5.0710698e+02   6.2403093e+02
   4.4776556e+02   4.6408402e+02   5.3912845e+02   5.4924124e+02   6.3261581e+02
   4.6829409e+02   5.0121030e+02   5.2858246e+02   5.3045166e+02   6.2427160e+02
   4.6713483e+02   4.9635588e+02   5.7588336e+02   5.8282138e+02   6.3425252e+02
   4.6872327e+02   5.0369332e+02   6.1157491e+02   6.2578335e+02   6.4301958e+02
   4.5587773e+02   4.7276539e+02   5.3155514e+02   5.4082189e+02   6.2962588e+02
   4.6794677e+02   4.9976522e+02   5.4766741e+02   5.5027506e+02   6.2555439e+02
   4.1988174e+02   4.2041048e+02   4.6902285e+02   5.0472503e+02   6.2361734e+02
   4.3734454e+02   4.3920520e+02   4.7060364e+02   5.0506874e+02   6.2375084e+02
   4.3751837e+02   4.5504393e+02   5.2040257e+02   5.3159270e+02   6.2923542e+02
   4.1749567e+02   4.4291398e+02   4.9445101e+02   5.1360248e+02   6.2613473e+02
   4.6868695e+02   5.0348700e+02   5.5351002e+02   5.5422921e+02   6.2420636e+02
   4.4665645e+02   4.6311732e+02   5.6064055e+02   5.7404319e+02   6.4604387e+02
   4.1405499e+02   4.4613328e+02   5.6096070e+02   5.7557217e+02   6.5255121e+02
   4.6070579e+02   4.7984948e+02   5.2886967e+02   5.3722365e+02   6.2811668e+02
   4.6875892e+02   5.0388796e+02   6.0797809e+02   6.1477951e+02   6.3196172e+02
   4.6759415e+02   4.9814142e+02   5.4250966e+02   5.4574486e+02   6.2574090e+02
   4.6759718e+02   4.9824841e+02   5.5795795e+02   5.6165873e+02   6.2727351e+02
   4.2142148e+02   4.4719760e+02   5.4002739e+02   5.5103186e+02   6.3458647e+02
   4.6443139e+02   4.8783775e+02   5.5946305e+02   5.6772585e+02   6.3341067e+02
   4.5719905e+02   4.7437634e+02   5.2503019e+02   5.3435188e+02   6.2825167e+02
   4.0825858e+02   4.1606929e+02   4.6948948e+02   5.0483814e+02   6.2366476e+02
   4.2316789e+02   4.4690096e+02   5.1191868e+02   5.2477779e+02   6.2820907e+02
   4.6715741e+02   4.9581977e+02   5.2344652e+02   5.2783239e+02   6.2495036e+02
   4.1490809e+02   4.3606345e+02   4.8025752e+02   5.0788996e+02   6.2473560e+02
   4.0467997e+02   4.4548122e+02   5.2979560e+02   5.4070803e+02   6.3175728e+02
   4.3045699e+02   4.4167032e+02   4.8020813e+02   5.0777037e+02   6.2466700e+02
   4.5998424e+02   4.7860569e+02   5.2675616e+02   5.3538889e+02   6.2797232e+02
   4.6362764e+02   4.6679847e+02   4.7262031e+02   5.0503090e+02   6.2369337e+02
   4.3047406e+02   4.3080567e+02   4.6911430e+02   5.0474456e+02   6.2362485e+02
   4.1254337e+02   4.4591356e+02   5.3847210e+02   5.4942216e+02   6.3414698e+02
   4.6232866e+02   4.8307680e+02   5.5585808e+02   5.6491158e+02   6.3409236e+02
   4.6800498e+02   5.0009077e+02   5.7557268e+02   5.7955224e+02   6.2916681e+02
   4.3291988e+02   4.5203952e+02   5.2730546e+02   5.3808541e+02   6.3080104e+02
   4.6773596e+02   4.9855019e+02   5.3045927e+02   5.3351114e+02   6.2488289e+02
   4.6752400e+02   4.9794983e+02   5.9092748e+02   6.0303089e+02   6.5042228e+02
   4.4095089e+02   4.5804887e+02   5.4140657e+02   5.5205004e+02   6.3408078e+02
   4.6880770e+02   5.0032951e+02   5.0166764e+02   5.0580736e+02   6.2363400e+02
   4.4050035e+02   4.5718081e+02   5.1543337e+02   5.2725519e+02   6.2825857e+02
   4.6171362e+02   4.6403186e+02   4.7162694e+02   5.0498588e+02   6.2368786e+02
   4.2881018e+02   4.4100737e+02   4.8076322e+02   5.0797711e+02   6.2473367e+02
   4.3170187e+02   4.4140979e+02   4.7856938e+02   5.0722946e+02   6.2449936e+02
   4.2691345e+02   4.4678725e+02   5.0000746e+02   5.1646310e+02   6.2662895e+02
   4.1312303e+02   4.2937048e+02   4.7389686e+02   5.0597472e+02   6.2410255e+02
   4.3743546e+02   4.5536938e+02   5.5995109e+02   5.7377517e+02   6.4769441e+02
   4.6205217e+02   4.8255739e+02   5.7448316e+02   5.8877517e+02   6.6447376e+02
   4.2048614e+02   4.4705746e+02   5.6442576e+02   5.8008636e+02   7.4358877e+02
   4.4890237e+02   4.6525949e+02   5.5913218e+02   5.7194023e+02   6.4336303e+02
   4.3611294e+02   4.5164506e+02   4.9663214e+02   5.1439939e+02   6.2611317e+02
   4.3511034e+02   4.5366981e+02   5.4659348e+02   5.5786703e+02   6.3669560e+02
   4.1036585e+02   4.4581009e+02   5.4263697e+02   5.5388352e+02   6.3568826e+02
   4.6742227e+02   4.9752107e+02   5.9220835e+02   6.0710370e+02   7.3736540e+02
   4.5506935e+02   4.5957403e+02   4.7464217e+02   5.0567594e+02   6.2390735e+02
   4.2497252e+02   4.4832334e+02   5.6429577e+02   5.7984527e+02   6.8065404e+02
   4.2409991e+02   4.4800393e+02   5.4826621e+02   5.5996889e+02   6.3816439e+02
   4.3079322e+02   4.5100304e+02   5.5796639e+02   5.7150293e+02   6.4589206e+02
   4.4707697e+02   4.6344498e+02   5.4077930e+02   5.5104285e+02   6.3320212e+02
   4.4057228e+02   4.4275138e+02   4.7110369e+02   5.0516524e+02   6.2378536e+02
   4.6845303e+02   5.0226139e+02   5.5723137e+02   5.5870681e+02   6.2498307e+02
   4.4572570e+02   4.6226697e+02   5.6518032e+02   5.7999716e+02   6.5718486e+02
   4.6217093e+02   4.8258600e+02   5.3454927e+02   5.4229256e+02   6.2855879e+02
   4.6672551e+02   4.9469492e+02   5.4353534e+02   5.4812542e+02   6.2690413e+02
   4.5005096e+02   4.6620731e+02   5.2945512e+02   5.3938701e+02   6.3002777e+02
   4.6481012e+02   4.8875602e+02   5.4396969e+02   5.5049098e+02   6.2875051e+02
   4.6731813e+02   4.9709124e+02   5.8990803e+02   6.0261545e+02   6.5393158e+02
   4.6467952e+02   4.8802677e+02   5.2653197e+02   5.3321767e+02   6.2648525e+02
   4.0567849e+02   4.2147254e+02   4.7062288e+02   5.0511800e+02   6.2377799e+02
   3.9560129e+02   4.4187097e+02   4.9408033e+02   5.1345022e+02   6.2612169e+02
   4.3379470e+02   4.4532774e+02   4.8258500e+02   5.0852440e+02   6.2486249e+02
   4.3403038e+02   4.5298179e+02   5.6489676e+02   5.8038188e+02   6.7704127e+02
   4.2952303e+02   4.2998952e+02   4.6918334e+02   5.0476051e+02   6.2363148e+02
   4.6819298e+02   5.0097993e+02   5.9747978e+02   6.0931025e+02   6.4447328e+02
   4.5927907e+02   4.7766248e+02   5.3608171e+02   5.4469766e+02   6.2976610e+02
   4.3355951e+02   4.5230443e+02   5.2109425e+02   5.3232040e+02   6.2952713e+02
   4.6857593e+02   5.0277187e+02   5.3139216e+02   5.3243939e+02   6.2402099e+02
   4.5845919e+02   4.7654634e+02   5.6849620e+02   5.8222408e+02   6.5150902e+02
   4.2379363e+02   4.4779614e+02   5.3393044e+02   5.4473732e+02   6.3267883e+02
   4.4576918e+02   4.6195313e+02   5.2152594e+02   5.3223051e+02   6.2893147e+02
   4.4103034e+02   4.5817520e+02   5.6461599e+02   5.7961732e+02   6.5879975e+02
   4.2268677e+02   4.4723837e+02   5.2208989e+02   5.3339598e+02   6.2998529e+02
   4.6850101e+02   5.0247730e+02   5.4557509e+02   5.4678691e+02   6.2443187e+02
   4.5098079e+02   4.6709041e+02   5.2599714e+02   5.3599803e+02   6.2925747e+02
   4.5803054e+02   4.7590801e+02   5.7079446e+02   5.8561524e+02   6.6576566e+02
   4.6838963e+02   5.0194907e+02   5.9454600e+02   6.0059283e+02   6.3366498e+02
   4.6862210e+02   5.0315084e+02   5.8951582e+02   5.9188785e+02   6.2733925e+02
   4.6046612e+02   4.6330546e+02   4.7229649e+02   5.0510529e+02   6.2372403e+02
   4.5584215e+02   4.7280859e+02   5.3834207e+02   5.4762517e+02   6.3110023e+02
   4.6571570e+02   4.9145886e+02   5.8267140e+02   5.9631204e+02   6.6875397e+02
   4.4813508e+02   4.6445922e+02   5.4201775e+02   5.5229954e+02   6.3346146e+02
   4.4271022e+02   4.5857214e+02   5.0875385e+02   5.2182955e+02   6.2719323e+02
   4.6877490e+02   5.0395182e+02   5.4183381e+02   5.4224553e+02   6.2384814e+02
   4.5720408e+02   4.7465784e+02   5.4298820e+02   5.5230508e+02   6.3200597e+02
   4.4811258e+02   4.6449590e+02   5.6629403e+02   5.8127722e+02   6.6026196e+02
   4.3261748e+02   4.5208125e+02   5.5918556e+02   5.7299743e+02   6.4739515e+02
   4.3059202e+02   4.5089507e+02   5.6454837e+02   5.8004131e+02   6.7468368e+02
   4.3754620e+02   4.4379077e+02   4.7558652e+02   5.0629588e+02   6.2418489e+02
   4.5923620e+02   4.7663594e+02   5.1161282e+02   5.2232370e+02   6.2616596e+02
   4.6784058e+02   4.9927398e+02   5.4702278e+02   5.4983856e+02   6.2569260e+02
   4.4998129e+02   4.6531867e+02   5.0902914e+02   5.2158352e+02   6.2678820e+02
   4.6878231e+02   5.0401514e+02   5.9359324e+02   5.9489662e+02   6.2565792e+02
   3.9677138e+02   4.3153679e+02   4.7621906e+02   5.0663482e+02   6.2433749e+02
   4.4364358e+02   4.6040199e+02   5.6654984e+02   5.8208257e+02   7.7193863e+02
   4.2319431e+02   4.3446838e+02   4.7601325e+02   5.0654283e+02   6.2429536e+02
   4.6838203e+02   5.0191104e+02   5.9877019e+02   6.0830996e+02   6.3890025e+02
   4.6856217e+02   5.0277408e+02   5.4036057e+02   5.4139246e+02   6.2419793e+02
   4.5224099e+02   4.6867733e+02   5.5707549e+02   5.6896535e+02   6.4026972e+02
   4.6875434e+02   5.0386189e+02   6.1280864e+02   6.2637849e+02   6.4158607e+02
   4.5525834e+02   4.7194141e+02   5.2865955e+02   5.3809269e+02   6.2918466e+02
   4.6627199e+02   4.9322945e+02   5.8055331e+02   5.9143835e+02   6.4542234e+02
   4.6331378e+02   4.8461143e+02   5.2326678e+02   5.3097529e+02   6.2662186e+02
   4.6872067e+02   5.0367924e+02   5.7649082e+02   5.7743567e+02   6.2485706e+02
   4.3970440e+02   4.5706854e+02   5.4350247e+02   5.5434780e+02   6.3496451e+02
   4.2367621e+02   4.3276676e+02   4.7418682e+02   5.0603220e+02   6.2411701e+02
   4.3101611e+02   4.3452174e+02   4.7152530e+02   5.0531110e+02   6.2384612e+02
   4.2043426e+02   4.4585350e+02   5.0833493e+02   5.2206098e+02   6.2771248e+02
   4.6540392e+02   4.9052749e+02   5.8156403e+02   5.9526519e+02   6.6833765e+02
   4.4449664e+02   4.6115173e+02   5.5625255e+02   5.6867907e+02   6.4170738e+02
   4.6875056e+02   5.0384161e+02   6.1089949e+02   6.2144193e+02   6.3708094e+02
   4.1122865e+02   4.4591969e+02   5.6415448e+02   5.7977659e+02   7.0375134e+02
   4.6813608e+02   5.0070918e+02   5.7060108e+02   5.7367320e+02   6.2742114e+02
   3.9159408e+02   4.2271334e+02   4.7111903e+02   5.0524366e+02   6.2382826e+02
   4.5890766e+02   4.7723184e+02   5.7187969e+02   5.8682132e+02   7.0169986e+02
   4.3464621e+02   4.5310009e+02   5.2450743e+02   5.3541510e+02   6.3014729e+02
   4.4706330e+02   4.6193164e+02   5.0382233e+02   5.1812263e+02   6.2639329e+02
   4.6132191e+02   4.8070568e+02   5.2212537e+02   5.3071495e+02   6.2701626e+02
   4.2270073e+02   4.4733883e+02   5.2606505e+02   5.3707592e+02   6.3080360e+02
   4.2922047e+02   4.4064597e+02   4.7984510e+02   5.0766609e+02   6.2464052e+02
   4.4464873e+02   4.6118570e+02   5.3570578e+02   5.4592130e+02   6.3202420e+02
   4.3437666e+02   4.5318242e+02   5.4836129e+02   5.5985697e+02   6.3764272e+02
   4.3026245e+02   4.3476726e+02   4.7227030e+02   5.0549954e+02   6.2391731e+02
   4.6626980e+02   4.9322191e+02   5.7775172e+02   5.8750699e+02   6.4110807e+02
   4.5451229e+02   4.6254369e+02   4.8035526e+02   5.0705012e+02   6.2424611e+02
   4.6693497e+02   4.9519076e+02   5.2970540e+02   5.3409023e+02   6.2550551e+02
   4.6888632e+02   5.0459819e+02   6.1972360e+02   6.2460364e+02   6.2881101e+02
   4.6761679e+02   4.9834668e+02   5.9386035e+02   6.0929537e+02   7.2961351e+02
   4.6474421e+02   4.8867418e+02   5.6612632e+02   5.7520597e+02   6.3636728e+02
   4.6223444e+02   4.6485380e+02   4.7199162e+02   5.0501372e+02   6.2369381e+02
   4.5630570e+02   4.7350998e+02   5.6464701e+02   5.7773733e+02   6.4649239e+02
   4.5062389e+02   4.6692376e+02   5.4240143e+02   5.5251364e+02   6.3321381e+02
   4.6815022e+02   5.0077341e+02   5.9601580e+02   6.0663638e+02   6.4258849e+02
   4.5203987e+02   4.6846593e+02   5.6494885e+02   5.7894106e+02   6.5089637e+02
   4.1686026e+02   4.2242790e+02   4.7010821e+02   5.0498758e+02   6.2372466e+02
   4.5156718e+02   4.6793780e+02   5.5020776e+02   5.6091956e+02   6.3612591e+02
   4.5917294e+02   4.7702313e+02   5.1830419e+02   5.2791730e+02   6.2695289e+02
   4.6844810e+02   5.0224576e+02   5.9209268e+02   5.9650802e+02   6.3090978e+02
   4.6825567e+02   5.0106429e+02   5.3117291e+02   5.3307806e+02   6.2438479e+02
   4.6889472e+02   5.0464620e+02   5.9662138e+02   5.9674015e+02   6.2378510e+02
   4.4694218e+02   4.6329311e+02   5.3754769e+02   5.4765734e+02   6.3227198e+02
   4.5259764e+02   4.5583245e+02   4.7283578e+02   5.0538719e+02   6.2383687e+02
   4.6626813e+02   4.9283342e+02   5.2996315e+02   5.3516259e+02   6.2598633e+02
   4.6862895e+02   5.0318594e+02   5.9364017e+02   5.9661699e+02   6.2834496e+02
   4.6873328e+02   5.0374654e+02   5.6371052e+02   5.6438516e+02   6.2429514e+02
   4.5717395e+02   4.6707968e+02   4.8389410e+02   5.0787449e+02   6.2435642e+02
   4.6783573e+02   4.9925713e+02   5.4775943e+02   5.5060959e+02   6.2575469e+02
   4.3340569e+02   4.4127935e+02   4.7665743e+02   5.0664294e+02   6.2430911e+02
   4.6882914e+02   5.0427596e+02   6.0220356e+02   6.0384492e+02   6.2588106e+02
   4.0778905e+02   4.3085479e+02   4.7541903e+02   5.0640343e+02   6.2425670e+02
   4.5893085e+02   4.7720770e+02   5.4484352e+02   5.5390905e+02   6.3200498e+02
   4.5123068e+02   4.6751481e+02   5.3789156e+02   5.4768985e+02   6.3180295e+02
   4.4529542e+02   4.6176894e+02   5.3589178e+02   5.4607354e+02   6.3200798e+02
   4.3234007e+02   4.5123271e+02   5.1358641e+02   5.2598204e+02   6.2828735e+02
   4.1790643e+02   4.4652099e+02   5.4249951e+02   5.5371337e+02   6.3557719e+02
   3.9817106e+02   4.4561581e+02   5.5206253e+02   5.6445618e+02   6.4089091e+02
   4.6454222e+02   4.8813747e+02   5.7933174e+02   5.9338380e+02   6.8493203e+02
   4.4006864e+02   4.5740232e+02   5.6132263e+02   5.7538788e+02   6.4941955e+02
   4.5200546e+02   4.6834353e+02   5.3876935e+02   5.4852199e+02   6.3191416e+02
   4.3938175e+02   4.3958706e+02   4.6908904e+02   5.0473498e+02   6.2362097e+02
   4.2114833e+02   4.4716385e+02   5.4485429e+02   5.5622432e+02   6.3653109e+02
   4.5093476e+02   4.6725893e+02   5.4546485e+02   5.5575909e+02   6.3422231e+02
   4.6889321e+02   5.0463752e+02   5.8884668e+02   5.8893179e+02   6.2373739e+02
   3.9743132e+02   4.2691516e+02   4.7288867e+02   5.0570565e+02   6.2400538e+02
   4.6417971e+02   4.8696374e+02   5.3427260e+02   5.4106593e+02   6.2764892e+02
   3.8091194e+02   4.2183441e+02   4.7084844e+02   5.0517484e+02   6.2380106e+02
   4.1039854e+02   4.4585041e+02   5.5041917e+02   5.6251655e+02   6.3969629e+02
   4.3730518e+02   4.5524701e+02   5.4828261e+02   5.5966837e+02   6.3734512e+02
   4.5667557e+02   4.7083973e+02   4.9712668e+02   5.1325582e+02   6.2519644e+02
   4.1041586e+02   4.1716923e+02   4.6954307e+02   5.0485135e+02   6.2367014e+02
   4.5970244e+02   4.7848591e+02   5.6546892e+02   5.7772067e+02   6.4394914e+02
   4.1646627e+02   4.4185738e+02   4.9131430e+02   5.1214243e+02   6.2582785e+02
   4.6753357e+02   4.9537404e+02   5.0829897e+02   5.1424932e+02   6.2413154e+02
   4.3377834e+02   4.3848346e+02   4.7304344e+02   5.0567368e+02   6.2397751e+02
   4.6870139e+02   5.0341264e+02   5.2459726e+02   5.2535600e+02   6.2380092e+02
   4.6888721e+02   5.0458616e+02   5.2322097e+02   5.2328857e+02   6.2362055e+02
   4.6868939e+02   5.0229024e+02   5.0905197e+02   5.1092652e+02   6.2369906e+02
   4.6800018e+02   4.9969631e+02   5.2715542e+02   5.2976256e+02   6.2450298e+02
   4.6882085e+02   5.0422978e+02   6.1886478e+02   6.4531297e+02   6.8116935e+02
   4.2391701e+02   4.4745701e+02   5.1762815e+02   5.2948487e+02   6.2914073e+02
   4.6890226e+02   5.0466327e+02   5.0707343e+02   5.0710354e+02   6.2360614e+02
   4.5748476e+02   4.7511989e+02   5.7023991e+02   5.8502247e+02   6.6301486e+02
   4.6784618e+02   4.9936151e+02   5.8762003e+02   5.9502735e+02   6.3700720e+02
   4.3839093e+02   4.5598339e+02   5.3524318e+02   5.4573237e+02   6.3241985e+02
   4.6696613e+02   4.9478364e+02   5.1888048e+02   5.2392871e+02   6.2479799e+02
   4.6827777e+02   5.0139325e+02   5.9821703e+02   6.0932273e+02   6.4236012e+02
   4.4210335e+02   4.5905243e+02   5.5226877e+02   5.6403011e+02   6.3906379e+02
   4.2473536e+02   4.4813809e+02   5.3710068e+02   5.4792673e+02   6.3356210e+02
   4.5942900e+02   4.7804489e+02   5.6094126e+02   5.7223564e+02   6.3961749e+02
   4.6815231e+02   4.9985924e+02   5.1605499e+02   5.1904768e+02   6.2405797e+02
   4.6872205e+02   5.0368525e+02   5.9737772e+02   5.9999752e+02   6.2759215e+02
   3.8097814e+02   4.4538125e+02   5.2903043e+02   5.3997186e+02   6.3157966e+02
   4.4711289e+02   4.6354390e+02   5.6276071e+02   5.7670608e+02   6.4939484e+02
   4.6669056e+02   4.9467608e+02   5.8738452e+02   6.0136257e+02   7.7394345e+02
   4.5228930e+02   4.6870876e+02   5.4848272e+02   5.5891893e+02   6.3516565e+02
   4.1997224e+02   4.4625908e+02   5.1453763e+02   5.2694616e+02   6.2865995e+02
   4.3955266e+02   4.4829697e+02   4.7981080e+02   5.0747709e+02   6.2453362e+02
   4.5105323e+02   4.6741695e+02   5.5877532e+02   5.7125574e+02   6.4224288e+02
   4.5969582e+02   4.6311725e+02   4.7306637e+02   5.0524044e+02   6.2376289e+02
   4.5448406e+02   4.7117024e+02   5.4127587e+02   5.5089489e+02   6.3216060e+02
   4.3178696e+02   4.5158047e+02   5.5979877e+02   5.7380561e+02   6.4854541e+02
   4.4409809e+02   4.6077721e+02   5.4844645e+02   5.5952790e+02   6.3661914e+02
   4.2892677e+02   4.5000428e+02   5.6199406e+02   5.7672595e+02   6.5393418e+02
   4.5743200e+02   4.7504522e+02   5.7007101e+02   5.8480102e+02   6.6166629e+02
   4.4312193e+02   4.4342469e+02   4.6921067e+02   5.0475806e+02   6.2362958e+02
   4.6884253e+02   5.0434989e+02   6.2002758e+02   6.4874505e+02   7.0701389e+02
   4.5644833e+02   4.7369597e+02   5.6144851e+02   5.7368665e+02   6.4231278e+02
   4.6432607e+02   4.8657983e+02   5.1660726e+02   5.2451060e+02   6.2563887e+02
   4.2928046e+02   4.4974788e+02   5.1946917e+02   5.3098433e+02   6.2936260e+02
   4.6594544e+02   4.9192334e+02   5.3495066e+02   5.4038355e+02   6.2667620e+02
   4.6889179e+02   5.0463040e+02   6.2284204e+02   6.5486121e+02   6.5903895e+02
   4.4810578e+02   4.6427602e+02   5.2810710e+02   5.3822165e+02   6.2996004e+02
   4.4631202e+02   4.6254790e+02   5.2587567e+02   5.3620992e+02   6.2968733e+02
   4.3296026e+02   4.4877584e+02   4.9347587e+02   5.1293420e+02   6.2588411e+02
   4.3438619e+02   4.5317456e+02   5.4507397e+02   5.5622611e+02   6.3605143e+02
   4.6490682e+02   4.8902727e+02   5.4470802e+02   5.5118944e+02   6.2880546e+02
   4.2601230e+02   4.2717713e+02   4.6943395e+02   5.0482052e+02   6.2365605e+02
   4.3271363e+02   4.5214424e+02   5.6497388e+02   5.8054199e+02   7.0567053e+02
   4.4541152e+02   4.6169557e+02   5.2431487e+02   5.3480512e+02   6.2946516e+02
   4.6842521e+02   5.0213062e+02   5.8881856e+02   5.9262108e+02   6.2978357e+02
   4.3197847e+02   4.5142353e+02   5.2527643e+02   5.3619760e+02   6.3040897e+02
   4.0631278e+02   4.3008672e+02   4.7484867e+02   5.0624295e+02   6.2420064e+02
   4.2932962e+02   4.5021193e+02   5.6379923e+02   5.7907715e+02   6.6214902e+02
   4.4552916e+02   4.6194856e+02   5.3309542e+02   5.4325589e+02   6.3129472e+02
   4.3200321e+02   4.5165519e+02   5.4234675e+02   5.5336107e+02   6.3508210e+02
   4.4532029e+02   4.5886480e+02   4.9498524e+02   5.1319080e+02   6.2566414e+02
   4.5586316e+02   4.7264975e+02   5.2647280e+02   5.3591230e+02   6.2870411e+02
   4.6866329e+02   5.0337063e+02   6.1136667e+02   6.3126239e+02   6.5985152e+02
   4.6033268e+02   4.7922843e+02   5.2890129e+02   5.3735999e+02   6.2821865e+02
   4.5423697e+02   4.7073722e+02   5.2962317e+02   5.3915168e+02   6.2951852e+02
   4.0028741e+02   4.4512532e+02   5.1828611e+02   5.3011443e+02   6.2935995e+02
   3.9077872e+02   4.4554557e+02   5.4149737e+02   5.5266745e+02   6.3525461e+02
   4.3895804e+02   4.4569813e+02   4.7654200e+02   5.0653083e+02   6.2425552e+02
   4.3920582e+02   4.5664521e+02   5.3853842e+02   5.4906664e+02   6.3329676e+02
   4.4071705e+02   4.4308614e+02   4.7132407e+02   5.0521407e+02   6.2380352e+02
   4.6155938e+02   4.8161442e+02   5.5260958e+02   5.6151235e+02   6.3333001e+02
   4.6238489e+02   4.8280143e+02   5.2626630e+02   5.3415581e+02   6.2727537e+02
   4.2098043e+02   4.4711579e+02   5.4343265e+02   5.5469391e+02   6.3591512e+02
   4.3985435e+02   4.4119626e+02   4.7018128e+02   5.0496683e+02   6.2371084e+02
   4.1300691e+02   4.4337241e+02   4.9865808e+02   5.1579413e+02   6.2657537e+02
   4.6890250e+02   5.0469072e+02   6.2352062e+02   6.4325000e+02   6.4341363e+02
   4.6889635e+02   5.0465580e+02   6.2316332e+02   6.6236025e+02   6.7078454e+02
   4.6890172e+02   5.0468612e+02   6.2145296e+02   6.2232273e+02   6.2449989e+02
   4.5716945e+02   4.7467736e+02   5.7016290e+02   5.8501889e+02   6.6445942e+02
   4.0708282e+02   4.2870641e+02   4.7382211e+02   5.0595801e+02   6.2409782e+02
   4.3847499e+02   4.5566526e+02   5.1710889e+02   5.2872862e+02   6.2862587e+02
   4.0269927e+02   4.4566642e+02   5.6413412e+02   5.7976103e+02   7.0511512e+02
   4.6444323e+02   4.8515131e+02   5.0563445e+02   5.1586810e+02   6.2481540e+02
   4.6877481e+02   5.0393086e+02   5.3511435e+02   5.3554116e+02   6.2379806e+02
   4.2685406e+02   4.4897553e+02   5.4132672e+02   5.5236758e+02   6.3492451e+02
   3.9509064e+02   4.4562152e+02   5.6112062e+02   5.7580334e+02   6.5311785e+02
   4.5049871e+02   4.6669971e+02   5.3222512e+02   5.4205657e+02   6.3055674e+02
   3.8167019e+02   4.4556926e+02   5.4621897e+02   5.5777110e+02   6.3731822e+02
   4.0519610e+02   4.4570539e+02   5.6384853e+02   5.7937681e+02   6.7254721e+02
   4.3866299e+02   4.5601160e+02   5.2390543e+02   5.3472870e+02   6.2983497e+02
   4.1459876e+02   4.2081384e+02   4.6992434e+02   5.0494328e+02   6.2370717e+02
   4.3498236e+02   4.4645415e+02   4.8307996e+02   5.0867322e+02   6.2489439e+02
   4.6827428e+02   5.0137778e+02   6.0183563e+02   6.2005699e+02   7.1307008e+02
   4.0604790e+02   4.4559423e+02   5.3531048e+02   5.4618976e+02   6.3319908e+02
   4.6884453e+02   5.0436204e+02   6.1941581e+02   6.3919177e+02   6.4774393e+02
   4.2875872e+02   4.4920957e+02   5.1357354e+02   5.2604761e+02   6.2837746e+02
   4.2347483e+02   4.4758496e+02   5.2701244e+02   5.3796308e+02   6.3099752e+02
   4.0965895e+02   4.4560143e+02   5.2853377e+02   5.3948602e+02   6.3145059e+02
   4.5327352e+02   4.5357689e+02   4.6924627e+02   5.0475034e+02   6.2362471e+02
   4.3097229e+02   4.5110955e+02   5.6363112e+02   5.7880273e+02   6.6003245e+02
   4.6198465e+02   4.6784511e+02   4.7631680e+02   5.0562082e+02   6.2383512e+02
   4.6096446e+02   4.6297782e+02   4.7126106e+02   5.0495931e+02   6.2368261e+02
   4.3928545e+02   4.5654513e+02   5.2636182e+02   5.3699653e+02   6.3028930e+02
   4.4997454e+02   4.5991105e+02   4.8425139e+02   5.0852911e+02   6.2465589e+02
   4.6351186e+02   4.8554218e+02   5.4717685e+02   5.5472117e+02   6.3037948e+02
   4.6889051e+02   5.0462158e+02   5.5693594e+02   5.5698276e+02   6.2364765e+02
   4.6699979e+02   4.6701931e+02   4.6892433e+02   5.0469709e+02   6.2360583e+02
   4.5859197e+02   4.7657846e+02   5.3445685e+02   5.4322166e+02   6.2962565e+02
   4.3267677e+02   4.5210945e+02   5.5392850e+02   5.6641642e+02   6.4149275e+02
   4.4447358e+02   4.6097271e+02   5.3110847e+02   5.4134088e+02   6.3093159e+02
   4.6817840e+02   5.0091157e+02   5.8323140e+02   5.8754724e+02   6.3037720e+02
   4.6888582e+02   5.0459452e+02   5.5073050e+02   5.5079160e+02   6.2365168e+02
   3.9488396e+02   4.2265726e+02   4.7109352e+02   5.0523720e+02   6.2382563e+02
   4.6889873e+02   5.0466891e+02   6.2277980e+02   6.3053809e+02   6.3151355e+02
   4.1272308e+02   4.3160416e+02   4.7572620e+02   5.0648699e+02   6.2428447e+02
   4.2520829e+02   4.4771757e+02   5.1410875e+02   5.2654313e+02   6.2852926e+02
   4.6888297e+02   5.0457939e+02   6.0741030e+02   6.0821098e+02   6.2456257e+02
   4.6245273e+02   4.8264423e+02   5.1905974e+02   5.2757392e+02   6.2638055e+02
   4.3417945e+02   4.5301016e+02   5.4054906e+02   5.5137041e+02   6.3429541e+02
   4.4111840e+02   4.5064553e+02   4.8167933e+02   5.0804065e+02   6.2467365e+02
   4.5676684e+02   4.5699753e+02   4.6916779e+02   5.0473238e+02   6.2361765e+02
   4.5582556e+02   4.7276294e+02   5.3608936e+02   5.4534414e+02   6.3057783e+02
   4.6875755e+02   5.0388043e+02   6.1574128e+02   6.3905954e+02   6.8315490e+02
   4.2585470e+02   4.4838704e+02   5.2677691e+02   5.3771299e+02   6.3090186e+02
   4.5164963e+02   4.6343579e+02   4.8938133e+02   5.1028533e+02   6.2495352e+02
   4.6780860e+02   4.9894027e+02   5.3287975e+02   5.3576332e+02   6.2492698e+02
   4.6382756e+02   4.8634258e+02   5.7776523e+02   5.9196264e+02   6.8496368e+02
   4.4819819e+02   4.6278795e+02   5.0216142e+02   5.1696641e+02   6.2616279e+02
   4.6842601e+02   5.0155086e+02   5.1798049e+02   5.1994278e+02   6.2393047e+02
   4.6845118e+02   5.0226109e+02   5.9476718e+02   6.0017381e+02   6.3245629e+02
   4.3785754e+02   4.3941916e+02   4.7033514e+02   5.0500742e+02   6.2372697e+02
   4.6885055e+02   5.0439616e+02   6.0419295e+02   6.0567147e+02   6.2550067e+02
   4.6627550e+02   4.9324072e+02   5.7774690e+02   5.8748752e+02   6.4106607e+02
   4.5726618e+02   4.7475822e+02   5.4506493e+02   5.5449701e+02   6.3261216e+02
   4.5038576e+02   4.5061298e+02   4.6915596e+02   5.0473978e+02   6.2362178e+02
   4.6886498e+02   5.0447703e+02   6.2106319e+02   6.4722950e+02   6.5570841e+02
   4.2368224e+02   4.4771514e+02   5.3071528e+02   5.4153287e+02   6.3185452e+02
   4.6889056e+02   5.0462207e+02   6.1103631e+02   6.1180884e+02   6.2447668e+02
   4.6669699e+02   4.9456207e+02   5.4121853e+02   5.4581185e+02   6.2668435e+02
   3.8760495e+02   4.4560472e+02   5.5625182e+02   5.6956022e+02   6.4474299e+02
   4.5425622e+02   4.7097315e+02   5.6574172e+02   5.7960004e+02   6.5065026e+02
   4.6211998e+02   4.7867291e+02   4.9774139e+02   5.1234881e+02   6.2473218e+02
   4.2143901e+02   4.3022148e+02   4.7295851e+02   5.0570865e+02   6.2400089e+02
   4.2527984e+02   4.4843106e+02   5.6325812e+02   5.7845907e+02   6.5998320e+02
   4.6796045e+02   4.9988403e+02   5.7209765e+02   5.7587402e+02   6.2854028e+02
   4.5550789e+02   4.7200164e+02   5.1928675e+02   5.2940696e+02   6.2762033e+02
   4.4844344e+02   4.6481602e+02   5.6745724e+02   5.8288905e+02   7.0802097e+02
   4.4144863e+02   4.5821678e+02   5.2353371e+02   5.3427456e+02   6.2960089e+02
   4.6847255e+02   5.0237040e+02   5.9721478e+02   6.0357649e+02   6.3384133e+02
   4.2981624e+02   4.4996785e+02   5.1766657e+02   5.2943140e+02   6.2903074e+02
   4.4171004e+02   4.5866857e+02   5.4045150e+02   5.5098930e+02   6.3368723e+02
   4.5054475e+02   4.6106755e+02   4.8574318e+02   5.0900777e+02   6.2474283e+02
   4.6876083e+02   5.0389239e+02   5.5544102e+02   5.5593215e+02   6.2403379e+02
   3.8209937e+02   4.4518605e+02   5.2100168e+02   5.3247937e+02   6.2986789e+02
   4.4374671e+02   4.5462786e+02   4.8541540e+02   5.0923862e+02   6.2493206e+02
   4.4855323e+02   4.6491191e+02   5.5479673e+02   5.6659652e+02   6.3957125e+02
   4.6889310e+02   5.0463646e+02   6.1092879e+02   6.1153629e+02   6.2429265e+02
   4.6795261e+02   4.8146276e+02   4.8330520e+02   5.0525088e+02   6.2368922e+02
   4.6889320e+02   5.0463756e+02   6.2295696e+02   6.5993628e+02   6.6883448e+02
   4.4605133e+02   4.6237309e+02   5.2952472e+02   5.3971848e+02   6.3044692e+02
   4.6088101e+02   4.8042845e+02   5.5608753e+02   5.6582907e+02   6.3532054e+02
   4.6888577e+02   5.0459525e+02   5.9182486e+02   5.9199798e+02   6.2387519e+02
   4.1740856e+02   4.4624582e+02   5.2697542e+02   5.3796968e+02   6.3105988e+02
   4.0656403e+02   4.4573650e+02   5.6130137e+02   5.7603378e+02   6.5356233e+02
   4.1276902e+02   4.4341293e+02   4.9896089e+02   5.1596427e+02   6.2660776e+02
   4.6394430e+02   4.8644581e+02   5.3740807e+02   5.4432003e+02   6.2822222e+02
   4.6889407e+02   5.0464190e+02   6.1811587e+02   6.1973524e+02   6.2540473e+02
   4.3705094e+02   4.5508546e+02   5.6424325e+02   5.7935695e+02   6.5994588e+02
   4.6844178e+02   5.0221485e+02   5.8050601e+02   5.8313487e+02   6.2734248e+02
   4.3040855e+02   4.3459375e+02   4.7201782e+02   5.0543522e+02   6.2389308e+02
   4.3043571e+02   4.5009428e+02   5.1336871e+02   5.2584624e+02   6.2830547e+02
   4.5331950e+02   4.5412973e+02   4.6982952e+02   5.0484364e+02   6.2365752e+02
   4.2367124e+02   4.4246865e+02   4.8837334e+02   5.1084746e+02   6.2550956e+02
   4.4465011e+02   4.4599374e+02   4.7032200e+02   5.0497766e+02   6.2371234e+02
   4.3640732e+02   4.3641811e+02   4.6891231e+02   5.0469796e+02   6.2360641e+02
   4.5425985e+02   4.7096200e+02   5.5346387e+02   5.6434297e+02   6.3709033e+02
   4.4868634e+02   4.6498930e+02   5.4132562e+02   5.5151626e+02   6.3316029e+02
   4.4581435e+02   4.6233637e+02   5.5438396e+02   5.6631978e+02   6.3988852e+02
   4.5474198e+02   4.7155076e+02   5.6788526e+02   5.8245104e+02   6.5682347e+02
   4.6864424e+02   5.0313309e+02   5.2916169e+02   5.3003542e+02   6.2390963e+02
   4.4494982e+02   4.5349967e+02   4.8067276e+02   5.0759153e+02   6.2451468e+02
   4.6443854e+02   4.8530268e+02   5.0635126e+02   5.1635807e+02   6.2485773e+02
   4.4244115e+02   4.5919851e+02   5.3167430e+02   5.4199758e+02   6.3123263e+02
   4.6834985e+02   5.0175196e+02   6.0322663e+02   6.2196906e+02   7.5796693e+02
   4.3993350e+02   4.4171942e+02   4.7063872e+02   5.0506635e+02   6.2374879e+02
   4.6888157e+02   5.0455361e+02   5.2617305e+02   5.2625834e+02   6.2362921e+02
   4.3334347e+02   4.5042962e+02   5.0034388e+02   5.1652594e+02   6.2654718e+02
   4.6717441e+02   4.9651120e+02   5.9014120e+02   6.0426264e+02   6.7470581e+02
   4.6772189e+02   4.9880814e+02   5.8409895e+02   5.9091508e+02   6.3538354e+02
   4.6841747e+02   5.0207827e+02   5.5577123e+02   5.5732502e+02   6.2500823e+02
   4.5376458e+02   4.7030377e+02   5.3835703e+02   5.4790896e+02   6.3150662e+02
   4.0705869e+02   4.4527216e+02   5.1934595e+02   5.3102141e+02   6.2954764e+02
   4.6836317e+02   5.0181666e+02   5.9319627e+02   5.9890194e+02   6.3317412e+02
   4.0521342e+02   4.0851468e+02   4.6899601e+02   5.0471855e+02   6.2361496e+02
   4.4936663e+02   4.6562823e+02   5.3767992e+02   5.4762579e+02   6.3200855e+02
   4.6838478e+02   5.0167309e+02   5.2784143e+02   5.2948552e+02   6.2416206e+02
   4.3447720e+02   4.4666292e+02   4.8427761e+02   5.0911082e+02   6.2501246e+02
   4.2429327e+02   4.4242452e+02   4.8769851e+02   5.1057061e+02   6.2544092e+02
   4.6863515e+02   5.0293754e+02   5.2100384e+02   5.2207422e+02   6.2382209e+02
   4.4402772e+02   4.4611945e+02   4.7114688e+02   5.0515352e+02   6.2377639e+02
   4.6267523e+02   4.8378875e+02   5.6528567e+02   5.7595251e+02   6.3957109e+02
   4.6876112e+02   5.0389991e+02   5.8622140e+02   5.8725099e+02   6.2517698e+02
   4.4959695e+02   4.6592388e+02   5.4928941e+02   5.6007822e+02   6.3610695e+02
   4.5032195e+02   4.6637003e+02   5.2369132e+02   5.3390130e+02   6.2891434e+02
   4.6840765e+02   5.0195555e+02   5.3974682e+02   5.4119238e+02   6.2442931e+02
   4.2504190e+02   4.4834721e+02   5.6360093e+02   5.7891577e+02   6.6255981e+02
   4.6827795e+02   5.0139603e+02   5.8291124e+02   5.8666058e+02   6.2933877e+02
   3.9187881e+02   4.4523011e+02   5.2219809e+02   5.3355522e+02   6.3010239e+02
   4.6444476e+02   4.8722734e+02   5.2201949e+02   5.2920402e+02   6.2610716e+02
   4.2435880e+02   4.3902848e+02   4.8109861e+02   5.0813376e+02   6.2479320e+02
   4.4073061e+02   4.5127408e+02   4.8366363e+02   5.0872684e+02   6.2485360e+02
   3.9449997e+02   4.3349789e+02   4.7818553e+02   5.0722691e+02   6.2453390e+02
   4.6525529e+02   4.9009680e+02   5.7810255e+02   5.9015571e+02   6.4916470e+02
   4.5762466e+02   4.7182550e+02   4.9632227e+02   5.1270665e+02   6.2506921e+02
   4.3529683e+02   4.5336426e+02   5.1817646e+02   5.2973046e+02   6.2893965e+02
   4.4450856e+02   4.4964609e+02   4.7502668e+02   5.0603695e+02   6.2407589e+02
   4.4729918e+02   4.6371515e+02   5.5838737e+02   5.7115097e+02   6.4306710e+02
   4.3190063e+02   4.5132806e+02   5.2310494e+02   5.3418330e+02   6.2997255e+02
   4.1386341e+02   4.4527786e+02   5.1247733e+02   5.2527928e+02   6.2835990e+02
   4.6870912e+02   5.0361670e+02   6.1354970e+02   6.3532745e+02   6.7354908e+02
   4.5399038e+02   4.7038498e+02   5.2625462e+02   5.3594374e+02   6.2893571e+02
   4.6451776e+02   4.8413099e+02   5.0114097e+02   5.1305879e+02   6.2457158e+02
   4.5491430e+02   4.7149271e+02   5.2712112e+02   5.3665403e+02   6.2895922e+02
   4.4000039e+02   4.4138235e+02   4.7022794e+02   5.0497658e+02   6.2371471e+02
   4.6602419e+02   4.9242161e+02   5.8326165e+02   5.9638897e+02   6.5909332e+02
   4.4101622e+02   4.5792511e+02   5.2666954e+02   5.3721944e+02   6.3024522e+02
   4.2777195e+02   4.4940619e+02   5.4562803e+02   5.5698649e+02   6.3668601e+02
   4.1732859e+02   4.4299910e+02   4.9487869e+02   5.1381206e+02   6.2617822e+02
   4.2755477e+02   4.3007469e+02   4.7034648e+02   5.0503509e+02   6.2374108e+02
   4.2541029e+02   4.4819845e+02   5.2564807e+02   5.3665798e+02   6.3066900e+02
   4.3754406e+02   4.5530639e+02   5.3264668e+02   5.4315857e+02   6.3180844e+02
   4.6541645e+02   4.8591780e+02   5.0019111e+02   5.1193639e+02   6.2437732e+02
   4.2394393e+02   4.4798409e+02   5.6439360e+02   5.7999515e+02   7.0264995e+02
   4.4108299e+02   4.4430659e+02   4.7232441e+02   5.0543924e+02   6.2388449e+02
   4.2357498e+02   4.2535788e+02   4.6955669e+02   5.0485049e+02   6.2366856e+02
   4.0401994e+02   4.4545955e+02   5.2923800e+02   5.4016999e+02   6.3162490e+02
   4.1255083e+02   4.4575841e+02   5.2777340e+02   5.3874833e+02   6.3126639e+02
   4.5997546e+02   4.6343360e+02   4.7310574e+02   5.0523674e+02   6.2376043e+02
   4.6212328e+02   4.8250079e+02   5.3490329e+02   5.4266064e+02   6.2863484e+02
   4.3605454e+02   4.5376351e+02   5.1513858e+02   5.2716836e+02   6.2840973e+02
   4.0264682e+02   4.4559761e+02   5.4173168e+02   5.5291803e+02   6.3534199e+02
   3.8365402e+02   4.4561026e+02   5.6426390e+02   5.7993842e+02   7.7799352e+02
   4.3591058e+02   4.5426061e+02   5.6498592e+02   5.8041707e+02   6.7138613e+02
   4.6887882e+02   5.0455608e+02   6.0689557e+02   6.0781468e+02   6.2470916e+02
   4.3667750e+02   4.4718565e+02   4.8200943e+02   5.0826594e+02   6.2477279e+02
   4.4418765e+02   4.4421949e+02   4.6893601e+02   5.0470273e+02   6.2360813e+02
   4.4718110e+02   4.4863824e+02   4.7052975e+02   5.0500489e+02   6.2372035e+02
   4.6106296e+02   4.8075756e+02   5.7221636e+02   5.8616815e+02   6.5601563e+02
   4.0537544e+02   4.3848026e+02   4.8502456e+02   5.0960529e+02   6.2522747e+02
   4.2572915e+02   4.4829534e+02   5.2469597e+02   5.3576807e+02   6.3046367e+02
   4.6877175e+02   5.0395733e+02   5.6806153e+02   5.6862717e+02   6.2424166e+02
   4.5523108e+02   4.7214553e+02   5.6929181e+02   5.8433718e+02   6.6716607e+02
   4.5219755e+02   4.5291645e+02   4.6973306e+02   5.0483253e+02   6.2365458e+02
   4.3899017e+02   4.5613375e+02   5.1902132e+02   5.3033361e+02   6.2892014e+02
   4.0089152e+02   4.4549057e+02   5.3317926e+02   5.4405516e+02   6.3261696e+02
   6.0461047e+02   5.9372145e+02   5.3401195e+02   5.2560341e+02   4.4536054e+02
   5.8004974e+02   5.6438382e+02   4.4670494e+02   4.2244769e+02   4.1712192e+02
   5.8259831e+02   5.6750947e+02   4.9293845e+02   4.8963775e+02   4.4442795e+02
   5.8086567e+02   5.6528906e+02   4.6877872e+02   4.6588631e+02   4.4252186e+02
   6.0389841e+02   5.9377573e+02   5.4050612e+02   5.3218156e+02   4.4546198e+02
   5.7995429e+02   5.6428112e+02   4.4618121e+02   4.4159251e+02   4.4097208e+02
   5.8010865e+02   5.6444792e+02   4.4746550e+02   4.2908257e+02   4.2493163e+02
   6.2056331e+02   6.1054343e+02   5.5484879e+02   5.4427128e+02   4.4556030e+02
   5.8783822e+02   5.7521736e+02   5.2893883e+02   5.2478327e+02   4.4546135e+02
   6.5273119e+02   6.2146095e+02   5.0536628e+02   4.7242779e+02   4.2605248e+02
   5.8916828e+02   5.7448756e+02   4.8163076e+02   4.6156865e+02   3.9582387e+02
   5.7994893e+02   5.6427567e+02   4.6770701e+02   4.6767284e+02   4.4557365e+02
   6.8041108e+02   6.3709156e+02   5.5807254e+02   5.4649878e+02   4.4557040e+02
   5.9192911e+02   5.7767476e+02   4.8704405e+02   4.6605844e+02   4.2292543e+02
   5.8012106e+02   5.6446180e+02   4.4785137e+02   4.3300362e+02   4.2937415e+02
   6.2240125e+02   6.1143906e+02   5.5126046e+02   5.4090173e+02   4.4553764e+02
   5.8400983e+02   5.6865166e+02   4.7134891e+02   4.5827395e+02   4.2806390e+02
   7.2193738e+02   6.2409927e+02   5.0605723e+02   4.7418914e+02   4.2897978e+02
   6.0051326e+02   5.8966009e+02   5.3106232e+02   5.2324313e+02   4.4533262e+02
   6.0942667e+02   5.9773891e+02   5.3500674e+02   5.2601224e+02   4.4535623e+02
   5.8014654e+02   5.6460231e+02   5.3327155e+02   5.3312138e+02   4.4560646e+02
   6.2859878e+02   6.1750472e+02   5.5336536e+02   5.4260336e+02   4.4554901e+02
   6.5756431e+02   6.3003326e+02   5.4070205e+02   5.2983685e+02   4.4539663e+02
   6.3093405e+02   6.1507035e+02   5.3065689e+02   5.1960657e+02   4.4515518e+02
   6.5506928e+02   6.2172360e+02   5.0460198e+02   4.6923168e+02   4.1177874e+02
   5.9922163e+02   5.9444254e+02   5.6866026e+02   5.5707911e+02   4.4560244e+02
   5.8809284e+02   5.7335206e+02   4.8147029e+02   4.6426902e+02   4.2574947e+02
   5.9795694e+02   5.9133570e+02   5.6192134e+02   5.5222702e+02   4.4559323e+02
   5.8360970e+02   5.6836529e+02   4.7792211e+02   4.6989422e+02   4.3847305e+02
   6.6150355e+02   6.2928635e+02   5.3461234e+02   5.2338630e+02   4.4525589e+02
   5.8043879e+02   5.6482215e+02   4.6926836e+02   4.6778248e+02   4.4407906e+02
   6.0050017e+02   5.8678837e+02   4.9587576e+02   4.7089787e+02   4.2759908e+02
   6.7457643e+02   6.2659778e+02   5.1762043e+02   5.0175443e+02   4.4349390e+02
   6.3197577e+02   6.1913566e+02   5.4860718e+02   5.3808729e+02   4.4551150e+02
   5.8788861e+02   5.7537003e+02   5.3033014e+02   5.2616085e+02   4.4547367e+02
   5.8175421e+02   5.6676376e+02   5.1687522e+02   5.1569684e+02   4.4552014e+02
   5.9310322e+02   5.7888282e+02   4.8745499e+02   4.6431111e+02   4.0028869e+02
   6.9627799e+02   6.5061534e+02   5.7470702e+02   5.6027723e+02   4.4560693e+02
   6.3745507e+02   6.1966449e+02   5.3080879e+02   5.1952729e+02   4.4514617e+02
   6.5048911e+02   6.4545489e+02   5.7668659e+02   5.6181777e+02   4.4560833e+02
   5.8005117e+02   5.6438592e+02   4.5191454e+02   4.4994729e+02   4.4344410e+02
   6.3592121e+02   6.2139270e+02   5.4573250e+02   5.3518305e+02   4.4547922e+02
   6.7847907e+02   6.2406784e+02   5.0659472e+02   4.7615748e+02   4.3144554e+02
   5.8543473e+02   5.7109853e+02   5.0051193e+02   4.9522277e+02   4.4427850e+02
   6.3479413e+02   6.3068189e+02   5.7430987e+02   5.6006839e+02   4.4560676e+02
   6.0310714e+02   6.0085061e+02   5.7538432e+02   5.6138039e+02   4.4560776e+02
   5.7998728e+02   5.6434348e+02   5.3292944e+02   5.3289413e+02   4.4560890e+02
   5.8365319e+02   5.6822385e+02   4.6759085e+02   4.5175166e+02   4.1473593e+02
   6.7827421e+02   6.7212039e+02   5.7978852e+02   5.6415285e+02   4.4560963e+02
   5.7993919e+02   5.6426465e+02   4.4561151e+02   4.1971096e+02   4.1970184e+02
   6.2067946e+02   6.2025293e+02   5.7924604e+02   5.6378255e+02   4.4560941e+02
   5.8001026e+02   5.6434183e+02   4.4675140e+02   4.3551855e+02   4.3396502e+02
   5.8000504e+02   5.6436375e+02   5.2470342e+02   5.2465907e+02   4.4560780e+02
   5.8039894e+02   5.6803723e+02   5.6576183e+02   5.6242038e+02   4.4560909e+02
   5.7994286e+02   5.6426870e+02   4.4833344e+02   4.4814334e+02   4.4540813e+02
   6.0428420e+02   5.9211197e+02   5.1877734e+02   5.0870760e+02   4.4462809e+02
   5.8079880e+02   5.6521280e+02   4.6798617e+02   4.6515892e+02   4.4255356e+02
   6.1639127e+02   5.9905470e+02   5.0048839e+02   4.6815427e+02   4.0352986e+02
   5.8947489e+02   5.7550809e+02   4.9341014e+02   4.8115812e+02   4.3984776e+02
   5.9724543e+02   5.8603850e+02   5.2667431e+02   5.1936126e+02   4.4526774e+02
   5.8068372e+02   5.7026671e+02   5.6794437e+02   5.6267721e+02   4.4560889e+02
   5.9893131e+02   5.8771348e+02   5.2641679e+02   5.1866695e+02   4.4523451e+02
   5.8223617e+02   5.6672402e+02   4.6443728e+02   4.5295036e+02   4.3020990e+02
   6.6490128e+02   6.3115619e+02   5.4135498e+02   5.3048293e+02   4.4540768e+02
   6.3862035e+02   6.1938932e+02   5.2475588e+02   5.1229533e+02   4.4476700e+02
   5.8331635e+02   5.6787084e+02   4.6739799e+02   4.5318336e+02   4.2379328e+02
   6.3365299e+02   6.1855068e+02   5.3910785e+02   5.2857935e+02   4.4537849e+02
   6.4341443e+02   6.2524757e+02   5.4197985e+02   5.3129778e+02   4.4542333e+02
   5.9394700e+02   5.8007087e+02   4.9135743e+02   4.7079622e+02   4.3006920e+02
   5.8003163e+02   5.6437626e+02   4.8367030e+02   4.8351810e+02   4.4552683e+02
   5.8420200e+02   5.6885078e+02   4.7114092e+02   4.5704570e+02   4.2538039e+02
   6.1562500e+02   5.9884042e+02   5.0212067e+02   4.7383761e+02   4.2974223e+02
   6.4747243e+02   6.2679173e+02   5.4019464e+02   5.2940584e+02   4.4538995e+02
   6.1268277e+02   6.1258062e+02   5.7977460e+02   5.6415501e+02   4.4560971e+02
   5.7998522e+02   5.6431903e+02   4.7864782e+02   4.7855710e+02   4.4554640e+02
   5.9483036e+02   5.9453884e+02   5.7940772e+02   5.6399534e+02   4.4560949e+02
   6.0269677e+02   5.8934716e+02   5.0178207e+02   4.8178774e+02   4.3781726e+02
   5.8110037e+02   5.6653679e+02   5.4770216e+02   5.4656011e+02   4.4560345e+02
   6.0666288e+02   5.9186497e+02   4.9733963e+02   4.6738073e+02   3.8618604e+02
   6.4418492e+02   6.4414435e+02   5.7990760e+02   5.6424155e+02   4.4560963e+02
   6.0244081e+02   5.8953889e+02   5.0614740e+02   4.9046242e+02   4.4155691e+02
   6.1927409e+02   6.0677695e+02   5.4191463e+02   5.3210315e+02   4.4544457e+02
   6.7470104e+02   6.3115223e+02   5.3977166e+02   5.2883464e+02   4.4537766e+02
   6.1919631e+02   6.1639395e+02   5.7498883e+02   5.6072892e+02   4.4560731e+02
   6.4774167e+02   6.1990018e+02   5.0518430e+02   4.7228377e+02   4.2581226e+02
   6.4394879e+02   6.2313403e+02   5.2964716e+02   5.1800287e+02   4.4508420e+02
   6.5462129e+02   6.2763603e+02   5.3262838e+02   5.2125362e+02   4.4519565e+02
   5.8996220e+02   5.8271224e+02   5.6366635e+02   5.5510634e+02   4.4560029e+02
   5.8247696e+02   5.6696789e+02   4.6268167e+02   4.4683644e+02   4.1545601e+02
   5.9488239e+02   5.8411573e+02   5.3415849e+02   5.2767609e+02   4.4543341e+02
   5.8227534e+02   5.6732839e+02   5.0882270e+02   5.0712315e+02   4.4536107e+02
   6.1404409e+02   5.9842641e+02   5.0687685e+02   4.8654179e+02   4.3964658e+02
   6.3060296e+02   6.1229385e+02   5.1402458e+02   4.9707729e+02   4.4267826e+02
   7.1465581e+02   6.2354388e+02   5.0469439e+02   4.6892001e+02   3.9622846e+02
   5.8118780e+02   5.6594606e+02   5.1084038e+02   5.0995357e+02   4.4550053e+02
   5.8612432e+02   5.7312132e+02   5.3140631e+02   5.2798867e+02   4.4550899e+02
   5.8040356e+02   5.6521543e+02   5.4769749e+02   5.4720327e+02   4.4560700e+02
   6.7503781e+02   6.2332106e+02   5.0472383e+02   4.6913772e+02   4.0968761e+02
   6.0842262e+02   5.9358521e+02   5.0058521e+02   4.7472212e+02   4.3146313e+02
   5.8706946e+02   5.7453843e+02   5.3409247e+02   5.3020578e+02   4.4551398e+02
   6.6730267e+02   6.3106080e+02   5.4035140e+02   5.2944223e+02   4.4538902e+02
   5.8085995e+02   5.6525807e+02   4.6002350e+02   4.5394498e+02   4.3838427e+02
   5.7998988e+02   5.6431920e+02   4.4610922e+02   4.1743499e+02   4.1267076e+02
   5.8058249e+02   5.6495654e+02   4.5114465e+02   4.3112874e+02   4.0301440e+02
   5.8231474e+02   5.6680936e+02   4.6508962e+02   4.5385820e+02   4.3068405e+02
   7.3557711e+02   6.2364048e+02   5.0480634e+02   4.6936019e+02   4.1301174e+02
   5.9727624e+02   5.8577954e+02   5.2279905e+02   5.1513379e+02   4.4512739e+02
   6.2654681e+02   6.0691332e+02   5.0296260e+02   4.7003974e+02   4.2037404e+02
   6.1400195e+02   6.1323281e+02   5.7867961e+02   5.6341178e+02   4.4560929e+02
   5.8758254e+02   5.7271539e+02   4.7953813e+02   4.6185239e+02   4.2134278e+02
   6.8404281e+02   6.4723071e+02   5.7243110e+02   5.5850169e+02   4.4560482e+02
   5.9700791e+02   5.9113452e+02   5.6507717e+02   5.5474778e+02   4.4559863e+02
   5.8023820e+02   5.6458834e+02   4.4920887e+02   4.3526410e+02   4.2973112e+02
   6.3589308e+02   6.3357937e+02   5.7712580e+02   5.6218754e+02   4.4560863e+02
   5.9084322e+02   5.7992195e+02   5.4094983e+02   5.3540162e+02   4.4552704e+02
   5.8102652e+02   5.6543440e+02   4.5818814e+02   4.4890629e+02   4.3402290e+02
   6.4975247e+02   6.2032893e+02   5.0455719e+02   4.6959853e+02   4.1589312e+02
   5.8085742e+02   5.6525103e+02   4.5314297e+02   4.3433383e+02   4.0119093e+02
   6.0221812e+02   5.9106507e+02   5.2841354e+02   5.2011475e+02   4.4525137e+02
   5.8320422e+02   5.6796774e+02   4.7992319e+02   4.7348562e+02   4.4063278e+02
   6.1305234e+02   5.9828228e+02   5.1225818e+02   4.9734040e+02   4.4293040e+02
   5.8209483e+02   5.6770136e+02   5.3684440e+02   5.3535865e+02   4.4558411e+02
   5.7994978e+02   5.6427584e+02   4.4570921e+02   4.0556076e+02   3.8895871e+02
   5.8757392e+02   5.7452342e+02   5.2250265e+02   5.1835969e+02   4.4538005e+02
   5.8178035e+02   5.6623075e+02   4.5882806e+02   4.4182315e+02   3.8878559e+02
   5.8305194e+02   5.6758426e+02   4.6611255e+02   4.5168859e+02   4.2286940e+02
   6.7128015e+02   6.2705887e+02   5.2046495e+02   5.0606249e+02   4.4412503e+02
   6.1417797e+02   6.0122929e+02   5.3304824e+02   5.2345901e+02   4.4529270e+02
   6.0531477e+02   5.9128553e+02   5.0021645e+02   4.7627556e+02   4.3336973e+02
   6.9419118e+02   6.3632311e+02   5.5602525e+02   5.4462589e+02   4.4556049e+02
   5.9162936e+02   5.7763791e+02   4.9066107e+02   4.7345874e+02   4.3405835e+02
   6.2615611e+02   6.1065967e+02   5.2762765e+02   5.1635793e+02   4.4503236e+02
   5.9779219e+02   5.8597967e+02   5.1818299e+02   5.0978489e+02   4.4481183e+02
   6.0938952e+02   6.0260189e+02   5.6419776e+02   5.5292737e+02   4.4559406e+02
   6.0147758e+02   5.9136549e+02   5.3895238e+02   5.3102216e+02   4.4545218e+02
   5.9127684e+02   5.8018373e+02   5.3810580e+02   5.3252834e+02   4.4550345e+02
   5.7995259e+02   5.6427928e+02   4.6120432e+02   4.6112805e+02   4.4552485e+02
   5.8009535e+02   5.6443203e+02   4.4705395e+02   4.2049541e+02   3.9037228e+02
   6.1226941e+02   5.9941824e+02   5.3002083e+02   5.2040408e+02   4.4521843e+02
   5.7994915e+02   5.6428368e+02   5.4110612e+02   5.4109657e+02   4.4560949e+02
   6.6066003e+02   6.2273845e+02   5.0494056e+02   4.7027031e+02   4.1969936e+02
   7.0818498e+02   6.9679319e+02   5.7984500e+02   5.6419474e+02   4.4560958e+02
   5.9841661e+02   5.9008966e+02   5.5316171e+02   5.4476678e+02   4.4556822e+02
   6.8064265e+02   6.3593579e+02   5.5534974e+02   5.4400248e+02   4.4555681e+02
   5.7993821e+02   5.6426370e+02   4.4564127e+02   4.4546886e+02   4.4543717e+02
   6.7682754e+02   6.7467713e+02   5.7988763e+02   5.6422624e+02   4.4560962e+02
   5.8376277e+02   5.6833844e+02   4.6765437e+02   4.5129252e+02   3.9647832e+02
   5.8004387e+02   5.6437801e+02   4.5336324e+02   4.5195422e+02   4.4403789e+02
   5.9304474e+02   5.7982594e+02   5.0063453e+02   4.8804160e+02   4.4165865e+02
   6.1896197e+02   6.0772422e+02   5.4890848e+02   5.3891214e+02   4.4552226e+02
   5.8089742e+02   5.7064278e+02   5.6774647e+02   5.6231382e+02   4.4560873e+02
   6.2937879e+02   6.1320540e+02   5.2658438e+02   5.1492218e+02   4.4495218e+02
   5.8293003e+02   5.6744560e+02   4.6436776e+02   4.4801386e+02   4.0032211e+02
   6.2997498e+02   6.0955162e+02   5.0335226e+02   4.6988243e+02   4.1928156e+02
   6.3760199e+02   6.2319140e+02   5.4855917e+02   5.3790804e+02   4.4550908e+02
   5.8293716e+02   5.6834291e+02   5.1793724e+02   5.1605452e+02   4.4547520e+02
   5.8911979e+02   5.7443169e+02   4.8153707e+02   4.6150300e+02   3.8273423e+02
   5.7994048e+02   5.6426608e+02   4.4566939e+02   4.3877535e+02   4.3870635e+02
   7.1203787e+02   6.2352925e+02   5.0468914e+02   4.6890355e+02   3.8506067e+02
   6.2192556e+02   6.0698025e+02   5.2716778e+02   5.1614582e+02   4.4503211e+02
   6.0489345e+02   5.9504055e+02   5.4395385e+02   5.3540628e+02   4.4549672e+02
   5.9185545e+02   5.7955445e+02   5.2007152e+02   5.1396949e+02   4.4516437e+02
   5.8071763e+02   5.6510356e+02   4.5535510e+02   4.4588699e+02   4.3407579e+02
   5.8259480e+02   5.6722967e+02   4.7586590e+02   4.6968944e+02   4.3997942e+02
   6.2036439e+02   6.1319919e+02   5.6464304e+02   5.5275814e+02   4.4559379e+02
   5.8049199e+02   5.6486129e+02   4.5589356e+02   4.5014886e+02   4.3891360e+02
   6.0090256e+02   5.9166740e+02   5.4647802e+02   5.3834961e+02   4.4552712e+02
   5.8400121e+02   5.6862634e+02   4.7039499e+02   4.5639099e+02   4.2528859e+02
   5.8191415e+02   5.6663371e+02   4.8778729e+02   4.8487778e+02   4.4425963e+02
   5.8198942e+02   5.6661256e+02   4.7895210e+02   4.7484049e+02   4.4253506e+02
   6.3658627e+02   6.1693586e+02   5.1691341e+02   5.0150170e+02   4.4349079e+02
   6.3599605e+02   6.1553917e+02   5.1087614e+02   4.9000258e+02   4.4064291e+02
   5.8035693e+02   5.6471583e+02   4.5402458e+02   4.4842278e+02   4.3917271e+02
   5.7996391e+02   5.6429107e+02   4.4585030e+02   4.1001805e+02   3.8899603e+02
   6.4204131e+02   6.2237049e+02   5.3102678e+02   5.1964710e+02   4.4514748e+02
   5.8411011e+02   5.7062420e+02   5.3611198e+02   5.3351447e+02   4.4555904e+02
   5.8549988e+02   5.7314509e+02   5.4385911e+02   5.4022191e+02   4.4557259e+02
   6.1927653e+02   6.0782045e+02   5.4784271e+02   5.3788469e+02   4.4551278e+02
   5.8012717e+02   5.6446930e+02   4.6004344e+02   4.5892787e+02   4.4434917e+02
   5.8007820e+02   5.6441458e+02   4.4700717e+02   4.2442005e+02   4.1910129e+02
   6.3451699e+02   6.2634416e+02   5.6615200e+02   5.5367932e+02   4.4559595e+02
   5.8401758e+02   5.6954865e+02   5.0946938e+02   5.0660760e+02   4.4519274e+02
   5.8511393e+02   5.7203559e+02   5.3611608e+02   5.3302172e+02   4.4554779e+02
   5.8984217e+02   5.8548922e+02   5.7173904e+02   5.6025629e+02   4.4560684e+02
   5.8013034e+02   5.6448716e+02   4.7680700e+02   4.7640008e+02   4.4530673e+02
   5.8015045e+02   5.6449174e+02   4.4755845e+02   4.2275469e+02   4.0404957e+02
   6.1461314e+02   6.0045492e+02   5.2275281e+02   5.1177735e+02   4.4479817e+02
   5.8012851e+02   5.6446984e+02   4.4788729e+02   4.3250619e+02   4.2867929e+02
   6.5491801e+02   6.2250003e+02   5.0687428e+02   4.7754857e+02   4.3291137e+02
   6.1977378e+02   6.1750855e+02   5.7598922e+02   5.6145101e+02   4.4560792e+02
   5.8335204e+02   5.6816531e+02   4.8152547e+02   4.7526204e+02   4.4110926e+02
   6.3473603e+02   6.1770030e+02   5.2958516e+02   5.1821239e+02   4.4509971e+02
   5.8085489e+02   5.6529848e+02   4.7305435e+02   4.7075855e+02   4.4351510e+02
   5.9564713e+02   5.8166413e+02   4.9028928e+02   4.6537078e+02   4.0230289e+02
   6.1576693e+02   6.1574343e+02   5.7990021e+02   5.6423770e+02   4.4560946e+02
   5.9722201e+02   5.8656696e+02   5.3328518e+02   5.2623954e+02   4.4540111e+02
   5.9570922e+02   5.9163209e+02   5.7097511e+02   5.5898316e+02   4.4560529e+02
   5.8012362e+02   5.6455238e+02   5.2897245e+02   5.2884631e+02   4.4560577e+02
   5.7993930e+02   5.6426466e+02   4.4561501e+02   3.9021821e+02   3.8042939e+02
   6.1035675e+02   5.9647279e+02   5.1434174e+02   5.0137495e+02   4.4367520e+02
   6.1775406e+02   6.0139197e+02   5.0904846e+02   4.8990593e+02   4.4085944e+02
   6.5823064e+02   6.5822785e+02   5.7993796e+02   5.6426350e+02   4.4560958e+02
   6.1390653e+02   6.0100340e+02   5.3293319e+02   5.2336434e+02   4.4529112e+02
   5.8173291e+02   5.6623612e+02   4.7035461e+02   4.6501703e+02   4.3982297e+02
   5.7993941e+02   5.6426486e+02   4.4787953e+02   4.4781884e+02   4.4554565e+02
   5.8129929e+02   5.6641106e+02   5.3360700e+02   5.3268068e+02   4.4558900e+02
   5.8958016e+02   5.7532594e+02   4.8832268e+02   4.7305089e+02   4.3481964e+02
   5.8701654e+02   5.7420764e+02   5.2993193e+02   5.2613383e+02   4.4548417e+02
   6.3800269e+02   6.1754137e+02   5.1517009e+02   4.9846589e+02   4.4293139e+02
   5.8198688e+02   5.6657234e+02   4.7603773e+02   4.7139220e+02   4.4160835e+02
   5.8024932e+02   5.6516469e+02   5.5589204e+02   5.5531228e+02   4.4560882e+02
   5.8923355e+02   5.7883464e+02   5.4916298e+02   5.4349255e+02   4.4557271e+02
   5.8004504e+02   5.6438674e+02   4.7487653e+02   4.7463231e+02   4.4541263e+02
   6.5518853e+02   6.2993747e+02   5.4252968e+02   5.3171739e+02   4.4542843e+02
   5.8102499e+02   5.6544423e+02   4.6461195e+02   4.5988611e+02   4.4017048e+02
   6.2242070e+02   6.1624131e+02   5.6756401e+02   5.5504430e+02   4.4559889e+02
   5.8041821e+02   5.6501638e+02   5.3054303e+02   5.3021482e+02   4.4560068e+02
   5.8227401e+02   5.6728332e+02   5.0546949e+02   5.0358799e+02   4.4527325e+02
   6.0265191e+02   5.8877671e+02   4.9716850e+02   4.7137927e+02   4.2780835e+02
   6.3091624e+02   6.1427641e+02   5.2571191e+02   5.1380240e+02   4.4488264e+02
   6.0934437e+02   5.9923263e+02   5.4751024e+02   5.3832730e+02   4.4552058e+02
   5.8038709e+02   5.6508532e+02   5.4246768e+02   5.4207633e+02   4.4560591e+02
   6.0427109e+02   5.9020610e+02   4.9813007e+02   4.7203151e+02   4.2850152e+02
   5.8119250e+02   5.6637185e+02   5.3891266e+02   5.3796866e+02   4.4559648e+02
   5.7995404e+02   5.6428101e+02   4.6371225e+02   4.6364396e+02   4.4553424e+02
   5.8029373e+02   5.6464865e+02   4.4981661e+02   4.3614190e+02   4.2977697e+02
   6.1069468e+02   5.9487757e+02   4.9881377e+02   4.6772389e+02   3.8105045e+02
   5.8112316e+02   5.6554031e+02   4.6107811e+02   4.5382494e+02   4.3682048e+02
   6.0270309e+02   5.9143062e+02   5.2746034e+02   5.1898487e+02   4.4521654e+02
   6.8753305e+02   6.2486426e+02   5.0898479e+02   4.8337977e+02   4.3744552e+02
   5.9157024e+02   5.9154572e+02   5.7989763e+02   5.6424616e+02   4.4560961e+02
   5.8104090e+02   5.6549577e+02   4.7160744e+02   4.6861994e+02   4.4270013e+02
   5.8195222e+02   5.6641655e+02   4.6144422e+02   4.4803043e+02   4.2620395e+02
   6.1827463e+02   6.0381171e+02   5.2717663e+02   5.1651234e+02   4.4505974e+02
   6.2134235e+02   6.0849765e+02   5.4072954e+02   5.3078321e+02   4.4542315e+02
   6.3622243e+02   6.2384432e+02   5.5490932e+02   5.4385112e+02   4.4555658e+02
   6.5050809e+02   6.2940111e+02   5.4636799e+02   5.3557998e+02   4.4548248e+02
   5.9631962e+02   5.9625496e+02   5.7982104e+02   5.6420228e+02   4.4560963e+02
   5.8032106e+02   5.6496761e+02   5.4253599e+02   5.4219924e+02   4.4560659e+02
   5.8285348e+02   5.6740937e+02   4.6943664e+02   4.5952157e+02   4.3332730e+02
   6.2156485e+02   6.0889953e+02   5.4194226e+02   5.3198441e+02   4.4544149e+02
   5.8046851e+02   5.6483508e+02   4.5043208e+02   4.3103931e+02   4.1643743e+02
   6.6336920e+02   6.2909383e+02   5.3279307e+02   5.2138526e+02   4.4519844e+02
   5.8886285e+02   5.7628609e+02   5.2498587e+02   5.2036655e+02   4.4539053e+02
   6.2863093e+02   6.1491190e+02   5.4067899e+02   5.3036756e+02   4.4541218e+02
   6.3467152e+02   6.1467695e+02   5.1088318e+02   4.9018465e+02   4.4071823e+02
   6.5721702e+02   6.2829194e+02   5.3305056e+02   5.2170283e+02   4.4520876e+02
   6.2547225e+02   6.0592655e+02   5.0237273e+02   4.6847313e+02   3.8338896e+02
   5.8125914e+02   5.6622596e+02   5.2678534e+02   5.2593563e+02   4.4557891e+02
   5.9499478e+02   5.8615859e+02   5.5121985e+02   5.4370552e+02   4.4556609e+02
   5.8337804e+02   5.6803889e+02   4.7428031e+02   4.6543855e+02   4.3621871e+02
   5.8336199e+02   5.6792845e+02   4.6833635e+02   4.5507495e+02   4.2668763e+02
   6.3884179e+02   6.2889205e+02   5.6441562e+02   5.5219130e+02   4.4559206e+02
   6.5259797e+02   6.4030096e+02   5.7000424e+02   5.5663776e+02   4.4560194e+02
   5.8770813e+02   5.7282539e+02   4.7905733e+02   4.6044241e+02   4.1298688e+02
   5.8009904e+02   5.6443737e+02   4.4723762e+02   4.2573438e+02   4.2032606e+02
   5.9423211e+02   5.8312220e+02   5.3123537e+02   5.2490142e+02   4.4539985e+02
   5.9178085e+02   5.7858465e+02   5.0304822e+02   4.9283328e+02   4.4300060e+02
   5.8064613e+02   5.6546142e+02   5.3792886e+02   5.3738767e+02   4.4560166e+02
   5.9685071e+02   5.8503006e+02   5.1835372e+02   5.1028224e+02   4.4486422e+02
   5.8574199e+02   5.7418298e+02   5.5023698e+02   5.4588757e+02   4.4558690e+02
   5.8278546e+02   5.6729405e+02   4.6401559e+02   4.4811394e+02   4.1407504e+02
   5.7994443e+02   5.6427054e+02   4.6891417e+02   4.6889749e+02   4.4559264e+02
   7.7955243e+02   7.3356545e+02   5.7991547e+02   5.6424691e+02   4.4560953e+02
   5.8662406e+02   5.7156657e+02   4.7629438e+02   4.5829131e+02   3.8096701e+02
   6.2822893e+02   6.1393612e+02   5.3697754e+02   5.2657877e+02   4.4534202e+02
   5.9167327e+02   5.8763135e+02   5.7195894e+02   5.6009777e+02   4.4560680e+02
   6.1624986e+02   6.1517904e+02   5.7818082e+02   5.6305144e+02   4.4560911e+02
   5.9694603e+02   5.8586929e+02   5.2844375e+02   5.2130819e+02   4.4531602e+02
   6.0398909e+02   5.9626086e+02   5.5707719e+02   5.4743280e+02   4.4557745e+02
   5.8141566e+02   5.6587314e+02   4.6718452e+02   4.6179779e+02   4.3944323e+02
   6.0050679e+02   5.8693616e+02   4.9710556e+02   4.7375592e+02   4.3151291e+02
   6.6448708e+02   6.4490166e+02   5.7122151e+02   5.5756216e+02   4.4560331e+02
   5.9939556e+02   5.8624823e+02   5.0024182e+02   4.8147037e+02   4.3797937e+02
   5.9932374e+02   5.9929706e+02   5.7988879e+02   5.6423593e+02   4.4560967e+02
   5.8269025e+02   5.6734436e+02   4.7657742e+02   4.7035699e+02   4.4009938e+02
   5.7994626e+02   5.6926402e+02   5.6923804e+02   5.6424571e+02   4.4560971e+02
   5.8061708e+02   5.6499630e+02   4.5256300e+02   4.3841302e+02   4.2764567e+02
   5.9539873e+02   5.8579974e+02   5.4510353e+02   5.3808724e+02   4.4553333e+02
   5.8025163e+02   5.6460069e+02   4.4845077e+02   4.2560354e+02   4.0557931e+02
   5.8199182e+02   5.6645991e+02   4.6209005e+02   4.4933206e+02   4.2768403e+02
   5.8006591e+02   5.6440216e+02   4.4794569e+02   4.3935605e+02   4.3651884e+02
   6.2753368e+02   6.1246442e+02   5.3158532e+02   5.2081887e+02   4.4519852e+02
   6.3519245e+02   6.2385749e+02   5.5752539e+02   5.4625981e+02   4.4556987e+02
   5.8261741e+02   5.6715741e+02   4.6901345e+02   4.5976651e+02   4.3429666e+02
   5.8028755e+02   5.6464643e+02   4.6416551e+02   4.6268713e+02   4.4397061e+02
   5.8238871e+02   5.6749128e+02   5.1014204e+02   5.0841674e+02   4.4537888e+02
   5.8468304e+02   5.8416569e+02   5.7926544e+02   5.6409534e+02   4.4560963e+02
   5.8003710e+02   5.6437059e+02   4.4899942e+02   4.4515551e+02   4.4155874e+02
   7.0414610e+02   6.2355058e+02   5.0483599e+02   4.6952592e+02   4.1476142e+02
   5.8036897e+02   5.6472893e+02   4.5597800e+02   4.5168827e+02   4.4071078e+02
   5.8246007e+02   5.6816345e+02   5.3470660e+02   5.3305206e+02   4.4557497e+02
   6.1336321e+02   5.9698458e+02   5.0053055e+02   4.7070399e+02   4.2436161e+02
   6.4031179e+02   6.2008573e+02   5.2319644e+02   5.1026062e+02   4.4459750e+02
   6.7434140e+02   6.2527030e+02   5.1104412e+02   4.8874581e+02   4.4007025e+02
   5.8661264e+02   5.7244149e+02   4.9838957e+02   4.9142112e+02   4.4354380e+02
   5.8052961e+02   5.6504016e+02   5.0306522e+02   5.0254415e+02   4.4550735e+02
   5.7994914e+02   5.6427529e+02   4.4570662e+02   4.0841755e+02   4.0467066e+02
   6.4032526e+02   6.1884813e+02   5.1520225e+02   4.9836677e+02   4.4290408e+02
   6.1524749e+02   6.0227958e+02   5.3476144e+02   5.2515227e+02   4.4532802e+02
   6.2342619e+02   6.0831410e+02   5.2755403e+02   5.1647463e+02   4.4504388e+02
   5.8526601e+02   5.7234513e+02   5.3769380e+02   5.3447127e+02   4.4555275e+02
   5.8002705e+02   5.6435869e+02   4.4642605e+02   4.1687956e+02   3.9538771e+02
   5.9796866e+02   5.9541461e+02   5.7473006e+02   5.6119752e+02   4.4560763e+02
   5.8010645e+02   5.6444439e+02   4.4717786e+02   4.2165407e+02   4.0779327e+02
   5.9105647e+02   5.8181426e+02   5.5355218e+02   5.4672265e+02   4.4558111e+02
   5.8487771e+02   5.7059404e+02   5.0759617e+02   5.0394433e+02   4.4500004e+02
   5.7994689e+02   5.6427641e+02   5.2678582e+02   5.2678052e+02   4.4560944e+02
   5.8762129e+02   5.8250398e+02   5.7109063e+02   5.6035519e+02   4.4560693e+02
   5.9012251e+02   5.7558082e+02   4.8339371e+02   4.6276223e+02   4.1123760e+02
   6.1790195e+02   6.0302597e+02   5.2302134e+02   5.1167832e+02   4.4477466e+02
   6.6589170e+02   6.2303833e+02   5.0465899e+02   4.6896967e+02   4.0395895e+02
   5.8424478e+02   5.7258656e+02   5.5448643e+02   5.5035622e+02   4.4559743e+02
   5.8462575e+02   5.6929976e+02   4.7114919e+02   4.5517075e+02   4.1693879e+02
   5.8075462e+02   5.6556550e+02   5.3304885e+02   5.3248294e+02   4.4559675e+02
   6.4011659e+02   6.2166879e+02   5.3318603e+02   5.2211554e+02   4.4522655e+02
   5.9676642e+02   5.8658214e+02   5.3862091e+02   5.3158962e+02   4.4547220e+02
   6.3003932e+02   6.2995309e+02   5.7982214e+02   5.6418138e+02   4.4560964e+02
   6.9715418e+02   6.2952692e+02   5.3170682e+02   5.2013449e+02   4.4515744e+02
   6.1008385e+02   6.0377653e+02   5.6611130e+02   5.5438266e+02   4.4559752e+02
   5.8105867e+02   5.6882981e+02   5.6346567e+02   5.5999193e+02   4.4560799e+02
   6.6324373e+02   6.3062586e+02   5.3974127e+02   5.2881846e+02   4.4537765e+02
   5.8726670e+02   5.7232788e+02   4.7835153e+02   4.6038691e+02   4.1708021e+02
   6.2716752e+02   6.0758520e+02   5.0367683e+02   4.7226095e+02   4.2641751e+02
   5.8928137e+02   5.8014890e+02   5.5676632e+02   5.4998710e+02   4.4559101e+02
   6.5162711e+02   6.2849565e+02   5.4089104e+02   5.3007758e+02   4.4540142e+02
   6.0290936e+02   5.8904281e+02   4.9759816e+02   4.7215368e+02   4.2895678e+02
   5.9205451e+02   5.8047396e+02   5.3027501e+02   5.2458630e+02   4.4541335e+02
   6.4744577e+02   6.2447567e+02   5.2832718e+02   5.1635857e+02   4.4500876e+02
   5.8220924e+02   5.6887829e+02   5.5222001e+02   5.4978640e+02   4.4560144e+02
   5.9408615e+02   5.8015178e+02   4.9068736e+02   4.6917048e+02   4.2760240e+02
   5.8005391e+02   5.6438981e+02   4.6085075e+02   4.6021994e+02   4.4490188e+02
   6.1928097e+02   6.0851663e+02   5.5133766e+02   5.4112966e+02   4.4554007e+02
   5.8447811e+02   5.7094752e+02   5.3234299e+02   5.2968270e+02   4.4553870e+02
   6.4930444e+02   6.2013918e+02   5.0441484e+02   4.6907990e+02   4.0962384e+02
   5.7998696e+02   5.6431652e+02   4.4668738e+02   4.3933832e+02   4.3808060e+02
   6.1235838e+02   6.1086185e+02   5.7745753e+02   5.6257993e+02   4.4560882e+02
   6.1007177e+02   5.9744065e+02   5.2730039e+02   5.1764014e+02   4.4513545e+02
   6.5948735e+02   6.4583591e+02   5.7313873e+02   5.5906649e+02   4.4560546e+02
   5.7994229e+02   5.6426784e+02   4.4564589e+02   4.0083487e+02   3.8807341e+02
   5.8109475e+02   5.6550662e+02   4.5702264e+02   4.4505615e+02   4.3000668e+02
   6.6016728e+02   6.2965935e+02   5.3711921e+02   5.2608634e+02   4.4532152e+02
   5.7996248e+02   5.6428979e+02   4.4586793e+02   4.2379513e+02   4.2297190e+02
   5.7994361e+02   5.6426963e+02   4.6402564e+02   4.6400544e+02   4.4558744e+02
   5.7997238e+02   5.6430014e+02   4.4592490e+02   4.1201015e+02   4.0156184e+02
   6.5379882e+02   6.2377713e+02   5.1295642e+02   4.9332706e+02   4.4165642e+02
   5.9293832e+02   5.8193652e+02   5.3523448e+02   5.2925898e+02   4.4546331e+02
   6.2131554e+02   6.0278609e+02   5.0182613e+02   4.6903563e+02   4.1560160e+02
   5.9116932e+02   5.7705033e+02   4.8910678e+02   4.7149279e+02   4.3241667e+02
   6.9806997e+02   6.2425353e+02   5.0681379e+02   4.7687162e+02   4.3220317e+02
   6.4839682e+02   6.4750519e+02   5.7938614e+02   5.6385804e+02   4.4560950e+02
   6.4049117e+02   6.2021605e+02   5.2340784e+02   5.1052789e+02   4.4462111e+02
   5.8646222e+02   5.7164232e+02   4.8236158e+02   4.6984983e+02   4.3480733e+02
   5.9674512e+02   5.8735698e+02   5.4598101e+02   5.3862037e+02   4.4553483e+02
   5.8732435e+02   5.7239870e+02   4.7858019e+02   4.6067493e+02   4.1818994e+02
   5.9759568e+02   5.8484517e+02   5.0403187e+02   4.8984775e+02   4.4170066e+02
   5.8096885e+02   5.6537460e+02   4.6013764e+02   4.5330183e+02   4.3739863e+02
   6.4302361e+02   6.2803430e+02   5.5426818e+02   5.4314762e+02   4.4555173e+02
   5.9565914e+02   5.8262856e+02   5.0066776e+02   4.8560719e+02   4.4045971e+02
   5.8421206e+02   5.7066125e+02   5.3406956e+02   5.3149821e+02   4.4554992e+02
   6.3854168e+02   6.2967351e+02   5.6672783e+02   5.5410033e+02   4.4559682e+02
   6.1486559e+02   6.0094642e+02   5.2566437e+02   5.1515906e+02   4.4500695e+02
   5.9211765e+02   5.7857644e+02   4.9680309e+02   4.8298336e+02   4.3996399e+02
   5.8119409e+02   5.6564926e+02   4.6944540e+02   4.6561708e+02   4.4151416e+02
   5.8014648e+02   5.6448832e+02   4.4765489e+02   4.2605863e+02   4.1880055e+02
   6.4972812e+02   6.4969247e+02   5.7991876e+02   5.6424932e+02   4.4560965e+02
   5.8066811e+02   5.6504821e+02   4.5176744e+02   4.3210104e+02   3.8846233e+02
   6.1541382e+02   6.0563576e+02   5.5483791e+02   5.4454784e+02   4.4556247e+02
   6.2179932e+02   6.2081056e+02   5.7835641e+02   5.6314764e+02   4.4560919e+02
   5.8198388e+02   5.6647180e+02   4.6665474e+02   4.5852168e+02   4.3571654e+02
   5.8765114e+02   5.7285200e+02   4.8085119e+02   4.6427934e+02   4.2669978e+02
   6.7693696e+02   6.2332987e+02   5.0468384e+02   4.6896242e+02   4.0311581e+02
   6.0973683e+02   5.9907199e+02   5.4404298e+02   5.3497149e+02   4.4548776e+02
   6.0851492e+02   6.0180279e+02   5.6406023e+02   5.5287561e+02   4.4559411e+02
   5.7995820e+02   5.6428521e+02   4.4626057e+02   4.4153073e+02   4.4082067e+02
   5.8136192e+02   5.6578796e+02   4.5644475e+02   4.3883894e+02   3.8018877e+02
   5.7995687e+02   5.6428381e+02   4.4586232e+02   4.3200406e+02   4.3161885e+02
   6.4646832e+02   6.2126082e+02   5.1243807e+02   4.9254295e+02   4.4143964e+02
   5.8017766e+02   5.6452152e+02   4.4787071e+02   4.2529059e+02   4.1477727e+02
   5.9067974e+02   5.7879986e+02   5.2973431e+02   5.2450074e+02   4.4542545e+02
   5.9661556e+02   5.8600441e+02   5.3409132e+02   5.2718757e+02   4.4541791e+02
   5.8082863e+02   5.6522038e+02   4.5298127e+02   4.3424424e+02   4.0756426e+02
   6.2420051e+02   6.2418495e+02   5.7991476e+02   5.6424735e+02   4.4560967e+02
   6.1976787e+02   6.0167211e+02   5.0176498e+02   4.6988146e+02   4.2075386e+02
   6.0845670e+02   6.0522795e+02   5.7395060e+02   5.6021858e+02   4.4560675e+02
   5.9600795e+02   5.9043399e+02   5.6635144e+02   5.5580992e+02   4.4560058e+02
   6.6356851e+02   6.2727077e+02   5.2357072e+02   5.1032965e+02   4.4458903e+02
   6.3743323e+02   6.1965196e+02   5.3081332e+02   5.1953323e+02   4.4514641e+02
   5.7992376e+02   5.6424657e+02   4.4561375e+02   4.4119986e+02   4.4119505e+02
   6.0944302e+02   5.9721176e+02   5.2994242e+02   5.2066013e+02   4.4523476e+02
   5.9422504e+02   5.8169213e+02   5.1015088e+02   5.0120218e+02   4.4409653e+02
   5.8386028e+02   5.7024888e+02   5.3581990e+02   5.3336139e+02   4.4556087e+02
   6.2889706e+02   6.1522532e+02   5.4118809e+02   5.3087516e+02   4.4542046e+02
   5.8104722e+02   5.6545662e+02   4.5848834e+02   4.4936808e+02   4.3423509e+02
   5.8076758e+02   5.6515729e+02   4.5353494e+02   4.3873939e+02   4.2585577e+02
   5.7997736e+02   5.6430618e+02   4.5153922e+02   4.5080951e+02   4.4480451e+02
   5.7999601e+02   5.6530224e+02   5.6430591e+02   5.6332354e+02   4.4560971e+02
   5.9012791e+02   5.7762582e+02   5.2150739e+02   5.1618860e+02   4.4527672e+02
   6.0456555e+02   5.9278146e+02   5.2411993e+02   5.1491584e+02   4.4504840e+02
   5.7996255e+02   5.6429001e+02   4.4591627e+02   4.3002856e+02   4.2949734e+02
   5.8222739e+02   5.6702498e+02   4.8972448e+02   4.8653935e+02   4.4427197e+02
   6.0888427e+02   5.9403770e+02   5.0148823e+02   4.7672660e+02   4.3345657e+02
   6.1834592e+02   6.0066963e+02   5.0180820e+02   4.7102924e+02   4.2445532e+02
   6.7490285e+02   6.2365855e+02   5.0558318e+02   4.7253385e+02   4.2619178e+02
   6.6107112e+02   6.2273943e+02   5.0483065e+02   4.6981194e+02   4.1717786e+02
   6.0021205e+02   5.9381663e+02   5.6270982e+02   5.5254796e+02   4.4559355e+02
   5.8086574e+02   5.6526728e+02   4.6200008e+02   4.5700363e+02   4.3976176e+02
   5.8119091e+02   5.6565764e+02   4.7120946e+02   4.6773578e+02   4.4212752e+02
   6.7166742e+02   6.6958706e+02   5.7985030e+02   5.6419872e+02   4.4560970e+02
   5.8071296e+02   5.6545845e+02   5.2952727e+02   5.2901058e+02   4.4559421e+02
   6.7902131e+02   6.2711333e+02   5.2009798e+02   5.0551940e+02   4.4405460e+02
   5.8031749e+02   5.6467324e+02   4.5377008e+02   4.4855036e+02   4.3964672e+02
   5.8121897e+02   5.6563802e+02   4.5608206e+02   4.3986574e+02   4.1973079e+02
   5.8966418e+02   5.8942019e+02   5.7954785e+02   5.6410746e+02   4.4560953e+02
   5.8366100e+02   5.6886005e+02   4.9743853e+02   4.9344263e+02   4.4446959e+02
   5.7997172e+02   5.6430007e+02   4.4599747e+02   4.2683305e+02   4.2591998e+02
   5.8004096e+02   5.6439591e+02   4.9678328e+02   4.9666925e+02   4.4557966e+02
   5.8050186e+02   5.6487289e+02   4.5838848e+02   4.5415381e+02   4.4073536e+02
   5.8344055e+02   5.6800527e+02   4.6786298e+02   4.5358388e+02   4.2364378e+02
   5.8038152e+02   5.6474060e+02   4.4953618e+02   4.2799202e+02   3.9513190e+02
   6.0740233e+02   5.9723108e+02   5.4465232e+02   5.3579402e+02   4.4549824e+02
   5.8141229e+02   5.6666689e+02   5.3702866e+02   5.3597214e+02   4.4559202e+02
   5.8643652e+02   5.7137700e+02   4.7655284e+02   4.5949254e+02   4.1896950e+02
   5.8305742e+02   5.6767106e+02   4.7272144e+02   4.6409669e+02   4.3604618e+02
   5.8030684e+02   5.6506046e+02   5.4937493e+02   5.4893935e+02   4.4560789e+02
   6.0857844e+02   5.9746597e+02   5.3870031e+02   5.2983539e+02   4.4542228e+02
   6.0825519e+02   5.9933816e+02   5.5380773e+02   5.4415343e+02   4.4556133e+02
   5.9496897e+02   5.8111612e+02   4.9149704e+02   4.6929665e+02   4.2725277e+02
   5.8056786e+02   5.6494276e+02   4.5156170e+02   4.3463051e+02   4.2259662e+02
   5.8527398e+02   5.7025404e+02   4.8018983e+02   4.6919875e+02   4.3574379e+02
   6.1097958e+02   5.9879230e+02   5.3338373e+02   5.2414993e+02   4.4531527e+02
   6.9224860e+02   6.2577399e+02   5.1262707e+02   4.9235809e+02   4.4135125e+02
   6.1957661e+02   6.0574483e+02   5.3322418e+02   5.2314705e+02   4.4527485e+02
   5.8045090e+02   5.6481592e+02   4.5023711e+02   4.3033786e+02   4.1439227e+02
   6.3124240e+02   6.1502148e+02   5.2887348e+02   5.1753121e+02   4.4507607e+02
   6.0111493e+02   5.9457440e+02   5.6209898e+02   5.5195990e+02   4.4559198e+02
   6.3712779e+02   6.2504539e+02   5.5682518e+02   5.4559242e+02   4.4556636e+02
   6.6021757e+02   6.2664400e+02   5.2208772e+02   5.0837730e+02   4.4439715e+02
   6.0129686e+02   5.9207611e+02   5.4663096e+02   5.3843262e+02   4.4552728e+02
   6.0240854e+02   5.9589719e+02   5.6232412e+02   5.5199726e+02   4.4559195e+02
   5.9493183e+02   5.8324778e+02   5.2242340e+02   5.1542091e+02   4.4516955e+02
   6.0583730e+02   6.0295858e+02   5.7435340e+02   5.6058847e+02   4.4560702e+02
   5.8005897e+02   5.6439445e+02   4.4699470e+02   4.2939113e+02   4.2658564e+02
   6.1047848e+02   6.0283477e+02   5.6145057e+02   5.5062650e+02   4.4558794e+02
   5.9011830e+02   5.7792300e+02   5.2668798e+02   5.2160423e+02   4.4539152e+02
   5.8047517e+02   5.6484103e+02   4.5029882e+02   4.2953933e+02   3.9836153e+02
   5.8026083e+02   5.6461141e+02   4.4863596e+02   4.2738476e+02   4.1553766e+02
   5.8540911e+02   5.7341905e+02   5.4786429e+02   5.4393795e+02   4.4558328e+02
   5.8016149e+02   5.6450403e+02   4.4770022e+02   4.2428089e+02   4.1269217e+02
   6.0396349e+02   5.9494073e+02   5.4936095e+02   5.4059103e+02   4.4554099e+02
   5.9387845e+02   5.8028995e+02   4.9474742e+02   4.7740789e+02   4.3636154e+02
   5.9968073e+02   5.8596235e+02   4.9506091e+02   4.7005791e+02   4.2635120e+02
   5.8556826e+02   5.7035842e+02   4.7355485e+02   4.5645033e+02   4.0641307e+02
   6.0800590e+02   5.9711457e+02   5.3970143e+02   5.3089626e+02   4.4543863e+02
   6.3862022e+02   6.1711450e+02   5.1069824e+02   4.8929157e+02   4.4036083e+02
   6.0847781e+02   5.9951601e+02   5.5376375e+02   5.4409453e+02   4.4556102e+02
   5.9874966e+02   5.8873481e+02   5.3986644e+02   5.3239581e+02   4.4547541e+02
   6.8391680e+02   6.2369146e+02   5.0543360e+02   4.7193599e+02   4.2488046e+02
   6.5114431e+02   6.2835552e+02   5.4099488e+02   5.3018944e+02   4.4540340e+02
   5.8627657e+02   5.7144572e+02   4.8251141e+02   4.7050441e+02   4.3552402e+02
   6.2302714e+02   6.0885642e+02   5.3357338e+02   5.2326488e+02   4.4527239e+02
   5.8056038e+02   5.6493267e+02   4.5096254e+02   4.3074197e+02   3.9666125e+02
   6.1096531e+02   5.9898241e+02   5.3520099e+02   5.2604168e+02   4.4535361e+02
   6.1559489e+02   5.9974843e+02   5.0848272e+02   4.8943420e+02   4.4074529e+02
   5.7999744e+02   5.6496641e+02   5.6341899e+02   5.6277487e+02   4.4560943e+02
   5.9321960e+02   5.7948618e+02   4.9329626e+02   4.7569907e+02   4.3529210e+02
   5.8104925e+02   5.6545814e+02   4.5587763e+02   4.4207305e+02   4.2684077e+02
   6.1343102e+02   6.0491194e+02   5.5940320e+02   5.4870112e+02   4.4558142e+02
   5.8958884e+02   5.8952685e+02   5.7983907e+02   5.6422410e+02   4.4560966e+02
   6.2198093e+02   6.0405388e+02   5.0556189e+02   4.8014541e+02   4.3565391e+02
   5.7993869e+02   5.6426414e+02   4.4561067e+02   3.9400525e+02   3.9343397e+02
   5.8859912e+02   5.7383709e+02   4.8059424e+02   4.6098384e+02   3.9612105e+02
   5.8907935e+02   5.7891273e+02   5.5116305e+02   5.4530145e+02   4.4557894e+02
   5.9402475e+02   5.9381735e+02   5.7956489e+02   5.6408047e+02   4.4560970e+02
   7.1439508e+02   7.0853407e+02   5.7989079e+02   5.6422865e+02   4.4560965e+02
   5.8101785e+02   5.6542436e+02   4.5498510e+02   4.3922515e+02   4.2240799e+02
   5.8369835e+02   5.7145412e+02   5.5272312e+02   5.4916695e+02   4.4559705e+02
   5.8887280e+02   5.7630001e+02   5.2500643e+02   5.2038301e+02   4.4539056e+02
   5.8185763e+02   5.6810267e+02   5.5071933e+02   5.4872021e+02   4.4560161e+02
   5.9045247e+02   5.8096353e+02   5.5302179e+02   5.4644748e+02   4.4558090e+02
   5.8277437e+02   5.6806430e+02   5.1472880e+02   5.1291424e+02   4.4543756e+02
   5.8901592e+02   5.7814159e+02   5.4582450e+02   5.4055875e+02   4.4556162e+02
   6.1320516e+02   5.9954089e+02   5.2431576e+02   5.1381640e+02   4.4494013e+02
   5.9448694e+02   5.8479848e+02   5.4536712e+02   5.3854342e+02   4.4553812e+02
   6.2879006e+02   6.0880535e+02   5.0371700e+02   4.7170072e+02   4.2513062e+02
   6.4328998e+02   6.4139407e+02   5.7824666e+02   5.6301181e+02   4.4560902e+02
   6.4828622e+02   6.2735198e+02   5.4124469e+02   5.3047817e+02   4.4540884e+02
   6.0228814e+02   5.9189257e+02   5.3651408e+02   5.2848193e+02   4.4541489e+02
   6.6748319e+02   6.5527364e+02   5.7763495e+02   5.6252822e+02   4.4560874e+02
   5.7997482e+02   5.6430330e+02   4.4618697e+02   4.3459002e+02   4.3379450e+02
   5.9453349e+02   5.8735317e+02   5.6052342e+02   5.5169965e+02   4.4559285e+02
   5.9019944e+02   5.8121633e+02   5.5618121e+02   5.4920253e+02   4.4558864e+02
   6.6488288e+02   6.2721114e+02   5.2274008e+02   5.0922762e+02   4.4448391e+02
   6.8469369e+02   6.2745778e+02   5.2169022e+02   5.0778079e+02   4.4432950e+02
   5.8297468e+02   5.6846098e+02   5.2082892e+02   5.1898174e+02   4.4550433e+02
   5.9167466e+02   5.7858341e+02   5.0530511e+02   4.9613746e+02   4.4359049e+02
   6.3451603e+02   6.3444094e+02   5.7984956e+02   5.6420013e+02   4.4560951e+02
   6.0681849e+02   6.0162127e+02   5.6844687e+02   5.5635397e+02   4.4560130e+02
   5.8498521e+02   5.6975005e+02   4.7412138e+02   4.5986954e+02   4.2669941e+02
   6.0889575e+02   5.9430986e+02   5.0351884e+02   4.8154177e+02   4.3722713e+02
