# Supplementary material for: Rethinking Colour Constancy
Source: PLoS One. 2015 Sep 10;10(9):e0135029. doi: 10.1371/journal.pone.0135029 (PMC4565710; doi:10.1371/journal.pone.0135029)
Supplement: S1 Dataset — (ZIP) [file pone.0135029.s002.zip › 5-TransitionMetamerReflectanceData/NtoR_20munsells/fiveTr_18.txt]

   4.3344681e+02   4.3371139e+02   4.7200905e+02   5.0248636e+02   6.2063354e+02
   4.7030165e+02   4.8563437e+02   4.8960105e+02   5.0411487e+02   6.2075689e+02
   4.7128337e+02   5.0023680e+02   6.0557225e+02   6.2307566e+02   6.4580547e+02
   4.7139746e+02   5.0057023e+02   5.2722886e+02   5.2815911e+02   6.2090372e+02
   4.2582640e+02   4.4521307e+02   5.2266497e+02   5.3232886e+02   6.2579098e+02
   4.5219528e+02   4.6559931e+02   5.4762323e+02   5.5661182e+02   6.2949433e+02
   4.2843113e+02   4.3323116e+02   4.7555508e+02   5.0356049e+02   6.2093856e+02
   4.6741532e+02   4.8790298e+02   5.5547557e+02   5.6150210e+02   6.2660923e+02
   4.7090431e+02   4.9768721e+02   5.1288902e+02   5.1563351e+02   6.2093023e+02
   4.6928488e+02   4.7285939e+02   4.7580944e+02   5.0269150e+02   6.2065695e+02
   4.4436025e+02   4.5818987e+02   5.5411905e+02   5.6436292e+02   6.3282592e+02
   4.7177072e+02   5.0234917e+02   6.1999434e+02   6.5292362e+02   6.5571011e+02
   4.3123148e+02   4.3561565e+02   4.7572809e+02   5.0360169e+02   6.2094706e+02
   4.7167805e+02   5.0193293e+02   6.1696572e+02   6.4730030e+02   6.7287406e+02
   4.0179903e+02   4.4224963e+02   5.3090244e+02   5.4024583e+02   6.2726175e+02
   4.7159229e+02   5.0155393e+02   5.8922662e+02   5.9043470e+02   6.2241561e+02
   4.1437340e+02   4.1916037e+02   4.7254364e+02   5.0265069e+02   6.2068406e+02
   4.7131761e+02   4.9750732e+02   5.0300205e+02   5.0690308e+02   6.2071744e+02
   4.7178496e+02   5.0241315e+02   5.5477639e+02   5.5478270e+02   6.2062046e+02
   4.3786649e+02   4.5258496e+02   5.2619381e+02   5.3540282e+02   6.2604551e+02
   4.5792192e+02   4.7195776e+02   5.6912974e+02   5.8161376e+02   6.4111787e+02
   4.6228942e+02   4.7788913e+02   5.3368654e+02   5.4087042e+02   6.2504211e+02
   4.1874583e+02   4.4299012e+02   5.1675377e+02   5.2716937e+02   6.2501022e+02
   4.1528858e+02   4.4296658e+02   5.3881792e+02   5.4818246e+02   6.2887017e+02
   4.5215920e+02   4.6555815e+02   5.4653045e+02   5.5543238e+02   6.2918136e+02
   4.6272593e+02   4.7783062e+02   5.1278351e+02   5.2151927e+02   6.2264697e+02
   4.5377504e+02   4.5379043e+02   4.7180669e+02   5.0242804e+02   6.2061642e+02
   4.4535408e+02   4.5891972e+02   5.3021378e+02   5.3903371e+02   6.2633412e+02
   4.7050780e+02   4.9721031e+02   5.9430171e+02   6.0554097e+02   6.3964845e+02
   4.6515935e+02   4.8265945e+02   5.2773608e+02   5.3421614e+02   6.2365264e+02
   4.4618956e+02   4.5982123e+02   5.5958240e+02   5.7087529e+02   6.3570814e+02
   4.6114045e+02   4.7628913e+02   5.5189893e+02   5.6009717e+02   6.2896906e+02
   4.4223703e+02   4.5632948e+02   5.5070437e+02   5.6052503e+02   6.3159386e+02
   4.1192633e+02   4.4271753e+02   5.4706010e+02   5.5699953e+02   6.3125058e+02
   4.6167954e+02   4.7711766e+02   5.7839846e+02   5.9421158e+02   6.8697458e+02
   4.4873909e+02   4.4977258e+02   4.7309469e+02   5.0274229e+02   6.2070025e+02
   4.2513967e+02   4.4510574e+02   5.3088813e+02   5.4016419e+02   6.2715230e+02
   4.1702199e+02   4.4145191e+02   5.0321044e+02   5.1660517e+02   6.2342329e+02
   4.6924388e+02   4.9298494e+02   5.8963662e+02   6.0365427e+02   6.5013858e+02
   4.4965202e+02   4.6136194e+02   5.0161739e+02   5.1477047e+02   6.2264713e+02
   4.6581058e+02   4.8385442e+02   5.2451098e+02   5.3092132e+02   6.2316033e+02
   4.1435746e+02   4.4293126e+02   5.4913862e+02   5.5926864e+02   6.3199768e+02
   4.7110980e+02   4.9952684e+02   6.0393863e+02   6.2402993e+02   6.5508311e+02
   3.8262781e+02   4.4229663e+02   5.3891009e+02   5.4829397e+02   6.2892182e+02
   3.9069679e+02   4.1559358e+02   4.7259416e+02   5.0266756e+02   6.2068996e+02
   4.3675486e+02   4.5165392e+02   5.2126382e+02   5.3087142e+02   6.2534564e+02
   4.4903449e+02   4.5501247e+02   4.8104000e+02   5.0507816e+02   6.2122479e+02
   4.2335123e+02   4.2348862e+02   4.7183833e+02   5.0243916e+02   6.2061982e+02
   4.1650939e+02   4.2424030e+02   4.7392681e+02   5.0307510e+02   6.2080837e+02
   4.6197267e+02   4.7754326e+02   5.5235665e+02   5.6040633e+02   6.2882475e+02
   4.2289037e+02   4.2371572e+02   4.7209115e+02   5.0251394e+02   6.2064224e+02
   4.3443328e+02   4.5036388e+02   5.7234988e+02   5.8856779e+02   7.3353731e+02
   4.7094671e+02   4.9887618e+02   5.9787035e+02   6.0861745e+02   6.3691301e+02
   4.5710133e+02   4.7095568e+02   5.7563502e+02   5.9131197e+02   6.6309079e+02
   4.7164219e+02   5.0166173e+02   5.2057977e+02   5.2100910e+02   6.2069599e+02
   4.4323992e+02   4.5689575e+02   5.2140552e+02   5.3080104e+02   6.2511683e+02
   4.6992406e+02   4.9197502e+02   5.0401352e+02   5.1062291e+02   6.2100946e+02
   4.7171420e+02   5.0206194e+02   5.2718863e+02   5.2737811e+02   6.2067080e+02
   4.6991329e+02   4.9511939e+02   5.9377522e+02   6.1012401e+02   6.5515769e+02
   4.4434001e+02   4.5663696e+02   5.0294295e+02   5.1590188e+02   6.2296566e+02
   4.7172254e+02   5.0213168e+02   5.9522555e+02   5.9581667e+02   6.2147845e+02
   4.4080608e+02   4.5485703e+02   5.2283903e+02   5.3218827e+02   6.2542826e+02
   4.7091622e+02   4.7382060e+02   4.7481522e+02   5.0249774e+02   6.2062633e+02
   4.0438607e+02   4.2973544e+02   4.7853342e+02   5.0460409e+02   6.2122565e+02
   4.3778077e+02   4.4793237e+02   4.8807245e+02   5.0816405e+02   6.2192969e+02
   4.6843303e+02   4.9054469e+02   5.4474382e+02   5.4941555e+02   6.2408983e+02
   4.3011734e+02   4.3333854e+02   4.7438298e+02   5.0319167e+02   6.2083596e+02
   4.7178280e+02   5.0240331e+02   6.2045532e+02   6.6828048e+02   6.7594034e+02
   4.2222813e+02   4.4430668e+02   5.4918239e+02   5.5927958e+02   6.3193443e+02
   4.4277824e+02   4.5680315e+02   5.5460847e+02   5.6502096e+02   6.3322744e+02
   4.6721976e+02   4.8743679e+02   5.8197584e+02   5.9483124e+02   6.4650438e+02
   4.4176458e+02   4.4327105e+02   4.7353807e+02   5.0289561e+02   6.2074711e+02
   4.3689275e+02   4.5204465e+02   5.4455566e+02   5.5401080e+02   6.2989445e+02
   4.1269920e+02   4.4110138e+02   5.0407119e+02   5.1720713e+02   6.2352061e+02
   4.6330526e+02   4.7934292e+02   5.2529124e+02   5.3247205e+02   6.2379953e+02
   4.6200451e+02   4.7758214e+02   5.4942010e+02   5.5723501e+02   6.2801695e+02
   4.4222190e+02   4.5626014e+02   5.3873211e+02   5.4767202e+02   6.2812249e+02
   4.6888653e+02   4.9191925e+02   5.8501749e+02   5.9606764e+02   6.4126827e+02
   4.2883317e+02   4.3260555e+02   4.7467165e+02   5.0328380e+02   6.2086251e+02
   4.5355491e+02   4.6688017e+02   5.3101873e+02   5.3936323e+02   6.2584604e+02
   4.6711910e+02   4.8672165e+02   5.2395317e+02   5.2976589e+02   6.2273991e+02
   4.6981804e+02   4.9480243e+02   5.9406172e+02   6.1206875e+02   6.9718420e+02
   4.3460324e+02   4.5020408e+02   5.2418733e+02   5.3359679e+02   6.2584204e+02
   4.6941715e+02   4.9352049e+02   5.7025996e+02   5.7582234e+02   6.2766626e+02
   4.6918172e+02   4.9016020e+02   5.0580236e+02   5.1273384e+02   6.2119649e+02
   4.7170994e+02   5.0207510e+02   5.9075524e+02   5.9128369e+02   6.2138912e+02
   4.7076291e+02   4.9816448e+02   5.6500500e+02   5.6760118e+02   6.2340186e+02
   4.5732255e+02   4.7121554e+02   5.5763359e+02   5.6743453e+02   6.3230718e+02
   4.2076106e+02   4.4382208e+02   5.3473190e+02   5.4401112e+02   6.2793974e+02
   4.4193609e+02   4.5315754e+02   4.9476982e+02   5.1122589e+02   6.2237344e+02
   4.4072123e+02   4.5491946e+02   5.3053038e+02   5.3951233e+02   6.2663482e+02
   4.7078242e+02   4.8937524e+02   4.9298796e+02   5.0434797e+02   6.2073617e+02
   4.5700791e+02   4.6072223e+02   4.7717521e+02   5.0362198e+02   6.2087461e+02
   4.7178673e+02   5.0242107e+02   6.1051521e+02   6.1054671e+02   6.2064907e+02
   4.3749690e+02   4.5253398e+02   5.7206622e+02   5.8799206e+02   6.6497525e+02
   4.4519991e+02   4.5894447e+02   5.7334339e+02   5.8942316e+02   6.8553898e+02
   4.7126273e+02   5.0015120e+02   5.9105545e+02   5.9455553e+02   6.2605585e+02
   4.4055626e+02   4.5494664e+02   5.7207066e+02   5.8782196e+02   6.6094005e+02
   4.2525798e+02   4.3107316e+02   4.7553008e+02   5.0356428e+02   6.2094208e+02
   4.1397556e+02   4.4291885e+02   5.6087455e+02   5.7328506e+02   6.3892793e+02
   4.6566785e+02   4.8364201e+02   5.2725973e+02   5.3355984e+02   6.2346857e+02
   4.7178190e+02   5.0239951e+02   5.5211883e+02   5.5213228e+02   6.2062527e+02
   3.9213237e+02   4.4222556e+02   5.3202602e+02   5.4135196e+02   6.2747252e+02
   4.7094874e+02   4.9877523e+02   5.3679254e+02   5.3848255e+02   6.2146238e+02
   4.4579936e+02   4.5947630e+02   5.7332912e+02   5.8934708e+02   6.7372902e+02
   4.6796681e+02   4.8923094e+02   5.4053324e+02   5.4547070e+02   6.2392175e+02
   4.7054817e+02   4.9397450e+02   5.0329974e+02   5.0913328e+02   6.2087653e+02
   3.8945804e+02   4.4238259e+02   5.5747258e+02   5.6905088e+02   6.3628259e+02
   4.5099623e+02   4.6414348e+02   5.2376182e+02   5.3258604e+02   6.2499760e+02
   4.6781837e+02   4.8848798e+02   5.2437956e+02   5.2973409e+02   6.2254435e+02
   4.6963631e+02   4.9421108e+02   5.9104129e+02   6.0471163e+02   6.4785294e+02
   4.7045915e+02   4.9703285e+02   5.9093656e+02   5.9944105e+02   6.3490805e+02
   4.7176500e+02   5.0232278e+02   5.9929144e+02   5.9957088e+02   6.2100608e+02
   4.5534048e+02   4.6867354e+02   5.2550574e+02   5.3389284e+02   6.2488191e+02
   4.5100752e+02   4.6442091e+02   5.7426533e+02   5.9024824e+02   6.7349591e+02
   4.6430855e+02   4.6918717e+02   4.7857401e+02   5.0356545e+02   6.2081151e+02
   4.5551138e+02   4.6900573e+02   5.3603304e+02   5.4417401e+02   6.2646137e+02
   4.5435526e+02   4.6753332e+02   5.2112927e+02   5.2994155e+02   6.2439030e+02
   4.2785735e+02   4.4614689e+02   5.2373114e+02   5.3328767e+02   6.2592416e+02
   4.4884097e+02   4.5052937e+02   4.7397338e+02   5.0296457e+02   6.2075751e+02
   4.2954825e+02   4.3843723e+02   4.8092042e+02   5.0541580e+02   6.2140163e+02
   4.5728522e+02   4.7117753e+02   5.7629852e+02   5.9235130e+02   7.3227930e+02
   4.4357398e+02   4.5721716e+02   5.2265907e+02   5.3192758e+02   6.2527824e+02
   4.6653188e+02   4.6925133e+02   4.7520346e+02   5.0282566e+02   6.2068581e+02
   4.4062426e+02   4.4104161e+02   4.7223320e+02   5.0254256e+02   6.2064918e+02
   4.7069023e+02   4.9788927e+02   5.9421461e+02   6.0360509e+02   6.3604928e+02
   4.0442296e+02   4.0746905e+02   4.7187265e+02   5.0244958e+02   6.2062320e+02
   4.5755187e+02   4.6831440e+02   4.9490369e+02   5.1032968e+02   6.2181775e+02
   4.5681120e+02   4.7046108e+02   5.3262112e+02   5.4065571e+02   6.2575114e+02
   4.0050272e+02   4.3722355e+02   4.8994272e+02   5.0926921e+02   6.2225176e+02
   4.6681541e+02   4.6691703e+02   4.7190895e+02   5.0243615e+02   6.2061777e+02
   4.3230512e+02   4.4876565e+02   5.2903876e+02   5.3826615e+02   6.2668352e+02
   4.6846822e+02   4.9071857e+02   5.8846669e+02   6.0445797e+02   6.7238482e+02
   4.5611936e+02   4.6435617e+02   4.8640511e+02   5.0668293e+02   6.2139347e+02
   4.0496809e+02   4.4018216e+02   5.0067355e+02   5.1498254e+02   6.2319654e+02
   4.3611227e+02   4.5132892e+02   5.2824900e+02   5.3741846e+02   6.2643724e+02
   4.4120296e+02   4.5541999e+02   5.4136808e+02   5.5048142e+02   6.2879905e+02
   4.7153726e+02   5.0131318e+02   6.0335515e+02   6.0884861e+02   6.2744731e+02
   4.6737900e+02   4.8783047e+02   5.8575254e+02   6.0160133e+02   7.4583239e+02
   4.6182959e+02   4.7734589e+02   5.7842557e+02   5.9417595e+02   6.7524032e+02
   4.6038735e+02   4.7521922e+02   5.7619005e+02   5.9113349e+02   6.5488494e+02
   4.7058106e+02   4.9746877e+02   5.5680507e+02   5.5933736e+02   6.2296514e+02
   4.2306706e+02   4.2400912e+02   4.7214223e+02   5.0252885e+02   6.2064650e+02
   4.6918850e+02   4.9281611e+02   5.9103875e+02   6.0771412e+02   6.7016983e+02
   4.7174412e+02   5.0222890e+02   6.1282989e+02   6.1587132e+02   6.2392242e+02
   4.5879543e+02   4.5945652e+02   4.7265153e+02   5.0258490e+02   6.2065248e+02
   4.6270689e+02   4.7775286e+02   5.1223651e+02   5.2107032e+02   6.2260286e+02
   4.6190881e+02   4.7728426e+02   5.3240952e+02   5.3969534e+02   6.2494359e+02
   3.9835987e+02   4.4241121e+02   5.6900008e+02   5.8406702e+02   6.5214444e+02
   4.5435010e+02   4.6758231e+02   5.2353443e+02   5.3214169e+02   6.2470517e+02
   4.7124690e+02   5.0007402e+02   5.5469401e+02   5.5593338e+02   6.2165883e+02
   4.1577215e+02   4.4262897e+02   5.1837548e+02   5.2856087e+02   6.2524287e+02
   4.2797739e+02   4.4642241e+02   5.3816239e+02   5.4742020e+02   6.2856513e+02
   4.1932500e+02   4.4331426e+02   5.2340223e+02   5.3305186e+02   6.2596523e+02
   4.2771692e+02   4.3194476e+02   4.7484547e+02   5.0334194e+02   6.2087922e+02
   4.4375968e+02   4.5757077e+02   5.3563654e+02   5.4447057e+02   6.2739222e+02
   4.4980040e+02   4.6323618e+02   5.6738453e+02   5.8041917e+02   6.4242700e+02
   4.5913603e+02   4.7344870e+02   5.4306714e+02   5.5102011e+02   6.2725649e+02
   4.7172551e+02   5.0213959e+02   5.4470233e+02   5.4484764e+02   6.2070385e+02
   4.6739673e+02   4.7090072e+02   4.7607990e+02   5.0288122e+02   6.2069124e+02
   4.5903440e+02   4.7322852e+02   5.3361530e+02   5.4136734e+02   6.2560433e+02
   4.7172770e+02   5.0213201e+02   5.2905407e+02   5.2920487e+02   6.2066451e+02
   4.6530204e+02   4.8310975e+02   5.3746205e+02   5.4374181e+02   6.2474279e+02
   4.4604008e+02   4.5949996e+02   5.2806527e+02   5.3691328e+02   6.2594967e+02
   4.7178454e+02   5.0241184e+02   6.2052820e+02   7.0118092e+02   7.2106034e+02
   4.7097733e+02   4.9868001e+02   5.2394267e+02   5.2580726e+02   6.2111283e+02
   4.7143062e+02   5.0082855e+02   5.4460133e+02   5.4539162e+02   6.2111053e+02
   4.6528935e+02   4.8317933e+02   5.4852567e+02   5.5524457e+02   6.2652856e+02
   4.6914748e+02   4.9269249e+02   5.9107283e+02   6.0808562e+02   7.3922268e+02
   4.0891282e+02   4.4242561e+02   5.3209590e+02   5.4141656e+02   6.2747768e+02
   4.2432824e+02   4.2706791e+02   4.7309741e+02   5.0281260e+02   6.2073036e+02
   4.2539043e+02   4.4524341e+02   5.3399282e+02   5.4323580e+02   6.2773528e+02
   4.1972127e+02   4.2562032e+02   4.7391622e+02   5.0306912e+02   6.2080561e+02
   4.6002999e+02   4.7454841e+02   5.3240637e+02   5.4003054e+02   6.2527238e+02
   4.4982501e+02   4.4994479e+02   4.7193627e+02   5.0245898e+02   6.2062461e+02
   4.2318258e+02   4.2489047e+02   4.7246718e+02   5.0262529e+02   6.2067532e+02
   4.1605682e+02   4.2103895e+02   4.7282140e+02   5.0273526e+02   6.2070909e+02
   4.5797412e+02   4.7202259e+02   5.7581152e+02   5.9135648e+02   6.6092826e+02
   4.6384666e+02   4.6912713e+02   4.7927972e+02   5.0376426e+02   6.2084461e+02
   4.3452722e+02   4.5040162e+02   5.4866173e+02   5.5851890e+02   6.3134748e+02
   4.0652705e+02   4.4076674e+02   5.0392268e+02   5.1711174e+02   6.2351279e+02
   4.3313971e+02   4.4626909e+02   4.9430756e+02   5.1122537e+02   6.2249782e+02
   4.3374158e+02   4.3553695e+02   4.7338962e+02   5.0288258e+02   6.2074733e+02
   3.9501074e+02   4.3669364e+02   4.8870932e+02   5.0871165e+02   6.2214559e+02
   3.9741505e+02   4.3038373e+02   4.7924053e+02   5.0486229e+02   6.2129132e+02
   4.6236003e+02   4.7796630e+02   5.3159936e+02   5.3879813e+02   6.2474658e+02
   4.1949280e+02   4.4318382e+02   5.1800990e+02   5.2823425e+02   6.2517601e+02
   4.5202955e+02   4.5812237e+02   4.8141209e+02   5.0509639e+02   6.2119691e+02
   4.4030555e+02   4.5445529e+02   5.2321854e+02   5.3255185e+02   6.2550373e+02
   4.4718345e+02   4.5047089e+02   4.7624962e+02   5.0360108e+02   6.2091777e+02
   4.3734101e+02   4.5104591e+02   5.0468629e+02   5.1734478e+02   6.2333236e+02
   4.7160480e+02   5.0160950e+02   6.0736301e+02   6.1392947e+02   6.2821098e+02
   4.6986615e+02   4.9478193e+02   5.3537708e+02   5.3859785e+02   6.2227300e+02
   4.2126782e+02   4.4401861e+02   5.4287261e+02   5.5246524e+02   6.2987448e+02
   4.3291059e+02   4.4927813e+02   5.4022450e+02   5.4948627e+02   6.2890819e+02
   4.5729860e+02   4.7097538e+02   5.2800147e+02   5.3608123e+02   6.2502009e+02
   4.5510128e+02   4.5658026e+02   4.7376067e+02   5.0284993e+02   6.2071838e+02
   4.4929180e+02   4.6231456e+02   5.1754687e+02   5.2712549e+02   6.2429436e+02
   4.7169844e+02   5.0202378e+02   6.0817018e+02   6.1145389e+02   6.2435860e+02
   4.7040413e+02   4.9662432e+02   5.3253840e+02   5.3510849e+02   6.2175326e+02
   4.3478710e+02   4.4478230e+02   4.8590426e+02   5.0731881e+02   6.2179066e+02
   4.7171730e+02   5.0210698e+02   5.6206551e+02   5.6226512e+02   6.2080081e+02
   4.2349626e+02   4.4460484e+02   5.3628605e+02   5.4555994e+02   6.2823106e+02
   4.3471832e+02   4.5053397e+02   5.4917985e+02   5.5908141e+02   6.3152594e+02
   4.6661201e+02   4.8508240e+02   5.1524732e+02   5.2221482e+02   6.2219967e+02
   4.4805723e+02   4.6153309e+02   5.4936026e+02   5.5876124e+02   6.3054431e+02
   4.3071812e+02   4.4767746e+02   5.2283129e+02   5.3241715e+02   6.2573272e+02
   4.1823103e+02   4.4267041e+02   5.1267885e+02   5.2372376e+02   6.2448141e+02
   4.3605643e+02   4.4216126e+02   4.7905793e+02   5.0465825e+02   6.2120578e+02
   4.4653282e+02   4.6013488e+02   5.6660486e+02   5.7965516e+02   6.4232101e+02
   4.1167372e+02   4.4243762e+02   5.2479864e+02   5.3437498e+02   6.2621416e+02
   4.5175988e+02   4.5336649e+02   4.7393615e+02   5.0292791e+02   6.2074327e+02
   3.9508399e+02   4.2049213e+02   4.7355673e+02   5.0296401e+02   6.2077777e+02
   4.7150943e+02   5.0119467e+02   6.0693924e+02   6.1710481e+02   6.3287327e+02
   4.7039748e+02   4.9647571e+02   5.2684726e+02   5.2953919e+02   6.2153354e+02
   4.5479863e+02   4.6819551e+02   5.3247467e+02   5.4069950e+02   6.2595381e+02
   4.2396394e+02   4.4402993e+02   5.1159779e+02   5.2280681e+02   6.2430982e+02
   4.6403276e+02   4.8090784e+02   5.7960286e+02   5.9469719e+02   6.5855739e+02
   4.6139342e+02   4.7667795e+02   5.5732260e+02   5.6627269e+02   6.3078692e+02
   3.9805982e+02   4.4224306e+02   5.3212708e+02   5.4145154e+02   6.2749081e+02
   4.1695821e+02   4.4316177e+02   5.3814924e+02   5.4748848e+02   6.2870517e+02
   4.4655479e+02   4.6001333e+02   5.3171581e+02   5.4045343e+02   6.2650963e+02
   4.4404374e+02   4.5776932e+02   5.3092615e+02   5.3978216e+02   6.2652910e+02
   4.6417602e+02   4.8113175e+02   5.5137417e+02   5.5868016e+02   6.2767535e+02
   4.6006529e+02   4.6056557e+02   4.7243421e+02   5.0253642e+02   6.2064072e+02
   4.5847325e+02   4.7209120e+02   5.1620462e+02   5.2519373e+02   6.2345222e+02
   4.7052888e+02   4.9728820e+02   5.9209736e+02   6.0095214e+02   6.3548611e+02
   4.4801599e+02   4.6142195e+02   5.3632712e+02   5.4498004e+02   6.2722983e+02
   4.6241949e+02   4.7400207e+02   4.9389217e+02   5.0910311e+02   6.2149147e+02
   4.2641415e+02   4.4579398e+02   5.7184805e+02   5.8806654e+02   7.1345791e+02
   4.6984312e+02   4.9488544e+02   5.9074790e+02   6.0276449e+02   6.4308114e+02
   4.4755301e+02   4.6081199e+02   5.2381308e+02   5.3281924e+02   6.2522971e+02
   4.4660784e+02   4.6016580e+02   5.4518045e+02   5.5431583e+02   6.2939523e+02
   4.5935675e+02   4.7273278e+02   5.0944371e+02   5.1947414e+02   6.2271229e+02
   4.6408315e+02   4.8099016e+02   5.6029481e+02   5.6888056e+02   6.3064243e+02
   4.1575454e+02   4.4310659e+02   5.7148575e+02   5.8765395e+02   6.8452651e+02
   4.7156966e+02   5.0145558e+02   5.7881540e+02   5.7969253e+02   6.2176715e+02
   4.6154862e+02   4.7692040e+02   5.7097689e+02   5.8306195e+02   6.4052263e+02
   4.6151470e+02   4.7315572e+02   4.9517829e+02   5.0990758e+02   6.2161026e+02
   4.7118060e+02   4.9976049e+02   5.4222413e+02   5.4349637e+02   6.2137174e+02
   4.3836173e+02   4.5319477e+02   5.6353705e+02   5.7617799e+02   6.4022063e+02
   4.5622492e+02   4.6956083e+02   5.2095334e+02   5.2961517e+02   6.2420778e+02
   4.5338554e+02   4.6670672e+02   5.3114371e+02   5.3949823e+02   6.2588102e+02
   4.4029617e+02   4.5470713e+02   5.4788176e+02   5.5750143e+02   6.3073433e+02
   4.4156912e+02   4.5565255e+02   5.3286530e+02   5.4178323e+02   6.2700272e+02
   4.6616240e+02   4.8500766e+02   5.7897964e+02   5.9156468e+02   6.4460306e+02
   4.3340965e+02   4.4948736e+02   5.2929277e+02   5.3849199e+02   6.2669568e+02
   4.5980834e+02   4.7441044e+02   5.7733651e+02   5.9325813e+02   7.0214114e+02
   4.4225207e+02   4.5634353e+02   5.5123466e+02   5.6111986e+02   6.3179790e+02
   4.0131876e+02   4.4134951e+02   5.0935499e+02   5.2109921e+02   6.2410693e+02
   4.6776203e+02   4.8880910e+02   5.7575577e+02   5.8501318e+02   6.3493243e+02
   4.4709535e+02   4.5062183e+02   4.7661708e+02   5.0370833e+02   6.2094365e+02
   4.0990091e+02   4.1772105e+02   4.7263844e+02   5.0268095e+02   6.2069316e+02
   4.2708863e+02   4.4571914e+02   5.2124777e+02   5.3103102e+02   6.2556180e+02
   4.3209326e+02   4.3321738e+02   4.7270437e+02   5.0268656e+02   6.2069210e+02
   4.3071769e+02   4.4780730e+02   5.2974633e+02   5.3898211e+02   6.2684520e+02
   4.7175760e+02   5.0228957e+02   5.8969262e+02   5.8988392e+02   6.2089236e+02
   4.6776966e+02   4.8866535e+02   5.3710484e+02   5.4213979e+02   6.2367219e+02
   4.2184662e+02   4.2193834e+02   4.7181651e+02   5.0243277e+02   6.2061784e+02
   4.4631750e+02   4.5978230e+02   5.3041144e+02   5.3918494e+02   6.2630735e+02
   4.7125511e+02   5.0008691e+02   5.4587302e+02   5.4701109e+02   6.2137209e+02
   4.5246643e+02   4.6508478e+02   5.1027492e+02   5.2083941e+02   6.2328525e+02
   4.2392212e+02   4.2723165e+02   4.7336194e+02   5.0289407e+02   6.2075382e+02
   4.5572811e+02   4.5633255e+02   4.7257540e+02   5.0258649e+02   6.2065521e+02
   4.3498668e+02   4.5001905e+02   5.1217968e+02   5.2310858e+02   6.2420479e+02
   4.7132161e+02   5.0026553e+02   5.3018784e+02   5.3124135e+02   6.2100098e+02
   4.1771557e+02   4.4089085e+02   4.9935732e+02   5.1416413e+02   6.2305566e+02
   4.5862243e+02   4.7271206e+02   5.3481492e+02   5.4260676e+02   6.2584947e+02
   4.7178554e+02   5.0241666e+02   6.2039159e+02   6.2555825e+02   6.2580315e+02
   4.7070128e+02   4.9789122e+02   5.4773343e+02   5.4988017e+02   6.2216859e+02
   4.0787340e+02   4.4236587e+02   5.3050600e+02   5.3985590e+02   6.2718481e+02
   4.5103361e+02   4.6444687e+02   5.7433780e+02   5.9036094e+02   6.7940636e+02
   3.9842389e+02   4.4241163e+02   5.7122792e+02   5.8730359e+02   6.6923487e+02
   4.6853137e+02   4.9056796e+02   5.2910096e+02   5.3370524e+02   6.2261683e+02
   4.6685813e+02   4.8655354e+02   5.5643390e+02   5.6297012e+02   6.2730705e+02
   4.6806565e+02   4.8938036e+02   5.3321249e+02   5.3810789e+02   6.2316404e+02
   4.7143887e+02   5.0088950e+02   6.0153111e+02   6.0775515e+02   6.2881689e+02
   4.3843321e+02   4.5304334e+02   5.2746936e+02   5.3660420e+02   6.2622625e+02
   4.4961226e+02   4.6236443e+02   5.1211051e+02   5.2249896e+02   6.2364225e+02
   4.7177119e+02   5.0235082e+02   6.1997184e+02   6.4892021e+02   6.5100090e+02
   4.7177263e+02   5.0235770e+02   6.1099730e+02   6.1174755e+02   6.2141435e+02
   4.1191189e+02   4.4275228e+02   5.6891053e+02   5.8392364e+02   6.5175997e+02
   4.4744617e+02   4.5519876e+02   4.8479204e+02   5.0652456e+02   6.2151605e+02
   4.4771363e+02   4.6085765e+02   5.1936270e+02   5.2877806e+02   6.2461288e+02
   4.2670473e+02   4.4526512e+02   5.1425654e+02   5.2497952e+02   6.2461378e+02
   4.6960522e+02   4.7558599e+02   4.7851395e+02   5.0288230e+02   6.2067867e+02
   4.4856712e+02   4.4918911e+02   4.7256475e+02   5.0261214e+02   6.2066595e+02
   4.6930932e+02   4.9312598e+02   5.4677095e+02   5.5070488e+02   6.2359551e+02
   4.6551203e+02   4.8363636e+02   5.5298276e+02   5.5987279e+02   6.2738168e+02
   4.6053204e+02   4.7542570e+02   5.6796611e+02   5.7940913e+02   6.3799430e+02
   4.3129993e+02   4.4822870e+02   5.3570802e+02   5.4487974e+02   6.2795041e+02
   4.7090553e+02   4.9870649e+02   5.5769651e+02   5.5967619e+02   6.2245021e+02
   4.3098667e+02   4.4810182e+02   5.4370865e+02   5.5324242e+02   6.2989972e+02
   4.7177494e+02   5.0236778e+02   6.2019962e+02   6.6674011e+02   7.1066732e+02
   4.6122554e+02   4.7643039e+02   5.5889295e+02   5.6816668e+02   6.3155061e+02
   4.4742834e+02   4.6087723e+02   5.3760227e+02   5.4630043e+02   6.2752541e+02
   4.7153774e+02   5.0131544e+02   6.0265510e+02   6.0762819e+02   6.2693740e+02
   4.4780880e+02   4.6115247e+02   5.2983477e+02   5.3855365e+02   6.2611705e+02
   4.5263974e+02   4.6574330e+02   5.2050935e+02   5.2950987e+02   6.2444306e+02
   4.5625764e+02   4.6994334e+02   5.5375629e+02   5.6301285e+02   6.3087805e+02
   4.2395313e+02   4.4473960e+02   5.3496616e+02   5.4422407e+02   6.2794991e+02
   4.3447483e+02   4.3961146e+02   4.7730575e+02   5.0408147e+02   6.2106754e+02
   4.7176775e+02   5.0233535e+02   6.1973039e+02   6.4188485e+02   6.4366979e+02
   4.6908392e+02   4.9122814e+02   5.1303548e+02   5.1849340e+02   6.2147676e+02
   4.5326769e+02   4.6673679e+02   5.7492006e+02   5.9095660e+02   6.9000046e+02
   4.2315222e+02   4.4440652e+02   5.2951055e+02   5.3883963e+02   6.2693297e+02
   4.4919659e+02   4.6263204e+02   5.5025436e+02   5.5967046e+02   6.3071914e+02
   4.2607110e+02   4.4558283e+02   5.4120465e+02   5.5063858e+02   6.2934607e+02
   4.7131364e+02   5.0035529e+02   5.5701702e+02   5.5814354e+02   6.2161643e+02
   4.6043437e+02   4.7527574e+02   5.5665198e+02   5.6571012e+02   6.3087764e+02
   4.4673491e+02   4.6029944e+02   5.5045965e+02   5.6004013e+02   6.3107219e+02
   4.5359521e+02   4.5360204e+02   4.7179593e+02   5.0242562e+02   6.2061590e+02
   4.4882554e+02   4.6209845e+02   5.2791475e+02   5.3663391e+02   6.2574831e+02
   4.4978412e+02   4.6260812e+02   5.1339728e+02   5.2355393e+02   6.2377666e+02
   4.5470775e+02   4.6812507e+02   5.3485228e+02   5.4305806e+02   6.2635073e+02
   4.2915617e+02   4.3013514e+02   4.7245308e+02   5.0261668e+02   6.2067229e+02
   4.2958792e+02   4.4728737e+02   5.4121234e+02   5.5059978e+02   6.2926371e+02
   4.2463298e+02   4.4509701e+02   5.6306286e+02   5.7594818e+02   6.4089967e+02
   4.4771314e+02   4.6122714e+02   5.6250610e+02   5.7435998e+02   6.3767764e+02
   4.3691596e+02   4.3755256e+02   4.7240887e+02   5.0259570e+02   6.2066495e+02
   4.3870871e+02   4.5346140e+02   5.5778192e+02   5.6900461e+02   6.3541125e+02
   4.5875511e+02   4.7298700e+02   5.5064063e+02   5.5916547e+02   6.2925112e+02
   4.0996378e+02   4.4254921e+02   5.3899868e+02   5.4838018e+02   6.2893165e+02
   4.4951230e+02   4.6289131e+02   5.3999161e+02   5.4864789e+02   6.2784844e+02
   4.5030210e+02   4.6372453e+02   5.6764215e+02   5.8071884e+02   6.4261639e+02
   3.8671498e+02   4.4225326e+02   5.3453798e+02   5.4385368e+02   6.2796364e+02
   4.6632169e+02   4.8397940e+02   5.1075748e+02   5.1859029e+02   6.2195686e+02
   4.3313252e+02   4.4948804e+02   5.5918273e+02   5.7094006e+02   6.3685545e+02
   4.5385708e+02   4.6682613e+02   5.1542344e+02   5.2499396e+02   6.2374816e+02
   4.2474980e+02   4.4514033e+02   5.6821507e+02   5.8282072e+02   6.4916917e+02
   4.2541510e+02   4.4503459e+02   5.2204242e+02   5.3176671e+02   6.2570213e+02
   4.2949772e+02   4.4710809e+02   5.2930504e+02   5.3857182e+02   6.2679670e+02
   4.1729721e+02   4.2520399e+02   4.7424062e+02   5.0317240e+02   6.2083610e+02
   4.4631430e+02   4.5460220e+02   4.8599385e+02   5.0704129e+02   6.2162420e+02
   4.6944111e+02   4.9359242e+02   5.9231452e+02   6.0974904e+02   7.3946407e+02
   4.5279906e+02   4.6621467e+02   5.4542644e+02   5.5419815e+02   6.2879703e+02
   4.1836743e+02   4.3046717e+02   4.7769087e+02   5.0429511e+02   6.2114179e+02
   4.4573449e+02   4.5117730e+02   4.7969172e+02   5.0470603e+02   6.2117405e+02
   4.2241790e+02   4.2972096e+02   4.7569927e+02   5.0362572e+02   6.2096032e+02
   4.2376107e+02   4.4480065e+02   5.7000050e+02   5.8539959e+02   6.5506493e+02
   4.6119488e+02   4.7635429e+02   5.4775008e+02   5.5563275e+02   6.2784231e+02
   4.4629791e+02   4.5992091e+02   5.6234256e+02   5.7425600e+02   6.3780575e+02
   4.7178460e+02   4.9073046e+02   4.9074024e+02   5.0242930e+02   6.2061566e+02
   4.4673390e+02   4.6017660e+02   5.3173478e+02   5.4046415e+02   6.2650111e+02
   4.7171822e+02   5.0211161e+02   6.1721115e+02   6.3377292e+02   6.3909862e+02
   4.6963789e+02   4.9395654e+02   5.3142536e+02   5.3494906e+02   6.2219424e+02
   4.5394876e+02   4.6744149e+02   5.7454446e+02   5.9023163e+02   6.6202112e+02
   4.6226608e+02   4.7786463e+02   5.3450782e+02   5.4168128e+02   6.2516043e+02
   4.4811928e+02   4.5811712e+02   4.9202105e+02   5.0958606e+02   6.2200133e+02
   4.2915027e+02   4.4703391e+02   5.3906549e+02   5.4833557e+02   6.2874544e+02
   4.0202616e+02   4.4243719e+02   5.6931970e+02   5.8452525e+02   6.5321848e+02
   4.2897695e+02   4.4686218e+02   5.3168824e+02   5.4090601e+02   6.2723062e+02
   4.7080892e+02   4.9793352e+02   5.2219283e+02   5.2441967e+02   6.2116180e+02
   4.4255875e+02   4.4315952e+02   4.7247705e+02   5.0260515e+02   6.2066660e+02
   4.1535551e+02   4.4304998e+02   5.5491171e+02   5.6593378e+02   6.3463592e+02
   4.1092547e+02   4.4265273e+02   5.4714692e+02   5.5709605e+02   6.3128483e+02
   4.3302416e+02   4.4938300e+02   5.4559779e+02   5.5521959e+02   6.3038585e+02
   4.6100628e+02   4.7610448e+02   5.5731421e+02   5.6635847e+02   6.3093968e+02
   4.6676827e+02   4.8636005e+02   5.7636600e+02   5.8706570e+02   6.3837558e+02
   4.7172292e+02   5.0211565e+02   5.3291977e+02   5.3307586e+02   6.2067711e+02
   4.7109585e+02   4.9748776e+02   5.0677336e+02   5.1016895e+02   6.2079668e+02
   4.5166096e+02   4.6507967e+02   5.6605123e+02   5.7847633e+02   6.4016253e+02
   4.2300925e+02   4.4456310e+02   5.7167278e+02   5.8786437e+02   6.9886055e+02
   4.0283428e+02   4.4244210e+02   5.6057683e+02   5.7293248e+02   6.3870808e+02
   4.2824332e+02   4.4661264e+02   5.4759037e+02   5.5747217e+02   6.3121722e+02
   4.0394833e+02   4.3366594e+02   4.8303742e+02   5.0633323e+02   6.2164112e+02
   4.7150843e+02   5.0119012e+02   6.1219091e+02   6.3778586e+02   6.9717056e+02
   4.4380185e+02   4.5740331e+02   5.2199902e+02   5.3131788e+02   6.2517336e+02
   4.7178475e+02   5.0241181e+02   6.1069238e+02   6.1082181e+02   6.2075301e+02
   4.3392760e+02   4.4994833e+02   5.3961877e+02   5.4882622e+02   6.2872467e+02
   4.7055272e+02   4.9737600e+02   5.9248967e+02   6.0147753e+02   6.3569115e+02
   4.4018453e+02   4.5464223e+02   5.6132964e+02   5.7334608e+02   6.3788338e+02
   4.7087927e+02   4.9861493e+02   5.7028958e+02   5.7291650e+02   6.2372655e+02
   4.3981282e+02   4.5421842e+02   5.3344710e+02   5.4241522e+02   6.2719473e+02
   3.9873672e+02   4.4218424e+02   5.2834029e+02   5.3775317e+02   6.2680874e+02
   4.5401168e+02   4.6734103e+02   5.3013376e+02   5.3846287e+02   6.2566787e+02
   4.5582191e+02   4.6753278e+02   5.0093949e+02   5.1388369e+02   6.2229278e+02
   4.2428679e+02   4.2470423e+02   4.7195929e+02   5.0247452e+02   6.2063057e+02
   4.6728019e+02   4.8747681e+02   5.4108215e+02   5.4647707e+02   6.2436620e+02
   4.1818316e+02   4.2062832e+02   4.7235310e+02   5.0259295e+02   6.2066619e+02
   4.5920105e+02   4.7354381e+02   5.4468510e+02   5.5272096e+02   6.2759499e+02
   4.1624671e+02   4.2216644e+02   4.7315786e+02   5.0283826e+02   6.2073929e+02
   4.4475497e+02   4.5855045e+02   5.6834091e+02   5.8216782e+02   6.4553927e+02
   4.2749462e+02   4.4625013e+02   5.4829162e+02   5.5824819e+02   6.3148916e+02
   4.5917239e+02   4.7348605e+02   5.4150987e+02   5.4936651e+02   6.2693199e+02
   4.0653315e+02   4.4162404e+02   5.1138515e+02   5.2269417e+02   6.2434651e+02
   4.3551206e+02   4.5105740e+02   5.4338252e+02   5.5279982e+02   6.2962892e+02
   4.7044591e+02   4.9695056e+02   5.5007105e+02   5.5267002e+02   6.2264218e+02
   3.8119391e+02   4.4238115e+02   5.5981377e+02   5.7198819e+02   6.3805702e+02
   4.3478781e+02   4.5040635e+02   5.2835641e+02   5.3755219e+02   6.2649674e+02
   4.1360145e+02   4.4261858e+02   5.2608587e+02   5.3558133e+02   6.2641513e+02
   4.7050584e+02   4.8036959e+02   4.8248653e+02   5.0300270e+02   6.2068098e+02
   4.6243573e+02   4.7757299e+02   5.1540534e+02   5.2380903e+02   6.2292027e+02
   4.7176424e+02   5.0231926e+02   6.1781966e+02   6.2339488e+02   6.2650124e+02
   4.3015045e+02   4.4721986e+02   5.1833831e+02   5.2841412e+02   6.2509847e+02
   4.1914198e+02   4.2917434e+02   4.7636936e+02   5.0384965e+02   6.2102326e+02
   4.4199256e+02   4.5333329e+02   4.9538165e+02   5.1154328e+02   6.2241920e+02
   4.7170115e+02   5.0203624e+02   6.1773379e+02   6.4996466e+02   6.8584376e+02
   4.3861516e+02   4.4366898e+02   4.7802929e+02   5.0427432e+02   6.2110640e+02
   4.6499182e+02   4.8253924e+02   5.3950963e+02   5.4593534e+02   6.2512865e+02
   4.7112124e+02   4.9957258e+02   6.0474923e+02   6.2695822e+02   7.0502524e+02
   4.5464946e+02   4.5466671e+02   4.7180912e+02   5.0242838e+02   6.2061653e+02
   4.3676348e+02   4.5186010e+02   5.3292835e+02   5.4198431e+02   6.2722945e+02
   4.4206367e+02   4.5602820e+02   5.2955649e+02   5.3851979e+02   6.2640764e+02
   4.6544260e+02   4.8334918e+02   5.3491623e+02   5.4115163e+02   6.2437825e+02
   4.6117892e+02   4.7448195e+02   5.0399714e+02   5.1513769e+02   6.2213696e+02
   4.2345371e+02   4.3706586e+02   4.8381993e+02   5.0660487e+02   6.2168527e+02
   4.6980026e+02   4.9436639e+02   5.2658050e+02   5.3005283e+02   6.2184615e+02
   4.6978633e+02   4.9466006e+02   5.5003754e+02   5.5353498e+02   6.2343853e+02
   4.5613883e+02   4.6965091e+02   5.3074050e+02   5.3887168e+02   6.2554342e+02
   4.5669352e+02   4.7046845e+02   5.7281509e+02   5.8706230e+02   6.4888841e+02
   4.5877216e+02   4.7289505e+02   5.3407625e+02   5.4185664e+02   6.2571304e+02
   3.9350229e+02   4.2921834e+02   4.7818352e+02   5.0448087e+02   6.2119457e+02
   4.7174484e+02   5.0223193e+02   5.8104425e+02   5.8123712e+02   6.2086582e+02
   4.7160704e+02   5.0161834e+02   6.0296359e+02   6.0657081e+02   6.2519659e+02
   4.2047907e+02   4.4367389e+02   5.2900500e+02   5.3836517e+02   6.2687070e+02
   4.1283224e+02   4.2617507e+02   4.7539075e+02   5.0353999e+02   6.2094075e+02
   4.6961585e+02   4.9414040e+02   5.6127932e+02   5.6565490e+02   6.2514895e+02
   4.7025427e+02   4.9626056e+02   5.5024952e+02   5.5313209e+02   6.2290091e+02
   4.4309066e+02   4.4821870e+02   4.7881748e+02   5.0446707e+02   6.2113566e+02
   4.0787431e+02   4.1677096e+02   4.7257028e+02   5.0266024e+02   6.2068729e+02
   4.3904997e+02   4.4005756e+02   4.7283934e+02   5.0271111e+02   6.2069727e+02
   4.2443191e+02   4.3421681e+02   4.7921821e+02   5.0481605e+02   6.2126745e+02
   4.4287267e+02   4.5688866e+02   5.5700593e+02   5.6788005e+02   6.3450029e+02
   4.5279656e+02   4.6564498e+02   5.1366887e+02   5.2358414e+02   6.2362406e+02
   4.7138623e+02   5.0066729e+02   5.8295567e+02   5.8480704e+02   6.2322112e+02
   4.6018933e+02   4.7493920e+02   5.6659869e+02   5.7776014e+02   6.3695002e+02
   4.7173718e+02   5.0219398e+02   5.4816288e+02   5.4828301e+02   6.2069671e+02
   4.4201891e+02   4.5615617e+02   5.5719453e+02   5.6814859e+02   6.3470901e+02
   4.3656544e+02   4.5172366e+02   5.3354615e+02   5.4260223e+02   6.2735170e+02
   4.6790876e+02   4.8490938e+02   4.9917039e+02   5.0972115e+02   6.2120090e+02
   4.2911172e+02   4.4677379e+02   5.2290133e+02   5.3250583e+02   6.2577524e+02
   4.1771555e+02   4.2988766e+02   4.7732150e+02   5.0417024e+02   6.2110925e+02
   4.4249553e+02   4.5657007e+02   5.7247030e+02   5.8829347e+02   6.6279789e+02
   4.7175824e+02   5.0229247e+02   6.1960357e+02   6.5719478e+02   6.6982027e+02
   4.1844667e+02   4.3900250e+02   4.9152758e+02   5.0999290e+02   6.2237067e+02
   4.4019703e+02   4.5451746e+02   5.3250206e+02   5.4146734e+02   6.2700491e+02
   4.4999963e+02   4.6317993e+02   5.2462077e+02   5.3344240e+02   6.2518699e+02
   4.6833324e+02   4.6853609e+02   4.7202144e+02   5.0244176e+02   6.2061866e+02
   4.3262101e+02   4.3466638e+02   4.7355589e+02   5.0293524e+02   6.2076253e+02
   4.4889170e+02   4.4918508e+02   4.7215130e+02   5.0251089e+02   6.2063899e+02
   4.7170999e+02   5.0207502e+02   5.8861138e+02   5.8907643e+02   6.2129840e+02
   4.7010672e+02   4.9577897e+02   5.9323887e+02   6.0670472e+02   6.4547745e+02
   4.4179528e+02   4.4637546e+02   4.7778720e+02   5.0415176e+02   6.2106732e+02
   4.7160241e+02   5.0159882e+02   6.1468933e+02   6.4224798e+02   6.7951334e+02
   4.4627997e+02   4.5990645e+02   5.6733295e+02   5.8065363e+02   6.4341042e+02
   4.6971288e+02   4.9409339e+02   5.2713024e+02   5.3068047e+02   6.2191889e+02
   4.6821944e+02   4.9000069e+02   5.5249141e+02   5.5765420e+02   6.2533178e+02
   4.7175925e+02   5.0229737e+02   5.8880128e+02   5.8897298e+02   6.2086549e+02
   4.7011869e+02   4.9582133e+02   5.9572205e+02   6.1432260e+02   6.8001976e+02
   4.7176142e+02   5.0230685e+02   6.0894412e+02   6.0994257e+02   6.2172928e+02
   4.4481910e+02   4.5848879e+02   5.3379018e+02   5.4257872e+02   6.2698284e+02
   4.1810327e+02   4.4340473e+02   5.5210657e+02   5.6260534e+02   6.3319849e+02
   4.7097559e+02   4.9415187e+02   4.9955884e+02   5.0617882e+02   6.2075888e+02
   4.7162447e+02   5.0169542e+02   5.7663130e+02   5.7725254e+02   6.2139559e+02
   4.3479577e+02   4.3937123e+02   4.7664034e+02   5.0386449e+02   6.2101161e+02
   4.3127548e+02   4.4832244e+02   5.6856486e+02   5.8316696e+02   6.4922686e+02
   4.6944480e+02   4.9333562e+02   5.3116500e+02   5.3489656e+02   6.2229076e+02
   4.0830848e+02   4.4197641e+02   5.1592920e+02   5.2648972e+02   6.2492802e+02
   4.3081645e+02   4.4777393e+02   5.2458369e+02   5.3403955e+02   6.2599817e+02
   4.6653951e+02   4.8526140e+02   5.2076356e+02   5.2712787e+02   6.2263525e+02
   4.2215442e+02   4.4425055e+02   5.4202043e+02   5.5154790e+02   6.2962719e+02
   4.7153520e+02   5.0130466e+02   5.6654658e+02   5.6729196e+02   6.2139628e+02
   4.6144590e+02   4.6163674e+02   4.7202871e+02   5.0246274e+02   6.2062400e+02
   4.7177805e+02   5.0238218e+02   6.1871321e+02   6.2187350e+02   6.2394668e+02
   4.6316415e+02   4.7942973e+02   5.5415889e+02   5.6209448e+02   6.2889488e+02
   4.7164400e+02   5.0176920e+02   5.4440306e+02   5.4473501e+02   6.2081752e+02
   4.3773690e+02   4.5232468e+02   5.1906584e+02   5.2888454e+02   6.2500730e+02
   4.2333510e+02   4.4462370e+02   5.4585925e+02   5.5564202e+02   6.3074374e+02
   4.7163103e+02   5.0172407e+02   6.1552988e+02   6.4408157e+02   6.8393304e+02
   4.4726350e+02   4.5126941e+02   4.7740420e+02   5.0393774e+02   6.2099589e+02
   4.6467427e+02   4.8205313e+02   5.6378326e+02   5.7270699e+02   6.3181389e+02
   4.2882787e+02   4.2936803e+02   4.7213770e+02   5.0252458e+02   6.2064549e+02
   4.7165872e+02   5.0184555e+02   5.6254792e+02   5.6291388e+02   6.2096029e+02
   4.5648829e+02   4.7015971e+02   5.4090453e+02   5.4906692e+02   6.2724785e+02
   4.6078166e+02   4.7560425e+02   5.3198187e+02   5.3948724e+02   6.2508880e+02
   4.0192038e+02   4.3311406e+02   4.8231797e+02   5.0604633e+02   6.2157520e+02
   4.3570998e+02   4.5124310e+02   5.6939693e+02   5.8418848e+02   6.5054792e+02
   4.5721717e+02   4.7098395e+02   5.3587052e+02   5.4383534e+02   6.2621827e+02
   4.0455079e+02   4.4163478e+02   5.1212002e+02   5.2328982e+02   6.2443840e+02
   4.3958513e+02   4.5399377e+02   5.3012448e+02   5.3915092e+02   6.2661670e+02
   4.4335496e+02   4.5726107e+02   5.4174887e+02   5.5080761e+02   6.2875102e+02
   4.7167889e+02   5.0193708e+02   6.1571012e+02   6.3300996e+02   6.4084531e+02
   4.5124392e+02   4.6433987e+02   5.2139283e+02   5.3040324e+02   6.2465840e+02
   4.7175795e+02   5.0229068e+02   6.1961497e+02   6.5899952e+02   7.0111759e+02
   4.1797867e+02   4.4312617e+02   5.2555730e+02   5.3507157e+02   6.2631241e+02
   4.6972036e+02   4.9438852e+02   5.4220918e+02   5.4560081e+02   6.2283294e+02
   4.7178660e+02   5.0242069e+02   5.9600251e+02   5.9600913e+02   6.2062475e+02
   4.7176195e+02   5.0230879e+02   6.1936062e+02   6.3804714e+02   6.4025192e+02
   4.6891083e+02   4.7600634e+02   4.8009629e+02   5.0319816e+02   6.2071974e+02
   4.6882309e+02   4.8836620e+02   5.0295040e+02   5.1120923e+02   6.2117760e+02
   4.5584725e+02   4.6948608e+02   5.7144906e+02   5.8525085e+02   6.4632845e+02
   4.4360529e+02   4.5753505e+02   5.6448744e+02   5.7711854e+02   6.4040933e+02
   4.3504684e+02   4.5015241e+02   5.1366825e+02   5.2433954e+02   6.2438534e+02
   4.2388844e+02   4.4481927e+02   5.5022074e+02   5.6041780e+02   6.3230873e+02
   3.9264266e+02   4.4238957e+02   5.5910131e+02   5.7109669e+02   6.3748051e+02
   4.3489609e+02   4.3916274e+02   4.7626738e+02   5.0374587e+02   6.2098070e+02
   4.5158948e+02   4.5386376e+02   4.7489149e+02   5.0316758e+02   6.2080124e+02
   4.7137464e+02   5.0061946e+02   6.0823443e+02   6.2861244e+02   6.5166890e+02
   4.7158420e+02   5.0151876e+02   6.1121320e+02   6.2482093e+02   6.3706685e+02
   6.3222391e+02   6.1465798e+02   5.4384679e+02   5.3513659e+02   4.4226298e+02
   6.1721366e+02   5.9804504e+02   4.9976231e+02   4.7766411e+02   4.3022328e+02
   6.2681716e+02   6.1042857e+02   5.4486995e+02   5.3641192e+02   4.4227865e+02
   6.5394424e+02   6.1876276e+02   5.0268811e+02   4.7346282e+02   4.2031511e+02
   6.4628298e+02   6.2093858e+02   5.3146276e+02   5.2187637e+02   4.4201613e+02
   5.8959676e+02   5.7341760e+02   4.6120333e+02   4.5125966e+02   4.2743451e+02
   6.5040220e+02   6.2556409e+02   5.4885006e+02   5.3956634e+02   4.4230252e+02
   6.0793426e+02   5.9450965e+02   5.4221598e+02   5.3572305e+02   4.4228951e+02
   6.0555973e+02   5.8936730e+02   4.9369603e+02   4.7400689e+02   4.2804758e+02
   6.7397046e+02   6.2064366e+02   5.0352624e+02   4.7545141e+02   4.2523422e+02
   6.0535195e+02   5.9619046e+02   5.6764240e+02   5.5858781e+02   4.4237901e+02
   5.8793723e+02   5.7167515e+02   4.4321371e+02   4.2545790e+02   4.2311580e+02
   5.9018766e+02   5.7440573e+02   4.9727435e+02   4.9493175e+02   4.4171291e+02
   5.8798772e+02   5.8526689e+02   5.8513942e+02   5.7159624e+02   4.4238519e+02
   5.8852712e+02   5.7256503e+02   5.3221085e+02   5.3183568e+02   4.4237550e+02
   6.2100922e+02   6.1114032e+02   5.6990342e+02   5.5894306e+02   4.4237975e+02
   6.1188202e+02   5.9421547e+02   4.9803679e+02   4.7749354e+02   4.3069667e+02
   5.8800643e+02   5.7174923e+02   4.5090568e+02   4.4901329e+02   4.4018833e+02
   6.1936587e+02   5.9922171e+02   4.9752997e+02   4.7059399e+02   3.8016632e+02
   6.1178587e+02   6.0176082e+02   5.6764763e+02   5.5786602e+02   4.4237825e+02
   6.6820186e+02   6.2172289e+02   5.0886695e+02   4.8914733e+02   4.3686710e+02
   6.6161001e+02   6.2628641e+02   5.4012163e+02   5.3081471e+02   4.4219876e+02
   6.1537686e+02   6.0020546e+02   5.4033157e+02   5.3290531e+02   4.4225124e+02
   5.8788967e+02   5.7200278e+02   5.7170307e+02   5.7132292e+02   4.4238525e+02
   5.8808639e+02   5.7183828e+02   4.6541348e+02   4.6468053e+02   4.4154401e+02
   7.2672931e+02   6.2634912e+02   5.3526274e+02   5.2573665e+02   4.4210451e+02
   5.9982183e+02   5.8663301e+02   5.3588010e+02   5.3107828e+02   4.4227323e+02
   6.0489231e+02   5.8864062e+02   4.9109298e+02   4.6936299e+02   4.1632945e+02
   6.7156040e+02   6.2029069e+02   5.0243208e+02   4.7195958e+02   4.0751061e+02
   5.8806108e+02   5.7181171e+02   4.6651060e+02   4.6591755e+02   4.4171656e+02
   6.7665163e+02   6.2048581e+02   5.0284031e+02   4.7326411e+02   4.1934927e+02
   6.4027464e+02   6.2016306e+02   5.4516482e+02   5.3616496e+02   4.4227178e+02
   5.9360498e+02   5.7834635e+02   4.9861533e+02   4.9317263e+02   4.4076562e+02
   5.8848379e+02   5.7225419e+02   4.4946676e+02   4.3347290e+02   4.1046825e+02
   6.0047076e+02   5.8714500e+02   5.3341289e+02   5.2847914e+02   4.4224508e+02
   6.4542188e+02   6.1714856e+02   5.0712313e+02   4.8609658e+02   4.3552380e+02
   6.4408992e+02   6.2131139e+02   5.4009470e+02   5.3099966e+02   4.4220462e+02
   5.9537935e+02   5.7963995e+02   4.8211150e+02   4.6835475e+02   4.2758364e+02
   5.9459189e+02   5.7867662e+02   4.7740553e+02   4.6186909e+02   3.8287656e+02
   5.9723830e+02   5.8402009e+02   5.3886835e+02   5.3471432e+02   4.4231168e+02
   5.9991919e+02   5.8480573e+02   4.9664686e+02   4.8459181e+02   4.3732104e+02
   6.2904624e+02   6.1886608e+02   5.7078975e+02   5.5931064e+02   4.4238022e+02
   5.8793380e+02   5.7167104e+02   4.4304699e+02   4.1735434e+02   4.1027892e+02
   5.8989499e+02   5.7413578e+02   5.0559449e+02   5.0409084e+02   4.4210968e+02
   6.4192000e+02   6.2686436e+02   5.6716133e+02   5.5611868e+02   4.4237530e+02
   5.8812943e+02   5.7187839e+02   4.4546748e+02   4.2578841e+02   4.0357721e+02
   5.8925595e+02   5.7306484e+02   4.6010936e+02   4.5159306e+02   4.3037352e+02
   5.8818510e+02   5.7193880e+02   4.4650674e+02   4.3054100e+02   4.2032887e+02
   7.1023926e+02   7.0346156e+02   5.8783425e+02   5.7158463e+02   4.4238517e+02
   5.9343823e+02   5.7906624e+02   5.3138598e+02   5.2868935e+02   4.4230384e+02
   5.9871238e+02   5.8618289e+02   5.4583856e+02   5.4100337e+02   4.4233925e+02
   5.9962293e+02   5.8627618e+02   5.3348221e+02   5.2876729e+02   4.4225316e+02
   5.8799069e+02   5.7173323e+02   4.6081870e+02   4.6027960e+02   4.4175210e+02
   5.8788997e+02   5.7162501e+02   4.5390453e+02   4.5383104e+02   4.4230124e+02
   5.8790094e+02   5.7959138e+02   5.7955355e+02   5.7159735e+02   4.4238527e+02
   5.8823008e+02   5.7198774e+02   4.5002056e+02   4.4304663e+02   4.3389879e+02
   5.9578462e+02   5.8183783e+02   5.2975558e+02   5.2618177e+02   4.4226081e+02
   5.9444204e+02   5.8184965e+02   5.5390403e+02   5.4980557e+02   4.4237051e+02
   5.9870534e+02   5.8348556e+02   4.9392248e+02   4.8175323e+02   4.3632919e+02
   6.0837851e+02   5.9387993e+02   5.3004283e+02   5.2342438e+02   4.4213345e+02
   5.9841496e+02   5.8308598e+02   4.9176740e+02   4.7885114e+02   4.3478711e+02
   5.8867123e+02   5.7262224e+02   5.0507982e+02   5.0447054e+02   4.4227345e+02
   5.9611040e+02   5.8343251e+02   5.4848713e+02   5.4425883e+02   4.4235598e+02
   6.1583397e+02   6.0164865e+02   5.4957715e+02   5.4177298e+02   4.4232634e+02
   6.2960973e+02   6.0674129e+02   5.0058849e+02   4.7282380e+02   4.1977058e+02
   6.0185656e+02   5.9764405e+02   5.8083662e+02   5.6809898e+02   4.4238490e+02
   6.2527642e+02   6.0668089e+02   5.2622956e+02   5.1706419e+02   4.4188770e+02
   5.9897007e+02   5.8318928e+02   4.8478167e+02   4.6608261e+02   3.9887234e+02
   5.8816141e+02   5.7202043e+02   5.2849123e+02   5.2832966e+02   4.4237985e+02
   5.8875718e+02   5.7291815e+02   5.3459228e+02   5.3407046e+02   4.4237410e+02
   5.8789876e+02   5.7163396e+02   4.4258590e+02   4.0912486e+02   3.9503672e+02
   6.9359383e+02   6.2887654e+02   5.4891362e+02   5.3951045e+02   4.4230140e+02
   5.8814953e+02   5.7190234e+02   4.5825034e+02   4.5654554e+02   4.4032116e+02
   5.8814759e+02   5.7190027e+02   4.4769401e+02   4.3882548e+02   4.3187832e+02
   5.8986929e+02   5.7370626e+02   4.6442931e+02   4.5562229e+02   4.2982383e+02
   6.0698587e+02   5.9411641e+02   5.4611989e+02   5.3960878e+02   4.4231895e+02
   5.8789119e+02   5.7162624e+02   4.6128081e+02   4.6124414e+02   4.4234283e+02
   6.3137119e+02   6.3052779e+02   5.8697243e+02   5.7103778e+02   4.4238519e+02
   5.8866269e+02   5.7244346e+02   4.5147491e+02   4.3708845e+02   4.1689211e+02
   6.2077364e+02   6.0403346e+02   5.3550606e+02   5.2750224e+02   4.4216674e+02
   6.7314565e+02   6.3737203e+02   5.7173659e+02   5.5962186e+02   4.4238060e+02
   6.0081902e+02   5.8870316e+02   5.4889865e+02   5.4334114e+02   4.4234530e+02
   6.2071567e+02   6.0043152e+02   4.9942427e+02   4.7455276e+02   4.2561309e+02
   6.8222538e+02   6.2044002e+02   5.0251636e+02   4.7218610e+02   4.1172559e+02
   6.0533165e+02   5.8907240e+02   4.9228178e+02   4.7135167e+02   4.2335787e+02
   5.8788274e+02   5.7166284e+02   5.7159104e+02   5.7154544e+02   4.4238515e+02
   5.8897871e+02   5.7277460e+02   4.5567144e+02   4.4460509e+02   4.2572154e+02
   6.2348477e+02   6.1498140e+02   5.7357928e+02   5.6169122e+02   4.4238268e+02
   5.8821336e+02   5.7196778e+02   4.4653055e+02   4.2857739e+02   4.1087504e+02
   6.0450541e+02   5.9146971e+02   5.3999031e+02   5.3408056e+02   4.4228235e+02
   5.8841823e+02   5.7240152e+02   5.3123108e+02   5.3091938e+02   4.4237642e+02
   6.5555197e+02   6.2161821e+02   5.1649897e+02   5.0319689e+02   4.4052283e+02
   5.9144758e+02   5.7752686e+02   5.5252509e+02   5.4995614e+02   4.4237524e+02
   6.5825745e+02   6.5208587e+02   5.8601608e+02   5.7035826e+02   4.4238516e+02
   6.3653033e+02   6.3501293e+02   5.8646408e+02   5.7069478e+02   4.4238521e+02
   5.8935297e+02   5.7407516e+02   5.4797903e+02   5.4691146e+02   4.4237877e+02
   6.0362670e+02   5.9172044e+02   5.5090740e+02   5.4460207e+02   4.4234723e+02
   5.9679275e+02   5.8352094e+02   5.3901140e+02   5.3498987e+02   4.4231565e+02
   6.3656694e+02   6.1132389e+02   5.0107875e+02   4.7162927e+02   4.0678310e+02
   5.8834303e+02   5.7210765e+02   4.5843775e+02   4.5546625e+02   4.3870648e+02
   5.8794315e+02   5.7168159e+02   4.5043783e+02   4.4947056e+02   4.4128618e+02
   6.6165735e+02   6.2470336e+02   5.3075837e+02   5.2089482e+02   4.4198255e+02
   6.3993473e+02   6.1327325e+02   5.0137297e+02   4.7158135e+02   3.9895611e+02
   6.1519541e+02   5.9831721e+02   5.2017850e+02   5.1143036e+02   4.4163140e+02
   5.8890717e+02   5.7270114e+02   4.5865771e+02   4.5161178e+02   4.3291604e+02
   5.8788606e+02   5.7162253e+02   5.4001248e+02   5.4001000e+02   4.4238515e+02
   6.3063904e+02   6.1388739e+02   5.4654238e+02   5.3784795e+02   4.4229084e+02
   5.8809621e+02   5.7191548e+02   5.2279069e+02   5.2266633e+02   4.4237911e+02
   6.4163510e+02   6.1430521e+02   5.0206744e+02   4.7334588e+02   4.2042423e+02
   5.8932811e+02   5.7362450e+02   5.2633245e+02   5.2552271e+02   4.4235331e+02
   5.8877005e+02   5.7265589e+02   4.8465569e+02   4.8329660e+02   4.4162506e+02
   5.8791503e+02   5.7165111e+02   4.4278540e+02   4.1253961e+02   3.9476809e+02
   5.8825658e+02   5.7207655e+02   4.9341080e+02   4.9297872e+02   4.4223988e+02
   6.7004712e+02   6.2528769e+02   5.3127669e+02   5.2144402e+02   4.4199814e+02
   5.8806556e+02   5.7181195e+02   4.4495135e+02   4.2786495e+02   4.2066616e+02
   5.8846860e+02   5.7244669e+02   5.2639823e+02   5.2606002e+02   4.4237221e+02
   5.9948614e+02   5.9732157e+02   5.8466483e+02   5.7023625e+02   4.4238497e+02
   5.8788608e+02   5.7162119e+02   4.8623658e+02   4.8623232e+02   4.4238315e+02
   5.9055742e+02   5.7547367e+02   5.3584781e+02   5.3435960e+02   4.4235523e+02
   5.8788813e+02   5.7178877e+02   5.7127451e+02   5.7110716e+02   4.4238527e+02
   6.5539215e+02   6.2985916e+02   5.5951388e+02   5.4941034e+02   4.4235825e+02
   6.0896121e+02   5.9474121e+02   5.3533745e+02   5.2876423e+02   4.4221304e+02
   5.8794584e+02   5.7171503e+02   5.3657068e+02   5.3653056e+02   4.4238444e+02
   5.8895294e+02   5.7275557e+02   4.6333482e+02   4.5853149e+02   4.3628397e+02
   5.9520395e+02   5.7932122e+02   4.7873673e+02   4.6272852e+02   3.9059357e+02
   5.9284117e+02   5.7832802e+02   5.3161051e+02   5.2915781e+02   4.4231297e+02
   5.9590716e+02   5.8294348e+02   5.4564894e+02   5.4165099e+02   4.4234834e+02
   6.7921305e+02   6.2585225e+02   5.3373287e+02   5.2411717e+02   4.4206816e+02
   6.2159041e+02   6.1150938e+02   5.6936629e+02   5.5849751e+02   4.4237929e+02
   6.3369293e+02   6.1452434e+02   5.3583005e+02   5.2696211e+02   4.4214075e+02
   6.6515921e+02   6.2073636e+02   5.0490989e+02   4.7954163e+02   4.3067000e+02
   6.4906664e+02   6.2385932e+02   5.4251550e+02   5.3335259e+02   4.4223697e+02
   6.0011479e+02   5.8584486e+02   5.1552257e+02   5.0973310e+02   4.4174563e+02
   6.7524259e+02   6.2065394e+02   5.0349686e+02   4.7535092e+02   4.2503900e+02
   6.8051273e+02   6.2128336e+02   5.0576813e+02   4.8167410e+02   4.3255376e+02
   5.9228177e+02   5.7621519e+02   4.7088788e+02   4.5706801e+02   3.9851958e+02
   6.1979875e+02   6.1806258e+02   5.8549989e+02   5.7016176e+02   4.4238516e+02
   5.8925966e+02   5.7307204e+02   4.6212001e+02   4.5507352e+02   4.3285429e+02
   5.8800885e+02   5.7175153e+02   4.5703320e+02   4.5614139e+02   4.4132609e+02
   6.0997250e+02   5.9681065e+02   5.4837984e+02   5.4132259e+02   4.4232670e+02
   5.9323371e+02   5.7886520e+02   5.3276603e+02   5.3014800e+02   4.4231392e+02
   5.8861348e+02   5.7239256e+02   4.5254954e+02   4.4182614e+02   4.2740511e+02
   5.8828576e+02   5.7220042e+02   5.2903885e+02   5.2880578e+02   4.4237754e+02
   5.8913119e+02   5.7294928e+02   4.6581605e+02   4.6112074e+02   4.3652355e+02
   6.2051671e+02   6.0351980e+02   5.3268735e+02   5.2459989e+02   4.4211450e+02
   5.8788970e+02   5.7162461e+02   4.4414214e+02   4.4353393e+02   4.4175341e+02
   6.5130931e+02   6.2143824e+02   5.2281533e+02   5.1173290e+02   4.4152352e+02
   5.8798922e+02   5.7173124e+02   4.5828973e+02   4.5762429e+02   4.4159815e+02
   6.3200088e+02   6.1006571e+02   5.1046852e+02   4.9472769e+02   4.3889942e+02
   6.1974946e+02   6.0170624e+02   5.1979263e+02   5.1022873e+02   4.4150117e+02
   7.1609951e+02   6.2241915e+02   5.1049994e+02   4.9251677e+02   4.3808605e+02
   5.9002208e+02   5.7387676e+02   4.6702022e+02   4.5922791e+02   4.3183730e+02
   6.3486656e+02   6.1303035e+02   5.1835899e+02   5.0672848e+02   4.4106019e+02
   6.6238667e+02   6.1985523e+02   5.0232141e+02   4.7176600e+02   3.8500523e+02
   5.9579877e+02   5.8094909e+02   5.0523142e+02   4.9959935e+02   4.4118749e+02
   5.9265541e+02   5.8190751e+02   5.6835040e+02   5.6258295e+02   4.4238322e+02
   7.0110188e+02   6.2085399e+02   5.0365824e+02   4.7579139e+02   4.2584533e+02
   6.0114781e+02   5.9001222e+02   5.5681039e+02   5.5042097e+02   4.4236629e+02
   6.5889180e+02   6.5436592e+02   5.8673126e+02   5.7084486e+02   4.4238516e+02
   5.8983422e+02   5.7425074e+02   5.2290301e+02   5.2182943e+02   4.4233117e+02
   6.2445620e+02   6.0761518e+02   5.3944224e+02   5.3117668e+02   4.4221830e+02
   6.3625951e+02   6.1146553e+02   5.0238434e+02   4.7563015e+02   4.2614756e+02
   5.9262244e+02   5.7669955e+02   4.7709193e+02   4.6660431e+02   4.3035302e+02
   5.8803878e+02   5.7178270e+02   4.4443979e+02   4.2452908e+02   4.1498894e+02
   6.9733787e+02   6.2648564e+02   5.3681608e+02   5.2737901e+02   4.4213772e+02
   5.8996588e+02   5.7459418e+02   5.3288280e+02   5.3173581e+02   4.4235596e+02
   6.5158758e+02   6.2491365e+02   5.4365239e+02   5.3445590e+02   4.4225048e+02
   6.1437072e+02   5.9882647e+02   5.3400384e+02   5.2668817e+02   4.4216773e+02
   6.3328687e+02   6.1008993e+02   5.0484610e+02   4.8271735e+02   4.3365936e+02
   6.0897924e+02   5.9450194e+02   5.3208233e+02   5.2545402e+02   4.4216526e+02
   6.5264080e+02   6.2809704e+02   5.5629632e+02   5.4649546e+02   4.4234645e+02
   6.2615692e+02   6.1104119e+02   5.5172181e+02   5.4295300e+02   4.4232996e+02
   5.8799125e+02   5.7173172e+02   4.4373934e+02   4.1985253e+02   3.9083069e+02
   5.9098199e+02   5.7500802e+02   4.7774685e+02   4.7132693e+02   4.3642274e+02
   5.8823160e+02   5.7198664e+02   4.4665674e+02   4.2826780e+02   3.8029091e+02
   5.8856229e+02   5.7233841e+02   4.5635293e+02   4.5065396e+02   4.3504144e+02
   5.9828825e+02   5.8485667e+02   5.3352119e+02   5.2917223e+02   4.4226551e+02
   5.8790230e+02   5.7163800e+02   4.4274736e+02   4.2920806e+02   4.2856099e+02
   5.9040006e+02   5.9011627e+02   5.8756710e+02   5.7157452e+02   4.4238532e+02
   5.9379407e+02   5.7807201e+02   4.8261956e+02   4.7232417e+02   4.3338828e+02
   5.8857481e+02   5.7235155e+02   4.5563454e+02   4.4927155e+02   4.3411977e+02
   6.4428623e+02   6.3141470e+02   5.7384353e+02   5.6144468e+02   4.4238239e+02
   5.8996602e+02   5.7379750e+02   4.6221628e+02   4.5079421e+02   4.2319534e+02
   6.6401519e+02   6.2770371e+02   5.4625590e+02   5.3694734e+02   4.4227764e+02
   5.9480934e+02   5.7930898e+02   4.8809494e+02   4.7836218e+02   4.3617970e+02
   5.9225408e+02   5.7972697e+02   5.6120594e+02   5.5726913e+02   4.4238029e+02
   5.8804499e+02   5.7180017e+02   4.7406606e+02   4.7369679e+02   4.4206122e+02
   6.5234741e+02   6.2009605e+02   5.1118603e+02   4.9425186e+02   4.3863541e+02
   5.8834256e+02   5.7340420e+02   5.6763229e+02   5.6628920e+02   4.4238498e+02
   5.8816221e+02   5.7191346e+02   4.4588508e+02   4.2694519e+02   4.0705830e+02
   6.7030705e+02   6.3767943e+02   5.7234319e+02   5.6011126e+02   4.4238106e+02
   6.3835458e+02   6.1514526e+02   5.1778868e+02   5.0571814e+02   4.4092207e+02
   6.1385740e+02   5.9818136e+02   5.3117573e+02   5.2379881e+02   4.4211833e+02
   5.9102130e+02   5.7491198e+02   4.6892092e+02   4.5838083e+02   4.2650754e+02
   5.8802934e+02   5.7177378e+02   4.4814482e+02   4.4417899e+02   4.3789290e+02
   5.9030540e+02   5.7414612e+02   4.6334024e+02   4.5097711e+02   4.1896766e+02
   5.8790486e+02   5.7164076e+02   4.5299349e+02   4.5275469e+02   4.4210882e+02
   6.0578815e+02   5.9374472e+02   5.5173175e+02   5.4498906e+02   4.4234721e+02
   5.9746731e+02   5.8174039e+02   4.8396932e+02   4.6744023e+02   4.2217545e+02
   6.3964094e+02   6.1883252e+02   5.3909711e+02   5.3009621e+02   4.4219189e+02
   5.8792107e+02   5.7778936e+02   5.7768746e+02   5.7155225e+02   4.4238528e+02
   5.9261040e+02   5.8260885e+02   5.7078486e+02   5.6428851e+02   4.4238397e+02
   6.0871540e+02   5.9512864e+02   5.4210455e+02   5.3550047e+02   4.4228658e+02
   6.1706806e+02   5.9753944e+02   4.9673943e+02   4.7039910e+02   3.9709334e+02
   6.0151907e+02   5.8616444e+02   4.9457738e+02   4.7981698e+02   4.3444543e+02
   5.8788408e+02   5.7161868e+02   4.4239933e+02   4.0501930e+02   4.0429318e+02
   5.8826206e+02   5.7255317e+02   5.6085613e+02   5.6028965e+02   4.4238469e+02
   5.9364605e+02   5.7995058e+02   5.4401925e+02   5.4094243e+02   4.4235331e+02
   5.9027965e+02   5.7411679e+02   4.6253933e+02   4.4936293e+02   4.1107542e+02
   5.8788309e+02   5.7161748e+02   4.4238967e+02   4.3992209e+02   4.3991729e+02
   5.9745751e+02   5.8166242e+02   4.8277419e+02   4.6523788e+02   4.0880167e+02
   5.8907831e+02   5.7288051e+02   4.6009506e+02   4.5283401e+02   4.3254100e+02
   5.9797367e+02   5.8449814e+02   5.3324359e+02   5.2898783e+02   4.4226603e+02
   6.3057883e+02   6.1056163e+02   5.2339705e+02   5.1334527e+02   4.4167686e+02
   5.8789909e+02   5.7163474e+02   4.4447066e+02   4.4309902e+02   4.4094102e+02
   6.0340570e+02   5.8981692e+02   5.3098346e+02   5.2532041e+02   4.4218974e+02
   5.8804244e+02   5.7188937e+02   5.4567497e+02   5.4555579e+02   4.4238428e+02
   6.5452702e+02   6.1876636e+02   5.0226547e+02   4.7204605e+02   4.1044535e+02
   5.9166481e+02   5.7698244e+02   5.3637205e+02   5.3435321e+02   4.4234536e+02
   5.8834819e+02   5.7211289e+02   4.4880482e+02   4.3529212e+02   4.2354498e+02
   5.8876476e+02   5.7298971e+02   5.3988288e+02   5.3932542e+02   4.4237762e+02
   6.2204415e+02   6.0427357e+02   5.2819640e+02   5.1960821e+02   4.4198782e+02
   5.8866380e+02   5.7244529e+02   4.5520963e+02   4.4746905e+02   4.3206433e+02
   5.8890025e+02   5.7269123e+02   4.5329386e+02   4.3878982e+02   4.1035002e+02
   6.0626121e+02   5.9227938e+02   5.3104580e+02   5.2482737e+02   4.4216707e+02
   6.1385388e+02   5.9671015e+02   5.1155497e+02   5.0058129e+02   4.4043940e+02
   6.3780781e+02   6.1475654e+02   5.1728390e+02   5.0505968e+02   4.4083712e+02
   6.7683396e+02   6.2760831e+02   5.4362183e+02   5.3431948e+02   4.4224775e+02
   5.9409521e+02   5.7841377e+02   4.8358194e+02   4.7316448e+02   4.3367171e+02
   5.8799498e+02   5.7188687e+02   5.5939450e+02   5.5923698e+02   4.4238482e+02
   5.9285276e+02   5.7823373e+02   5.2854246e+02   5.2608893e+02   4.4229613e+02
   5.9670841e+02   5.8310844e+02   5.3364941e+02   5.2977154e+02   4.4228142e+02
   6.1202686e+02   5.9933518e+02   5.5475038e+02   5.4690844e+02   4.4235239e+02
   5.9305603e+02   5.7858097e+02   5.3116892e+02   5.2862894e+02   4.4230787e+02
   6.2522575e+02   6.0339107e+02   4.9915130e+02   4.7102565e+02   3.9242704e+02
   6.1609983e+02   5.9895924e+02   5.1979040e+02   5.1081938e+02   4.4157861e+02
   5.9714072e+02   5.8133079e+02   4.8217148e+02   4.6475423e+02   3.9666895e+02
   6.2604127e+02   6.0955406e+02   5.4351791e+02   5.3513612e+02   4.4226596e+02
   5.8954366e+02   5.7335915e+02   4.5853766e+02   4.4565808e+02   4.1745424e+02
   5.9266229e+02   5.7678804e+02   4.7882160e+02   4.6905247e+02   4.3242452e+02
   6.9576988e+02   6.6499342e+02   5.8725490e+02   5.7119536e+02   4.4238512e+02
   5.8876514e+02   5.8117956e+02   5.7951604e+02   5.7083478e+02   4.4238531e+02
   6.0805233e+02   6.0535003e+02   5.8410276e+02   5.6955797e+02   4.4238506e+02
   5.8809814e+02   5.7184680e+02   4.5333148e+02   4.5099405e+02   4.3955831e+02
   6.5476748e+02   6.1919725e+02   5.0367124e+02   4.7643928e+02   4.2698752e+02
   5.8790046e+02   5.7224871e+02   5.7177661e+02   5.7115911e+02   4.4238509e+02
   5.8867819e+02   5.7256974e+02   4.8917854e+02   4.8810451e+02   4.4192813e+02
   5.9106981e+02   5.7494727e+02   4.6757015e+02   4.5562923e+02   4.2151217e+02
   6.0643670e+02   5.9693269e+02   5.6674902e+02   5.5775349e+02   4.4237788e+02
   6.3851115e+02   6.1866256e+02   5.4214399e+02   5.3321248e+02   4.4223751e+02
   6.0217194e+02   5.8930494e+02   5.4025875e+02   5.3481115e+02   4.4229448e+02
   5.8964421e+02   5.7362522e+02   4.8205233e+02   4.7913398e+02   4.4036682e+02
   5.8798094e+02   5.7176355e+02   5.3213078e+02   5.3207228e+02   4.4238375e+02
   5.8788798e+02   5.7175959e+02   5.7113268e+02   5.7099434e+02   4.4238510e+02
   5.8840597e+02   5.7217237e+02   4.4879021e+02   4.3293954e+02   4.1493868e+02
   6.3526299e+02   6.2080497e+02   5.6214625e+02   5.5205542e+02   4.4236681e+02
   5.8862973e+02   5.8759730e+02   5.8680252e+02   5.7156656e+02   4.4238529e+02
   5.8930549e+02   5.7311751e+02   4.6111450e+02   4.5306871e+02   4.3120716e+02
   5.8895284e+02   5.7274674e+02   4.5408846e+02   4.4051727e+02   4.1741431e+02
   6.4462376e+02   6.2546299e+02   5.5827060e+02   5.4840384e+02   4.4235483e+02
   5.8814866e+02   5.7189957e+02   4.4584559e+02   4.2785294e+02   4.1491779e+02
   5.8789810e+02   5.7163359e+02   4.4511805e+02   4.4417673e+02   4.4139647e+02
   5.8796304e+02   5.7170519e+02   4.6743804e+02   4.6718979e+02   4.4211036e+02
   6.2161696e+02   6.0568938e+02   5.4317718e+02   5.3511844e+02   4.4226871e+02
   6.4983016e+02   6.1792010e+02   5.0353054e+02   4.7647297e+02   4.2710089e+02
   5.8795963e+02   5.7170102e+02   4.6568362e+02   4.6541626e+02   4.4208334e+02
   5.8902045e+02   5.7370468e+02   5.5289250e+02   5.5189243e+02   4.4238202e+02
   5.9089909e+02   5.7578923e+02   5.3032204e+02   5.2873444e+02   4.4233567e+02
   6.0384413e+02   5.8784702e+02   4.9109855e+02   4.7070912e+02   4.2275071e+02
   6.1633600e+02   6.1618536e+02   5.8769115e+02   5.7150673e+02   4.4238528e+02
   5.8793142e+02   5.7166909e+02   4.5282257e+02   4.5227726e+02   4.4174842e+02
   5.8789754e+02   5.7163297e+02   4.5337594e+02   4.5322063e+02   4.4220688e+02
   6.1229058e+02   6.0668281e+02   5.7922174e+02   5.6636497e+02   4.4238490e+02
   5.8802060e+02   5.7193734e+02   5.5866998e+02   5.5848809e+02   4.4238490e+02
   6.1630066e+02   6.0114732e+02   5.4241793e+02   5.3487925e+02   4.4227117e+02
   5.9761915e+02   5.8478655e+02   5.4361084e+02   5.3920721e+02   4.4233401e+02
   6.3971263e+02   6.3886746e+02   5.8721032e+02   5.7118026e+02   4.4238515e+02
   5.9081732e+02   5.7541427e+02   5.1710597e+02   5.1544055e+02   4.4225233e+02
   5.9495221e+02   5.7908858e+02   4.7899292e+02   4.6385793e+02   4.1849467e+02
   5.8820201e+02   5.7195756e+02   4.4727265e+02   4.3433467e+02   4.2603893e+02
   6.1233423e+02   5.9514357e+02   5.0488278e+02   4.9033953e+02   4.3816097e+02
   5.9177766e+02   5.8812565e+02   5.8323268e+02   5.7054453e+02   4.4238538e+02
   5.8792506e+02   5.7166231e+02   4.4307751e+02   4.2743882e+02   4.2591012e+02
   5.8859979e+02   5.7270737e+02   5.3673959e+02   5.3629957e+02   4.4237732e+02
   5.9843437e+02   5.8579956e+02   5.4491475e+02   5.4020926e+02   4.4233648e+02
   5.9268990e+02   5.7834303e+02   5.3695013e+02   5.3447146e+02   4.4233751e+02
   5.8865882e+02   5.7275356e+02   5.3201389e+02   5.3156466e+02   4.4237336e+02
   5.8845691e+02   5.7222894e+02   4.5973396e+02   4.5641255e+02   4.3824186e+02
   5.9301444e+02   5.7740875e+02   4.8780121e+02   4.8058501e+02   4.3815327e+02
   6.5949449e+02   6.3122470e+02   5.6103619e+02   5.5074867e+02   4.4236256e+02
   5.8982061e+02   5.7449505e+02   5.3774372e+02   5.3660959e+02   4.4236606e+02
   5.8870966e+02   5.7249372e+02   4.5766943e+02   4.5153716e+02   4.3435468e+02
   5.8988269e+02   5.7370964e+02   4.6100705e+02   4.4873652e+02   4.1985023e+02
   5.8817267e+02   5.7194370e+02   4.7431042e+02   4.7365460e+02   4.4181016e+02
   6.6030328e+02   6.2458326e+02   5.3097227e+02   5.2113991e+02   4.4199003e+02
   5.8790078e+02   5.7166041e+02   5.5881138e+02   5.5878638e+02   4.4238526e+02
   5.8798024e+02   5.7177208e+02   5.3956483e+02   5.3950115e+02   4.4238426e+02
   5.9737715e+02   5.8399706e+02   5.3597708e+02   5.3184647e+02   4.4229238e+02
   5.9365083e+02   5.7866670e+02   5.1013306e+02   5.0659504e+02   4.4185620e+02
   5.8877707e+02   5.7288392e+02   5.2756248e+02   5.2705569e+02   4.4236687e+02
   5.8792685e+02   5.7166434e+02   4.4321297e+02   4.3073867e+02   4.2937508e+02
   6.3900931e+02   6.2088490e+02   5.5267026e+02   5.4334854e+02   4.4233073e+02
   5.8817278e+02   5.7192522e+02   4.4616355e+02   4.2866536e+02   4.1582379e+02
   5.8901629e+02   5.7281226e+02   4.5431610e+02   4.4019325e+02   4.1211294e+02
   6.5124950e+02   6.2865175e+02   5.5967333e+02   5.4959067e+02   4.4235886e+02
   6.2338285e+02   6.1487665e+02   5.7355801e+02   5.6167858e+02   4.4238258e+02
   6.4473414e+02   6.2608081e+02   5.6021332e+02   5.5015909e+02   4.4236101e+02
   5.8883629e+02   5.7283719e+02   5.0683216e+02   5.0613498e+02   4.4226936e+02
   5.8904751e+02   5.7285177e+02   4.6218335e+02   4.5638607e+02   4.3479275e+02
   6.9293147e+02   6.2165111e+02   5.0709708e+02   4.8495135e+02   4.3479305e+02
   5.8816305e+02   5.7191594e+02   4.4660393e+02   4.3279371e+02   4.2498701e+02
   5.9551432e+02   5.8160274e+02   5.3147659e+02   5.2800357e+02   4.4227796e+02
   5.8856316e+02   5.7264463e+02   5.3578545e+02   5.3537116e+02   4.4237727e+02
   5.9288391e+02   5.7686054e+02   4.7292796e+02   4.5880431e+02   4.0649890e+02
   6.1225288e+02   5.9760701e+02   5.3866361e+02   5.3162409e+02   4.4224117e+02
   6.3944179e+02   6.1300731e+02   5.0132603e+02   4.7155879e+02   3.9632852e+02
   5.8888994e+02   5.7338314e+02   5.4995051e+02   5.4913816e+02   4.4238143e+02
   6.4986282e+02   6.1829441e+02   5.0508116e+02   4.8071841e+02   4.3183807e+02
   6.1980928e+02   5.9990633e+02   5.0013587e+02   4.7690366e+02   4.2911557e+02
   6.5956750e+02   6.2921798e+02   5.5465145e+02   5.4492780e+02   4.4233861e+02
   6.4765357e+02   6.2108658e+02   5.2881484e+02   5.1888931e+02   4.4192140e+02
   6.7545694e+02   6.2047711e+02   5.0286036e+02   4.7333641e+02   4.1964481e+02
   6.3002167e+02   6.1296641e+02   5.4394917e+02   5.3533767e+02   4.4226614e+02
   6.2159591e+02   6.0989904e+02   5.6439186e+02   5.5449129e+02   4.4237279e+02
   6.7406030e+02   6.6828587e+02   5.8769321e+02   5.7149064e+02   4.4238523e+02
   6.9723428e+02   6.2074707e+02   5.0333269e+02   4.7478415e+02   4.2383722e+02
   6.2660826e+02   6.1154301e+02   5.5222908e+02   5.4339854e+02   4.4233248e+02
   5.8991042e+02   5.7373834e+02   4.6109260e+02   4.4871182e+02   4.1923944e+02
   7.4782174e+02   6.2741923e+02   5.4109220e+02   5.3176306e+02   4.4221279e+02
   6.1327481e+02   6.0223925e+02   5.6459588e+02   5.5529858e+02   4.4237426e+02
   6.8929700e+02   6.2048544e+02   5.0254701e+02   4.7227193e+02   4.1270883e+02
   5.9523257e+02   5.7956821e+02   4.8378737e+02   4.7136284e+02   4.3111962e+02
   6.0117058e+02   5.8960163e+02   5.5363861e+02   5.4756436e+02   4.4235927e+02
   5.8892480e+02   5.7272560e+02   4.6311601e+02   4.5836829e+02   4.3635735e+02
   5.9539485e+02   5.7955595e+02   4.7989904e+02   4.6443357e+02   4.1861809e+02
   5.8811185e+02   5.7186284e+02   4.6049568e+02   4.5930672e+02   4.4096261e+02
   5.9015138e+02   5.7398647e+02   4.6235917e+02   4.4983615e+02   4.1806659e+02
   5.8913486e+02   5.7341423e+02   5.3084087e+02   5.3013252e+02   4.4236479e+02
   6.9659142e+02   6.2053714e+02   5.0261832e+02   4.7249330e+02   4.1477467e+02
   5.9442204e+02   5.7983163e+02   5.1963476e+02   5.1630157e+02   4.4215381e+02
   5.9043505e+02   5.7427749e+02   4.6343638e+02   4.5037529e+02   4.1249618e+02
   6.4395827e+02   6.4362136e+02   5.8766257e+02   5.7147379e+02   4.4238532e+02
   6.3748047e+02   6.1753993e+02   5.3900933e+02   5.3007411e+02   4.4219232e+02
   5.8811905e+02   5.7186958e+02   4.5768523e+02   4.5610106e+02   4.4047338e+02
   5.9632476e+02   5.8207652e+02   5.2113175e+02   5.1711184e+02   4.4212911e+02
   6.2461258e+02   6.0305292e+02   4.9957445e+02   4.7258053e+02   4.1983123e+02
   7.0699543e+02   6.3394883e+02   5.6462164e+02   5.5380011e+02   4.4237054e+02
   5.8894280e+02   5.7301368e+02   5.1447837e+02   5.1383303e+02   4.4232305e+02
   5.8940497e+02   5.7614173e+02   5.6781470e+02   5.6474816e+02   4.4238441e+02
   6.4839779e+02   6.2166019e+02   5.3078005e+02   5.2107765e+02   4.4199218e+02
   5.9213759e+02   5.7740728e+02   5.3074450e+02   5.2859553e+02   4.4231879e+02
   5.8874804e+02   5.7253485e+02   4.5907363e+02   4.5349656e+02   4.3515626e+02
   6.0894058e+02   6.0829674e+02   5.8704617e+02   5.7117263e+02   4.4238516e+02
   5.8803408e+02   5.7335574e+02   5.7179109e+02   5.7017610e+02   4.4238507e+02
   6.1961128e+02   6.0371952e+02   5.4129828e+02   5.3343033e+02   4.4225202e+02
   5.8788392e+02   5.7161828e+02   4.4239589e+02   3.9425133e+02   3.8600739e+02
   5.8943690e+02   5.7348785e+02   4.9324515e+02   4.9144122e+02   4.4174513e+02
   6.6104962e+02   6.2723480e+02   5.4540840e+02   5.3612082e+02   4.4226901e+02
   6.2830552e+02   6.1115075e+02   5.4135295e+02   5.3284334e+02   4.4223755e+02
   5.9414110e+02   5.7975646e+02   5.2701091e+02   5.2400191e+02   4.4226271e+02
   6.8481969e+02   6.2153166e+02   5.0673889e+02   4.8408884e+02   4.3426725e+02
   5.8931534e+02   5.7332670e+02   4.9081786e+02   4.8899619e+02   4.4165341e+02
   6.6696202e+02   6.2560631e+02   5.3390712e+02   5.2431730e+02   4.4207315e+02
   5.8933116e+02   5.7362368e+02   5.2592454e+02   5.2511305e+02   4.4235247e+02
   5.8840695e+02   5.8441491e+02   5.8371085e+02   5.7144647e+02   4.4238518e+02
   5.9752654e+02   5.8549145e+02   5.5234913e+02   5.4733737e+02   4.4236188e+02
   6.5990257e+02   6.1967577e+02   5.0252458e+02   4.7253914e+02   4.1535004e+02
   5.8976386e+02   5.7550775e+02   5.5987630e+02   5.5781890e+02   4.4238247e+02
   5.9221716e+02   5.7614610e+02   4.7064806e+02   4.5685166e+02   3.9181545e+02
   6.2350099e+02   6.0231094e+02   4.9959766e+02   4.7329829e+02   4.2235415e+02
   6.4851832e+02   6.2131868e+02   5.2823766e+02   5.1820244e+02   4.4189508e+02
   6.3833607e+02   6.1802505e+02   5.3873422e+02   5.2976497e+02   4.4218704e+02
   5.9602174e+02   5.8236144e+02   5.3456364e+02   5.3089058e+02   4.4229437e+02
   5.9023048e+02   5.7477033e+02   5.2322960e+02   5.2195664e+02   4.4232211e+02
   6.5734693e+02   6.2631931e+02   5.4359352e+02   5.3434142e+02   4.4224876e+02
   5.8944002e+02   5.7325540e+02   4.6054479e+02   4.5108700e+02   4.2852168e+02
   5.9223523e+02   5.7700048e+02   5.0954608e+02   5.0678061e+02   4.4196671e+02
   5.8788362e+02   5.7161809e+02   4.5872105e+02   4.5871421e+02   4.4237718e+02
   5.9185060e+02   5.7612270e+02   4.8685432e+02   4.8113528e+02   4.3903568e+02
   6.0054539e+02   5.8699856e+02   5.2975643e+02   5.2474588e+02   4.4220199e+02
   6.3439302e+02   6.1506504e+02   5.3615008e+02   5.2726281e+02   4.4214576e+02
   5.8800174e+02   5.7174269e+02   4.4387260e+02   4.2051224e+02   3.9676491e+02
   6.3470853e+02   6.1184168e+02   5.0984391e+02   4.9316239e+02   4.3843014e+02
   6.0962001e+02   5.9644717e+02   5.4773865e+02   5.4076999e+02   4.4232368e+02
   5.8789998e+02   5.7163558e+02   4.4395202e+02   4.4195685e+02   4.4028931e+02
   7.0363684e+02   6.2426174e+02   5.2291198e+02   5.1166005e+02   4.4150998e+02
   6.1479923e+02   6.1336474e+02   5.8598109e+02   5.7050933e+02   4.4238519e+02
   5.8797162e+02   5.7181652e+02   5.5766652e+02   5.5755640e+02   4.4238501e+02
   6.0840981e+02   5.9505299e+02   5.4390350e+02   5.3728692e+02   4.4230134e+02
   5.8790320e+02   5.7163902e+02   4.4352078e+02   4.4013711e+02   4.3887444e+02
   5.8930209e+02   5.7311318e+02   4.6065804e+02   4.5227319e+02   4.3060633e+02
   5.8877870e+02   5.7283596e+02   5.2052900e+02   5.2001160e+02   4.4235504e+02
   5.8885931e+02   5.7268091e+02   4.6989709e+02   4.6715367e+02   4.3931335e+02
   7.2176648e+02   6.4892904e+02   5.8249396e+02   5.6790397e+02   4.4238503e+02
   5.8789948e+02   5.7163485e+02   4.4259891e+02   4.1554063e+02   4.1341252e+02
   5.8947323e+02   5.7364498e+02   5.0885616e+02   5.0777853e+02   4.4222431e+02
   6.2097666e+02   6.2080677e+02   5.8766692e+02   5.7148809e+02   4.4238520e+02
   5.8906037e+02   5.7316109e+02   5.1392080e+02   5.1320103e+02   4.4231238e+02
   5.8867991e+02   5.7246200e+02   4.5201975e+02   4.3871660e+02   4.2109401e+02
   6.7193421e+02   6.2928179e+02   5.5151531e+02   5.4195937e+02   4.4232024e+02
   6.0433936e+02   5.9590404e+02   5.7004697e+02   5.6054161e+02   4.4238100e+02
   5.9017556e+02   5.7605321e+02   5.5823018e+02   5.5602333e+02   4.4238140e+02
   5.8793835e+02   5.7169137e+02   5.1260066e+02   5.1256487e+02   4.4238130e+02
   5.8788294e+02   5.7161730e+02   4.4238753e+02   4.0136668e+02   4.0107566e+02
   5.8794327e+02   5.7169546e+02   5.0584655e+02   5.0580070e+02   4.4237726e+02
   5.9194688e+02   5.7747242e+02   5.3937768e+02   5.3717922e+02   4.4235138e+02
   6.7610666e+02   6.4431119e+02   5.7964484e+02   5.6585411e+02   4.4238474e+02
   6.5656167e+02   6.1917860e+02   5.0240646e+02   4.7234892e+02   4.1386384e+02
   5.8889804e+02   5.7307205e+02   5.2980287e+02   5.2922615e+02   4.4236724e+02
   6.4593204e+02   6.1944834e+02   5.2186180e+02   5.1068691e+02   4.4144224e+02
   5.9298127e+02   5.7696226e+02   4.7312275e+02   4.5884228e+02   3.8035273e+02
   6.2987810e+02   6.1006914e+02   5.2372117e+02   5.1377996e+02   4.4170648e+02
   5.9020899e+02   5.7404666e+02   4.6289843e+02   4.5064044e+02   4.1959851e+02
   6.4615633e+02   6.1673330e+02   5.0379596e+02   4.7769008e+02   4.2878538e+02
   5.8982626e+02   5.7364959e+02   4.5995835e+02   4.4667794e+02   4.1178608e+02
   6.6858408e+02   6.2206711e+02   5.1071478e+02   4.9300935e+02   4.3824573e+02
   6.3019378e+02   6.2074641e+02   5.7304524e+02   5.6105779e+02   4.4238216e+02
   6.0834759e+02   5.9303856e+02   5.1755016e+02   5.0970576e+02   4.4157984e+02
   6.2476637e+02   6.0853633e+02   5.4407654e+02   5.3576829e+02   4.4227328e+02
   5.8797045e+02   5.7171343e+02   4.6753732e+02   4.6726843e+02   4.4208800e+02
   7.3596578e+02   6.2167938e+02   5.0654594e+02   4.8356570e+02   4.3392344e+02
   5.9736726e+02   5.8487454e+02   5.4805206e+02   5.4345951e+02   4.4235140e+02
   5.8817383e+02   5.7210245e+02   5.4434093e+02   5.4413083e+02   4.4238334e+02
   5.8920405e+02   5.7305117e+02   4.7051574e+02   4.6687111e+02   4.3828336e+02
   5.8788992e+02   5.7162476e+02   4.4658985e+02   4.4632789e+02   4.4210735e+02
   6.4021776e+02   6.2117529e+02   5.5069230e+02   5.4147704e+02   4.4231822e+02
   5.8988770e+02   5.7404655e+02   4.9658544e+02   4.9449588e+02   4.4176711e+02
   5.8805518e+02   5.7179950e+02   4.4452834e+02   4.2289547e+02   3.8177091e+02
   6.2718877e+02   6.1031361e+02   5.4203109e+02   5.3358724e+02   4.4224748e+02
   5.9302243e+02   5.7845493e+02   5.2884076e+02   5.2631947e+02   4.4229530e+02
   5.9290811e+02   5.7688488e+02   4.7293876e+02   4.5873966e+02   4.0144363e+02
   6.4849791e+02   6.2892970e+02   5.6364363e+02   5.5309121e+02   4.4236917e+02
   5.9844339e+02   5.8307400e+02   4.9105493e+02   4.7770887e+02   4.3403707e+02
   5.9713361e+02   5.8258305e+02   5.1108869e+02   5.0586283e+02   4.4160653e+02
   5.9215668e+02   5.7608564e+02   4.7067071e+02   4.5713329e+02   4.1109744e+02
   5.9096740e+02   5.7511631e+02   4.8479864e+02   4.8009488e+02   4.3938957e+02
   7.2488864e+02   6.2655509e+02   5.3648010e+02   5.2702232e+02   4.4213065e+02
   6.3538329e+02   6.1059912e+02   5.0100641e+02   4.7179331e+02   4.1104403e+02
   6.2731397e+02   6.1230406e+02   5.5290308e+02   5.4398843e+02   4.4233570e+02
   5.8794694e+02   5.7171901e+02   5.3872583e+02   5.3868351e+02   4.4238454e+02
   5.8788553e+02   5.7162022e+02   4.4281440e+02   4.4137094e+02   4.4091963e+02
   6.0888273e+02   5.9398290e+02   5.2597666e+02   5.1902521e+02   4.4203269e+02
   5.8997582e+02   5.7380369e+02   4.6082412e+02   4.4758003e+02   4.1122699e+02
   5.9096666e+02   5.7595288e+02   5.3313177e+02   5.3149737e+02   4.4234353e+02
   5.8796906e+02   5.7177638e+02   5.5025769e+02   5.5018164e+02   4.4238490e+02
   5.8827623e+02   5.7210659e+02   4.9644684e+02   4.9603009e+02   4.4226778e+02
   6.3506227e+02   6.1471068e+02   5.3038096e+02   5.2106635e+02   4.4200325e+02
   6.0444118e+02   5.8896399e+02   4.9965074e+02   4.8560651e+02   4.3703315e+02
   5.8868599e+02   5.7246763e+02   4.5167078e+02   4.3728890e+02   4.1648621e+02
   5.9209337e+02   5.7737441e+02   5.3146653e+02   5.2933317e+02   4.4232268e+02
   6.5471579e+02   6.3935377e+02   5.7785405e+02   5.6451504e+02   4.4238435e+02
   6.5333767e+02   6.2179001e+02   5.2131826e+02   5.0980988e+02   4.4135413e+02
   5.8795186e+02   5.7169128e+02   4.4472126e+02   4.3919003e+02   4.3646087e+02
   6.6029230e+02   6.2597386e+02   5.3924019e+02   5.2991641e+02   4.4218423e+02
   5.8790021e+02   5.7163557e+02   4.4299855e+02   4.3691533e+02   4.3617052e+02
   6.0313366e+02   5.8958211e+02   5.3122241e+02   5.2562693e+02   4.4219547e+02
   5.8791281e+02   5.7164916e+02   4.5208636e+02   4.5171895e+02   4.4195789e+02
   5.8799523e+02   5.8020639e+02   5.7998939e+02   5.7151271e+02   4.4238513e+02
   6.1360035e+02   5.9556986e+02   4.9991366e+02   4.8021948e+02   4.3288547e+02
   5.8794285e+02   5.7168145e+02   4.5429872e+02   4.5373147e+02   4.4173061e+02
   5.9469088e+02   5.8057145e+02   5.3057509e+02   5.2739907e+02   4.4228198e+02
   5.8790421e+02   5.7173804e+02   5.6812812e+02   5.6802876e+02   4.4238526e+02
   6.4108897e+02   6.2163690e+02   5.5051634e+02   5.4129339e+02   4.4231684e+02
   6.0424155e+02   5.9061213e+02   5.3158230e+02   5.2576544e+02   4.4219109e+02
   5.8791074e+02   5.7164906e+02   4.7608907e+02   4.7602997e+02   4.4233846e+02
   6.3636011e+02   6.3551972e+02   5.8711196e+02   5.7111960e+02   4.4238518e+02
   5.9630481e+02   5.8055180e+02   4.8243553e+02   4.6701238e+02   4.2351381e+02
   6.0226442e+02   5.9018840e+02   5.4902639e+02   5.4314113e+02   4.4234264e+02
   6.0495328e+02   5.9432041e+02   5.6050538e+02   5.5293976e+02   4.4237020e+02
   5.8991016e+02   5.7445683e+02   5.2961114e+02   5.2850763e+02   4.4234962e+02
   7.1474181e+02   6.2721930e+02   5.4037311e+02   5.3103439e+02   4.4220160e+02
   5.8952391e+02   5.7335168e+02   4.6444449e+02   4.5738720e+02   4.3289116e+02
   6.5031447e+02   6.4963015e+02   5.8758278e+02   5.7141960e+02   4.4238508e+02
   5.8806975e+02   5.7181600e+02   4.4491396e+02   4.2673747e+02   4.1814760e+02
   5.8812304e+02   5.7195259e+02   5.2257342e+02   5.2243332e+02   4.4237825e+02
   5.8789095e+02   5.7162590e+02   4.5878388e+02   4.5873338e+02   4.4232615e+02
   5.8794959e+02   5.7169155e+02   4.7061256e+02   4.7043509e+02   4.4221028e+02
   5.9569770e+02   5.7993532e+02   4.8178923e+02   4.6714910e+02   4.2505359e+02
   6.4839752e+02   6.1850904e+02   5.0852853e+02   4.8903980e+02   4.3687267e+02
   6.0646912e+02   5.9228151e+02   5.2869227e+02   5.2234286e+02   4.4212333e+02
   6.3235463e+02   6.1336688e+02   5.3452926e+02   5.2566431e+02   4.4211665e+02
   5.8881784e+02   5.7261022e+02   4.6107463e+02   4.5607857e+02   4.3595471e+02
   7.2635150e+02   6.3850360e+02   5.7270022e+02   5.6038885e+02   4.4238132e+02
   5.8889919e+02   5.7269103e+02   4.5378899e+02   4.4046496e+02   4.1914930e+02
   6.1569364e+02   6.0131468e+02   5.4789170e+02   5.4021913e+02   4.4231640e+02
   5.8826727e+02   5.7218857e+02   5.3274183e+02   5.3251412e+02   4.4237953e+02
   5.8806553e+02   5.7181432e+02   4.6290602e+02   4.6211643e+02   4.4146625e+02
   6.0651249e+02   5.9233307e+02   5.2893383e+02   5.2258844e+02   4.4212776e+02
   5.8788661e+02   5.7162131e+02   4.5114767e+02   4.5109838e+02   4.4232880e+02
   5.8839489e+02   5.7225789e+02   4.9850690e+02   4.9800485e+02   4.4225707e+02
   6.2023612e+02   6.0346486e+02   5.3434687e+02   5.2636689e+02   4.4214823e+02
   6.1489579e+02   6.1349122e+02   5.8602245e+02   5.7053309e+02   4.4238523e+02
   5.9726940e+02   5.8182370e+02   4.8903429e+02   4.7614411e+02   4.3350232e+02
   6.5041897e+02   6.1770508e+02   5.0210368e+02   4.7195845e+02   4.0944671e+02
   6.2852453e+02   6.0582289e+02   4.9985332e+02   4.7120432e+02   3.9469055e+02
   6.3238928e+02   6.0858928e+02   5.0049580e+02   4.7135441e+02   3.9219197e+02
   5.9415453e+02   5.7831145e+02   4.7916923e+02   4.6614065e+02   4.2658441e+02
   5.8790551e+02   5.7164151e+02   4.4382101e+02   4.4095046e+02   4.3937459e+02
   5.8894384e+02   5.7289322e+02   4.9115428e+02   4.8982276e+02   4.4186740e+02
   5.8790727e+02   5.7165559e+02   5.3721649e+02   5.3720074e+02   4.4238499e+02
