# Supplementary material for: Rethinking Colour Constancy
Source: PLoS One. 2015 Sep 10;10(9):e0135029. doi: 10.1371/journal.pone.0135029 (PMC4565710; doi:10.1371/journal.pone.0135029)
Supplement: S1 Dataset — (ZIP) [file pone.0135029.s002.zip › 5-TransitionMetamerReflectanceData/NtoR_20munsells/fiveTr_19.txt]

   4.7194601e+02   5.0740350e+02   5.5026503e+02   5.5044289e+02   6.0385559e+02
   4.3309705e+02   4.5005259e+02   5.3853630e+02   5.5170013e+02   6.1277821e+02
   4.3320953e+02   4.5003337e+02   5.3143104e+02   5.4425892e+02   6.1091999e+02
   4.6859038e+02   4.8588630e+02   4.9650369e+02   5.1217394e+02   6.0421719e+02
   4.6989863e+02   4.9778668e+02   5.8677216e+02   6.1885290e+02   6.6187181e+02
   4.3737390e+02   4.5296242e+02   5.3478202e+02   5.4758187e+02   6.1158723e+02
   4.0227893e+02   4.2270417e+02   4.7440671e+02   5.0830335e+02   6.0395937e+02
   4.2333300e+02   4.2821072e+02   4.7437065e+02   5.0828135e+02   6.0394957e+02
   4.6581390e+02   4.7807358e+02   4.9077557e+02   5.1138355e+02   6.0428032e+02
   4.7142412e+02   5.0451490e+02   5.8466966e+02   5.9085476e+02   6.1154194e+02
   4.4842697e+02   4.6256260e+02   5.5606043e+02   5.7211388e+02   6.1962035e+02
   4.0751103e+02   4.4322540e+02   5.4281919e+02   5.5668320e+02   6.1451800e+02
   4.4834748e+02   4.5577766e+02   4.8396455e+02   5.1086243e+02   6.0451228e+02
   4.2330202e+02   4.3001821e+02   4.7569966e+02   5.0864696e+02   6.0405468e+02
   4.4006859e+02   4.4075454e+02   4.7270209e+02   5.0781994e+02   6.0381030e+02
   4.3594177e+02   4.5144344e+02   5.1578029e+02   5.2969049e+02   6.0794756e+02
   4.0864429e+02   4.2512154e+02   4.7527688e+02   5.0854408e+02   6.0402919e+02
   4.5281061e+02   4.6660822e+02   5.2382663e+02   5.3599167e+02   6.0844174e+02
   4.5098045e+02   4.6506056e+02   5.7054338e+02   5.9587997e+02   6.4277920e+02
   4.7195068e+02   5.0743484e+02   6.0245415e+02   6.1555073e+02   6.1718363e+02
   4.2345082e+02   4.4129842e+02   4.9348622e+02   5.1517832e+02   6.0554383e+02
   4.7163417e+02   5.0533479e+02   5.2723842e+02   5.2871609e+02   6.0408025e+02
   4.6935901e+02   4.9578007e+02   5.8295469e+02   6.0627856e+02   6.3773058e+02
   4.3799657e+02   4.5235264e+02   5.0779179e+02   5.2333987e+02   6.0679593e+02
   4.5196468e+02   4.6596072e+02   5.3741633e+02   5.4960513e+02   6.1129675e+02
   4.6811010e+02   4.9138047e+02   5.3384213e+02   5.4146147e+02   6.0699483e+02
   4.2553407e+02   4.4612034e+02   5.4671488e+02   5.6109653e+02   6.1593362e+02
   4.4270910e+02   4.5708931e+02   5.2449666e+02   5.3720672e+02   6.0915996e+02
   4.3853121e+02   4.5366751e+02   5.2447520e+02   5.3733828e+02   6.0932351e+02
   4.6840602e+02   4.9262043e+02   5.8224556e+02   6.1235977e+02   6.5851732e+02
   4.4790364e+02   4.6204411e+02   5.4965248e+02   5.6384621e+02   6.1600534e+02
   4.2603263e+02   4.2724498e+02   4.7260553e+02   5.0781005e+02   6.0380897e+02
   4.2112433e+02   4.4447029e+02   5.2682895e+02   5.3987609e+02   6.1013258e+02
   4.6975412e+02   4.9723408e+02   5.8636792e+02   6.1903776e+02   7.1945731e+02
   4.7197999e+02   5.0761309e+02   6.0210790e+02   6.0345210e+02   6.0519638e+02
   4.3144629e+02   4.4909868e+02   5.5418207e+02   5.7044729e+02   6.1975737e+02
   4.6040961e+02   4.7613597e+02   5.4539126e+02   5.5722738e+02   6.1229899e+02
   4.0455403e+02   4.4320391e+02   5.5315399e+02   5.6930086e+02   6.1947763e+02
   4.2640388e+02   4.4610836e+02   5.2277499e+02   5.3601053e+02   6.0929745e+02
   4.3959400e+02   4.4019610e+02   4.7260513e+02   5.0779756e+02   6.0380368e+02
   4.5350303e+02   4.6750724e+02   5.3307669e+02   5.4497842e+02   6.1012613e+02
   4.4181203e+02   4.5630211e+02   5.2362641e+02   5.3642681e+02   6.0904247e+02
   4.5491374e+02   4.6917522e+02   5.7327061e+02   6.0214453e+02   6.6420656e+02
   4.7155460e+02   5.0444833e+02   5.1845106e+02   5.2068774e+02   6.0400598e+02
   4.3038459e+02   4.4847363e+02   5.5339965e+02   5.6941630e+02   6.1929605e+02
   4.4613853e+02   4.6028113e+02   5.3357806e+02   5.4599246e+02   6.1082956e+02
   4.7192294e+02   5.0727169e+02   5.9086451e+02   5.9207926e+02   6.0520293e+02
   4.2087924e+02   4.3929137e+02   4.8998988e+02   5.1364661e+02   6.0525173e+02
   4.3655392e+02   4.5187277e+02   5.1566307e+02   5.2957603e+02   6.0791390e+02
   4.5847908e+02   4.7342440e+02   5.4313560e+02   5.5510185e+02   6.1202056e+02
   4.3164785e+02   4.3489825e+02   4.7477103e+02   5.0836821e+02   6.0397142e+02
   4.3617173e+02   4.5151837e+02   5.1417957e+02   5.2835741e+02   6.0770128e+02
   4.2812259e+02   4.4729220e+02   5.7084258e+02   5.9933851e+02   6.6106775e+02
   3.9933323e+02   4.2745138e+02   4.7686677e+02   5.0900050e+02   6.0415918e+02
   4.6125108e+02   4.7746321e+02   5.5973495e+02   5.7494136e+02   6.1904416e+02
   4.4799452e+02   4.6212451e+02   5.4797088e+02   5.6178026e+02   6.1523434e+02
   4.2401426e+02   4.4421169e+02   5.0750911e+02   5.2340648e+02   6.0697909e+02
   4.7190827e+02   5.0718326e+02   6.0191589e+02   6.2716309e+02   6.2994864e+02
   4.0351867e+02   4.4277857e+02   5.2260562e+02   5.3594498e+02   6.0936846e+02
   4.6973395e+02   4.9715792e+02   5.8627900e+02   6.1882966e+02   7.0002191e+02
   4.7154091e+02   5.0512196e+02   5.9683642e+02   6.2934871e+02   6.4364701e+02
   4.2154941e+02   4.2957274e+02   4.7603588e+02   5.0874499e+02   6.0408348e+02
   4.2722071e+02   4.4674982e+02   5.3714409e+02   5.5030446e+02   6.1252950e+02
   4.3490602e+02   4.5055781e+02   5.1296920e+02   5.2740578e+02   6.0755486e+02
   4.7198527e+02   5.0764375e+02   5.7028744e+02   5.7029590e+02   6.0376786e+02
   4.7053281e+02   4.9910439e+02   5.1806886e+02   5.2331941e+02   6.0450170e+02
   4.3689778e+02   4.5259139e+02   5.3340787e+02   5.4618816e+02   6.1126613e+02
   4.7198310e+02   5.0763176e+02   6.0369103e+02   6.4375727e+02   6.4394275e+02
   4.0832866e+02   4.4321880e+02   5.3929872e+02   5.5275723e+02   6.1332346e+02
   4.3899282e+02   4.3912276e+02   4.7211685e+02   5.0768210e+02   6.0377000e+02
   4.5526139e+02   4.5986434e+02   4.7878651e+02   5.0907820e+02   6.0409124e+02
   4.2519717e+02   4.4249584e+02   4.9552101e+02   5.1614603e+02   6.0571448e+02
   4.3519399e+02   4.3846916e+02   4.7525413e+02   5.0847969e+02   6.0400035e+02
   4.7120532e+02   5.0299821e+02   5.2865667e+02   5.3146462e+02   6.0447967e+02
   4.4680123e+02   4.6102686e+02   5.5771548e+02   5.7454229e+02   6.2109981e+02
   4.2094333e+02   4.3074885e+02   4.7724791e+02   5.0909679e+02   6.0418113e+02
   4.2888680e+02   4.4765494e+02   5.5139573e+02   5.6685515e+02   6.1816765e+02
   4.7096258e+02   5.0222319e+02   5.5217933e+02   5.5578091e+02   6.0608012e+02
   4.3384206e+02   4.5060350e+02   5.4714563e+02   5.6144325e+02   6.1586037e+02
   4.7186259e+02   5.0691595e+02   6.0159167e+02   6.5073318e+02   7.0299971e+02
   4.3913723e+02   4.5446957e+02   5.6615798e+02   5.8839459e+02   6.3327808e+02
   4.5257961e+02   4.6668486e+02   5.5122914e+02   5.6538773e+02   6.1617135e+02
   4.6994952e+02   4.9798322e+02   5.8710342e+02   6.2006655e+02   7.1813367e+02
   4.6497179e+02   4.8315116e+02   5.1992582e+02   5.3018642e+02   6.0638003e+02
   4.3308861e+02   4.4702488e+02   4.9631981e+02   5.1642537e+02   6.0570952e+02
   4.6791092e+02   4.9108190e+02   5.5109465e+02   5.5989496e+02   6.1023069e+02
   4.1838020e+02   4.4417438e+02   5.4909420e+02   5.6409473e+02   6.1715863e+02
   4.1854686e+02   4.2534283e+02   4.7421925e+02   5.0824606e+02   6.0394051e+02
   4.2373837e+02   4.4439009e+02   5.0999580e+02   5.2525074e+02   6.0730528e+02
   4.4763065e+02   4.6178335e+02   5.4944454e+02   5.6360981e+02   6.1593656e+02
   4.4997592e+02   4.6405867e+02   5.5576770e+02   5.7157367e+02   6.1919996e+02
   4.2960093e+02   4.4756932e+02   5.1977459e+02   5.3322887e+02   6.0871948e+02
   4.4902377e+02   4.6242075e+02   5.1366225e+02   5.2739756e+02   6.0714491e+02
   4.4243319e+02   4.5713893e+02   5.4915756e+02   5.6357476e+02   6.1627744e+02
   4.3868142e+02   4.5409185e+02   5.5215284e+02   5.6750659e+02   6.1810843e+02
   4.3686801e+02   4.4264420e+02   4.7881532e+02   5.0946634e+02   6.0425945e+02
   4.2796855e+02   4.4721682e+02   5.6469613e+02   5.8638415e+02   6.3164143e+02
   4.4836529e+02   4.6116039e+02   5.0644496e+02   5.2194221e+02   6.0629606e+02
   4.7154283e+02   5.0513275e+02   5.9722460e+02   6.3531006e+02   6.5594837e+02
   4.6804165e+02   4.9151776e+02   5.8166826e+02   6.1247636e+02   6.7447787e+02
   4.4564401e+02   4.5996620e+02   5.5108839e+02   5.6578887e+02   6.1695117e+02
   4.0727094e+02   4.4316482e+02   5.3735611e+02   5.5064062e+02   6.1274004e+02
   4.3721687e+02   4.5297301e+02   5.5642057e+02   5.7331153e+02   6.2104278e+02
   4.6934212e+02   4.9482287e+02   5.2263523e+02   5.2936959e+02   6.0529488e+02
   4.5216987e+02   4.6469422e+02   5.0467665e+02   5.2050098e+02   6.0594287e+02
   4.4680749e+02   4.6103282e+02   5.5791658e+02   5.7482730e+02   6.2126734e+02
   4.3289208e+02   4.5001324e+02   5.5909711e+02   5.7733061e+02   6.2378225e+02
   4.4383097e+02   4.5832312e+02   5.4254785e+02   5.5575953e+02   6.1352028e+02
   4.7171064e+02   5.0597676e+02   5.4074821e+02   5.4181277e+02   6.0419766e+02
   4.1826365e+02   4.4418608e+02   5.7091613e+02   5.9983938e+02   6.8250539e+02
   4.5684593e+02   4.7121254e+02   5.3081287e+02   5.4232298e+02   6.0931077e+02
   4.2562333e+02   4.4619477e+02   5.6299347e+02   5.8357980e+02   6.2891744e+02
   4.4464372e+02   4.5910035e+02   5.7049648e+02   5.9688113e+02   6.4664855e+02
   4.4044211e+02   4.5529622e+02   5.2946714e+02   5.4207513e+02   6.1022889e+02
   4.5368881e+02   4.6783632e+02   5.4966828e+02   5.6333604e+02   6.1526335e+02
   4.1100720e+02   4.2583862e+02   4.7550583e+02   5.0860743e+02   6.0404725e+02
   3.8598931e+02   4.4300106e+02   5.3619002e+02   5.4939338e+02   6.1241583e+02
   4.5597065e+02   4.7038227e+02   5.7322749e+02   6.0154952e+02   6.5707063e+02
   4.3313621e+02   4.3815198e+02   4.7695705e+02   5.0895707e+02   6.0413283e+02
   4.7135431e+02   5.0415443e+02   5.9076664e+02   6.0323398e+02   6.1998354e+02
   4.7185131e+02   5.0685050e+02   6.0141380e+02   6.4992830e+02   7.0142735e+02
   4.4577615e+02   4.6010407e+02   5.7163343e+02   5.9969274e+02   6.5567889e+02
   3.9568578e+02   4.1449158e+02   4.7263327e+02   5.0782286e+02   6.0381436e+02
   4.7144305e+02   5.0451500e+02   5.4264424e+02   5.4462290e+02   6.0465470e+02
   4.2914579e+02   4.4778358e+02   5.4956207e+02   5.6454466e+02   6.1718828e+02
   4.4241822e+02   4.5673641e+02   5.2070305e+02   5.3370710e+02   6.0851115e+02
   4.7142172e+02   5.0450189e+02   5.8236431e+02   5.8780352e+02   6.1028846e+02
   4.2069198e+02   4.2864067e+02   4.7562270e+02   5.0863032e+02   6.0405138e+02
   4.1015854e+02   4.4288156e+02   5.2008877e+02   5.3364148e+02   6.0891323e+02
   4.4697828e+02   4.6118423e+02   5.5421288e+02   5.6972104e+02   6.1858499e+02
   4.5283554e+02   4.5708152e+02   4.7811743e+02   5.0898258e+02   6.0408524e+02
   4.1261765e+02   4.4350555e+02   5.4655001e+02   5.6098478e+02   6.1599521e+02
   4.5403115e+02   4.6804994e+02   5.3239643e+02   5.4423359e+02   6.0993033e+02
   4.4606635e+02   4.6012438e+02   5.2791711e+02   5.4031333e+02   6.0962826e+02
   4.2388796e+02   4.4533299e+02   5.2958523e+02   5.4254743e+02   6.1068990e+02
   4.7174232e+02   5.0615160e+02   5.3950310e+02   5.4045671e+02   6.0413174e+02
   4.7191112e+02   5.0719771e+02   5.5795242e+02   5.5830792e+02   6.0399959e+02
   4.0457122e+02   4.4319312e+02   5.4987406e+02   5.6510483e+02   6.1761124e+02
   4.7067175e+02   5.0003422e+02   5.2133652e+02   5.2592200e+02   6.0456520e+02
   4.2402723e+02   4.4460528e+02   5.1128770e+02   5.2624940e+02   6.0748001e+02
   4.2199569e+02   4.4459595e+02   5.2295452e+02   5.3621960e+02   6.0937736e+02
   4.4987859e+02   4.6395967e+02   5.5375305e+02   5.6886547e+02   6.1793862e+02
   4.6780744e+02   4.9060614e+02   5.3801006e+02   5.4593803e+02   6.0772780e+02
   4.6421446e+02   4.6857715e+02   4.7796002e+02   5.0849662e+02   6.0392498e+02
   4.2083392e+02   4.4441824e+02   5.2765164e+02   5.4067169e+02   6.1030466e+02
   4.7136549e+02   5.0397917e+02   5.3407460e+02   5.3632101e+02   6.0448998e+02
   4.4511052e+02   4.5932757e+02   5.3100342e+02   5.4341176e+02   6.1031474e+02
   4.6924277e+02   4.9500527e+02   5.3392440e+02   5.4030949e+02   6.0630827e+02
   4.7197012e+02   5.0755229e+02   6.0328852e+02   6.2370656e+02   6.2434420e+02
   4.2118985e+02   4.4397722e+02   5.1394909e+02   5.2840731e+02   6.0788967e+02
   4.1718949e+02   4.2712459e+02   4.7546950e+02   5.0859257e+02   6.0404169e+02
   4.4710456e+02   4.6061277e+02   5.1400617e+02   5.2778950e+02   6.0728789e+02
   4.2740668e+02   4.4627573e+02   5.1580110e+02   5.2987993e+02   6.0811499e+02
   4.3005378e+02   4.4072603e+02   4.8407673e+02   5.1130439e+02   6.0471860e+02
   4.1678861e+02   4.1982374e+02   4.7256869e+02   5.0780390e+02   6.0380797e+02
   4.6448155e+02   4.8204477e+02   5.1730973e+02   5.2813050e+02   6.0618235e+02
   4.6414115e+02   4.8210788e+02   5.3647401e+02   5.4647804e+02   6.0902620e+02
   4.4015710e+02   4.5528258e+02   5.7150142e+02   6.0015871e+02   6.6309305e+02
   4.6391694e+02   4.7109891e+02   4.8242189e+02   5.0944017e+02   6.0407733e+02
   4.4807306e+02   4.6223068e+02   5.6488149e+02   5.8536150e+02   6.2903494e+02
   4.7197654e+02   5.0759131e+02   6.0357372e+02   6.7953760e+02   7.5169124e+02
   4.6610885e+02   4.8640992e+02   5.7695699e+02   6.0183347e+02   6.4227596e+02
   4.7197975e+02   5.0761160e+02   6.0363695e+02   6.8906258e+02   7.2719843e+02
   4.6881953e+02   4.9393269e+02   5.6282861e+02   5.7274174e+02   6.1309314e+02
   4.2513472e+02   4.4601043e+02   5.6715139e+02   5.9095829e+02   6.3755689e+02
   4.6010231e+02   4.7500872e+02   5.1696345e+02   5.2899146e+02   6.0675944e+02
   4.3928945e+02   4.5458981e+02   5.6417473e+02   5.8496025e+02   6.2954250e+02
   4.6756292e+02   4.9013975e+02   5.7891908e+02   6.0332028e+02   6.4097596e+02
   4.2935382e+02   4.3234824e+02   4.7422642e+02   5.0823061e+02   6.0393273e+02
   4.7090334e+02   5.0175153e+02   5.3665476e+02   5.4009416e+02   6.0509103e+02
   4.1850002e+02   4.4422529e+02   5.6706936e+02   5.9091222e+02   6.3764836e+02
   4.2846461e+02   4.4746095e+02   5.6585231e+02   5.8839276e+02   6.3396046e+02
   4.2626199e+02   4.4325231e+02   4.9686096e+02   5.1681452e+02   6.0582790e+02
   4.4666195e+02   4.6089744e+02   5.5678895e+02   5.7325820e+02   6.2038389e+02
   4.7074000e+02   5.0121828e+02   5.5306683e+02   5.5730342e+02   6.0662093e+02
   4.3842229e+02   4.5390565e+02   5.6740605e+02   5.9081091e+02   6.3648731e+02
   4.6364957e+02   4.8077230e+02   5.2131313e+02   5.3191107e+02   6.0680895e+02
   4.3885452e+02   4.5403727e+02   5.3002232e+02   5.4267986e+02   6.1041255e+02
   4.0689241e+02   4.1916966e+02   4.7323605e+02   5.0798403e+02   6.0386358e+02
   4.6698511e+02   4.8844454e+02   5.4264975e+02   5.5150435e+02   6.0901673e+02
   4.3932775e+02   4.5461953e+02   5.6332605e+02   5.8355067e+02   6.2823466e+02
   4.3871485e+02   4.3903888e+02   4.7231176e+02   5.0772814e+02   6.0378344e+02
   4.6666610e+02   4.8764278e+02   5.4349708e+02   5.5264907e+02   6.0937811e+02
   4.6711700e+02   4.8831901e+02   5.2593869e+02   5.3454684e+02   6.0649738e+02
   4.7192109e+02   5.0725949e+02   6.0254785e+02   6.5359037e+02   6.6475980e+02
   4.5477724e+02   4.6902483e+02   5.6536507e+02   5.8514052e+02   6.2775521e+02
   4.7112753e+02   5.0271393e+02   5.3212526e+02   5.3506669e+02   6.0466723e+02
   4.6517178e+02   4.8433798e+02   5.7776381e+02   6.0748229e+02   6.7034350e+02
   4.7137558e+02   5.0417747e+02   5.4423305e+02   5.4642561e+02   6.0481978e+02
   4.7114135e+02   5.0292856e+02   5.3867082e+02   5.4148676e+02   6.0491286e+02
   4.7193958e+02   5.0736947e+02   5.8265734e+02   5.8316251e+02   6.0429377e+02
   4.6585840e+02   4.8582231e+02   5.5854434e+02   5.7088510e+02   6.1512027e+02
   4.4560617e+02   4.5995039e+02   5.6118214e+02   5.7969525e+02   6.2464580e+02
   4.0682073e+02   4.4325269e+02   5.5175199e+02   5.6747373e+02   6.1863179e+02
   4.7076961e+02   5.0139049e+02   5.9104781e+02   6.2582325e+02   6.7277098e+02
   4.0116576e+02   4.4280146e+02   5.2419092e+02   5.3742506e+02   6.0966739e+02
   4.6673963e+02   4.8758772e+02   5.3210327e+02   5.4079217e+02   6.0741174e+02
   4.1828563e+02   4.4358922e+02   5.1777564e+02   5.3161610e+02   6.0850452e+02
   4.3419537e+02   4.3458759e+02   4.7231979e+02   5.0773305e+02   6.0378521e+02
   4.7198608e+02   5.0764970e+02   6.0375472e+02   6.6885294e+02   6.6908090e+02
   4.6780619e+02   4.9002292e+02   5.2271074e+02   5.3103740e+02   6.0591391e+02
   4.5799938e+02   4.6441161e+02   4.8197317e+02   5.0980535e+02   6.0420621e+02
   4.2453458e+02   4.4096900e+02   4.9124980e+02   5.1415783e+02   6.0534408e+02
   4.1588412e+02   4.4386172e+02   5.6833994e+02   5.9357288e+02   6.4217635e+02
   4.2944538e+02   4.4346674e+02   4.9170398e+02   5.1430119e+02   6.0535055e+02
   4.2787842e+02   4.4717404e+02   5.6615643e+02   5.8896528e+02   6.3470894e+02
   4.2836054e+02   4.4740942e+02   5.7054183e+02   5.9851908e+02   6.5553338e+02
   3.9210333e+02   4.4146795e+02   5.0586868e+02   5.2232995e+02   6.0683507e+02
   4.4065976e+02   4.4288256e+02   4.7451619e+02   5.0825971e+02   6.0393507e+02
   4.7150201e+02   5.0491650e+02   5.9419053e+02   6.1083452e+02   6.2381390e+02
   3.9666405e+02   4.4315175e+02   5.6138554e+02   5.8113901e+02   6.2701901e+02
   4.5961007e+02   4.5965543e+02   4.7204433e+02   5.0765998e+02   6.0376289e+02
   4.2616977e+02   4.4619357e+02   5.3043956e+02   5.4337669e+02   6.1084920e+02
   4.3963358e+02   4.5481516e+02   5.4451340e+02   5.5815339e+02   6.1449087e+02
   4.2871573e+02   4.4676499e+02   5.1324917e+02   5.2775817e+02   6.0771033e+02
   4.7193677e+02   5.0127470e+02   5.0173967e+02   5.0800637e+02   6.0377172e+02
   4.5778553e+02   4.7233142e+02   5.2877438e+02   5.4019395e+02   6.0882206e+02
   4.7164486e+02   5.0568447e+02   5.9849491e+02   6.3912609e+02   6.6033512e+02
   4.7185092e+02   5.0684851e+02   5.8461838e+02   5.8620486e+02   6.0556578e+02
   4.7032000e+02   4.9942044e+02   5.5287861e+02   5.5810835e+02   6.0738804e+02
   4.5714364e+02   4.7179794e+02   5.7220330e+02   5.9811215e+02   6.4485450e+02
   4.7158670e+02   5.0536642e+02   5.9288974e+02   6.0292242e+02   6.1660278e+02
   4.2407956e+02   4.4560851e+02   5.4933114e+02   5.6433956e+02   6.1719932e+02
   4.5202017e+02   4.6356133e+02   4.9838824e+02   5.1672647e+02   6.0540569e+02
   4.6938397e+02   4.9587194e+02   5.6853216e+02   5.7879685e+02   6.1463247e+02
   4.2318967e+02   4.4535022e+02   5.6469509e+02   5.8649271e+02   6.3189516e+02
   4.6546536e+02   4.6586171e+02   4.7247156e+02   5.0770194e+02   6.0377157e+02
   4.1845446e+02   4.4365145e+02   5.1854877e+02   5.3227194e+02   6.0862969e+02
   4.5806979e+02   4.7269332e+02   5.2887843e+02   5.4025595e+02   6.0880573e+02
   4.1883445e+02   4.4391636e+02   5.2435185e+02   5.3754600e+02   6.0966239e+02
   4.7157615e+02   5.0530994e+02   5.9263877e+02   6.0258677e+02   6.1653525e+02
   4.3963995e+02   4.5486842e+02   5.6357371e+02   5.8393782e+02   6.2855862e+02
   4.1752559e+02   4.4400745e+02   5.4305213e+02   5.5692157e+02   6.1456676e+02
   4.3425202e+02   4.4797565e+02   4.9702285e+02   5.1676093e+02   6.0575535e+02
   4.3543105e+02   4.5153822e+02   5.3224323e+02   5.4503621e+02   6.1103982e+02
   4.2267293e+02   4.4518961e+02   5.5857694e+02   5.7680425e+02   6.2369871e+02
   4.6906838e+02   4.9476261e+02   5.6247364e+02   5.7184335e+02   6.1240173e+02
   4.5911721e+02   4.7435142e+02   5.6700716e+02   5.8673708e+02   6.2811818e+02
   4.2757580e+02   4.4600902e+02   5.1093308e+02   5.2593057e+02   6.0739487e+02
   4.4448372e+02   4.5895910e+02   5.6818013e+02   5.9179784e+02   6.3716666e+02
   4.6686581e+02   4.8581351e+02   5.0840785e+02   5.1992801e+02   6.0498277e+02
   4.0955893e+02   4.4336449e+02   5.7089302e+02   5.9985087e+02   6.9446391e+02
   4.5462512e+02   4.6863508e+02   5.2958857e+02   5.4135568e+02   6.0931291e+02
   4.6638545e+02   4.8702495e+02   5.5128571e+02   5.6148706e+02   6.1161380e+02
   4.3744854e+02   4.5315490e+02   5.6993815e+02   5.9635095e+02   6.4679612e+02
   4.7146858e+02   5.0474467e+02   5.7047129e+02   5.7350732e+02   6.0661391e+02
   4.4354224e+02   4.5773286e+02   5.2132644e+02   5.3422620e+02   6.0856636e+02
   3.8013720e+02   3.8972334e+02   4.7199232e+02   5.0765305e+02   6.0376127e+02
   4.3502977e+02   4.4094656e+02   4.7855965e+02   5.0940935e+02   6.0424842e+02
   4.7186699e+02   5.0694081e+02   6.0161186e+02   6.4731043e+02   6.5799046e+02
   4.6359505e+02   4.6463844e+02   4.7331314e+02   5.0781928e+02   6.0379734e+02
   4.7198471e+02   5.0764057e+02   6.0371519e+02   6.3155996e+02   6.3163268e+02
   4.5905040e+02   4.7401040e+02   5.3040849e+02   5.4160677e+02   6.0895034e+02
   4.3901686e+02   4.3985058e+02   4.7283883e+02   5.0785428e+02   6.0382024e+02
   4.4486185e+02   4.4517858e+02   4.7235036e+02   5.0773184e+02   6.0378402e+02
   4.7197352e+02   5.0757284e+02   6.0351390e+02   6.6765849e+02   6.9472061e+02
   4.3731438e+02   4.5292335e+02   5.3522906e+02   5.4804687e+02   6.1170380e+02
   4.3288007e+02   4.4880687e+02   5.0845507e+02   5.2395679e+02   6.0698702e+02
   3.8022893e+02   4.4313097e+02   5.5931422e+02   5.7798461e+02   6.2463239e+02
   4.0229901e+02   4.3806146e+02   4.9135769e+02   5.1426774e+02   6.0539256e+02
   4.3366964e+02   4.5052508e+02   5.6529356e+02   5.8719328e+02   6.3226927e+02
   4.6851282e+02   4.9194877e+02   5.2040572e+02   5.2831256e+02   6.0545507e+02
   4.6216227e+02   4.7889497e+02   5.6306039e+02   5.7923987e+02   6.2123222e+02
   4.0200971e+02   4.4318609e+02   5.6587585e+02   5.8869561e+02   6.3468039e+02
   4.2811186e+02   4.4726516e+02   5.5112572e+02   5.6652983e+02   6.1804375e+02
   4.7070241e+02   5.0106344e+02   5.5516259e+02   5.5962930e+02   6.0696428e+02
   4.3808315e+02   4.5348875e+02   5.3359306e+02   5.4634052e+02   6.1126303e+02
   4.5659699e+02   4.7110066e+02   5.4961542e+02   5.6288588e+02   6.1473529e+02
   4.6333335e+02   4.8083741e+02   5.6131759e+02   5.7621745e+02   6.1898373e+02
   4.6315802e+02   4.8016185e+02   5.2767250e+02   5.3801851e+02   6.0779383e+02
   4.6803837e+02   4.7288233e+02   4.7783379e+02   5.0816627e+02   6.0384985e+02
   4.2574894e+02   4.2922814e+02   4.7397823e+02   5.0817185e+02   6.0391686e+02
   4.4035574e+02   4.5544218e+02   5.6703673e+02   5.8993542e+02   6.3509911e+02
   4.2743675e+02   4.4625077e+02   5.1511605e+02   5.2930775e+02   6.0800901e+02
   4.3964182e+02   4.5487061e+02   5.6633105e+02   5.8867122e+02   6.3356822e+02
   4.6142090e+02   4.7610847e+02   5.0842319e+02   5.2191977e+02   6.0568042e+02
   4.2495534e+02   4.4510726e+02   5.1349972e+02   5.2800941e+02   6.0779197e+02
   4.3089403e+02   4.4850516e+02   5.2703427e+02   5.3995459e+02   6.1003342e+02
   4.1987217e+02   4.2508886e+02   4.7378456e+02   5.0812695e+02   6.0390503e+02
   4.2764194e+02   4.4659225e+02   5.2052107e+02   5.3392740e+02   6.0887871e+02
   4.1030396e+02   4.4314777e+02   5.2929110e+02   5.4231574e+02   6.1070135e+02
   4.3445035e+02   4.5099341e+02   5.4412623e+02   5.5788721e+02   6.1460123e+02
   4.7099677e+02   5.0242440e+02   5.9253081e+02   6.2817061e+02   6.6966609e+02
   4.3606797e+02   4.5215098e+02   5.6844023e+02   5.9310421e+02   6.4031256e+02
   4.4193804e+02   4.5674434e+02   5.6878504e+02   5.9333308e+02   6.3999085e+02
   4.3046842e+02   4.4765125e+02   5.1216283e+02   5.2685549e+02   6.0752632e+02
   4.1562240e+02   4.4379966e+02   5.4877889e+02   5.6371544e+02   6.1702320e+02
   4.7196510e+02   5.0752239e+02   6.0334325e+02   6.5530256e+02   6.5833611e+02
   4.3577682e+02   4.3611146e+02   4.7228717e+02   5.0772426e+02   6.0378241e+02
   4.6055107e+02   4.7640739e+02   5.6742753e+02   5.8688130e+02   6.2773746e+02
   4.6812974e+02   4.9166898e+02   5.4510690e+02   5.5312860e+02   6.0869144e+02
   4.3191279e+02   4.4939717e+02   5.7083186e+02   5.9908249e+02   6.5795751e+02
   4.2890723e+02   4.4764050e+02   5.4557962e+02   5.5968802e+02   6.1536622e+02
   4.2290753e+02   4.4480996e+02   5.2140310e+02   5.3478140e+02   6.0908795e+02
   4.2813310e+02   4.4702863e+02   5.2778179e+02   5.4072449e+02   6.1024235e+02
   4.0142204e+02   4.3867324e+02   4.9313932e+02   5.1507273e+02   6.0554958e+02
   4.1746357e+02   4.2616864e+02   4.7486088e+02   5.0842316e+02   6.0399261e+02
   4.7189883e+02   5.0712513e+02   5.6171522e+02   5.6217196e+02   6.0408741e+02
   4.4011939e+02   4.5522470e+02   5.4896749e+02   5.6345170e+02   6.1635640e+02
   4.7067109e+02   4.9910110e+02   5.1397650e+02   5.1961671e+02   6.0430317e+02
   4.1595941e+02   4.4371217e+02   5.3449959e+02   5.4760149e+02   6.1193245e+02
   4.4110136e+02   4.5586497e+02   5.3132211e+02   5.4391050e+02   6.1059855e+02
   4.7181338e+02   5.0662833e+02   5.9671460e+02   6.0436373e+02   6.1301623e+02
   4.7081555e+02   5.0159674e+02   5.9134323e+02   6.2635865e+02   6.7690855e+02
   4.4960266e+02   4.6370273e+02   5.6079808e+02   5.7874085e+02   6.2353297e+02
   4.6530092e+02   4.8436127e+02   5.3468416e+02   5.4416368e+02   6.0833579e+02
   4.3866489e+02   4.5409641e+02   5.7084547e+02   5.9853027e+02   6.5329748e+02
   4.3110415e+02   4.3930443e+02   4.8057684e+02   5.1008753e+02   6.0442617e+02
   4.1196616e+02   4.1525016e+02   4.7231978e+02   5.0773888e+02   6.0378791e+02
   4.1876029e+02   4.3946758e+02   4.9183108e+02   5.1445034e+02   6.0541682e+02
   4.6546049e+02   4.8305206e+02   5.0963763e+02   5.2154784e+02   6.0529707e+02
   4.3716098e+02   4.5293644e+02   5.6059542e+02   5.7937229e+02   6.2503928e+02
   4.4726568e+02   4.6145788e+02   5.5705598e+02   5.7357981e+02   6.2050934e+02
   4.1127035e+02   4.4201557e+02   5.0754553e+02   5.2349222e+02   6.0703394e+02
   4.4809202e+02   4.6224959e+02   5.7168331e+02   5.9939742e+02   6.5318527e+02
   4.4278749e+02   4.5747086e+02   5.7159446e+02   6.0006556e+02   6.5993743e+02
   4.7198501e+02   5.0764210e+02   6.0363973e+02   6.0911580e+02   6.0925358e+02
   4.3292568e+02   4.4731911e+02   4.9823075e+02   5.1743429e+02   6.0588284e+02
   4.5724651e+02   4.7192468e+02   5.7386608e+02   6.0294807e+02   6.6891717e+02
   4.1470749e+02   4.4338961e+02   5.2524047e+02   5.3839799e+02   6.0985134e+02
   4.4106434e+02   4.5598664e+02   5.4816965e+02   5.6242654e+02   6.1591949e+02
   4.4535221e+02   4.5962028e+02   5.3703111e+02   5.4962307e+02   6.1174182e+02
   4.4781534e+02   4.6198397e+02   5.6346956e+02   5.8306224e+02   6.2701819e+02
   4.3517073e+02   4.5147436e+02   5.4317120e+02   5.5679177e+02   6.1422136e+02
   4.4196341e+02   4.5676563e+02   5.6705876e+02   5.8983830e+02   6.3479708e+02
   4.5843966e+02   4.7318715e+02   5.2971760e+02   5.4102313e+02   6.0890924e+02
   4.6195223e+02   4.7852538e+02   5.4983358e+02   5.6195340e+02   6.1340856e+02
   4.7057823e+02   5.0033179e+02   5.3857215e+02   5.4271953e+02   6.0555450e+02
   4.7198160e+02   5.0762259e+02   6.0367051e+02   6.7555434e+02   6.9067930e+02
   4.7181695e+02   5.0663770e+02   5.5204134e+02   5.5276962e+02   6.0418002e+02
   4.6639442e+02   4.8708981e+02   5.7877570e+02   6.0777258e+02   6.5693295e+02
   4.0427526e+02   4.4282325e+02   5.2367537e+02   5.3694032e+02   6.0956763e+02
   4.4405476e+02   4.5858064e+02   5.6926225e+02   5.9411449e+02   6.4104185e+02
   3.9644491e+02   4.2335445e+02   4.7470688e+02   5.0838625e+02   6.0398398e+02
   4.3361950e+02   4.4770914e+02   4.9784053e+02   5.1720797e+02   6.0583752e+02
   4.3815833e+02   4.5350075e+02   5.3059443e+02   5.4327548e+02   6.1056451e+02
   4.5085245e+02   4.6492573e+02   5.5754787e+02   5.7392878e+02   6.2034643e+02
   3.8732028e+02   4.0479922e+02   4.7208453e+02   5.0767750e+02   6.0376907e+02
   4.6899304e+02   4.9451173e+02   5.8205693e+02   6.0608469e+02   6.3938683e+02
   4.7031564e+02   4.9943760e+02   5.6061493e+02   5.6680738e+02   6.0886411e+02
   4.5581718e+02   4.5897308e+02   4.7642229e+02   5.0851302e+02   6.0396785e+02
   4.4190201e+02   4.5658558e+02   5.3518405e+02   5.4783711e+02   6.1147452e+02
   4.5033399e+02   4.6441785e+02   5.6616482e+02   5.8726108e+02   6.3063117e+02
   4.5656200e+02   4.7105196e+02   5.4813396e+02   5.6110607e+02   6.1413121e+02
   4.6831385e+02   4.9233857e+02   5.7095414e+02   5.8477115e+02   6.1983622e+02
   4.4115868e+02   4.5603048e+02   5.4201835e+02   5.5529007e+02   6.1351759e+02
   4.2623446e+02   4.2654060e+02   4.7213744e+02   5.0769015e+02   6.0377251e+02
   4.3918722e+02   4.4327313e+02   4.7680537e+02   5.0886535e+02   6.0410045e+02
   4.4387448e+02   4.5795587e+02   5.1915018e+02   5.3226813e+02   6.0819588e+02
   4.3920779e+02   4.5399663e+02   5.1786752e+02   5.3134894e+02   6.0817335e+02
   4.5325518e+02   4.6711265e+02   5.2560051e+02   5.3762277e+02   6.0870871e+02
   4.5428421e+02   4.6849223e+02   5.6895825e+02   5.9175130e+02   6.3517785e+02
   4.7046173e+02   4.9957546e+02   5.3008395e+02   5.3459104e+02   6.0513391e+02
   4.7170350e+02   5.0600939e+02   5.9057260e+02   5.9580136e+02   6.1041714e+02
   4.3501776e+02   4.5116855e+02   5.2736729e+02   5.4018426e+02   6.0999274e+02
   4.3640072e+02   4.5234892e+02   5.4673380e+02   5.6086576e+02   6.1556095e+02
   4.7184753e+02   5.0683006e+02   5.8968137e+02   5.9205026e+02   6.0664087e+02
   4.0664208e+02   4.4264442e+02   5.1745627e+02   5.3137156e+02   6.0847923e+02
   4.3733914e+02   4.4413830e+02   4.8053328e+02   5.0999894e+02   6.0438914e+02
   4.5855140e+02   4.7358703e+02   5.6073705e+02   5.7717988e+02   6.2101908e+02
   4.5063160e+02   4.6471195e+02   5.7110571e+02   5.9732826e+02   6.4596831e+02
   4.7148754e+02   5.0484438e+02   5.8540471e+02   5.9120949e+02   6.1107168e+02
   4.2243416e+02   4.4512309e+02   5.6130370e+02   5.8091356e+02   6.2672795e+02
   4.6734712e+02   4.8686303e+02   5.0795924e+02   5.1929989e+02   6.0487084e+02
   4.7157445e+02   5.0530389e+02   5.8080357e+02   5.8458455e+02   6.0801924e+02
   4.6649341e+02   4.8733151e+02   5.7897924e+02   6.0829372e+02   6.5893507e+02
   4.2315119e+02   4.4531926e+02   5.5197869e+02   5.6768769e+02   6.1864142e+02
   4.6499504e+02   4.8346288e+02   5.2563402e+02   5.3541012e+02   6.0708652e+02
   4.4744557e+02   4.5694922e+02   4.8942949e+02   5.1286311e+02   6.0490087e+02
   4.5747279e+02   4.7220440e+02   5.6190270e+02   5.7911706e+02   6.2253553e+02
   4.3134502e+02   4.4905033e+02   5.7060785e+02   5.9852134e+02   6.5499526e+02
   4.7119673e+02   5.0337469e+02   5.9371535e+02   6.2697391e+02   6.4987578e+02
   4.6739073e+02   4.8961353e+02   5.5107732e+02   5.6040134e+02   6.1072011e+02
   4.6358199e+02   4.8113097e+02   5.3870883e+02   5.4900941e+02   6.0964136e+02
   4.1579099e+02   4.4368063e+02   5.3369504e+02   5.4677588e+02   6.1172737e+02
   4.4231466e+02   4.5706397e+02   5.7184631e+02   6.0086115e+02   6.8535801e+02
   4.3069580e+02   4.4866688e+02   5.7125335e+02   6.0032789e+02   7.3569381e+02
   4.2696384e+02   4.2793486e+02   4.7252420e+02   5.0778898e+02   6.0380258e+02
   4.1912503e+02   4.4403270e+02   5.2681933e+02   5.3987876e+02   6.1014522e+02
   4.4715095e+02   4.4751995e+02   4.7242990e+02   5.0774700e+02   6.0378779e+02
   4.4115107e+02   4.5605206e+02   5.4681502e+02   5.6077716e+02   6.1531656e+02
   4.2943607e+02   4.4623067e+02   5.0447648e+02   5.2126380e+02   6.0656550e+02
   4.5369836e+02   4.6768262e+02   5.3123399e+02   5.4307842e+02   6.0972241e+02
   4.5213539e+02   4.5816618e+02   4.8128676e+02   5.0987859e+02   6.0427830e+02
   4.7007286e+02   4.9846714e+02   5.8511793e+02   6.0659069e+02   6.3382471e+02
   4.3834780e+02   4.5384737e+02   5.7029626e+02   5.9714578e+02   6.4875615e+02
   4.7174879e+02   5.0624847e+02   5.5434825e+02   5.5537204e+02   6.0440036e+02
   4.6922498e+02   4.9520404e+02   5.4644052e+02   5.5322383e+02   6.0789746e+02
   4.2666984e+02   4.4453543e+02   5.0253818e+02   5.2006312e+02   6.0638218e+02
   4.2162063e+02   4.4416976e+02   5.1521686e+02   5.2945043e+02   6.0808081e+02
   4.6498732e+02   4.8366628e+02   5.3260638e+02   5.4221114e+02   6.0810108e+02
   4.0628209e+02   4.1063038e+02   4.7216584e+02   5.0769839e+02   6.0377556e+02
   4.5148963e+02   4.6532245e+02   5.2739947e+02   5.3948237e+02   6.0917002e+02
   4.0810517e+02   4.4250708e+02   5.1431147e+02   5.2874422e+02   6.0798399e+02
   4.3104001e+02   4.4885658e+02   5.5460584e+02   5.7103865e+02   6.2006317e+02
   4.3503900e+02   4.5139385e+02   5.4464733e+02   5.5846196e+02   6.1477377e+02
   4.6297433e+02   4.8022593e+02   5.6380625e+02   5.7991119e+02   6.2132468e+02
   4.4610144e+02   4.6026062e+02   5.3456705e+02   5.4700459e+02   6.1106600e+02
   4.4878286e+02   4.6260187e+02   5.2462519e+02   5.3702362e+02   6.0885767e+02
   4.3428354e+02   4.5089270e+02   5.4611482e+02   5.6019126e+02   6.1539582e+02
   4.5101106e+02   4.6491517e+02   5.3179448e+02   5.4386748e+02   6.1007525e+02
   4.4650374e+02   4.6073199e+02   5.4880280e+02   5.6289807e+02   6.1575338e+02
   4.7181135e+02   4.7229509e+02   4.7247350e+02   5.0765329e+02   6.0376113e+02
   4.6818800e+02   4.7845219e+02   4.8485842e+02   5.0916967e+02   6.0397799e+02
   4.7197718e+02   5.0759416e+02   5.4596090e+02   5.4599992e+02   6.0377911e+02
   4.5574574e+02   4.7004802e+02   5.4213749e+02   5.5439333e+02   6.1217719e+02
   4.0345215e+02   4.4320284e+02   5.6757438e+02   5.9200558e+02   6.3945468e+02
   4.7195836e+02   5.0748253e+02   6.0323506e+02   6.6289402e+02   7.1255696e+02
   4.4735976e+02   4.6100230e+02   5.1700661e+02   5.3027328e+02   6.0770624e+02
   4.2936604e+02   4.4609611e+02   5.0382719e+02   5.2084234e+02   6.0649409e+02
   4.7198081e+02   5.0761733e+02   6.0365307e+02   6.9803185e+02   7.4522236e+02
   4.6504299e+02   4.8367930e+02   5.2909544e+02   5.3872371e+02   6.0755325e+02
   4.3497281e+02   4.5086241e+02   5.1779215e+02   5.3140720e+02   6.0828286e+02
   4.7185800e+02   5.0688993e+02   5.7410860e+02   5.7502413e+02   6.0462867e+02
   4.3098420e+02   4.4069913e+02   4.8290573e+02   5.1088022e+02   6.0461718e+02
   4.4431041e+02   4.5880619e+02   5.7026090e+02   5.9635373e+02   6.4548029e+02
   4.7198140e+02   5.0762084e+02   6.0338910e+02   6.0926065e+02   6.0968800e+02
   4.7147097e+02   5.0475486e+02   5.8963156e+02   5.9838045e+02   6.1517109e+02
   3.9841939e+02   4.4269012e+02   5.2123225e+02   5.3468285e+02   6.0912092e+02
   4.1426189e+02   4.4325924e+02   5.2226973e+02   5.3562138e+02   6.0929166e+02
   4.7197592e+02   5.0758768e+02   6.0077345e+02   6.0192860e+02   6.0504146e+02
   4.1937971e+02   4.2520193e+02   4.7396125e+02   5.0817576e+02   6.0391947e+02
   4.7195151e+02   5.0744048e+02   6.0310465e+02   6.6084498e+02   7.0711352e+02
   4.6542443e+02   4.8077794e+02   4.9989649e+02   5.1534505e+02   6.0468887e+02
   4.4235250e+02   4.5658074e+02   5.1784450e+02   5.3121581e+02   6.0805710e+02
   4.7198128e+02   5.0762049e+02   6.0366216e+02   6.6774609e+02   6.7216568e+02
   4.5762502e+02   4.7208343e+02   5.2672650e+02   5.3822790e+02   6.0848445e+02
   4.6751959e+02   4.9001995e+02   5.7685415e+02   5.9764820e+02   6.3299694e+02
   4.7101125e+02   5.0249087e+02   5.8992287e+02   6.0902122e+02   6.2850017e+02
   4.4271480e+02   4.5739207e+02   5.5260820e+02   5.6789095e+02   6.1805750e+02
   4.6265879e+02   4.7743457e+02   5.0506514e+02   5.1931445e+02   6.0528150e+02
   4.6044171e+02   4.7624430e+02   5.7376212e+02   6.0045651e+02   6.4791615e+02
   4.1622801e+02   4.4148862e+02   5.0115627e+02   5.1929446e+02   6.0629234e+02
   4.7198524e+02   5.0764387e+02   6.0373547e+02   6.8061257e+02   6.8560753e+02
   4.4199201e+02   4.4282949e+02   4.7292803e+02   5.0786955e+02   6.0382383e+02
   4.3624962e+02   4.5227879e+02   5.7087124e+02   5.9883988e+02   6.5532820e+02
   4.5784338e+02   4.7267382e+02   5.6931153e+02   5.9139967e+02   6.3364137e+02
   4.7192911e+02   5.0730722e+02   6.0226435e+02   6.2397886e+02   6.2605072e+02
   4.6682393e+02   4.8799710e+02   5.4056034e+02   5.4936881e+02   6.0870745e+02
   4.2111882e+02   4.4477193e+02   5.7025114e+02   5.9800415e+02   6.5393138e+02
   4.3561728e+02   4.4394580e+02   4.8261279e+02   5.1071714e+02   6.0456415e+02
   4.6114396e+02   4.7730441e+02   5.6823336e+02   5.8799028e+02   6.2855882e+02
   4.1094331e+02   4.4343488e+02   5.6849930e+02   5.9394845e+02   6.4294515e+02
   4.6942768e+02   4.9527221e+02   5.2500435e+02   5.3144110e+02   6.0543140e+02
   4.6919078e+02   4.9502822e+02   5.4248825e+02   5.4907613e+02   6.0734245e+02
   4.6083418e+02   4.7650902e+02   5.2838718e+02   5.3929874e+02   6.0832958e+02
   4.7014851e+02   4.7025887e+02   4.7210400e+02   5.0765525e+02   6.0376154e+02
   4.4255963e+02   4.5046874e+02   4.8395619e+02   5.1103773e+02   6.0459867e+02
   4.1404791e+02   4.2856718e+02   4.7695643e+02   5.0902194e+02   6.0416347e+02
   3.9692295e+02   4.0008614e+02   4.7200421e+02   5.0765594e+02   6.0376238e+02
   3.8076053e+02   4.4273616e+02   5.2345623e+02   5.3673775e+02   6.0952920e+02
   4.7197213e+02   5.0756082e+02   5.4172525e+02   5.4178511e+02   6.0378533e+02
   4.6800890e+02   4.9063947e+02   5.2333945e+02   5.3144091e+02   6.0590165e+02
   4.2574019e+02   4.4537638e+02   5.1305683e+02   5.2764232e+02   6.0771845e+02
   4.7196797e+02   5.0753926e+02   6.0331818e+02   6.3282950e+02   6.3357748e+02
   4.6988812e+02   4.9653538e+02   5.1896843e+02   5.2529164e+02   6.0482253e+02
   4.2114390e+02   4.4411210e+02   5.1638247e+02   5.3042895e+02   6.0826643e+02
   4.5521656e+02   4.6950252e+02   5.5540309e+02   5.7044651e+02   6.1803945e+02
   4.7196333e+02   5.0750930e+02   5.4954033e+02   5.4964185e+02   6.0381383e+02
   4.7188967e+02   5.0701827e+02   5.3383330e+02   5.3424631e+02   6.0388131e+02
   4.4300139e+02   4.5716567e+02   5.1847959e+02   5.3172911e+02   6.0812862e+02
   4.3467464e+02   4.5099059e+02   5.3026409e+02   5.4304213e+02   6.1061374e+02
   4.6934969e+02   4.9331751e+02   5.1107441e+02   5.1965441e+02   6.0460273e+02
   4.7167429e+02   5.0584544e+02   5.9738945e+02   6.1823706e+02   6.2719195e+02
   4.2250687e+02   4.3038230e+02   4.7633182e+02   5.0882687e+02   6.0410579e+02
   4.3035389e+02   4.4836945e+02   5.3832117e+02   5.5152649e+02   6.1279840e+02
   4.5791317e+02   4.7276235e+02   5.7224415e+02   5.9785871e+02   6.4386604e+02
   4.7195602e+02   5.0746815e+02   5.9555952e+02   5.9660090e+02   6.0497342e+02
   4.3231012e+02   4.3500644e+02   4.7430920e+02   5.0824375e+02   6.0393532e+02
   4.5810409e+02   4.7143456e+02   5.0675992e+02   5.2130833e+02   6.0579826e+02
   4.7194231e+02   5.0738661e+02   6.0289775e+02   6.4852799e+02   6.5207845e+02
   4.7193548e+02   5.0734598e+02   6.0282064e+02   6.5811754e+02   7.1022150e+02
   4.5333458e+02   4.6619885e+02   5.0724890e+02   5.2215781e+02   6.0614119e+02
   4.7109935e+02   5.0290676e+02   5.9332578e+02   6.2999520e+02   7.2524239e+02
   4.4941009e+02   4.5710591e+02   4.8470266e+02   5.1106923e+02   6.0454156e+02
   4.4173926e+02   4.5592549e+02   5.1494032e+02   5.2880356e+02   6.0764458e+02
   4.1568960e+02   4.4382435e+02   5.5371031e+02   5.7002792e+02   6.1979825e+02
   4.2187506e+02   4.4496447e+02   5.5911045e+02   5.7760199e+02   6.2426386e+02
   4.5251427e+02   4.5253881e+02   4.7201770e+02   5.0765753e+02   6.0376241e+02
   4.0201916e+02   4.4307747e+02   5.3844648e+02   5.5182800e+02   6.1306721e+02
   4.0772184e+02   4.4329800e+02   5.6296176e+02   5.8368135e+02   6.2919190e+02
   4.5359724e+02   4.6763260e+02   5.3511605e+02   5.4705155e+02   6.1056954e+02
   4.2449301e+02   4.4047064e+02   4.8992236e+02   5.1359354e+02   6.0523145e+02
   4.2115902e+02   4.4470715e+02   5.4181551e+02   5.5550919e+02   6.1409280e+02
   4.4650657e+02   4.6064593e+02   5.3616585e+02   5.4864352e+02   6.1143522e+02
   4.6465966e+02   4.8267301e+02   5.2247239e+02   5.3260059e+02   6.0675535e+02
   4.3867954e+02   4.5408532e+02   5.5050127e+02   5.6542261e+02   6.1721375e+02
   4.2512340e+02   4.4600144e+02   5.5886384e+02   5.7719106e+02   6.2392236e+02
   4.5973611e+02   4.7521667e+02   5.7321008e+02   5.9940771e+02   6.4596874e+02
   4.6913934e+02   4.9501198e+02   5.6759702e+02   5.7815392e+02   6.1481294e+02
   4.7123711e+02   5.0357106e+02   5.9381515e+02   6.2494885e+02   6.4461879e+02
   4.5864036e+02   4.7347898e+02   5.3115518e+02   5.4241464e+02   6.0914556e+02
   4.2347294e+02   4.4488018e+02   5.1860831e+02   5.3228946e+02   6.0860468e+02
   4.4543698e+02   4.5972967e+02   5.4080141e+02   5.5373240e+02   6.1283155e+02
   4.2912442e+02   4.3171097e+02   4.7385425e+02   5.0813278e+02   6.0390434e+02
   3.9596986e+02   4.2382223e+02   4.7490508e+02   5.0844157e+02   6.0399997e+02
   4.5856012e+02   4.7346593e+02   5.3688255e+02   5.4828616e+02   6.1034022e+02
   4.4927882e+02   4.6326375e+02   5.3517758e+02   5.4744743e+02   6.1097900e+02
   4.2624607e+02   4.4644636e+02   5.6920472e+02   5.9529903e+02   6.4546088e+02
   4.5568735e+02   4.6918266e+02   5.1267014e+02   5.2605597e+02   6.0661373e+02
   6.0625609e+02   5.7653098e+02   4.8170553e+02   4.6489984e+02   4.1911869e+02
   6.0017494e+02   5.7121481e+02   5.2995158e+02   5.2979468e+02   4.4313068e+02
   6.4963546e+02   6.0616072e+02   5.3485690e+02   5.2187818e+02   4.4269446e+02
   6.0358115e+02   5.7423529e+02   4.7550882e+02   4.6299544e+02   4.2647005e+02
   6.0018788e+02   5.7112146e+02   4.6052865e+02   4.5902554e+02   4.4137038e+02
   6.3210299e+02   5.9886115e+02   5.3702648e+02   5.2573491e+02   4.4282800e+02
   6.2849240e+02   5.9585365e+02   5.3058911e+02   5.1948300e+02   4.4266365e+02
   6.0723503e+02   5.8038082e+02   5.4071134e+02   5.3591056e+02   4.4306235e+02
   6.0042392e+02   5.7133832e+02   4.5217073e+02   4.4207789e+02   4.3001294e+02
   6.1999973e+02   5.9978560e+02   5.7566134e+02   5.6016576e+02   4.4313164e+02
   6.0499924e+02   5.7926904e+02   5.5385534e+02   5.4911484e+02   4.4311763e+02
   6.4869425e+02   6.0646709e+02   5.3798563e+02   5.2525614e+02   4.4279358e+02
   6.0823858e+02   5.8083812e+02   5.3383122e+02   5.2880008e+02   4.4299906e+02
   6.0033851e+02   5.7125728e+02   4.4872374e+02   4.3107991e+02   4.0831156e+02
   6.0065280e+02   5.7154753e+02   4.5456638e+02   4.4309447e+02   4.2681149e+02
   6.2011773e+02   5.8901878e+02   5.1685681e+02   5.0553973e+02   4.4174565e+02
   6.1000223e+02   5.8179263e+02   5.2424507e+02   5.1824938e+02   4.4281147e+02
   5.9999585e+02   5.7094105e+02   4.4321062e+02   4.0839629e+02   4.0573396e+02
   6.0094946e+02   5.7181689e+02   4.5825104e+02   4.4735142e+02   4.2714152e+02
   6.1460869e+02   5.8626602e+02   5.3241286e+02   5.2500471e+02   4.4289361e+02
   6.2198887e+02   5.9346974e+02   5.4596699e+02   5.3626769e+02   4.4301980e+02
   6.0760789e+02   5.8580863e+02   5.6880655e+02   5.5934535e+02   4.4313030e+02
   6.0009020e+02   5.7115589e+02   5.5231956e+02   5.5218008e+02   4.4313505e+02
   6.0012542e+02   5.7107997e+02   4.8011338e+02   4.7977588e+02   4.4290660e+02
   6.1312205e+02   5.8264953e+02   4.9910411e+02   4.8232170e+02   4.3591259e+02
   6.0058331e+02   5.7165943e+02   5.0222800e+02   5.0150019e+02   4.4298221e+02
   6.2154223e+02   5.9130224e+02   5.3061500e+02   5.2107503e+02   4.4275457e+02
   6.2064707e+02   5.9025535e+02   5.2656061e+02   5.1687040e+02   4.4262106e+02
   6.7101563e+02   6.1655888e+02   5.6340051e+02   5.4853746e+02   4.4310190e+02
   6.0051794e+02   5.7191539e+02   5.4633009e+02   5.4575947e+02   4.4313137e+02
   6.0311881e+02   5.7764383e+02   5.6035240e+02   5.5607946e+02   4.4312896e+02
   6.0588089e+02   5.7918559e+02   5.4345089e+02   5.3917180e+02   4.4308587e+02
   6.0472269e+02   5.7751610e+02   5.3826970e+02   5.3480137e+02   4.4307394e+02
   6.0090995e+02   5.7224756e+02   5.2665854e+02   5.2590073e+02   4.4310669e+02
   6.0321546e+02   5.7461524e+02   5.0324216e+02   4.9951853e+02   4.4232570e+02
   6.1115252e+02   5.8264995e+02   5.2228697e+02   5.1562352e+02   4.4270778e+02
   7.5055242e+02   6.1053622e+02   5.4154271e+02   5.2850009e+02   4.4286520e+02
   6.9052964e+02   6.5174217e+02   5.9750334e+02   5.7000415e+02   4.4313554e+02
   6.5467982e+02   6.5318869e+02   5.9964105e+02   5.7081361e+02   4.4313555e+02
   6.4093963e+02   6.1740821e+02   5.7844753e+02   5.6007603e+02   4.4313197e+02
   6.0063473e+02   5.7173049e+02   5.0440669e+02   5.0367236e+02   4.4299742e+02
   6.9765219e+02   6.1671178e+02   5.6322148e+02   5.4837450e+02   4.4310127e+02
   7.3114447e+02   6.0879239e+02   5.3306029e+02   5.1942788e+02   4.4259602e+02
   6.8225026e+02   6.0359844e+02   5.0762564e+02   4.7208914e+02   4.0522657e+02
   6.4052119e+02   6.0692605e+02   5.5519623e+02   5.4224937e+02   4.4306475e+02
   6.0076930e+02   5.7179167e+02   4.8665723e+02   4.8501654e+02   4.4233254e+02
   6.0221946e+02   5.7437128e+02   5.3929178e+02   5.3740965e+02   4.4310700e+02
   6.0652729e+02   5.7808330e+02   5.1224602e+02   5.0705276e+02   4.4243578e+02
   6.2249101e+02   5.9137533e+02   5.2494933e+02   5.1453195e+02   4.4248930e+02
   6.0062664e+02   5.7152346e+02   4.5618473e+02   4.4763095e+02   4.3177828e+02
   6.0482645e+02   5.7850833e+02   5.4922654e+02   5.4509942e+02   4.4310963e+02
   6.1870765e+02   5.8675479e+02   5.0221817e+02   4.8168390e+02   4.3450739e+02
   6.0130259e+02   5.7213178e+02   4.5938094e+02   4.4519118e+02   4.0965057e+02
   6.0013827e+02   5.7107413e+02   4.4762854e+02   4.3952936e+02   4.3391638e+02
   6.0051175e+02   5.7141641e+02   4.5103303e+02   4.3451263e+02   4.0293697e+02
   6.3006106e+02   6.0192521e+02   5.6006216e+02   5.4739123e+02   4.4309786e+02
   6.0275978e+02   5.7366166e+02   4.8037416e+02   4.7290533e+02   4.3686068e+02
   6.0094993e+02   5.7190231e+02   4.7603904e+02   4.7303788e+02   4.4054266e+02
   6.5414874e+02   6.0626161e+02   5.2924171e+02   5.1523606e+02   4.4239608e+02
   6.0066567e+02   5.8134576e+02   5.7974690e+02   5.6988675e+02   4.4313547e+02
   6.5905320e+02   6.0732553e+02   5.3074814e+02   5.1688784e+02   4.4248480e+02
   6.0910860e+02   5.8322032e+02   5.4939985e+02   5.4317394e+02   4.4309244e+02
   6.7275018e+02   6.0883758e+02   5.3477411e+02   5.2137646e+02   4.4266975e+02
   6.0082344e+02   5.7170825e+02   4.6221643e+02   4.5613760e+02   4.3534426e+02
   6.5393255e+02   6.0941957e+02   5.4541342e+02   5.3257521e+02   4.4294673e+02
   6.2798968e+02   5.9239003e+02   5.0342343e+02   4.7474054e+02   4.2571095e+02
   6.1191083e+02   5.8555139e+02   5.4709656e+02   5.4006104e+02   4.4307049e+02
   6.0216622e+02   5.7343208e+02   4.9923209e+02   4.9624727e+02   4.4236224e+02
   6.0283743e+02   5.7624078e+02   5.5359294e+02   5.5042570e+02   4.4312430e+02
   6.3766406e+02   5.9737593e+02   5.0599768e+02   4.7471724e+02   4.2443526e+02
   6.7279805e+02   6.0876318e+02   5.3438557e+02   5.2095092e+02   4.4265473e+02
   6.5899730e+02   6.1000478e+02   5.4411827e+02   5.3121012e+02   4.4292159e+02
   6.6915568e+02   6.0886013e+02   5.3528382e+02   5.2194287e+02   4.4268925e+02
   6.7966457e+02   6.2319638e+02   5.7629427e+02   5.5818516e+02   4.4312951e+02
   6.0294046e+02   5.7513820e+02   5.3418138e+02   5.3190807e+02   4.4308166e+02
   6.2269045e+02   5.9334803e+02   5.4142315e+02   5.3178004e+02   4.4296262e+02
   5.9999952e+02   5.7296888e+02   5.7287426e+02   5.7084683e+02   4.4313550e+02
   6.0226343e+02   5.7995714e+02   5.7279987e+02   5.6550245e+02   4.4313456e+02
   6.6150658e+02   6.1173070e+02   5.5005021e+02   5.3689310e+02   4.4300852e+02
   6.0153013e+02   5.7234096e+02   4.6312977e+02   4.5158697e+02   4.2495936e+02
   6.0029896e+02   5.7122252e+02   4.4888216e+02   4.3467144e+02   4.2410083e+02
   6.2148847e+02   5.9127990e+02   5.3076254e+02   5.2124596e+02   4.4275954e+02
   6.0001159e+02   5.7095885e+02   4.8182086e+02   4.8177262e+02   4.4310577e+02
   6.3488998e+02   5.9641305e+02   5.0712863e+02   4.7975224e+02   4.3147363e+02
   6.2515402e+02   5.9587805e+02   5.4718480e+02   5.3679881e+02   4.4302128e+02
   5.9999748e+02   5.7094255e+02   4.4329775e+02   4.3082509e+02   4.3056649e+02
   6.0693519e+02   5.7868391e+02   5.1781719e+02   5.1293004e+02   4.4271630e+02
   6.3162873e+02   6.0202421e+02   5.5643101e+02   5.4412188e+02   4.4307973e+02
   6.0072882e+02   5.7161650e+02   4.5484302e+02   4.4219332e+02   4.2371996e+02
   6.0870608e+02   5.7866148e+02   4.8816805e+02   4.7032468e+02   4.2686148e+02
   6.0019698e+02   5.7112855e+02   4.4921580e+02   4.4154716e+02   4.3410821e+02
   6.0340087e+02   5.7512195e+02   5.1685646e+02   5.1413336e+02   4.4290572e+02
   6.3667440e+02   6.0073511e+02   5.3303626e+02   5.2092950e+02   4.4268364e+02
   6.0032823e+02   5.9604604e+02   5.9568871e+02   5.7089490e+02   4.4313553e+02
   6.0198664e+02   5.7274052e+02   4.6441451e+02   4.5033106e+02   3.8354591e+02
   6.4831982e+02   6.0096912e+02   5.0681826e+02   4.7238023e+02   4.1353869e+02
   6.0030277e+02   5.7122603e+02   4.5280433e+02   4.4678888e+02   4.3577759e+02
   6.1968991e+02   6.0033625e+02   5.7733985e+02   5.6124482e+02   4.4313275e+02
   6.3696845e+02   6.3460129e+02   5.9844707e+02   5.7042217e+02   4.4313546e+02
   6.4323129e+02   6.0537170e+02   5.4284742e+02   5.3053613e+02   4.4291434e+02
   6.0139192e+02   5.7221104e+02   4.5999825e+02   4.4568071e+02   3.9787509e+02
   6.0011666e+02   5.7105343e+02   4.4564486e+02   4.2955363e+02   4.2397704e+02
   6.2720719e+02   6.0158014e+02   5.6577298e+02   5.5226348e+02   4.4311632e+02
   6.0031982e+02   5.7123975e+02   4.4840559e+02   4.3029940e+02   4.0033402e+02
   6.0188981e+02   5.7279747e+02   4.7660595e+02   4.7065248e+02   4.3756330e+02
   6.0095008e+02   5.7220949e+02   5.1771639e+02   5.1688553e+02   4.4307616e+02
   6.0002581e+02   5.7096913e+02   4.4884532e+02   4.4767954e+02   4.4185605e+02
   6.0434292e+02   5.7580286e+02   5.0502901e+02   5.0041771e+02   4.4219631e+02
   6.1886291e+02   5.9536305e+02   5.6670200e+02   5.5440349e+02   4.4312210e+02
   6.2785439e+02   5.9342390e+02   5.1148251e+02   4.9351060e+02   4.3916981e+02
   6.0011267e+02   5.7107226e+02   4.8619359e+02   4.8593588e+02   4.4301212e+02
   6.0110971e+02   5.7321954e+02   5.5263043e+02   5.5120833e+02   4.4313044e+02
   6.0734884e+02   5.9574507e+02   5.8752544e+02   5.6837878e+02   4.4313503e+02
   6.1667613e+02   6.0887551e+02   5.9267053e+02   5.6884147e+02   4.4313597e+02
   6.0052747e+02   5.7158192e+02   4.9935716e+02   4.9862083e+02   4.4295728e+02
   6.0143490e+02   5.7515423e+02   5.6387968e+02   5.6075922e+02   4.4313319e+02
   6.0035202e+02   5.7127181e+02   4.5012882e+02   4.3759687e+02   4.2662296e+02
   6.2808374e+02   5.9647533e+02   5.3753871e+02   5.2689086e+02   4.4286301e+02
   6.0011781e+02   5.7111796e+02   5.2400997e+02   5.2390344e+02   4.4313071e+02
   6.0146579e+02   5.7228545e+02   4.6339918e+02   4.5271349e+02   4.2726114e+02
   6.5092701e+02   6.0509295e+02   5.2680764e+02   5.1241984e+02   4.4220118e+02
   6.2465786e+02   5.9252843e+02   5.2224489e+02   5.1075376e+02   4.4220248e+02
   6.5919457e+02   6.0365711e+02   5.1033019e+02   4.8173323e+02   4.3270211e+02
   6.0001582e+02   5.7096998e+02   5.1743342e+02   5.1741173e+02   4.4313388e+02
   6.0020806e+02   5.7113905e+02   4.4808769e+02   4.3674587e+02   4.2954294e+02
   6.3112791e+02   5.9981932e+02   5.4701876e+02   5.3571449e+02   4.4300305e+02
   6.0002414e+02   5.7096722e+02   4.4379912e+02   4.2543400e+02   4.2357211e+02
   6.0030888e+02   5.7123242e+02   4.5018790e+02   4.3975819e+02   4.3010947e+02
   6.0035393e+02   5.7149684e+02   5.3246807e+02   5.3215649e+02   4.4312762e+02
   6.2937036e+02   6.0122407e+02   5.5915505e+02   5.4672589e+02   4.4309479e+02
   6.0255768e+02   5.7328210e+02   4.7035142e+02   4.5868380e+02   4.2570610e+02
   6.1719396e+02   6.0542381e+02   5.8845915e+02   5.6723283e+02   4.4313550e+02
   6.0376406e+02   5.7640641e+02   5.3890389e+02   5.3598383e+02   4.4308753e+02
   6.2444610e+02   5.9693600e+02   5.5575364e+02   5.4457204e+02   4.4308440e+02
   6.3348206e+02   6.0038459e+02   5.4200580e+02   5.3058676e+02   4.4292417e+02
   6.1981476e+02   5.9469757e+02   5.6136734e+02   5.5014948e+02   4.4311041e+02
   6.0020269e+02   5.7116471e+02   4.8164603e+02   4.8114030e+02   4.4281576e+02
   6.0350383e+02   5.7420581e+02   4.7674391e+02   4.6529786e+02   4.2963610e+02
   6.4869529e+02   6.1194109e+02   5.5975691e+02   5.4583740e+02   4.4308833e+02
   6.0243743e+02   5.7733769e+02   5.6451236e+02   5.5996332e+02   4.4313208e+02
   6.3114196e+02   5.9878320e+02   5.4041396e+02   5.2930382e+02   4.4290426e+02
   6.2775500e+02   5.9230450e+02   5.0365105e+02   4.7562650e+02   4.2723620e+02
   6.8566340e+02   6.0361201e+02   5.0762394e+02   4.7206418e+02   4.0402559e+02
   6.0259738e+02   5.7459054e+02   5.3119964e+02   5.2919433e+02   4.4307669e+02
   6.9132213e+02   6.0638868e+02   5.2061200e+02   5.0329903e+02   4.4105920e+02
   6.1888375e+02   6.1851325e+02   5.9964711e+02   5.7085025e+02   4.4313550e+02
   6.4036352e+02   5.9829401e+02   5.0556982e+02   4.7166271e+02   4.0017360e+02
   6.0059371e+02   5.7185216e+02   5.3188857e+02   5.3138001e+02   4.4312187e+02
   6.0124582e+02   5.7277865e+02   5.3104257e+02   5.3001601e+02   4.4310605e+02
   6.6630367e+02   6.3485351e+02   5.8941891e+02   5.6628524e+02   4.4313530e+02
   6.0187932e+02   5.7264852e+02   4.6428268e+02   4.5096716e+02   4.1687906e+02
   6.4626106e+02   6.0568239e+02   5.3818706e+02   5.2559524e+02   4.4280406e+02
   6.4992586e+02   6.0132297e+02   5.0681852e+02   4.7186423e+02   3.9608544e+02
   6.0399052e+02   5.7478134e+02   4.8205753e+02   4.7186237e+02   4.3427912e+02
   6.0095317e+02   5.7181768e+02   4.5600851e+02   4.4105944e+02   3.8997912e+02
   6.0005489e+02   5.7103518e+02   5.3164384e+02   5.3158896e+02   4.4313396e+02
   6.0079083e+02   5.7167361e+02   4.5822799e+02   4.4948455e+02   4.3126950e+02
   6.0039803e+02   5.7131172e+02   4.4950611e+02   4.3213006e+02   3.9896486e+02
   6.0377654e+02   5.8884881e+02   5.8324119e+02   5.6829291e+02   4.4313505e+02
   6.0237524e+02   5.7366905e+02   5.0005928e+02   4.9689935e+02   4.4234543e+02
   6.0050901e+02   5.7141394e+02   4.5099207e+02   4.3442765e+02   4.0106786e+02
   6.0199466e+02   5.7678622e+02   5.6571979e+02   5.6138235e+02   4.4313291e+02
   6.0723109e+02   5.7851653e+02   5.0743876e+02   5.0078054e+02   4.4186908e+02
   6.0016652e+02   5.7110029e+02   4.4735708e+02   4.3627288e+02   4.3021153e+02
   6.2880976e+02   5.9984192e+02   5.5488356e+02   5.4312225e+02   4.4307374e+02
   6.0528705e+02   5.8965154e+02   5.8187613e+02   5.6721590e+02   4.4313482e+02
   6.4352488e+02   6.1553159e+02   5.7307058e+02   5.5632688e+02   4.4312635e+02
   6.2872704e+02   6.2658170e+02   5.9820897e+02   5.7038394e+02   4.4313555e+02
   6.2645789e+02   6.1070692e+02   5.8417202e+02   5.6432045e+02   4.4313477e+02
   7.3112616e+02   6.2518473e+02   5.7877026e+02   5.5984249e+02   4.4313157e+02
   6.7434183e+02   6.0563435e+02   5.1691523e+02   4.9698643e+02   4.3973627e+02
   6.0919884e+02   5.8186008e+02   5.3517788e+02   5.2971000e+02   4.4299955e+02
   6.6645310e+02   6.0458598e+02   5.1237408e+02   4.8696398e+02   4.3609615e+02
   6.0042426e+02   5.7133817e+02   4.5400349e+02   4.4665807e+02   4.3382105e+02
   6.4937459e+02   6.0120076e+02   5.0679976e+02   4.7196650e+02   4.0591647e+02
   6.7797429e+02   6.0615101e+02   5.1967308e+02   5.0181682e+02   4.4079387e+02
   6.1252293e+02   5.8899923e+02   5.6326234e+02   5.5356488e+02   4.4312096e+02
   6.0219829e+02   5.7298420e+02   4.7094595e+02   4.6155008e+02   4.3087465e+02
   6.8585232e+02   6.0369111e+02   5.0787975e+02   4.7302377e+02   4.1726527e+02
   6.0064233e+02   5.7153666e+02   4.5283559e+02   4.3764920e+02   4.1398616e+02
   6.3937150e+02   6.0321139e+02   5.4066897e+02   5.2864246e+02   4.4288026e+02
   6.0052621e+02   5.7145564e+02   4.6926083e+02   4.6702880e+02   4.4068902e+02
   6.7839078e+02   6.0510513e+02   5.1384705e+02   4.9049062e+02   4.3767436e+02
   6.0638771e+02   5.8279901e+02   5.6337651e+02   5.5616552e+02   4.4312692e+02
   6.2884640e+02   5.9691732e+02   5.3720406e+02   5.2641944e+02   4.4285114e+02
   6.4384125e+02   5.9961263e+02   5.0621378e+02   4.7204235e+02   4.1058910e+02
   6.0031616e+02   5.7142741e+02   5.3023041e+02   5.2995403e+02   4.4312721e+02
   6.0530244e+02   5.7587803e+02   4.8294376e+02   4.6970533e+02   4.3051379e+02
   6.5699447e+02   6.0262332e+02   5.0728959e+02   4.7197161e+02   4.0096402e+02
   6.3469521e+02   5.9620994e+02   5.0650630e+02   4.7814711e+02   4.2983368e+02
   6.0008657e+02   5.7108697e+02   5.3343401e+02   5.3334976e+02   4.4313358e+02
   6.0753972e+02   5.7995229e+02   5.3076660e+02   5.2605813e+02   4.4297888e+02
   7.1545670e+02   6.0846945e+02   5.3157274e+02   5.1769944e+02   4.4252063e+02
   6.0016680e+02   5.7219459e+02   5.6837297e+02   5.6726310e+02   4.4313540e+02
   6.0022093e+02   5.7133496e+02   5.4115164e+02   5.4092731e+02   4.4313279e+02
   6.0088974e+02   5.7176277e+02   4.5759567e+02   4.4666334e+02   4.2719859e+02
   6.0133096e+02   5.7218389e+02   4.6703521e+02   4.6002047e+02   4.3414561e+02
   6.0715888e+02   5.8382269e+02   5.6386563e+02   5.5612813e+02   4.4312642e+02
   5.9999259e+02   5.7093803e+02   4.4317249e+02   4.3496584e+02   4.3491719e+02
   6.1724826e+02   5.8627974e+02   5.0763461e+02   4.9324384e+02   4.3965097e+02
   6.3276493e+02   6.0589439e+02   5.6662502e+02   5.5227914e+02   4.4311656e+02
   6.0004037e+02   5.7098146e+02   4.4395612e+02   4.1666875e+02   3.8238129e+02
   6.5043216e+02   6.1322355e+02   5.6176044e+02   5.4744337e+02   4.4309699e+02
   6.9197517e+02   6.1735900e+02   5.6489252e+02   5.4971692e+02   4.4310699e+02
   6.0254015e+02   5.7410903e+02   5.1529413e+02   5.1317149e+02   4.4293568e+02
   6.0687143e+02   5.8004621e+02   5.4118153e+02   5.3653197e+02   4.4306784e+02
   6.0105510e+02   5.7194302e+02   4.6825297e+02   4.6330261e+02   4.3720297e+02
   7.4264218e+02   6.0433198e+02   5.0965552e+02   4.7900330e+02   4.3007140e+02
   6.0160620e+02   5.7246554e+02   4.7105530e+02   4.6449962e+02   4.3539627e+02
   5.9999221e+02   5.7093770e+02   4.4408671e+02   4.4390714e+02   4.4295354e+02
   6.5517002e+02   6.0495933e+02   5.2040552e+02   5.0338397e+02   4.4108941e+02
   6.2698332e+02   6.0116834e+02   5.6498637e+02   5.5169644e+02   4.4311483e+02
   6.0202810e+02   5.7277760e+02   4.6470059e+02   4.5064144e+02   3.9784706e+02
   6.0262725e+02   5.8767485e+02   5.8359968e+02   5.6896705e+02   4.4313519e+02
   6.6474024e+02   6.0408365e+02   5.1047761e+02   4.8183313e+02   4.3276335e+02
   6.4645887e+02   6.0076380e+02   5.0787239e+02   4.7664533e+02   4.2738014e+02
   6.0008492e+02   5.7106094e+02   5.1397395e+02   5.1388923e+02   4.4312727e+02
   6.4650277e+02   6.3679852e+02   5.9491129e+02   5.6900330e+02   4.4313564e+02
   6.4284344e+02   6.0407578e+02   5.3666455e+02   5.2421749e+02   4.4277160e+02
   6.2963949e+02   5.9888178e+02   5.4695761e+02   5.3585881e+02   4.4300598e+02
   6.0052935e+02   5.7161039e+02   5.0656867e+02   5.0599175e+02   4.4304025e+02
   6.0320090e+02   5.7383938e+02   4.7177135e+02   4.5794107e+02   4.1748855e+02
   6.0379633e+02   5.7585759e+02   5.2599674e+02   5.2321144e+02   4.4301699e+02
   6.0257969e+02   5.7329135e+02   4.6968121e+02   4.5731508e+02   4.2315224e+02
   6.6518179e+02   6.2134974e+02   5.7397456e+02   5.5659870e+02   4.4312699e+02
   6.0654434e+02   5.8334733e+02   5.6475701e+02   5.5708479e+02   4.4312797e+02
   5.9999393e+02   5.7093907e+02   4.4316971e+02   4.0110653e+02   3.9220970e+02
   6.0004003e+02   5.7098226e+02   4.4433505e+02   4.3144952e+02   4.2949630e+02
   6.0162866e+02   5.7242227e+02   4.6189569e+02   4.4776824e+02   4.0190316e+02
   6.3663234e+02   6.0215394e+02   5.4246152e+02   5.3069216e+02   4.4292238e+02
   6.4929491e+02   6.0782209e+02   5.4375266e+02   5.3111285e+02   4.4292225e+02
   6.0718131e+02   6.0534698e+02   5.9829956e+02   5.7069609e+02   4.4313543e+02
   7.2079826e+02   6.0479222e+02   5.1161789e+02   4.8468566e+02   4.3478212e+02
   5.9999733e+02   5.7094224e+02   4.5061237e+02   4.5047076e+02   4.4297859e+02
   6.0876199e+02   5.7990499e+02   5.0941763e+02   5.0210427e+02   4.4186583e+02
   6.0002432e+02   5.7096747e+02   4.4383897e+02   4.2678070e+02   4.2507606e+02
   6.4069092e+02   6.0280044e+02   5.3451396e+02   5.2211246e+02   4.4271337e+02
   6.3353054e+02   5.9740502e+02   5.1939330e+02   5.0469158e+02   4.4141197e+02
   6.7808720e+02   6.0360194e+02   5.0772103e+02   4.7248333e+02   4.1298967e+02
   6.0849244e+02   5.8087213e+02   5.3095333e+02   5.2581856e+02   4.4296441e+02
   5.9999192e+02   5.7093720e+02   4.6168608e+02   4.6168409e+02   4.4313322e+02
   6.3939890e+02   6.0040163e+02   5.2130603e+02   5.0630554e+02   4.4159013e+02
   6.5709850e+02   6.0720391e+02   5.3154580e+02   5.1787917e+02   4.4253382e+02
   6.2363082e+02   6.1105786e+02   5.8773153e+02   5.6634744e+02   4.4313537e+02
   6.4729725e+02   6.0103426e+02   5.0808515e+02   4.7706547e+02   4.2795292e+02
   5.9999905e+02   5.7094407e+02   4.4964946e+02   4.4943252e+02   4.4289868e+02
   7.1687615e+02   6.4636423e+02   5.9553624e+02   5.6919580e+02   4.4313568e+02
   6.0013107e+02   5.7106938e+02   4.6320352e+02   4.6234032e+02   4.4215246e+02
   6.0031333e+02   5.7123672e+02   4.5854981e+02   4.5551396e+02   4.3945974e+02
   6.0163173e+02   5.7338575e+02   5.3422984e+02   5.3287501e+02   4.4310485e+02
   6.5228620e+02   6.0918342e+02   5.4612387e+02   5.3331491e+02   4.4295922e+02
   6.0062237e+02   5.7178886e+02   5.1856604e+02   5.1801762e+02   4.4309940e+02
   6.0198520e+02   5.7290827e+02   4.7801693e+02   4.7212037e+02   4.3795278e+02
   6.1741327e+02   5.8671745e+02   5.1182228e+02   4.9983885e+02   4.4102820e+02
   6.0349350e+02   5.7516090e+02   5.1444759e+02   5.1157658e+02   4.4283595e+02
   6.0050979e+02   5.7141690e+02   4.5729509e+02   4.5141554e+02   4.3570796e+02
   6.7488363e+02   6.3208528e+02   5.8687871e+02   5.6486084e+02   4.4313490e+02
   6.1399572e+02   5.8280774e+02   4.9446977e+02   4.7217545e+02   4.2558585e+02
   6.0515989e+02   5.7879479e+02   5.4809588e+02   5.4387033e+02   4.4310533e+02
   6.0034884e+02   5.7628432e+02   5.7462661e+02   5.6954647e+02   4.4313537e+02
   6.5881824e+02   6.0831912e+02   5.3612815e+02   5.2295717e+02   4.4272342e+02
   6.6781150e+02   6.0624169e+02   5.2122508e+02   5.0431838e+02   4.4123003e+02
   6.0484639e+02   5.7598113e+02   4.9507041e+02   4.8748148e+02   4.4023984e+02
   6.0122932e+02   5.7244928e+02   5.0583373e+02   5.0448868e+02   4.4289826e+02
   6.4734422e+02   6.0399528e+02   5.2616883e+02   5.1185378e+02   4.4216103e+02
   5.9999832e+02   5.7094334e+02   4.5558598e+02   4.5550022e+02   4.4303797e+02
   5.9999185e+02   5.7093718e+02   4.4578747e+02   4.4575926e+02   4.4310666e+02
   6.0186258e+02   5.7325872e+02   5.1172724e+02   5.1002608e+02   4.4292744e+02
   6.0020179e+02   5.7126326e+02   5.3226111e+02   5.3207932e+02   4.4313087e+02
   6.0016759e+02   5.7109886e+02   4.4607548e+02   4.2540793e+02   4.0054099e+02
   6.2151959e+02   5.9169612e+02   5.3439428e+02   5.2503662e+02   4.4284935e+02
   6.0489473e+02   5.7750246e+02   5.3472604e+02   5.3127119e+02   4.4305328e+02
   6.0591571e+02   5.7659765e+02   4.8819148e+02   4.7632343e+02   4.3515072e+02
   6.1652142e+02   5.8512987e+02   5.0055706e+02   4.8086785e+02   4.3429402e+02
   6.3405415e+02   5.9949742e+02   5.3376081e+02   5.2204076e+02   4.4272587e+02
   6.0368305e+02   5.7425896e+02   4.7320744e+02   4.5834688e+02   4.0531148e+02
   6.5953738e+02   6.1335134e+02   5.5640319e+02   5.4266793e+02   4.4306648e+02
   6.0027257e+02   5.7142434e+02   5.4131320e+02   5.4103840e+02   4.4313226e+02
   6.6373495e+02   6.0457781e+02   5.1291932e+02   4.8843548e+02   4.3681457e+02
   6.0002104e+02   5.7096467e+02   4.4434055e+02   4.3760594e+02   4.3614016e+02
   6.0126060e+02   5.7211180e+02   4.6532130e+02   4.5777449e+02   4.3318771e+02
   7.4670157e+02   6.1009313e+02   5.3949236e+02   5.2638067e+02   4.4281561e+02
   6.0016749e+02   5.7123867e+02   5.4028815e+02   5.4011879e+02   4.4313328e+02
   6.0268431e+02   5.7336846e+02   4.6890930e+02   4.5514216e+02   4.1396778e+02
   6.0231266e+02   5.7444326e+02   5.3779032e+02   5.3587076e+02   4.4310234e+02
   6.0101649e+02   5.7242616e+02   5.2902969e+02   5.2819344e+02   4.4310799e+02
   6.1831972e+02   5.8954557e+02   5.3673675e+02   5.2823788e+02   4.4292380e+02
   6.0057303e+02   5.7179178e+02   5.2846523e+02   5.2798268e+02   4.4311919e+02
   6.0536032e+02   5.8010446e+02   5.5641894e+02   5.5114913e+02   4.4312047e+02
   6.2863766e+02   5.9549614e+02   5.2680241e+02   5.1513125e+02   4.4247074e+02
   6.0672625e+02   5.7926876e+02   5.3243683e+02   5.2810923e+02   4.4300888e+02
   6.0635749e+02   5.7679131e+02   4.8523482e+02   4.7077099e+02   4.3019697e+02
   6.2570500e+02   6.0557763e+02   5.7764606e+02   5.6059490e+02   4.4313241e+02
   6.0129505e+02   5.7605861e+02   5.6851956e+02   5.6440673e+02   4.4313425e+02
   7.0664434e+02   6.0724832e+02   5.2515877e+02   5.0980727e+02   4.4194425e+02
   6.2791989e+02   5.9665145e+02   5.3962299e+02   5.2900819e+02   4.4290502e+02
   6.0021022e+02   5.7121259e+02   5.0606386e+02   5.0582448e+02   4.4309529e+02
   6.0012553e+02   5.7107364e+02   4.7414109e+02   4.7370095e+02   4.4275745e+02
   6.4450986e+02   6.0221740e+02   5.2028309e+02   5.0410087e+02   4.4124198e+02
   6.0072994e+02   6.0041122e+02   5.9967128e+02   5.7093152e+02   4.4313538e+02
   5.9999544e+02   5.7094067e+02   4.4322133e+02   4.2433249e+02   4.2408482e+02
   6.0013315e+02   5.7112760e+02   5.1607521e+02   5.1594876e+02   4.4312525e+02
   6.0108681e+02   5.7458499e+02   5.6511585e+02   5.6229200e+02   4.4313388e+02
   6.0379900e+02   5.7438131e+02   4.7438890e+02   4.6007224e+02   4.1830045e+02
   7.5832777e+02   6.1168915e+02   5.4653251e+02   5.3343814e+02   4.4295913e+02
   6.2277140e+02   5.9122116e+02   5.2140409e+02   5.1029105e+02   4.4218717e+02
   6.0347455e+02   5.7651148e+02   5.4634078e+02   5.4327457e+02   4.4311075e+02
   6.0067590e+02   5.7197939e+02   5.3240851e+02   5.3183010e+02   4.4312069e+02
   6.0139556e+02   5.7221872e+02   4.6178320e+02   4.5000857e+02   4.2429434e+02
   7.0090998e+02   6.9889382e+02   5.9998267e+02   5.7093407e+02   4.4313530e+02
   6.0003009e+02   5.7097286e+02   4.4406494e+02   4.3051728e+02   4.2892671e+02
   6.2801119e+02   6.2741275e+02   5.9949854e+02   5.7079006e+02   4.4313538e+02
   6.0514123e+02   5.7614913e+02   4.9265505e+02   4.8383753e+02   4.3910070e+02
   6.0032517e+02   5.7142505e+02   5.2696324e+02   5.2668242e+02   4.4312525e+02
   6.1154910e+02   5.8074000e+02   4.8998766e+02   4.6754260e+02   4.0029070e+02
   6.2321272e+02   5.9896397e+02   5.6698434e+02   5.5377396e+02   4.4312059e+02
   6.2169588e+02   6.2150508e+02   5.9982288e+02   5.7089199e+02   4.4313542e+02
   6.1265442e+02   5.8206646e+02   4.9620760e+02   4.7782627e+02   4.3289438e+02
   6.9424763e+02   6.1230316e+02   5.4955220e+02   5.3635535e+02   4.4300138e+02
   6.0594106e+02   5.8792125e+02   5.7781643e+02   5.6528387e+02   4.4313450e+02
   6.1917456e+02   5.8847341e+02   5.1840034e+02   5.0788881e+02   4.4202650e+02
   6.2123996e+02   6.0078551e+02   5.7558276e+02   5.5990745e+02   4.4313153e+02
   6.0015557e+02   5.7196003e+02   5.6748168e+02   5.6659725e+02   4.4313517e+02
   6.0102696e+02   5.7189039e+02   4.6134326e+02   4.5283363e+02   4.3154176e+02
   6.0049277e+02   5.7139875e+02   4.5076209e+02   4.3404453e+02   3.9476318e+02
   6.0055248e+02   5.7145570e+02   4.5503816e+02   4.4638178e+02   4.3176096e+02
   6.1078797e+02   5.8521060e+02   5.5197885e+02   5.4480661e+02   4.4309624e+02
   6.7284617e+02   6.0895873e+02   5.3538783e+02   5.2204443e+02   4.4269237e+02
   6.5367933e+02   6.0216286e+02   5.0729655e+02   4.7261954e+02   4.1500958e+02
   6.0211211e+02   5.7287136e+02   4.6759752e+02   4.5614916e+02   4.2551236e+02
   5.9999205e+02   5.7093736e+02   4.4830680e+02   4.4829618e+02   4.4312393e+02
   5.9999675e+02   5.7094162e+02   4.4321818e+02   4.0455833e+02   3.8622899e+02
   6.0036798e+02   5.7128504e+02   4.4929230e+02   4.3264791e+02   4.1487251e+02
   6.0072048e+02   5.7225115e+02   5.4534789e+02   5.4458613e+02   4.4312955e+02
   6.0147986e+02   5.7231509e+02   4.6685601e+02   4.5884076e+02   4.3253586e+02
   6.0040891e+02   5.7132250e+02   4.4979780e+02   4.3311600e+02   4.1241949e+02
   6.7138079e+02   6.0789705e+02   5.2995906e+02   5.1582480e+02   4.4242417e+02
   6.0093358e+02   5.7246828e+02   5.3912063e+02   5.3826585e+02   4.4312298e+02
   6.5047336e+02   6.2985756e+02   5.8806550e+02   5.6564404e+02   4.4313517e+02
   6.0019532e+02   5.7112464e+02   4.4652816e+02   4.2651097e+02   3.9918304e+02
   6.0936018e+02   6.0402223e+02   5.9492434e+02   5.6997813e+02   4.4313565e+02
   6.0004314e+02   5.7103701e+02   5.4682987e+02   5.4677095e+02   4.4313507e+02
   6.6749867e+02   6.0583258e+02   5.1890077e+02   5.0059190e+02   4.4055714e+02
   6.0000556e+02   5.7095011e+02   4.4557632e+02   4.4423593e+02   4.4174986e+02
   6.5692795e+02   6.5644312e+02   5.9990759e+02   5.7090758e+02   4.4313546e+02
   6.0684614e+02   5.8051147e+02   5.4644093e+02   5.4147456e+02   4.4309148e+02
   6.0007696e+02   5.7101752e+02   4.6068835e+02   4.6005361e+02   4.4240381e+02
   6.0776155e+02   5.8052170e+02   5.3584075e+02   5.3096562e+02   4.4302304e+02
   6.0037031e+02   5.7128632e+02   4.4911489e+02   4.3147995e+02   3.9652889e+02
   6.2738072e+02   5.9451799e+02   5.2488284e+02   5.1319245e+02   4.4236033e+02
   6.0176038e+02   5.7257154e+02   4.6807932e+02   4.5919250e+02   4.3117432e+02
   6.9654223e+02   6.1032735e+02   5.4121270e+02   5.2818050e+02   4.4285845e+02
   7.6262234e+02   6.1846653e+02   5.6709284e+02   5.5144862e+02   4.4311339e+02
   6.2076458e+02   5.9814459e+02   5.7019809e+02   5.5647186e+02   4.4312632e+02
   6.1052239e+02   5.8271484e+02   5.3065466e+02   5.2466511e+02   4.4292606e+02
   6.0015990e+02   5.7109437e+02   4.4786445e+02   4.3899788e+02   4.3291146e+02
   7.1239663e+02   6.2461023e+02   5.7806408e+02   5.5937225e+02   4.4313119e+02
   6.2204503e+02   6.0469246e+02   5.8140298e+02   5.6325335e+02   4.4313432e+02
   6.0791862e+02   5.8167904e+02   5.4676408e+02   5.4128601e+02   4.4308729e+02
   6.0660325e+02   5.8633343e+02   5.7307372e+02   5.6247005e+02   4.4313301e+02
   6.0001149e+02   5.7095549e+02   4.4354216e+02   4.2380136e+02   4.2250099e+02
   6.3595291e+02   6.0842243e+02   5.6744608e+02   5.5264113e+02   4.4311755e+02
   6.3910777e+02   6.0182706e+02   5.3264329e+02   5.2022745e+02   4.4265358e+02
   6.5817837e+02   6.1802540e+02   5.6895495e+02   5.5298997e+02   4.4311829e+02
   6.5247633e+02   6.0213395e+02   5.0797505e+02   4.7531094e+02   4.2490072e+02
   6.5362904e+02   6.0252285e+02   5.0869400e+02   4.7749640e+02   4.2839670e+02
   6.8136002e+02   6.1404303e+02   5.5587404e+02   5.4211754e+02   4.4306185e+02
   6.1665898e+02   5.8461951e+02   4.9534700e+02   4.6938830e+02   4.0737560e+02
   6.6776055e+02   6.0909220e+02   5.3669260e+02   5.2346830e+02   4.4273741e+02
   6.3390388e+02   5.9984231e+02   5.3680839e+02   5.2526357e+02   4.4281300e+02
   6.3028118e+02   5.9429935e+02   5.0793406e+02   4.8454513e+02   4.3532165e+02
   6.0344751e+02   5.7864921e+02   5.6277630e+02   5.5769111e+02   4.4312980e+02
   6.0049901e+02   5.7140713e+02   4.5272098e+02   4.4156354e+02   4.2800324e+02
   6.0044452e+02   5.7263116e+02   5.6431068e+02   5.6296444e+02   4.4313466e+02
   6.4041553e+02   6.0501907e+02   5.4758452e+02   5.3532501e+02   4.4299251e+02
   6.2407616e+02   6.0948284e+02   5.8540660e+02   5.6516107e+02   4.4313516e+02
   6.5509337e+02   6.1120414e+02   5.5163820e+02   5.3845522e+02   4.4302725e+02
   6.1499419e+02   6.0015988e+02   5.8409230e+02   5.6564250e+02   4.4313505e+02
   6.0152454e+02   5.7233770e+02   4.6360462e+02   4.5261591e+02   4.2651501e+02
   6.0017733e+02   5.7123848e+02   5.3613311e+02   5.3596372e+02   4.4313240e+02
   6.0928245e+02   5.8177248e+02   5.3305527e+02   5.2759849e+02   4.4297632e+02
   6.1625703e+02   5.9031403e+02   5.5439885e+02   5.4520896e+02   4.4309245e+02
   6.0350641e+02   5.7475284e+02   4.9611758e+02   4.9079235e+02   4.4136371e+02
   6.0371719e+02   5.9215433e+02   5.8753039e+02   5.6931997e+02   4.4313502e+02
   6.1748058e+02   5.9481613e+02   5.6861067e+02   5.5607653e+02   4.4312567e+02
   6.0029121e+02   5.7121314e+02   4.4797834e+02   4.2947047e+02   3.8963970e+02
   6.0869523e+02   5.8100321e+02   5.3010573e+02   5.2486879e+02   4.4295044e+02
   6.0169834e+02   5.7248491e+02   4.6253991e+02   4.4860544e+02   4.0953046e+02
   6.0023814e+02   5.7138339e+02   5.4390482e+02   5.4364591e+02   4.4313308e+02
   6.0035023e+02   5.7430600e+02   5.7158279e+02   5.6845556e+02   4.4313522e+02
   6.6021799e+02   6.1130995e+02   5.4895149e+02   5.3587836e+02   4.4299549e+02
   6.0012313e+02   5.7106628e+02   4.6929345e+02   4.6875556e+02   4.4258027e+02
   6.1406347e+02   5.8451998e+02   5.1554610e+02   5.0667096e+02   4.4204737e+02
   6.0017735e+02   5.7110795e+02   4.4623186e+02   4.2573235e+02   3.9141612e+02
   6.6563152e+02   6.4810489e+02   5.9672874e+02   5.6970116e+02   4.4313555e+02
   6.1211385e+02   5.8746039e+02   5.5797052e+02   5.4948426e+02   4.4311106e+02
   6.8593462e+02   6.1229729e+02   5.4968423e+02   5.3648319e+02   4.4300308e+02
   6.2750507e+02   5.9452388e+02   5.2422069e+02   5.1238287e+02   4.4230171e+02
   6.0009382e+02   5.7103452e+02   4.6430258e+02   4.6372655e+02   4.4248315e+02
   6.5147747e+02   6.0812441e+02   5.4222897e+02   5.2951719e+02   4.4289049e+02
   6.0561418e+02   5.7773188e+02   5.2443756e+02   5.2059515e+02   4.4294634e+02
   6.0548589e+02   5.7821995e+02   5.3600692e+02   5.3219732e+02   4.4305275e+02
   6.1731386e+02   5.9811083e+02   5.7699515e+02   5.6148207e+02   4.4313282e+02
   6.5829386e+02   6.2577739e+02   5.8139222e+02   5.6161573e+02   4.4313320e+02
   6.0125653e+02   5.7339755e+02   5.5101900e+02   5.4951592e+02   4.4312894e+02
   6.4959040e+02   6.0587482e+02   5.3335314e+02   5.2023551e+02   4.4263726e+02
   6.1032134e+02   5.7988877e+02   4.8960293e+02   4.6941706e+02   4.2289856e+02
   5.9999276e+02   5.7093842e+02   4.9606274e+02   4.9606112e+02   4.4313497e+02
   6.4331735e+02   6.4087582e+02   5.9874037e+02   5.7050592e+02   4.4313553e+02
   6.0107051e+02   5.7192668e+02   4.5952445e+02   4.4867050e+02   4.2705117e+02
   6.0195590e+02   5.7377195e+02   5.3197253e+02   5.3041377e+02   4.4309276e+02
   6.0213548e+02   5.7398918e+02   5.3118636e+02   5.2950145e+02   4.4308657e+02
   6.0014026e+02   5.9330421e+02   5.9313921e+02   5.7090326e+02   4.4313532e+02
   6.0353959e+02   5.7442653e+02   4.8308249e+02   4.7449930e+02   4.3649810e+02
   6.0287809e+02   5.7356438e+02   4.7125785e+02   4.5864024e+02   4.2312851e+02
   6.1283896e+02   5.8973552e+02   5.6499629e+02   5.5474007e+02   4.4312312e+02
   5.9999289e+02   5.7093822e+02   4.4315427e+02   4.1526348e+02   4.1508643e+02
   6.0742470e+02   5.7820810e+02   4.9666170e+02   4.8593496e+02   4.3894499e+02
   6.3076946e+02   5.9468534e+02   5.0886244e+02   4.8644474e+02   4.3634216e+02
   6.3013003e+02   5.9350822e+02   5.0359046e+02   4.7311861e+02   4.2138990e+02
   6.0007413e+02   5.7101391e+02   4.4790006e+02   4.4407355e+02   4.3891944e+02
   6.7359854e+02   6.0362411e+02   5.0793982e+02   4.7335069e+02   4.1899478e+02
   6.0021714e+02   5.7114450e+02   4.4685835e+02   4.2722516e+02   3.9403014e+02
   6.3568404e+02   6.2105381e+02   5.8752859e+02   5.6565987e+02   4.4313530e+02
   6.5426005e+02   6.0233584e+02   5.0758109e+02   4.7352897e+02   4.2003536e+02
   6.0094618e+02   5.7187869e+02   4.7342365e+02   4.7008819e+02   4.3987919e+02
   6.0006436e+02   5.7100483e+02   4.4485217e+02   4.3147782e+02   4.2859206e+02
   6.3589825e+02   5.9942067e+02   5.2610408e+02   5.1302235e+02   4.4229335e+02
   5.9999213e+02   5.7093739e+02   4.4314449e+02   3.9851783e+02   3.9622764e+02
   6.8689456e+02   6.7600317e+02   5.9990395e+02   5.7090521e+02   4.4313547e+02
   6.5583557e+02   6.0246051e+02   5.0722279e+02   4.7191617e+02   3.8464312e+02
   6.0345747e+02   5.7598139e+02   5.3819256e+02   5.3548436e+02   4.4308881e+02
   6.1789039e+02   5.9519271e+02   5.6871098e+02   5.5605260e+02   4.4312532e+02
   6.4215728e+02   5.9919631e+02   5.0674285e+02   4.7467341e+02   4.2397937e+02
   6.0096882e+02   5.7186071e+02   4.6771342e+02   4.6302045e+02   4.3750652e+02
   6.0584139e+02   5.7915624e+02   5.4361667e+02   5.3934708e+02   4.4308683e+02
   6.0154082e+02   5.7236367e+02   4.6602914e+02   4.5705909e+02   4.3082359e+02
   6.0312736e+02   5.8964075e+02   5.8531020e+02   5.6908459e+02   4.4313519e+02
   6.5546130e+02   6.5280990e+02   5.9938230e+02   5.7072108e+02   4.4313537e+02
   6.0102080e+02   5.7188123e+02   4.5863421e+02   4.4724915e+02   4.2590026e+02
   6.0026438e+02   5.7119367e+02   4.6200238e+02   4.6011837e+02   4.4092843e+02
   6.0140496e+02   5.7226351e+02   4.6882107e+02   4.6230537e+02   4.3505911e+02
   6.0001810e+02   5.7096125e+02   4.4358707e+02   4.1481224e+02   4.0757265e+02
   6.0309451e+02   5.7483586e+02   5.1912367e+02   5.1665494e+02   4.4296691e+02
   6.0004482e+02   5.7098592e+02   4.4407163e+02   4.2019207e+02   4.1350633e+02
   6.0411221e+02   5.7463929e+02   4.7478305e+02   4.5944274e+02   3.9551767e+02
   6.6372898e+02   6.0865039e+02   5.3544132e+02   5.2214885e+02   4.4269661e+02
   6.0014571e+02   5.7111056e+02   4.8751002e+02   4.8719342e+02   4.4299463e+02
   6.3719212e+02   5.9938600e+02   5.2094899e+02   5.0616761e+02   4.4158645e+02
   6.0058502e+02   5.7148338e+02   4.5191026e+02   4.3572350e+02   3.8258813e+02
   6.0000630e+02   5.7096619e+02   5.4807889e+02   5.4806130e+02   4.4313529e+02
   6.0095471e+02   5.7242003e+02   5.3457337e+02   5.3374416e+02   4.4311760e+02
   6.0170559e+02   5.7249742e+02   4.6400834e+02   4.5188238e+02   4.2303883e+02
   6.2565175e+02   5.9963066e+02   5.6308315e+02   5.5042271e+02   4.4311058e+02
   6.0150560e+02   5.7231248e+02   4.6091561e+02   4.4669470e+02   3.9739087e+02
   6.0204446e+02   5.7283100e+02   4.6931775e+02   4.5967424e+02   4.2999789e+02
   6.6896630e+02   6.1113754e+02   5.4594747e+02   5.3291249e+02   4.4295089e+02
   6.0024779e+02   5.7132063e+02   5.2906308e+02   5.2884656e+02   4.4312856e+02
   6.0028982e+02   5.7142227e+02   5.3676483e+02   5.3649264e+02   4.4313072e+02
   6.0755907e+02   5.9170437e+02   5.8137380e+02   5.6620426e+02   4.4313462e+02
   6.1213742e+02   5.8528687e+02   5.4321289e+02   5.3637447e+02   4.4304420e+02
   6.6803659e+02   6.1133526e+02   5.4689137e+02   5.3383765e+02   4.4296592e+02
   6.0138587e+02   5.8281706e+02   5.7979010e+02   5.6905503e+02   4.4313549e+02
   6.0220881e+02   5.7294198e+02   4.6625200e+02   4.5265683e+02   4.1450841e+02
   7.7897004e+02   6.0656554e+02   5.2079109e+02   5.0353744e+02   4.4109795e+02
   6.0012459e+02   5.7114361e+02   5.3214505e+02   5.3202990e+02   4.4313234e+02
   5.9999570e+02   5.7094076e+02   4.5178196e+02   4.5170613e+02   4.4304951e+02
   6.7235751e+02   6.2548607e+02   5.7965753e+02   5.6045031e+02   4.4313223e+02
   6.2792810e+02   6.0972448e+02   5.8102721e+02   5.6243845e+02   4.4313393e+02
   6.6319562e+02   6.1030492e+02   5.4357016e+02   5.3062062e+02   4.4291002e+02
   6.0159932e+02   5.7240513e+02   4.6410785e+02   4.5299225e+02   4.2619237e+02
   5.9999519e+02   5.7094078e+02   4.7631098e+02   4.7629931e+02   4.4312657e+02
   6.0051520e+02   5.7143613e+02   4.6661374e+02   4.6400147e+02   4.4010666e+02
   6.0569875e+02   5.9274170e+02   5.8565864e+02   5.6825216e+02   4.4313490e+02
   6.1888589e+02   5.8935336e+02   5.3067544e+02   5.2187919e+02   4.4279549e+02
   6.0279559e+02   5.7469481e+02   5.2669148e+02   5.2455037e+02   4.4305056e+02
   7.2376903e+02   6.1323216e+02   5.5251762e+02   5.3907834e+02   4.4303315e+02
   6.7184598e+02   6.0939383e+02   5.3764685e+02   5.2447016e+02   4.4276614e+02
   6.2773962e+02   5.9810774e+02   5.4971011e+02   5.3869276e+02   4.4303796e+02
   6.0117788e+02   5.7265341e+02   5.2923941e+02   5.2827712e+02   4.4310418e+02
   6.0121745e+02   5.7205730e+02   4.5947094e+02   4.4662424e+02   4.2091319e+02
   6.7358168e+02   6.0921135e+02   5.3660846e+02   5.2335936e+02   4.4273374e+02
   6.0219248e+02   5.7313144e+02   4.7976860e+02   4.7372757e+02   4.3818535e+02
   7.0601944e+02   6.0472622e+02   5.1154933e+02   4.8453434e+02   4.3468810e+02
   7.0303078e+02   6.0794172e+02   5.2906102e+02   5.1470910e+02   4.4235484e+02
   5.9999167e+02   5.7093716e+02   4.4313551e+02   3.8009283e+02   3.8002309e+02
   6.2743658e+02   5.9366788e+02   5.1620116e+02   5.0179067e+02   4.4104134e+02
   6.0004330e+02   5.7098402e+02   4.4399510e+02   4.1702674e+02   3.9203507e+02
   6.4496269e+02   6.0486532e+02   5.3634922e+02   5.2373489e+02   4.4275568e+02
   6.2916529e+02   5.9381822e+02   5.0870699e+02   4.8703166e+02   4.3670025e+02
   6.0902322e+02   5.8282495e+02   5.4691515e+02   5.4095851e+02   4.4308258e+02
   6.0793391e+02   5.7923918e+02   5.1034109e+02   5.0383742e+02   4.4209677e+02
   5.9999724e+02   5.7094243e+02   4.5735584e+02   4.5729821e+02   4.4306938e+02
   6.0723883e+02   5.7989495e+02   5.3427251e+02   5.2967482e+02   4.4301692e+02
   6.0002788e+02   5.7985713e+02   5.7976185e+02   5.7087077e+02   4.4313553e+02
   6.0128461e+02   5.7215203e+02   4.6839915e+02   4.6231971e+02   4.3564905e+02
   6.5307109e+02   6.0782239e+02   5.3879667e+02   5.2593630e+02   4.4280848e+02
   6.0763364e+02   5.8024295e+02   5.3370758e+02   5.2894462e+02   4.4300646e+02
   6.6915274e+02   6.0665415e+02   5.2336242e+02   5.0743851e+02   4.4167286e+02
   6.5173258e+02   6.3565854e+02   5.9234173e+02   5.6780555e+02   4.4313559e+02
