# Supplementary material for: Rethinking Colour Constancy
Source: PLoS One. 2015 Sep 10;10(9):e0135029. doi: 10.1371/journal.pone.0135029 (PMC4565710; doi:10.1371/journal.pone.0135029)
Supplement: S1 Dataset — (ZIP) [file pone.0135029.s002.zip › 5-TransitionMetamerReflectanceData/NtoR_20munsells/fiveTr_2.txt]

   4.2223121e+02   4.2972977e+02   5.6205140e+02   5.7591426e+02   6.1220021e+02
   4.0637653e+02   4.2389029e+02   5.1116437e+02   5.2176559e+02   6.0066595e+02
   4.9277904e+02   5.0595989e+02   5.9212875e+02   6.2874065e+02   6.4494952e+02
   4.1507912e+02   4.2508420e+02   5.1007754e+02   5.2087610e+02   6.0057841e+02
   4.5869472e+02   4.6135520e+02   5.3278971e+02   5.4155625e+02   6.0266101e+02
   4.6659052e+02   4.6958860e+02   5.5039808e+02   5.6034650e+02   6.0585069e+02
   4.8022067e+02   4.8573902e+02   5.5577891e+02   5.6540124e+02   6.0620149e+02
   4.7507018e+02   4.7909893e+02   5.3030593e+02   5.3843608e+02   6.0195920e+02
   4.2971828e+02   4.3398250e+02   5.2247679e+02   5.3171099e+02   6.0167244e+02
   4.5668115e+02   4.5927468e+02   5.2822160e+02   5.3702815e+02   6.0213347e+02
   4.6689734e+02   4.6797995e+02   5.0089100e+02   5.1386514e+02   5.9986049e+02
   4.2502991e+02   4.3105573e+02   5.3660924e+02   5.4571115e+02   6.0344120e+02
   4.2974125e+02   4.3445252e+02   5.7544357e+02   6.0067307e+02   6.3348053e+02
   3.9957969e+02   4.2553399e+02   5.3261902e+02   5.4164160e+02   6.0288636e+02
   3.9758427e+02   4.0584634e+02   4.9524144e+02   5.1064653e+02   5.9961325e+02
   4.3750939e+02   4.4101305e+02   5.4185592e+02   5.5126789e+02   6.0430586e+02
   4.4123933e+02   4.4446761e+02   5.6844203e+02   5.8548792e+02   6.1805711e+02
   4.6275569e+02   4.6535203e+02   5.2466939e+02   5.3348395e+02   6.0167575e+02
   4.5840811e+02   4.6119566e+02   5.6818678e+02   5.8467149e+02   6.1710274e+02
   4.6706063e+02   4.6710750e+02   4.9505700e+02   5.1053223e+02   5.9959916e+02
   4.6240127e+02   4.6242065e+02   4.9493203e+02   5.1046789e+02   5.9959426e+02
   3.9670880e+02   4.1345151e+02   4.9703010e+02   5.1167811e+02   5.9971637e+02
   4.2958972e+02   4.3432707e+02   5.5871734e+02   5.7137186e+02   6.1001518e+02
   4.3259937e+02   4.3647994e+02   5.2561453e+02   5.3467272e+02   6.0199928e+02
   4.3590800e+02   4.3957681e+02   5.4280320e+02   5.5231721e+02   6.0450652e+02
   4.1210257e+02   4.2670804e+02   5.7449368e+02   5.9802778e+02   6.3022333e+02
   4.3124605e+02   4.3561165e+02   5.4474051e+02   5.5445956e+02   6.0495151e+02
   4.6301518e+02   4.6586410e+02   5.5700962e+02   5.6861444e+02   6.0847062e+02
   4.6671639e+02   4.6699953e+02   4.9622382e+02   5.1115353e+02   5.9964864e+02
   4.9473460e+02   5.1017356e+02   5.9909901e+02   6.6208840e+02   6.9988258e+02
   4.1696241e+02   4.2773869e+02   5.6898710e+02   5.8657806e+02   6.1903259e+02
   4.3639802e+02   4.3998622e+02   5.3945367e+02   5.4865392e+02   6.0386541e+02
   4.3191937e+02   4.3622650e+02   5.5863986e+02   5.7125571e+02   6.0995420e+02
   4.3965474e+02   4.4284182e+02   5.3047500e+02   5.3942051e+02   6.0254075e+02
   4.4666527e+02   4.4912152e+02   5.1579142e+02   5.2562276e+02   6.0098285e+02
   4.6882998e+02   4.7211109e+02   5.5959842e+02   5.7175572e+02   6.0942744e+02
   4.4538528e+02   4.4842426e+02   5.7002569e+02   5.8812458e+02   6.2004477e+02
   4.9445651e+02   5.0932478e+02   5.2477244e+02   5.2545113e+02   5.9966655e+02
   4.1865992e+02   4.2823081e+02   5.5623311e+02   5.6810486e+02   6.0878147e+02
   4.1235013e+02   4.2663588e+02   5.4398223e+02   5.5366194e+02   6.0482402e+02
   4.6051013e+02   4.6333480e+02   5.7528006e+02   5.9909989e+02   6.3066011e+02
   4.6029500e+02   4.6310844e+02   5.5606509e+02   5.6748607e+02   6.0814338e+02
   4.4836423e+02   4.5127297e+02   5.7445291e+02   5.9743207e+02   6.2915034e+02
   4.4820495e+02   4.4966115e+02   5.0381543e+02   5.1598560e+02   6.0008967e+02
   4.9462860e+02   5.0992601e+02   5.8602715e+02   5.8712890e+02   6.0069840e+02
   4.9482982e+02   5.1039834e+02   5.9802037e+02   5.9850460e+02   6.0007636e+02
   3.8180680e+02   4.2569358e+02   5.4284868e+02   5.5242412e+02   6.0458457e+02
   4.9167169e+02   5.0381131e+02   5.8947823e+02   6.2251071e+02   6.4112631e+02
   4.4834147e+02   4.5125122e+02   5.7019056e+02   5.8835419e+02   6.2018023e+02
   4.3186868e+02   4.3617027e+02   5.5279185e+02   5.6373894e+02   6.0729255e+02
   4.7813200e+02   4.8301016e+02   5.6292625e+02   5.7501799e+02   6.0998816e+02
   4.5553761e+02   4.5832406e+02   5.6312728e+02   5.7706328e+02   6.1244612e+02
   4.5898431e+02   4.6165421e+02   5.3320620e+02   5.4197201e+02   6.0271093e+02
   4.2107653e+02   4.2867359e+02   5.2458087e+02   5.3370942e+02   6.0190978e+02
   4.3537705e+02   4.3561898e+02   4.9568507e+02   5.1089537e+02   5.9963677e+02
   4.3835062e+02   4.4181771e+02   5.4873798e+02   5.5891370e+02   6.0593642e+02
   4.9133538e+02   5.0312124e+02   5.5030987e+02   5.5426938e+02   6.0154449e+02
   4.8895029e+02   4.9850814e+02   5.3102226e+02   5.3615269e+02   6.0084827e+02
   4.3763903e+02   4.4119846e+02   5.7804480e+02   6.1199920e+02   6.5582087e+02
   4.4012430e+02   4.4271958e+02   5.1282082e+02   5.2309181e+02   6.0075978e+02
   4.3390659e+02   4.3791331e+02   5.6588612e+02   5.8140128e+02   6.1532452e+02
   4.0936603e+02   4.2635046e+02   5.6039047e+02   5.7365874e+02   6.1108969e+02
   4.8954928e+02   4.9946140e+02   5.2933935e+02   5.3420261e+02   6.0066228e+02
   4.7625452e+02   4.8073597e+02   5.6755958e+02   5.8198835e+02   6.1402947e+02
   4.2831102e+02   4.3335620e+02   5.5631165e+02   5.6818131e+02   6.0878232e+02
   4.9465586e+02   5.0998972e+02   5.9155555e+02   5.9334060e+02   6.0147057e+02
   4.4065869e+02   4.4393276e+02   5.6663289e+02   5.8251363e+02   6.1597922e+02
   4.8791427e+02   4.9720335e+02   5.5201819e+02   5.5831561e+02   6.0313615e+02
   4.5175503e+02   4.5384784e+02   5.1138141e+02   5.2180594e+02   6.0059605e+02
   4.9473810e+02   5.1018151e+02   5.9906443e+02   6.4042540e+02   6.4175411e+02
   4.9401191e+02   5.0853340e+02   5.9337188e+02   6.0590369e+02   6.1398328e+02
   4.4922956e+02   4.5210195e+02   5.6376322e+02   5.7808331e+02   6.1314572e+02
   4.2510897e+02   4.2532843e+02   4.9521218e+02   5.1062918e+02   5.9961107e+02
   4.5558896e+02   4.5719791e+02   5.0586333e+02   5.1741966e+02   6.0019040e+02
   4.9478666e+02   5.1029596e+02   5.9745855e+02   5.9977528e+02   6.0194771e+02
   4.4659828e+02   4.4950774e+02   5.4094207e+02   5.5019865e+02   6.0405813e+02
   4.8276135e+02   4.8937235e+02   5.7306169e+02   5.8872262e+02   6.1714121e+02
   4.5506730e+02   4.5536503e+02   4.9637816e+02   5.1126898e+02   5.9966587e+02
   4.1552441e+02   4.2696261e+02   5.2960056e+02   5.3861597e+02   6.0249323e+02
   4.9435015e+02   5.0928852e+02   5.8985337e+02   5.9369560e+02   6.0372373e+02
   4.9464217e+02   5.0995640e+02   5.9788306e+02   6.1187270e+02   6.1412649e+02
   4.8165705e+02   4.8743858e+02   5.3137434e+02   5.3870617e+02   6.0168965e+02
   4.2490360e+02   4.3114769e+02   5.7779168e+02   6.1081067e+02   6.5199627e+02
   4.7867357e+02   4.8361601e+02   5.4392133e+02   5.5216568e+02   6.0354797e+02
   4.4860404e+02   4.5148139e+02   5.4975613e+02   5.5999113e+02   6.0611759e+02
   4.0439335e+02   4.2558859e+02   5.3063622e+02   5.3964871e+02   6.0262664e+02
   3.9970900e+02   4.2583050e+02   5.4735150e+02   5.5741829e+02   6.0565150e+02
   4.2422004e+02   4.3076331e+02   5.7466634e+02   5.9845861e+02   6.3070211e+02
   4.6162230e+02   4.6424034e+02   5.2659473e+02   5.3535350e+02   6.0189183e+02
   4.9477767e+02   5.1027491e+02   5.9910366e+02   6.1617844e+02   6.1683177e+02
   4.6432740e+02   4.6698661e+02   5.2577825e+02   5.3450722e+02   6.0176635e+02
   4.6978224e+02   4.7316350e+02   5.5164876e+02   5.6164031e+02   6.0605129e+02
   4.8651598e+02   4.9500803e+02   5.7844289e+02   5.9611601e+02   6.2122321e+02
   4.7484579e+02   4.7908639e+02   5.7102205e+02   5.8792316e+02   6.1839919e+02
   4.7173816e+02   4.7509686e+02   5.2546003e+02   5.3391784e+02   6.0157600e+02
   3.8168674e+02   4.2546871e+02   5.3309037e+02   5.4211917e+02   6.0295093e+02
   4.1749807e+02   4.2784910e+02   5.5174534e+02   5.6250374e+02   6.0697390e+02
   4.3978621e+02   4.4026378e+02   4.9685814e+02   5.1156391e+02   5.9969991e+02
   4.6200130e+02   4.6478702e+02   5.4237249e+02   5.5154467e+02   6.0409299e+02
   4.9483356e+02   5.1040824e+02   5.8610844e+02   5.8612815e+02   5.9960931e+02
   4.4217481e+02   4.4535061e+02   5.7792493e+02   6.1104363e+02   6.5209841e+02
   4.4979279e+02   4.5261945e+02   5.4924060e+02   5.5938480e+02   6.0594775e+02
   4.0113388e+02   4.2537054e+02   5.2773047e+02   5.3676466e+02   6.0227256e+02
   4.4830613e+02   4.5106247e+02   5.3104653e+02   5.3992870e+02   6.0255436e+02
   4.9209633e+02   5.0458608e+02   5.5502922e+02   5.5851096e+02   6.0155184e+02
   4.3065649e+02   4.3495000e+02   5.3065131e+02   5.3963463e+02   6.0259827e+02
   4.7661007e+02   4.8115683e+02   5.6966388e+02   5.8527905e+02   6.1614315e+02
   4.9368415e+02   5.0783297e+02   5.7297634e+02   5.7570363e+02   6.0184786e+02
   4.2678856e+02   4.3222600e+02   5.4270627e+02   5.5224619e+02   6.0452715e+02
   4.4183267e+02   4.4493288e+02   5.3800675e+02   5.4709332e+02   6.0358948e+02
   4.9466227e+02   5.1000257e+02   5.9739123e+02   6.0585572e+02   6.0856453e+02
   4.8556219e+02   4.9353542e+02   5.6758235e+02   5.7859127e+02   6.0970127e+02
   4.5646137e+02   4.5906879e+02   5.2916398e+02   5.3796597e+02   6.0224498e+02
   4.1459588e+02   4.2710574e+02   5.4779636e+02   5.5791733e+02   6.0576659e+02
   4.3750017e+02   4.4083578e+02   5.2813056e+02   5.3710367e+02   6.0226752e+02
   4.8473693e+02   4.9226894e+02   5.5727166e+02   5.6587198e+02   6.0545503e+02
   4.4758865e+02   4.5040568e+02   5.3429614e+02   5.4321639e+02   6.0298879e+02
   3.8106961e+02   4.2554444e+02   5.3568384e+02   5.4477075e+02   6.0331968e+02
   4.7231961e+02   4.7609995e+02   5.7870213e+02   6.1028773e+02   6.4590551e+02
   4.3047637e+02   4.3048205e+02   4.9485326e+02   5.1042600e+02   5.9959067e+02
   4.9483244e+02   5.1040421e+02   5.9955388e+02   6.2823649e+02   6.2829343e+02
   3.8786366e+02   4.2419040e+02   5.1461277e+02   5.2469694e+02   6.0095440e+02
   4.9477476e+02   5.1026739e+02   5.9902251e+02   6.1351199e+02   6.1425877e+02
   4.8230502e+02   4.8771682e+02   5.1770926e+02   5.2575409e+02   6.0055818e+02
   4.7568139e+02   4.8000871e+02   5.4626441e+02   5.5507638e+02   6.0425519e+02
   4.8283838e+02   4.8767549e+02   5.1129934e+02   5.2030254e+02   6.0016880e+02
   4.1322170e+02   4.2680803e+02   5.4544034e+02   5.5526825e+02   6.0515966e+02
   4.9357624e+02   5.0760332e+02   5.7005935e+02   5.7274823e+02   6.0166278e+02
   3.9589097e+02   3.9768491e+02   4.9486566e+02   5.1043317e+02   5.9959153e+02
   4.3462641e+02   4.3852728e+02   5.7651756e+02   6.0431401e+02   6.3864474e+02
   4.9447824e+02   5.0957864e+02   5.8415805e+02   5.8580838e+02   6.0120019e+02
   4.3814007e+02   4.4125000e+02   5.2059197e+02   5.2993461e+02   6.0145756e+02
   4.3085648e+02   4.3296774e+02   5.0270096e+02   5.1526526e+02   6.0004888e+02
   4.8206110e+02   4.8835555e+02   5.7915538e+02   6.0405569e+02   6.3254735e+02
   4.5366506e+02   4.5631629e+02   5.2952502e+02   5.3835987e+02   6.0231838e+02
   4.4670111e+02   4.4964802e+02   5.5015598e+02   5.6047557e+02   6.0626553e+02
   3.8769395e+02   4.2545865e+02   5.3253700e+02   5.4155886e+02   6.0287587e+02
   4.5266686e+02   4.5550030e+02   5.7844671e+02   6.1356033e+02   6.6426005e+02
   4.7176695e+02   4.7520895e+02   5.2915208e+02   5.3751796e+02   6.0195458e+02
   4.5299069e+02   4.5556861e+02   5.2438587e+02   5.3336101e+02   6.0175460e+02
   4.1736218e+02   4.2784039e+02   5.5978516e+02   5.7283883e+02   6.1069761e+02
   4.5175677e+02   4.5454129e+02   5.4409325e+02   5.5359763e+02   6.0462641e+02
   4.4677264e+02   4.4943244e+02   5.2252807e+02   5.3167297e+02   6.0160945e+02
   4.8388318e+02   4.9095483e+02   5.4914706e+02   5.5679055e+02   6.0373624e+02
   4.2001659e+02   4.2707470e+02   5.1116175e+02   5.2175714e+02   6.0066069e+02
   4.2682808e+02   4.3163072e+02   5.1781359e+02   5.2748584e+02   6.0122400e+02
   4.7880156e+02   4.8381441e+02   5.4832840e+02   5.5698263e+02   6.0439160e+02
   4.5591618e+02   4.5854811e+02   5.3085198e+02   5.3965073e+02   6.0245298e+02
   4.4949671e+02   4.4997847e+02   4.9732287e+02   5.1181904e+02   5.9971877e+02
   4.5345202e+02   4.5347886e+02   4.9496979e+02   5.1049001e+02   5.9959651e+02
   3.9896167e+02   4.0983660e+02   4.9580452e+02   5.1096746e+02   5.9964561e+02
   4.9390092e+02   5.0829842e+02   5.8494767e+02   5.8933264e+02   6.0421553e+02
   4.4953008e+02   4.5220791e+02   5.2882671e+02   5.3771070e+02   6.0227510e+02
   4.5392369e+02   4.5658247e+02   5.3048464e+02   5.3931010e+02   6.0243081e+02
   4.3740429e+02   4.3790310e+02   4.9683974e+02   5.1155587e+02   5.9970002e+02
   4.9440739e+02   5.0941800e+02   5.7775502e+02   5.7907038e+02   6.0075845e+02
   4.5048195e+02   4.5331262e+02   5.7326016e+02   5.9443107e+02   6.2584859e+02
   4.6245145e+02   4.6529539e+02   5.7826034e+02   6.1101460e+02   6.4998192e+02
   4.4650750e+02   4.4948443e+02   5.7749225e+02   6.0837693e+02   6.4522974e+02
   4.6364191e+02   4.6651546e+02   5.6613262e+02   5.8115223e+02   6.1457336e+02
   4.9424311e+02   5.0489076e+02   5.0702556e+02   5.1190196e+02   5.9961618e+02
   4.5450738e+02   4.5731100e+02   5.6823127e+02   5.8486828e+02   6.1735614e+02
   4.6058838e+02   4.6274743e+02   5.1233771e+02   5.2249649e+02   6.0060875e+02
   4.9360469e+02   5.0738439e+02   5.3113478e+02   5.3280040e+02   5.9992793e+02
   4.8580088e+02   4.9386442e+02   5.5433702e+02   5.6191731e+02   6.0430324e+02
   4.6986859e+02   4.7328126e+02   5.7739134e+02   6.0475685e+02   6.3729854e+02
   4.2208103e+02   4.2931586e+02   5.2945357e+02   5.3846333e+02   6.0246859e+02
   4.6094555e+02   4.6375186e+02   5.4919387e+02   5.5914476e+02   6.0570342e+02
   4.4166527e+02   4.4486493e+02   5.6274925e+02   5.7676488e+02   6.1252426e+02
   4.0920742e+02   4.2586659e+02   5.2933421e+02   5.3835434e+02   6.0246393e+02
   4.5104805e+02   4.5355282e+02   5.2146184e+02   5.3064707e+02   6.0147350e+02
   4.2741347e+02   4.3173951e+02   5.1360253e+02   5.2380372e+02   6.0085315e+02
   4.3527861e+02   4.3875239e+02   5.2405570e+02   5.3317311e+02   6.0182235e+02
   4.0883123e+02   4.2588426e+02   5.3072900e+02   5.3974063e+02   6.0263727e+02
   4.6081749e+02   4.6346156e+02   5.2866888e+02   5.3740583e+02   6.0213242e+02
   3.8005879e+02   4.2581660e+02   5.5750655e+02   5.6978306e+02   6.0942310e+02
   4.2678631e+02   4.2757767e+02   4.9657539e+02   5.1140887e+02   5.9968790e+02
   4.9318612e+02   5.0679230e+02   5.8189571e+02   5.8794933e+02   6.0590748e+02
   4.5764460e+02   4.5987011e+02   5.1419428e+02   5.2411886e+02   6.0077766e+02
   4.2098818e+02   4.2290526e+02   4.9737722e+02   5.1188102e+02   5.9973475e+02
   4.9285733e+02   5.0611689e+02   5.9102389e+02   6.1423749e+02   6.2648639e+02
   4.1549314e+02   4.2704445e+02   5.3242822e+02   5.4144495e+02   6.0285617e+02
   4.0960022e+02   4.1181700e+02   4.9539363e+02   5.1073290e+02   5.9962181e+02
   4.3552641e+02   4.3860851e+02   5.1466069e+02   5.2469452e+02   6.0092679e+02
   4.6616828e+02   4.6914633e+02   5.5690286e+02   5.6834793e+02   6.0826387e+02
   4.8979012e+02   4.9996188e+02   5.3135029e+02   5.3604129e+02   6.0073086e+02
   4.1824846e+02   4.1831000e+02   4.9488224e+02   5.1044279e+02   5.9959237e+02
   4.0802441e+02   4.2616772e+02   5.4739512e+02   5.5746668e+02   6.0566177e+02
   4.4386175e+02   4.4686364e+02   5.3512206e+02   5.4409254e+02   6.0313529e+02
   4.4923627e+02   4.5194483e+02   5.3014817e+02   5.3902528e+02   6.0243552e+02
   3.9351687e+02   3.9477405e+02   4.9484828e+02   5.1042369e+02   5.9959056e+02
   4.7065813e+02   4.7416542e+02   5.5768307e+02   5.6907629e+02   6.0829733e+02
   4.7410776e+02   4.7821894e+02   5.6914740e+02   5.8493934e+02   6.1626452e+02
   3.8269835e+02   4.2580850e+02   5.5535757e+02   5.6700010e+02   6.0839857e+02
   4.5182898e+02   4.5305079e+02   5.0240322e+02   5.1498704e+02   5.9999430e+02
   4.9438070e+02   5.0935435e+02   5.9571330e+02   6.0833579e+02   6.1337256e+02
   4.5970658e+02   4.6251784e+02   5.7122755e+02   5.8988006e+02   6.2116313e+02
   4.0941937e+02   4.2636233e+02   5.7647877e+02   6.0440118e+02   6.3896481e+02
   3.8044045e+02   3.8544096e+02   4.9484440e+02   5.1042121e+02   5.9959029e+02
   4.4806387e+02   4.5096762e+02   5.5213582e+02   5.6280970e+02   6.0688803e+02
   3.9815548e+02   4.2562568e+02   5.3643394e+02   5.4554623e+02   6.0343345e+02
   4.2311417e+02   4.3015295e+02   5.5410240e+02   5.6539926e+02   6.0784071e+02
   4.6275269e+02   4.6560163e+02   5.6298723e+02   5.7665050e+02   6.1201293e+02
   4.3275045e+02   4.3691754e+02   5.5392834e+02   5.6514559e+02   6.0772154e+02
   4.4639262e+02   4.4934668e+02   5.4800149e+02   5.5801482e+02   6.0564881e+02
   4.4085121e+02   4.4378186e+02   5.2268291e+02   5.3185688e+02   6.0165718e+02
   4.8047464e+02   4.8600174e+02   5.4282423e+02   5.5069655e+02   6.0318023e+02
   4.3347224e+02   4.3754512e+02   5.6864083e+02   5.8590888e+02   6.1844811e+02
   4.6211332e+02   4.6368548e+02   5.0522543e+02   5.1687641e+02   6.0011827e+02
   4.6734743e+02   4.7027465e+02   5.3112572e+02   5.3967904e+02   6.0229882e+02
   4.8308821e+02   4.8984836e+02   5.8142040e+02   6.1407419e+02   6.4659537e+02
   4.2605984e+02   4.3177629e+02   5.4513347e+02   5.5491018e+02   6.0506370e+02
   4.3159548e+02   4.3595810e+02   5.6066566e+02   5.7397777e+02   6.1118421e+02
   4.3447485e+02   4.3839845e+02   5.7068234e+02   5.8945563e+02   6.2131438e+02
   4.6270168e+02   4.6555030e+02   5.7880420e+02   6.1447931e+02   6.8076121e+02
   4.2577479e+02   4.3166510e+02   5.7666616e+02   6.0508877e+02   6.3998790e+02
   4.9398558e+02   5.0847779e+02   5.9515336e+02   6.2108971e+02   6.2771012e+02
   4.4586488e+02   4.4634889e+02   4.9718468e+02   5.1174568e+02   5.9971447e+02
   4.5505499e+02   4.5592744e+02   4.9986818e+02   5.1332749e+02   5.9984470e+02
   4.5467385e+02   4.5612930e+02   5.0431593e+02   5.1629845e+02   6.0009877e+02
   4.5620745e+02   4.5881351e+02   5.2900829e+02   5.3781521e+02   6.0223016e+02
   4.3137353e+02   4.3538627e+02   5.2382035e+02   5.3296268e+02   6.0180626e+02
   3.8156801e+02   4.2527160e+02   5.2799011e+02   5.3702174e+02   6.0230387e+02
   4.9307453e+02   5.0655833e+02   5.9293113e+02   6.3055700e+02   6.4575448e+02
   4.7144468e+02   4.7231542e+02   4.9873250e+02   5.1250046e+02   5.9974448e+02
   4.2762932e+02   4.3288085e+02   5.7810291e+02   6.1269578e+02   6.6031182e+02
   3.9532523e+02   4.2580972e+02   5.4995480e+02   5.6039092e+02   6.0640176e+02
   4.6091154e+02   4.6370607e+02   5.4602184e+02   5.5557499e+02   6.0488880e+02
   4.9474645e+02   5.1020153e+02   5.9797955e+02   6.0378132e+02   6.0563522e+02
   4.1489981e+02   4.2672608e+02   5.2719966e+02   5.3623978e+02   6.0220711e+02
   4.4281154e+02   4.4589804e+02   5.4105984e+02   5.5035918e+02   6.0411524e+02
   3.8761101e+02   4.2574942e+02   5.4650813e+02   5.5646727e+02   6.0542989e+02
   4.5912832e+02   4.6190922e+02   5.5111395e+02   5.6140815e+02   6.0632070e+02
   4.7028340e+02   4.7374894e+02   5.7539458e+02   5.9816488e+02   6.2875857e+02
   4.4227330e+02   4.4478713e+02   5.1374257e+02   5.2386781e+02   6.0082854e+02
   4.4966272e+02   4.4969480e+02   4.9499044e+02   5.1050157e+02   5.9959771e+02
   3.8190048e+02   4.1256479e+02   4.9675663e+02   5.1151815e+02   5.9970077e+02
   4.8281141e+02   4.8938034e+02   5.4856926e+02   5.5645256e+02   6.0383682e+02
   4.5759168e+02   4.6031729e+02   5.4164565e+02   5.5083299e+02   6.0404128e+02
   4.2239895e+02   4.2807977e+02   5.0976507e+02   5.2061767e+02   6.0054963e+02
   4.5767431e+02   4.6025416e+02   5.2735541e+02   5.3616029e+02   6.0202445e+02
   4.8502172e+02   4.9271752e+02   5.7153035e+02   5.8474826e+02   6.1334058e+02
   4.6056646e+02   4.6339217e+02   5.6861814e+02   5.8530802e+02   6.1749033e+02
   4.2586269e+02   4.2593519e+02   4.9496966e+02   5.1049209e+02   5.9959736e+02
   4.3189689e+02   4.3621274e+02   5.6282920e+02   5.7695874e+02   6.1271499e+02
   4.5593263e+02   4.5854326e+02   5.2926679e+02   5.3807540e+02   6.0226349e+02
   4.3876494e+02   4.4222352e+02   5.7357914e+02   5.9545732e+02   6.2715675e+02
   4.7374156e+02   4.7766817e+02   5.3831648e+02   5.4666338e+02   6.0300573e+02
   4.7251403e+02   4.7630058e+02   5.5013308e+02   5.5968936e+02   6.0542694e+02
   4.8301629e+02   4.8974461e+02   5.7273325e+02   5.8800265e+02   6.1648633e+02
   4.4107103e+02   4.4427279e+02   5.4621899e+02   5.5605159e+02   6.0524104e+02
   4.4781626e+02   4.5074429e+02   5.7560835e+02   6.0074842e+02   6.3325225e+02
   4.7621409e+02   4.8025548e+02   5.2368056e+02   5.3192760e+02   6.0126928e+02
   4.9443270e+02   5.0947335e+02   5.9548627e+02   6.0534665e+02   6.1046961e+02
   4.6350840e+02   4.6634387e+02   5.4646254e+02   5.5600424e+02   6.0492541e+02
   4.3133361e+02   4.3473468e+02   5.1210473e+02   5.2252085e+02   6.0072235e+02
   4.1887410e+02   4.2421751e+02   5.0266924e+02   5.1525736e+02   6.0005449e+02
   4.9481805e+02   5.1037103e+02   5.9927711e+02   6.0616329e+02   6.0654378e+02
   4.3201649e+02   4.3390998e+02   5.0214820e+02   5.1488526e+02   6.0001315e+02
   4.2359823e+02   4.3026415e+02   5.3729052e+02   5.4641986e+02   6.0355110e+02
   4.4813844e+02   4.5104930e+02   5.5743557e+02   5.6948942e+02   6.0910294e+02
   4.3325467e+02   4.3730254e+02   5.4419307e+02   5.5385061e+02   6.0481814e+02
   4.7943891e+02   4.8206781e+02   5.0435263e+02   5.1563359e+02   5.9992106e+02
   4.0840555e+02   4.2579700e+02   5.2937822e+02   5.3839784e+02   6.0246930e+02
   4.9329360e+02   4.9433237e+02   4.9603406e+02   5.1053755e+02   5.9959480e+02
   4.2468666e+02   4.2805688e+02   5.0304249e+02   5.1551129e+02   6.0007538e+02
   4.5966018e+02   4.6247060e+02   5.7192184e+02   5.9123350e+02   6.2238830e+02
   4.6636310e+02   4.6936392e+02   5.7603091e+02   6.0069685e+02   6.3224430e+02
   4.1116708e+02   4.2613343e+02   5.3016888e+02   5.3918241e+02   6.0256588e+02
   4.5435908e+02   4.5449630e+02   4.9552069e+02   5.1079200e+02   5.9962382e+02
   4.4602787e+02   4.4632419e+02   4.9623351e+02   5.1119953e+02   5.9966367e+02
   3.9599719e+02   4.2561007e+02   5.3659392e+02   5.4571223e+02   6.0345839e+02
   4.9482778e+02   5.1039390e+02   5.9936218e+02   6.0392286e+02   6.0417763e+02
   4.5187889e+02   4.5453611e+02   5.2965994e+02   5.3851412e+02   6.0235270e+02
   4.5103385e+02   4.5370606e+02   5.3117379e+02   5.4002979e+02   6.0254571e+02
   4.4065267e+02   4.4113295e+02   4.9693046e+02   5.1160516e+02   5.9970376e+02
   4.5911736e+02   4.6188054e+02   5.4584498e+02   5.5541427e+02   6.0488769e+02
   4.1948962e+02   4.2773743e+02   5.1958904e+02   5.2907015e+02   6.0139892e+02
   4.1354046e+02   4.2571096e+02   5.1626610e+02   5.2614439e+02   6.0109682e+02
   4.3191820e+02   4.3623280e+02   5.7116091e+02   5.9038594e+02   6.2217265e+02
   4.3021713e+02   4.3480943e+02   5.5292801e+02   5.6391419e+02   6.0735311e+02
   4.2359726e+02   4.3042402e+02   5.6195540e+02   5.7577768e+02   6.1212503e+02
   4.2985578e+02   4.3454256e+02   5.7584754e+02   6.0196457e+02   6.3525558e+02
   4.5882638e+02   4.6161941e+02   5.7753562e+02   6.0756421e+02   6.4293874e+02
   4.3549001e+02   4.3925775e+02   5.5353263e+02   5.6463608e+02   6.0754591e+02
   4.9315221e+02   5.0670116e+02   5.5737802e+02   5.5981506e+02   6.0100986e+02
   4.6810192e+02   4.7129499e+02   5.7914498e+02   6.1517573e+02   7.3808948e+02
   4.3427301e+02   4.3822525e+02   5.7829757e+02   6.1375985e+02   6.9921163e+02
   4.8899748e+02   4.9906001e+02   5.8412956e+02   6.0824932e+02   6.3034672e+02
   4.3061754e+02   4.3515340e+02   5.7715125e+02   6.0725207e+02   6.4354356e+02
   4.6613719e+02   4.6907571e+02   5.4460219e+02   5.5385964e+02   6.0442519e+02
   4.4016281e+02   4.4340420e+02   5.3972375e+02   5.4892326e+02   6.0389059e+02
   4.2478771e+02   4.2498184e+02   4.9515749e+02   5.1059830e+02   5.9960799e+02
   4.7207558e+02   4.7564942e+02   5.3402271e+02   5.4236716e+02   6.0250718e+02
   4.2176800e+02   4.2949978e+02   5.5770755e+02   5.7003613e+02   6.0950197e+02
   4.0617915e+02   4.2570033e+02   5.3103109e+02   5.4004272e+02   6.0267638e+02
   4.6294909e+02   4.6580366e+02   5.7368666e+02   5.9481313e+02   6.2578361e+02
   4.6536339e+02   4.6829400e+02   5.5698433e+02   5.6849002e+02   6.0834613e+02
   4.2400205e+02   4.3042731e+02   5.3406265e+02   5.4309227e+02   6.0306903e+02
   4.3113023e+02   4.3510230e+02   5.2135337e+02   5.3066499e+02   6.0155432e+02
   4.4483091e+02   4.4658706e+02   5.0555076e+02   5.1726354e+02   6.0020972e+02
   4.8295783e+02   4.8904545e+02   5.2454631e+02   5.3183485e+02   6.0101016e+02
   4.3111833e+02   4.3526566e+02   5.2749924e+02   5.3650638e+02   6.0221606e+02
   4.4585527e+02   4.4886661e+02   5.7258498e+02   5.9307069e+02   6.2456747e+02
   3.9384949e+02   4.2498460e+02   5.2217272e+02   5.3145391e+02   6.0166398e+02
   4.4808631e+02   4.5085305e+02   5.3128949e+02   5.4017376e+02   6.0258677e+02
   4.8512399e+02   4.9183943e+02   5.1902051e+02   5.2628324e+02   6.0049132e+02
   4.4814572e+02   4.5076276e+02   5.2246395e+02   5.3160231e+02   6.0159404e+02
   4.3931322e+02   4.4241178e+02   5.2390511e+02   5.3301182e+02   6.0179149e+02
   4.8612078e+02   4.9342938e+02   5.2054743e+02   5.2736547e+02   6.0051716e+02
   4.3242752e+02   4.3648655e+02   5.3342343e+02   5.4241979e+02   6.0295746e+02
   4.2327380e+02   4.2989870e+02   5.2841240e+02   5.3742756e+02   6.0234086e+02
   4.4033261e+02   4.4074157e+02   4.9657733e+02   5.1140117e+02   5.9968438e+02
   4.5597263e+02   4.5875711e+02   5.7045921e+02   5.8862050e+02   6.2021506e+02
   4.8834505e+02   4.9796469e+02   5.6385340e+02   5.7190929e+02   6.0582449e+02
   4.7084590e+02   4.7438760e+02   5.7021236e+02   5.8720045e+02   6.1830290e+02
   4.5796176e+02   4.6025675e+02   5.1572714e+02   5.2544926e+02   6.0090072e+02
   4.9327777e+02   5.0697666e+02   5.9236584e+02   6.1604110e+02   6.2642416e+02
   4.0831254e+02   4.2618510e+02   5.4697068e+02   5.5698765e+02   6.0554858e+02
   4.8484812e+02   4.9192753e+02   5.2776713e+02   5.3445071e+02   6.0110978e+02
   4.7662112e+02   4.8101565e+02   5.3665745e+02   5.4469973e+02   6.0262289e+02
   4.5152983e+02   4.5416307e+02   5.2825332e+02   5.3712225e+02   6.0219090e+02
   4.2844919e+02   4.3179999e+02   5.0762425e+02   5.1890670e+02   6.0038332e+02
   4.1711110e+02   4.2456423e+02   5.0576298e+02   5.1749087e+02   6.0026030e+02
   4.3820262e+02   4.4170035e+02   5.5476003e+02   5.6615766e+02   6.0801643e+02
   4.4068386e+02   4.4395508e+02   5.7837505e+02   6.1397933e+02   7.2571858e+02
   4.6252676e+02   4.6524452e+02   5.3323961e+02   5.4193990e+02   6.0265964e+02
   3.8177398e+02   4.2583313e+02   5.6548028e+02   5.8085923e+02   6.1507001e+02
   3.9446009e+02   4.2392259e+02   5.1291868e+02   5.2323749e+02   6.0080976e+02
   4.5316650e+02   4.5599656e+02   5.7852747e+02   6.1403486e+02   6.7892346e+02
   4.8480934e+02   4.9232444e+02   5.4839265e+02   5.5568149e+02   6.0340128e+02
   4.9313575e+02   5.0668946e+02   5.8394601e+02   5.9111243e+02   6.0755436e+02
   4.0155676e+02   4.2593348e+02   5.5847599e+02   5.7108820e+02   6.0994330e+02
   4.3771295e+02   4.4104068e+02   5.2862559e+02   5.3759342e+02   6.0232503e+02
   4.3056206e+02   4.3510840e+02   5.7625369e+02   6.0338020e+02   6.3730362e+02
   4.4706919e+02   4.5002264e+02   5.7710753e+02   6.0642930e+02   6.4169718e+02
   4.4866218e+02   4.5155888e+02   5.7844889e+02   6.1393850e+02   6.8333039e+02
   4.2063650e+02   4.2662211e+02   5.0734492e+02   5.1869981e+02   6.0036996e+02
   4.2562899e+02   4.3125410e+02   5.2867636e+02   5.3768518e+02   6.0236842e+02
   4.9481889e+02   5.1037180e+02   5.9947077e+02   6.2871901e+02   6.2891131e+02
   4.3573331e+02   4.3940065e+02   5.3995318e+02   5.4919529e+02   6.0395763e+02
   4.2391176e+02   4.3032101e+02   5.3139806e+02   5.4039733e+02   6.0270952e+02
   4.2315223e+02   4.2579691e+02   4.9965607e+02   5.1326986e+02   5.9986739e+02
   4.3718229e+02   4.4077676e+02   5.5819920e+02   5.7062684e+02   6.0966169e+02
   4.5561735e+02   4.5825331e+02   5.3101676e+02   5.3981913e+02   6.0247666e+02
   4.5273026e+02   4.5556148e+02   5.6090304e+02   5.7406295e+02   6.1097626e+02
   4.5657909e+02   4.5936068e+02   5.7847819e+02   6.1331064e+02   6.6043616e+02
   4.5082269e+02   4.5208889e+02   5.0269363e+02   5.1519052e+02   6.0001432e+02
   4.2853976e+02   4.3353596e+02   5.7590953e+02   6.0219037e+02   6.3559140e+02
   4.1815534e+02   4.2804511e+02   5.5137674e+02   5.6206024e+02   6.0684747e+02
   4.7642960e+02   4.8094234e+02   5.7567820e+02   5.9716725e+02   6.2665755e+02
   4.3573982e+02   4.3909865e+02   5.2186726e+02   5.3112378e+02   6.0159294e+02
   4.3311094e+02   4.3723849e+02   5.7593466e+02   6.0220346e+02   6.3555433e+02
   4.4480324e+02   4.4783865e+02   5.4599113e+02   5.5576649e+02   6.0514840e+02
   4.3614321e+02   4.3974277e+02   5.3778949e+02   5.4689858e+02   6.0358776e+02
   4.2867086e+02   4.3325078e+02   5.2514105e+02   5.3423080e+02   6.0195802e+02
   4.1043551e+02   4.2460484e+02   5.1260664e+02   5.2297129e+02   6.0078262e+02
   4.3120693e+02   4.3553178e+02   5.3923208e+02   5.4843938e+02   6.0385109e+02
   4.1223592e+02   4.2640512e+02   5.3334615e+02   5.4237601e+02   6.0298295e+02
   4.6003636e+02   4.6006028e+02   4.9495637e+02   5.1048138e+02   5.9959534e+02
   4.6802457e+02   4.7113407e+02   5.4057675e+02   5.4938763e+02   6.0359863e+02
   4.3855159e+02   4.4183776e+02   5.3025449e+02   5.3920686e+02   6.0251864e+02
   4.7474205e+02   4.7896372e+02   5.7982164e+02   6.1587679e+02   6.7700687e+02
   4.7756030e+02   4.8223153e+02   5.4477321e+02   5.5323353e+02   6.0380252e+02
   4.3739279e+02   4.4097420e+02   5.7831141e+02   6.1372659e+02   6.8541696e+02
   3.8791252e+02   4.2548420e+02   5.3331407e+02   5.4234588e+02   6.0298160e+02
   4.3380212e+02   4.3773101e+02   5.3949784e+02   5.4871328e+02   6.0388592e+02
   4.9102049e+02   5.0260848e+02   5.8614526e+02   6.0616502e+02   6.2455919e+02
   3.9937987e+02   4.2577845e+02   5.4347832e+02   5.5311354e+02   6.0471796e+02
   4.9129727e+02   5.0311826e+02   5.7457391e+02   5.8226274e+02   6.0701683e+02
   4.4939977e+02   4.5226566e+02   5.7487927e+02   5.9855760e+02   6.3043918e+02
   4.8001135e+02   4.8476724e+02   5.2021010e+02   5.2832292e+02   6.0083433e+02
   4.3224585e+02   4.3382965e+02   5.0074186e+02   5.1395269e+02   5.9992705e+02
   4.5680468e+02   4.5930690e+02   5.2293322e+02   5.3194674e+02   6.0156917e+02
   4.9374192e+02   5.0764020e+02   5.2884475e+02   5.3040960e+02   5.9985962e+02
   4.2431883e+02   4.2815441e+02   5.0439879e+02   5.1647672e+02   6.0016419e+02
   4.6941894e+02   4.7277003e+02   5.5792369e+02   5.6948509e+02   6.0851760e+02
   3.8780044e+02   4.2584109e+02   5.7819799e+02   6.1349059e+02   6.7788850e+02
   4.6752470e+02   4.7026181e+02   5.2067464e+02   5.2962904e+02   6.0121420e+02
   3.9871055e+02   4.2587291e+02   5.5512230e+02   5.6670179e+02   6.0829441e+02
   4.1307746e+02   4.1369084e+02   4.9507308e+02   5.1055079e+02   5.9960329e+02
   4.5885215e+02   4.5891830e+02   4.9516996e+02   5.1059727e+02   5.9960564e+02
   4.2832653e+02   4.3153938e+02   5.0661316e+02   5.1812256e+02   6.0031120e+02
   4.5489028e+02   4.5768614e+02   5.6595276e+02   5.8118152e+02   6.1487005e+02
   4.5826215e+02   4.6095730e+02   5.3684767e+02   5.4571326e+02   6.0322742e+02
   4.5197722e+02   4.5266282e+02   4.9866292e+02   5.1260436e+02   5.9978648e+02
   4.2979313e+02   4.3007769e+02   4.9560170e+02   5.1084944e+02   5.9963271e+02
   4.9441500e+02   5.0943350e+02   5.9767528e+02   6.5115678e+02   6.8770795e+02
   4.9448451e+02   5.0959167e+02   5.9756106e+02   6.2542552e+02   6.2854225e+02
   4.9476091e+02   5.1023530e+02   5.9587646e+02   5.9776558e+02   6.0152488e+02
   4.6470685e+02   4.6761667e+02   5.7864379e+02   6.1294180e+02   6.5587827e+02
   4.9476598e+02   5.1024730e+02   5.9576897e+02   5.9746890e+02   6.0133165e+02
   4.5316587e+02   4.5599145e+02   5.5845231e+02   5.7077220e+02   6.0951867e+02
   4.3885199e+02   4.4216596e+02   5.3416324e+02   5.4314253e+02   6.0303141e+02
   4.7507330e+02   4.7935212e+02   5.7590071e+02   5.9824886e+02   6.2809321e+02
   4.2061691e+02   4.2117920e+02   4.9545745e+02   5.1076862e+02   5.9962513e+02
   4.8562921e+02   4.9349647e+02   5.4294523e+02   5.4954402e+02   6.0244236e+02
   4.5817585e+02   4.6090267e+02   5.4135879e+02   5.5050768e+02   6.0397675e+02
   4.4575057e+02   4.4858704e+02   5.2956983e+02   5.3848100e+02   6.0239321e+02
   4.0196197e+02   4.2567336e+02   5.3581382e+02   5.4490479e+02   6.0333869e+02
   3.8745372e+02   4.2584069e+02   5.6577218e+02   5.8130808e+02   6.1535158e+02
   4.7426093e+02   4.7839912e+02   5.6844016e+02   5.8376407e+02   6.1543379e+02
   4.6867508e+02   4.7193202e+02   5.5645947e+02   5.6764309e+02   6.0790206e+02
   4.3380743e+02   4.3782941e+02   5.7432776e+02   5.9743341e+02   6.2941040e+02
   4.8438500e+02   4.9169361e+02   5.4859609e+02   5.5603837e+02   6.0352938e+02
   4.6327776e+02   4.6614082e+02   5.7238276e+02   5.9196501e+02   6.2291775e+02
   4.6394782e+02   4.6683097e+02   5.7820145e+02   6.1036939e+02   6.4809044e+02
   4.8982278e+02   4.9984938e+02   5.2744537e+02   5.3222700e+02   6.0052525e+02
   4.5195782e+02   4.5478722e+02   5.6305100e+02   5.7703338e+02   6.1250897e+02
   4.3748080e+02   4.3780059e+02   4.9608973e+02   5.1112426e+02   5.9965851e+02
   4.9431499e+02   5.0901366e+02   5.2815399e+02   5.2897615e+02   5.9971793e+02
   4.5114260e+02   4.5367011e+02   5.2248654e+02   5.3159606e+02   6.0157462e+02
   4.6575024e+02   4.6860266e+02   5.3598431e+02   5.4465438e+02   6.0296038e+02
   4.8869052e+02   4.9854493e+02   5.7601902e+02   5.8843281e+02   6.1328934e+02
   4.3017631e+02   4.3479725e+02   5.7827149e+02   6.1371979e+02   6.9972967e+02
   3.8470268e+02   4.2564632e+02   5.4001717e+02   5.4931889e+02   6.0403137e+02
   4.1691365e+02   4.2748997e+02   5.3576945e+02   5.4485409e+02   6.0332616e+02
   4.4528009e+02   4.4832539e+02   5.7342252e+02   5.9495023e+02   6.2650897e+02
   4.3307840e+02   4.3717406e+02   5.4802471e+02   5.5813295e+02   6.0577240e+02
   4.0082670e+02   4.2569853e+02   5.3781662e+02   5.4698083e+02   6.0365233e+02
   4.4627261e+02   4.4885423e+02   5.1872585e+02   5.2820089e+02   6.0124405e+02
   4.6076043e+02   4.6081254e+02   4.9509620e+02   5.1055666e+02   5.9960184e+02
   4.5375319e+02   4.5655145e+02   5.4962968e+02   5.5977751e+02   6.0599212e+02
   4.7964624e+02   4.8451485e+02   5.2560160e+02   5.3337012e+02   6.0129321e+02
   4.5432076e+02   4.5712793e+02   5.7634870e+02   6.0287641e+02   6.3594579e+02
   4.1161185e+02   4.2663052e+02   5.7770495e+02   6.1040753e+02   6.5091086e+02
   4.9270111e+02   5.0580362e+02   5.9117108e+02   6.1885792e+02   6.3189869e+02
   4.1238476e+02   4.2658070e+02   5.3992045e+02   5.4921124e+02   6.0400998e+02
   4.6513440e+02   4.6798043e+02   5.3854540e+02   5.4732837e+02   6.0335418e+02
   4.6662454e+02   4.6964820e+02   5.6519180e+02   5.7957092e+02   6.1347892e+02
   3.8508110e+02   4.2501432e+02   5.2306109e+02   5.3228182e+02   6.0175680e+02
   4.6344747e+02   4.6631518e+02   5.6705058e+02   5.8260620e+02   6.1550291e+02
   4.1110911e+02   4.2587277e+02   5.2437520e+02   5.3352101e+02   6.0189506e+02
   4.6543208e+02   4.6790401e+02   5.1696123e+02   5.2639064e+02   6.0092585e+02
   4.1908964e+02   4.2807374e+02   5.3147389e+02   5.4048042e+02   6.0272678e+02
   4.3093384e+02   4.3170108e+02   4.9720769e+02   5.1177599e+02   5.9972288e+02
   4.9163436e+02   5.0294320e+02   5.2344285e+02   5.2731529e+02   6.0010489e+02
   4.0985425e+02   4.2559765e+02   5.2244056e+02   5.3170143e+02   6.0169016e+02
   4.0859381e+02   4.2453657e+02   5.1345975e+02   5.2369892e+02   6.0085455e+02
   4.9330540e+02   5.0702624e+02   5.6104491e+02   5.6353407e+02   6.0114058e+02
   4.9477670e+02   5.1027187e+02   5.9927402e+02   6.4574478e+02   6.4680462e+02
   4.1969229e+02   4.2856442e+02   5.4842183e+02   5.5862076e+02   6.0593380e+02
   4.8884507e+02   4.9837998e+02   5.3233438e+02   5.3750127e+02   6.0094511e+02
   4.5204217e+02   4.5465397e+02   5.2655479e+02   5.3545139e+02   6.0199463e+02
   3.9350911e+02   4.2556430e+02   5.3539325e+02   5.4447073e+02   6.0327658e+02
   4.6871602e+02   4.7198769e+02   5.6967459e+02   5.8653841e+02   6.1797583e+02
   4.4151437e+02   4.4472401e+02   5.7836885e+02   6.1389969e+02   7.0521496e+02
   4.7713060e+02   4.8165145e+02   5.3889827e+02   5.4696389e+02   6.0289109e+02
   4.3032701e+02   4.3387234e+02   5.1202237e+02   5.2245501e+02   6.0071779e+02
   4.6961544e+02   4.7299689e+02   5.7722720e+02   6.0415920e+02   6.3649673e+02
   3.9809406e+02   4.0829473e+02   4.9554651e+02   5.1081991e+02   5.9963080e+02
   4.2074240e+02   4.2902667e+02   5.5466121e+02   5.6610758e+02   6.0807832e+02
   4.6911773e+02   4.7243890e+02   5.7540970e+02   5.9843005e+02   6.2919718e+02
   4.7022674e+02   4.7348919e+02   5.3086038e+02   5.3929264e+02   6.0219059e+02
   4.2787609e+02   4.3288738e+02   5.3542509e+02   5.4448077e+02   6.0325544e+02
   4.3215120e+02   4.3642871e+02   5.7150069e+02   5.9104924e+02   6.2278682e+02
   4.5199788e+02   4.5469780e+02   5.3293052e+02   5.4178796e+02   6.0276209e+02
   4.6131964e+02   4.6399523e+02   5.3065084e+02   5.3936372e+02   6.0235596e+02
   4.6586528e+02   4.6882133e+02   5.5596081e+02   5.6716443e+02   6.0786297e+02
   4.7127588e+02   4.7474368e+02   5.3556997e+02   5.4398790e+02   6.0273402e+02
   3.9196631e+02   4.2334041e+02   5.1038657e+02   5.2112977e+02   6.0060512e+02
   4.3682535e+02   4.4045175e+02   5.5722361e+02   5.6932295e+02   6.0915785e+02
   4.9422146e+02   5.0900012e+02   5.8119439e+02   5.8350947e+02   6.0174781e+02
   4.2020545e+02   4.2821341e+02   5.2290831e+02   5.3213099e+02   6.0173267e+02
   4.2907172e+02   4.3388782e+02   5.4714851e+02   5.5715936e+02   6.0555640e+02
   4.4354917e+02   4.4382326e+02   4.9609604e+02   5.1112384e+02   5.9965738e+02
   4.7396532e+02   4.7463618e+02   4.9743660e+02   5.1174529e+02   5.9968499e+02
   4.2418528e+02   4.3069132e+02   5.4753952e+02   5.5761378e+02   6.0567824e+02
   4.2204836e+02   4.2949025e+02   5.3846300e+02   5.4764694e+02   6.0374524e+02
   4.3124694e+02   4.3516387e+02   5.2034157e+02   5.2973174e+02   6.0145325e+02
   4.4299283e+02   4.4543682e+02   5.1291907e+02   5.2315986e+02   6.0075821e+02
   4.5858462e+02   4.6126461e+02   5.3478057e+02   5.4357714e+02   6.0292718e+02
   4.6856125e+02   4.7172420e+02   5.3894505e+02   5.4762041e+02   6.0331456e+02
   4.4365608e+02   4.4664452e+02   5.3328243e+02   5.4221849e+02   6.0288164e+02
   4.5599901e+02   4.5878284e+02   5.7843643e+02   6.1311363e+02   6.5922860e+02
   4.2817908e+02   4.3303632e+02   5.3144761e+02   5.4043796e+02   6.0270690e+02
   4.2455656e+02   4.3088603e+02   5.4574404e+02   5.5559277e+02   6.0521444e+02
   4.3748955e+02   4.4105206e+02   5.5567858e+02   5.6732319e+02   6.0842126e+02
   4.6251116e+02   4.6535614e+02   5.7828812e+02   6.1117389e+02   6.5041203e+02
   4.0488448e+02   4.2602161e+02   5.5401474e+02   5.6530566e+02   6.0782983e+02
   4.3015358e+02   4.3100402e+02   4.9736123e+02   5.1186649e+02   5.9973162e+02
   4.5405452e+02   4.5456085e+02   4.9753019e+02   5.1192872e+02   5.9972500e+02
   4.7407373e+02   4.7817899e+02   5.7192371e+02   5.8969687e+02   6.1993162e+02
   4.1597784e+02   4.2748597e+02   5.7779631e+02   6.1092663e+02   6.5246569e+02
   4.6232495e+02   4.6516689e+02   5.7758128e+02   6.0733116e+02   6.4224489e+02
   4.5181062e+02   4.5239253e+02   4.9802419e+02   5.1222417e+02   5.9975318e+02
   4.9365820e+02   5.0772376e+02   5.4806752e+02   5.4965696e+02   6.0026906e+02
   4.8413069e+02   4.9100342e+02   5.3141942e+02   5.3822661e+02   6.0147392e+02
   4.8886872e+02   4.9873927e+02   5.4670226e+02   5.5214116e+02   6.0211166e+02
   4.1967924e+02   4.2761984e+02   5.1688560e+02   5.2668450e+02   6.0114874e+02
   4.2563292e+02   4.3097453e+02   5.2035440e+02   5.2975782e+02   6.0146582e+02
   4.8509330e+02   4.9282347e+02   5.8291555e+02   6.1850864e+02   6.5529506e+02
   3.8862329e+02   4.0914330e+02   4.9578058e+02   5.1095418e+02   5.9964452e+02
   4.6784604e+02   4.6964392e+02   5.0595690e+02   5.1730261e+02   6.0012244e+02
   4.4410259e+02   4.4721011e+02   5.7806560e+02   6.1179580e+02   6.5451696e+02
   4.6789728e+02   4.7100174e+02   5.4208457e+02   5.5103908e+02   6.0386943e+02
   4.6186071e+02   4.6454058e+02   5.3070965e+02   5.3941192e+02   6.0235476e+02
   4.4243938e+02   4.4518974e+02   5.1932827e+02   5.2876302e+02   6.0131914e+02
   4.2895514e+02   4.3384613e+02   5.7633817e+02   6.0372178e+02   6.3782874e+02
   4.3284247e+02   4.3694546e+02   5.4314540e+02   5.5270662e+02   6.0459431e+02
   6.4634170e+02   6.0036063e+02   5.4938889e+02   5.4085151e+02   4.2566823e+02
   6.1467724e+02   5.7879962e+02   4.6447338e+02   4.6166280e+02   3.9873842e+02
   6.2356266e+02   5.8659952e+02   5.3039439e+02   5.2633409e+02   4.2549870e+02
   6.4626528e+02   5.9668151e+02   5.1293543e+02   5.0094286e+02   4.1944439e+02
   6.1613322e+02   5.8030638e+02   5.2200474e+02   5.2082343e+02   4.2567935e+02
   6.1761546e+02   5.8102345e+02   4.9010199e+02   4.8536848e+02   4.1862697e+02
   6.4408824e+02   6.0417746e+02   5.7020354e+02   5.5866856e+02   4.2582018e+02
   6.1379466e+02   5.7825257e+02   5.5553849e+02   5.5553376e+02   4.2583216e+02
   6.1440421e+02   5.7945955e+02   5.6745025e+02   5.6656507e+02   4.2583208e+02
   6.1384351e+02   5.7827703e+02   4.3215482e+02   4.2685352e+02   4.0672828e+02
   6.3476673e+02   6.2509075e+02   6.0510226e+02   5.7700819e+02   4.2583218e+02
   6.3166826e+02   5.9524233e+02   5.6118668e+02   5.5326107e+02   4.2579946e+02
   6.1964594e+02   5.8389965e+02   5.3931581e+02   5.3655966e+02   4.2572739e+02
   6.1389496e+02   5.7830992e+02   4.4051849e+02   4.3816912e+02   4.1845832e+02
   6.1428991e+02   5.7875319e+02   5.3738630e+02   5.3711696e+02   4.2582145e+02
   6.2611586e+02   6.0372180e+02   5.9108833e+02   5.7372369e+02   4.2583429e+02
   6.2207074e+02   5.8521203e+02   5.2343456e+02   5.1971800e+02   4.2534614e+02
   6.1785893e+02   5.8112627e+02   4.8684878e+02   4.8133340e+02   4.0906678e+02
   6.1524261e+02   5.7966225e+02   5.3456005e+02   5.3381369e+02   4.2579338e+02
   6.2056663e+02   5.8472784e+02   5.3969416e+02   5.3657158e+02   4.2571503e+02
   6.2420515e+02   5.9454649e+02   5.7871918e+02   5.6822732e+02   4.2583262e+02
   6.7522836e+02   6.0797938e+02   5.6662235e+02   5.5510204e+02   4.2580616e+02
   6.2079690e+02   5.8460537e+02   5.3275134e+02   5.2964832e+02   4.2562453e+02
   6.1380615e+02   5.7825649e+02   4.7433137e+02   4.7429652e+02   4.2576066e+02
   6.1927841e+02   5.9652810e+02   5.9005105e+02   5.7520335e+02   4.2583269e+02
   6.1545021e+02   5.7997668e+02   5.4204633e+02   5.4114774e+02   4.2580787e+02
   6.1388209e+02   5.7830036e+02   4.3542957e+02   4.3097547e+02   3.9462469e+02
   6.5805441e+02   6.5667055e+02   6.1352608e+02   5.7820650e+02   4.2583239e+02
   6.1793022e+02   5.8118341e+02   4.8720788e+02   4.8164466e+02   4.0984400e+02
   6.5345581e+02   6.0464027e+02   5.6161073e+02   5.5134149e+02   4.2578453e+02
   6.1436180e+02   5.7864470e+02   4.7990771e+02   4.7897642e+02   4.2412208e+02
   6.3520181e+02   5.9672193e+02   5.5749823e+02   5.4941980e+02   4.2577531e+02
   6.1379442e+02   5.7824826e+02   4.4268704e+02   4.4260915e+02   4.2564238e+02
   6.1407638e+02   5.7842436e+02   4.6154676e+02   4.6049625e+02   4.2238719e+02
   6.2860271e+02   6.0284199e+02   5.8706117e+02   5.7154537e+02   4.2583383e+02
   6.4599312e+02   5.9701920e+02   5.1812320e+02   5.0798798e+02   4.2283145e+02
   6.1385977e+02   5.7829568e+02   4.8297424e+02   4.8286939e+02   4.2568355e+02
   6.5606005e+02   6.0057807e+02   5.3284565e+02   5.2398008e+02   4.2508477e+02
   6.2902541e+02   5.9117471e+02   5.4251925e+02   5.3681070e+02   4.2564383e+02
   6.4810473e+02   6.4730545e+02   6.1345190e+02   5.7819892e+02   4.2583227e+02
   6.2174540e+02   5.9315618e+02   5.8062138e+02   5.7027415e+02   4.2583246e+02
   6.1427569e+02   5.7864844e+02   5.0838455e+02   5.0806880e+02   4.2571838e+02
   6.2290577e+02   5.8553579e+02   5.1615798e+02   5.1171681e+02   4.2472722e+02
   6.1420446e+02   5.7850021e+02   4.5301212e+02   4.5031723e+02   4.0746037e+02
   6.1438751e+02   5.7879629e+02   5.2580672e+02   5.2549690e+02   4.2580250e+02
   6.1379938e+02   5.7825133e+02   4.3753979e+02   4.3723162e+02   4.2517150e+02
   6.1469542e+02   5.7881379e+02   4.6556796e+02   4.6287437e+02   4.0806682e+02
   6.1422588e+02   5.7855213e+02   4.8077629e+02   4.8009095e+02   4.2465682e+02
   6.3367639e+02   6.2737404e+02   6.0821017e+02   5.7754780e+02   4.2583217e+02
   6.1507381e+02   5.7941418e+02   5.2529814e+02   5.2464358e+02   4.2576618e+02
   6.1602308e+02   6.1218051e+02   6.0989136e+02   5.7815395e+02   4.2583210e+02
   6.9950975e+02   6.0110249e+02   5.2715240e+02   5.1744201e+02   4.2455285e+02
   6.4515312e+02   6.2478611e+02   5.9856067e+02   5.7497447e+02   4.2583317e+02
   6.4341360e+02   5.9542865e+02   5.0817765e+02   4.9394768e+02   3.9951886e+02
   6.5936377e+02   6.0004413e+02   5.2368297e+02   5.1370329e+02   4.2405836e+02
   6.1422825e+02   5.7852440e+02   4.6682787e+02   4.6563103e+02   4.2197396e+02
   6.1380295e+02   5.7825280e+02   4.2759154e+02   4.1785782e+02   4.0884099e+02
   6.3435715e+02   5.9204686e+02   5.1116691e+02   5.0134859e+02   4.2074115e+02
   6.1387487e+02   5.7829802e+02   4.5214316e+02   4.5156716e+02   4.2409191e+02
   6.4938881e+02   5.9970125e+02   5.3694444e+02   5.2854057e+02   4.2532151e+02
   6.1656980e+02   5.8089078e+02   5.3368810e+02   5.3232942e+02   4.2575399e+02
   6.8353650e+02   6.0055944e+02   5.2222985e+02   5.1177603e+02   4.2365419e+02
   6.3466805e+02   5.9277774e+02   5.2052120e+02   5.1279565e+02   4.2425103e+02
   6.1673099e+02   5.8131144e+02   5.4397756e+02   5.4240049e+02   4.2579623e+02
   6.1816496e+02   5.8209649e+02   5.2452666e+02   5.2243833e+02   4.2559640e+02
   6.2319732e+02   5.8841031e+02   5.5779575e+02   5.5263811e+02   4.2580381e+02
   7.0356674e+02   6.0340337e+02   5.4598638e+02   5.3687867e+02   4.2557532e+02
   6.3959056e+02   5.9487015e+02   5.1931001e+02   5.1040863e+02   4.2364495e+02
   6.9809015e+02   6.6134415e+02   6.1292702e+02   5.7811193e+02   4.2583226e+02
   6.1391994e+02   5.7832557e+02   4.4452664e+02   4.4273215e+02   4.1998338e+02
   6.1438419e+02   5.7890711e+02   5.4584475e+02   5.4548686e+02   4.2582589e+02
   6.2731992e+02   6.2522935e+02   6.1174516e+02   5.7806113e+02   4.2583188e+02
   6.1778421e+02   5.8226923e+02   5.4188149e+02   5.3988054e+02   4.2577413e+02
   7.0041265e+02   6.1749431e+02   5.8468128e+02   5.6787345e+02   4.2583348e+02
   6.4046628e+02   5.9911744e+02   5.5596712e+02   5.4735438e+02   4.2575536e+02
   6.1683724e+02   5.8117207e+02   5.3521108e+02   5.3370899e+02   4.2575597e+02
   6.2178367e+02   5.8533637e+02   5.3155557e+02   5.2809782e+02   4.2557580e+02
   6.1396805e+02   5.7835532e+02   4.4808282e+02   4.4632073e+02   4.1970848e+02
   6.1584312e+02   5.8019107e+02   5.3202753e+02   5.3101578e+02   4.2576650e+02
   6.6224153e+02   6.0946848e+02   5.7188232e+02   5.5917722e+02   4.2582180e+02
   6.1393080e+02   5.7851277e+02   5.6570759e+02   5.6551332e+02   4.2583212e+02
   6.1435625e+02   5.7859665e+02   4.6056330e+02   4.5834750e+02   4.1515806e+02
   6.1539810e+02   5.7979545e+02   5.3339482e+02   5.3258407e+02   4.2578536e+02
   6.6086496e+02   5.9891491e+02   5.1008323e+02   4.9470145e+02   3.8539264e+02
   6.1410900e+02   5.7845096e+02   4.6847402e+02   4.6767985e+02   4.2351933e+02
   6.1964675e+02   5.8416757e+02   5.4469597e+02   5.4178724e+02   4.2576584e+02
   6.1379575e+02   5.7824896e+02   4.2861263e+02   4.2657383e+02   4.2301721e+02
   6.1379852e+02   5.7825037e+02   4.2755279e+02   4.2121014e+02   4.1723256e+02
   6.3101700e+02   5.9012861e+02   5.0746536e+02   4.9743028e+02   4.1871270e+02
   6.1521948e+02   5.7917746e+02   4.7273535e+02   4.6963052e+02   4.0999226e+02
   6.2284936e+02   5.8582068e+02   5.2456629e+02   5.2060984e+02   4.2535030e+02
   6.1403435e+02   5.7876315e+02   5.6785176e+02   5.6746455e+02   4.2583234e+02
   6.1433960e+02   5.7858344e+02   4.5655808e+02   4.5373790e+02   3.8030953e+02
   6.1388117e+02   5.7830213e+02   4.5776921e+02   4.5734923e+02   4.2458011e+02
   6.1759830e+02   5.8260127e+02   5.5260048e+02   5.5026250e+02   4.2581155e+02
   6.1438433e+02   6.0177478e+02   6.0119674e+02   5.7811999e+02   4.2583233e+02
   6.1381758e+02   5.7826304e+02   4.6629016e+02   4.6621226e+02   4.2562212e+02
   6.1378973e+02   5.7824528e+02   4.2586365e+02   4.1718170e+02   4.1708740e+02
   6.2283636e+02   5.8546546e+02   5.1553168e+02   5.1106844e+02   4.2465775e+02
   6.1494941e+02   5.7898414e+02   4.6887804e+02   4.6597807e+02   4.0392580e+02
   6.1508615e+02   5.7940478e+02   5.2272801e+02   5.2206310e+02   4.2575204e+02
   6.3865415e+02   6.1066708e+02   5.8738590e+02   5.7041915e+02   4.2583411e+02
   6.4719963e+02   5.9965512e+02   5.4184535e+02   5.3356842e+02   4.2550238e+02
   6.2717795e+02   5.9833669e+02   5.8130265e+02   5.6885410e+02   4.2583321e+02
   6.1435807e+02   5.7868206e+02   4.9390418e+02   4.9329787e+02   4.2534341e+02
   6.1618847e+02   5.8061900e+02   5.3782431e+02   5.3660290e+02   4.2578307e+02
   6.1379198e+02   5.7824656e+02   4.2618286e+02   4.0946783e+02   4.0422106e+02
   6.5230984e+02   6.0302139e+02   5.5559074e+02   5.4613111e+02   4.2573875e+02
   6.3581170e+02   5.9359051e+02   5.2442107e+02   5.1690964e+02   4.2474062e+02
   6.1835498e+02   5.8261645e+02   5.3661143e+02   5.3442860e+02   4.2573005e+02
   6.2631718e+02   5.8885254e+02   5.3594406e+02   5.3104898e+02   4.2555687e+02
   6.1422602e+02   5.7856976e+02   4.8864664e+02   4.8808648e+02   4.2523981e+02
   6.2403778e+02   5.8627474e+02   5.1527348e+02   5.1028876e+02   4.2445006e+02
   6.1963567e+02   5.8566111e+02   5.6180402e+02   5.5761604e+02   4.2582132e+02
   6.1514907e+02   5.7915230e+02   4.7558172e+02   4.7291565e+02   4.1752958e+02
   6.2196644e+02   5.8576175e+02   5.3746413e+02   5.3387000e+02   4.2566557e+02
   6.1450891e+02   5.7869950e+02   4.6615578e+02   4.6410054e+02   4.1728265e+02
   6.2754919e+02   5.9439391e+02   5.7026737e+02   5.6134494e+02   4.2582573e+02
   6.1591334e+02   5.7994749e+02   5.0492856e+02   5.0340740e+02   4.2511481e+02
   6.3290627e+02   5.9093427e+02   5.0472708e+02   4.9233918e+02   4.0323663e+02
   6.1723065e+02   5.8135408e+02   5.2751606e+02   5.2586212e+02   4.2568254e+02
   6.2237910e+02   5.8527904e+02   5.1928599e+02   5.1521047e+02   4.2508616e+02
   6.1406042e+02   5.7841158e+02   4.4798204e+02   4.4524055e+02   4.1142633e+02
   6.1430329e+02   5.7856543e+02   4.6226528e+02   4.6044011e+02   4.1864765e+02
   6.1380076e+02   5.7825211e+02   4.3463405e+02   4.3404539e+02   4.2469393e+02
   6.2873534e+02   5.9014206e+02   5.3103188e+02   5.2547853e+02   4.2536848e+02
   6.1534644e+02   5.7987064e+02   5.4201534e+02   5.4117046e+02   4.2580968e+02
   6.1381767e+02   5.7826206e+02   4.3192533e+02   4.2912761e+02   4.2029057e+02
   6.1441496e+02   5.7863087e+02   4.5859135e+02   4.5581055e+02   3.8945643e+02
   6.2937697e+02   6.1059266e+02   5.9531161e+02   5.7473932e+02   4.2583379e+02
   6.1698550e+02   5.8119770e+02   5.3035229e+02   5.2882014e+02   4.2571804e+02
   6.2521036e+02   6.2206463e+02   6.1066515e+02   5.7798367e+02   4.2583189e+02
   6.1475341e+02   5.8432089e+02   5.8132667e+02   5.7586119e+02   4.2583261e+02
   6.1412498e+02   5.7855454e+02   5.2552514e+02   5.2535040e+02   4.2581527e+02
   6.1609368e+02   5.8072486e+02   5.4588998e+02   5.4459128e+02   4.2580849e+02
   6.1430187e+02   5.7870084e+02   5.2047823e+02   5.2020638e+02   4.2579431e+02
   6.2047308e+02   5.8502301e+02   5.4636463e+02   5.4305373e+02   4.2576755e+02
   6.4620033e+02   5.9877633e+02   5.3660394e+02   5.2843064e+02   4.2532724e+02
   6.5370007e+02   6.0635071e+02   5.6722244e+02   5.5585348e+02   4.2580989e+02
   6.1426428e+02   5.7868972e+02   5.2773950e+02   5.2749688e+02   4.2581187e+02
   6.1918877e+02   5.8314555e+02   5.3017101e+02   5.2769845e+02   4.2563817e+02
   6.1894348e+02   5.8290971e+02   5.2947656e+02   5.2710538e+02   4.2563750e+02
   6.1701767e+02   5.8217739e+02   5.5575408e+02   5.5358046e+02   4.2581984e+02
   6.1379635e+02   5.7824945e+02   4.2795898e+02   4.2451798e+02   4.2134364e+02
   6.1431591e+02   5.7921930e+02   5.6599667e+02   5.6529717e+02   4.2583193e+02
   6.2931816e+02   6.2564932e+02   6.1028319e+02   5.7788666e+02   4.2583230e+02
   6.5060490e+02   5.9959669e+02   5.3318273e+02   5.2460665e+02   4.2513522e+02
   6.2445537e+02   5.8898663e+02   5.5418844e+02   5.4893070e+02   4.2578554e+02
   6.7209809e+02   6.2768888e+02   5.9616938e+02   5.7380561e+02   4.2583362e+02
   6.1862651e+02   5.8283836e+02   5.3584208e+02   5.3355089e+02   4.2571772e+02
   6.1393619e+02   5.7833393e+02   4.3964177e+02   4.3597600e+02   4.0219202e+02
   6.2166632e+02   5.8585008e+02   5.4326179e+02   5.3965389e+02   4.2573294e+02
   6.1381895e+02   5.7826336e+02   4.4757533e+02   4.4727867e+02   4.2502876e+02
   6.2354200e+02   5.8527301e+02   4.9726975e+02   4.8794125e+02   3.9194458e+02
   6.1381044e+02   5.7825704e+02   4.2834926e+02   4.1897664e+02   3.8777753e+02
   6.1388494e+02   5.7830413e+02   4.5269607e+02   4.5207562e+02   4.2394093e+02
   6.5351916e+02   5.9801300e+02   5.0968828e+02   4.9463244e+02   3.9958141e+02
   6.5070342e+02   5.9851809e+02   5.2166572e+02   5.1180467e+02   4.2375071e+02
   6.6326964e+02   6.2601014e+02   5.9500646e+02   5.7335271e+02   4.2583393e+02
   6.6773207e+02   6.1307466e+02   5.7835609e+02   5.6383796e+02   4.2583145e+02
   6.3634667e+02   5.9474923e+02   5.3594846e+02   5.2892893e+02   4.2539836e+02
   6.1379799e+02   5.7824982e+02   4.2696475e+02   4.1429484e+02   4.0350161e+02
   6.2594526e+02   5.9403912e+02   5.7338364e+02   5.6410992e+02   4.2582975e+02
   6.4773129e+02   6.3785177e+02   6.0818954e+02   5.7737796e+02   4.2583217e+02
   6.1569002e+02   5.7986938e+02   5.1654784e+02   5.1551474e+02   4.2562957e+02
   6.1379300e+02   5.7824688e+02   4.2620463e+02   4.0748656e+02   3.8529134e+02
   6.7957342e+02   6.0776539e+02   5.6583154e+02   5.5446785e+02   4.2580254e+02
   6.1540002e+02   5.7940674e+02   4.8630459e+02   4.8409666e+02   4.2265850e+02
   6.5561417e+02   6.0047935e+02   5.3251840e+02   5.2365071e+02   4.2506711e+02
   6.1380132e+02   5.7825242e+02   4.3408204e+02   4.3334127e+02   4.2441117e+02
   6.1379591e+02   5.7824886e+02   4.2768829e+02   4.2373195e+02   4.2080884e+02
   6.2817270e+02   5.8825356e+02   5.0168244e+02   4.9050642e+02   3.8105093e+02
   6.1379272e+02   5.7824716e+02   4.3189046e+02   4.3149389e+02   4.2516499e+02
   6.1691410e+02   5.8333732e+02   5.6752165e+02   5.6414519e+02   4.2583045e+02
   6.1393122e+02   5.9515931e+02   5.9500024e+02   5.7818029e+02   4.2583208e+02
   6.5333049e+02   6.0511346e+02   5.6349847e+02   5.5290452e+02   4.2579427e+02
   6.1479128e+02   5.7887566e+02   4.6647225e+02   4.6363290e+02   4.0025338e+02
   6.3968167e+02   5.9545820e+02   5.2656482e+02   5.1860914e+02   4.2482584e+02
   6.1503543e+02   5.7950817e+02   5.3852653e+02   5.3786503e+02   4.2580763e+02
   6.1457210e+02   5.7874270e+02   4.6754809e+02   4.6547289e+02   4.1739505e+02
   6.1454067e+02   5.7871065e+02   4.6155107e+02   4.5875887e+02   3.8022578e+02
   6.1422823e+02   5.7853016e+02   4.7002362e+02   4.6898578e+02   4.2289019e+02
   6.5864974e+02   6.0014612e+02   5.2549477e+02   5.1579970e+02   4.2437887e+02
   6.1430599e+02   5.7956831e+02   5.7114734e+02   5.7008461e+02   4.2583199e+02
   6.1820477e+02   6.1515192e+02   6.1064364e+02   5.7811595e+02   4.2583219e+02
   6.2262123e+02   5.8591469e+02   5.3040495e+02   5.2665479e+02   4.2552757e+02
   6.6032028e+02   6.0151478e+02   5.3689647e+02   5.2804421e+02   4.2528123e+02
   6.1381738e+02   5.7826110e+02   4.2926207e+02   4.2173403e+02   4.0663651e+02
   6.1395326e+02   5.7834505e+02   4.4137726e+02   4.3807386e+02   4.0900530e+02
   6.1445341e+02   5.7882576e+02   5.1798700e+02   5.1761982e+02   4.2577120e+02
   6.1462252e+02   5.7890819e+02   5.0093076e+02   5.0023593e+02   4.2544616e+02
   6.1550352e+02   5.8073381e+02   5.6143478e+02   5.5986809e+02   4.2582866e+02
   6.1510503e+02   5.8943770e+02   5.8731090e+02   5.7687848e+02   4.2583224e+02
   7.0111730e+02   6.0230117e+02   5.3783095e+02   5.2882895e+02   4.2530893e+02
   6.1412788e+02   5.7855744e+02   5.2556646e+02   5.2538988e+02   4.2581516e+02
   6.1499177e+02   5.7972887e+02   5.5347966e+02   5.5263277e+02   4.2582601e+02
   6.1378942e+02   5.7824531e+02   4.2586090e+02   3.9389128e+02   3.8072114e+02
   6.1393499e+02   5.7833504e+02   4.5320370e+02   4.5228940e+02   4.2291273e+02
   6.3745493e+02   5.9527316e+02   5.3588288e+02   5.2869533e+02   4.2538218e+02
   7.4939561e+02   6.0831306e+02   5.6676299e+02   5.5517072e+02   4.2580650e+02
   6.1403657e+02   5.7840579e+02   4.6968328e+02   4.6909446e+02   4.2426129e+02
   6.1392899e+02   5.7851180e+02   5.6585587e+02   5.6566152e+02   4.2583260e+02
   6.4997761e+02   5.9730207e+02   5.0942617e+02   4.9468639e+02   4.0448267e+02
   6.3100021e+02   5.8989138e+02   5.0358548e+02   4.9160438e+02   3.9673679e+02
   6.2635444e+02   5.8803588e+02   5.2066031e+02   5.1523645e+02   4.2487811e+02
   6.3961692e+02   6.0827539e+02   5.8323196e+02   5.6799456e+02   4.2583473e+02
   6.1418673e+02   5.7848903e+02   4.5169131e+02   4.4880376e+02   3.8801120e+02
   6.7316265e+02   6.0193529e+02   5.3603898e+02   5.2705045e+02   4.2522993e+02
   6.1414177e+02   5.7848182e+02   4.7454128e+02   4.7383533e+02   4.2425564e+02
   6.1379126e+02   5.7824620e+02   4.2615015e+02   4.1648466e+02   4.1535302e+02
   6.1383207e+02   5.7827145e+02   4.4999976e+02   4.4965024e+02   4.2485261e+02
   7.3202704e+02   6.0182808e+02   5.3302094e+02   5.2384995e+02   4.2505868e+02
   6.1433267e+02   5.7894845e+02   5.5489421e+02   5.5448162e+02   4.2582971e+02
   6.2715342e+02   5.9265912e+02   5.6419359e+02   5.5677021e+02   4.2581411e+02
   6.1472126e+02   5.7913791e+02   5.3142849e+02   5.3095527e+02   4.2580105e+02
   6.1399257e+02   5.7836904e+02   4.4299823e+02   4.3962547e+02   3.8193722e+02
   6.1405306e+02   5.7883827e+02   5.6882254e+02   5.6836719e+02   4.2583221e+02
   6.1393683e+02   5.7837690e+02   5.2045193e+02   5.2037301e+02   4.2582150e+02
   6.1761489e+02   5.8262166e+02   5.5264390e+02   5.5029517e+02   4.2581178e+02
   6.1396171e+02   5.7835125e+02   4.4590650e+02   4.4379774e+02   4.1820191e+02
   6.4312253e+02   5.9811397e+02   5.4032093e+02   5.3241255e+02   4.2547850e+02
   6.5468370e+02   6.0196778e+02   5.4624197e+02   5.3743037e+02   4.2559376e+02
   6.1400579e+02   5.7850459e+02   5.5034355e+02   5.5019530e+02   4.2583086e+02
   6.3857879e+02   5.9567425e+02   5.3458097e+02   5.2723068e+02   4.2531898e+02
   6.1463281e+02   5.7926967e+02   5.5203076e+02   5.5144494e+02   4.2582720e+02
   6.1408326e+02   5.7849023e+02   5.0914322e+02   5.0895581e+02   4.2576841e+02
   6.1400097e+02   5.7847433e+02   5.4300334e+02   5.4287989e+02   4.2582960e+02
   6.6658723e+02   6.0585463e+02   5.6017520e+02   5.4984921e+02   4.2577286e+02
   6.3116776e+02   5.9459620e+02   5.5937110e+02   5.5181800e+02   4.2579243e+02
   6.1383975e+02   5.7827595e+02   4.3784132e+02   4.3624551e+02   4.2189362e+02
   6.1413646e+02   5.7847998e+02   4.7548288e+02   4.7480564e+02   4.2439699e+02
   6.3779270e+02   6.3211170e+02   6.0935880e+02   5.7766261e+02   4.2583216e+02
   6.2946373e+02   5.9031742e+02   5.2673344e+02   5.2082796e+02   4.2516021e+02
   6.1383285e+02   5.7831685e+02   5.6238395e+02   5.6233467e+02   4.2583216e+02
   6.1402768e+02   5.7839246e+02   4.5609908e+02   4.5486601e+02   4.2164960e+02
   6.1439102e+02   5.7861848e+02   4.6111712e+02   4.5883948e+02   4.1451883e+02
   6.1389314e+02   5.7830927e+02   4.4880083e+02   4.4786369e+02   4.2298564e+02
   6.2072480e+02   5.8548634e+02   5.4975062e+02   5.4616685e+02   4.2578359e+02
   6.2714060e+02   5.8895080e+02   5.2838326e+02   5.2317384e+02   4.2531877e+02
   6.1379451e+02   5.7824817e+02   4.4835399e+02   4.4830937e+02   4.2571382e+02
   6.2825024e+02   5.8974029e+02   5.2957620e+02   5.2410345e+02   4.2532894e+02
   6.1798854e+02   5.8233813e+02   5.3840741e+02   5.3636316e+02   4.2575079e+02
   6.8962707e+02   6.2017951e+02   5.8823346e+02   5.6996001e+02   4.2583397e+02
   6.1379175e+02   5.7824669e+02   4.4223643e+02   4.4219623e+02   4.2573594e+02
   6.1388395e+02   5.7830328e+02   4.4152872e+02   4.3966878e+02   4.2038534e+02
   6.3184840e+02   6.0762205e+02   5.8975186e+02   5.7229977e+02   4.2583432e+02
   6.2623393e+02   5.8831630e+02   5.2778738e+02   5.2282097e+02   4.2532769e+02
   6.6009655e+02   6.2774935e+02   5.9697824e+02   5.7416418e+02   4.2583366e+02
   6.1472709e+02   6.1420610e+02   6.1326378e+02   5.7824010e+02   4.2583238e+02
   6.2349102e+02   5.9180984e+02   5.7304321e+02   5.6472554e+02   4.2583013e+02
   6.3937790e+02   5.9686930e+02   5.4311771e+02   5.3558727e+02   4.2557447e+02
   6.7726109e+02   6.0151546e+02   5.3192295e+02   5.2272931e+02   4.2499270e+02
   6.2254383e+02   5.8616930e+02   5.3673646e+02   5.3296148e+02   4.2564406e+02
   6.1383833e+02   5.7827692e+02   4.6894664e+02   4.6882564e+02   4.2552273e+02
   6.1609263e+02   5.8074928e+02   5.4672517e+02   5.4541268e+02   4.2581035e+02
   6.2359720e+02   5.8546089e+02   5.0090775e+02   4.9282913e+02   4.1787854e+02
   7.3996884e+02   6.0119514e+02   5.2713598e+02   5.1739492e+02   4.2454558e+02
   6.6843424e+02   6.0658920e+02   5.6262233e+02   5.5190535e+02   4.2578780e+02
   6.1423904e+02   5.7855193e+02   4.7679799e+02   4.7595831e+02   4.2412217e+02
   6.4879757e+02   6.0464088e+02   5.6619600e+02   5.5527515e+02   4.2580682e+02
   6.1432145e+02   5.7872865e+02   5.2377518e+02   5.2349952e+02   4.2580158e+02
   6.3099470e+02   6.1038095e+02   5.9364617e+02   5.7398672e+02   4.2583400e+02
   6.1635906e+02   5.8088039e+02   5.4186594e+02   5.4052241e+02   4.2579448e+02
   6.1434482e+02   5.7858692e+02   4.5675427e+02   4.5394673e+02   3.9252445e+02
   6.1681158e+02   5.8037375e+02   4.8513657e+02   4.8087913e+02   4.1598167e+02
   6.2402382e+02   5.8701088e+02   5.3197913e+02   5.2779212e+02   4.2552207e+02
   6.2099179e+02   5.8658575e+02   5.5852409e+02   5.5413485e+02   4.2581211e+02
   6.2689882e+02   5.8836666e+02   5.2026956e+02   5.1463418e+02   4.2479382e+02
   6.3999767e+02   5.9718647e+02   5.4353961e+02   5.3592097e+02   4.2558065e+02
   6.5638663e+02   6.0237952e+02   5.4720104e+02   5.3829140e+02   4.2561188e+02
   6.1480002e+02   5.7916522e+02   5.2485301e+02   5.2433496e+02   4.2577879e+02
   6.1850937e+02   6.0822273e+02   6.0338852e+02   5.7762760e+02   4.2583297e+02
   6.1839772e+02   5.8339982e+02   5.5206083e+02   5.4934567e+02   4.2580643e+02
   6.1417278e+02   5.7848653e+02   4.6453789e+02   4.6335610e+02   4.2191003e+02
   6.2573714e+02   5.8918037e+02   5.4614940e+02   5.4111754e+02   4.2572068e+02
   6.2331030e+02   5.8512306e+02   4.9714770e+02   4.8798989e+02   4.0295902e+02
   6.3199108e+02   5.9261861e+02   5.3801654e+02   5.3174839e+02   4.2551598e+02
   6.4936166e+02   6.0044561e+02   5.4348954e+02   5.3503763e+02   4.2553977e+02
   6.1408453e+02   5.7842590e+02   4.4776600e+02   4.4471175e+02   3.9812814e+02
   6.1900182e+02   5.8204406e+02   4.9150085e+02   4.8530035e+02   4.1432528e+02
   6.2095285e+02   5.8507894e+02   5.4013243e+02   5.3685902e+02   4.2571309e+02
   6.2549642e+02   5.8901111e+02   5.4626152e+02   5.4129268e+02   4.2572416e+02
   6.1384470e+02   5.7827783e+02   4.3252487e+02   4.2762536e+02   4.0995795e+02
   6.6360304e+02   6.0011654e+02   5.2119427e+02   5.1064437e+02   4.2340418e+02
   6.4031951e+02   5.9577716e+02   5.2734299e+02   5.1937057e+02   4.2487798e+02
   6.2060421e+02   5.8577932e+02   5.5445724e+02   5.5058029e+02   4.2580189e+02
   6.1827805e+02   5.9146150e+02   5.8444348e+02   5.7381717e+02   4.2583244e+02
   6.8420425e+02   6.0481978e+02   5.5452920e+02   5.4480310e+02   4.2572033e+02
   6.1675584e+02   5.8078974e+02   5.1885914e+02   5.1730668e+02   4.2557589e+02
   6.4171456e+02   6.0380746e+02   5.7224620e+02   5.6038770e+02   4.2582501e+02
   6.1650555e+02   5.9933944e+02   5.9652682e+02   5.7734717e+02   4.2583292e+02
   6.1577273e+02   5.8219051e+02   5.7035219e+02   5.6749116e+02   4.2583194e+02
   6.1380181e+02   5.7825295e+02   4.5765787e+02   4.5760218e+02   4.2567525e+02
   6.1430100e+02   5.8250959e+02   5.8029380e+02   5.7636599e+02   4.2583249e+02
   6.1486222e+02   5.7941055e+02   5.4472095e+02   5.4409664e+02   4.2581971e+02
   6.1378949e+02   5.7824507e+02   4.2590546e+02   4.0078734e+02   3.9307957e+02
   6.1579610e+02   5.7972817e+02   4.9039873e+02   4.8795950e+02   4.2307372e+02
   6.1391373e+02   5.7835744e+02   5.2218940e+02   5.2212383e+02   4.2582407e+02
   7.2173810e+02   6.0436426e+02   5.5140960e+02   5.4193145e+02   4.2567797e+02
   6.1812677e+02   5.8397939e+02   5.6162248e+02   5.5828178e+02   4.2582366e+02
   6.7848093e+02   6.0085621e+02   5.2555996e+02   5.1565539e+02   4.2433808e+02
   6.7704129e+02   6.6228773e+02   6.1317966e+02   5.7815167e+02   4.2583240e+02
   6.1379629e+02   5.7824952e+02   4.3750873e+02   4.3727090e+02   4.2532638e+02
   6.1382518e+02   5.7826689e+02   4.3670093e+02   4.3536880e+02   4.2282965e+02
   6.2407163e+02   5.8797204e+02   5.4665842e+02   5.4209378e+02   4.2573928e+02
   6.8597235e+02   6.2851438e+02   5.9675561e+02   5.7402603e+02   4.2583354e+02
   6.1959545e+02   5.8316765e+02   5.1960057e+02   5.1671432e+02   4.2535107e+02
   6.1412616e+02   5.7885075e+02   5.6501420e+02   5.6458237e+02   4.2583192e+02
   6.8175609e+02   6.0181184e+02   5.3427505e+02   5.2520496e+02   4.2513692e+02
   6.2203328e+02   5.8486951e+02   5.1451576e+02   5.1030202e+02   4.2464202e+02
   6.5583651e+02   5.9906948e+02   5.1749049e+02   5.0627428e+02   4.2205938e+02
   6.1386144e+02   5.7832902e+02   5.4816504e+02   5.4811839e+02   4.2583173e+02
   6.1436150e+02   5.8504553e+02   5.8353646e+02   5.7709076e+02   4.2583194e+02
   6.1380665e+02   5.7825490e+02   4.2800523e+02   4.1885740e+02   4.0759928e+02
   6.4413578e+02   6.2593995e+02   6.0010871e+02   5.7550433e+02   4.2583281e+02
   6.1601404e+02   5.7990757e+02   4.9236736e+02   4.8985506e+02   4.2327548e+02
   6.1381955e+02   5.7859610e+02   5.7708274e+02   5.7674648e+02   4.2583242e+02
   6.2002769e+02   5.8374631e+02   5.2690775e+02   5.2404277e+02   4.2554942e+02
   6.1638055e+02   5.8146347e+02   5.5592939e+02   5.5411932e+02   4.2582260e+02
   6.1384499e+02   5.7828283e+02   4.7555647e+02   4.7544775e+02   4.2561933e+02
   6.1387005e+02   5.7834166e+02   5.5004178e+02   5.4998678e+02   4.2583168e+02
   6.3251433e+02   6.1840809e+02   6.0040261e+02   5.7601638e+02   4.2583311e+02
   6.1382777e+02   5.7826894e+02   4.4785770e+02   4.4747710e+02   4.2478339e+02
   6.1388742e+02   5.7832620e+02   5.0694226e+02   5.0687501e+02   4.2580633e+02
   6.2358802e+02   5.8623940e+02   5.2209381e+02   5.1774577e+02   4.2518807e+02
   6.7280462e+02   6.1965002e+02   5.8778540e+02   5.6971878e+02   4.2583400e+02
   6.6211061e+02   6.0534926e+02   5.5928311e+02   5.4912110e+02   4.2576668e+02
   6.4958237e+02   5.9894119e+02   5.2901710e+02   5.2022960e+02   4.2486346e+02
   6.1435464e+02   5.7859907e+02   4.6378043e+02   4.6194102e+02   4.1862438e+02
   6.4679150e+02   6.0940553e+02   5.7905451e+02   5.6484664e+02   4.2583272e+02
   6.1384981e+02   5.7828264e+02   4.5531155e+02   4.5498217e+02   4.2487824e+02
   6.1418563e+02   5.7871762e+02   5.5023920e+02   5.4997026e+02   4.2582941e+02
   6.3360731e+02   5.9612315e+02   5.5937310e+02   5.5134687e+02   4.2578898e+02
   6.2164570e+02   5.8438142e+02   5.0750995e+02   5.0251221e+02   4.2338058e+02
   6.1407406e+02   5.7842649e+02   4.6671302e+02   4.6593793e+02   4.2350832e+02
   6.1381114e+02   5.7825749e+02   4.2855584e+02   4.2010009e+02   4.0617838e+02
   6.1382375e+02   5.7828112e+02   5.3986514e+02   5.3984594e+02   4.2583180e+02
   6.1383703e+02   5.7827418e+02   4.3743788e+02   4.3584773e+02   4.2199846e+02
   6.2056007e+02   5.8428746e+02   5.2968594e+02   5.2666484e+02   4.2558168e+02
   6.1925099e+02   5.8337373e+02   5.3510924e+02   5.3257220e+02   4.2569557e+02
   6.1383471e+02   5.7829328e+02   5.4110249e+02   5.4107686e+02   4.2583129e+02
   6.1768700e+02   5.8211140e+02   5.4008180e+02   5.3815120e+02   4.2576623e+02
   6.2295748e+02   6.2252016e+02   6.1336081e+02   5.7821627e+02   4.2583224e+02
   6.1390350e+02   5.7835628e+02   5.3218992e+02   5.3213078e+02   4.2582850e+02
   6.4783310e+02   5.9677469e+02   5.0910282e+02   4.9450898e+02   4.0391089e+02
   6.5199485e+02   6.4317702e+02   6.0996075e+02   5.7766332e+02   4.2583180e+02
   6.4096204e+02   6.3398780e+02   6.0884449e+02   5.7754990e+02   4.2583197e+02
   6.2064350e+02   5.8376815e+02   5.1156147e+02   5.0770399e+02   4.2448584e+02
   6.1389622e+02   5.7831120e+02   4.5352817e+02   4.5286894e+02   4.2382630e+02
   6.3719760e+02   6.1509958e+02   5.9354509e+02   5.7343900e+02   4.2583444e+02
   6.4269512e+02   5.9915556e+02   5.5013515e+02   5.4184596e+02   4.2568820e+02
   6.2583545e+02   5.8960575e+02   5.4997043e+02   5.4466979e+02   4.2575340e+02
   6.1599885e+02   5.7998804e+02   5.0187789e+02   5.0010892e+02   4.2483631e+02
   6.1672698e+02   5.8149495e+02   5.4901098e+02   5.4729668e+02   4.2580979e+02
   6.1406600e+02   5.7850492e+02   5.2776450e+02   5.2762250e+02   4.2582041e+02
   6.1571665e+02   5.7999152e+02   5.2582788e+02   5.2486112e+02   4.2573715e+02
   6.1432900e+02   5.7858032e+02   4.6107862e+02   4.5903654e+02   4.1687821e+02
   6.1379659e+02   5.7825007e+02   4.7735294e+02   4.7734017e+02   4.2580918e+02
   6.1427805e+02   5.7854666e+02   4.5738128e+02   4.5503187e+02   4.1373177e+02
   6.5581242e+02   6.0029456e+02   5.3048409e+02   5.2146721e+02   4.2492768e+02
   6.1443042e+02   5.7885947e+02   5.3099554e+02   5.3066718e+02   4.2580993e+02
   6.1534404e+02   5.7973479e+02   5.3256456e+02   5.3178660e+02   4.2578444e+02
   6.6638101e+02   6.0056760e+02   5.2465716e+02   5.1468833e+02   4.2420412e+02
   6.9105733e+02   6.0148310e+02   5.3098128e+02   5.2169704e+02   4.2492234e+02
   6.2106695e+02   5.8440102e+02   5.2178562e+02   5.1837908e+02   4.2533796e+02
   6.2998762e+02   6.0179581e+02   5.8364579e+02   5.6952288e+02   4.2583355e+02
   6.2870030e+02   5.9339325e+02   5.6202999e+02   5.5461748e+02   4.2580619e+02
   6.1442302e+02   5.7870461e+02   4.8545765e+02   4.8457203e+02   4.2466374e+02
   7.7583330e+02   6.2736874e+02   5.9549261e+02   5.7350577e+02   4.2583361e+02
   6.6655838e+02   6.0340649e+02   5.4816747e+02   5.3902899e+02   4.2562498e+02
   6.7520593e+02   6.0018591e+02   5.1890625e+02   5.0768313e+02   4.2250940e+02
   6.5342631e+02   5.9847729e+02   5.1501021e+02   5.0307795e+02   4.2057681e+02
   6.6835939e+02   6.0103733e+02   5.2871882e+02   5.1928384e+02   4.2473776e+02
   6.1392988e+02   5.7899592e+02   5.7550173e+02   5.7482294e+02   4.2583243e+02
   6.1614366e+02   5.9529402e+02   5.9258221e+02   5.7702427e+02   4.2583290e+02
   7.3093627e+02   6.0312186e+02   5.4346995e+02   5.3442139e+02   4.2550883e+02
   6.3371572e+02   5.9322221e+02   5.3354917e+02   5.2697717e+02   4.2535251e+02
   6.1755181e+02   5.9082506e+02   5.8482338e+02   5.7440287e+02   4.2583213e+02
   6.1453544e+02   5.7870753e+02   4.6150448e+02   4.5872399e+02   3.9431295e+02
   6.4923271e+02   6.0043046e+02   5.4363276e+02   5.3518465e+02   4.2554416e+02
   6.1485956e+02   5.7923438e+02   5.2707159e+02   5.2652808e+02   4.2578384e+02
   6.1474217e+02   5.7884332e+02   4.6576927e+02   4.6296505e+02   4.0243780e+02
   6.4557881e+02   5.9767326e+02   5.2726095e+02   5.1863585e+02   4.2476222e+02
   6.1379535e+02   5.7824873e+02   4.2942812e+02   4.2816329e+02   4.2397331e+02
   6.4680589e+02   6.0564539e+02   5.7115955e+02   5.5917400e+02   4.2582185e+02
   6.9709828e+02   6.4772178e+02   6.0935956e+02   5.7751979e+02   4.2583179e+02
   6.1380503e+02   5.7825490e+02   4.5479141e+02   4.5470233e+02   4.2558489e+02
   6.5495224e+02   6.0008218e+02   5.2966511e+02   5.2061979e+02   4.2486919e+02
   6.2052755e+02   5.8316684e+02   4.9323728e+02   4.8566055e+02   4.0705419e+02
   6.2738968e+02   5.8966810e+02   5.3714224e+02   5.3193507e+02   4.2556335e+02
   6.1637159e+02   5.8966936e+02   5.8534880e+02   5.7539516e+02   4.2583223e+02
   6.3983141e+02   5.9660051e+02   5.3866405e+02   5.3114448e+02   4.2545111e+02
   6.5614587e+02   5.9978636e+02   5.2487983e+02   5.1519732e+02   4.2430645e+02
   6.1379223e+02   5.7824684e+02   4.2850423e+02   4.2743150e+02   4.2439566e+02
   6.1569199e+02   5.8002994e+02   5.3048354e+02   5.2954051e+02   4.2576409e+02
   6.1846221e+02   5.8685927e+02   5.7393120e+02   5.6791972e+02   4.2583248e+02
   6.4980827e+02   6.4941826e+02   6.1364545e+02   5.7822496e+02   4.2583268e+02
   6.2387044e+02   5.8810545e+02   5.5004516e+02   5.4533665e+02   4.2576540e+02
   6.1990288e+02   5.8638980e+02   5.6474832e+02   5.5992278e+02   4.2582478e+02
   6.1720092e+02   5.9945077e+02   5.9589930e+02   5.7707677e+02   4.2583288e+02
   6.1865946e+02   5.8238059e+02   5.1895520e+02   5.1648113e+02   4.2540664e+02
   6.1380293e+02   5.7825356e+02   4.6068097e+02   4.6062893e+02   4.2568625e+02
   6.1404175e+02   5.7868642e+02   5.6426936e+02   5.6395794e+02   4.2583172e+02
   6.2070929e+02   5.8566435e+02   5.5213340e+02   5.4837182e+02   4.2579345e+02
   6.1409750e+02   5.7851416e+02   5.1712100e+02   5.1694843e+02   4.2580136e+02
   6.1385464e+02   5.7963128e+02   5.7881325e+02   5.7746695e+02   4.2583231e+02
   6.1425511e+02   5.7859028e+02   4.8817300e+02   4.8756525e+02   4.2516988e+02
   6.1508592e+02   5.7962836e+02   5.4354808e+02   5.4281499e+02   4.2581570e+02
   6.5487971e+02   5.9903520e+02   5.1866921e+02   5.0783688e+02   4.2263830e+02
   6.2116293e+02   5.8363658e+02   4.9438631e+02   4.8644612e+02   4.0740734e+02
   6.1739289e+02   5.8120766e+02   5.1203062e+02   5.0997015e+02   4.2520498e+02
   6.4490443e+02   5.9942470e+02   5.4601101e+02   5.3779128e+02   4.2561195e+02
   6.9672109e+02   6.1781512e+02   5.8514654e+02   5.6815273e+02   4.2583351e+02
   6.3966736e+02   5.9827332e+02   5.5299745e+02   5.4477983e+02   4.2572960e+02
   6.3900220e+02   5.9622758e+02   5.3852509e+02   5.3111084e+02   4.2545378e+02
   6.1390021e+02   5.7831258e+02   4.3925789e+02   4.3635496e+02   4.1561576e+02
   6.1392519e+02   5.7832911e+02   4.5599905e+02   4.5529749e+02   4.2366094e+02
   6.1924812e+02   5.8405947e+02   5.4920670e+02   5.4627924e+02   4.2579134e+02
   6.2710548e+02   5.8881676e+02   5.2642508e+02   5.2115175e+02   4.2523556e+02
   6.2242844e+02   5.8681559e+02   5.4822034e+02   5.4410973e+02   4.2576306e+02
   6.3524221e+02   5.9459911e+02   5.4042404e+02   5.3353049e+02   4.2554120e+02
   6.4197746e+02   5.9694757e+02   5.3311055e+02   5.2528814e+02   4.2521254e+02
   6.1382488e+02   5.7827917e+02   5.3004240e+02   5.3002379e+02   4.2583089e+02
   7.5409468e+02   6.0271645e+02   5.4035867e+02   5.3134636e+02   4.2540743e+02
   6.4048259e+02   5.9621031e+02   5.3160019e+02   5.2388896e+02   4.2515626e+02
   6.1384991e+02   5.7828223e+02   4.3903315e+02   4.3742443e+02   4.2163221e+02
   6.1566776e+02   5.7949339e+02   4.7609273e+02   4.7245234e+02   4.0638434e+02
   6.1379012e+02   5.7824565e+02   4.2743000e+02   4.2699838e+02   4.2531966e+02
   6.1512906e+02   5.7959132e+02   5.3776043e+02   5.3705564e+02   4.2580429e+02
   6.3688385e+02   5.9423505e+02   5.2645356e+02   5.1894294e+02   4.2489415e+02
   6.1965051e+02   5.8423806e+02   5.4587588e+02   5.4291839e+02   4.2577288e+02
   6.3879880e+02   6.0723855e+02   5.8237660e+02   5.6756900e+02   4.2583411e+02
   6.3355172e+02   6.3040424e+02   6.1109831e+02   5.7794040e+02   4.2583231e+02
   7.2980021e+02   7.2833679e+02   6.1378582e+02   5.7824433e+02   4.2583234e+02
   6.1454316e+02   6.1418716e+02   6.1343155e+02   5.7824274e+02   4.2583230e+02
   6.1413548e+02   5.7845986e+02   4.5932543e+02   4.5788148e+02   4.2063520e+02
   6.4556424e+02   5.9698101e+02   5.1923750e+02   5.0940188e+02   4.2325137e+02
   6.6765479e+02   6.0717245e+02   5.6468084e+02   5.5358503e+02   4.2579824e+02
   6.1538868e+02   5.7944280e+02   4.9167501e+02   4.8982547e+02   4.2397962e+02
   6.4245624e+02   5.9714739e+02   5.3324359e+02   5.2537053e+02   4.2521338e+02
   6.5999069e+02   6.0042069e+02   5.2697381e+02   5.1743728e+02   4.2456981e+02
   6.1730143e+02   5.8183525e+02   5.4281191e+02   5.4100385e+02   4.2578497e+02
   6.4289440e+02   6.0168118e+02   5.6333994e+02   5.5344129e+02   4.2579816e+02
   6.2231769e+02   5.8607958e+02   5.3829234e+02   5.3456812e+02   4.2567023e+02
   6.1399940e+02   5.7843545e+02   5.2284034e+02   5.2273036e+02   4.2581944e+02
   6.3621936e+02   5.9491854e+02   5.3857144e+02   5.3155233e+02   4.2548177e+02
   6.1378931e+02   5.7824502e+02   4.2586114e+02   3.9880165e+02   3.9580429e+02
   6.1381964e+02   5.7826391e+02   4.4245247e+02   4.4192817e+02   4.2449576e+02
   6.2822549e+02   6.2817133e+02   6.1373860e+02   5.7824029e+02   4.2583220e+02
   6.1528981e+02   5.7923424e+02   4.7431267e+02   4.7124428e+02   4.1294130e+02
   6.1380284e+02   5.7825352e+02   4.4416491e+02   4.4396671e+02   4.2533050e+02
   6.3432585e+02   6.2779949e+02   6.0809168e+02   5.7751866e+02   4.2583209e+02
   6.8507087e+02   6.0114444e+02   5.2802902e+02   5.1845598e+02   4.2465753e+02
   6.3762585e+02   6.0758494e+02   5.8408068e+02   5.6867388e+02   4.2583429e+02
   6.1857382e+02   5.8391724e+02   5.5629295e+02   5.5324276e+02   4.2581483e+02
   6.1455933e+02   5.7872270e+02   4.6195532e+02   4.5915594e+02   3.8014620e+02
   7.2661437e+02   6.1039012e+02   5.7218847e+02   5.5929704e+02   4.2582218e+02
   6.1393995e+02   5.7833879e+02   4.5990540e+02   4.5930658e+02   4.2399107e+02
   6.1451228e+02   5.7895783e+02   5.3456494e+02   5.3418552e+02   4.2581302e+02
   6.1768834e+02   5.8186225e+02   5.3170124e+02   5.2986020e+02   4.2570592e+02
   6.1383779e+02   5.7828758e+02   5.1700972e+02   5.1698219e+02   4.2582749e+02
   6.1911802e+02   5.8339061e+02   5.3860616e+02   5.3607717e+02   4.2573091e+02
   6.5144367e+02   5.9964863e+02   5.3189239e+02   5.2319312e+02   4.2505307e+02
   6.1535228e+02   5.7966481e+02   5.2554524e+02   5.2475407e+02   4.2575351e+02
   7.6893485e+02   6.0470521e+02   5.5304828e+02   5.4341855e+02   4.2570146e+02
   6.2600670e+02   5.8833473e+02   5.3085409e+02   5.2604532e+02   4.2543740e+02
   6.1379927e+02   5.7825127e+02   4.5116317e+02   4.5108624e+02   4.2561974e+02
   6.7174390e+02   6.0155433e+02   5.3283972e+02   5.2372230e+02   4.2505507e+02
   6.1465950e+02   5.7880330e+02   4.6915042e+02   4.6702053e+02   4.1745128e+02
   6.3704519e+02   5.9459632e+02   5.3013308e+02   5.2284530e+02   4.2513733e+02
   6.7513167e+02   5.9938326e+02   5.1035818e+02   4.9487485e+02   3.9656381e+02
   6.4669881e+02   6.0021088e+02   5.4749646e+02   5.3906496e+02   4.2563553e+02
   6.2480446e+02   5.8816387e+02   5.4186414e+02   5.3729903e+02   4.2568135e+02
   6.2638566e+02   5.8880150e+02   5.3435453e+02   5.2946017e+02   4.2551963e+02
   6.1801002e+02   5.8236132e+02   5.3849301e+02   5.3643797e+02   4.2575092e+02
   6.2452875e+02   5.8888843e+02   5.5278343e+02   5.4762384e+02   4.2577803e+02
   6.1403709e+02   5.7866561e+02   5.6357259e+02   5.6327982e+02   4.2583172e+02
   6.1479054e+02   5.7925002e+02   5.3707332e+02   5.3654440e+02   4.2581020e+02
   6.1449298e+02   5.9250724e+02   5.9160202e+02   5.7778242e+02   4.2583232e+02
   7.3056065e+02   6.0081447e+02   5.2341431e+02   5.1313017e+02   4.2392537e+02
   6.1384872e+02   5.7829117e+02   4.9443246e+02   4.9437015e+02   4.2578555e+02
   6.1388326e+02   5.7830313e+02   4.4798314e+02   4.4706524e+02   4.2309554e+02
   6.2576084e+02   5.8722021e+02   5.1066642e+02   5.0416575e+02   4.2301533e+02
   6.1379282e+02   5.7824729e+02   4.4176874e+02   4.4171001e+02   4.2569343e+02
   6.1445400e+02   5.7888418e+02   5.3145947e+02   5.3111993e+02   4.2580998e+02
   6.1413210e+02   5.7856064e+02   5.2526708e+02   5.2508850e+02   4.2581432e+02
   6.1385688e+02   6.0189658e+02   6.0183053e+02   5.7823134e+02   4.2583222e+02
   6.6582985e+02   6.0064125e+02   5.2560908e+02   5.1577896e+02   4.2436141e+02
   6.4019598e+02   5.9624857e+02   5.3330797e+02   5.2571311e+02   4.2524450e+02
   6.1396332e+02   5.7835204e+02   4.4509114e+02   4.4280642e+02   4.1711806e+02
   6.1418482e+02   5.7888488e+02   5.6258727e+02   5.6215257e+02   4.2583164e+02
   6.2976056e+02   5.9142721e+02   5.3988004e+02   5.3404968e+02   4.2558703e+02
   6.1412042e+02   5.7846775e+02   4.7469536e+02   4.7403510e+02   4.2437897e+02
   6.3496224e+02   5.9750313e+02   5.6232280e+02   5.5360106e+02   4.2579989e+02
   6.1379047e+02   5.7824584e+02   4.2861982e+02   4.2832975e+02   4.2544679e+02
   6.1489606e+02   5.7903261e+02   4.8353657e+02   4.8191912e+02   4.2320582e+02
   6.1450397e+02   5.7897388e+02   5.3823748e+02   5.3785246e+02   4.2581743e+02
   6.8749624e+02   6.0047039e+02   5.2114497e+02   5.1045482e+02   4.2333885e+02
   6.8921936e+02   6.1704454e+02   5.8412547e+02   5.6754519e+02   4.2583329e+02
   6.1530123e+02   5.8335250e+02   5.7731955e+02   5.7311333e+02   4.2583266e+02
