# Supplementary material for: Rethinking Colour Constancy
Source: PLoS One. 2015 Sep 10;10(9):e0135029. doi: 10.1371/journal.pone.0135029 (PMC4565710; doi:10.1371/journal.pone.0135029)
Supplement: S1 Dataset — (ZIP) [file pone.0135029.s002.zip › 5-TransitionMetamerReflectanceData/NtoR_20munsells/fiveTr_20.txt]

   4.7697272e+02   5.0421023e+02   6.0062641e+02   6.4722460e+02   6.4743803e+02
   4.3100594e+02   4.4426635e+02   5.4511590e+02   5.5603849e+02   6.0846132e+02
   4.5241907e+02   4.6097193e+02   5.0526035e+02   5.1788328e+02   6.0219477e+02
   4.3752216e+02   4.4889483e+02   5.4150548e+02   5.5194218e+02   6.0737788e+02
   4.3417946e+02   4.4645478e+02   5.5107775e+02   5.6288952e+02   6.1034287e+02
   4.7604543e+02   5.0064635e+02   5.3988209e+02   5.4174423e+02   6.0141266e+02
   4.4306214e+02   4.5353347e+02   5.7136834e+02   5.9232584e+02   6.2798589e+02
   4.2274160e+02   4.4038157e+02   5.5838124e+02   5.7245719e+02   6.1429813e+02
   4.3562955e+02   4.4752528e+02   5.7663527e+02   6.0888232e+02   6.7133358e+02
   4.6210833e+02   4.7281589e+02   5.7894109e+02   6.1216819e+02   6.6721121e+02
   4.4724606e+02   4.5730378e+02   5.7635058e+02   6.0568009e+02   6.4798315e+02
   4.5102340e+02   4.6089021e+02   5.7746938e+02   6.1010861e+02   6.7041175e+02
   4.6269213e+02   4.7354621e+02   5.5464703e+02   5.6548910e+02   6.0941512e+02
   4.3656594e+02   4.4716877e+02   5.0870189e+02   5.2095704e+02   6.0275934e+02
   4.5762811e+02   4.6378033e+02   4.9136931e+02   5.0954269e+02   6.0131600e+02
   4.7607533e+02   5.0084993e+02   5.9482147e+02   6.3876825e+02   7.6324290e+02
   4.7664532e+02   5.0292971e+02   5.9811454e+02   6.4689879e+02   6.6372715e+02
   4.7561092e+02   4.9920053e+02   5.4601155e+02   5.4866162e+02   6.0197486e+02
   4.6924777e+02   4.8351665e+02   5.3671997e+02   5.4397816e+02   6.0392095e+02
   4.5487512e+02   4.6457403e+02   5.3015492e+02   5.3951804e+02   6.0461919e+02
   4.4922744e+02   4.5916658e+02   5.7391559e+02   5.9754268e+02   6.3356616e+02
   4.5864865e+02   4.6859325e+02   5.3464915e+02   5.4377932e+02   6.0503844e+02
   4.7482420e+02   4.9676489e+02   5.8936134e+02   6.2076468e+02   6.4168078e+02
   4.7401711e+02   4.9441611e+02   5.8033078e+02   5.9336946e+02   6.1682429e+02
   4.6080805e+02   4.6270375e+02   4.8022880e+02   5.0515413e+02   6.0080662e+02
   4.7696062e+02   5.0415744e+02   5.3691636e+02   5.3696069e+02   6.0069947e+02
   4.7371381e+02   4.9358758e+02   5.8700946e+02   6.2039111e+02   6.4882852e+02
   4.7640808e+02   5.0204658e+02   5.8839762e+02   5.9411618e+02   6.0739205e+02
   4.5283105e+02   4.5653093e+02   4.8402657e+02   5.0667664e+02   6.0103321e+02
   4.6110041e+02   4.7157466e+02   5.7786639e+02   6.0729933e+02   6.4659585e+02
   4.3311820e+02   4.4552538e+02   5.3015107e+02   5.4019748e+02   6.0531535e+02
   4.6026808e+02   4.7051247e+02   5.4214748e+02   5.5153665e+02   6.0623428e+02
   4.3302865e+02   4.4134276e+02   4.9140225e+02   5.1025404e+02   6.0159007e+02
   4.4724585e+02   4.4935004e+02   4.8049976e+02   5.0544561e+02   6.0087869e+02
   4.7357399e+02   4.9278547e+02   5.2781456e+02   5.3275632e+02   6.0203357e+02
   4.1654456e+02   4.3785262e+02   5.1057788e+02   5.2261692e+02   6.0305241e+02
   4.7686041e+02   5.0376194e+02   5.9972326e+02   6.5776663e+02   7.7994033e+02
   4.5135846e+02   4.6049490e+02   5.1188120e+02   5.2303286e+02   6.0273998e+02
   4.7271859e+02   4.9064447e+02   5.2862341e+02   5.3419842e+02   6.0232653e+02
   4.2872795e+02   4.4120296e+02   5.0386717e+02   5.1751904e+02   6.0243711e+02
   4.7577422e+02   4.9970130e+02   5.4019621e+02   5.4250281e+02   6.0161119e+02
   4.3789128e+02   4.4924640e+02   5.5878325e+02   5.7271728e+02   6.1411237e+02
   4.2079476e+02   4.2625908e+02   4.7975384e+02   5.0528086e+02   6.0087149e+02
   4.0783415e+02   4.3821962e+02   5.7570310e+02   6.0565285e+02   6.5146634e+02
   4.6731884e+02   4.8031840e+02   5.5283263e+02   5.6211898e+02   6.0755278e+02
   4.5353675e+02   4.5359715e+02   4.7707741e+02   5.0426602e+02   6.0068996e+02
   4.6615927e+02   4.7741749e+02   5.1138797e+02   5.2120961e+02   6.0204965e+02
   4.5424177e+02   4.6411172e+02   5.7721675e+02   6.0771410e+02   6.5114852e+02
   4.6754592e+02   4.7988612e+02   5.1506702e+02   5.2396272e+02   6.0218797e+02
   4.2977954e+02   4.4315672e+02   5.2091526e+02   5.3140661e+02   6.0409245e+02
   4.3730644e+02   4.4841865e+02   5.2103768e+02   5.3140300e+02   6.0400724e+02
   4.3474800e+02   4.4653970e+02   5.2257621e+02   5.3286138e+02   6.0423630e+02
   4.0147974e+02   4.3763113e+02   5.2169035e+02   5.3221115e+02   6.0427766e+02
   4.4029822e+02   4.5112884e+02   5.4099000e+02   5.5130789e+02   6.0717446e+02
   4.4659493e+02   4.5670225e+02   5.5795711e+02   5.7125123e+02   6.1305152e+02
   4.7183460e+02   4.8896031e+02   5.8177686e+02   6.0460922e+02   6.3165695e+02
   4.1012338e+02   4.3832090e+02   5.6748919e+02   5.8604571e+02   6.2289386e+02
   4.0691119e+02   4.3210746e+02   4.9015477e+02   5.0976720e+02   6.0156234e+02
   4.1519420e+02   4.3877197e+02   5.7379404e+02   5.9917636e+02   6.3774420e+02
   4.4511259e+02   4.5524907e+02   5.3391500e+02   5.4372032e+02   6.0562477e+02
   4.4901856e+02   4.5894101e+02   5.4805230e+02   5.5885305e+02   6.0864640e+02
   4.7029369e+02   4.8567858e+02   5.6384780e+02   5.7431737e+02   6.1032182e+02
   4.2194011e+02   4.3985136e+02   5.2737127e+02   5.3756469e+02   6.0500993e+02
   4.7666407e+02   5.0300094e+02   5.9728388e+02   6.1826344e+02   6.2301167e+02
   4.4167514e+02   4.4224951e+02   4.7780176e+02   5.0451389e+02   6.0073327e+02
   4.5480298e+02   4.6467413e+02   5.7445572e+02   5.9801751e+02   6.3336083e+02
   4.1162247e+02   4.3831589e+02   5.3900280e+02   5.4943541e+02   6.0709867e+02
   4.7473768e+02   4.9650477e+02   5.8067260e+02   5.9137464e+02   6.1353232e+02
   4.2910229e+02   4.4316336e+02   5.5466550e+02   5.6745068e+02   6.1206021e+02
   4.4119712e+02   4.4401442e+02   4.8138203e+02   5.0583746e+02   6.0094880e+02
   4.7491014e+02   4.9703189e+02   5.7200556e+02   5.7849296e+02   6.0697318e+02
   4.7692794e+02   5.0402965e+02   6.0025147e+02   6.5917066e+02   6.6614032e+02
   4.7456126e+02   4.9597415e+02   5.6522404e+02   5.7113656e+02   6.0556711e+02
   4.4944154e+02   4.5936752e+02   5.6197528e+02   5.7655169e+02   6.1549251e+02
   4.4891300e+02   4.4910224e+02   4.7727873e+02   5.0433039e+02   6.0070083e+02
   4.3629751e+02   4.4801828e+02   5.6231089e+02   5.7764397e+02   6.1678063e+02
   4.7102769e+02   4.8677648e+02   5.2736306e+02   5.3393525e+02   6.0263288e+02
   4.1873207e+02   4.2234722e+02   4.7825210e+02   5.0470426e+02   6.0077083e+02
   4.5557283e+02   4.6521931e+02   5.2615173e+02   5.3555244e+02   6.0406277e+02
   3.8017673e+02   4.3801050e+02   5.5344890e+02   5.6603358e+02   6.1165861e+02
   4.6097821e+02   4.7019148e+02   5.0753946e+02   5.1896610e+02   6.0207388e+02
   4.7369394e+02   4.9353504e+02   5.8742967e+02   6.2471835e+02   7.6405085e+02
   3.9074779e+02   4.2524136e+02   4.8173485e+02   5.0609415e+02   6.0101198e+02
   4.7660387e+02   5.0277290e+02   5.9785794e+02   6.4746949e+02   7.0809964e+02
   4.7293066e+02   4.9107573e+02   5.2595163e+02   5.3147638e+02   6.0210079e+02
   4.4229518e+02   4.5284765e+02   5.5402153e+02   5.6630803e+02   6.1125904e+02
   4.5199551e+02   4.6186026e+02   5.7536951e+02   6.0118887e+02   6.3842092e+02
   4.3550817e+02   4.4743729e+02   5.6929103e+02   5.8878758e+02   6.2493771e+02
   4.5930689e+02   4.6945468e+02   5.7727742e+02   6.0574659e+02   6.4437985e+02
   4.6196722e+02   4.7261802e+02   5.5139733e+02   5.6166172e+02   6.0840143e+02
   4.3522193e+02   4.3575287e+02   4.7758945e+02   5.0444900e+02   6.0072294e+02
   4.7554529e+02   4.9903319e+02   5.5681814e+02   5.5998589e+02   6.0275792e+02
   4.7291291e+02   4.9152586e+02   5.6741517e+02   5.7633382e+02   6.0910381e+02
   4.4755002e+02   4.5711104e+02   5.1682583e+02   5.2740260e+02   6.0331647e+02
   4.2239871e+02   4.2475607e+02   4.7813578e+02   5.0465844e+02   6.0076188e+02
   4.4362793e+02   4.5403952e+02   5.7292418e+02   5.9568706e+02   6.3180530e+02
   4.2241954e+02   4.2507513e+02   4.7830887e+02   5.0472296e+02   6.0077359e+02
   4.4919279e+02   4.5272012e+02   4.8354095e+02   5.0656925e+02   6.0103547e+02
   4.7609948e+02   5.0065933e+02   5.2766591e+02   5.2954313e+02   6.0110906e+02
   3.8158267e+02   4.3794875e+02   5.4167926e+02   5.5237593e+02   6.0772935e+02
   4.6811421e+02   4.8165938e+02   5.5818603e+02   5.6835659e+02   6.0910867e+02
   4.5488461e+02   4.6407371e+02   5.1263257e+02   5.2347297e+02   6.0269225e+02
   4.2358927e+02   4.4067742e+02   5.7458290e+02   6.0138697e+02   6.4139252e+02
   4.7375280e+02   4.9253035e+02   5.1546449e+02   5.2125140e+02   6.0140443e+02
   4.3447229e+02   4.4654841e+02   5.3411619e+02   5.4418058e+02   6.0594656e+02
   4.6658981e+02   4.7484922e+02   4.9452288e+02   5.1015640e+02   6.0121935e+02
   4.4848889e+02   4.5826817e+02   5.2828091e+02   5.3796530e+02   6.0464508e+02
   4.7691303e+02   5.0397039e+02   5.6879647e+02   5.6903969e+02   6.0087121e+02
   4.3991089e+02   4.5087150e+02   5.5599092e+02   5.6890368e+02   6.1236409e+02
   4.7310288e+02   4.9196086e+02   5.5172820e+02   5.5765541e+02   6.0444052e+02
   4.6912666e+02   4.8346026e+02   5.7524320e+02   5.9277856e+02   6.2265504e+02
   4.4034396e+02   4.5113747e+02   5.3737430e+02   5.4741823e+02   6.0640733e+02
   4.7695558e+02   5.0413994e+02   6.0048459e+02   6.6783574e+02   6.8885125e+02
   4.3741660e+02   4.4887646e+02   5.7145120e+02   5.9285865e+02   6.2890690e+02
   4.4176295e+02   4.5230177e+02   5.3628278e+02   5.4624950e+02   6.0615616e+02
   4.2917689e+02   4.3081587e+02   4.7845845e+02   5.0477111e+02   6.0078077e+02
   4.7687891e+02   5.0383579e+02   5.9987022e+02   6.5897526e+02   7.2581643e+02
   4.3593685e+02   4.4775204e+02   5.6815025e+02   5.8678101e+02   6.2311484e+02
   4.6772762e+02   4.8101500e+02   5.7638362e+02   5.9673878e+02   6.2750742e+02
   4.7577746e+02   4.9982267e+02   5.9240777e+02   6.2041658e+02   6.3393380e+02
   4.5067804e+02   4.6028531e+02   5.2439660e+02   5.3412834e+02   6.0406057e+02
   4.3955744e+02   4.5055882e+02   5.4654309e+02   5.5747268e+02   6.0864443e+02
   4.0009839e+02   4.3806326e+02   5.5894499e+02   5.7328217e+02   6.1476905e+02
   4.5103151e+02   4.6068177e+02   5.2724391e+02   5.3684203e+02   6.0440549e+02
   4.6224415e+02   4.7241471e+02   5.1669947e+02   5.2634912e+02   6.0271476e+02
   4.0573637e+02   4.3812217e+02   5.4918377e+02   5.6082767e+02   6.0992871e+02
   4.7535910e+02   4.9756978e+02   5.1760164e+02   5.2124118e+02   6.0113154e+02
   4.4612723e+02   4.5312029e+02   4.9393560e+02   5.1126923e+02   6.0162953e+02
   4.3291243e+02   4.3299378e+02   4.7706386e+02   5.0426600e+02   6.0069043e+02
   4.2281758e+02   4.2511438e+02   4.7814976e+02   5.0466325e+02   6.0076262e+02
   4.2959038e+02   4.4339055e+02   5.4233990e+02   5.5299744e+02   6.0775354e+02
   4.5353732e+02   4.5543251e+02   4.8024839e+02   5.0528228e+02   6.0084179e+02
   4.7696092e+02   5.0416192e+02   5.9387182e+02   5.9425091e+02   6.0109167e+02
   4.2462626e+02   4.3111716e+02   4.8232639e+02   5.0631420e+02   6.0104163e+02
   4.7652925e+02   5.0249240e+02   5.9715256e+02   6.3658176e+02   6.4571655e+02
   4.7450657e+02   4.9581288e+02   5.8925670e+02   6.2768953e+02   7.4338760e+02
   4.6067082e+02   4.7034152e+02   5.1352595e+02   5.2378715e+02   6.0253202e+02
   4.1543113e+02   4.3480101e+02   4.9523073e+02   5.1233538e+02   6.0188297e+02
   4.6789279e+02   4.8129209e+02   5.7710881e+02   5.9839827e+02   6.2916399e+02
   3.8129880e+02   4.2905536e+02   4.8542623e+02   5.0764779e+02   6.0125956e+02
   4.3339487e+02   4.3398914e+02   4.7762206e+02   5.0446195e+02   6.0072549e+02
   4.1301349e+02   4.3853788e+02   5.7442048e+02   6.0103142e+02   6.4090820e+02
   4.6015751e+02   4.7012726e+02   5.2365112e+02   5.3283069e+02   6.0352127e+02
   4.7499960e+02   4.9695492e+02   5.2958720e+02   5.3303654e+02   6.0162798e+02
   4.3314726e+02   4.4508756e+02   5.1462973e+02   5.2586054e+02   6.0335827e+02
   4.7672822e+02   5.0301152e+02   5.1894902e+02   5.1971210e+02   6.0076687e+02
   4.3519201e+02   4.3955528e+02   4.8308071e+02   5.0656601e+02   6.0107055e+02
   4.1591444e+02   4.3687379e+02   5.0389627e+02   5.1761492e+02   6.0248275e+02
   4.1562958e+02   4.3882209e+02   5.6015793e+02   5.7492852e+02   6.1559344e+02
   4.4642365e+02   4.5609529e+02   5.1736587e+02   5.2790601e+02   6.0340184e+02
   4.3316043e+02   4.4544983e+02   5.2467348e+02   5.3486644e+02   6.0453068e+02
   4.7697942e+02   5.0423640e+02   5.9971820e+02   5.9972323e+02   6.0069036e+02
   4.4486327e+02   4.5502540e+02   5.3395813e+02   5.4377220e+02   6.0564094e+02
   4.6223563e+02   4.6278287e+02   4.7787067e+02   5.0446197e+02   6.0071560e+02
   3.8028454e+02   4.3802609e+02   5.6223904e+02   5.7787425e+02   6.1727486e+02
   4.5589514e+02   4.5668493e+02   4.7831095e+02   5.0462779e+02   6.0074374e+02
   4.7205445e+02   4.8946501e+02   5.8478503e+02   6.2064605e+02   7.2167916e+02
   4.7668218e+02   5.0307168e+02   5.8392723e+02   5.8602238e+02   6.0283016e+02
   4.5139870e+02   4.6098787e+02   5.2413451e+02   5.3384730e+02   6.0400112e+02
   4.5214820e+02   4.6173268e+02   5.2382947e+02   5.3352344e+02   6.0393456e+02
   4.6437322e+02   4.7583528e+02   5.5361742e+02   5.6388214e+02   6.0865628e+02
   4.7661825e+02   5.0281577e+02   5.5342876e+02   5.5431200e+02   6.0118475e+02
   4.3300725e+02   4.3364665e+02   4.7766167e+02   5.0447675e+02   6.0072817e+02
   4.7420196e+02   4.9436211e+02   5.2402464e+02   5.2858535e+02   6.0165870e+02
   4.5639642e+02   4.6624510e+02   5.4051047e+02   5.5008243e+02   6.0624286e+02
   4.5148812e+02   4.6134441e+02   5.5701885e+02   5.6970203e+02   6.1208312e+02
   4.3387416e+02   4.4624717e+02   5.5541713e+02   5.6832384e+02   6.1231070e+02
   4.6173985e+02   4.7197845e+02   5.2187239e+02   5.3101870e+02   6.0323182e+02
   4.5248797e+02   4.6203305e+02   5.2192061e+02   5.3173008e+02   6.0369853e+02
   4.2481357e+02   4.3958690e+02   5.0617559e+02   5.1920712e+02   6.0263937e+02
   4.3343465e+02   4.3348582e+02   4.7703387e+02   5.0425584e+02   6.0068879e+02
   4.3138468e+02   4.4449904e+02   5.4348142e+02   5.5422605e+02   6.0801248e+02
   4.6407430e+02   4.7474672e+02   5.1568381e+02   5.2521196e+02   6.0251275e+02
   4.2703287e+02   4.3118497e+02   4.8063090e+02   5.0561779e+02   6.0092605e+02
   4.0468217e+02   4.1373375e+02   4.7760544e+02   5.0446578e+02   6.0072812e+02
   4.4213857e+02   4.5256333e+02   5.3119337e+02   5.4105027e+02   6.0528089e+02
   4.6259048e+02   4.7068091e+02   4.9820455e+02   5.1262936e+02   6.0150300e+02
   4.7673203e+02   5.0326277e+02   5.8834918e+02   5.9083543e+02   6.0338945e+02
   4.5997566e+02   4.6964460e+02   5.1554288e+02   5.2558623e+02   6.0273781e+02
   4.2716241e+02   4.4215982e+02   5.7639125e+02   6.0840953e+02   6.6690885e+02
   4.5113719e+02   4.5415139e+02   4.8249563e+02   5.0613303e+02   6.0096796e+02
   4.7568388e+02   4.9949446e+02   5.5739993e+02   5.6035385e+02   6.0262744e+02
   4.5111057e+02   4.6097625e+02   5.6548447e+02   5.8149687e+02   6.1832555e+02
   4.1008368e+02   4.2964486e+02   4.8562102e+02   5.0772780e+02   6.0127021e+02
   4.5768257e+02   4.6736467e+02   5.2299303e+02   5.3241950e+02   6.0358858e+02
   4.0099323e+02   4.3731262e+02   5.1493912e+02   5.2627242e+02   6.0350167e+02
   4.1967000e+02   4.3952051e+02   5.7281351e+02   5.9651667e+02   6.3389160e+02
   4.4737311e+02   4.5730447e+02   5.3459833e+02   5.4434143e+02   6.0565298e+02
   4.3090679e+02   4.4401495e+02   5.2815796e+02   5.3826078e+02   6.0504654e+02
   4.1712902e+02   4.3870054e+02   5.2530923e+02   5.3559922e+02   6.0473874e+02
   4.2894246e+02   4.4206171e+02   5.0998317e+02   5.2206996e+02   6.0294562e+02
   4.5429416e+02   4.6367617e+02   5.1648601e+02   5.2680757e+02   6.0306497e+02
   4.7250291e+02   4.8808534e+02   5.0731516e+02   5.1564007e+02   6.0128381e+02
   4.7684410e+02   5.0367434e+02   5.3860420e+02   5.3891678e+02   6.0079418e+02
   4.3914380e+02   4.5017233e+02   5.3834417e+02   5.4846668e+02   6.0663543e+02
   4.7422150e+02   4.9498718e+02   5.8636309e+02   6.0933413e+02   6.3037588e+02
   4.7697560e+02   5.0422072e+02   5.7621651e+02   5.7623564e+02   6.0070214e+02
   4.5111474e+02   4.5995010e+02   5.0797700e+02   5.1995968e+02   6.0242721e+02
   4.4511151e+02   4.5531745e+02   5.4201559e+02   5.5229173e+02   6.0723028e+02
   4.3003645e+02   4.3156221e+02   4.7842958e+02   5.0475923e+02   6.0077837e+02
   4.1237570e+02   4.3848085e+02   5.7279915e+02   5.9653722e+02   6.3397427e+02
   4.4985992e+02   4.5971877e+02   5.4351017e+02   5.5374035e+02   6.0734991e+02
   4.1943631e+02   4.3943731e+02   5.4959571e+02   5.6128768e+02   6.1003566e+02
   4.7691110e+02   5.0393791e+02   5.3036913e+02   5.3053716e+02   6.0072550e+02
   4.4826626e+02   4.4831017e+02   4.7704842e+02   5.0425867e+02   6.0068901e+02
   4.7696906e+02   5.0419455e+02   6.0057651e+02   6.3209121e+02   6.3228568e+02
   4.1683348e+02   4.3305073e+02   4.8999754e+02   5.0968116e+02   6.0154700e+02
   4.2354724e+02   4.4055216e+02   5.3785079e+02   5.4816682e+02   6.0680329e+02
   4.5135671e+02   4.5159766e+02   4.7737556e+02   5.0435792e+02   6.0070488e+02
   4.6110752e+02   4.6128888e+02   4.7727397e+02   5.0431184e+02   6.0069571e+02
   4.7694028e+02   5.0251627e+02   5.0346959e+02   5.0512183e+02   6.0069051e+02
   4.3097880e+02   4.4324927e+02   5.0949090e+02   5.2165874e+02   6.0288540e+02
   4.3206372e+02   4.4496888e+02   5.4803355e+02   5.5933254e+02   6.0932467e+02
   4.2107023e+02   4.3790372e+02   5.0366086e+02   5.1743268e+02   6.0245416e+02
   4.6662257e+02   4.7735953e+02   5.0558634e+02   5.1665501e+02   6.0167878e+02
   4.3063194e+02   4.3087869e+02   4.7720818e+02   5.0431702e+02   6.0069979e+02
   4.0623027e+02   4.3645670e+02   5.0594423e+02   5.1909055e+02   6.0265381e+02
   4.4884540e+02   4.5880526e+02   5.6674429e+02   5.8368342e+02   6.1995192e+02
   4.6399576e+02   4.7528399e+02   5.4900589e+02   5.5857771e+02   6.0733333e+02
   4.7441650e+02   4.9506777e+02   5.2620687e+02   5.3042990e+02   6.0169304e+02
   4.6822616e+02   4.8185993e+02   5.6397496e+02   5.7574776e+02   6.1196178e+02
   4.4356633e+02   4.5186073e+02   4.9945493e+02   5.1437883e+02   6.0198744e+02
   4.6260107e+02   4.7344189e+02   5.7837811e+02   6.0855508e+02   6.4841327e+02
   4.3632768e+02   4.4804051e+02   5.6176661e+02   5.7687691e+02   6.1633606e+02
   4.0441372e+02   4.3725149e+02   5.1341766e+02   5.2496867e+02   6.0334259e+02
   4.5128707e+02   4.6112059e+02   5.4737342e+02   5.5796965e+02   6.0829409e+02
   4.4864695e+02   4.5824063e+02   5.1979016e+02   5.2995320e+02   6.0359460e+02
   4.7615130e+02   5.0111788e+02   5.9515085e+02   6.3841327e+02   6.6335516e+02
   4.4740353e+02   4.5745028e+02   5.6839993e+02   5.8655844e+02   6.2226272e+02
   4.1045194e+02   4.3816146e+02   5.3325626e+02   5.4346532e+02   6.0598413e+02
   4.4338472e+02   4.5349615e+02   5.2225028e+02   5.3237074e+02   6.0402651e+02
   4.6399252e+02   4.7492927e+02   5.2312569e+02   5.3188293e+02   6.0318972e+02
   4.2596347e+02   4.4161025e+02   5.6832785e+02   5.8736743e+02   6.2391602e+02
   4.7509658e+02   4.9759445e+02   5.5822123e+02   5.6231003e+02   6.0348077e+02
   4.2522678e+02   4.3986882e+02   5.0700498e+02   5.1981588e+02   6.0270633e+02
   4.3368759e+02   4.4605611e+02   5.4138096e+02   5.5187944e+02   6.0744198e+02
   4.5440245e+02   4.5917731e+02   4.8692922e+02   5.0777081e+02   6.0115879e+02
   4.5102284e+02   4.5375036e+02   4.8190091e+02   5.0591280e+02   6.0093756e+02
   4.6504363e+02   4.7641514e+02   5.2273933e+02   5.3135048e+02   6.0305808e+02
   4.0791040e+02   4.3822064e+02   5.6188692e+02   5.7737039e+02   6.1697073e+02
   4.1840057e+02   4.2062282e+02   4.7764705e+02   5.0447939e+02   6.0072996e+02
   4.2267690e+02   4.2348048e+02   4.7734890e+02   5.0437034e+02   6.0071002e+02
   4.1864207e+02   4.3918521e+02   5.3776261e+02   5.4809847e+02   6.0681598e+02
   4.2715028e+02   4.2825450e+02   4.7779651e+02   5.0452993e+02   6.0073850e+02
   4.3719953e+02   4.4866377e+02   5.4511357e+02   5.5592266e+02   6.0831050e+02
   4.7549864e+02   4.9889478e+02   5.8921482e+02   6.0656195e+02   6.2225054e+02
   4.7556462e+02   4.9846047e+02   5.2019593e+02   5.2328203e+02   6.0113756e+02
   3.9999609e+02   4.3454725e+02   4.9730150e+02   5.1347826e+02   6.0202394e+02
   4.7666408e+02   5.0300040e+02   5.9751897e+02   6.2182707e+02   6.2654798e+02
   4.5268990e+02   4.6251510e+02   5.4400220e+02   5.5413439e+02   6.0729107e+02
   4.3445318e+02   4.3733721e+02   4.8056089e+02   5.0556105e+02   6.0091187e+02
   4.2955332e+02   4.4339375e+02   5.4660134e+02   5.5773229e+02   6.0892443e+02
   4.7697901e+02   5.0423477e+02   6.0063685e+02   6.0226694e+02   6.0231721e+02
   4.5997445e+02   4.6994275e+02   5.2497520e+02   5.3409992e+02   6.0367973e+02
   4.2176745e+02   4.3945495e+02   5.1678698e+02   5.2782686e+02   6.0367235e+02
   4.7684942e+02   5.0371762e+02   5.9808980e+02   6.0728120e+02   6.1055197e+02
   4.4096781e+02   4.5174030e+02   5.6455244e+02   5.8072067e+02   6.1847649e+02
   4.3684984e+02   4.4843750e+02   5.7328528e+02   5.9711270e+02   6.3410941e+02
   4.5249559e+02   4.5281944e+02   4.7751501e+02   5.0439854e+02   6.0071109e+02
   4.2380988e+02   4.4075695e+02   5.6926548e+02   5.8905779e+02   6.2550060e+02
   3.8006263e+02   4.3477943e+02   4.9835650e+02   5.1408281e+02   6.0209458e+02
   4.4081928e+02   4.4475487e+02   4.8346883e+02   5.0666894e+02   6.0107585e+02
   4.3862445e+02   4.4973478e+02   5.3649181e+02   5.4654167e+02   6.0628603e+02
   4.2403598e+02   4.4083681e+02   5.6172361e+02   5.7706602e+02   6.1671205e+02
   4.5936301e+02   4.6523120e+02   4.9014652e+02   5.0889197e+02   6.0123041e+02
   3.8006623e+02   4.3747144e+02   5.1888036e+02   5.2967508e+02   6.0393775e+02
   4.4103041e+02   4.5154153e+02   5.2569254e+02   5.3568351e+02   6.0452045e+02
   4.7590685e+02   5.0026672e+02   5.7827052e+02   5.8328431e+02   6.0578894e+02
   3.8005589e+02   4.3785564e+02   5.3375971e+02   5.4398595e+02   6.0607980e+02
   4.6498009e+02   4.7673629e+02   5.7442817e+02   5.9439998e+02   6.2655955e+02
   4.3410060e+02   4.4600610e+02   5.2031760e+02   5.3080439e+02   6.0396962e+02
   4.4922956e+02   4.4923000e+02   4.7698004e+02   5.0423647e+02   6.0068518e+02
   4.7590009e+02   5.0024093e+02   5.9362281e+02   6.2962799e+02   6.4557174e+02
   4.3575182e+02   4.4676362e+02   5.1121190e+02   5.2295380e+02   6.0299361e+02
   4.6216127e+02   4.7241046e+02   5.1911526e+02   5.2846547e+02   6.0293522e+02
   3.8969915e+02   4.3757542e+02   5.2145654e+02   5.3199807e+02   6.0424902e+02
   4.4254169e+02   4.5261979e+02   5.1768367e+02   5.2829681e+02   6.0352822e+02
   4.2956391e+02   4.4334896e+02   5.3903752e+02   5.4937605e+02   6.0698524e+02
   4.4939887e+02   4.5932436e+02   5.5883820e+02   5.7227954e+02   6.1334671e+02
   4.5726392e+02   4.6702332e+02   5.2840356e+02   5.3763625e+02   6.0425469e+02
   4.6609798e+02   4.7839868e+02   5.5399833e+02   5.6390568e+02   6.0831771e+02
   4.3085486e+02   4.4419501e+02   5.5077487e+02   5.6258577e+02   6.1031381e+02
   4.7637029e+02   5.0170740e+02   5.2866046e+02   5.3001866e+02   6.0099953e+02
   4.7671227e+02   5.0318499e+02   5.9781395e+02   6.1988467e+02   6.2400879e+02
   4.0952527e+02   4.3634356e+02   5.0442011e+02   5.1799401e+02   6.0253002e+02
   4.4494642e+02   4.5518779e+02   5.4548579e+02   5.5611786e+02   6.0811941e+02
   4.7697670e+02   5.0422582e+02   5.7329646e+02   5.7330830e+02   6.0069538e+02
   4.5059191e+02   4.6046953e+02   5.6795852e+02   5.8554097e+02   6.2117135e+02
   4.2392877e+02   4.4016138e+02   5.1628748e+02   5.2738632e+02   6.0360801e+02
   4.2342378e+02   4.4056776e+02   5.4499926e+02   5.5598794e+02   6.0853521e+02
   4.1872858e+02   4.3930263e+02   5.5412207e+02   5.6685567e+02   6.1193561e+02
   4.3930944e+02   4.5020544e+02   5.2975964e+02   5.3969722e+02   6.0513550e+02
   4.5732169e+02   4.6622490e+02   5.0796983e+02   5.1960615e+02   6.0224085e+02
   4.3953457e+02   4.4968804e+02   5.1029453e+02   5.2214165e+02   6.0285855e+02
   4.3402764e+02   4.4636691e+02   5.7434787e+02   6.0022118e+02   6.3887141e+02
   4.6312457e+02   4.7385452e+02   5.2714789e+02   5.3583021e+02   6.0369060e+02
   4.4703977e+02   4.5711383e+02   5.6603311e+02   5.8267525e+02   6.1939639e+02
   3.9184563e+02   4.3782993e+02   5.3164431e+02   5.4183030e+02   6.0571491e+02
   4.2964741e+02   4.4328183e+02   5.2992170e+02   5.4001724e+02   6.0532887e+02
   4.5210581e+02   4.6173168e+02   5.2599345e+02   5.3558519e+02   6.0420034e+02
   4.7053101e+02   4.8615685e+02   5.7958270e+02   6.0111386e+02   6.2968274e+02
   4.7682993e+02   5.0364182e+02   5.9927710e+02   6.3276801e+02   6.3547684e+02
   4.3103000e+02   4.4423543e+02   5.3868269e+02   5.4897593e+02   6.0688613e+02
   4.3055023e+02   4.4379205e+02   5.2812318e+02   5.3823060e+02   6.0504559e+02
   4.2620290e+02   4.4163289e+02   5.4039402e+02   5.5088942e+02   6.0733193e+02
   4.4773259e+02   4.5754163e+02   5.2737131e+02   5.3709926e+02   6.0454823e+02
   4.7618939e+02   5.0125566e+02   5.7113053e+02   5.7392434e+02   6.0307717e+02
   4.7696199e+02   5.0416604e+02   5.5956611e+02   5.5961658e+02   6.0071750e+02
   4.6464740e+02   4.7592301e+02   5.2579122e+02   5.3428901e+02   6.0340254e+02
   4.6804636e+02   4.8154542e+02   5.5917125e+02   5.6963939e+02   6.0956055e+02
   4.4620745e+02   4.5400760e+02   4.9803521e+02   5.1347212e+02   6.0186262e+02
   4.1700266e+02   4.3866474e+02   5.2467484e+02   5.3499536e+02   6.0465243e+02
   4.4107012e+02   4.5085899e+02   5.0904803e+02   5.2112673e+02   6.0272618e+02
   4.0982860e+02   4.3820504e+02   5.3943255e+02   5.4990233e+02   6.0719564e+02
   4.3458126e+02   4.4647408e+02   5.2495793e+02   5.3511482e+02   6.0454747e+02
   4.7688636e+02   5.0386091e+02   5.5317645e+02   5.5341419e+02   6.0081638e+02
   4.7494289e+02   4.9712974e+02   5.8958548e+02   6.1995013e+02   6.3956620e+02
   4.2772873e+02   4.3247708e+02   4.8156018e+02   5.0599027e+02   6.0098714e+02
   4.5490828e+02   4.6464632e+02   5.3315088e+02   5.4251648e+02   6.0505277e+02
   4.6042452e+02   4.6245602e+02   4.8049159e+02   5.0524464e+02   6.0081910e+02
   4.7568016e+02   4.9935684e+02   5.3820821e+02   5.4065731e+02   6.0160396e+02
   4.7673987e+02   5.0329181e+02   5.9323282e+02   5.9780387e+02   6.0585373e+02
   4.6206560e+02   4.6897790e+02   4.9334287e+02   5.1016602e+02   6.0130878e+02
   4.5672732e+02   4.6665982e+02   5.7636289e+02   6.0325190e+02   6.4081941e+02
   4.2290443e+02   4.2362132e+02   4.7731486e+02   5.0435755e+02   6.0070759e+02
   4.2719910e+02   4.4198008e+02   5.3078585e+02   5.4089841e+02   6.0549246e+02
   4.2003682e+02   4.3855078e+02   5.1084434e+02   5.2281944e+02   6.0306949e+02
   4.5706240e+02   4.6701155e+02   5.6233754e+02   5.7638243e+02   6.1472351e+02
   4.4476201e+02   4.5492096e+02   5.3284352e+02   5.4263965e+02   6.0546049e+02
   4.6873823e+02   4.7100591e+02   4.8032798e+02   5.0492249e+02   6.0075971e+02
   4.4515601e+02   4.5540852e+02   5.5743601e+02   5.7061882e+02   6.1285196e+02
   4.4601678e+02   4.5344843e+02   4.9596805e+02   5.1233849e+02   6.0174588e+02
   4.7647985e+02   5.0230903e+02   5.9702823e+02   6.4365367e+02   6.6576933e+02
   4.7317300e+02   4.9181661e+02   5.3002502e+02   5.3524692e+02   6.0228692e+02
   4.6057742e+02   4.7090465e+02   5.4628482e+02   5.5603670e+02   6.0714978e+02
   4.7684919e+02   5.0371785e+02   5.9957744e+02   6.4595425e+02   6.5020908e+02
   4.7696263e+02   5.0416776e+02   5.4498894e+02   5.4502901e+02   6.0070278e+02
   4.7467041e+02   4.9630111e+02   5.8407883e+02   5.9827807e+02   6.1884105e+02
   4.4188903e+02   4.5238919e+02   5.3436560e+02   5.4427657e+02   6.0580911e+02
   3.9254856e+02   4.2410991e+02   4.8099628e+02   5.0579100e+02   6.0096148e+02
   3.8388364e+02   4.3755950e+02   5.2113821e+02   5.3170758e+02   6.0420963e+02
   4.7396598e+02   4.8059519e+02   4.8503156e+02   5.0522606e+02   6.0076461e+02
   4.2400289e+02   4.4079374e+02   5.4858677e+02   5.6007158e+02   6.0964297e+02
   4.3634454e+02   4.4785755e+02   5.2949400e+02   5.3949563e+02   6.0515896e+02
   4.5465271e+02   4.6435731e+02   5.3064024e+02   5.4001092e+02   6.0469839e+02
   4.4226018e+02   4.5264801e+02   5.2979180e+02   5.3965720e+02   6.0506460e+02
   4.7673892e+02   5.0295745e+02   5.1592748e+02   5.1676932e+02   6.0075144e+02
   4.5038052e+02   4.5994904e+02   5.2211805e+02   5.3200743e+02   6.0380043e+02
   4.7288070e+02   4.9143359e+02   5.5939094e+02   5.6662490e+02   6.0623027e+02
   4.4811236e+02   4.5795744e+02   5.3135827e+02   5.4102631e+02   6.0510365e+02
   4.4848610e+02   4.5829906e+02   5.3054049e+02   5.4019822e+02   6.0496682e+02
   4.2133888e+02   4.3945742e+02   5.1980865e+02   5.3047031e+02   6.0401698e+02
   4.6799112e+02   4.8144713e+02   5.5705061e+02   5.6699533e+02   6.0871565e+02
   4.3827855e+02   4.4954495e+02   5.5247219e+02   5.6449721e+02   6.1076273e+02
   4.7684421e+02   5.0369853e+02   5.9955074e+02   6.4783413e+02   6.5292446e+02
   4.3807246e+02   4.3926413e+02   4.7855903e+02   5.0478964e+02   6.0078128e+02
   4.1263577e+02   4.3850310e+02   5.6484788e+02   5.8172095e+02   6.1966253e+02
   4.4148803e+02   4.5216760e+02   5.5813598e+02   5.7171990e+02   6.1351019e+02
   4.5117199e+02   4.5178005e+02   4.7799013e+02   5.0455109e+02   6.0073580e+02
   4.6111266e+02   4.7158951e+02   5.7630684e+02   6.0130395e+02   6.3634047e+02
   4.5680713e+02   4.6635765e+02   5.1973513e+02   5.2949423e+02   6.0328190e+02
   4.3010086e+02   4.4332025e+02   5.1999971e+02   5.3057270e+02   6.0397924e+02
   4.6943035e+02   4.8382480e+02   5.3504658e+02   5.4221272e+02   6.0368899e+02
   4.5925367e+02   4.6922552e+02   5.3132963e+02   5.4037881e+02   6.0451406e+02
   4.5067137e+02   4.6054617e+02   5.7741988e+02   6.0995921e+02   6.6768018e+02
   4.4792650e+02   4.5786457e+02   5.3944734e+02   5.4937577e+02   6.0653350e+02
   4.6034406e+02   4.7066271e+02   5.6021817e+02   5.7308057e+02   6.1267999e+02
   4.5199776e+02   4.6173592e+02   5.3377719e+02   5.4330666e+02   6.0530624e+02
   4.3406984e+02   4.3848508e+02   4.8288101e+02   5.0649302e+02   6.0106066e+02
   4.4895222e+02   4.5869957e+02   5.2783495e+02   5.3750790e+02   6.0456656e+02
   4.7621127e+02   5.0133402e+02   5.8790148e+02   5.9515026e+02   6.0940364e+02
   4.2605825e+02   4.4163890e+02   5.5484812e+02   5.6772355e+02   6.1221355e+02
   3.8935468e+02   4.3782721e+02   5.3171355e+02   5.4190021e+02   6.0572624e+02
   4.7079682e+02   4.8655417e+02   5.3903076e+02   5.4570882e+02   6.0378751e+02
   4.3412823e+02   4.4618821e+02   5.2701288e+02   5.3709154e+02   6.0483474e+02
   4.2113416e+02   4.3951096e+02   5.2326763e+02   5.3364584e+02   6.0445063e+02
   4.4223958e+02   4.5201872e+02   5.1113927e+02   5.2275102e+02   6.0288916e+02
   4.7661225e+02   5.0280453e+02   5.9788761e+02   6.4613646e+02   6.6389798e+02
   4.7685899e+02   5.0375629e+02   5.9893506e+02   6.1372893e+02   6.1606660e+02
   4.6125253e+02   4.7175945e+02   5.7883562e+02   6.1237835e+02   7.0941200e+02
   4.7611550e+02   5.0099035e+02   5.9151107e+02   6.0503818e+02   6.1720640e+02
   4.5737753e+02   4.6691230e+02   5.1825079e+02   5.2814358e+02   6.0310898e+02
   4.6555372e+02   4.7727839e+02   5.2685442e+02   5.3514576e+02   6.0341909e+02
   4.3332289e+02   4.4573757e+02   5.3500925e+02   5.4511455e+02   6.0612706e+02
   4.1846543e+02   4.3519729e+02   4.9476315e+02   5.1207921e+02   6.0184910e+02
   4.2776817e+02   4.4246032e+02   5.6410450e+02   5.8045094e+02   6.1871435e+02
   4.2700580e+02   4.4161892e+02   5.1967734e+02   5.3031447e+02   6.0396841e+02
   4.3461771e+02   4.4667257e+02   5.3573034e+02   5.4583448e+02   6.0623543e+02
   4.6727817e+02   4.8013563e+02   5.3708941e+02   5.4497632e+02   6.0437789e+02
   4.7674197e+02   4.7953297e+02   4.7980046e+02   5.0426225e+02   6.0068732e+02
   4.5236632e+02   4.6208259e+02   5.3171799e+02   5.4120483e+02   6.0496972e+02
   4.3344134e+02   4.4595049e+02   5.7312969e+02   5.9690950e+02   6.3402347e+02
   4.4311807e+02   4.5352684e+02   5.4237708e+02   5.5275506e+02   6.0740020e+02
   4.7694599e+02   5.0410206e+02   6.0040167e+02   6.5897777e+02   6.6254950e+02
   4.0014830e+02   4.3803162e+02   5.4805196e+02   5.5950645e+02   6.0954416e+02
   4.4784667e+02   4.5782702e+02   5.4591085e+02   5.5648246e+02   6.0808929e+02
   4.7532318e+02   4.9832623e+02   5.8972908e+02   6.1238213e+02   6.2837179e+02
   4.5317308e+02   4.6264974e+02   5.1917859e+02   5.2920565e+02   6.0337344e+02
   4.2841317e+02   4.4264574e+02   5.3361448e+02   5.4375120e+02   6.0595340e+02
   4.5913085e+02   4.6921031e+02   5.4482508e+02   5.5457322e+02   6.0695493e+02
   4.0190950e+02   4.1726358e+02   4.7826660e+02   5.0471275e+02   6.0077321e+02
   4.4724221e+02   4.5705229e+02   5.2549259e+02   5.3530761e+02   6.0431909e+02
   4.3526751e+02   4.4635898e+02   5.1068687e+02   5.2253992e+02   6.0295074e+02
   4.7515124e+02   4.9730373e+02   5.2528321e+02   5.2869424e+02   6.0141457e+02
   4.7233337e+02   4.8968101e+02   5.2734358e+02   5.3320124e+02   6.0233930e+02
   4.7279962e+02   4.9123253e+02   5.5910261e+02   5.6636752e+02   6.0623042e+02
   4.1527251e+02   4.3836658e+02   5.2251925e+02   5.3296403e+02   6.0437150e+02
   4.4012818e+02   4.4208742e+02   4.7980381e+02   5.0523988e+02   6.0085497e+02
   4.5591024e+02   4.6572537e+02   5.3871478e+02   5.4818617e+02   6.0592667e+02
   4.0478181e+02   4.3781415e+02   5.2639106e+02   5.3664828e+02   6.0490529e+02
   4.1325188e+02   4.3835656e+02   5.3165888e+02   5.4183615e+02   6.0570623e+02
   4.5736290e+02   4.5785706e+02   4.7780482e+02   5.0446947e+02   6.0071966e+02
   4.3699878e+02   4.4849565e+02   5.4277695e+02   5.5335295e+02   6.0770272e+02
   4.5954932e+02   4.6960246e+02   5.3440173e+02   5.4344847e+02   6.0493161e+02
   4.4828215e+02   4.5825473e+02   5.5128023e+02   5.6266799e+02   6.0977082e+02
   4.2640332e+02   4.4155281e+02   5.2798296e+02   5.3813594e+02   6.0506937e+02
   4.6327195e+02   4.7432098e+02   5.6163882e+02   5.7440861e+02   6.1280780e+02
   4.4171994e+02   4.5236684e+02   5.6293758e+02   5.7832799e+02   6.1696899e+02
   4.6022181e+02   4.7052131e+02   5.7384457e+02   5.9512047e+02   6.2881579e+02
   4.5323066e+02   4.6306183e+02   5.4472349e+02   5.5489495e+02   6.0743314e+02
   4.4761967e+02   4.4791900e+02   4.7744918e+02   5.0438672e+02   6.0071034e+02
   4.2065805e+02   4.3875778e+02   5.1133952e+02   5.2321588e+02   6.0311438e+02
   4.3990796e+02   4.5087733e+02   5.7664931e+02   6.0838236e+02   6.6027382e+02
   4.1861544e+02   4.3920527e+02   5.4023160e+02   5.5075722e+02   6.0735286e+02
   4.4617537e+02   4.5595694e+02   5.2010183e+02   5.3032318e+02   6.0370200e+02
   4.7429954e+02   4.9501532e+02   5.3714938e+02   5.4131529e+02   6.0230113e+02
   4.2129386e+02   4.3974372e+02   5.3175040e+02   5.4190516e+02   6.0569442e+02
   4.4678642e+02   4.5686164e+02   5.5047804e+02   5.6177752e+02   6.0957771e+02
   4.1541390e+02   4.3860659e+02   5.3229574e+02   5.4247724e+02   6.0580885e+02
   4.1306196e+02   4.1833465e+02   4.7790453e+02   5.0457601e+02   6.0074799e+02
   4.0887746e+02   4.3178088e+02   4.8930025e+02   5.0936419e+02   6.0150723e+02
   4.3396596e+02   4.4569691e+02   5.1507147e+02   5.2622867e+02   6.0339473e+02
   4.7601006e+02   5.0062170e+02   5.9003845e+02   6.0208197e+02   6.1564577e+02
   4.7693853e+02   5.0407216e+02   5.9973629e+02   6.0806695e+02   6.0925016e+02
   4.4642050e+02   4.5616954e+02   5.1977836e+02   5.3002294e+02   6.0365897e+02
   4.7634340e+02   5.0180348e+02   5.6128782e+02   5.6305231e+02   6.0188013e+02
   4.7565566e+02   4.9941684e+02   5.8168757e+02   5.8899058e+02   6.0901224e+02
   4.7578926e+02   4.8106561e+02   4.8263189e+02   5.0451496e+02   6.0070736e+02
   4.5572134e+02   4.6517269e+02   5.1798516e+02   5.2802086e+02   6.0315438e+02
   4.3773895e+02   4.4653049e+02   4.9752482e+02   5.1339314e+02   6.0193385e+02
   4.3853897e+02   4.4860655e+02   5.0736842e+02   5.1990060e+02   6.0262235e+02
   4.3253622e+02   4.3363224e+02   4.7814754e+02   5.0465220e+02   6.0075912e+02
   4.7697405e+02   5.0421525e+02   6.0062764e+02   6.3051585e+02   6.3061443e+02
   4.2957542e+02   4.4275093e+02   5.1422509e+02   5.2556109e+02   6.0335204e+02
   4.3288788e+02   4.4556163e+02   5.6250335e+02   5.7801163e+02   6.1709972e+02
   4.5249274e+02   4.6236066e+02   5.6248504e+02   5.7703221e+02   6.1551855e+02
   4.6786663e+02   4.8105063e+02   5.3358969e+02   5.4126476e+02   6.0383517e+02
   4.6181563e+02   4.7238865e+02   5.4269019e+02   5.5194754e+02   6.0616913e+02
   4.7661468e+02   5.0281500e+02   5.8490022e+02   5.8760919e+02   6.0356147e+02
   4.4925251e+02   4.5909360e+02   5.3664672e+02   5.4637435e+02   6.0592854e+02
   4.1012396e+02   4.3829053e+02   5.4968228e+02   5.6141434e+02   6.1010168e+02
   4.2605283e+02   4.2971454e+02   4.7983822e+02   5.0530584e+02   6.0087406e+02
   4.6512319e+02   4.7662705e+02   5.2628892e+02   5.3468170e+02   6.0340637e+02
   4.3466922e+02   4.3556325e+02   4.7800110e+02   5.0459578e+02   6.0074883e+02
   4.1943629e+02   4.3945941e+02   5.5753579e+02   5.7133589e+02   6.1380162e+02
   4.5800418e+02   4.5908486e+02   4.7881854e+02   5.0476470e+02   6.0076086e+02
   4.6927931e+02   4.8373970e+02   5.7743068e+02   5.9743138e+02   6.2702569e+02
   4.6333283e+02   4.7432104e+02   5.4053142e+02   5.4938178e+02   6.0555034e+02
   4.0715824e+02   4.1276789e+02   4.7739197e+02   5.0438696e+02   6.0071343e+02
   4.2891007e+02   4.4277256e+02   5.2537964e+02   5.3559380e+02   6.0467750e+02
   4.6403554e+02   4.7494919e+02   5.2177630e+02   5.3062694e+02   6.0305267e+02
   4.1011956e+02   4.3820896e+02   5.3830376e+02   5.4868875e+02   6.0695123e+02
   4.5909498e+02   4.6921179e+02   5.6068163e+02   5.7387695e+02   6.1322502e+02
   4.2503680e+02   4.4118841e+02   5.4807108e+02   5.5946397e+02   6.0945848e+02
   4.3749921e+02   4.4862472e+02   5.2320127e+02   5.3339590e+02   6.0427082e+02
   4.2650127e+02   4.4145359e+02   5.2197481e+02   5.3240798e+02   6.0425292e+02
   4.6117450e+02   4.7141744e+02   5.2741158e+02   5.3632228e+02   6.0387700e+02
   4.7008578e+02   4.8509199e+02   5.3659234e+02   5.4352244e+02   6.0370565e+02
   4.7657339e+02   5.0265910e+02   5.9086954e+02   5.9633265e+02   6.0706200e+02
   4.5372450e+02   4.6353377e+02   5.4102804e+02   5.5081800e+02   6.0653897e+02
   4.7697877e+02   5.0423373e+02   6.0067852e+02   6.9943474e+02   7.0141552e+02
   3.9683570e+02   4.3790335e+02   5.3549881e+02   5.4576816e+02   6.0639771e+02
   4.5970773e+02   4.6990226e+02   5.5334695e+02   5.6432231e+02   6.0943365e+02
   4.1983293e+02   4.3955694e+02   5.6262835e+02   5.7838445e+02   6.1753186e+02
   4.3182394e+02   4.4390402e+02   5.1065781e+02   5.2257017e+02   6.0298371e+02
   4.3784239e+02   4.4914659e+02   5.4126110e+02   5.5166564e+02   6.0731152e+02
   4.4780973e+02   4.5763312e+02   5.2856882e+02   5.3827528e+02   6.0471014e+02
   4.1765263e+02   4.3911470e+02   5.5847854e+02   5.7262178e+02   6.1441402e+02
   4.1452920e+02   4.2664582e+02   4.8174274e+02   5.0609195e+02   6.0100979e+02
   4.7605051e+02   4.8751544e+02   4.8954062e+02   5.0499880e+02   6.0072835e+02
   4.7520359e+02   4.9794777e+02   5.7907942e+02   5.8714892e+02   6.0966518e+02
   4.4508449e+02   4.5534720e+02   5.5973821e+02   5.7372578e+02   6.1429372e+02
   4.3845981e+02   4.4341557e+02   4.8512190e+02   5.0737457e+02   6.0118527e+02
   4.7409903e+02   4.9464475e+02   5.6882183e+02   5.7627501e+02   6.0763084e+02
   4.7620117e+02   5.0129734e+02   5.7110170e+02   5.7385557e+02   6.0303884e+02
   4.3522432e+02   4.4457713e+02   4.9779655e+02   5.1359076e+02   6.0197188e+02
   4.3245208e+02   4.4525426e+02   5.5620460e+02   5.6938335e+02   6.1278003e+02
   4.5903091e+02   4.6912951e+02   5.5400013e+02   5.6521225e+02   6.0978632e+02
   4.7676783e+02   5.0324855e+02   5.2178279e+02   5.2237120e+02   6.0076567e+02
   3.8658597e+02   4.3803074e+02   5.7470754e+02   6.0197359e+02   6.4268117e+02
   4.3868882e+02   4.4083397e+02   4.7996160e+02   5.0530728e+02   6.0086715e+02
   4.7648795e+02   5.0234009e+02   5.7248918e+02   5.7437646e+02   6.0231266e+02
   4.6161799e+02   4.7162224e+02   5.1617716e+02   5.2596810e+02   6.0270614e+02
   4.2006807e+02   4.3955559e+02   5.4399584e+02   5.5489487e+02   6.0828492e+02
   4.3744019e+02   4.4886167e+02   5.4736805e+02   5.5846261e+02   6.0896755e+02
   4.7658922e+02   5.0271710e+02   5.6677184e+02   5.6804397e+02   6.0165009e+02
   4.0451335e+02   4.1821067e+02   4.7843484e+02   5.0477626e+02   6.0078472e+02
   4.2632276e+02   4.2728233e+02   4.7762618e+02   5.0446824e+02   6.0072735e+02
   4.0431117e+02   4.3792512e+02   5.3229877e+02   5.4249162e+02   6.0582312e+02
   4.3291943e+02   4.4462846e+02   5.1038943e+02   5.2234005e+02   6.0294858e+02
   6.0894113e+02   5.7654943e+02   5.3444636e+02   5.3435217e+02   4.3802520e+02
   6.6629411e+02   6.1468786e+02   5.7420142e+02   5.5967293e+02   4.3802336e+02
   6.8225376e+02   6.0054807e+02   5.0426180e+02   4.7723860e+02   4.0848293e+02
   6.0880111e+02   5.7639265e+02   5.1808402e+02   5.1807309e+02   4.3802668e+02
   6.5896633e+02   6.0399715e+02   5.3717702e+02   5.2712257e+02   4.3773133e+02
   6.1992043e+02   5.8724365e+02   5.4337586e+02   5.3833936e+02   4.3795818e+02
   6.5877907e+02   6.1207124e+02   5.7011803e+02   5.5674296e+02   4.3801840e+02
   6.3966435e+02   6.3470643e+02   6.0527332e+02   5.7570845e+02   4.3802744e+02
   6.1135511e+02   5.8328170e+02   5.7487079e+02   5.6950543e+02   4.3802772e+02
   6.0882075e+02   5.7640068e+02   4.3953307e+02   4.3179963e+02   4.2968683e+02
   6.0883370e+02   5.7640914e+02   4.3937187e+02   4.2556377e+02   4.2202921e+02
   6.0885254e+02   5.7642893e+02   4.8024616e+02   4.8012279e+02   4.3793223e+02
   6.1888696e+02   5.8837076e+02   5.6078077e+02   5.5449929e+02   4.3801617e+02
   6.0881492e+02   5.7639769e+02   4.6844124e+02   4.6834753e+02   4.3791390e+02
   6.2748706e+02   5.8959320e+02   5.0060058e+02   4.8382176e+02   4.2988704e+02
   6.6130135e+02   6.0447022e+02   5.3884219e+02   5.2876931e+02   4.3776678e+02
   6.1767801e+02   5.9843271e+02   5.8873865e+02   5.7245201e+02   4.3802803e+02
   6.0925779e+02   5.8513283e+02   5.8412672e+02   5.7567324e+02   4.3802755e+02
   6.1003943e+02   5.7782671e+02   5.4224983e+02   5.4148312e+02   4.3801785e+02
   6.1044285e+02   5.7748334e+02   4.6035552e+02   4.5072321e+02   4.1050415e+02
   6.0903332e+02   5.7657725e+02   4.8670740e+02   4.8633454e+02   4.3782728e+02
   6.1914533e+02   5.8648813e+02   5.4197219e+02   5.3725136e+02   4.3795460e+02
   6.2837981e+02   5.9748737e+02   5.6735189e+02   5.5705719e+02   4.3801893e+02
   6.1713243e+02   6.1208489e+02   6.0371896e+02   5.7586184e+02   4.3802775e+02
   6.3411569e+02   5.9780145e+02   5.5072645e+02   5.4202416e+02   4.3795922e+02
   6.2414698e+02   5.8974543e+02   5.3499168e+02   5.2890936e+02   4.3784708e+02
   6.1540143e+02   5.8137242e+02   4.9154988e+02   4.8302464e+02   4.3311458e+02
   6.7897172e+02   6.0605507e+02   5.4511886e+02   5.3490182e+02   4.3787285e+02
   6.1251303e+02   5.8002088e+02   5.3038454e+02   5.2848027e+02   4.3796004e+02
   6.7583584e+02   6.0691378e+02   5.4979015e+02   5.3936356e+02   4.3792686e+02
   6.0878815e+02   5.7637854e+02   4.5319178e+02   4.5314768e+02   4.3797021e+02
   6.0912330e+02   5.7674676e+02   5.3405486e+02   5.3385595e+02   4.3802250e+02
   6.1767568e+02   5.8499235e+02   5.3842262e+02   5.3429653e+02   4.3794286e+02
   6.1031754e+02   5.7739995e+02   4.5902967e+02   4.4910060e+02   3.9667498e+02
   6.0886590e+02   5.7643175e+02   4.5871561e+02   4.5824929e+02   4.3740580e+02
   6.1562998e+02   5.8206178e+02   5.0844250e+02   5.0392240e+02   4.3714963e+02
   6.1248407e+02   5.9307792e+02   5.8851497e+02   5.7415553e+02   4.3802764e+02
   6.7780311e+02   6.4036745e+02   6.0097983e+02   5.7440169e+02   4.3802762e+02
   6.6007807e+02   6.0438579e+02   5.3905002e+02   5.2900072e+02   4.3777193e+02
   6.9148903e+02   6.1507611e+02   5.7422866e+02   5.5965433e+02   4.3802340e+02
   6.1108167e+02   5.7793043e+02   4.6834056e+02   4.6075678e+02   4.2485610e+02
   6.2005167e+02   5.8701539e+02   5.3893947e+02   5.3397226e+02   4.3792625e+02
   6.1423007e+02   5.8753809e+02   5.7589440e+02   5.6792241e+02   4.3802767e+02
   6.3763333e+02   5.9437398e+02   5.0070330e+02   4.7646109e+02   4.1141449e+02
   6.1012604e+02   5.7727520e+02   4.5835994e+02   4.4929227e+02   4.1786987e+02
   6.1255630e+02   5.8121473e+02   5.5522875e+02   5.5253173e+02   4.3801934e+02
   6.0908555e+02   5.7658108e+02   4.5736240e+02   4.5541569e+02   4.3531679e+02
   6.0884458e+02   5.7641782e+02   4.6429188e+02   4.6405886e+02   4.3772512e+02
   6.0917796e+02   5.9880179e+02   5.9841355e+02   5.7628830e+02   4.3802755e+02
   6.1092847e+02   5.7797256e+02   4.8067547e+02   4.7677499e+02   4.3462309e+02
   6.1134150e+02   5.7887489e+02   5.2721384e+02   5.2585163e+02   4.3796917e+02
   6.5095565e+02   6.0756621e+02   5.6235542e+02   5.5083614e+02   4.3800227e+02
   6.5315556e+02   6.0626386e+02   5.5537130e+02   5.4470550e+02   4.3797199e+02
   7.2258570e+02   6.0836361e+02   5.5520324e+02   5.4425236e+02   4.3796819e+02
   6.0891815e+02   5.9391510e+02   5.9376694e+02   5.7631885e+02   4.3802738e+02
   6.4073873e+02   5.9735583e+02   5.1809450e+02   5.0669201e+02   4.3653520e+02
   6.6834530e+02   6.0297693e+02   5.2478331e+02   5.1329019e+02   4.3714756e+02
   6.0944605e+02   5.7714388e+02   5.4089590e+02   5.4049008e+02   4.3802181e+02
   6.2279387e+02   5.8874083e+02   5.3427507e+02   5.2856938e+02   4.3785142e+02
   6.1081870e+02   5.8087523e+02   5.6996212e+02   5.6663328e+02   4.3802721e+02
   6.1000432e+02   5.7741808e+02   4.9861110e+02   4.9739755e+02   4.3767202e+02
   6.3551849e+02   5.9503616e+02   5.1714700e+02   5.0651397e+02   4.3658021e+02
   6.0982812e+02   5.7742264e+02   5.2580215e+02   5.2521626e+02   4.3800083e+02
   6.7672480e+02   6.1081202e+02   5.6443493e+02   5.5220290e+02   4.3800674e+02
   6.1063982e+02   5.7852200e+02   5.4392376e+02   5.4278020e+02   4.3801541e+02
   6.3112688e+02   5.9414269e+02   5.3379422e+02   5.2612115e+02   4.3776303e+02
   6.1091572e+02   5.7781852e+02   4.6764961e+02   4.6033287e+02   4.2551522e+02
   6.0903437e+02   5.7654624e+02   4.5562888e+02   4.5373402e+02   4.3543588e+02
   6.7659895e+02   6.0388368e+02   5.3094431e+02   5.2034677e+02   4.3753134e+02
   6.4048936e+02   6.0815231e+02   5.7516445e+02   5.6117671e+02   4.3802531e+02
   7.5451082e+02   6.0106182e+02   5.0640212e+02   4.8247715e+02   4.2620865e+02
   6.1065198e+02   5.7827285e+02   5.3009261e+02   5.2908088e+02   4.3799232e+02
   6.2131471e+02   5.8687786e+02   5.2078304e+02   5.1494144e+02   4.3755821e+02
   6.1068032e+02   5.7764601e+02   4.6381482e+02   4.5535029e+02   4.2083521e+02
   6.0892364e+02   5.7648216e+02   4.7782191e+02   4.7754150e+02   4.3779080e+02
   6.0961272e+02   5.7693337e+02   4.5186593e+02   4.4111988e+02   3.8019776e+02
   6.0947650e+02   5.7685681e+02   4.6640330e+02   4.6402405e+02   4.3477765e+02
   6.0907955e+02   5.7669151e+02   5.3136644e+02   5.3119784e+02   4.3802228e+02
   6.0881746e+02   5.7639847e+02   4.5289299e+02   4.5257453e+02   4.3760942e+02
   6.5579832e+02   5.9993361e+02   5.0643545e+02   4.8371419e+02   4.2772523e+02
   6.1255160e+02   5.8534911e+02   5.7566768e+02   5.6893711e+02   4.3802784e+02
   6.0882568e+02   5.7640405e+02   4.5460027e+02   4.5425613e+02   4.3758027e+02
   7.3566519e+02   6.3819557e+02   5.9944447e+02   5.7387302e+02   4.3802799e+02
   6.4906350e+02   6.0405776e+02   5.5004995e+02   5.4005711e+02   4.3793608e+02
   6.2475522e+02   5.9050299e+02   5.3904841e+02   5.3273967e+02   4.3789195e+02
   6.1265546e+02   6.1252411e+02   6.0865277e+02   5.7636899e+02   4.3802740e+02
   6.0878734e+02   5.7638328e+02   5.6247051e+02   5.6246462e+02   4.3802739e+02
   6.1861496e+02   6.1773208e+02   6.0786532e+02   5.7628649e+02   4.3802775e+02
   6.3045228e+02   5.9537248e+02   5.4909306e+02   5.4112525e+02   4.3795575e+02
   6.6087479e+02   6.0457853e+02   5.3982585e+02   5.2977221e+02   4.3778730e+02
   6.4660174e+02   6.0078587e+02   5.3182380e+02   5.2206468e+02   4.3761105e+02
   6.3374001e+02   5.9951516e+02   5.6118709e+02   5.5129867e+02   4.3800507e+02
   6.6786124e+02   6.0058783e+02   5.0539296e+02   4.8035765e+02   4.2301004e+02
   6.1882996e+02   5.8669207e+02   5.4772538e+02   5.4281105e+02   4.3798469e+02
   6.1009720e+02   5.7733225e+02   4.7536224e+02   4.7239920e+02   4.3491010e+02
   6.2629011e+02   5.9123869e+02   5.3505265e+02   5.2842508e+02   4.3782752e+02
   6.1266553e+02   5.8257336e+02   5.6517597e+02   5.6117779e+02   4.3802510e+02
   6.0881662e+02   5.7639751e+02   4.3889639e+02   4.2375706e+02   4.2115111e+02
   6.1022646e+02   5.7733991e+02   4.5821834e+02   4.4822527e+02   3.8391066e+02
   6.5516394e+02   6.0349048e+02   5.3738766e+02   5.2744283e+02   4.3774041e+02
   6.1625851e+02   5.8622799e+02   5.6294168e+02   5.5736007e+02   4.3802100e+02
   6.1427797e+02   6.1018161e+02   6.0469221e+02   5.7608791e+02   4.3802779e+02
   6.1236659e+02   5.8026983e+02   5.4245799e+02   5.4046648e+02   4.3800180e+02
   6.1002624e+02   5.7725139e+02   4.7072575e+02   4.6731519e+02   4.3362829e+02
   6.5069468e+02   6.0067306e+02   5.2105301e+02   5.0929551e+02   4.3679236e+02
   6.0897580e+02   5.7650415e+02   4.4205821e+02   4.2711379e+02   4.0403566e+02
   7.4857224e+02   6.0515147e+02   5.3830261e+02   5.2808649e+02   4.3774979e+02
   6.0977134e+02   5.7704643e+02   4.6214703e+02   4.5749664e+02   4.3098451e+02
   6.1020378e+02   5.7732552e+02   4.5834780e+02   4.4865101e+02   4.1116455e+02
   6.2258292e+02   5.8942070e+02   5.4459319e+02   5.3869329e+02   4.3795202e+02
   6.6920265e+02   6.1994996e+02   5.8277059e+02   5.6553992e+02   4.3802779e+02
   7.0106117e+02   6.0512559e+02   5.3884163e+02   5.2865145e+02   4.3776234e+02
   6.1038967e+02   6.0289823e+02   6.0138309e+02   5.7616785e+02   4.3802753e+02
   6.2590141e+02   5.8915376e+02   5.0750445e+02   4.9646031e+02   4.3519470e+02
   6.0887051e+02   5.7663422e+02   5.6898689e+02   5.6877830e+02   4.3802741e+02
   6.0892007e+02   5.7646737e+02   4.4126123e+02   4.2752845e+02   4.1814058e+02
   6.1304087e+02   5.8200920e+02   5.5774201e+02   5.5456538e+02   4.3802046e+02
   6.2892220e+02   5.9351079e+02   5.4115426e+02   5.3385932e+02   4.3789037e+02
   6.5661662e+02   6.0417575e+02   5.4057203e+02   5.3061848e+02   4.3780481e+02
   6.8498680e+02   6.0058244e+02   5.0438996e+02   4.7757403e+02   4.1258623e+02
   6.0889044e+02   5.7644707e+02   4.4052086e+02   4.2542737e+02   4.1648508e+02
   6.0900747e+02   5.7657364e+02   5.0176078e+02   5.0156290e+02   4.3797925e+02
   7.2684279e+02   6.0614348e+02   5.4447709e+02   5.3424299e+02   4.3786292e+02
   6.0939019e+02   5.7707323e+02   5.3999323e+02   5.3962435e+02   4.3802186e+02
   6.8760003e+02   6.0769524e+02   5.5301483e+02   5.4228394e+02   4.3795364e+02
   6.8340768e+02   6.0059347e+02   5.0448190e+02   4.7782772e+02   4.1449428e+02
   6.0878825e+02   5.7637866e+02   4.6625184e+02   4.6623557e+02   4.3800705e+02
   6.1949021e+02   5.8630573e+02   5.3509450e+02   5.3039999e+02   4.3789705e+02
   6.0911130e+02   5.7659701e+02   4.4490510e+02   4.3286173e+02   4.1516774e+02
   6.3037280e+02   6.1095300e+02   5.8988091e+02   5.7083683e+02   4.3802869e+02
   6.1683497e+02   5.8774815e+02   5.6753289e+02   5.6069200e+02   4.3802404e+02
   6.8907977e+02   6.0055945e+02   5.0419266e+02   4.7701610e+02   4.0010392e+02
   6.2517938e+02   5.8803981e+02   4.9767529e+02   4.8078957e+02   4.2786855e+02
   6.2240229e+02   5.8962637e+02   5.4801181e+02   5.4194841e+02   4.3797262e+02
   6.1137990e+02   5.7810527e+02   4.6663239e+02   4.5682520e+02   4.0694746e+02
   6.0902975e+02   5.7702230e+02   5.6803411e+02   5.6753415e+02   4.3802729e+02
   6.0987660e+02   5.7710870e+02   4.5484963e+02   4.4453317e+02   3.9035672e+02
   6.0924455e+02   5.7672804e+02   4.7923220e+02   4.7836552e+02   4.3731540e+02
   6.1338969e+02   5.8044858e+02   5.1670940e+02   5.1415828e+02   4.3777882e+02
   6.1060073e+02   5.7863471e+02   5.4930092e+02   5.4805248e+02   4.3802006e+02
   6.0959596e+02   5.7692363e+02   4.5262574e+02   4.4314013e+02   4.1852199e+02
   6.3614578e+02   5.9616631e+02   5.2698592e+02   5.1796782e+02   4.3750636e+02
   6.1018143e+02   5.7735249e+02   4.7004253e+02   4.6605760e+02   4.3263825e+02
   6.0964503e+02   5.7744349e+02   5.4671932e+02   5.4613803e+02   4.3802287e+02
   6.0949439e+02   5.7712468e+02   5.3104225e+02   5.3064227e+02   4.3801457e+02
   6.1070296e+02   5.7957253e+02   5.6277127e+02   5.6065805e+02   4.3802576e+02
   7.1151446e+02   6.6262545e+02   6.0799290e+02   5.7621186e+02   4.3802755e+02
   6.4148390e+02   5.9586786e+02   5.0157757e+02   4.7630749e+02   3.9733159e+02
   6.0910931e+02   5.7662741e+02   4.8024622e+02   4.7966334e+02   4.3757088e+02
   6.1030836e+02   5.7795431e+02   5.3145208e+02   5.3061700e+02   4.3800103e+02
   6.0881039e+02   5.7639385e+02   4.4252643e+02   4.4112861e+02   4.3642859e+02
   6.0879305e+02   5.7638193e+02   4.5840103e+02   4.5834464e+02   4.3795314e+02
   6.0992209e+02   5.7778098e+02   5.4711953e+02   5.4635504e+02   4.3802178e+02
   6.1305760e+02   5.7980385e+02   4.9731850e+02   4.9292573e+02   4.3648747e+02
   6.6727019e+02   6.0545732e+02   5.4288531e+02   5.3275436e+02   4.3784061e+02
   6.1827802e+02   6.1809044e+02   6.0858874e+02   5.7635730e+02   4.3802737e+02
   6.4891998e+02   6.0206289e+02   5.3699668e+02   5.2733177e+02   4.3774345e+02
   6.0913137e+02   5.7661124e+02   4.4571670e+02   4.3494179e+02   4.1984111e+02
   6.3183863e+02   5.9332711e+02   5.1892231e+02   5.0958840e+02   4.3698938e+02
   6.2711530e+02   5.9343551e+02   5.5101388e+02   5.4352413e+02   4.3797445e+02
   6.1434063e+02   5.9110489e+02   5.8279898e+02   5.7142630e+02   4.3802762e+02
   6.1604010e+02   5.8167232e+02   4.8789069e+02   4.7724256e+02   4.2940224e+02
   6.3458029e+02   5.9359485e+02   5.0491945e+02   4.8720920e+02   4.3118833e+02
   6.5359918e+02   6.0528589e+02   5.5037826e+02   5.4016422e+02   4.3793622e+02
   6.0878336e+02   5.7637532e+02   4.3803306e+02   3.9316317e+02   3.9022473e+02
   6.0878396e+02   5.7637548e+02   4.3812930e+02   4.3601415e+02   4.3590231e+02
   6.2016021e+02   5.8539393e+02   5.0637095e+02   4.9839169e+02   4.3606780e+02
   6.0896099e+02   5.7650439e+02   4.7146342e+02   4.7100258e+02   4.3752254e+02
   6.0938495e+02   5.7680269e+02   4.6962801e+02   4.6792597e+02   4.3590870e+02
   6.4408864e+02   6.0059145e+02   5.3720607e+02   5.2788520e+02   4.3776173e+02
   6.2626102e+02   5.9147133e+02   5.3804883e+02   5.3139430e+02   4.3786908e+02
   6.0893801e+02   5.7654013e+02   5.3116005e+02   5.3107223e+02   4.3802456e+02
   6.0881788e+02   5.7641100e+02   5.2652544e+02   5.2650539e+02   4.3802651e+02
   6.7498997e+02   6.0211708e+02   5.1620156e+02   5.0188926e+02   4.3559203e+02
   6.6041055e+02   6.0016155e+02   5.0492109e+02   4.7958441e+02   4.2147791e+02
   6.0898463e+02   5.7660206e+02   5.3691594e+02   5.3679499e+02   4.3802520e+02
   6.5426666e+02   6.0364187e+02   5.3962892e+02   5.2974129e+02   4.3778914e+02
   6.2025249e+02   6.1211072e+02   6.0070334e+02   5.7520002e+02   4.3802779e+02
   6.0881496e+02   5.7639694e+02   4.4093900e+02   4.3807168e+02   4.3486328e+02
   6.1214430e+02   5.7970015e+02   5.3109822e+02   5.2936079e+02   4.3796926e+02
   6.8125792e+02   6.1102737e+02   5.6492301e+02   5.5259042e+02   4.3800786e+02
   6.1788321e+02   5.8636103e+02   5.5284676e+02   5.4785025e+02   4.3800338e+02
   6.2468615e+02   6.0692962e+02   5.9117968e+02   5.7201620e+02   4.3802875e+02
   6.1082193e+02   5.7793423e+02   4.8400881e+02   4.8074680e+02   4.3567756e+02
   6.2426859e+02   5.9008317e+02   5.3817649e+02   5.3201340e+02   4.3788549e+02
   6.6177093e+02   6.0045610e+02   5.0614467e+02   4.8244800e+02   4.2626721e+02
   6.0981607e+02   5.7747365e+02   5.3313797e+02   5.3255778e+02   4.3801150e+02
   6.0882090e+02   5.7640044e+02   4.3900601e+02   4.2398973e+02   4.2107557e+02
   6.1254731e+02   5.8274525e+02   5.6687986e+02   5.6265684e+02   4.3802593e+02
   6.0982842e+02   5.8074950e+02   5.7582139e+02   5.7207909e+02   4.3802774e+02
   6.1500850e+02   5.8118115e+02   4.9413703e+02   4.8688307e+02   4.3462147e+02
   6.2964837e+02   5.9539133e+02   5.5288110e+02   5.4469945e+02   4.3797873e+02
   6.1394584e+02   5.8874621e+02   5.7930931e+02   5.7002362e+02   4.3802783e+02
   6.3971849e+02   6.1603528e+02   5.8780265e+02   5.6912045e+02   4.3802832e+02
   6.1593797e+02   5.8349286e+02   5.3865894e+02   5.3518664e+02   4.3795979e+02
   6.4519639e+02   6.1012831e+02   5.7434340e+02   5.6028244e+02   4.3802419e+02
   6.0884198e+02   5.7641550e+02   4.6102581e+02   4.6074563e+02   4.3765888e+02
   6.0944230e+02   5.7712106e+02   5.3863523e+02   5.3824004e+02   4.3802070e+02
   6.1125383e+02   5.7903672e+02   5.3886744e+02   5.3748320e+02   4.3800318e+02
   6.0983824e+02   5.8008024e+02   5.7401062e+02   5.7092661e+02   4.3802764e+02
   6.1238168e+02   5.8058556e+02   5.4886798e+02   5.4663588e+02   4.3801283e+02
   6.1208851e+02   5.8339530e+02   5.7202620e+02   5.6693047e+02   4.3802727e+02
   6.2712653e+02   5.9731673e+02   5.6996146e+02   5.5923672e+02   4.3802232e+02
   6.1100184e+02   5.7916484e+02   5.5097295e+02   5.4940999e+02   4.3801991e+02
   6.0915702e+02   5.7681478e+02   5.4132340e+02   5.4109003e+02   4.3802448e+02
   6.0878739e+02   5.7637783e+02   4.3818249e+02   4.2640693e+02   4.2609183e+02
   6.2649966e+02   6.1972071e+02   6.0219398e+02   5.7524204e+02   4.3802768e+02
   6.0960230e+02   5.7844397e+02   5.6915476e+02   5.6755701e+02   4.3802719e+02
   6.1053454e+02   5.7835492e+02   5.4163661e+02   5.4060144e+02   4.3801366e+02
   6.0920898e+02   5.7681764e+02   5.2848935e+02   5.2825013e+02   4.3801841e+02
   6.0878383e+02   5.7637553e+02   4.3804899e+02   4.1166566e+02   4.1138017e+02
   6.8478574e+02   6.0193554e+02   5.1398030e+02   4.9825820e+02   4.3476022e+02
   6.1435698e+02   5.8020313e+02   4.7846091e+02   4.6650926e+02   4.1265957e+02
   6.4114714e+02   6.0026730e+02   5.4380195e+02   5.3469799e+02   4.3788040e+02
   6.0878908e+02   5.7637913e+02   4.4102295e+02   4.4049017e+02   4.3745476e+02
   6.2442922e+02   5.8733618e+02   4.9429516e+02   4.7553859e+02   4.1951397e+02
   6.0920284e+02   5.7712650e+02   5.6148016e+02   5.6097269e+02   4.3802702e+02
   6.0896180e+02   5.7649830e+02   4.6239815e+02   4.6162081e+02   4.3700123e+02
   6.0904566e+02   5.7663029e+02   5.1877053e+02   5.1861263e+02   4.3801586e+02
   6.1168104e+02   5.9694424e+02   5.9393320e+02   5.7537077e+02   4.3802767e+02
   6.6735969e+02   6.0056542e+02   5.0533682e+02   4.8023443e+02   4.2277340e+02
   6.2080848e+02   5.9380750e+02   5.7484078e+02   5.6433028e+02   4.3802639e+02
   6.1957556e+02   5.8465790e+02   4.9934023e+02   4.8899775e+02   4.3395089e+02
   6.0996505e+02   5.7716894e+02   4.5701474e+02   4.4808515e+02   4.1922121e+02
   6.1080648e+02   5.7772458e+02   4.6330351e+02   4.5380725e+02   4.1271837e+02
   6.2403158e+02   5.8699534e+02   4.9293562e+02   4.7346717e+02   3.8067898e+02
   6.5192557e+02   6.0430200e+02   5.4713652e+02   5.3719942e+02   4.3790521e+02
   6.0999234e+02   5.7719816e+02   4.6424757e+02   4.5927513e+02   4.3047050e+02
   6.1909884e+02   5.8397015e+02   4.9265825e+02   4.7971253e+02   4.2928552e+02
   6.0905235e+02   5.7668495e+02   5.3914123e+02   5.3897679e+02   4.3802489e+02
   6.4818367e+02   6.0457031e+02   5.5402759e+02   5.4370732e+02   4.3796608e+02
   6.2990584e+02   5.9057844e+02   4.9756788e+02   4.7577934e+02   4.1421794e+02
   6.0960207e+02   5.7693062e+02   4.5997568e+02   4.5548675e+02   4.3124267e+02
   6.1032942e+02   5.7867166e+02   5.5790609e+02   5.5651866e+02   4.3802472e+02
   6.9121994e+02   6.0056472e+02   5.0418035e+02   4.7697303e+02   3.9027977e+02
   6.8808583e+02   6.1116363e+02   5.6519507e+02   5.5280349e+02   4.3800852e+02
   6.0972867e+02   5.7714254e+02   4.8917777e+02   4.8786691e+02   4.3739127e+02
   6.2935653e+02   5.9072288e+02   5.0181036e+02   4.8455994e+02   4.3010794e+02
   6.0964499e+02   5.7710798e+02   4.9650450e+02   4.9557515e+02   4.3772756e+02
   6.1188513e+02   5.7925327e+02   5.2118696e+02   5.1951104e+02   4.3791771e+02
   6.4368452e+02   5.9882909e+02   5.2211842e+02   5.1130141e+02   4.3703251e+02
   6.2301337e+02   5.8774476e+02   5.1527980e+02   5.0818990e+02   4.3707232e+02
   6.3117205e+02   5.9191658e+02   5.0453204e+02   4.8842288e+02   4.3208477e+02
   6.1147669e+02   5.8101657e+02   5.6537984e+02   5.6225350e+02   4.3802585e+02
   6.0980012e+02   5.7705902e+02   4.5450596e+02   4.4465934e+02   4.1385382e+02
   6.4474067e+02   5.9998814e+02   5.2994982e+02   5.2018679e+02   4.3755388e+02
   6.5021794e+02   6.0979256e+02   5.6937163e+02   5.5641438e+02   4.3801795e+02
   6.5344373e+02   5.9945346e+02   5.0555604e+02   4.8202904e+02   4.2590568e+02
   6.2831405e+02   5.9202783e+02   5.2851602e+02   5.2119811e+02   4.3767101e+02
   6.4086461e+02   5.9901374e+02   5.3429455e+02   5.2520952e+02   4.3770934e+02
   6.1753991e+02   5.8259833e+02   4.8649323e+02   4.7261482e+02   4.2164650e+02
   6.0886904e+02   5.7643360e+02   4.4072438e+02   4.3096221e+02   4.2652706e+02
   6.1205322e+02   5.7962480e+02   5.3145503e+02   5.2976026e+02   4.3797224e+02
   6.0935458e+02   5.7676701e+02   4.6270544e+02   4.6019722e+02   4.3451102e+02
   6.1804345e+02   5.8516440e+02   5.3609692e+02   5.3188809e+02   4.3792211e+02
   6.3656989e+02   5.9389037e+02   5.0021111e+02   4.7602200e+02   4.0537240e+02
   6.2972715e+02   5.9326722e+02   5.3312578e+02   5.2571087e+02   4.3776229e+02
   6.1066275e+02   5.7793781e+02   4.9619424e+02   4.9416195e+02   4.3733284e+02
   6.0884613e+02   5.7641807e+02   4.4059781e+02   4.3343758e+02   4.2998728e+02
   6.8289185e+02   6.0432326e+02   5.3382252e+02   5.2345811e+02   4.3763334e+02
   6.2772859e+02   6.1070668e+02   5.9218838e+02   5.7207612e+02   4.3802854e+02
   6.1241805e+02   5.7881027e+02   4.7151350e+02   4.6105932e+02   3.9321641e+02
   6.0881544e+02   5.7639737e+02   4.6243443e+02   4.6229629e+02   4.3784825e+02
   6.4871644e+02   6.4459442e+02   6.0692500e+02   5.7601183e+02   4.3802750e+02
   6.0912293e+02   5.7662768e+02   4.7516388e+02   4.7440316e+02   4.3729975e+02
   6.3231163e+02   5.9422781e+02   5.2722773e+02   5.1893798e+02   4.3756983e+02
   6.4853860e+02   6.0956572e+02   5.7018247e+02   5.5708496e+02   4.3801933e+02
   6.0904855e+02   5.7655625e+02   4.4687835e+02   4.4068041e+02   4.2955510e+02
   6.1221898e+02   5.8238401e+02   5.6725387e+02   5.6321051e+02   4.3802597e+02
   6.1686603e+02   5.8685350e+02   5.6307467e+02   5.5719547e+02   4.3802065e+02
   6.0890537e+02   5.7645823e+02   4.4918264e+02   4.4733244e+02   4.3561271e+02
   6.2084104e+02   5.8570346e+02   5.0274393e+02   4.9280689e+02   4.3484404e+02
   6.1249296e+02   5.7979227e+02   5.2167104e+02   5.1970555e+02   4.3790187e+02
   6.5170828e+02   6.0311659e+02   5.3975546e+02   5.2997490e+02   4.3779525e+02
   6.5279298e+02   6.0552211e+02   5.5247237e+02   5.4209048e+02   4.3795324e+02
   6.0913553e+02   5.7667015e+02   4.9216004e+02   4.9172458e+02   4.3785076e+02
   6.1072329e+02   5.7781831e+02   4.7992401e+02   4.7627676e+02   4.3478353e+02
   6.1087098e+02   5.8024707e+02   5.6614662e+02   5.6344909e+02   4.3802631e+02
   6.1919272e+02   5.8643381e+02   5.4069315e+02   5.3598753e+02   4.3794600e+02
   6.1432576e+02   5.8020809e+02   4.7918834e+02   4.6769802e+02   4.1903711e+02
   6.1603281e+02   5.8257192e+02   5.1484934e+02   5.1088373e+02   4.3754425e+02
   6.0883079e+02   5.7640712e+02   4.3927485e+02   4.2510560e+02   4.2169599e+02
   6.3914552e+02   5.9807907e+02   5.3228297e+02   5.2329639e+02   4.3766656e+02
   6.2166698e+02   5.8578994e+02   4.9512259e+02   4.8032179e+02   4.2861946e+02
   6.2014854e+02   5.8441337e+02   4.8884608e+02   4.7188406e+02   4.0495018e+02
   6.2199199e+02   6.1971192e+02   6.0644434e+02   5.7608911e+02   4.3802750e+02
   6.3562586e+02   5.9727683e+02   5.4040183e+02   5.3199850e+02   4.3784995e+02
   6.2236819e+02   5.8817157e+02   5.3031538e+02   5.2467079e+02   4.3779837e+02
   6.1051328e+02   5.9041184e+02   5.8802883e+02   5.7507919e+02   4.3802735e+02
   6.2034434e+02   5.8699032e+02   5.3512086e+02   5.3014065e+02   4.3788771e+02
   6.2194056e+02   6.1238886e+02   5.9936640e+02   5.7480074e+02   4.3802793e+02
   6.3634489e+02   6.0102130e+02   5.6128774e+02   5.5104238e+02   4.3800391e+02
   6.4104279e+02   5.9736664e+02   5.1689147e+02   5.0504731e+02   4.3629692e+02
   6.1095536e+02   5.7957517e+02   5.5889947e+02   5.5697044e+02   4.3802412e+02
   6.5636542e+02   5.9955639e+02   5.0369196e+02   4.7688177e+02   3.9908782e+02
   6.2676692e+02   5.9130924e+02   5.3195678e+02   5.2516704e+02   4.3777011e+02
   6.0979231e+02   5.7705607e+02   4.5856549e+02   4.5214519e+02   4.2748497e+02
   6.4900677e+02   6.0228751e+02   5.3856548e+02   5.2891200e+02   4.3777657e+02
   6.6754747e+02   6.0270109e+02   5.2262314e+02   5.1067421e+02   4.3691166e+02
   6.0949062e+02   5.7685369e+02   4.5486564e+02   4.4868024e+02   4.2825851e+02
   6.0900042e+02   5.7658863e+02   5.2036768e+02   5.2024072e+02   4.3801918e+02
   6.1144420e+02   5.9152478e+02   5.8802028e+02   5.7454737e+02   4.3802750e+02
   6.7202888e+02   6.0538509e+02   5.4168026e+02   5.3154614e+02   4.3781937e+02
   6.0920532e+02   5.7815680e+02   5.7323108e+02   5.7170051e+02   4.3802747e+02
   6.1002804e+02   5.7773660e+02   5.3687674e+02   5.3615814e+02   4.3801294e+02
   7.0149900e+02   6.0657832e+02   5.4734474e+02   5.3704000e+02   4.3790095e+02
   6.1003677e+02   5.7795513e+02   5.4882143e+02   5.4794550e+02   4.3802217e+02
   6.1283863e+02   5.7915849e+02   4.7574282e+02   4.6626780e+02   4.2300810e+02
   6.2206430e+02   5.9121498e+02   5.6109973e+02   5.5368887e+02   4.3801332e+02
   6.1276875e+02   5.7913763e+02   4.7680239e+02   4.6791464e+02   4.2574490e+02
   6.4858559e+02   6.0139578e+02   5.3224285e+02   5.2237615e+02   4.3761670e+02
   6.0901414e+02   5.7653003e+02   4.4276912e+02   4.2836221e+02   3.8414248e+02
   6.4692377e+02   6.0281008e+02   5.4652676e+02   5.3686991e+02   4.3790341e+02
   6.4631255e+02   5.9852555e+02   5.1050683e+02   4.9388028e+02   4.3362402e+02
   7.0231066e+02   6.8902304e+02   6.0871485e+02   5.7636114e+02   4.3802765e+02
   6.0916726e+02   5.7664602e+02   4.6781702e+02   4.6663919e+02   4.3651658e+02
   6.2973964e+02   5.9439928e+02   5.4474692e+02   5.3717739e+02   4.3792351e+02
   6.2803106e+02   5.9313924e+02   5.4312611e+02   5.3596840e+02   4.3791517e+02
   7.2462793e+02   6.0274100e+02   5.2003444e+02   5.0722847e+02   4.3649190e+02
   6.1005103e+02   5.7724009e+02   4.6517679e+02   4.6027082e+02   4.3063887e+02
   7.2457492e+02   6.3730553e+02   5.9889068e+02   5.7367751e+02   4.3802802e+02
   6.2183314e+02   5.9318177e+02   5.7030206e+02   5.6082550e+02   4.3802379e+02
   6.1047999e+02   5.7849483e+02   5.4932924e+02   5.4815486e+02   4.3802058e+02
   6.1199831e+02   5.8437045e+02   5.7515632e+02   5.6908047e+02   4.3802765e+02
   6.1592055e+02   5.8275755e+02   5.2281706e+02   5.1931010e+02   4.3780831e+02
   6.7784358e+02   6.6903686e+02   6.0859902e+02   5.7633763e+02   4.3802738e+02
   6.1209928e+02   5.7961635e+02   5.2938184e+02   5.2767426e+02   4.3796295e+02
   6.2613247e+02   5.9081427e+02   5.3105941e+02   5.2439407e+02   4.3776042e+02
   6.0887032e+02   5.7643470e+02   4.4492518e+02   4.4229607e+02   4.3477625e+02
   6.0919233e+02   5.7674353e+02   5.0603583e+02   5.0572251e+02   4.3796674e+02
   6.2596451e+02   5.9402196e+02   5.5996236e+02   5.5171170e+02   4.3800749e+02
   6.1200504e+02   5.7869205e+02   4.7942956e+02   4.7309997e+02   4.3158392e+02
   6.5889067e+02   6.0506943e+02   5.4425839e+02   5.3419828e+02   4.3786402e+02
   6.1042085e+02   5.7757454e+02   4.7707551e+02   4.7358896e+02   4.3456506e+02
   6.1898577e+02   5.8658652e+02   5.4496921e+02   5.4016395e+02   4.3797199e+02
   6.2592303e+02   6.0010946e+02   5.7942810e+02   5.6593149e+02   4.3802762e+02
   6.2885653e+02   5.9293821e+02   5.3543379e+02   5.2822537e+02   4.3781130e+02
   6.0878475e+02   5.7637612e+02   4.3805492e+02   3.9805099e+02   3.8190785e+02
   6.1753743e+02   5.8501153e+02   5.4057360e+02   5.3646010e+02   4.3795753e+02
   6.0882059e+02   5.7640072e+02   4.5875435e+02   4.5854550e+02   4.3775074e+02
   6.0931331e+02   5.7673545e+02   4.5787963e+02   4.5450697e+02   4.3314450e+02
   6.0972362e+02   5.7735872e+02   5.3084131e+02   5.3031613e+02   4.3801026e+02
   6.0948734e+02   5.7706655e+02   5.2176779e+02   5.2136582e+02   4.3800330e+02
   7.2868533e+02   6.0756335e+02   5.5171043e+02   5.4107899e+02   4.3794318e+02
   6.0984400e+02   5.7747074e+02   5.2967416e+02   5.2908597e+02   4.3800645e+02
   6.1028587e+02   5.7740313e+02   4.6693907e+02   4.6171091e+02   4.3015569e+02
   7.7261838e+02   7.4977788e+02   6.0877992e+02   5.7637452e+02   4.3802746e+02
   6.0950351e+02   5.7740190e+02   5.5427037e+02   5.5366581e+02   4.3802555e+02
   6.3476064e+02   5.9743505e+02   5.4550122e+02   5.3707566e+02   4.3791537e+02
   6.0892807e+02   5.7655839e+02   5.4636838e+02   5.4626787e+02   4.3802660e+02
   6.0957151e+02   5.7707024e+02   5.0323749e+02   5.0258240e+02   4.3787665e+02
   6.1355462e+02   5.7962893e+02   4.7635873e+02   4.6530851e+02   4.1517303e+02
   7.0186693e+02   6.0544375e+02   5.4084461e+02   5.3067802e+02   4.3780286e+02
   6.1091323e+02   5.7784344e+02   4.7067964e+02   4.6463499e+02   4.2918695e+02
   6.1005017e+02   5.7781498e+02   5.4075160e+02   5.3999606e+02   4.3801661e+02
   6.6762324e+02   6.0237919e+02   5.1977330e+02   5.0699354e+02   4.3646536e+02
   6.1009250e+02   5.7725208e+02   4.5729116e+02   4.4750735e+02   4.1081362e+02
   6.1016517e+02   5.7731814e+02   4.6579505e+02   4.6063084e+02   4.3019902e+02
   6.0884247e+02   5.7641493e+02   4.3952114e+02   4.2458807e+02   4.2001338e+02
   6.4850336e+02   6.2214450e+02   5.8983377e+02   5.6988328e+02   4.3802849e+02
   6.2068463e+02   5.8734520e+02   5.3648282e+02   5.3136937e+02   4.3789830e+02
   6.0930978e+02   5.7715236e+02   5.5536328e+02   5.5489794e+02   4.3802624e+02
   6.1535525e+02   5.8432339e+02   5.5608139e+02   5.5186573e+02   4.3801490e+02
   6.4143172e+02   6.2899915e+02   5.9976140e+02   5.7420959e+02   4.3802793e+02
   6.1928016e+02   5.8839556e+02   5.5870022e+02   5.5258155e+02   4.3801256e+02
   6.2451878e+02   6.2381132e+02   6.0809153e+02   5.7628630e+02   4.3802740e+02
   6.0934588e+02   5.7700825e+02   5.3778237e+02   5.3744600e+02   4.3802128e+02
   6.0939402e+02   5.7678717e+02   4.4904634e+02   4.3768289e+02   4.0098797e+02
   6.0880869e+02   5.7639236e+02   4.3906024e+02   4.3130340e+02   4.2984503e+02
   6.0882665e+02   5.7671185e+02   5.7421925e+02   5.7391043e+02   4.3802748e+02
   6.0878348e+02   5.7637518e+02   4.3803465e+02   3.9419168e+02   3.9071410e+02
   6.1465884e+02   5.8205254e+02   5.3249220e+02   5.2964402e+02   4.3793764e+02
   6.2369877e+02   5.8773061e+02   5.0641859e+02   4.9616591e+02   4.3531324e+02
   6.0879904e+02   5.7644941e+02   5.7200695e+02   5.7194226e+02   4.3802754e+02
   6.0947032e+02   5.7684166e+02   4.5925939e+02   4.5531721e+02   4.3218682e+02
   6.0921217e+02   5.7666682e+02   4.4898124e+02   4.4144455e+02   4.2655491e+02
   6.2955505e+02   5.9333716e+02   5.3511781e+02   5.2776741e+02   4.3780030e+02
   6.1297846e+02   5.7920083e+02   4.7367746e+02   4.6278322e+02   3.8055617e+02
   6.1037977e+02   5.7779333e+02   5.0803839e+02   5.0691411e+02   4.3782759e+02
   6.7381598e+02   6.0440406e+02   5.3499696e+02   5.2471098e+02   4.3766904e+02
   6.3425916e+02   6.0375904e+02   5.7402711e+02   5.6098070e+02   4.3802469e+02
   6.0880260e+02   5.7638835e+02   4.5277269e+02   4.5259144e+02   4.3779011e+02
   6.7276417e+02   6.6050445e+02   6.0804704e+02   5.7622551e+02   4.3802736e+02
   6.3095410e+02   5.9124483e+02   4.9889566e+02   4.7760119e+02   4.2091347e+02
   6.2788743e+02   6.0088535e+02   5.7779316e+02   5.6451401e+02   4.3802716e+02
   6.4007200e+02   5.9542629e+02   5.0184710e+02   4.7773881e+02   4.1811674e+02
   6.1112984e+02   5.8028760e+02   5.6368561e+02   5.6109249e+02   4.3802551e+02
   6.8150519e+02   6.1747647e+02   5.7859915e+02   5.6277065e+02   4.3802629e+02
   6.2784232e+02   5.9212552e+02   5.3337274e+02   5.2637503e+02   4.3778504e+02
   6.1524475e+02   5.8224852e+02   5.2436385e+02   5.2119275e+02   4.3785183e+02
   6.4347911e+02   6.0918220e+02   5.7404035e+02   5.6016432e+02   4.3802410e+02
   6.1274751e+02   5.7904016e+02   4.7288067e+02   4.6221111e+02   4.0266827e+02
   6.0894351e+02   5.7648464e+02   4.4368835e+02   4.3682323e+02   4.2931863e+02
   6.1435701e+02   5.8099617e+02   5.0593683e+02   5.0188234e+02   4.3713188e+02
   6.3828293e+02   5.9465274e+02   5.0092904e+02   4.7657714e+02   4.1198303e+02
   6.1046732e+02   5.7812475e+02   5.3234891e+02   5.3143054e+02   4.3800026e+02
   6.0920609e+02   5.7689968e+02   5.4562873e+02   5.4534283e+02   4.3802495e+02
   6.0879437e+02   5.8871965e+02   5.8870295e+02   5.7636532e+02   4.3802742e+02
   6.2679768e+02   5.9016386e+02   5.1515389e+02   5.0657610e+02   4.3678457e+02
   6.1372975e+02   5.7981823e+02   4.7904339e+02   4.6883888e+02   4.2398369e+02
   6.4420497e+02   5.9864597e+02   5.1837593e+02   5.0651772e+02   4.3647792e+02
   6.1909695e+02   5.8653061e+02   5.4306718e+02   5.3832356e+02   4.3796129e+02
   6.4521502e+02   6.0127404e+02   5.3960176e+02   5.3020510e+02   4.3780530e+02
   6.1026439e+02   5.7743776e+02   4.7389143e+02   4.7033356e+02   4.3394072e+02
   6.1012759e+02   5.7880397e+02   5.6385595e+02   5.6218177e+02   4.3802636e+02
   6.3282445e+02   5.9505797e+02   5.3340577e+02   5.2540930e+02   4.3774087e+02
   6.0932731e+02   5.7681137e+02   4.8621136e+02   4.8538766e+02   4.3756379e+02
   6.1057998e+02   5.7864776e+02   5.5036827e+02   5.4909349e+02   4.3802092e+02
   6.2447185e+02   5.8734070e+02   4.9407216e+02   4.7505722e+02   4.1770628e+02
   6.1631048e+02   5.8604604e+02   5.6155983e+02   5.5621102e+02   4.3801974e+02
   6.0882510e+02   5.7640374e+02   4.4438297e+02   4.4302278e+02   4.3639917e+02
   6.1024449e+02   5.7765050e+02   5.0392084e+02   5.0274221e+02   4.3776168e+02
   6.0922640e+02   5.7683725e+02   5.2895415e+02   5.2870483e+02   4.3801817e+02
   6.9218482e+02   6.1605841e+02   5.7606064e+02   5.6097106e+02   4.3802497e+02
   6.1272189e+02   5.8036589e+02   5.3546590e+02   5.3341402e+02   4.3797816e+02
   6.2807885e+02   5.8976376e+02   4.9888595e+02   4.8016649e+02   4.2634631e+02
   6.1361387e+02   5.8063574e+02   5.1664841e+02   5.1398209e+02   4.3776463e+02
   6.0929015e+02   5.7671920e+02   4.5117547e+02   4.4453101e+02   4.2792010e+02
   6.1455396e+02   5.8038479e+02   4.8003401e+02   4.6847192e+02   4.2021649e+02
   6.1370229e+02   6.1213818e+02   6.0721794e+02   5.7628434e+02   4.3802756e+02
   6.4249322e+02   5.9639389e+02   5.0283539e+02   4.7887875e+02   4.2110616e+02
   6.2101734e+02   5.8997256e+02   5.5899546e+02   5.5223490e+02   4.3801077e+02
   6.1051646e+02   5.7805398e+02   5.2325970e+02   5.2230575e+02   4.3797475e+02
   6.0949439e+02   5.7686208e+02   4.6296778e+02   4.5987534e+02   4.3361415e+02
   6.2892748e+02   5.9187828e+02   5.2147548e+02   5.1331081e+02   4.3733334e+02
   6.0967791e+02   5.7727441e+02   5.2564800e+02   5.2514385e+02   4.3800435e+02
   6.3054744e+02   5.9124478e+02   5.0081036e+02   4.8175664e+02   4.2759748e+02
   6.0897562e+02   5.7662332e+02   5.4770221e+02   5.4756412e+02   4.3802650e+02
   6.0883361e+02   5.7640979e+02   4.4069108e+02   4.3549858e+02   4.3225548e+02
   7.1397283e+02   6.0412390e+02   5.3146180e+02   5.2087974e+02   4.3754966e+02
   6.6168639e+02   6.0568021e+02   5.4609175e+02   5.3593453e+02   4.3788770e+02
   6.0880543e+02   5.7639042e+02   4.4004643e+02   4.3697042e+02   4.3470402e+02
   6.1002657e+02   5.7944639e+02   5.6997311e+02   5.6760437e+02   4.3802731e+02
   6.1623502e+02   5.8343862e+02   5.3252105e+02   5.2904022e+02   4.3791523e+02
   6.3131792e+02   6.0008743e+02   5.6923153e+02   5.5794776e+02   4.3802053e+02
   6.0902028e+02   5.7660583e+02   5.1902596e+02   5.1888427e+02   4.3801715e+02
   6.1152209e+02   5.7821880e+02   4.6920123e+02   4.6047551e+02   4.2089548e+02
   6.0934282e+02   5.7675349e+02   4.4872464e+02   4.3791932e+02   4.1464122e+02
   6.0959509e+02   5.7694379e+02   4.6818933e+02   4.6569344e+02   4.3468557e+02
   6.0887669e+02   5.7643930e+02   4.4356402e+02   4.3971935e+02   4.3338119e+02
   6.1991927e+02   5.8426162e+02   4.8872420e+02   4.7206650e+02   4.1113682e+02
   6.1956182e+02   5.8615272e+02   5.3161043e+02   5.2690799e+02   4.3785820e+02
   6.3757992e+02   5.9518577e+02   5.0795195e+02   4.9163846e+02   4.3306142e+02
   6.1021871e+02   5.7774335e+02   5.1974852e+02   5.1892293e+02   4.3796946e+02
   6.0921060e+02   5.7666351e+02   4.4634436e+02   4.3420465e+02   4.0738896e+02
   6.5603654e+02   6.0539428e+02   5.4844507e+02   5.3830059e+02   4.3791679e+02
   6.0896490e+02   5.7649883e+02   4.4320348e+02   4.3394494e+02   4.2573955e+02
   6.1122440e+02   5.7951926e+02   5.5291203e+02   5.5113237e+02   4.3802047e+02
   6.6645904e+02   6.0480236e+02   5.3895025e+02   5.2882211e+02   4.3776704e+02
   6.1911404e+02   5.8585588e+02   5.3272095e+02   5.2818265e+02   4.3787722e+02
   6.2404033e+02   6.0044121e+02   5.8304248e+02   5.6834835e+02   4.3802798e+02
   6.0900408e+02   5.7652532e+02   4.4371150e+02   4.3363378e+02   4.2372497e+02
   6.3486043e+02   5.9470603e+02   5.1689511e+02   5.0634595e+02   4.3656914e+02
   6.4287406e+02   6.3077427e+02   6.0042873e+02   5.7439621e+02   4.3802785e+02
   6.3041699e+02   5.9300464e+02   5.2502813e+02   5.1691608e+02   4.3750763e+02
   6.7421919e+02   6.4335550e+02   6.0264632e+02   5.7491813e+02   4.3802767e+02
   6.2895887e+02   6.0127457e+02   5.7686626e+02   5.6371261e+02   4.3802692e+02
   6.2948776e+02   5.9827409e+02   5.6732637e+02   5.5683059e+02   4.3801866e+02
   6.0881975e+02   5.7672714e+02   5.7471597e+02   5.7438685e+02   4.3802756e+02
   6.2469523e+02   5.8810629e+02   5.0243690e+02   4.8931284e+02   4.3318741e+02
   7.0200001e+02   6.0059808e+02   5.0419792e+02   4.7698049e+02   3.9183524e+02
   7.1315611e+02   6.0661605e+02   5.4725977e+02   5.3695011e+02   4.3789964e+02
   6.0959098e+02   5.7716588e+02   5.2167075e+02   5.2121055e+02   4.3799961e+02
   6.4451504e+02   6.0731668e+02   5.6854961e+02   5.5607627e+02   4.3801733e+02
   6.0880961e+02   5.7639341e+02   4.4048034e+02   4.3761111e+02   4.3489707e+02
   6.1775917e+02   5.8496585e+02   5.3681223e+02   5.3268790e+02   4.3793056e+02
   6.0878431e+02   5.7637593e+02   4.3805257e+02   4.0300571e+02   4.0067681e+02
   6.0936290e+02   5.7867088e+02   5.7338842e+02   5.7143395e+02   4.3802762e+02
   6.7670544e+02   6.0589721e+02   5.4435203e+02   5.3415711e+02   4.3786216e+02
   6.4188263e+02   5.9923394e+02   5.3256225e+02   5.2328388e+02   4.3765793e+02
   6.0879652e+02   5.7638408e+02   4.4623858e+02   4.4592913e+02   4.3765919e+02
   6.6013365e+02   6.0333153e+02   5.3131081e+02   5.2088214e+02   4.3755453e+02
   6.1318729e+02   5.8129930e+02   5.4656686e+02   5.4402956e+02   4.3800575e+02
   6.1148602e+02   5.7817709e+02   4.6729091e+02   4.5750120e+02   4.0884383e+02
   6.1016725e+02   5.9854216e+02   5.9715856e+02   5.7602914e+02   4.3802766e+02
   6.0968857e+02   5.7698468e+02   4.5306537e+02   4.4288472e+02   4.1172247e+02
   6.1069991e+02   5.7766507e+02   4.6531906e+02   4.5766943e+02   4.2413451e+02
   6.5554312e+02   6.0378757e+02   5.3906385e+02   5.2912645e+02   4.3777630e+02
   6.7671458e+02   6.6647079e+02   6.0849968e+02   5.7631767e+02   4.3802743e+02
   6.3686192e+02   5.9990594e+02   5.5448478e+02   5.4506323e+02   4.3797726e+02
   6.3468992e+02   5.9872224e+02   5.5439963e+02   5.4526027e+02   4.3797924e+02
   6.3665774e+02   5.9855094e+02   5.4640380e+02   5.3768914e+02   4.3791967e+02
   6.3908712e+02   5.9972322e+02   5.4635758e+02   5.3736378e+02   4.3791390e+02
   6.0956732e+02   5.7722133e+02   5.3405736e+02   5.3360703e+02   4.3801601e+02
   6.0878315e+02   5.7637498e+02   4.3814765e+02   4.3755843e+02   4.3743571e+02
   6.3264943e+02   6.0076656e+02   5.6860964e+02   5.5728898e+02   4.3801937e+02
   6.0993245e+02   5.7726448e+02   4.8286874e+02   4.8097300e+02   4.3665765e+02
   6.3767950e+02   6.1573836e+02   5.8896709e+02   5.6985457e+02   4.3802840e+02
   6.0909709e+02   5.7671263e+02   5.3220307e+02   5.3202382e+02   4.3802226e+02
   6.0896858e+02   5.7656825e+02   5.2819106e+02   5.2808619e+02   4.3802332e+02
   6.5816068e+02   6.0592584e+02   5.4950288e+02   5.3923625e+02   4.3792647e+02
   6.0878542e+02   5.7637658e+02   4.6811932e+02   4.6811250e+02   4.3801910e+02
   6.0930460e+02   5.7694529e+02   5.3473809e+02   5.3443366e+02   4.3802018e+02
   6.0935400e+02   5.7676042e+02   4.4852921e+02   4.3710648e+02   4.0588434e+02
   6.1009920e+02   5.7865956e+02   5.6270045e+02   5.6116045e+02   4.3802630e+02
   6.0881158e+02   5.7639473e+02   4.6215625e+02   4.6203385e+02   4.3786861e+02
   6.0945880e+02   5.7683340e+02   4.5840529e+02   4.5422494e+02   4.3181966e+02
   6.1196443e+02   5.7927350e+02   5.1845256e+02   5.1665919e+02   4.3788324e+02
   6.0885365e+02   5.7642504e+02   4.6773279e+02   4.6751797e+02   4.3776046e+02
   6.0932553e+02   5.7674096e+02   4.4803588e+02   4.3634073e+02   3.9613136e+02
