# Supplementary material for: Rethinking Colour Constancy
Source: PLoS One. 2015 Sep 10;10(9):e0135029. doi: 10.1371/journal.pone.0135029 (PMC4565710; doi:10.1371/journal.pone.0135029)
Supplement: S1 Dataset — (ZIP) [file pone.0135029.s002.zip › 5-TransitionMetamerReflectanceData/NtoR_20munsells/fiveTr_3.txt]

   4.8239907e+02   4.9733307e+02   5.5613721e+02   5.9016509e+02   6.0568491e+02
   4.5334215e+02   4.5614110e+02   5.0026718e+02   5.2483049e+02   5.7930427e+02
   4.0090386e+02   4.3098712e+02   5.3732406e+02   5.6225192e+02   5.9078370e+02
   3.9658968e+02   4.3115764e+02   5.5451467e+02   6.1200666e+02   6.3901147e+02
   4.5617420e+02   4.5669851e+02   4.9073898e+02   5.2006644e+02   5.7823450e+02
   4.4893804e+02   4.5407794e+02   5.3040513e+02   5.5240964e+02   5.8679819e+02
   4.2129324e+02   4.3312886e+02   5.2800492e+02   5.4984150e+02   5.8615854e+02
   4.6877325e+02   4.7496502e+02   5.2981120e+02   5.5047180e+02   5.8566234e+02
   4.8873594e+02   5.1716356e+02   5.7528658e+02   6.3641908e+02   6.4170267e+02
   3.8429836e+02   4.2960510e+02   5.1464876e+02   5.3604957e+02   5.8217545e+02
   4.3491282e+02   4.3589183e+02   4.9120931e+02   5.2032682e+02   5.7831132e+02
   4.8609918e+02   5.0685780e+02   5.6578824e+02   6.3131268e+02   6.6339389e+02
   4.8777828e+02   5.1260979e+02   5.7052432e+02   6.3718438e+02   6.5910918e+02
   4.8906801e+02   5.1921601e+02   5.7584530e+02   5.7827389e+02   5.8040432e+02
   4.6957462e+02   4.7634607e+02   5.5219710e+02   5.9180655e+02   6.1102354e+02
   4.8764351e+02   5.1207527e+02   5.6810646e+02   6.0065136e+02   6.0943969e+02
   4.2459950e+02   4.3495825e+02   5.5455967e+02   6.1223328e+02   6.3931675e+02
   4.4574450e+02   4.5125965e+02   5.4217439e+02   5.6997359e+02   5.9427524e+02
   4.1643153e+02   4.3193914e+02   5.3077976e+02   5.5327859e+02   5.8729924e+02
   4.1750022e+02   4.3252876e+02   5.5422152e+02   6.0889401e+02   6.3422857e+02
   4.6262076e+02   4.6802246e+02   5.4620228e+02   5.7697972e+02   5.9809419e+02
   4.2204073e+02   4.2424278e+02   4.9101154e+02   5.2024946e+02   5.7829556e+02
   4.4184684e+02   4.4612162e+02   5.0710397e+02   5.2957472e+02   5.8046267e+02
   4.8893964e+02   5.1838851e+02   5.7248663e+02   5.7816061e+02   5.8323399e+02
   4.5622160e+02   4.6145671e+02   5.5021189e+02   5.8802385e+02   6.0761988e+02
   4.8874599e+02   5.1722285e+02   5.7543606e+02   6.5017589e+02   6.9357411e+02
   4.8798551e+02   5.1347503e+02   5.6879689e+02   5.9519582e+02   6.0239889e+02
   4.8715858e+02   5.1027399e+02   5.6842819e+02   6.3519113e+02   6.6999029e+02
   3.9530355e+02   4.3114527e+02   5.5285653e+02   5.9967014e+02   6.2214207e+02
   4.2705064e+02   4.3530098e+02   5.1765858e+02   5.3880783e+02   5.8288841e+02
   4.5412205e+02   4.5434972e+02   4.8977710e+02   5.1967220e+02   5.7814435e+02
   4.2911782e+02   4.3163336e+02   4.9369602e+02   5.2151498e+02   5.7860405e+02
   4.4902646e+02   4.5421293e+02   5.3280716e+02   5.5548123e+02   5.8786334e+02
   4.3190382e+02   4.3554942e+02   4.9799703e+02   5.2373685e+02   5.7912634e+02
   4.4685477e+02   4.5224097e+02   5.3908888e+02   5.6460254e+02   5.9161361e+02
   4.2833391e+02   4.3632194e+02   5.2107151e+02   5.4215603e+02   5.8381987e+02
   4.3876251e+02   4.4493724e+02   5.4041385e+02   5.6702842e+02   5.9286061e+02
   3.8000005e+02   4.3112817e+02   5.5434981e+02   6.1023825e+02   6.3623659e+02
   4.7677530e+02   4.8649668e+02   5.5136645e+02   5.8477470e+02   6.0260731e+02
   4.8511747e+02   5.0406206e+02   5.6286638e+02   6.0967346e+02   6.2492883e+02
   4.8745043e+02   5.1133518e+02   5.6670413e+02   5.9641600e+02   6.0542276e+02
   4.6102175e+02   4.6639086e+02   5.5573081e+02   6.2058096e+02   6.6398739e+02
   4.8869594e+02   5.1693833e+02   5.7491782e+02   6.2673068e+02   6.3088114e+02
   4.2673765e+02   4.3515343e+02   5.1821018e+02   5.3933367e+02   5.8303317e+02
   4.5946472e+02   4.6237885e+02   5.0102094e+02   5.2515068e+02   5.7933159e+02
   4.5035039e+02   4.5562274e+02   5.4222797e+02   5.6989554e+02   5.9415686e+02
   3.9373453e+02   4.2972086e+02   5.1545561e+02   5.3679253e+02   5.8237192e+02
   4.2029414e+02   4.3316194e+02   5.4238233e+02   5.7080132e+02   5.9490788e+02
   4.4994801e+02   4.5494653e+02   5.2597180e+02   5.4709976e+02   5.8510025e+02
   4.6984601e+02   4.7637772e+02   5.3091184e+02   5.5166429e+02   5.8598377e+02
   4.2067603e+02   4.2240893e+02   4.9035132e+02   5.1995099e+02   5.7822076e+02
   4.4722550e+02   4.5267682e+02   5.5340330e+02   6.0130912e+02   6.2390427e+02
   4.5616279e+02   4.6066958e+02   5.1594625e+02   5.3672000e+02   5.8209984e+02
   4.5124456e+02   4.5447503e+02   5.0285646e+02   5.2647973e+02   5.7968280e+02
   4.6638241e+02   4.7221168e+02   5.3934943e+02   5.6376795e+02   5.9071879e+02
   3.8029701e+02   3.8675403e+02   4.8910285e+02   5.1939887e+02   5.7807983e+02
   4.1771896e+02   4.3105462e+02   5.1358515e+02   5.3507027e+02   5.8191243e+02
   4.8644475e+02   5.0701055e+02   5.3468915e+02   5.4514363e+02   5.8139569e+02
   4.8907904e+02   5.1928670e+02   5.7779080e+02   5.9177785e+02   5.9201569e+02
   4.8742791e+02   5.1120457e+02   5.5884453e+02   5.7352553e+02   5.8839801e+02
   4.5213739e+02   4.5741681e+02   5.4840803e+02   5.8324590e+02   6.0309921e+02
   4.2853897e+02   4.3700887e+02   5.3793357e+02   5.6311502e+02   5.9111743e+02
   4.8839796e+02   5.1527176e+02   5.5566192e+02   5.6158941e+02   5.8167337e+02
   4.3149812e+02   4.3915076e+02   5.4556468e+02   5.7708952e+02   5.9876429e+02
   4.2401106e+02   4.3455825e+02   5.3987310e+02   5.6630734e+02   5.9259996e+02
   4.3571549e+02   4.3582814e+02   4.8933051e+02   5.1949625e+02   5.7810430e+02
   4.2701596e+02   4.3355724e+02   5.0486739e+02   5.2808213e+02   5.8015091e+02
   4.4448973e+02   4.4986679e+02   5.2788209e+02   5.4943338e+02   5.8589373e+02
   4.2936947e+02   4.3769621e+02   5.5385636e+02   6.0543011e+02   6.2951533e+02
   4.8908370e+02   5.1926240e+02   5.3159722e+02   5.3171924e+02   5.7809728e+02
   4.6155827e+02   4.6693432e+02   5.5051186e+02   5.8832544e+02   6.0772818e+02
   4.6140992e+02   4.6679276e+02   5.5520317e+02   6.1323433e+02   6.3953590e+02
   4.8852349e+02   5.1600555e+02   5.7360834e+02   6.1664173e+02   6.2149637e+02
   4.0248219e+02   4.3115039e+02   5.4534083e+02   5.7675341e+02   5.9860132e+02
   4.3843316e+02   4.4471015e+02   5.4698421e+02   5.8020030e+02   6.0094001e+02
   4.3299653e+02   4.3994788e+02   5.2733328e+02   5.4896090e+02   5.8583704e+02
   4.4369854e+02   4.4943673e+02   5.5245000e+02   5.9689836e+02   6.1845516e+02
   4.5852748e+02   4.6240826e+02   5.0797883e+02   5.2988779e+02   5.8039604e+02
   4.5197971e+02   4.5726930e+02   5.5049150e+02   5.8922479e+02   6.0907892e+02
   4.8876542e+02   5.1506803e+02   5.2162537e+02   5.2554920e+02   5.7832295e+02
   4.4135939e+02   4.4707395e+02   5.3114937e+02   5.5352395e+02   5.8726827e+02
   4.2779099e+02   4.3569378e+02   5.1673995e+02   5.3793836e+02   5.8265109e+02
   4.4329989e+02   4.4877960e+02   5.2853693e+02   5.5024684e+02   5.8616454e+02
   4.4305340e+02   4.4874660e+02   5.3905664e+02   5.6466054e+02   5.9169235e+02
   4.8721892e+02   5.1048719e+02   5.6855995e+02   6.3348446e+02   6.5549385e+02
   4.3232162e+02   4.3972065e+02   5.4079135e+02   5.6779060e+02   5.9329026e+02
   4.8909453e+02   5.1938845e+02   5.7805897e+02   5.9152762e+02   5.9154426e+02
   4.2853415e+02   4.3679186e+02   5.2920636e+02   5.5126481e+02   5.8659524e+02
   4.3515200e+02   4.4138397e+02   5.2003858e+02   5.4104941e+02   5.8347581e+02
   4.7134871e+02   4.7869192e+02   5.5508067e+02   6.0437221e+02   6.2619498e+02
   4.2898854e+02   4.3743095e+02   5.5022852e+02   5.8934921e+02   6.0960259e+02
   4.6394225e+02   4.6940560e+02   5.4067332e+02   5.6625429e+02   5.9196650e+02
   4.5515860e+02   4.6033368e+02   5.4121086e+02   5.6782903e+02   5.9299793e+02
   4.5576838e+02   4.6101031e+02   5.5386041e+02   6.0292379e+02   6.2568560e+02
   4.7259550e+02   4.8036732e+02   5.5492084e+02   6.0206099e+02   6.2310516e+02
   4.5507080e+02   4.5993279e+02   5.2451235e+02   5.4533576e+02   5.8448832e+02
   4.8840905e+02   5.1542537e+02   5.7219129e+02   6.0286765e+02   6.0840977e+02
   4.5713908e+02   4.6240092e+02   5.5437090e+02   6.0634160e+02   6.2993424e+02
   4.6813910e+02   4.7448476e+02   5.5130415e+02   5.8933759e+02   6.0838771e+02
   4.3143864e+02   4.3237773e+02   4.9084175e+02   5.2016457e+02   5.7827215e+02
   4.2018642e+02   4.3320736e+02   5.5071915e+02   5.9104926e+02   6.1159546e+02
   4.5028208e+02   4.5521774e+02   5.2416262e+02   5.4510487e+02   5.8449687e+02
   4.7605182e+02   4.8524121e+02   5.4281108e+02   5.6691945e+02   5.9136073e+02
   4.5087703e+02   4.5581991e+02   5.2488951e+02   5.4588122e+02   5.8471846e+02
   4.2864086e+02   4.2886327e+02   4.8941899e+02   5.1953603e+02   5.7811462e+02
   4.6186883e+02   4.6695551e+02   5.2768155e+02   5.4857224e+02   5.8532065e+02
   4.8909430e+02   5.1938647e+02   5.7806703e+02   6.9284255e+02   6.9646449e+02
   4.0585327e+02   4.3111374e+02   5.3796539e+02   5.6324597e+02   5.9121615e+02
   4.8770246e+02   5.1230709e+02   5.6845185e+02   6.0146330e+02   6.1013786e+02
   4.7345056e+02   4.8154808e+02   5.5526583e+02   6.0328228e+02   6.2448001e+02
   4.6185680e+02   4.6725649e+02   5.5487595e+02   6.0941693e+02   6.3371527e+02
   4.2834197e+02   4.3702859e+02   5.5374622e+02   6.0464803e+02   6.2852029e+02
   4.3201485e+02   4.3958418e+02   5.5506211e+02   6.1811645e+02   6.5307144e+02
   4.2532463e+02   4.3420739e+02   5.1609974e+02   5.3735290e+02   5.8250067e+02
   4.3324720e+02   4.3871637e+02   5.0770644e+02   5.3011544e+02   5.8062785e+02
   4.4416404e+02   4.4969328e+02   5.3366832e+02   5.5674677e+02   5.8839367e+02
   4.8896579e+02   5.1854382e+02   5.6475111e+02   5.6672581e+02   5.7951346e+02
   4.8687509e+02   5.0930001e+02   5.6749131e+02   6.2921222e+02   6.4742736e+02
   4.4326085e+02   4.4373167e+02   4.9038430e+02   5.1994686e+02   5.7821478e+02
   4.3133907e+02   4.3267514e+02   4.9164498e+02   5.2053192e+02   5.7836328e+02
   4.8566338e+02   5.0558332e+02   5.6495848e+02   6.3112950e+02   7.1598600e+02
   4.4543029e+02   4.4634803e+02   4.9174779e+02   5.2054656e+02   5.7835808e+02
   4.8855802e+02   5.1618500e+02   5.7418195e+02   6.3757247e+02   6.4577624e+02
   4.8830142e+02   5.1489787e+02   5.7250205e+02   6.2179723e+02   6.2846050e+02
   4.2580592e+02   4.3501110e+02   5.2512937e+02   5.4652188e+02   5.8511031e+02
   4.7983020e+02   4.9136866e+02   5.3283424e+02   5.5089298e+02   5.8481771e+02
   4.4799709e+02   4.5339671e+02   5.4994700e+02   5.8783156e+02   6.0765273e+02
   3.9802353e+02   4.3037149e+02   5.2295204e+02   5.4419393e+02   5.8443928e+02
   4.6388268e+02   4.6942483e+02   5.5437252e+02   6.0427094e+02   6.2692496e+02
   4.8773690e+02   5.1161583e+02   5.3635514e+02   5.4334963e+02   5.8019904e+02
   4.8851712e+02   5.1597275e+02   5.7395142e+02   6.3787361e+02   6.4685192e+02
   4.7144229e+02   4.7872268e+02   5.4268737e+02   5.6838456e+02   5.9256963e+02
   4.3752358e+02   4.3943686e+02   4.9414566e+02   5.2171115e+02   5.7864368e+02
   4.5343030e+02   4.5852723e+02   5.3285615e+02   5.5539641e+02   5.8775741e+02
   4.8448109e+02   5.0238915e+02   5.6278233e+02   6.2290412e+02   6.4438604e+02
   4.8842924e+02   5.1423935e+02   5.2998983e+02   5.3452134e+02   5.7889855e+02
   4.1974478e+02   4.2742503e+02   4.9760056e+02   5.2355154e+02   5.7909482e+02
   4.8784556e+02   5.1288299e+02   5.7012983e+02   6.1508813e+02   6.2361028e+02
   4.7084131e+02   4.7775733e+02   5.3383923e+02   5.5520747e+02   5.8711065e+02
   3.9591962e+02   4.3050558e+02   5.2550382e+02   5.4698085e+02   5.8527714e+02
   4.3217623e+02   4.3970063e+02   5.5290746e+02   5.9959522e+02   6.2193602e+02
   4.5703679e+02   4.6121834e+02   5.1126499e+02   5.3254158e+02   5.8104601e+02
   4.8885952e+02   5.1773816e+02   5.4675417e+02   5.4854982e+02   5.7881628e+02
   4.8823084e+02   5.1300501e+02   5.2832882e+02   5.3386284e+02   5.7901749e+02
   4.6160747e+02   4.6647960e+02   5.2122403e+02   5.4157368e+02   5.8329535e+02
   4.3299384e+02   4.4018596e+02   5.3709606e+02   5.6177155e+02   5.9051078e+02
   4.4440914e+02   4.4465625e+02   4.8976668e+02   5.1967883e+02   5.7814854e+02
   4.5866141e+02   4.6395413e+02   5.5565444e+02   6.2066361e+02   6.6780076e+02
   4.8908767e+02   5.1934451e+02   5.7801429e+02   7.0964928e+02   7.3745502e+02
   4.7037756e+02   4.7740830e+02   5.5501093e+02   6.0481027e+02   6.2687760e+02
   3.8089360e+02   4.3061997e+02   5.2838734e+02   5.5032985e+02   5.8632983e+02
   4.8313760e+02   4.9898590e+02   5.5108151e+02   5.7484508e+02   5.9354718e+02
   4.5052362e+02   4.5556349e+02   5.2815489e+02   5.4960695e+02   5.8586875e+02
   4.4817392e+02   4.5346163e+02   5.3732598e+02   5.6178844e+02   5.9035630e+02
   4.5618706e+02   4.6132339e+02   5.3781738e+02   5.6220724e+02   5.9037748e+02
   4.6471008e+02   4.6522087e+02   4.9064141e+02   5.1998632e+02   5.7820784e+02
   4.5260664e+02   4.5787371e+02   5.4683720e+02   5.7924857e+02   5.9999931e+02
   4.2677382e+02   4.3462680e+02   5.1227913e+02   5.3387970e+02   5.8159144e+02
   4.3113787e+02   4.3892056e+02   5.5121792e+02   5.9259839e+02   6.1337983e+02
   4.4269020e+02   4.4823060e+02   5.2901121e+02   5.5083797e+02   5.8636091e+02
   4.2613599e+02   4.3413092e+02   5.1130926e+02   5.3304959e+02   5.8138161e+02
   4.8904820e+02   5.1908166e+02   5.7767291e+02   6.4640259e+02   6.4759572e+02
   4.6519578e+02   4.6854634e+02   5.0270944e+02   5.2599739e+02   5.7945780e+02
   3.9988329e+02   4.3106036e+02   5.4142398e+02   5.6905192e+02   5.9399902e+02
   4.1804853e+02   4.3265108e+02   5.5496007e+02   6.1741792e+02   6.5092049e+02
   4.7735914e+02   4.7792921e+02   4.9020079e+02   5.1970825e+02   5.7813848e+02
   4.4088714e+02   4.4257912e+02   4.9395313e+02   5.2160292e+02   5.7861421e+02
   4.4642115e+02   4.5110931e+02   5.1462317e+02   5.3575646e+02   5.8196919e+02
   4.4572765e+02   4.5024100e+02   5.1166136e+02   5.3314551e+02   5.8131462e+02
   4.5778105e+02   4.6277450e+02   5.2854747e+02   5.4981207e+02   5.8580059e+02
   4.8893986e+02   5.1839076e+02   5.7375308e+02   5.8129188e+02   5.8511950e+02
   4.8881474e+02   5.1755155e+02   5.5496802e+02   5.5749115e+02   5.7950611e+02
   4.5395320e+02   4.5912424e+02   5.3857810e+02   5.6350385e+02   5.9099012e+02
   4.0776150e+02   4.3045657e+02   5.2079117e+02   5.4192428e+02   5.8378422e+02
   4.8687452e+02   5.0925059e+02   5.5788864e+02   5.7529688e+02   5.9034542e+02
   4.3257634e+02   4.3907625e+02   5.1608162e+02   5.3728729e+02   5.8245916e+02
   4.7868930e+02   4.8981369e+02   5.5821841e+02   6.2004647e+02   6.4791017e+02
   4.5245507e+02   4.5775297e+02   5.5549675e+02   6.2066687e+02   6.8272845e+02
   4.0891495e+02   4.3134172e+02   5.4264044e+02   5.7131979e+02   5.9520834e+02
   4.8902561e+02   5.1893508e+02   5.7666429e+02   5.8812444e+02   5.8929027e+02
   4.7142003e+02   4.7876767e+02   5.5050803e+02   5.8571396e+02   6.0426611e+02
   4.2755192e+02   4.3652621e+02   5.5008105e+02   5.8891733e+02   6.0913162e+02
   4.4864961e+02   4.5371427e+02   5.2695739e+02   5.4824968e+02   5.8547233e+02
   4.5574112e+02   4.6094490e+02   5.4496784e+02   5.7492888e+02   5.9696795e+02
   4.8845362e+02   5.1485899e+02   5.3537602e+02   5.3951212e+02   5.7912930e+02
   4.0994010e+02   4.2896895e+02   5.0839633e+02   5.3072662e+02   5.8081252e+02
   4.4226653e+02   4.4811737e+02   5.5094070e+02   5.9126484e+02   6.1163559e+02
   4.3100407e+02   4.3881390e+02   5.4922103e+02   5.8633174e+02   6.0631534e+02
   4.2175080e+02   4.3365920e+02   5.4195071e+02   5.6998255e+02   5.9446552e+02
   4.5897281e+02   4.6418228e+02   5.3973243e+02   5.6509643e+02   5.9158664e+02
   4.1100291e+02   4.3153009e+02   5.4536693e+02   5.7680401e+02   5.9863262e+02
   4.3429051e+02   4.4134128e+02   5.5069197e+02   5.9071943e+02   6.1111177e+02
   4.4554220e+02   4.5067921e+02   5.2262201e+02   5.4355621e+02   5.8410645e+02
   4.7787510e+02   4.8830760e+02   5.4875145e+02   5.7727643e+02   5.9681735e+02
   4.5905364e+02   4.6427002e+02   5.4018659e+02   5.6584718e+02   5.9193397e+02
   4.2415180e+02   4.3473217e+02   5.5009179e+02   5.8899447e+02   6.0923626e+02
   4.0624620e+02   4.3122849e+02   5.4334077e+02   5.7266201e+02   5.9598703e+02
   4.5722574e+02   4.6249183e+02   5.5558252e+02   6.2023953e+02   6.6211804e+02
   4.3101808e+02   4.3542089e+02   5.0024091e+02   5.2503918e+02   5.7942975e+02
   4.8573610e+02   5.0579190e+02   5.6507647e+02   6.3080636e+02   6.6875985e+02
   4.8862144e+02   5.1652573e+02   5.7150877e+02   5.8744514e+02   5.9256555e+02
   4.1880373e+02   4.3040651e+02   5.0791068e+02   5.3033824e+02   5.8071124e+02
   4.8908840e+02   5.1930093e+02   5.2878812e+02   5.2887479e+02   5.7808833e+02
   4.4771721e+02   4.5235627e+02   5.1523667e+02   5.3629150e+02   5.8209466e+02
   4.2037700e+02   4.3284422e+02   5.2877278e+02   5.5077705e+02   5.8646060e+02
   4.3067490e+02   4.3100055e+02   4.8964757e+02   5.1963519e+02   5.7813974e+02
   4.3696444e+02   4.4270513e+02   5.1689545e+02   5.3800359e+02   5.8262929e+02
   4.5097580e+02   4.5566151e+02   5.1803713e+02   5.3882847e+02   5.8272607e+02
   4.8151650e+02   4.9484031e+02   5.3529675e+02   5.5265817e+02   5.8499359e+02
   4.1089237e+02   4.3130210e+02   5.3428757e+02   5.5788242e+02   5.8898572e+02
   4.8507222e+02   5.0302831e+02   5.3321415e+02   5.4609899e+02   5.8224197e+02
   4.3863555e+02   4.4453924e+02   5.2638794e+02   5.4779931e+02   5.8543809e+02
   4.8908551e+02   5.1912160e+02   5.2249680e+02   5.2275708e+02   5.7808767e+02
   4.3246988e+02   4.3992000e+02   5.5137756e+02   5.9313359e+02   6.1401447e+02
   4.7239868e+02   4.7692343e+02   5.0323363e+02   5.2582119e+02   5.7932527e+02
   4.3485252e+02   4.4139632e+02   5.2637773e+02   5.4783679e+02   5.8547493e+02
   4.3958137e+02   4.4574352e+02   5.5529915e+02   6.2055994e+02   7.5147355e+02
   4.8906802e+02   5.1910467e+02   5.3221549e+02   5.3248227e+02   5.7812216e+02
   4.3970252e+02   4.4102529e+02   4.9258440e+02   5.2095158e+02   5.7846040e+02
   4.5858450e+02   4.6387095e+02   5.5338011e+02   5.9975838e+02   6.2147120e+02
   4.3054763e+02   4.3354375e+02   4.9542628e+02   5.2237840e+02   5.7880927e+02
   3.8922856e+02   4.2952493e+02   5.1398556e+02   5.3544502e+02   5.8201692e+02
   4.1970144e+02   4.3277761e+02   5.3292799e+02   5.5604994e+02   5.8828074e+02
   4.1016164e+02   4.2088131e+02   4.9299657e+02   5.2119066e+02   5.7853120e+02
   4.3435880e+02   4.4115869e+02   5.3189215e+02   5.5458288e+02   5.8769310e+02
   4.6605512e+02   4.7079262e+02   5.1269370e+02   5.3332494e+02   5.8108716e+02
   4.8309811e+02   4.8995559e+02   5.0007121e+02   5.2232816e+02   5.7853635e+02
   4.3154168e+02   4.3581907e+02   5.0009514e+02   5.2494855e+02   5.7940783e+02
   4.2044033e+02   4.3253425e+02   5.2186622e+02   5.4301859e+02   5.8408689e+02
   4.5036853e+02   4.5570328e+02   5.5534738e+02   6.1913019e+02   6.5599780e+02
   4.6719105e+02   4.7327200e+02   5.4710164e+02   5.7825723e+02   5.9874367e+02
   4.8891761e+02   5.1824767e+02   5.7660780e+02   6.3891525e+02   6.4192229e+02
   4.8902239e+02   5.1891419e+02   5.7742518e+02   6.2867804e+02   6.2956762e+02
   4.3499259e+02   4.4189784e+02   5.5123493e+02   5.9255369e+02   6.1328553e+02
   4.8906613e+02   5.1920237e+02   5.7683315e+02   5.8168512e+02   5.8285143e+02
   4.6523256e+02   4.7096522e+02   5.5307242e+02   5.9678420e+02   6.1747835e+02
   4.6944674e+02   4.7597823e+02   5.3541199e+02   5.5752501e+02   5.8802719e+02
   4.4237015e+02   4.4817987e+02   5.4498142e+02   5.7557852e+02   5.9764762e+02
   4.2039721e+02   4.3021267e+02   5.0476501e+02   5.2803224e+02   5.8014790e+02
   4.8908683e+02   5.1920407e+02   5.2341881e+02   5.2359951e+02   5.7808682e+02
   4.5967898e+02   4.6473062e+02   5.2930600e+02   5.5063964e+02   5.8601950e+02
   4.8866303e+02   5.1675378e+02   5.7489112e+02   6.4750480e+02   6.6736806e+02
   4.6820886e+02   4.7251042e+02   5.0623521e+02   5.2814776e+02   5.7987162e+02
   4.2515756e+02   4.3172883e+02   5.0196881e+02   5.2614299e+02   5.7969445e+02
   4.3537160e+02   4.4220359e+02   5.5305977e+02   6.0024343e+02   6.2274273e+02
   4.3329386e+02   4.4032924e+02   5.3254393e+02   5.5544510e+02   5.8800845e+02
   3.9630712e+02   4.3022955e+02   5.2098191e+02   5.4212131e+02   5.8384181e+02
   4.4227108e+02   4.4727851e+02   5.1494413e+02   5.3612254e+02   5.8209852e+02
   4.5780687e+02   4.6303397e+02   5.4392224e+02   5.7269784e+02   5.9553805e+02
   4.2017420e+02   4.3297063e+02   5.3467521e+02   5.5839046e+02   5.8917458e+02
   4.3764459e+02   4.4403770e+02   5.4770231e+02   5.8202871e+02   6.0235555e+02
   4.3629912e+02   4.4283298e+02   5.3847990e+02   5.6387398e+02   5.9140434e+02
   4.0636789e+02   4.3083173e+02   5.2864752e+02   5.5064485e+02   5.8642983e+02
   4.5025539e+02   4.5558813e+02   5.5272342e+02   5.9762796e+02   6.1916775e+02
   4.1621430e+02   4.3228428e+02   5.5487812e+02   6.1634788e+02   6.4778464e+02
   4.7253580e+02   4.8013317e+02   5.3945051e+02   5.6269818e+02   5.8985485e+02
   4.8904008e+02   5.1902791e+02   5.7760872e+02   6.5277573e+02   6.5503816e+02
   4.8908600e+02   5.1932419e+02   5.4871377e+02   5.4879587e+02   5.7811378e+02
   4.0939829e+02   4.3113588e+02   5.3263370e+02   5.5567998e+02   5.8815553e+02
   3.9548588e+02   4.3038187e+02   5.2335457e+02   5.4462863e+02   5.8456686e+02
   4.0770003e+02   4.2826765e+02   5.0617679e+02   5.2904777e+02   5.8040105e+02
   4.2230340e+02   4.3310431e+02   5.1995313e+02   5.4105375e+02   5.8352321e+02
   4.3523791e+02   4.4035310e+02   5.0758126e+02   5.3000330e+02   5.8059401e+02
   4.5746795e+02   4.6273860e+02   5.5562036e+02   6.2068986e+02   6.7014554e+02
   4.3442462e+02   4.4144081e+02   5.4934594e+02   5.8661190e+02   6.0657327e+02
   4.1642227e+02   4.3229414e+02   5.4922476e+02   5.8649958e+02   6.0655749e+02
   4.5268924e+02   4.5748597e+02   5.2116584e+02   5.4185975e+02   5.8353475e+02
   4.0545163e+02   4.0979791e+02   4.8945962e+02   5.1955510e+02   5.7811992e+02
   4.4770452e+02   4.5312757e+02   5.5313044e+02   5.9982095e+02   6.2194641e+02
   4.8488928e+02   5.0344845e+02   5.6107693e+02   5.9887188e+02   6.1322892e+02
   4.1874541e+02   4.3229256e+02   5.2696815e+02   5.4862273e+02   5.8577798e+02
   4.6499429e+02   4.7058541e+02   5.3939970e+02   5.6402711e+02   5.9089773e+02
   4.2103655e+02   4.2577617e+02   4.9366074e+02   5.2150949e+02   5.7860663e+02
   4.8896380e+02   5.1854021e+02   5.7060327e+02   5.7412850e+02   5.8110144e+02
   4.2870662e+02   4.3630438e+02   5.1683996e+02   5.3802609e+02   5.8267160e+02
   4.6140190e+02   4.6244004e+02   4.9243852e+02   5.2075743e+02   5.7838095e+02
   4.7890240e+02   4.9017381e+02   5.5296658e+02   5.8712435e+02   6.0419884e+02
   4.8187340e+02   4.9617214e+02   5.6030168e+02   6.2604157e+02   7.0673284e+02
   4.2584026e+02   4.3557841e+02   5.5481237e+02   6.1521198e+02   6.4497311e+02
   4.6305554e+02   4.6846782e+02   5.4389015e+02   5.7217616e+02   5.9506261e+02
   4.7453219e+02   4.8309373e+02   5.5635545e+02   6.1092358e+02   6.3377340e+02
   4.8906131e+02   5.1916821e+02   5.7665573e+02   5.8167261e+02   5.8300003e+02
   4.5958584e+02   4.5972472e+02   4.8951773e+02   5.1956014e+02   5.7811646e+02
   4.3296253e+02   4.4029064e+02   5.4911279e+02   5.8598228e+02   6.0594098e+02
   4.5198980e+02   4.5727663e+02   5.4979345e+02   5.8713185e+02   6.0679542e+02
   4.1932238e+02   4.3231601e+02   5.2416445e+02   5.4549108e+02   5.8481281e+02
   4.3143853e+02   4.3882850e+02   5.2973503e+02   5.5189102e+02   5.8678742e+02
   4.7590043e+02   4.8438318e+02   5.2558134e+02   5.4424646e+02   5.8342447e+02
   4.8909242e+02   5.1937374e+02   5.7802305e+02   5.9257482e+02   5.9262070e+02
   4.7335451e+02   4.8023664e+02   5.1680584e+02   5.3613264e+02   5.8153048e+02
   4.8669811e+02   5.0869778e+02   5.6095323e+02   5.8393132e+02   5.9603311e+02
   4.8665570e+02   5.0857831e+02   5.6564692e+02   6.0612023e+02   6.1827760e+02
   4.5017287e+02   4.5493693e+02   5.1938793e+02   5.4014945e+02   5.8309494e+02
   4.7783584e+02   4.8830242e+02   5.5742775e+02   6.1319374e+02   6.3569157e+02
   4.6826860e+02   4.7465927e+02   5.5390083e+02   5.9953034e+02   6.2050503e+02
   4.8868025e+02   5.1673440e+02   5.5258897e+02   5.5596185e+02   5.7986423e+02
   4.4706932e+02   4.5248706e+02   5.4398049e+02   5.7337577e+02   5.9618325e+02
   4.0761180e+02   4.1824077e+02   4.9161310e+02   5.2053213e+02   5.7836824e+02
   4.7074315e+02   4.7787103e+02   5.5045128e+02   5.8583938e+02   6.0446011e+02
   4.8824502e+02   5.1463587e+02   5.7105078e+02   6.0123277e+02   6.0752798e+02
   4.8798669e+02   5.1347654e+02   5.7082186e+02   6.1689911e+02   6.2485805e+02
   4.7164863e+02   4.7864774e+02   5.2849099e+02   5.4844525e+02   5.8489519e+02
   4.6563462e+02   4.7144218e+02   5.5601930e+02   6.2135847e+02   6.8074753e+02
   4.2786477e+02   4.3618138e+02   5.2439452e+02   5.4570323e+02   5.8485487e+02
   4.4206038e+02   4.4790325e+02   5.4556258e+02   5.7683837e+02   5.9849061e+02
   4.8895543e+02   5.1813857e+02   5.3470572e+02   5.3587352e+02   5.7832138e+02
   4.8799847e+02   5.1217516e+02   5.3042455e+02   5.3668694e+02   5.7937396e+02
   4.3302872e+02   4.4035821e+02   5.5296763e+02   5.9986620e+02   6.2227821e+02
   4.6692627e+02   4.7227218e+02   5.1939386e+02   5.3938683e+02   5.8257060e+02
   3.8184065e+02   3.9746907e+02   4.8915247e+02   5.1942029e+02   5.7808528e+02
   4.6197880e+02   4.6642516e+02   5.1315021e+02   5.3396274e+02   5.8131807e+02
   4.3711839e+02   4.3843022e+02   4.9233381e+02   5.2084158e+02   5.7843598e+02
   4.2356373e+02   4.2755382e+02   4.9389185e+02   5.2162102e+02   5.7863268e+02
   4.2294834e+02   4.3422226e+02   5.5273980e+02   5.9899010e+02   6.2123281e+02
   4.1198117e+02   4.3139506e+02   5.3379931e+02   5.5722478e+02   5.8873090e+02
   4.3705625e+02   4.4235728e+02   5.1146695e+02   5.3310018e+02   5.8135713e+02
   4.8857243e+02   5.1626345e+02   5.7434835e+02   6.4711043e+02   7.2087979e+02
   4.8811569e+02   5.1404230e+02   5.7197979e+02   6.4129294e+02   6.8161247e+02
   4.0658864e+02   4.3121688e+02   5.4170391e+02   5.6956153e+02   5.9426229e+02
   4.3321109e+02   4.4050543e+02   5.5475300e+02   6.1398366e+02   6.4232576e+02
   4.3633499e+02   4.4288315e+02   5.4006459e+02   5.6648173e+02   5.9261520e+02
   4.3977832e+02   4.4482274e+02   5.1247664e+02   5.3393892e+02   5.8155510e+02
   4.8881273e+02   5.1758921e+02   5.6214547e+02   5.6574450e+02   5.8055258e+02
   4.8374146e+02   5.0045079e+02   5.5202485e+02   5.7536158e+02   5.9349884e+02
   4.7436160e+02   4.8268651e+02   5.4038140e+02   5.6359671e+02   5.9006185e+02
   4.4136997e+02   4.4164585e+02   4.8980032e+02   5.1969552e+02   5.7815340e+02
   4.4469741e+02   4.5032770e+02   5.4535041e+02   5.7628650e+02   5.9808079e+02
   4.8908138e+02   5.1929971e+02   5.6752383e+02   5.6779353e+02   5.7828851e+02
   4.3256125e+02   4.4000209e+02   5.5523004e+02   6.2039628e+02   7.1320894e+02
   4.5698863e+02   4.6204654e+02   5.3216559e+02   5.5435239e+02   5.8731648e+02
   4.3897088e+02   4.4520812e+02   5.5470827e+02   6.1287881e+02   6.4017296e+02
   4.4197599e+02   4.4786548e+02   5.5504081e+02   6.1663817e+02   6.4792397e+02
   4.8897776e+02   5.1862694e+02   5.7710597e+02   6.5079291e+02   6.5509368e+02
   4.8894417e+02   5.1840190e+02   5.6290010e+02   5.6494804e+02   5.7948897e+02
   4.4013923e+02   4.4619570e+02   5.4601411e+02   5.7789519e+02   5.9924631e+02
   4.1183958e+02   4.3166171e+02   5.5157750e+02   5.9411101e+02   6.1530686e+02
   4.2186587e+02   4.2803053e+02   4.9670567e+02   5.2306516e+02   5.7897865e+02
   3.8244484e+02   4.2595822e+02   5.0074548e+02   5.2539586e+02   5.7953177e+02
   4.3780111e+02   4.4408600e+02   5.3874479e+02   5.6427255e+02   5.9157126e+02
   4.5032404e+02   4.5559765e+02   5.4226674e+02   5.6996838e+02   5.9419530e+02
   4.5752013e+02   4.5786394e+02   4.9015771e+02   5.1982158e+02   5.7817742e+02
   4.0174952e+02   4.3119903e+02   5.5324718e+02   6.0174035e+02   6.2485231e+02
   4.7729120e+02   4.8646852e+02   5.2482765e+02   5.4302217e+02   5.8299353e+02
   4.6262781e+02   4.6798297e+02   5.4077370e+02   5.6655786e+02   5.9216144e+02
   4.7261406e+02   4.8030370e+02   5.4345604e+02   5.6940671e+02   5.9297999e+02
   4.6803064e+02   4.7429928e+02   5.4446688e+02   5.7252370e+02   5.9501100e+02
   4.2962642e+02   4.3669188e+02   5.1387861e+02   5.3528660e+02   5.8194441e+02
   4.8835077e+02   5.1036782e+02   5.1543856e+02   5.2366303e+02   5.7839075e+02
   4.6739453e+02   4.7356102e+02   5.5579073e+02   6.1612296e+02   6.4406872e+02
   4.8866533e+02   5.1676619e+02   5.7490828e+02   6.4804270e+02   6.7471111e+02
   4.5504710e+02   4.5605612e+02   4.9237177e+02   5.2077994e+02   5.7839929e+02
   4.3303227e+02   4.3334989e+02   4.8970513e+02   5.1965946e+02   5.7814552e+02
   4.6746652e+02   4.7337918e+02   5.3176159e+02   5.5306259e+02   5.8655714e+02
   3.9690646e+02   4.3101824e+02   5.4034737e+02   5.6716277e+02   5.9304288e+02
   4.8047265e+02   4.9306535e+02   5.4543739e+02   5.6825707e+02   5.9113744e+02
   4.6507200e+02   4.7049695e+02   5.3007841e+02   5.5121662e+02   5.8605005e+02
   4.6886416e+02   4.7524924e+02   5.3651320e+02   5.5913153e+02   5.8867212e+02
   4.2607373e+02   4.2807242e+02   4.9173561e+02   5.2058075e+02   5.7837732e+02
   4.8509364e+02   4.8548499e+02   4.8959476e+02   5.1946127e+02   5.7808961e+02
   4.6307963e+02   4.6851425e+02   5.4667761e+02   5.7798480e+02   5.9876969e+02
   4.8703726e+02   5.0965538e+02   5.4996507e+02   5.6149991e+02   5.8451945e+02
   4.6125780e+02   4.6663423e+02   5.5490931e+02   6.1000924e+02   6.3459622e+02
   4.6850493e+02   4.7453330e+02   5.2704838e+02   5.4725817e+02   5.8469943e+02
   4.3342933e+02   4.4060461e+02   5.4263999e+02   5.7115443e+02   5.9504262e+02
   4.0698018e+02   4.3083364e+02   5.2810031e+02   5.4998009e+02   5.8621624e+02
   4.6544319e+02   4.7118082e+02   5.4676141e+02   5.7782142e+02   5.9854128e+02
   4.3269838e+02   4.3863108e+02   5.1038246e+02   5.3223879e+02   5.8115706e+02
   4.0108544e+02   4.3111138e+02   5.4380503e+02   5.7356819e+02   5.9653878e+02
   4.4777635e+02   4.5314407e+02   5.4301707e+02   5.7149059e+02   5.9506493e+02
   4.2909381e+02   4.3733958e+02   5.3624284e+02   5.6054722e+02   5.9001933e+02
   4.8861961e+02   5.1651858e+02   5.7331056e+02   5.9932097e+02   6.0329774e+02
   4.6582618e+02   4.6951836e+02   5.0448957e+02   5.2711992e+02   5.7968716e+02
   4.3363202e+02   4.4018621e+02   5.2066203e+02   5.4169303e+02   5.8366527e+02
   4.3266682e+02   4.4006774e+02   5.5041135e+02   5.8984735e+02   6.1012981e+02
   3.9889636e+02   4.3041970e+02   5.2362802e+02   5.4492495e+02   5.8465447e+02
   4.5743810e+02   4.6270821e+02   5.5560234e+02   6.2043696e+02   6.6448223e+02
   4.3553041e+02   4.4227609e+02   5.4363199e+02   5.7301909e+02   5.9610847e+02
   4.1374374e+02   4.3157540e+02   5.3264707e+02   5.5569246e+02   5.8815718e+02
   4.4356628e+02   4.4910247e+02   5.3183114e+02   5.5435086e+02   5.8753278e+02
   4.6107724e+02   4.6618897e+02   5.2985090e+02   5.5122966e+02   5.8617381e+02
   4.2110927e+02   4.3270910e+02   5.2092411e+02   5.4203985e+02   5.8380538e+02
   4.4593989e+02   4.5148256e+02   5.4899323e+02   5.8520001e+02   6.0498808e+02
   4.1109529e+02   4.3092530e+02   5.2465525e+02   5.4604132e+02   5.8498657e+02
   4.6193293e+02   4.6577722e+02   5.0706424e+02   5.2908438e+02   5.8017058e+02
   4.0712987e+02   4.2766311e+02   5.0425556e+02   5.2769425e+02   5.8007316e+02
   4.4136070e+02   4.4718254e+02   5.3697612e+02   5.6144546e+02   5.9030212e+02
   4.8211842e+02   4.8755061e+02   4.9823944e+02   5.2189573e+02   5.7848531e+02
   4.3314879e+02   4.4045724e+02   5.5493954e+02   6.1635807e+02   6.4753998e+02
   4.3678320e+02   4.4334528e+02   5.5523288e+02   6.2000016e+02   6.6678878e+02
   4.8898309e+02   5.1864296e+02   5.6085846e+02   5.6222294e+02   5.7896464e+02
   4.8909114e+02   5.1926717e+02   5.2229371e+02   5.2241625e+02   5.7808268e+02
   4.3036155e+02   4.3071273e+02   4.8968040e+02   5.1964949e+02   5.7814346e+02
   4.0776924e+02   4.1906991e+02   4.9204379e+02   5.2073418e+02   5.7841868e+02
   4.8908885e+02   5.1934981e+02   5.7802109e+02   6.9571535e+02   7.0972393e+02
   4.5347706e+02   4.5436246e+02   4.9190009e+02   5.2057996e+02   5.7835618e+02
   4.3315959e+02   4.3995670e+02   5.2400089e+02   5.4522845e+02   5.8468925e+02
   4.4796861e+02   4.5337458e+02   5.5135287e+02   5.9237211e+02   6.1283335e+02
   4.0116150e+02   4.3106800e+02   5.4104281e+02   5.6836950e+02   5.9364868e+02
   4.8908013e+02   5.1929428e+02   5.7795056e+02   6.9611392e+02   7.6447782e+02
   4.2793063e+02   4.2840620e+02   4.8975867e+02   5.1968448e+02   5.7815222e+02
   4.8908624e+02   5.1856545e+02   5.1937696e+02   5.2019057e+02   5.7808470e+02
   4.3572042e+02   4.4247279e+02   5.5062103e+02   5.9044323e+02   6.1077577e+02
   4.1432130e+02   4.2095169e+02   4.9207918e+02   5.2074945e+02   5.7842173e+02
   4.2664102e+02   4.3569910e+02   5.3131679e+02   5.5391808e+02   5.8749790e+02
   4.7389526e+02   4.8200494e+02   5.3941566e+02   5.6223609e+02   5.8953782e+02
   3.8001928e+02   4.1882259e+02   4.9241834e+02   5.2091363e+02   5.7846377e+02
   4.2487714e+02   4.3397040e+02   5.1601358e+02   5.3727468e+02   5.8248114e+02
   4.8679222e+02   5.0902245e+02   5.6631644e+02   6.0963201e+02   6.2149194e+02
   4.3193298e+02   4.3938516e+02   5.3807424e+02   5.6329634e+02   5.9117803e+02
   4.0935539e+02   4.2738270e+02   5.0299829e+02   5.2684334e+02   5.7986962e+02
   4.8765755e+02   5.0892943e+02   5.1948051e+02   5.2833932e+02   5.7887291e+02
   4.4964065e+02   4.5499946e+02   5.5527488e+02   6.1829717e+02   6.5251158e+02
   4.6741618e+02   4.7090076e+02   5.0222642e+02   5.2558212e+02   5.7934629e+02
   4.1184298e+02   4.3150448e+02   5.3869332e+02   5.6440093e+02   5.9173066e+02
   4.7535199e+02   4.8430054e+02   5.5482161e+02   5.9853848e+02   6.1821861e+02
   3.9674921e+02   4.0879723e+02   4.8957755e+02   5.1960750e+02   5.7813365e+02
   3.8019244e+02   3.9607942e+02   4.8914010e+02   5.1941537e+02   5.7808401e+02
   4.3705378e+02   4.4356420e+02   5.5335119e+02   6.0174233e+02   6.2468028e+02
   4.8909308e+02   5.1937935e+02   5.7804271e+02   5.9612823e+02   5.9615860e+02
   4.8906349e+02   5.1917620e+02   5.7779996e+02   6.6295555e+02   6.6913616e+02
   4.4266888e+02   4.4849486e+02   5.5525073e+02   6.1940971e+02   6.5884324e+02
   4.4187845e+02   4.4777053e+02   5.5214126e+02   5.9569389e+02   6.1703231e+02
   4.8879841e+02   5.1734030e+02   5.4632913e+02   5.4853128e+02   5.7897746e+02
   4.5345753e+02   4.5874084e+02   5.5538350e+02   6.1874360e+02   6.5374509e+02
   4.8909430e+02   5.1937558e+02   5.2675511e+02   5.2677369e+02   5.7808026e+02
   4.7164825e+02   4.7897376e+02   5.4116040e+02   5.6571409e+02   5.9126094e+02
   4.6281395e+02   4.6805231e+02   5.3238561e+02   5.5430552e+02   5.8715315e+02
   4.6240609e+02   4.6783245e+02   5.5581780e+02   6.2101813e+02   6.7340059e+02
   4.4502323e+02   4.5050529e+02   5.3469958e+02   5.5811019e+02   5.8890419e+02
   4.1864668e+02   4.1877545e+02   4.8915579e+02   5.1942173e+02   5.7808566e+02
   4.2308365e+02   4.2595580e+02   4.9204026e+02   5.2072579e+02   5.7841374e+02
   4.3810041e+02   4.4444370e+02   5.5127241e+02   5.9258125e+02   6.1327855e+02
   4.8896817e+02   5.1856521e+02   5.7692852e+02   6.2228311e+02   6.2367870e+02
   4.8904570e+02   4.9165363e+02   4.9171125e+02   5.1940161e+02   5.7807975e+02
   4.7661309e+02   4.8601042e+02   5.3818710e+02   5.5941703e+02   5.8812921e+02
   4.8157792e+02   4.9547726e+02   5.5291197e+02   5.8239508e+02   5.9929838e+02
   4.3715072e+02   4.4364215e+02   5.5230682e+02   5.9661021e+02   6.1821985e+02
   3.8888947e+02   4.3008528e+02   5.1936910e+02   5.4050189e+02   5.8338346e+02
   3.9841590e+02   4.3066482e+02   5.2847541e+02   5.5043699e+02   5.8636387e+02
   4.0392657e+02   4.3122488e+02   5.5045947e+02   5.9023981e+02   6.1067683e+02
   4.1295847e+02   4.1558715e+02   4.8977787e+02   5.1969563e+02   5.7815599e+02
   3.8822202e+02   4.0603859e+02   4.8939830e+02   5.1952877e+02   5.7811352e+02
   4.7828367e+02   4.8908574e+02   5.5777185e+02   6.1565918e+02   6.3926314e+02
   4.6984453e+02   4.7648948e+02   5.3518421e+02   5.5715197e+02   5.8786569e+02
   4.2411154e+02   4.3470272e+02   5.4832948e+02   5.8394997e+02   6.0407001e+02
   4.6245309e+02   4.6787829e+02   5.5412487e+02   6.0310267e+02   6.2556468e+02
   4.8618488e+02   5.0711318e+02   5.6474113e+02   6.0828914e+02   6.2149058e+02
   4.3403684e+02   4.4109257e+02   5.4351821e+02   5.7282554e+02   5.9600391e+02
   4.8909128e+02   5.1936540e+02   5.5202750e+02   5.5206561e+02   5.7809709e+02
   4.8639192e+02   5.0774710e+02   5.6597957e+02   6.2028087e+02   6.3483022e+02
   4.2499978e+02   4.2697083e+02   4.9140116e+02   5.2042625e+02   5.7833920e+02
   4.5231836e+02   4.5577049e+02   5.0432422e+02   5.2743528e+02   5.7989133e+02
   4.5828027e+02   4.6356489e+02   5.5523476e+02   6.1500578e+02   6.4306338e+02
   4.5087334e+02   4.5615274e+02   5.4496953e+02   5.7521271e+02   5.9726553e+02
   4.4155751e+02   4.4725854e+02   5.3143960e+02   5.5388996e+02   5.8739323e+02
   4.0887325e+02   4.1060668e+02   4.8930438e+02   5.1948689e+02   5.7810241e+02
   4.8908119e+02   5.1929999e+02   5.7795679e+02   6.6062629e+02   6.6200547e+02
   4.3932215e+02   4.4547644e+02   5.4572320e+02   5.7727103e+02   5.9882023e+02
   4.8766999e+02   5.1216285e+02   5.6340332e+02   5.8113269e+02   5.9210090e+02
   4.4671095e+02   4.5220127e+02   5.5391404e+02   6.0455618e+02   6.2807753e+02
   4.4492305e+02   4.5052166e+02   5.4356101e+02   5.7263597e+02   5.9577153e+02
   4.8903728e+02   5.1901032e+02   5.7755586e+02   6.2939954e+02   6.3012583e+02
   4.0641306e+02   4.2989867e+02   5.1530190e+02   5.3664847e+02   5.8233237e+02
   4.2115362e+02   4.2134873e+02   4.8922846e+02   5.1945329e+02   5.7809371e+02
   4.6196620e+02   4.6732514e+02   5.4455091e+02   5.7358073e+02   5.9593539e+02
   4.3641132e+02   4.4151024e+02   5.0879634e+02   5.3093653e+02   5.8081828e+02
   4.1737616e+02   4.3249540e+02   5.5221940e+02   5.9666056e+02   6.1842389e+02
   4.4574050e+02   4.5037648e+02   5.1317751e+02   5.3446565e+02   5.8164601e+02
   4.4332811e+02   4.4897378e+02   5.3710278e+02   5.6158947e+02   5.9034014e+02
   3.9868209e+02   4.3010645e+02   5.1916646e+02   5.4030312e+02   5.8332747e+02
   4.8899968e+02   5.1858310e+02   5.3782319e+02   5.3859650e+02   5.7827332e+02
   4.2003134e+02   4.3140434e+02   5.1139091e+02   5.3314040e+02   5.8141503e+02
   4.7180510e+02   4.7930556e+02   5.5670037e+02   6.2226619e+02   7.0448375e+02
   4.2539476e+02   4.3534955e+02   5.5517977e+02   6.2020010e+02   6.8583064e+02
   4.8749088e+02   5.1105425e+02   5.4321807e+02   5.5156483e+02   5.8160019e+02
   4.4001751e+02   4.4355297e+02   5.0150453e+02   5.2575843e+02   5.7957377e+02
   4.3911415e+02   4.4105348e+02   4.9443456e+02   5.2184771e+02   5.7867427e+02
   4.0889468e+02   4.3099135e+02   5.2957064e+02   5.5177883e+02   5.8679948e+02
   4.6106856e+02   4.6142567e+02   4.9018471e+02   5.1982172e+02   5.7817470e+02
   4.3247483e+02   4.3987720e+02   5.4421389e+02   5.7422587e+02   5.9687817e+02
   4.8899364e+02   5.1873169e+02   5.7552299e+02   5.8419318e+02   5.8639649e+02
   4.7053527e+02   4.7722235e+02   5.2937629e+02   5.4968414e+02   5.8533044e+02
   4.7351373e+02   4.8163055e+02   5.5355202e+02   5.9462699e+02   6.1386665e+02
   4.1930183e+02   4.2329432e+02   4.9202520e+02   5.2072166e+02   5.7841390e+02
   4.4950399e+02   4.4962999e+02   4.8945995e+02   5.1954567e+02   5.7811510e+02
   4.5836553e+02   4.6282767e+02   5.1465866e+02   5.3546386e+02   5.8174692e+02
   4.8832239e+02   5.1500255e+02   5.7013000e+02   5.9183140e+02   5.9789209e+02
   4.5946118e+02   4.6477332e+02   5.5560904e+02   6.1962515e+02   6.5676761e+02
   4.5508124e+02   4.6031480e+02   5.4985685e+02   5.8707939e+02   6.0664348e+02
   4.2310563e+02   4.3405418e+02   5.3463788e+02   5.5832582e+02   5.8914187e+02
   4.3680869e+02   4.4239016e+02   5.1421267e+02   5.3552575e+02   5.8197692e+02
   4.8620308e+02   5.0716472e+02   5.6244047e+02   5.9349384e+02   6.0515362e+02
   4.1773612e+02   4.3208936e+02   5.2787560e+02   5.4969653e+02   5.8611833e+02
   4.3233238e+02   4.3979963e+02   5.4837285e+02   5.8394138e+02   6.0401097e+02
   4.5046311e+02   4.5579230e+02   5.5413899e+02   6.0575848e+02   6.2948392e+02
   4.8737415e+02   5.1105251e+02   5.6649688e+02   5.9681283e+02   6.0607466e+02
   4.4244924e+02   4.4827434e+02   5.4875668e+02   5.8469797e+02   6.0457948e+02
   4.1513878e+02   4.3206455e+02   5.4749635e+02   5.8179768e+02   6.0229145e+02
   4.3244314e+02   4.3983827e+02   5.4279148e+02   5.7145851e+02   5.9521938e+02
   4.5188756e+02   4.5716171e+02   5.4689565e+02   5.7942967e+02   6.0014846e+02
   6.2049162e+02   5.5570474e+02   5.4507095e+02   5.4457471e+02   4.3112708e+02
   6.2081451e+02   5.5546245e+02   4.5550834e+02   4.5017095e+02   3.8923690e+02
   6.3171853e+02   5.6806022e+02   5.2440530e+02   5.1181830e+02   4.2969743e+02
   6.2259815e+02   5.5689824e+02   4.8087692e+02   4.7298146e+02   3.9583772e+02
   6.2036728e+02   5.5517348e+02   4.3557139e+02   4.3326990e+02   4.2818213e+02
   6.5908158e+02   5.7716166e+02   5.1893721e+02   4.8973885e+02   4.1068425e+02
   6.7505823e+02   5.8664856e+02   5.5200858e+02   5.2987002e+02   4.3068411e+02
   6.5536447e+02   5.8254679e+02   5.4261817e+02   5.2232115e+02   4.3030620e+02
   6.2036368e+02   5.5517174e+02   4.6665621e+02   4.6660048e+02   4.3103697e+02
   6.2058042e+02   5.5580675e+02   5.3996239e+02   5.3938666e+02   4.3112169e+02
   6.6050382e+02   6.1081196e+02   5.9120120e+02   5.5086260e+02   4.3111243e+02
   6.3166673e+02   5.8183891e+02   5.6758215e+02   5.4573039e+02   4.3106824e+02
   6.5557418e+02   5.7754129e+02   5.2232451e+02   4.9725018e+02   4.2408326e+02
   6.2063880e+02   5.5534992e+02   4.5068803e+02   4.4571601e+02   4.1545632e+02
   6.2150072e+02   5.5595720e+02   4.7044164e+02   4.6492282e+02   4.0775552e+02
   6.2250921e+02   5.6011075e+02   5.4105266e+02   5.3672484e+02   4.3104687e+02
   6.3864807e+02   5.8077276e+02   5.5516414e+02   5.3592511e+02   4.3089922e+02
   6.2037769e+02   5.5517947e+02   4.3356475e+02   4.2367294e+02   4.1580612e+02
   6.2103017e+02   5.5560529e+02   4.6130822e+02   4.5606840e+02   3.9217325e+02
   6.2122353e+02   5.5574815e+02   4.6670457e+02   4.6172994e+02   4.1315862e+02
   6.4296660e+02   5.7383442e+02   5.2061359e+02   4.9929140e+02   4.2569619e+02
   6.2565872e+02   6.0913704e+02   6.0439298e+02   5.5470522e+02   4.3112986e+02
   6.2076274e+02   5.5543894e+02   4.6389704e+02   4.6123603e+02   4.2538132e+02
   6.2037541e+02   5.5517790e+02   4.3318318e+02   4.2175590e+02   4.1268298e+02
   6.2051968e+02   5.5529072e+02   4.7290849e+02   4.7219109e+02   4.3009215e+02
   6.2057781e+02   5.5641633e+02   5.4949131e+02   5.4831152e+02   4.3112634e+02
   6.8025081e+02   5.7939923e+02   5.2557161e+02   5.0124174e+02   4.2619909e+02
   6.2842905e+02   5.7390919e+02   5.5778658e+02   5.4242586e+02   4.3103448e+02
   6.2063909e+02   5.5573622e+02   5.3064449e+02   5.3012002e+02   4.3111011e+02
   6.2080307e+02   5.6555871e+02   5.6410255e+02   5.5395255e+02   4.3112760e+02
   6.2367795e+02   5.5789710e+02   4.8715504e+02   4.7717193e+02   3.9373362e+02
   6.2071510e+02   5.5540113e+02   4.5825392e+02   4.5490555e+02   4.2300645e+02
   6.2061364e+02   5.5843821e+02   5.5564398e+02   5.5246400e+02   4.3112749e+02
   6.4747579e+02   5.9091740e+02   5.6928888e+02   5.4276435e+02   4.3102914e+02
   6.2064303e+02   5.5535309e+02   4.5242395e+02   4.4818612e+02   4.1967829e+02
   6.2589951e+02   5.6436782e+02   5.3622555e+02   5.2837379e+02   4.3083982e+02
   6.2292202e+02   5.6167942e+02   5.4525062e+02   5.3959403e+02   4.3105533e+02
   6.2279836e+02   5.5922467e+02   5.2952787e+02   5.2579843e+02   4.3094006e+02
   6.8595693e+02   5.8415936e+02   5.4376737e+02   5.2264487e+02   4.3031441e+02
   6.2941511e+02   5.6649153e+02   5.2664787e+02   5.1602561e+02   4.3022638e+02
   6.4262139e+02   5.7512020e+02   5.2760528e+02   5.0912435e+02   4.2888754e+02
   6.2172632e+02   5.5774821e+02   5.3179945e+02   5.2946002e+02   4.3103600e+02
   6.3981400e+02   5.7556594e+02   5.3546499e+02   5.1883725e+02   4.3015319e+02
   6.2074201e+02   5.5664368e+02   5.4586643e+02   5.4451540e+02   4.3112003e+02
   6.2471670e+02   5.5891366e+02   4.9186269e+02   4.7999905e+02   4.0706305e+02
   6.2051439e+02   6.0292277e+02   6.0278533e+02   5.5514524e+02   4.3113125e+02
   6.4990027e+02   6.3259823e+02   6.1090450e+02   5.5449789e+02   4.3112887e+02
   6.2037870e+02   5.7089728e+02   5.7084506e+02   5.5512598e+02   4.3113134e+02
   6.2087868e+02   5.5551463e+02   4.6388208e+02   4.6043307e+02   4.2277654e+02
   6.2681766e+02   5.6235456e+02   5.1296913e+02   5.0366921e+02   4.2887999e+02
   6.5811413e+02   5.8431603e+02   5.4722034e+02   5.2628929e+02   4.3052576e+02
   6.5031277e+02   5.8056781e+02   5.3945833e+02   5.1994323e+02   4.3015696e+02
   6.3100030e+02   5.8848389e+02   5.7845459e+02   5.4997320e+02   4.3110567e+02
   6.4346039e+02   5.7956308e+02   5.4417618e+02   5.2583369e+02   4.3053309e+02
   6.2806638e+02   5.6297135e+02   5.0796394e+02   4.9503146e+02   4.2590908e+02
   6.2365982e+02   5.9681062e+02   5.9419758e+02   5.5443926e+02   4.3112896e+02
   6.2399297e+02   5.6551374e+02   5.5178633e+02   5.4285772e+02   4.3106260e+02
   6.2113160e+02   5.5575069e+02   4.7475160e+02   4.7153621e+02   4.2577856e+02
   6.2247164e+02   5.6719197e+02   5.6099728e+02   5.4998904e+02   4.3111010e+02
   6.2097696e+02   5.6876283e+02   5.6726986e+02   5.5398436e+02   4.3112714e+02
   6.2051437e+02   5.5527003e+02   4.5178753e+02   4.4936800e+02   4.2615493e+02
   6.2035476e+02   5.5516535e+02   4.3129225e+02   4.1688543e+02   4.1605470e+02
   7.1205509e+02   5.9749708e+02   5.7517222e+02   5.4461474e+02   4.3105508e+02
   6.5133388e+02   5.9334402e+02   5.7187303e+02   5.4369177e+02   4.3104253e+02
   6.2297291e+02   5.5726961e+02   4.8410047e+02   4.7568283e+02   4.1207585e+02
   6.7340477e+02   6.0172095e+02   5.8139795e+02   5.4739439e+02   4.3108589e+02
   6.4530487e+02   5.7722243e+02   5.3218479e+02   5.1347319e+02   4.2955452e+02
   6.2036455e+02   5.5517181e+02   4.3564654e+02   4.3389498e+02   4.2891938e+02
   6.8324902e+02   6.4555757e+02   6.1563829e+02   5.5482068e+02   4.3113029e+02
   6.2035392e+02   5.5516501e+02   4.3116750e+02   4.0018356e+02   3.9445988e+02
   6.2112217e+02   5.5574277e+02   4.7461676e+02   4.7142664e+02   4.2579952e+02
   6.9305630e+02   5.8283735e+02   5.3899166e+02   5.1788671e+02   4.2995306e+02
   6.4726880e+02   5.9695040e+02   5.7916195e+02   5.4732461e+02   4.3108485e+02
   7.1744307e+02   5.9576961e+02   5.7235896e+02   5.4319499e+02   4.3103571e+02
   6.7187648e+02   6.2009310e+02   5.9832871e+02   5.5260555e+02   4.3112128e+02
   6.2431756e+02   6.0428894e+02   6.0106770e+02   5.5467316e+02   4.3113012e+02
   6.3542631e+02   6.2346898e+02   6.1041439e+02   5.5466078e+02   4.3112952e+02
   6.3560034e+02   5.6919698e+02   5.1504960e+02   4.9609471e+02   4.2455118e+02
   6.2059601e+02   5.5532190e+02   4.4863805e+02   4.4344510e+02   4.1487619e+02
   6.2327444e+02   5.5916907e+02   5.2066584e+02   5.1647881e+02   4.3071546e+02
   6.2396618e+02   5.6625433e+02   5.5382471e+02   5.4420440e+02   4.3107229e+02
   6.3247852e+02   5.7556676e+02   5.5250658e+02   5.3655677e+02   4.3092813e+02
   6.2070087e+02   5.7662860e+02   5.7612732e+02   5.5483972e+02   4.3113030e+02
   6.2131365e+02   5.5905381e+02   5.4943587e+02   5.4588031e+02   4.3110972e+02
   6.3052256e+02   5.6758491e+02   5.2738718e+02   5.1587790e+02   4.3016313e+02
   6.2053307e+02   5.5528151e+02   4.4643099e+02   4.4158592e+02   4.1874492e+02
   6.2069241e+02   5.5548320e+02   4.8695471e+02   4.8592705e+02   4.3037038e+02
   6.2035534e+02   5.5516600e+02   4.4044837e+02   4.4032337e+02   4.3095350e+02
   6.2036579e+02   5.5517287e+02   4.4313755e+02   4.4266691e+02   4.3038937e+02
   6.2036832e+02   5.5517454e+02   4.5845903e+02   4.5832774e+02   4.3089641e+02
   6.2075843e+02   5.5542650e+02   4.5408584e+02   4.4886086e+02   4.0817589e+02
   6.2178406e+02   5.5863380e+02   5.4044703e+02   5.3737655e+02   4.3107262e+02
   6.3316695e+02   5.7022918e+02   5.3013684e+02   5.1681668e+02   4.3013728e+02
   7.0204377e+02   5.9001297e+02   5.6065769e+02   5.3630261e+02   4.3089667e+02
   6.3173492e+02   5.7681038e+02   5.5726733e+02   5.4015000e+02   4.3099505e+02
   6.2072153e+02   5.5579566e+02   5.2497907e+02   5.2436804e+02   4.3109348e+02
   6.3366667e+02   5.7066030e+02   5.3040839e+02   5.1677347e+02   4.3011880e+02
   6.4965520e+02   5.8077061e+02   5.4083871e+02   5.2140568e+02   4.3026134e+02
   7.2640647e+02   5.8505585e+02   5.4632337e+02   5.2491900e+02   4.3044796e+02
   6.2106744e+02   5.5563086e+02   4.6219843e+02   4.5695179e+02   3.9585084e+02
   6.2486637e+02   5.7136191e+02   5.6141580e+02   5.4729204e+02   4.3108844e+02
   6.2056519e+02   5.5549202e+02   5.1965350e+02   5.1931189e+02   4.3110071e+02
   6.2129002e+02   5.6590058e+02   5.6291209e+02   5.5267078e+02   4.3112286e+02
   6.2134859e+02   5.5639350e+02   5.0833014e+02   5.0663449e+02   4.3072582e+02
   6.3587349e+02   5.7729176e+02   5.5014744e+02   5.3324490e+02   4.3083688e+02
   6.4232800e+02   5.8563323e+02   5.6229420e+02   5.3968669e+02   4.3097723e+02
   6.2112174e+02   5.5594044e+02   4.9275051e+02   4.9074023e+02   4.2998639e+02
   6.2392537e+02   5.9432274e+02   5.9146177e+02   5.5421364e+02   4.3112811e+02
   7.7341238e+02   5.8922351e+02   5.5847817e+02   5.3472132e+02   4.3085305e+02
   6.2518820e+02   5.7800303e+02   5.7117250e+02   5.5054369e+02   4.3110908e+02
   6.2330338e+02   5.5911602e+02   5.1933387e+02   5.1509569e+02   4.3065887e+02
   6.6060641e+02   6.4139469e+02   6.1434652e+02   5.5473175e+02   4.3112978e+02
   6.2120963e+02   5.6932720e+02   5.6734915e+02   5.5361811e+02   4.3112569e+02
   6.3646745e+02   5.6928755e+02   5.1281053e+02   4.9118784e+02   4.1975799e+02
   6.2295059e+02   5.5906602e+02   5.2503512e+02   5.2126521e+02   4.3086569e+02
   6.3324147e+02   5.7354410e+02   5.4407659e+02   5.2966241e+02   4.3074569e+02
   7.0338470e+02   5.8741681e+02   5.5385555e+02   5.3126887e+02   4.3073829e+02
   6.4564819e+02   5.8913564e+02   5.6701075e+02   5.4178774e+02   4.3101384e+02
   6.3131344e+02   5.8247071e+02   5.6912082e+02   5.4654813e+02   4.3107666e+02
   6.2310480e+02   5.5956860e+02   5.2857219e+02   5.2448297e+02   4.3090428e+02
   6.4344126e+02   6.3530678e+02   6.1552225e+02   5.5488473e+02   4.3113055e+02
   6.2257482e+02   5.6021699e+02   5.4097138e+02   5.3655398e+02   4.3104404e+02
   6.2056600e+02   5.5530225e+02   4.4664468e+02   4.4101267e+02   4.1211973e+02
   6.2137066e+02   5.5593859e+02   4.7622823e+02   4.7217113e+02   4.2422624e+02
   6.2060098e+02   5.5545480e+02   5.0187227e+02   5.0136894e+02   4.3096579e+02
   6.2773178e+02   5.6556978e+02   5.3100803e+02   5.2183483e+02   4.3059779e+02
   6.2267411e+02   6.0551688e+02   6.0349730e+02   5.5492356e+02   4.3113075e+02
   6.2036637e+02   5.5517297e+02   4.3472945e+02   4.3197393e+02   4.2767424e+02
   6.2146871e+02   5.5733722e+02   5.3230859e+02   5.3034908e+02   4.3105573e+02
   6.2040561e+02   5.5519885e+02   4.5517440e+02   4.5459213e+02   4.3008181e+02
   6.3957527e+02   5.7752618e+02   5.4354830e+02   5.2648100e+02   4.3058120e+02
   6.7084954e+02   5.8590472e+02   5.4990255e+02   5.2818422e+02   4.3061197e+02
   6.5916081e+02   5.8281124e+02   5.4171949e+02   5.2114527e+02   4.3022238e+02
   6.5032149e+02   6.1883626e+02   5.9958042e+02   5.5304300e+02   4.3112331e+02
   6.2087988e+02   5.5587712e+02   5.1301889e+02   5.1217695e+02   4.3099302e+02
   6.2105948e+02   5.5562630e+02   4.6233566e+02   4.5719114e+02   4.0673471e+02
   6.2103777e+02   5.5569290e+02   4.7595554e+02   4.7321406e+02   4.2707196e+02
   6.2058782e+02   5.5552044e+02   5.1875773e+02   5.1837749e+02   4.3109468e+02
   6.7163348e+02   5.9159947e+02   5.6470380e+02   5.3898492e+02   4.3095993e+02
   6.4033444e+02   6.3519249e+02   6.1712188e+02   5.5499575e+02   4.3113084e+02
   6.2413523e+02   5.5865781e+02   4.9501929e+02   4.8555893e+02   4.2356508e+02
   6.2517915e+02   5.6186134e+02   5.2516951e+02   5.1873308e+02   4.3062707e+02
   6.5134832e+02   5.8285839e+02   5.4649628e+02   5.2633853e+02   4.3053609e+02
   6.6189881e+02   5.8126934e+02   5.3509815e+02   5.1408040e+02   4.2954389e+02
   6.2036091e+02   5.5516840e+02   4.3178001e+02   4.1277333e+02   3.8337643e+02
   6.2040233e+02   5.5524856e+02   5.2412335e+02   5.2404168e+02   4.3112607e+02
   6.6075165e+02   5.8044139e+02   5.3218635e+02   5.1082976e+02   4.2903973e+02
   6.2069919e+02   5.5543500e+02   4.7554031e+02   4.7414361e+02   4.2924975e+02
   6.2056720e+02   5.7980892e+02   5.7954326e+02   5.5500836e+02   4.3113084e+02
   6.2142393e+02   5.5772307e+02   5.3882726e+02   5.3654325e+02   4.3108246e+02
   7.0294362e+02   5.8569824e+02   5.4863268e+02   5.2701181e+02   4.3055594e+02
   6.2053610e+02   5.5529369e+02   4.6789508e+02   4.6696106e+02   4.2948638e+02
   6.3806276e+02   5.7322790e+02   5.2918938e+02   5.1302292e+02   4.2962098e+02
   6.2379643e+02   5.6637017e+02   5.5478269e+02   5.4500980e+02   4.3107884e+02
   6.2204018e+02   5.5805611e+02   5.2889716e+02   5.2622272e+02   4.3099406e+02
   6.2107696e+02   5.5601770e+02   5.0389263e+02   5.0250969e+02   4.3070768e+02
   6.7765068e+02   5.8952752e+02   5.5973934e+02   5.3571557e+02   4.3088118e+02
   6.2137353e+02   5.5585693e+02   4.6852871e+02   4.6321275e+02   4.0791857e+02
   6.2349616e+02   5.7416523e+02   5.6875080e+02   5.5124184e+02   4.3111339e+02
   6.2067345e+02   5.5537582e+02   4.6025652e+02   4.5769868e+02   4.2554246e+02
   6.4715422e+02   5.8869390e+02   5.6506016e+02   5.4047358e+02   4.3099072e+02
   6.2052713e+02   5.5527620e+02   4.4390388e+02   4.3751221e+02   4.0188666e+02
   6.2065420e+02   5.5537845e+02   4.6902023e+02   4.6754723e+02   4.2850685e+02
   6.6094852e+02   6.6060939e+02   6.2031486e+02   5.5516172e+02   4.3113140e+02
   6.2562843e+02   5.6694452e+02   5.4857994e+02   5.3877569e+02   4.3100824e+02
   6.6550929e+02   5.8065959e+02   5.3186735e+02   5.1019631e+02   4.2891196e+02
   6.2035363e+02   5.5516478e+02   4.3114957e+02   3.9390546e+02   3.8014593e+02
   6.2043997e+02   5.5523710e+02   4.7869671e+02   4.7838244e+02   4.3078136e+02
   6.3928566e+02   5.7598629e+02   5.3831805e+02   5.2180428e+02   4.3035046e+02
   6.2394873e+02   5.6098502e+02   5.3096940e+02   5.2572933e+02   4.3087294e+02
   6.4605572e+02   5.7448934e+02   5.1843900e+02   4.9365350e+02   4.2135574e+02
   6.2037046e+02   5.5517593e+02   4.5245748e+02   4.5222505e+02   4.3071712e+02
   6.2062466e+02   5.5535972e+02   4.6969657e+02   4.6839492e+02   4.2891138e+02
   6.2154565e+02   5.6156458e+02   5.5474620e+02   5.4879429e+02   4.3111271e+02
   6.2166707e+02   5.5774715e+02   5.3327108e+02   5.3095488e+02   4.3104728e+02
   6.4970620e+02   5.8151857e+02   5.4343331e+02   5.2383321e+02   4.3040900e+02
   6.2036178e+02   5.5578909e+02   5.5530379e+02   5.5468281e+02   4.3113136e+02
   6.5592836e+02   5.7969333e+02   5.3144222e+02   5.1040385e+02   4.2897956e+02
   6.2035829e+02   5.5516829e+02   4.6993458e+02   4.6991059e+02   4.3109458e+02
   6.2340114e+02   5.6139910e+02   5.3960503e+02   5.3418768e+02   4.3100106e+02
   7.1109128e+02   5.9328817e+02   5.6777360e+02   5.4072385e+02   4.3099443e+02
   6.5748323e+02   5.7976911e+02   5.3087068e+02   5.0951972e+02   4.2879952e+02
   6.2395836e+02   5.6143715e+02   5.3432736e+02   5.2882351e+02   4.3091830e+02
   6.5629600e+02   5.9338665e+02   5.7025334e+02   5.4251925e+02   4.3102512e+02
   6.2035989e+02   5.5516866e+02   4.3281233e+02   4.2910896e+02   4.2688637e+02
   6.5571689e+02   5.7720262e+02   5.2076345e+02   4.9426746e+02   4.2156275e+02
   6.6640621e+02   5.9234864e+02   5.6657371e+02   5.4015701e+02   4.3098380e+02
   6.2046068e+02   5.5523489e+02   4.4496463e+02   4.4161626e+02   4.2447128e+02
   6.2092529e+02   5.5591378e+02   5.1105938e+02   5.1011910e+02   4.3095155e+02
   6.2063537e+02   5.5534785e+02   4.5094568e+02   4.4616239e+02   4.1687256e+02
   6.4176718e+02   5.8850552e+02   5.6876390e+02   5.4339008e+02   4.3103858e+02
   6.2039910e+02   5.5519460e+02   4.5536591e+02   4.5486662e+02   4.3023298e+02
   6.2040165e+02   5.5519635e+02   4.5048743e+02   4.4969016e+02   4.2971456e+02
   6.5686773e+02   5.8125469e+02   5.3710044e+02   5.1661811e+02   4.2984944e+02
   6.2517338e+02   5.7919214e+02   5.7280858e+02   5.5099221e+02   4.3111178e+02
   6.3501354e+02   5.8441047e+02   5.6783421e+02   5.4461682e+02   4.3105510e+02
   6.5891647e+02   6.5325741e+02   6.1924978e+02   5.5509011e+02   4.3113118e+02
   6.2298293e+02   5.6444124e+02   5.5371979e+02   5.4550406e+02   4.3108761e+02
   6.2077822e+02   5.5550527e+02   4.7732408e+02   4.7568643e+02   4.2906556e+02
   6.4756943e+02   5.8471870e+02   5.5517500e+02   5.3385022e+02   4.3083338e+02
   6.2069570e+02   5.5564203e+02   5.1428980e+02   5.1374337e+02   4.3105184e+02
   6.2097750e+02   5.5685659e+02   5.4051031e+02   5.3900255e+02   4.3110557e+02
   6.2102106e+02   5.5598612e+02   5.0698202e+02   5.0579612e+02   4.3083048e+02
   6.2403241e+02   5.7453312e+02   5.6827064e+02   5.5062353e+02   4.3110991e+02
   6.4057249e+02   5.7497881e+02   5.3128561e+02   5.1417074e+02   4.2971052e+02
   6.2044635e+02   5.5522873e+02   4.6545578e+02   4.6491731e+02   4.3017862e+02
   6.2077149e+02   5.5543598e+02   4.5600619e+02   4.5137536e+02   4.1627812e+02
   6.2148024e+02   5.6342752e+02   5.5857623e+02   5.5084646e+02   4.3111788e+02
   6.2035434e+02   5.5516529e+02   4.3153949e+02   4.2866842e+02   4.2816665e+02
   6.2041238e+02   5.5520327e+02   4.5403358e+02   4.5331174e+02   4.2982372e+02
   6.2043997e+02   5.5538808e+02   5.3741812e+02   5.3721603e+02   4.3112716e+02
   6.2906168e+02   5.8013540e+02   5.6844787e+02   5.4730007e+02   4.3108409e+02
   6.2050380e+02   5.5554770e+02   5.3736533e+02   5.3701922e+02   4.3112365e+02
   6.4341076e+02   5.7516396e+02   5.2624739e+02   5.0711015e+02   4.2842841e+02
   6.2046371e+02   5.5524658e+02   4.7143122e+02   4.7093052e+02   4.3038051e+02
   6.2628193e+02   5.6685363e+02   5.4520795e+02   5.3554279e+02   4.3095752e+02
   6.2085199e+02   5.9095259e+02   5.9051558e+02   5.5500360e+02   4.3113102e+02
   6.7035376e+02   5.9189403e+02   5.6538768e+02   5.3940888e+02   4.3096884e+02
   6.5991885e+02   5.8461041e+02   5.4751968e+02   5.2644300e+02   4.3053213e+02
   6.2076698e+02   5.5590793e+02   5.2706487e+02   5.2636114e+02   4.3109360e+02
   6.3023189e+02   5.7122684e+02   5.4508851e+02   5.3227216e+02   4.3084708e+02
   6.2119473e+02   5.5572783e+02   4.6637505e+02   4.6148552e+02   4.1409407e+02
   6.7392040e+02   5.8513015e+02   5.4730368e+02   5.2592987e+02   4.3050278e+02
   6.2872123e+02   5.7570850e+02   5.6095410e+02   5.4402546e+02   4.3105198e+02
   6.2206559e+02   5.5702838e+02   5.0107515e+02   4.9751783e+02   4.2976731e+02
   6.4247055e+02   5.9033502e+02   5.7154960e+02   5.4462183e+02   4.3105496e+02
   6.2089787e+02   5.5558554e+02   4.7555901e+02   4.7335916e+02   4.2796996e+02
   6.2908061e+02   5.6956287e+02   5.4321868e+02   5.3157485e+02   4.3084362e+02
   6.6152359e+02   5.8100631e+02   5.3418094e+02   5.1308800e+02   4.2940654e+02
   6.2231573e+02   5.5691856e+02   4.8876491e+02   4.8307613e+02   4.2597211e+02
   6.7894164e+02   5.9546300e+02   5.7209934e+02   5.4311142e+02   4.3103448e+02
   6.2035403e+02   5.5516559e+02   5.2378003e+02   5.2377920e+02   4.3113141e+02
   6.4095074e+02   5.7546632e+02   5.3262066e+02   5.1545222e+02   4.2984594e+02
   6.2449017e+02   5.6200582e+02   5.3310509e+02   5.2709674e+02   4.3086884e+02
   6.2573796e+02   5.7951895e+02   5.7243749e+02   5.5053475e+02   4.3110911e+02
   6.5877304e+02   6.0170876e+02   5.8230798e+02   5.4790813e+02   4.3109034e+02
   6.2128738e+02   6.1459215e+02   6.1367887e+02   5.5513592e+02   4.3113137e+02
   7.2092074e+02   6.4662434e+02   6.1591314e+02   5.5483854e+02   4.3113000e+02
   6.3765909e+02   5.8982311e+02   5.7444941e+02   5.4683371e+02   4.3107989e+02
   6.4040928e+02   5.7476597e+02   5.3068622e+02   5.1358786e+02   4.2964274e+02
   6.2045032e+02   5.5542881e+02   5.3876436e+02   5.3852629e+02   4.3112681e+02
   6.2472656e+02   5.6092545e+02   5.2116943e+02   5.1520101e+02   4.3050809e+02
   6.2078324e+02   5.5544285e+02   4.5514268e+02   4.5003677e+02   4.1043724e+02
   6.2510264e+02   5.6660856e+02   5.4990051e+02   5.4027606e+02   4.3103002e+02
   7.1302831e+02   5.7864019e+02   5.2183136e+02   4.9437081e+02   4.2146882e+02
   6.7346734e+02   6.1452006e+02   5.9372947e+02   5.5150275e+02   4.3111602e+02
   6.2102008e+02   5.5559892e+02   4.6119278e+02   4.5599450e+02   4.0241955e+02
   7.0913944e+02   5.8601634e+02   5.4956087e+02   5.2778484e+02   4.3059238e+02
   6.4874476e+02   5.8366865e+02   5.5119977e+02   5.3062264e+02   4.3072362e+02
   6.7773262e+02   5.8055132e+02   5.3046960e+02   5.0824121e+02   4.2848837e+02
   6.4060079e+02   5.7663108e+02   5.3820268e+02   5.2121717e+02   4.3030347e+02
   6.8846983e+02   5.8217994e+02   5.3661689e+02   5.1536733e+02   4.2969377e+02
   6.6916187e+02   5.8455631e+02   5.4569747e+02   5.2452268e+02   4.3042823e+02
   6.4077632e+02   5.7154799e+02   5.1379884e+02   4.8851716e+02   4.0860837e+02
   6.5747759e+02   6.1593196e+02   5.9576821e+02   5.5211751e+02   4.3111917e+02
   6.7532344e+02   5.8423510e+02   5.4428125e+02   5.2316599e+02   4.3034757e+02
   6.2347411e+02   5.5771242e+02   4.8628113e+02   4.7673561e+02   4.0463580e+02
   6.5318164e+02   5.8803432e+02   5.5998267e+02   5.3660586e+02   4.3090627e+02
   6.2051051e+02   5.5567984e+02   5.4254933e+02   5.4208346e+02   4.3112565e+02
   6.2240167e+02   5.5849748e+02   5.2757594e+02   5.2443460e+02   4.3095176e+02
   6.2158666e+02   5.7822634e+02   5.7658506e+02   5.5412743e+02   4.3112739e+02
   6.3573886e+02   5.7414663e+02   5.3949844e+02   5.2441541e+02   4.3052187e+02
   6.2071699e+02   5.5540302e+02   4.5894563e+02   4.5574682e+02   4.2350934e+02
   6.3052539e+02   5.7274300e+02   5.4920108e+02   5.3528247e+02   4.3091190e+02
   6.2300787e+02   5.6157293e+02   5.4405484e+02   5.3850854e+02   4.3104631e+02
   6.2043555e+02   5.5546419e+02   5.4392784e+02   5.4365313e+02   4.3112872e+02
   6.2049460e+02   5.5548249e+02   5.3397290e+02   5.3368323e+02   4.3112268e+02
   6.3936144e+02   5.7861452e+02   5.4767395e+02   5.3002330e+02   4.3072244e+02
   6.6742259e+02   5.8490109e+02   5.4699154e+02   5.2572360e+02   4.3049298e+02
   6.2336890e+02   5.5986176e+02   5.2785848e+02   5.2346389e+02   4.3087149e+02
   6.2143173e+02   5.5592263e+02   4.7138621e+02   4.6639671e+02   4.1713756e+02
   6.2057132e+02   5.5530688e+02   4.5256055e+02   4.4947240e+02   4.2416068e+02
   6.2916654e+02   5.7558337e+02   5.5976944e+02   5.4309427e+02   4.3104064e+02
   6.2090998e+02   5.5591628e+02   5.1296899e+02   5.1207958e+02   4.3098459e+02
   6.2820792e+02   5.8137106e+02   5.7159168e+02   5.4888806e+02   4.3109759e+02
   6.2102618e+02   5.5561739e+02   4.6596885e+02   4.6201357e+02   4.2083964e+02
   6.2047883e+02   5.5524418e+02   4.4095235e+02   4.3382315e+02   3.9960239e+02
   6.2153588e+02   5.5598044e+02   4.7052314e+02   4.6484877e+02   3.8827296e+02
   6.2038398e+02   5.7380737e+02   5.7375653e+02   5.5512895e+02   4.3113137e+02
   6.2040743e+02   5.5521645e+02   4.8740551e+02   4.8724299e+02   4.3101932e+02
   6.4528537e+02   5.8255209e+02   5.5136049e+02   5.3136965e+02   4.3075530e+02
   6.2089874e+02   5.5553166e+02   4.6524681e+02   4.6193950e+02   4.2336206e+02
   6.2502890e+02   5.6556042e+02   5.4681048e+02   5.3809962e+02   4.3100800e+02
   6.7266921e+02   5.7822363e+02   5.2088957e+02   4.9279239e+02   4.1949672e+02
   6.2270120e+02   5.5964216e+02   5.3513888e+02   5.3116665e+02   4.3099830e+02
   6.6062627e+02   5.8132951e+02   5.3573786e+02   5.1485315e+02   4.2964467e+02
   6.2818175e+02   5.6284160e+02   5.0586950e+02   4.9171145e+02   4.2389980e+02
   6.5645560e+02   5.8765704e+02   5.5761108e+02   5.3466012e+02   4.3085309e+02
   6.6022183e+02   5.7801620e+02   5.2205863e+02   4.9592152e+02   4.2301832e+02
   7.4341553e+02   5.8042389e+02   5.2915434e+02   5.0632466e+02   4.2799264e+02
   6.7604337e+02   5.9023822e+02   5.6148875e+02   5.3691466e+02   4.3091240e+02
   6.3045631e+02   5.7111635e+02   5.4391497e+02   5.3118288e+02   4.3081695e+02
   6.2111440e+02   5.5585308e+02   4.8592146e+02   4.8358423e+02   4.2913445e+02
   6.2185954e+02   5.7242257e+02   5.6958741e+02   5.5309196e+02   4.3112316e+02
   6.4155197e+02   5.7193480e+02   5.1410855e+02   4.8841567e+02   4.0614803e+02
   6.2079700e+02   5.5550042e+02   4.7386360e+02   4.7199695e+02   4.2829762e+02
   6.2070419e+02   5.5539219e+02   4.5319004e+02   4.4835083e+02   4.1498674e+02
   6.2040553e+02   5.5520972e+02   4.8060107e+02   4.8042427e+02   4.3095006e+02
   6.2081689e+02   5.5546409e+02   4.5571319e+02   4.5043132e+02   4.0272645e+02
   6.5868130e+02   6.2869180e+02   6.0586405e+02   5.5391591e+02   4.3112662e+02
   6.2319345e+02   5.6203550e+02   5.4465270e+02   5.3872269e+02   4.3104401e+02
   6.2037223e+02   5.5517630e+02   4.3346229e+02   4.2559807e+02   4.2046962e+02
   6.6393994e+02   6.6259338e+02   6.2024627e+02   5.5515737e+02   4.3113152e+02
   6.2044622e+02   5.5522649e+02   4.6078320e+02   4.6008366e+02   4.2984270e+02
   6.2161035e+02   5.5781624e+02   5.3559509e+02   5.3321040e+02   4.3106145e+02
   6.7499332e+02   5.7856177e+02   5.2218185e+02   4.9532837e+02   4.2243471e+02
   6.2267101e+02   5.5944023e+02   5.3371781e+02   5.2991014e+02   4.3098866e+02
   6.4850170e+02   5.8077615e+02   5.4203376e+02   5.2274992e+02   4.3034985e+02
   6.2040816e+02   5.5520115e+02   4.6048112e+02   4.6005951e+02   4.3036655e+02
   6.2434415e+02   5.6239645e+02   5.3699494e+02   5.3074530e+02   4.3093086e+02
   6.5686256e+02   6.0877976e+02   5.8986342e+02   5.5053180e+02   4.3111040e+02
   6.2044297e+02   5.5522535e+02   4.6326052e+02   4.6267367e+02   4.3007389e+02
   6.2462466e+02   5.6401169e+02   5.4310857e+02   5.3563788e+02   4.3098686e+02
   6.3156928e+02   5.7435716e+02   5.5125822e+02   5.3616142e+02   4.3092392e+02
   6.2276077e+02   5.5760485e+02   4.9793413e+02   4.9243506e+02   4.2838386e+02
   6.2036150e+02   5.5516953e+02   4.3593055e+02   4.3464281e+02   4.2950875e+02
   6.2046969e+02   5.5536272e+02   5.2391720e+02   5.2372388e+02   4.3111883e+02
   6.3272048e+02   5.7211629e+02   5.4018090e+02   5.2662538e+02   4.3064848e+02
   6.2369680e+02   5.6057905e+02   5.3045297e+02   5.2554438e+02   4.3088381e+02
   6.2036876e+02   5.5518027e+02   4.9062790e+02   4.9058509e+02   4.3110639e+02
   7.5198037e+02   5.7807829e+02   5.1939943e+02   4.8910774e+02   3.8892322e+02
   6.2042079e+02   5.5520745e+02   4.3833129e+02   4.3228933e+02   4.1957312e+02
   6.2042580e+02   5.5521204e+02   4.5307088e+02   4.5212500e+02   4.2937423e+02
   6.5164769e+02   5.7723843e+02   5.2422888e+02   5.0144761e+02   4.2643088e+02
   6.2099530e+02   5.5558221e+02   4.6065812e+02   4.5548570e+02   4.0446429e+02
   6.4976269e+02   5.9889129e+02   5.8082662e+02   5.4777021e+02   4.3108902e+02
   6.2044274e+02   5.5522127e+02   4.3918661e+02   4.3233032e+02   4.1439197e+02
   6.3065201e+02   5.7648680e+02   5.5868525e+02   5.4159632e+02   4.3101886e+02
   6.2294499e+02   5.6001958e+02   5.3506699e+02   5.3077152e+02   4.3098428e+02
   6.2077316e+02   5.5543577e+02   4.5424101e+02   4.4888376e+02   3.9908871e+02
   6.2040737e+02   5.5520085e+02   4.6196970e+02   4.6158872e+02   4.3045209e+02
   6.6669521e+02   5.8670399e+02   5.5267579e+02   5.3048932e+02   4.3070927e+02
   6.7732082e+02   5.8231629e+02   5.3736843e+02   5.1621939e+02   4.2979016e+02
   7.1643352e+02   6.4305812e+02   6.1430071e+02   5.5471106e+02   4.3112960e+02
   6.2039750e+02   5.5519185e+02   4.3539826e+02   4.2684481e+02   4.1444513e+02
   6.2327708e+02   5.8139297e+02   5.7796241e+02   5.5315686e+02   4.3112350e+02
   6.7755248e+02   5.8009135e+02   5.2858548e+02   5.0573020e+02   4.2783272e+02
   6.2435310e+02   5.6197770e+02   5.3421670e+02   5.2826130e+02   4.3089360e+02
   6.2042126e+02   5.5521548e+02   4.7183288e+02   4.7153021e+02   4.3068832e+02
   6.2036610e+02   5.5520655e+02   5.4174629e+02   5.4170817e+02   4.3113087e+02
   6.5419271e+02   5.9229106e+02   5.6880826e+02   5.4187682e+02   4.3101480e+02
   7.1348733e+02   5.8158871e+02   5.3398508e+02   5.1238976e+02   4.2928433e+02
   6.2068719e+02   5.7494766e+02   5.7442295e+02   5.5480773e+02   4.3113023e+02
   6.2661952e+02   5.6698261e+02   5.4405351e+02   5.3429914e+02   4.3093307e+02
   6.4509140e+02   5.8164577e+02   5.4883943e+02   5.2940971e+02   4.3068273e+02
   6.8442107e+02   5.8078858e+02   5.3125728e+02   5.0920176e+02   4.2870108e+02
   6.3224193e+02   5.7535578e+02   5.5246871e+02   5.3665492e+02   4.3093099e+02
   6.2427464e+02   5.7173936e+02   5.6352431e+02   5.4877081e+02   4.3109886e+02
   6.2719049e+02   5.6573819e+02   5.3524496e+02   5.2625923e+02   4.3075084e+02
   6.2126425e+02   5.5744933e+02   5.3959977e+02   5.3756175e+02   4.3109169e+02
   6.7712539e+02   5.8348976e+02   5.4162692e+02   5.2062590e+02   4.3017717e+02
   6.2713879e+02   6.1943354e+02   6.1310844e+02   5.5497341e+02   4.3113056e+02
   6.2540176e+02   5.6206558e+02   5.2466709e+02   5.1797796e+02   4.3058145e+02
   6.2097956e+02   5.5557136e+02   4.6012697e+02   4.5490172e+02   3.9916070e+02
   6.5251944e+02   5.8211200e+02   5.4306293e+02   5.2307374e+02   4.3035818e+02
   6.3456466e+02   5.9823700e+02   5.8780292e+02   5.5158601e+02   4.3111594e+02
   6.2129524e+02   5.5579428e+02   4.6680806e+02   4.6143604e+02   3.9512211e+02
   6.2036483e+02   5.5517096e+02   4.3209277e+02   4.1507268e+02   3.8647561e+02
   7.0448409e+02   5.8608974e+02   5.4985089e+02   5.2803651e+02   4.3060427e+02
   6.2070783e+02   5.5539429e+02   4.5301762e+02   4.4804812e+02   4.1362012e+02
   6.5687681e+02   5.9397310e+02   5.7119000e+02   5.4297668e+02   4.3103208e+02
   6.2162884e+02   5.5864111e+02   5.4297920e+02   5.3990057e+02   4.3108701e+02
   6.3359710e+02   5.6932452e+02   5.2359914e+02   5.0947673e+02   4.2925696e+02
   6.8781033e+02   6.2334469e+02   6.0074442e+02   5.5307732e+02   4.3112347e+02
   6.2036286e+02   5.5517109e+02   4.6191650e+02   4.6184985e+02   4.3101473e+02
   6.3046318e+02   5.7094882e+02   5.4326582e+02   5.3064836e+02   4.3080273e+02
   6.2037762e+02   5.5520019e+02   5.1607475e+02   5.1603510e+02   4.3112656e+02
   6.2352262e+02   5.5973488e+02   5.2413619e+02   5.1966958e+02   4.3078499e+02
   6.2267378e+02   5.6252476e+02   5.5015354e+02   5.4365649e+02   4.3108175e+02
   6.2242602e+02   5.7926355e+02   5.7662877e+02   5.5352670e+02   4.3112488e+02
   6.3796769e+02   5.8361521e+02   5.6270315e+02   5.4100262e+02   4.3100266e+02
   6.4058716e+02   5.8316658e+02   5.5851968e+02   5.3770005e+02   4.3093768e+02
   6.2282195e+02   5.5710194e+02   4.8236557e+02   4.7404116e+02   3.9489479e+02
   6.2084474e+02   5.5594786e+02   5.2200358e+02   5.2121995e+02   4.3107067e+02
   6.6275892e+02   5.8711062e+02   5.5439730e+02   5.3193330e+02   4.3076403e+02
   6.2163513e+02   5.5616838e+02   4.7879471e+02   4.7402534e+02   4.2349385e+02
   6.2036147e+02   5.5545621e+02   5.5447805e+02   5.5418980e+02   4.3113144e+02
   6.2357106e+02   5.8888744e+02   5.8602676e+02   5.5389364e+02   4.3112635e+02
   6.2043419e+02   5.5521760e+02   4.4333420e+02   4.4025317e+02   4.2547901e+02
   6.3780889e+02   5.7668532e+02   5.4409710e+02   5.2759980e+02   4.3063845e+02
   6.4113432e+02   5.9643589e+02   5.8161347e+02   5.4890460e+02   4.3109825e+02
   6.2208810e+02   5.5646254e+02   4.7761126e+02   4.7089945e+02   4.1181904e+02
   6.2215906e+02   5.5824106e+02   5.2897510e+02   5.2613172e+02   4.3098524e+02
   7.0716261e+02   6.7662535e+02   6.2017280e+02   5.5515134e+02   4.3113124e+02
   6.2815974e+02   5.7104635e+02   5.5135291e+02   5.3847315e+02   4.3098283e+02
   6.2035686e+02   5.5516681e+02   4.3365751e+02   4.3254373e+02   4.2984988e+02
   6.2155591e+02   5.7173606e+02   5.6936744e+02   5.5341980e+02   4.3112473e+02
   6.2821134e+02   5.6230670e+02   5.0099716e+02   4.8402724e+02   4.0221704e+02
   7.1941633e+02   6.0332327e+02   5.8309445e+02   5.4799125e+02   4.3109129e+02
   6.4998433e+02   6.3543087e+02   6.1295552e+02   5.5466308e+02   4.3112933e+02
   6.2117983e+02   5.6114389e+02   5.5619928e+02   5.5054497e+02   4.3111960e+02
   6.3422189e+02   5.7376464e+02   5.4211866e+02   5.2750406e+02   4.3066274e+02
   6.2050156e+02   5.5526170e+02   4.4994988e+02   4.4728137e+02   4.2566249e+02
   6.7387115e+02   5.8193559e+02   5.3607750e+02   5.1485432e+02   4.2963429e+02
   6.9905149e+02   6.4469922e+02   6.1517628e+02   5.5478329e+02   4.3113007e+02
   7.3539103e+02   6.6535066e+02   6.1977607e+02   5.5512235e+02   4.3113094e+02
   6.2041127e+02   5.5520083e+02   4.3684288e+02   4.2945034e+02   4.1622599e+02
   6.7442744e+02   5.7896199e+02   5.2390964e+02   4.9853918e+02   4.2479778e+02
   6.2052488e+02   5.5527508e+02   4.4395163e+02   4.3768210e+02   4.0712970e+02
   6.2035393e+02   5.5516488e+02   4.3904077e+02   4.3901641e+02   4.3109758e+02
   7.3283097e+02   7.0223917e+02   6.2024281e+02   5.5515635e+02   4.3113129e+02
   6.2035878e+02   5.5516803e+02   4.4375003e+02   4.4356294e+02   4.3083649e+02
   6.2059280e+02   5.5532303e+02   4.6004626e+02   4.5812786e+02   4.2722526e+02
   6.2135080e+02   5.5701895e+02   5.3017271e+02   5.2847344e+02   4.3105508e+02
   6.2035877e+02   5.5516891e+02   4.7397852e+02   4.7395597e+02   4.3110152e+02
   6.2067830e+02   5.6453922e+02   5.6336835e+02   5.5417462e+02   4.3112858e+02
   6.2035968e+02   5.5516870e+02   4.3455495e+02   4.3311563e+02   4.2940087e+02
   6.2794559e+02   5.6541160e+02   5.2871723e+02   5.1942836e+02   4.3049205e+02
   6.5578716e+02   5.7978199e+02   5.3189244e+02   5.1096295e+02   4.2908215e+02
   6.2039507e+02   5.5519139e+02   4.3739374e+02   4.3287415e+02   4.2403313e+02
   6.2063352e+02   5.5534623e+02   4.4985739e+02   4.4454293e+02   4.1246459e+02
   6.2884847e+02   5.6582130e+02   5.2569707e+02   5.1554821e+02   4.3022137e+02
   6.2400985e+02   5.6320108e+02   5.4373022e+02   5.3688893e+02   4.3101231e+02
   6.2047117e+02   5.5524157e+02   4.4478538e+02   4.4101889e+02   4.2333572e+02
   6.2056319e+02   5.5530146e+02   4.4827242e+02   4.4362960e+02   4.1907532e+02
   6.2872686e+02   5.6893343e+02   5.4221637e+02   5.3101823e+02   4.3083526e+02
   6.5230718e+02   5.8210833e+02   5.4321688e+02   5.2324471e+02   4.3036894e+02
   6.3579104e+02   5.8519030e+02   5.6835376e+02   5.4462825e+02   4.3105526e+02
   6.2583009e+02   5.6382249e+02   5.3357559e+02   5.2606909e+02   4.3079335e+02
   6.2326266e+02   5.6035822e+02   5.3384918e+02   5.2925042e+02   4.3095421e+02
   6.2039862e+02   5.5519452e+02   4.5812588e+02   4.5772139e+02   4.3039676e+02
   6.2431195e+02   6.0463092e+02   6.0138630e+02   5.5468771e+02   4.3112997e+02
   6.2681430e+02   5.6585600e+02   5.3808513e+02   5.2911097e+02   4.3082933e+02
   6.9408470e+02   5.8818299e+02   5.5607876e+02   5.3299092e+02   4.3079954e+02
   6.4338570e+02   5.7805883e+02   5.3872392e+02   5.2080470e+02   4.3025410e+02
   6.2036327e+02   5.5517092e+02   4.3589254e+02   4.3446297e+02   4.2932609e+02
   6.2035305e+02   5.5516456e+02   4.4783251e+02   4.4782743e+02   4.3112316e+02
   6.3812770e+02   5.7586347e+02   5.4036718e+02   5.2416114e+02   4.3048596e+02
   6.2056958e+02   5.5530557e+02   4.5002607e+02   4.4607004e+02   4.2158665e+02
   6.3219890e+02   5.7843346e+02   5.6008427e+02   5.4163520e+02   4.3101691e+02
   6.2783541e+02   5.6780711e+02   5.4156775e+02   5.3119071e+02   4.3085361e+02
   6.4400859e+02   5.8484849e+02   5.5877415e+02   5.3707681e+02   4.3092108e+02
   6.2035629e+02   5.5516684e+02   4.7260420e+02   4.7259181e+02   4.3111410e+02
   6.2989806e+02   6.1070720e+02   6.0255485e+02   5.5428829e+02   4.3112842e+02
   6.2504156e+02   5.6257773e+02   5.3201584e+02   5.2546045e+02   4.3081402e+02
   6.2068044e+02   5.5537637e+02   4.5146028e+02   4.4615482e+02   4.1034943e+02
   6.4682717e+02   5.9607324e+02   5.7813014e+02   5.4695111e+02   4.3108124e+02
   6.2328546e+02   5.6135861e+02   5.4046087e+02   5.3509106e+02   4.3101292e+02
   6.4602184e+02   5.7680827e+02   5.2928639e+02   5.0992417e+02   4.2898083e+02
   6.7223194e+02   6.0473654e+02   5.8497396e+02   5.4873100e+02   4.3109734e+02
   6.2050891e+02   5.5548321e+02   5.3108058e+02   5.3078966e+02   4.3111996e+02
   6.5469398e+02   5.9310224e+02   5.7018919e+02   5.4257801e+02   4.3102620e+02
   6.7086501e+02   5.8184735e+02   5.3590294e+02   5.1469468e+02   4.2961517e+02
   6.2549636e+02   5.6064994e+02   5.0746545e+02   4.9875083e+02   4.2820332e+02
   6.2977638e+02   6.0737542e+02   5.9978334e+02   5.5403971e+02   4.3112771e+02
   6.2035573e+02   5.5516599e+02   4.3129950e+02   4.0767216e+02   4.0230331e+02
   6.2091203e+02   5.5630493e+02   5.3220688e+02   5.3117701e+02   4.3109297e+02
   6.2814434e+02   5.6595233e+02   5.3074559e+02   5.2122017e+02   4.3055797e+02
   7.0381194e+02   5.7822089e+02   5.2026147e+02   4.9118238e+02   4.1607866e+02
   6.2166173e+02   6.0251520e+02   6.0144003e+02   5.5499348e+02   4.3113084e+02
   6.5710507e+02   5.7844755e+02   5.2541349e+02   5.0210465e+02   4.2663317e+02
   6.4295130e+02   5.8979723e+02   5.7022622e+02   5.4390021e+02   4.3104553e+02
   6.4300816e+02   6.0607280e+02   5.9136070e+02   5.5154542e+02   4.3111635e+02
   6.2043831e+02   5.5522020e+02   4.4312896e+02   4.3977712e+02   4.2489170e+02
   6.2339405e+02   5.5773149e+02   4.8807518e+02   4.7916335e+02   4.1816922e+02
   6.2073924e+02   5.5541476e+02   4.5434792e+02   4.4949609e+02   4.1443382e+02
   6.4408568e+02   5.8667370e+02   5.6296603e+02   5.3973703e+02   4.3097758e+02
   6.4605737e+02   5.7520559e+02   5.2181810e+02   4.9962314e+02   4.2573022e+02
   6.3679712e+02   5.8797896e+02   5.7222689e+02   5.4610228e+02   4.3107224e+02
   6.3030822e+02   5.8972407e+02   5.8074099e+02   5.5080632e+02   4.3111119e+02
   6.2103404e+02   5.5560820e+02   4.6148591e+02   4.5627116e+02   4.0065911e+02
   6.2915517e+02   5.6885066e+02   5.4006258e+02   5.2886260e+02   4.3077379e+02
   6.2974399e+02   5.6370205e+02   5.0354736e+02   4.8494394e+02   3.9311270e+02
   6.2041863e+02   5.5520752e+02   4.4239315e+02   4.3954677e+02   4.2620395e+02
   6.5905263e+02   5.8740283e+02   5.5607644e+02   5.3336301e+02   4.3081323e+02
   6.5765091e+02   5.8828314e+02   5.5880085e+02   5.3544623e+02   4.3087495e+02
   6.6463225e+02   5.8075485e+02   5.3240517e+02   5.1088193e+02   4.2904133e+02
   6.4173293e+02   5.8855415e+02   5.6888522e+02   5.4345858e+02   4.3103955e+02
   6.3884476e+02   5.9414638e+02   5.7991731e+02   5.4866372e+02   4.3109622e+02
   6.2107555e+02   5.7511617e+02   5.7398731e+02   5.5439431e+02   4.3112863e+02
   6.2367787e+02   5.6605571e+02   5.5452394e+02   5.4500918e+02   4.3107963e+02
   6.5213024e+02   5.8122274e+02   5.4023193e+02   5.2041866e+02   4.3018529e+02
   6.2974888e+02   6.1594260e+02   6.0745282e+02   5.5464131e+02   4.3112940e+02
   6.2558790e+02   5.6024178e+02   5.0076917e+02   4.8960379e+02   4.2448155e+02
   6.2072520e+02   5.5585330e+02   5.2811316e+02   5.2747276e+02   4.3109933e+02
   6.2077529e+02   5.5577135e+02   5.1636167e+02   5.1568873e+02   4.3104990e+02
   6.2046427e+02   5.5574570e+02   5.4824896e+02   5.4770620e+02   4.3112875e+02
   6.2944933e+02   5.7048532e+02   5.4520239e+02   5.3289704e+02   4.3086978e+02
   6.7875757e+02   5.8723767e+02   5.5363513e+02   5.3114660e+02   4.3073398e+02
   6.2450081e+02   5.6441595e+02   5.4554280e+02   5.3772772e+02   4.3101191e+02
   6.2116762e+02   5.5613140e+02   5.0477244e+02   5.0325243e+02   4.3068595e+02
   6.7170895e+02   5.8539291e+02   5.4824038e+02   5.2677094e+02   4.3054504e+02
   6.2094024e+02   5.5554756e+02   4.6059982e+02   4.5587953e+02   4.1466304e+02
   6.2035442e+02   5.5516485e+02   4.3118010e+02   4.0157678e+02   3.9556228e+02
   6.2052708e+02   5.5527788e+02   4.4689857e+02   4.4246669e+02   4.2052697e+02
   6.2380961e+02   5.5814130e+02   4.9019495e+02   4.8048143e+02   4.1840018e+02
   6.5324113e+02   5.8485855e+02   5.5139893e+02   5.3019270e+02   4.3070270e+02
   6.8466032e+02   5.8279868e+02   5.3897590e+02   5.1789343e+02   4.2995400e+02
   6.2036153e+02   5.5911752e+02   5.5904660e+02   5.5509742e+02   4.3113143e+02
   6.2737298e+02   5.6727612e+02   5.4154797e+02   5.3156885e+02   4.3086970e+02
   6.4820579e+02   5.7469985e+02   5.1661091e+02   4.8872390e+02   4.0014490e+02
   6.3552697e+02   5.6827797e+02   5.1010194e+02   4.8716810e+02   3.9848629e+02
   6.2065372e+02   5.5563350e+02   5.2038555e+02   5.1990380e+02   4.3108977e+02
   6.2165979e+02   5.5728619e+02   5.2537139e+02   5.2332700e+02   4.3100078e+02
   6.5175799e+02   5.9561158e+02   5.7546900e+02   5.4539175e+02   4.3106425e+02
   6.2051013e+02   5.5526631e+02   4.4448773e+02   4.3916240e+02   4.1723937e+02
   6.3115011e+02   5.6805474e+02   5.2707588e+02   5.1506839e+02   4.3006940e+02
   6.8017475e+02   5.9008593e+02   5.6104271e+02   5.3660134e+02   4.3090460e+02
   7.0806970e+02   5.7885774e+02   5.2281259e+02   4.9630754e+02   4.2324315e+02
   6.4204947e+02   5.8099301e+02   5.5087940e+02   5.3175957e+02   4.3077448e+02
