# Supplementary material for: Rethinking Colour Constancy
Source: PLoS One. 2015 Sep 10;10(9):e0135029. doi: 10.1371/journal.pone.0135029 (PMC4565710; doi:10.1371/journal.pone.0135029)
Supplement: S1 Dataset — (ZIP) [file pone.0135029.s002.zip › 5-TransitionMetamerReflectanceData/NtoR_20munsells/fiveTr_4.txt]

   5.0248035e+02   5.1886794e+02   5.3195912e+02   5.4383502e+02   5.8800310e+02
   4.1989260e+02   4.2040613e+02   5.0497659e+02   5.3234838e+02   5.8648973e+02
   5.0336134e+02   5.2588470e+02   5.5103117e+02   5.5799155e+02   5.8889072e+02
   4.0444993e+02   4.2343596e+02   5.4890523e+02   5.9001128e+02   6.1817579e+02
   4.3871314e+02   4.4068748e+02   5.2419813e+02   5.4936718e+02   5.9148880e+02
   4.5814461e+02   4.5961388e+02   5.2198309e+02   5.4686688e+02   5.9060931e+02
   4.5382592e+02   4.5582241e+02   5.5276434e+02   6.0429124e+02   6.3849039e+02
   5.0078570e+02   5.1643076e+02   5.6632865e+02   6.2077485e+02   6.5318490e+02
   5.0417126e+02   5.2410221e+02   5.2514521e+02   5.3282811e+02   5.8643900e+02
   5.0201510e+02   5.2024584e+02   5.5471512e+02   5.7040042e+02   5.9439656e+02
   4.6075368e+02   4.6274650e+02   5.5273614e+02   6.0373152e+02   6.3733412e+02
   4.4838257e+02   4.5044057e+02   5.5058243e+02   5.9491103e+02   6.2418165e+02
   5.0424651e+02   5.3163156e+02   5.8515848e+02   5.9455171e+02   5.9564504e+02
   4.6105728e+02   4.6304953e+02   5.5138344e+02   5.9744809e+02   6.2742324e+02
   5.0093451e+02   5.1686280e+02   5.6607399e+02   6.1329380e+02   6.3654567e+02
   5.0426360e+02   5.3174547e+02   5.8408542e+02   5.8647493e+02   5.8862068e+02
   5.0428259e+02   5.3188461e+02   5.8633983e+02   5.9110068e+02   5.9112226e+02
   4.2174643e+02   4.2619834e+02   5.1875716e+02   5.4378027e+02   5.8972819e+02
   5.0427195e+02   5.3181279e+02   5.8622706e+02   6.7376439e+02   6.9652684e+02
   4.8138247e+02   4.8482461e+02   5.3002088e+02   5.5497858e+02   5.9303556e+02
   5.0420665e+02   5.3135407e+02   5.8337399e+02   5.9087261e+02   5.9354844e+02
   4.4041647e+02   4.4112574e+02   5.0875318e+02   5.3506187e+02   5.8722250e+02
   5.0180169e+02   5.1875165e+02   5.4409151e+02   5.5749806e+02   5.9074521e+02
   4.4367472e+02   4.4588928e+02   5.5210304e+02   6.0112513e+02   6.3318863e+02
   4.0538661e+02   4.0547140e+02   5.0429417e+02   5.3189486e+02   5.8636485e+02
   4.9934446e+02   5.1271196e+02   5.5589235e+02   5.8415670e+02   6.0553550e+02
   4.3870585e+02   4.3879672e+02   5.0476802e+02   5.3220675e+02   5.8644992e+02
   5.0338034e+02   5.2645917e+02   5.7247376e+02   5.9071427e+02   6.0194791e+02
   5.0427607e+02   5.3184324e+02   5.8627299e+02   6.2759717e+02   6.2772282e+02
   5.0427935e+02   5.3185663e+02   5.4242745e+02   5.4245789e+02   5.8636696e+02
   4.4780282e+02   4.4980754e+02   5.4110299e+02   5.7264764e+02   6.0189066e+02
   5.0402844e+02   5.2900139e+02   5.3895543e+02   5.4178181e+02   5.8671392e+02
   5.0427497e+02   5.3183101e+02   5.8625890e+02   6.6400212e+02   6.6621556e+02
   4.3344640e+02   4.3578258e+02   5.2384688e+02   5.4899879e+02   5.9137618e+02
   4.3244724e+02   4.3256825e+02   5.0479000e+02   5.3222207e+02   5.8645445e+02
   4.3687730e+02   4.3938390e+02   5.4129323e+02   5.7308206e+02   6.0221809e+02
   4.9749710e+02   5.0740699e+02   5.3181994e+02   5.5126287e+02   5.9071538e+02
   4.9798325e+02   5.0994248e+02   5.6165665e+02   6.1823257e+02   6.6066967e+02
   4.9978789e+02   5.1139348e+02   5.3037532e+02   5.4746164e+02   5.8940333e+02
   5.0428181e+02   5.3187944e+02   5.8633632e+02   6.0153017e+02   6.0155562e+02
   4.8283318e+02   4.8501528e+02   5.1369385e+02   5.3843700e+02   5.8798924e+02
   4.4524164e+02   4.4741550e+02   5.5356299e+02   6.1049785e+02   6.5433598e+02
   4.4042895e+02   4.4201232e+02   5.1813687e+02   5.4314729e+02   5.8951827e+02
   5.0377396e+02   5.2860081e+02   5.7919019e+02   6.0545619e+02   6.1316885e+02
   4.4816335e+02   4.5021823e+02   5.4883909e+02   5.8957774e+02   6.1754348e+02
   4.0984011e+02   4.1191781e+02   5.0501629e+02   5.3237526e+02   5.8649727e+02
   5.0425418e+02   5.3168402e+02   5.8474869e+02   5.8981441e+02   5.9131503e+02
   5.0414036e+02   5.3032971e+02   5.4138108e+02   5.4293594e+02   5.8658512e+02
   4.6512275e+02   4.6708730e+02   5.3957772e+02   5.6964350e+02   5.9996777e+02
   3.9811442e+02   4.2296906e+02   5.3906009e+02   5.6923759e+02   5.9997121e+02
   4.5670536e+02   4.5866541e+02   5.5165926e+02   5.9876668e+02   6.2937391e+02
   4.7409031e+02   4.7598497e+02   5.1890508e+02   5.4346620e+02   5.8946266e+02
   4.6977617e+02   4.7167599e+02   5.2545539e+02   5.5040171e+02   5.9167186e+02
   4.6568563e+02   4.6768219e+02   5.4121139e+02   5.7248956e+02   6.0162573e+02
   5.0427457e+02   5.3183265e+02   5.8626283e+02   6.7301597e+02   6.8470805e+02
   5.0427280e+02   5.3182099e+02   5.8620169e+02   6.1250336e+02   6.1269790e+02
   4.5078847e+02   4.5261812e+02   5.3427037e+02   5.6173048e+02   5.9614614e+02
   4.1610827e+02   4.2388169e+02   5.2253600e+02   5.4761439e+02   5.9093771e+02
   5.0387484e+02   5.2920567e+02   5.8169207e+02   6.4302588e+02   6.6572660e+02
   5.0395848e+02   5.1907038e+02   5.2061157e+02   5.3311173e+02   5.8651428e+02
   4.9639622e+02   5.0703899e+02   5.6014828e+02   6.1774684e+02   6.8296650e+02
   5.0394048e+02   5.2960687e+02   5.8234266e+02   6.4366661e+02   6.6055410e+02
   5.0391225e+02   5.2943551e+02   5.7745974e+02   5.8955088e+02   5.9706564e+02
   4.6534191e+02   4.6735373e+02   5.4367646e+02   5.7713303e+02   6.0488178e+02
   4.8216700e+02   4.8609183e+02   5.3674799e+02   5.6377765e+02   5.9654814e+02
   4.2414454e+02   4.2910965e+02   5.4763246e+02   5.8661888e+02   6.1423378e+02
   5.0142753e+02   5.1840544e+02   5.6335837e+02   5.9215832e+02   6.1040075e+02
   4.6743669e+02   4.6959336e+02   5.5392555e+02   6.1166681e+02   6.5889228e+02
   4.2858252e+02   4.3176190e+02   5.2867332e+02   5.5457520e+02   5.9331676e+02
   4.5943286e+02   4.6138321e+02   5.4722223e+02   5.8515914e+02   6.1241602e+02
   4.5271531e+02   4.5367498e+02   5.1262169e+02   5.3815159e+02   5.8805152e+02
   5.0399016e+02   5.2991995e+02   5.8248582e+02   6.2161081e+02   6.2652517e+02
   4.4952458e+02   4.5125798e+02   5.2821546e+02   5.5392350e+02   5.9302551e+02
   5.0359211e+02   5.2759451e+02   5.7417925e+02   5.9034387e+02   6.0032677e+02
   4.3580533e+02   4.3846532e+02   5.4738126e+02   5.8592604e+02   6.1343977e+02
   4.4324568e+02   4.4520360e+02   5.3057920e+02   5.5687111e+02   5.9415586e+02
   4.4942689e+02   4.5146445e+02   5.5361429e+02   6.1074279e+02   6.5528944e+02
   4.4538358e+02   4.4699351e+02   5.2144094e+02   5.4640295e+02   5.9050981e+02
   5.0417243e+02   5.3101304e+02   5.5272764e+02   5.5375128e+02   5.8669463e+02
   4.7366237e+02   4.7643880e+02   5.5427250e+02   6.1295787e+02   6.9455137e+02
   4.2041821e+02   4.2707697e+02   5.5368629e+02   6.1214214e+02   6.7583168e+02
   4.2426758e+02   4.2434416e+02   5.0444319e+02   5.3199267e+02   5.8639158e+02
   4.2630704e+02   4.2658719e+02   5.0502916e+02   5.3238271e+02   5.8649880e+02
   5.0258494e+02   5.2049733e+02   5.3679836e+02   5.4751158e+02   5.8839137e+02
   4.5625844e+02   4.5822473e+02   5.5386539e+02   6.1255407e+02   7.0639190e+02
   4.0685999e+02   4.1712280e+02   5.0949110e+02   5.3565636e+02   5.8739428e+02
   5.0319478e+02   5.2372268e+02   5.3934139e+02   5.4726364e+02   5.8788295e+02
   4.4031564e+02   4.4160680e+02   5.1401102e+02   5.3940054e+02   5.8842268e+02
   4.8758384e+02   4.9351858e+02   5.5136680e+02   5.9096953e+02   6.1742725e+02
   4.2535701e+02   4.2539885e+02   5.0438065e+02   5.3195180e+02   5.8638057e+02
   4.0870886e+02   4.2123375e+02   5.1803049e+02   5.4309093e+02   5.8952455e+02
   4.4134319e+02   4.4250587e+02   5.1308411e+02   5.3858954e+02   5.8819234e+02
   4.7427637e+02   4.7680998e+02   5.3179184e+02   5.5779126e+02   5.9426166e+02
   4.5123238e+02   4.5313964e+02   5.3998666e+02   5.7063156e+02   6.0065072e+02
   4.6124402e+02   4.6131203e+02   5.0474575e+02   5.3218514e+02   5.8644149e+02
   4.9265358e+02   4.9289485e+02   5.0475785e+02   5.3209709e+02   5.8641039e+02
   4.2864952e+02   4.3227494e+02   5.4957400e+02   5.9192238e+02   6.2040183e+02
   4.4068790e+02   4.4297843e+02   5.4420659e+02   5.7864609e+02   6.0637764e+02
   4.2272739e+02   4.2828737e+02   5.4947241e+02   5.9164172e+02   6.2007579e+02
   4.7497873e+02   4.7791216e+02   5.5113505e+02   5.9506092e+02   6.2376378e+02
   4.3950258e+02   4.3957468e+02   5.0467063e+02   5.3214214e+02   5.8643237e+02
   4.6956409e+02   4.7160968e+02   5.3031465e+02   5.5614881e+02   5.9370165e+02
   4.3639115e+02   4.3863236e+02   5.2799831e+02   5.5373736e+02   5.9299752e+02
   4.3197686e+02   4.3508490e+02   5.5328734e+02   6.0861694e+02   6.4811554e+02
   4.1146619e+02   4.2259332e+02   5.2293048e+02   5.4803591e+02   5.9107675e+02
   4.5132108e+02   4.5321413e+02   5.3883505e+02   5.6867033e+02   5.9955944e+02
   4.8176342e+02   4.8587779e+02   5.5475154e+02   6.1192805e+02   6.5556898e+02
   4.4528100e+02   4.4637503e+02   5.1304804e+02   5.3854694e+02   5.8817506e+02
   5.0345249e+02   5.2683733e+02   5.7457188e+02   5.9588325e+02   6.0613634e+02
   5.0412446e+02   5.3079716e+02   5.8438210e+02   6.4895431e+02   6.5907015e+02
   4.4663368e+02   4.4870750e+02   5.4544303e+02   5.8121130e+02   6.0864176e+02
   4.6130966e+02   4.6311588e+02   5.3280472e+02   5.5957002e+02   5.9514841e+02
   5.0339882e+02   5.2653763e+02   5.7729827e+02   6.2411008e+02   6.3681473e+02
   4.8152290e+02   4.8553730e+02   5.4957648e+02   5.8879000e+02   6.1564671e+02
   5.0271875e+02   5.2329318e+02   5.6594024e+02   5.8512359e+02   6.0061667e+02
   5.0415343e+02   5.3099139e+02   5.8460009e+02   6.2936997e+02   6.3201910e+02
   5.0252651e+02   5.2044101e+02   5.3765934e+02   5.4848735e+02   5.8855759e+02
   4.9333668e+02   4.9845028e+02   5.1697327e+02   5.3959952e+02   5.8811713e+02
   4.7819764e+02   4.8094193e+02   5.2708455e+02   5.5181940e+02   5.9201943e+02
   4.7605239e+02   4.7911318e+02   5.5218920e+02   5.9888331e+02   6.2888924e+02
   4.1716743e+02   4.2539504e+02   5.3737584e+02   5.6652324e+02   5.9851351e+02
   4.7411797e+02   4.7456408e+02   5.0666277e+02   5.3341266e+02   5.8675038e+02
   4.3826329e+02   4.4077481e+02   5.5371450e+02   6.1209067e+02   6.6997563e+02
   4.6095146e+02   4.6294636e+02   5.5270906e+02   6.0356288e+02   6.3703272e+02
   5.0140210e+02   5.1096931e+02   5.1840135e+02   5.3656250e+02   5.8719355e+02
   5.0004981e+02   5.1428217e+02   5.5289550e+02   5.7557332e+02   5.9903874e+02
   4.5385344e+02   4.5584962e+02   5.5280269e+02   6.0452232e+02   6.3891345e+02
   5.0391746e+02   5.2946001e+02   5.7560508e+02   5.8501065e+02   5.9414407e+02
   4.5962851e+02   4.6160186e+02   5.5223858e+02   6.0121083e+02   6.3309236e+02
   4.1579347e+02   4.2471807e+02   5.3300663e+02   5.6012938e+02   5.9553404e+02
   4.3503977e+02   4.3612832e+02   5.1037786e+02   5.3634518e+02   5.8757594e+02
   5.0426075e+02   5.3173051e+02   5.8607629e+02   6.6907630e+02   7.1341976e+02
   3.8215245e+02   4.1949556e+02   5.1499393e+02   5.4030921e+02   5.8870235e+02
   4.7028678e+02   4.7268827e+02   5.5318664e+02   6.0529390e+02   6.3977913e+02
   4.4258583e+02   4.4334642e+02   5.0957405e+02   5.3569524e+02   5.8739301e+02
   5.0425742e+02   5.3170734e+02   5.8488304e+02   5.8975020e+02   5.9112983e+02
   4.3867791e+02   4.3868746e+02   5.0433275e+02   5.3191977e+02   5.8637155e+02
   4.3260895e+02   4.3559559e+02   5.4514806e+02   5.8068258e+02   6.0822573e+02
   5.0335602e+02   5.2631458e+02   5.7715530e+02   6.2804478e+02   6.4335208e+02
   4.9424059e+02   5.0344443e+02   5.5821067e+02   6.1231867e+02   6.4696050e+02
   4.3197781e+02   4.3506579e+02   5.4908195e+02   5.9044826e+02   6.1864879e+02
   4.2853166e+02   4.3209149e+02   5.4139631e+02   5.7330837e+02   6.0238717e+02
   4.4522210e+02   4.4739684e+02   5.5351288e+02   6.1007205e+02   6.5262986e+02
   5.0344170e+02   5.2676219e+02   5.7786985e+02   6.3140119e+02   6.4810198e+02
   4.3212053e+02   4.3442929e+02   5.2135969e+02   5.4636743e+02   5.9052317e+02
   5.0294641e+02   5.2431097e+02   5.7395904e+02   6.1603410e+02   6.3053302e+02
   5.0420590e+02   5.3134758e+02   5.8534939e+02   6.4422937e+02   6.4712585e+02
   4.4365116e+02   4.4567083e+02   5.3343397e+02   5.6062562e+02   5.9569783e+02
   4.3502017e+02   4.3710621e+02   5.2153793e+02   5.4654309e+02   5.9057515e+02
   5.0302253e+02   5.2461980e+02   5.6232000e+02   5.7511583e+02   5.9418383e+02
   4.1941283e+02   4.2557131e+02   5.2531754e+02   5.5066101e+02   5.9194418e+02
   4.0459958e+02   4.2346118e+02   5.5007241e+02   5.9352060e+02   6.2246521e+02
   4.6366929e+02   4.6484337e+02   5.1541871e+02   5.4051083e+02   5.8867941e+02
   4.2378111e+02   4.2692288e+02   5.1435146e+02   5.3972935e+02   5.8852997e+02
   4.5630295e+02   4.5808095e+02   5.3293178e+02   5.5981806e+02   5.9528966e+02
   4.3137478e+02   4.3320519e+02   5.1466318e+02   5.3999645e+02   5.8860207e+02
   5.0144311e+02   5.0273929e+02   5.0584474e+02   5.3214968e+02   5.8641609e+02
   5.0172486e+02   5.1942377e+02   5.6728299e+02   6.0421459e+02   6.2318449e+02
   4.9930464e+02   5.1167688e+02   5.3901271e+02   5.5720206e+02   5.9196036e+02
   5.0287764e+02   5.2390103e+02   5.5974859e+02   5.7243210e+02   5.9351524e+02
   5.0355123e+02   5.2735196e+02   5.7777809e+02   6.1192265e+02   6.2150075e+02
   4.3903197e+02   4.3934672e+02   5.0604158e+02   5.3307029e+02   5.8668491e+02
   4.1136570e+02   4.2233328e+02   5.2133195e+02   5.4636214e+02   5.9053466e+02
   4.1925038e+02   4.2442812e+02   5.1695170e+02   5.4208096e+02   5.8922035e+02
   4.6092229e+02   4.6198322e+02   5.1393304e+02   5.3922939e+02   5.8832852e+02
   4.5982462e+02   4.6177780e+02   5.4653900e+02   5.8349229e+02   6.1068159e+02
   4.6154083e+02   4.6318238e+02   5.2616922e+02   5.5139395e+02   5.9207365e+02
   4.0416752e+02   4.1436328e+02   5.0749687e+02   5.3412724e+02   5.8697683e+02
   4.1306957e+02   4.2292119e+02   5.2245676e+02   5.4753240e+02   5.9091212e+02
   3.8574112e+02   4.2306731e+02   5.4366276e+02   5.7766314e+02   6.0560519e+02
   4.9987151e+02   5.1353199e+02   5.4622779e+02   5.6548849e+02   5.9444948e+02
   4.6382205e+02   4.6548591e+02   5.2643941e+02   5.5166599e+02   5.9215015e+02
   4.3800548e+02   4.3998960e+02   5.2377496e+02   5.4890524e+02   5.9133784e+02
   4.8883836e+02   4.9304026e+02   5.1902295e+02   5.4227332e+02   5.8890368e+02
   4.3029733e+02   4.3051845e+02   5.0511563e+02   5.3244053e+02   5.8651422e+02
   4.9171432e+02   4.9942478e+02   5.5002622e+02   5.8416298e+02   6.0909804e+02
   4.1977352e+02   4.2647478e+02   5.3740162e+02   5.6656049e+02   5.9853092e+02
   4.4656712e+02   4.4867918e+02   5.5377719e+02   6.1234880e+02   6.8652097e+02
   4.6750801e+02   4.6967055e+02   5.5400944e+02   6.1242548e+02   6.6836895e+02
   4.2750307e+02   4.3098101e+02   5.3022140e+02   5.5648441e+02   5.9403912e+02
   4.1168252e+02   4.2307773e+02   5.2650837e+02   5.5202558e+02   5.9241420e+02
   4.2740037e+02   4.2938166e+02   5.1228960e+02   5.3793406e+02   5.8802032e+02
   5.0252603e+02   5.2247577e+02   5.6602747e+02   5.8770516e+02   6.0315723e+02
   4.4847956e+02   4.5054452e+02   5.5371798e+02   6.1171524e+02   6.6192340e+02
   5.0311292e+02   5.2509411e+02   5.6577588e+02   5.7996246e+02   5.9615479e+02
   4.5052094e+02   4.5191222e+02   5.1939174e+02   5.4431038e+02   5.8984413e+02
   4.3178747e+02   4.3190679e+02   5.0476688e+02   5.3220696e+02   5.8645036e+02
   4.5053613e+02   4.5253477e+02   5.5313935e+02   6.0693339e+02   6.4371249e+02
   4.5785866e+02   4.5906295e+02   5.1634484e+02   5.4139617e+02   5.8895600e+02
   3.8002831e+02   4.2322694e+02   5.5340989e+02   6.0977562e+02   6.5194974e+02
   5.0379985e+02   5.2875927e+02   5.7461196e+02   5.8601565e+02   5.9576726e+02
   4.1879135e+02   4.2025993e+02   5.0615785e+02   5.3315865e+02   5.8671196e+02
   4.3649127e+02   4.3817330e+02   5.1699378e+02   5.4209295e+02   5.8921019e+02
   4.6574240e+02   4.6577674e+02   5.0450736e+02   5.3202968e+02   5.8639996e+02
   5.0137758e+02   5.1824556e+02   5.6460595e+02   5.9684965e+02   6.1575221e+02
   4.2604477e+02   4.3036421e+02   5.5099730e+02   5.9668097e+02   6.2667987e+02
   5.0262290e+02   5.2200158e+02   5.4568819e+02   5.5611505e+02   5.8965646e+02
   5.0424723e+02   5.3164133e+02   5.8437368e+02   5.8932436e+02   5.9116827e+02
   4.4302515e+02   4.4470062e+02   5.2207741e+02   5.4707291e+02   5.9073035e+02
   5.0426201e+02   5.3170925e+02   5.5046209e+02   5.5066324e+02   5.8641701e+02
   5.0369231e+02   5.2813772e+02   5.8002324e+02   6.4042598e+02   7.0726191e+02
   4.3488879e+02   4.3572241e+02   5.0865410e+02   5.3499270e+02   5.8720698e+02
   5.0061674e+02   5.1594437e+02   5.6438940e+02   6.0534559e+02   6.2728503e+02
   4.4624164e+02   4.4793580e+02   5.2445432e+02   5.4961330e+02   5.9155081e+02
   4.3168527e+02   4.3474906e+02   5.4277452e+02   5.7587542e+02   6.0417146e+02
   4.6273589e+02   4.6464407e+02   5.3891208e+02   5.6859741e+02   5.9942442e+02
   4.4113208e+02   4.4282870e+02   5.2103445e+02   5.4600643e+02   5.9039403e+02
   4.8855980e+02   4.9489672e+02   5.5584645e+02   6.1097958e+02   6.4844562e+02
   5.0417374e+02   5.3109971e+02   5.6146402e+02   5.6266571e+02   5.8694138e+02
   5.0191703e+02   5.2011097e+02   5.6990799e+02   6.2560814e+02   6.6111424e+02
   5.0402755e+02   5.3016173e+02   5.8203232e+02   6.0409054e+02   6.0866615e+02
   4.5393643e+02   4.5593384e+02   5.5385342e+02   6.1261669e+02   7.3766264e+02
   4.3202411e+02   4.3400697e+02   5.1677414e+02   5.4190117e+02   5.8915841e+02
   4.3778068e+02   4.4003662e+02   5.3124850e+02   5.5775107e+02   5.9451994e+02
   4.3564947e+02   4.3819235e+02   5.3666975e+02   5.6538088e+02   5.9790949e+02
   4.6195679e+02   4.6394895e+02   5.5036856e+02   5.9378783e+02   6.2249587e+02
   4.3445619e+02   4.3713307e+02   5.3696612e+02   5.6584265e+02   5.9814247e+02
   4.6346820e+02   4.6548315e+02   5.5366928e+02   6.1008580e+02   6.5182978e+02
   4.2009497e+02   4.2437415e+02   5.1427103e+02   5.3966158e+02   5.8851233e+02
   4.1895741e+02   4.2614838e+02   5.3873398e+02   5.6868702e+02   5.9966381e+02
   4.7371379e+02   4.7640906e+02   5.4237305e+02   5.7412653e+02   6.0251865e+02
   4.6865549e+02   4.7089688e+02   5.4773623e+02   5.8602175e+02   6.1316699e+02
   4.5347732e+02   4.5381163e+02   5.0668277e+02   5.3350490e+02   5.8679547e+02
   5.0425485e+02   5.3168671e+02   5.8066963e+02   5.8197876e+02   5.8749902e+02
   4.3526665e+02   4.3655213e+02   5.1196924e+02   5.3765198e+02   5.8793655e+02
   4.9177032e+02   4.9959386e+02   5.5734908e+02   6.1556435e+02   7.0020076e+02
   4.8193070e+02   4.8313243e+02   5.0912165e+02   5.3498360e+02   5.8712304e+02
   4.8164710e+02   4.8565225e+02   5.4591754e+02   5.7995355e+02   6.0665240e+02
   4.3817379e+02   4.4044322e+02   5.3243061e+02   5.5929661e+02   5.9515184e+02
   3.8360147e+02   3.9789296e+02   5.0441947e+02   5.3197721e+02   5.8638757e+02
   3.9708407e+02   4.0569030e+02   5.0482025e+02   5.3224361e+02   5.8646074e+02
   5.0388575e+02   5.2927310e+02   5.8176827e+02   6.4070219e+02   6.5489650e+02
   4.3562504e+02   4.3576430e+02   5.0494591e+02   5.3232556e+02   5.8648247e+02
   4.4646629e+02   4.4838947e+02   5.3321856e+02   5.6030922e+02   5.9555138e+02
   4.4729052e+02   4.4936074e+02   5.4851987e+02   5.8872257e+02   6.1654834e+02
   4.6243322e+02   4.6300560e+02   5.0864462e+02   5.3491651e+02   5.8715883e+02
   5.0378503e+02   5.2866565e+02   5.7956744e+02   6.0815487e+02   6.1565692e+02
   5.0426216e+02   5.3173596e+02   5.8602278e+02   6.1793110e+02   6.1834063e+02
   4.1872306e+02   4.1914437e+02   5.0475038e+02   5.3219677e+02   5.8644803e+02
   5.0260898e+02   5.2283842e+02   5.6869678e+02   5.9425886e+02   6.0903912e+02
   3.8321366e+02   4.2178690e+02   5.2558220e+02   5.5096655e+02   5.9205200e+02
   4.3458374e+02   4.3734267e+02   5.4324295e+02   5.7677187e+02   6.0484690e+02
   4.8125450e+02   4.8522883e+02   5.5430648e+02   6.0858053e+02   6.4513761e+02
   4.1699766e+02   4.2489741e+02   5.2965551e+02   5.5579507e+02   5.9378329e+02
   4.8332306e+02   4.8789553e+02   5.5472558e+02   6.0995220e+02   6.4801884e+02
   4.3736785e+02   4.3826632e+02   5.0972615e+02   5.3582347e+02   5.8743165e+02
   4.3132502e+02   4.3427915e+02   5.3477288e+02   5.6257471e+02   5.9659057e+02
   4.6325583e+02   4.6525441e+02   5.4961432e+02   5.9139245e+02   6.1947416e+02
   4.4808735e+02   4.4930074e+02   5.1541667e+02   5.4062037e+02   5.8875937e+02
   4.5981263e+02   4.6179347e+02   5.5389714e+02   6.1252780e+02   6.8938984e+02
   5.0240188e+02   5.1785476e+02   5.2962845e+02   5.4226625e+02   5.8784683e+02
   4.4212635e+02   4.4436966e+02   5.5004679e+02   5.9325954e+02   6.2203082e+02
   4.5079752e+02   4.5277773e+02   5.4916551e+02   5.9045294e+02   6.1854004e+02
   5.0194726e+02   5.2022115e+02   5.6957360e+02   6.1867509e+02   6.4055615e+02
   5.0141201e+02   5.1836466e+02   5.6802866e+02   6.2175212e+02   6.5118893e+02
   3.9698721e+02   4.2252287e+02   5.3205631e+02   5.5885862e+02   5.9500325e+02
   4.7518590e+02   4.7519360e+02   5.0431931e+02   5.3190957e+02   5.8636842e+02
   4.2226742e+02   4.2804452e+02   5.5191839e+02   6.0052255e+02   6.3233344e+02
   4.7782068e+02   4.8109962e+02   5.5440578e+02   6.1199833e+02   6.5788223e+02
   4.9552971e+02   5.0523766e+02   5.4465782e+02   5.6979325e+02   5.9794456e+02
   4.4043526e+02   4.4257205e+02   5.3276694e+02   5.5973620e+02   5.9532998e+02
   5.0078334e+02   5.1642444e+02   5.6645452e+02   6.2268108e+02   6.6598336e+02
   4.4742020e+02   4.4918105e+02   5.2778814e+02   5.5342816e+02   5.9285535e+02
   4.5108768e+02   4.5283563e+02   5.3050790e+02   5.5672211e+02   5.9406616e+02
   4.5070573e+02   4.5208887e+02   5.1931429e+02   5.4423268e+02   5.8981975e+02
   4.3894284e+02   4.3994022e+02   5.1075255e+02   5.3664059e+02   5.8765437e+02
   5.0409818e+02   5.3061922e+02   5.8324012e+02   6.0679099e+02   6.1024707e+02
   4.5642342e+02   4.5743316e+02   5.1344834e+02   5.3884093e+02   5.8823355e+02
   4.4931518e+02   4.5098931e+02   5.2594786e+02   5.5127032e+02   5.9209520e+02
   4.8107199e+02   4.8471299e+02   5.3647595e+02   5.6355343e+02   5.9649459e+02
   4.6301061e+02   4.6389181e+02   5.1169352e+02   5.3731099e+02   5.8779621e+02
   4.3972508e+02   4.4213959e+02   5.5372470e+02   6.1213984e+02   6.7166475e+02
   4.7404562e+02   4.7683823e+02   5.4757060e+02   5.8511031e+02   6.1200244e+02
   5.0416919e+02   5.3100560e+02   5.5413179e+02   5.5519241e+02   5.8673591e+02
   5.0251763e+02   5.2239248e+02   5.6162836e+02   5.7845498e+02   5.9714783e+02
   5.0320926e+02   5.2441533e+02   5.4333578e+02   5.5094641e+02   5.8823301e+02
   4.5173401e+02   4.5194658e+02   5.0578286e+02   5.3288239e+02   5.8663015e+02
   5.0257516e+02   5.2268029e+02   5.7173944e+02   6.1240133e+02   6.2863133e+02
   4.0002363e+02   4.1828566e+02   5.1206231e+02   5.3775087e+02   5.8797449e+02
   4.8455639e+02   4.8874239e+02   5.2904595e+02   5.5337130e+02   5.9236514e+02
   4.3890182e+02   4.4136884e+02   5.5160004e+02   5.9896914e+02   6.2986712e+02
   4.6167935e+02   4.6367801e+02   5.5275628e+02   6.0378020e+02   6.3739493e+02
   4.2638516e+02   4.2668856e+02   5.0510089e+02   5.3243119e+02   5.8651215e+02
   4.1056189e+02   4.1505673e+02   5.0658198e+02   5.3345990e+02   5.8679475e+02
   5.0418720e+02   5.1879547e+02   5.1920941e+02   5.3220301e+02   5.8640214e+02
   4.8846791e+02   4.9447669e+02   5.4077091e+02   5.6829003e+02   5.9831681e+02
   4.1369686e+02   4.2450848e+02   5.4143322e+02   5.7340305e+02   6.0246559e+02
   4.5202111e+02   4.5393879e+02   5.4045411e+02   5.7144205e+02   6.0111972e+02
   4.5138235e+02   4.5336219e+02   5.5021433e+02   5.9362660e+02   6.2243335e+02
   4.9392249e+02   5.0249380e+02   5.4100887e+02   5.6556968e+02   5.9626909e+02
   4.6472402e+02   4.6672240e+02   5.4383623e+02   5.7747314e+02   6.0516519e+02
   5.0207574e+02   5.2069911e+02   5.7059699e+02   6.2723404e+02   7.1503324e+02
   4.7469981e+02   4.7758811e+02   5.4927270e+02   5.8940147e+02   6.1680075e+02
   4.4418759e+02   4.4450290e+02   5.0630447e+02   5.3325020e+02   5.8673203e+02
   5.0427377e+02   5.3183222e+02   5.8626227e+02   6.6592973e+02   6.6894936e+02
   4.4650810e+02   4.4861337e+02   5.5054876e+02   5.9483319e+02   6.2409474e+02
   4.3902395e+02   4.4121692e+02   5.3114855e+02   5.5761703e+02   5.9446306e+02
   4.3911496e+02   4.4156848e+02   5.5176321e+02   5.9966640e+02   6.3092054e+02
   4.0487829e+02   4.0804786e+02   5.0478462e+02   5.3221942e+02   5.8645427e+02
   4.3651323e+02   4.3910604e+02   5.4738014e+02   5.8591720e+02   6.1342735e+02
   3.9046657e+02   3.9473760e+02   5.0432784e+02   5.3191725e+02   5.8637103e+02
   4.5338117e+02   4.5490904e+02   5.2264190e+02   5.4759949e+02   5.9086609e+02
   4.5641807e+02   4.5646749e+02   5.0462201e+02   5.3210677e+02   5.8642138e+02
   4.4592348e+02   4.4654122e+02   5.0860097e+02   5.3493543e+02   5.8718444e+02
   5.0428059e+02   5.3187285e+02   5.8606579e+02   5.8790495e+02   5.8818918e+02
   4.6007190e+02   4.6205640e+02   5.5357720e+02   6.0968430e+02   6.5065592e+02
   3.9119131e+02   3.9474368e+02   5.0432160e+02   5.3191284e+02   5.8636996e+02
   5.0426894e+02   5.3179026e+02   5.8618474e+02   6.6898676e+02   6.8504684e+02
   4.6668555e+02   4.6763625e+02   5.1207103e+02   5.3758716e+02   5.8785947e+02
   4.7858712e+02   4.8188767e+02   5.4335075e+02   5.7539900e+02   6.0321374e+02
   5.0425162e+02   5.3166770e+02   5.8595922e+02   6.6298111e+02   6.7948195e+02
   4.1202580e+02   4.2311212e+02   5.2611703e+02   5.5157467e+02   5.9225835e+02
   4.4133387e+02   4.4343551e+02   5.3392105e+02   5.6131673e+02   5.9600536e+02
   4.5874405e+02   4.5969399e+02   5.1271215e+02   5.3819433e+02   5.8804841e+02
   4.3844592e+02   4.4048329e+02   5.2549424e+02   5.5081666e+02   5.9197346e+02
   4.6585012e+02   4.6788665e+02   5.4524520e+02   5.8032536e+02   6.0761166e+02
   3.9985344e+02   4.2333484e+02   5.5351675e+02   6.1067541e+02   6.5569991e+02
   4.7759678e+02   4.7768402e+02   5.0466339e+02   5.3211630e+02   5.8642012e+02
   4.6034202e+02   4.6222620e+02   5.3818770e+02   5.6748324e+02   5.9885109e+02
   4.7563833e+02   4.7821535e+02   5.2891838e+02   5.5415415e+02   5.9287609e+02
   4.5766468e+02   4.5793241e+02   5.0621734e+02   5.3317218e+02   5.8670420e+02
   4.5227715e+02   4.5426585e+02   5.5015371e+02   5.9341141e+02   6.2213906e+02
   4.2694348e+02   4.3036488e+02   5.2623233e+02   5.5169247e+02   5.9229000e+02
   4.3943663e+02   4.4185068e+02   5.4812001e+02   5.8777058e+02   6.1548895e+02
   4.1165883e+02   4.1324547e+02   5.0501962e+02   5.3237754e+02   5.8649784e+02
   4.1929149e+02   4.2581069e+02   5.2905934e+02   5.5506027e+02   5.9350536e+02
   5.0036525e+02   5.1526134e+02   5.6294960e+02   6.0048531e+02   6.2192628e+02
   4.2671698e+02   4.2684713e+02   5.0463761e+02   5.3212171e+02   5.8642727e+02
   4.9589031e+02   5.0610160e+02   5.5341513e+02   5.8683737e+02   6.1032686e+02
   4.5427997e+02   4.5578278e+02   5.2221623e+02   5.4714537e+02   5.9071610e+02
   4.5527225e+02   4.5708664e+02   5.3455488e+02   5.6208140e+02   5.9627411e+02
   4.5927335e+02   4.6038431e+02   5.1485841e+02   5.4005513e+02   5.8856606e+02
   4.5946410e+02   4.6142796e+02   5.5008067e+02   5.9296992e+02   6.2146900e+02
   4.6722877e+02   4.6870618e+02   5.1960318e+02   5.4433524e+02   5.8977436e+02
   5.0417689e+02   5.3114493e+02   5.7972049e+02   5.8411944e+02   5.9016893e+02
   4.4961821e+02   4.5132737e+02   5.2744985e+02   5.5301035e+02   5.9269751e+02
   4.3277495e+02   4.3510947e+02   5.2278295e+02   5.4785210e+02   5.9100153e+02
   4.4739219e+02   4.4896118e+02   5.2211280e+02   5.4708653e+02   5.9072267e+02
   4.9434692e+02   4.9795153e+02   5.1153201e+02   5.3554012e+02   5.8717039e+02
   5.0233560e+02   5.2170229e+02   5.6580268e+02   5.8944316e+02   6.0526588e+02
   4.2505392e+02   4.2939571e+02   5.3412713e+02   5.6167062e+02   5.9619528e+02
   4.3437724e+02   4.3704114e+02   5.3593147e+02   5.6426703e+02   5.9737150e+02
   3.8293028e+02   4.2214895e+02   5.2871435e+02   5.5464685e+02   5.9335652e+02
   4.9302534e+02   5.0027828e+02   5.3046253e+02   5.5258597e+02   5.9162128e+02
   4.5854037e+02   4.6050263e+02   5.5280664e+02   6.0428808e+02   6.3837977e+02
   4.2786017e+02   4.3043762e+02   5.1746563e+02   5.4254787e+02   5.8935457e+02
   4.3490798e+02   4.3491086e+02   5.0429575e+02   5.3189590e+02   5.8636517e+02
   4.4875561e+02   4.4997412e+02   5.1556638e+02   5.4075149e+02   5.8879572e+02
   4.2468103e+02   4.2948381e+02   5.5342124e+02   6.0979119e+02   6.5194017e+02
   4.6840484e+02   4.7026740e+02   5.2728304e+02   5.5253484e+02   5.9240700e+02
   4.5596696e+02   4.5647216e+02   5.0813832e+02   5.3456019e+02   5.8707359e+02
   4.7192198e+02   4.7441338e+02   5.4367993e+02   5.7676470e+02   6.0444913e+02
   4.8581646e+02   4.9031395e+02   5.2863873e+02   5.5267472e+02   5.9208237e+02
   5.0033352e+02   5.1418807e+02   5.4087158e+02   5.5758994e+02   5.9167059e+02
   4.3982178e+02   4.3990017e+02   5.0470818e+02   5.3216707e+02   5.8643908e+02
   4.7922250e+02   4.8259364e+02   5.4117146e+02   5.7134795e+02   6.0058904e+02
   5.0329940e+02   5.2602450e+02   5.7700933e+02   6.3506436e+02   6.8699882e+02
   4.1683832e+02   4.1696998e+02   5.0438782e+02   5.3195660e+02   5.8638189e+02
   5.0403609e+02   5.2947924e+02   5.4234738e+02   5.4478142e+02   5.8677083e+02
   4.9934696e+02   5.1278324e+02   5.6183260e+02   6.0413980e+02   6.2801642e+02
   4.1818207e+02   4.2356128e+02   5.1541920e+02   5.4068687e+02   5.8880972e+02
   4.1442764e+02   4.2405840e+02   5.2950864e+02   5.5561564e+02   5.9371645e+02
   3.8926933e+02   3.9974665e+02   5.0445391e+02   5.3200037e+02   5.8639403e+02
   4.4151332e+02   4.4379707e+02   5.5354036e+02   6.1044463e+02   6.5422178e+02
   4.6172332e+02   4.6326892e+02   5.2324446e+02   5.4815212e+02   5.9100271e+02
   4.0597511e+02   4.2252086e+02   5.2844322e+02   5.5431715e+02   5.9323411e+02
   4.3226528e+02   4.3527317e+02   5.4364724e+02   5.7758095e+02   6.0550556e+02
   4.5616321e+02   4.5646493e+02   5.0647694e+02   5.3335531e+02   5.8675378e+02
   4.7620949e+02   4.7915113e+02   5.3953735e+02   5.6889709e+02   5.9933238e+02
   4.9997203e+02   5.1423417e+02   5.5944537e+02   5.9073779e+02   6.1135377e+02
   4.3616889e+02   4.3747703e+02   5.1262531e+02   5.3820731e+02   5.8809058e+02
   5.0191273e+02   5.1995653e+02   5.5697348e+02   5.7458075e+02   5.9637971e+02
   5.0373793e+02   5.2821422e+02   5.5659585e+02   5.6144458e+02   5.8847554e+02
   3.8004139e+02   3.8027516e+02   5.0428238e+02   5.3188724e+02   5.8636277e+02
   5.0197042e+02   5.2025201e+02   5.6051479e+02   5.8072346e+02   5.9967046e+02
   4.2652825e+02   4.2660195e+02   5.0447831e+02   5.3201604e+02   5.8639813e+02
   4.5781432e+02   4.5957119e+02   5.3199205e+02   5.5854785e+02   5.9475329e+02
   4.1019160e+02   4.2366350e+02   5.3814574e+02   5.6774088e+02   5.9915651e+02
   4.2401170e+02   4.2690554e+02   5.1334206e+02   5.3884290e+02   5.8827722e+02
   4.2396561e+02   4.2876104e+02   5.3587972e+02   5.6422224e+02   5.9736782e+02
   4.4588929e+02   4.4780138e+02   5.3152393e+02   5.5805941e+02   5.9461904e+02
   4.5924037e+02   4.6120440e+02   5.5113201e+02   5.9656105e+02   6.2624851e+02
   4.3545760e+02   4.3806735e+02   5.3932530e+02   5.6962571e+02   6.0015281e+02
   5.0426555e+02   5.3176720e+02   5.8614350e+02   6.7256179e+02   7.1379856e+02
   5.0165273e+02   5.1367569e+02   5.2372170e+02   5.3955763e+02   5.8764723e+02
   4.1792650e+02   4.2589115e+02   5.4483571e+02   5.8005671e+02   6.0768755e+02
   4.4446714e+02   4.4664827e+02   5.4794179e+02   5.8725614e+02   6.1486903e+02
   4.4469804e+02   4.4679790e+02   5.3945945e+02   5.6979062e+02   6.0021212e+02
   4.2780444e+02   4.3163721e+02   5.5243377e+02   6.0303076e+02   6.3651428e+02
   5.0286382e+02   5.2053170e+02   5.3252045e+02   5.4303717e+02   5.8772574e+02
   4.3037482e+02   4.3087877e+02   5.0627725e+02   5.3323954e+02   5.8673278e+02
   4.3235681e+02   4.3521487e+02   5.3563230e+02   5.6382855e+02   5.9716791e+02
   5.0348486e+02   5.2699431e+02   5.6744165e+02   5.7818891e+02   5.9376322e+02
   4.1761955e+02   4.2521068e+02   5.3079289e+02   5.5721860e+02   5.9433478e+02
   5.0046343e+02   5.1504337e+02   5.4717490e+02   5.6536847e+02   5.9405214e+02
   4.7570055e+02   4.7873117e+02   5.5440496e+02   6.1322655e+02   7.6671338e+02
   4.6042584e+02   4.6170345e+02   5.1740980e+02   5.4234536e+02   5.8922284e+02
   4.0326594e+02   4.2201387e+02   5.2554296e+02   5.5092186e+02   5.9203642e+02
   4.6131916e+02   4.6331965e+02   5.5391672e+02   6.1254774e+02   6.8831158e+02
   4.8183260e+02   4.8551675e+02   5.3282105e+02   5.5841905e+02   5.9431020e+02
   5.0293198e+02   5.2188883e+02   5.3649719e+02   5.4595826e+02   5.8797265e+02
   3.9199063e+02   4.2130731e+02   5.2213789e+02   5.4719914e+02   5.9080552e+02
   4.4007322e+02   4.4237426e+02   5.4069008e+02   5.7198170e+02   6.0150990e+02
   4.5436286e+02   4.5610612e+02   5.3027277e+02   5.5639476e+02   5.9392232e+02
   5.0427708e+02   5.3184590e+02   5.8628728e+02   6.9507134e+02   7.1473039e+02
   5.0015438e+02   5.1174909e+02   5.2850966e+02   5.4532069e+02   5.8889654e+02
   4.3268988e+02   4.3343725e+02   5.0780788e+02   5.3435169e+02   5.8703375e+02
   4.5263776e+02   4.5275926e+02   5.0512280e+02   5.3243754e+02   5.8651045e+02
   4.8158171e+02   4.8548879e+02   5.4152096e+02   5.7156290e+02   6.0060182e+02
   4.6796194e+02   4.6949168e+02   5.1987483e+02   5.4458739e+02   5.8984479e+02
   5.0423074e+02   5.3152262e+02   5.8569450e+02   6.5957880e+02   6.7677657e+02
   4.3994175e+02   4.4233876e+02   5.5373720e+02   6.1224308e+02   6.7859211e+02
   4.7752402e+02   4.8062839e+02   5.4052745e+02   5.7044263e+02   6.0013692e+02
   5.0316721e+02   5.2489008e+02   5.5097106e+02   5.5909805e+02   5.8941854e+02
   3.8808453e+02   4.1953021e+02   5.1503926e+02   5.4034966e+02   5.8871415e+02
   4.7871807e+02   4.8007741e+02   5.1113773e+02   5.3658759e+02   5.8754389e+02
   4.8136694e+02   4.8520513e+02   5.4092398e+02   5.7055816e+02   6.0003888e+02
   4.2403504e+02   4.2901679e+02   5.4540128e+02   5.8127885e+02   6.0879218e+02
   5.0169238e+02   5.1931352e+02   5.6530922e+02   5.9571358e+02   6.1368846e+02
   4.4780725e+02   4.4808725e+02   5.0618107e+02   5.3316039e+02   5.8670638e+02
   5.0385945e+02   5.2912315e+02   5.7892351e+02   5.9747382e+02   6.0408666e+02
   4.4436762e+02   4.4597380e+02   5.2086304e+02   5.4581771e+02   5.9032733e+02
   4.9504861e+02   5.0425217e+02   5.4079498e+02   5.6432609e+02   5.9552351e+02
   5.0199424e+02   5.2037395e+02   5.6300283e+02   5.8601368e+02   6.0324795e+02
   4.5585328e+02   4.5779378e+02   5.4652218e+02   5.8355142e+02   6.1079104e+02
   3.8019141e+02   3.8037767e+02   5.0428341e+02   5.3188757e+02   5.8636276e+02
   4.4936577e+02   4.5095628e+02   5.2347284e+02   5.4851766e+02   5.9118005e+02
   4.6275156e+02   4.6472691e+02   5.4625152e+02   5.8272242e+02   6.0988437e+02
   4.1562938e+02   4.2436131e+02   5.2876689e+02   5.5470635e+02   5.9337529e+02
   4.5325866e+02   4.5522737e+02   5.4504932e+02   5.8024714e+02   6.0770912e+02
   4.2115758e+02   4.2500119e+02   5.1398093e+02   5.3940456e+02   5.8843813e+02
   5.0369187e+02   5.2813241e+02   5.7998944e+02   6.3912645e+02   6.6228218e+02
   4.7193659e+02   4.7388539e+02   5.2320723e+02   5.4787688e+02   5.9083090e+02
   4.5204943e+02   4.5404474e+02   5.5348941e+02   6.0954705e+02   6.5055790e+02
   5.0413141e+02   5.3038598e+02   5.4341800e+02   5.4495402e+02   5.8662804e+02
   4.7111756e+02   4.7323143e+02   5.2900973e+02   5.5449356e+02   5.9306902e+02
   4.6978887e+02   4.7208384e+02   5.4259673e+02   5.7482709e+02   6.0309361e+02
   4.4372035e+02   4.4593663e+02   5.5302105e+02   6.0635758e+02   6.4263646e+02
   4.4632372e+02   4.4766553e+02   5.1682048e+02   5.4189961e+02   5.8913678e+02
   4.1340493e+02   4.2221730e+02   5.1775058e+02   5.4282606e+02   5.8944439e+02
   4.3583847e+02   4.3845616e+02   5.4292385e+02   5.7614181e+02   6.0435865e+02
   4.9524882e+02   5.0480238e+02   5.4519976e+02   5.7100519e+02   5.9863751e+02
   4.0930549e+02   4.2237664e+02   5.2417113e+02   5.4938532e+02   5.9152105e+02
   4.9993766e+02   5.1418180e+02   5.6460754e+02   6.2097705e+02   6.6498586e+02
   5.0315501e+02   5.2530161e+02   5.7484414e+02   6.1125329e+02   6.2396968e+02
   5.0326420e+02   5.2582322e+02   5.6433930e+02   5.7585757e+02   5.9369622e+02
   4.3747237e+02   4.4002548e+02   5.5324461e+02   6.0817126e+02   6.4685011e+02
   5.0356060e+02   5.2738542e+02   5.6569357e+02   5.7455037e+02   5.9201681e+02
   4.1435572e+02   4.2468994e+02   5.4175465e+02   5.7399133e+02   6.0285975e+02
   4.4245049e+02   4.4457444e+02   5.3798338e+02   5.6738552e+02   5.9891470e+02
   5.0422288e+02   5.3146828e+02   5.8552929e+02   6.3102949e+02   6.3233210e+02
   4.2034533e+02   4.2078504e+02   5.0491072e+02   5.3230403e+02   5.8647749e+02
   4.4332385e+02   4.4554605e+02   5.5285063e+02   6.0522067e+02   6.4041708e+02
   4.3410785e+02   4.3697385e+02   5.5026665e+02   5.9405521e+02   6.2312918e+02
   4.2729628e+02   4.3084334e+02   5.3068509e+02   5.5706820e+02   5.9426726e+02
   5.0425103e+02   5.3089278e+02   5.3387238e+02   5.3486468e+02   5.8639630e+02
   4.4345934e+02   4.4424079e+02   5.0984027e+02   5.3590259e+02   5.8744838e+02
   4.7963460e+02   4.7985052e+02   5.0517386e+02   5.3241846e+02   5.8649450e+02
   4.7002035e+02   4.7233476e+02   5.4274678e+02   5.7509607e+02   6.0327549e+02
   4.3124866e+02   4.3415484e+02   5.3273598e+02   5.5973473e+02   5.9535052e+02
   5.0428317e+02   5.3188682e+02   5.8373158e+02   5.8374515e+02   5.8637567e+02
   4.0809497e+02   4.2117944e+02   5.1814863e+02   5.4320344e+02   5.8955843e+02
   4.3850591e+02   4.4090421e+02   5.4002407e+02   5.7081708e+02   6.0081859e+02
   4.3982773e+02   4.4221126e+02   5.4795489e+02   5.8734092e+02   6.1499290e+02
   4.4312734e+02   4.4522531e+02   5.3729119e+02   5.6629474e+02   5.9834466e+02
   5.0419583e+02   5.2871569e+02   5.3109154e+02   5.3421367e+02   5.8644354e+02
   4.4792678e+02   4.4796035e+02   5.0449848e+02   5.3202787e+02   5.8640067e+02
   4.2465618e+02   4.2811992e+02   5.1852352e+02   5.4355192e+02   5.8965750e+02
   4.5180968e+02   4.5380180e+02   5.5338132e+02   6.0869753e+02   6.4797286e+02
   4.0189647e+02   4.2206769e+02   5.2641981e+02   5.5192487e+02   5.9238062e+02
   4.2290193e+02   4.2810381e+02   5.3551039e+02   5.6367397e+02   5.9710967e+02
   4.6611183e+02   4.6816790e+02   5.4705102e+02   5.8448675e+02   6.1159026e+02
   5.0369542e+02   5.2425501e+02   5.3124606e+02   5.3852871e+02   5.8691190e+02
   4.2000564e+02   4.2537600e+02   5.2051641e+02   5.4552652e+02   5.9026701e+02
   4.3187876e+02   4.3328251e+02   5.1157598e+02   5.3732831e+02   5.8784933e+02
   5.0233692e+02   5.2171306e+02   5.6832197e+02   5.9769726e+02   6.1383058e+02
   4.4005774e+02   4.4208616e+02   5.2781331e+02   5.5350077e+02   5.9290409e+02
   4.9813026e+02   5.0963539e+02   5.4234999e+02   5.6315879e+02   5.9430712e+02
   4.9858368e+02   5.0838336e+02   5.2668241e+02   5.4527915e+02   5.8911869e+02
   4.7172164e+02   4.7418604e+02   5.4312192e+02   5.7569849e+02   6.0366303e+02
   4.2569228e+02   4.2908887e+02   5.2097264e+02   5.4598372e+02   5.9040758e+02
   4.6320796e+02   4.6472076e+02   5.2227681e+02   5.4711016e+02   5.9065933e+02
   4.3104439e+02   4.3423666e+02   5.4713596e+02   5.8534748e+02   6.1283231e+02
   5.0268422e+02   5.2276935e+02   5.5245707e+02   5.6363255e+02   5.9120076e+02
   5.0403954e+02   5.3023551e+02   5.8294303e+02   6.1749935e+02   6.2151176e+02
   5.0427344e+02   5.3182276e+02   5.6978912e+02   5.6993080e+02   5.8645285e+02
   4.3488358e+02   4.3759522e+02   5.4205993e+02   5.7450079e+02   6.0317761e+02
   5.0333421e+02   5.2620502e+02   5.6809596e+02   5.8145758e+02   5.9603800e+02
   4.2731328e+02   4.3122041e+02   5.4572743e+02   5.8200769e+02   6.0946493e+02
   5.0402463e+02   5.3013685e+02   5.7859096e+02   5.8817587e+02   5.9483255e+02
   4.3789612e+02   4.4030518e+02   5.3866478e+02   5.6850956e+02   5.9953344e+02
   4.3379100e+02   4.3661780e+02   5.4183236e+02   5.7408393e+02   6.0289444e+02
   5.0416132e+02   5.2878643e+02   5.3234326e+02   5.3539648e+02   5.8648329e+02
   4.4580516e+02   4.4794277e+02   5.5040763e+02   5.9437018e+02   6.2347995e+02
   5.0388175e+02   5.2909707e+02   5.5714619e+02   5.6084742e+02   5.8797081e+02
   4.3880443e+02   4.4128074e+02   5.5256652e+02   6.0361045e+02   6.3747109e+02
   4.5562812e+02   4.5758707e+02   5.5017026e+02   5.9337627e+02   6.2205174e+02
   4.5316526e+02   4.5517040e+02   5.5350997e+02   6.0964979e+02   6.5085867e+02
   4.6422508e+02   4.6620400e+02   5.4301105e+02   5.7587723e+02   6.0394312e+02
   4.6145560e+02   4.6345060e+02   5.5158766e+02   5.9825101e+02   6.2854221e+02
   6.1628865e+02   5.5896978e+02   5.1542473e+02   5.0935211e+02   4.2090787e+02
   6.4597294e+02   6.2990376e+02   6.0284523e+02   5.5251338e+02   4.2321803e+02
   6.4108925e+02   5.8122661e+02   5.3200716e+02   5.0879274e+02   4.1589527e+02
   6.1242685e+02   5.5371619e+02   4.6052759e+02   4.6049429e+02   4.2310852e+02
   6.5734941e+02   5.8740836e+02   5.3926985e+02   5.1443042e+02   4.1930781e+02
   6.2482853e+02   5.7507611e+02   5.4810105e+02   5.3164974e+02   4.2252822e+02
   6.4421254e+02   5.8206870e+02   5.3057258e+02   5.0584571e+02   4.1114525e+02
   6.1269620e+02   5.5405337e+02   5.0137206e+02   5.0077763e+02   4.2281380e+02
   6.1301933e+02   5.5421355e+02   4.7673420e+02   4.7436484e+02   4.1207487e+02
   6.1325530e+02   5.5451075e+02   4.8534418e+02   4.8267334e+02   4.1653337e+02
   6.3724213e+02   5.8011388e+02   5.3458070e+02   5.1321526e+02   4.1910882e+02
   6.1252469e+02   5.5378295e+02   4.4587117e+02   4.4365142e+02   3.8104557e+02
   6.2354631e+02   5.6996250e+02   5.3383156e+02   5.2017515e+02   4.2152866e+02
   6.5813514e+02   6.4879762e+02   6.1008990e+02   5.5345821e+02   4.2322735e+02
   6.1373976e+02   5.5640717e+02   5.3094115e+02   5.2849530e+02   4.2301351e+02
   6.1266060e+02   5.5388335e+02   4.6298702e+02   4.6145128e+02   4.1389944e+02
   6.2059968e+02   5.6423578e+02   5.1856207e+02   5.0689443e+02   4.1795742e+02
   6.3700983e+02   5.9855203e+02   5.7875560e+02   5.4579866e+02   4.2311441e+02
   6.3328697e+02   5.8349796e+02   5.5319841e+02   5.3174192e+02   4.2246623e+02
   6.7875150e+02   5.8648764e+02   5.3296304e+02   5.0601948e+02   4.1057235e+02
   6.1369614e+02   5.9687365e+02   5.9581873e+02   5.5349480e+02   4.2322834e+02
   6.1243383e+02   5.5371979e+02   4.2768500e+02   4.2228705e+02   4.0860080e+02
   6.3430173e+02   6.1532402e+02   5.9703991e+02   5.5166893e+02   4.2321156e+02
   6.2161696e+02   5.6522933e+02   5.1830067e+02   5.0531524e+02   4.1616672e+02
   6.1335144e+02   5.7580155e+02   5.7442790e+02   5.5283870e+02   4.2322195e+02
   6.6083121e+02   6.6064409e+02   6.1240108e+02   5.5371059e+02   4.2322937e+02
   6.1621971e+02   5.7834695e+02   5.7306153e+02   5.5039127e+02   4.2319397e+02
   6.2839937e+02   5.7580194e+02   5.3984740e+02   5.2259801e+02   4.2162039e+02
   6.1487703e+02   6.0415023e+02   6.0202944e+02   5.5350387e+02   4.2322833e+02
   6.3161351e+02   5.8564053e+02   5.6117118e+02   5.3786660e+02   4.2283975e+02
   6.2506595e+02   5.7118962e+02   5.3279947e+02   5.1799743e+02   4.2109785e+02
   6.3699249e+02   5.8232171e+02   5.4296022e+02   5.2192415e+02   4.2136089e+02
   6.1718992e+02   5.9360715e+02   5.8953868e+02   5.5242850e+02   4.2321772e+02
   6.4896884e+02   5.9416491e+02   5.6308063e+02   5.3597239e+02   4.2272901e+02
   6.3456299e+02   5.8871752e+02   5.6402525e+02   5.3880370e+02   4.2288013e+02
   6.1280347e+02   5.5468934e+02   5.3560015e+02   5.3471456e+02   4.2318264e+02
   6.1251969e+02   5.5861371e+02   5.5791855e+02   5.5305811e+02   4.2322706e+02
   6.1243711e+02   5.5372329e+02   4.5941493e+02   4.5930409e+02   4.2281924e+02
   6.1673549e+02   6.0271299e+02   5.9914401e+02   5.5321624e+02   4.2322566e+02
   6.3049097e+02   5.8564971e+02   5.6288457e+02   5.3925421e+02   4.2290288e+02
   6.1356081e+02   6.1350900e+02   6.1236963e+02   5.5371242e+02   4.2322971e+02
   6.1511932e+02   5.5832590e+02   5.2649530e+02   5.2212562e+02   4.2264378e+02
   6.2877317e+02   5.7532577e+02   5.3690900e+02   5.1961389e+02   4.2117304e+02
   6.2039320e+02   6.1536535e+02   6.0748263e+02   5.5348252e+02   4.2322739e+02
   6.4704976e+02   5.8966517e+02   5.5314194e+02   5.2876643e+02   4.2216778e+02
   6.1245764e+02   5.5373818e+02   4.6163354e+02   4.6139237e+02   4.2232994e+02
   6.1244205e+02   5.5372786e+02   4.6819135e+02   4.6809250e+02   4.2289255e+02
   6.1245771e+02   5.5373648e+02   4.3656085e+02   4.3431844e+02   4.1372795e+02
   6.1259074e+02   5.5382989e+02   4.5510447e+02   4.5335938e+02   4.1083962e+02
   6.5303497e+02   5.8627659e+02   5.3753735e+02   5.1287630e+02   4.1861942e+02
   6.1952855e+02   5.8723778e+02   5.7983708e+02   5.5018004e+02   4.2319183e+02
   6.1305122e+02   5.5422366e+02   4.7488599e+02   4.7229417e+02   3.9058387e+02
   6.1248431e+02   5.5375510e+02   4.4080465e+02   4.3852753e+02   4.0893309e+02
   6.1252426e+02   5.5378326e+02   4.4799266e+02   4.4617284e+02   4.1149948e+02
   7.2046360e+02   6.2097289e+02   5.9239669e+02   5.4971572e+02   4.2318664e+02
   6.9168762e+02   5.9056234e+02   5.4682050e+02   5.2183163e+02   4.2122419e+02
   6.1291056e+02   5.5481794e+02   5.3230236e+02   5.3130541e+02   4.2315605e+02
   6.1242526e+02   5.5371532e+02   4.6764259e+02   4.6762412e+02   4.2316665e+02
   6.2752671e+02   5.7352401e+02   5.3361066e+02   5.1707902e+02   4.2076262e+02
   6.1244973e+02   5.5373157e+02   4.3789690e+02   4.3646305e+02   4.1820060e+02
   6.5535964e+02   5.9692279e+02   5.6610458e+02   5.3750152e+02   4.2281309e+02
   6.1259318e+02   5.5416632e+02   5.3582296e+02   5.3541137e+02   4.2320910e+02
   6.1242494e+02   5.5371452e+02   4.2768859e+02   4.2649552e+02   4.2128441e+02
   6.1271129e+02   5.9276945e+02   5.9252766e+02   5.5364490e+02   4.2322928e+02
   6.1265072e+02   5.5387329e+02   4.5972048e+02   4.5797495e+02   4.1001614e+02
   6.1273222e+02   5.5432027e+02   5.2686326e+02   5.2628833e+02   4.2316727e+02
   6.1349864e+02   5.7302811e+02   5.7117059e+02   5.5242629e+02   4.2321753e+02
   6.2869842e+02   5.7505637e+02   5.3607342e+02   5.1883540e+02   4.2104195e+02
   6.1359217e+02   5.5532716e+02   5.1076950e+02   5.0872656e+02   4.2235087e+02
   6.1376253e+02   5.6020601e+02   5.5202811e+02   5.4605024e+02   4.2317159e+02
   6.1942175e+02   5.6717831e+02   5.4169812e+02   5.3066034e+02   4.2260914e+02
   6.1263288e+02   5.5389558e+02   4.7776455e+02   4.7696321e+02   4.2115607e+02
   6.1285354e+02   6.1171736e+02   6.1128688e+02   5.5370952e+02   4.2322961e+02
   6.1277933e+02   5.5408875e+02   4.9007238e+02   4.8902800e+02   4.2183029e+02
   6.7783372e+02   6.2358185e+02   5.9456720e+02   5.5040778e+02   4.2319607e+02
   6.2259033e+02   6.0710315e+02   5.9835295e+02   5.5259807e+02   4.2322069e+02
   6.1262827e+02   5.8765446e+02   5.8746593e+02   5.5363879e+02   4.2322895e+02
   6.1273581e+02   5.5393676e+02   4.6342657e+02   4.6144768e+02   3.9821688e+02
   6.3489958e+02   5.8160892e+02   5.4451533e+02   5.2402813e+02   4.2168476e+02
   6.1926453e+02   5.6753559e+02   5.4383718e+02   5.3253362e+02   4.2270428e+02
   6.5699914e+02   5.9413902e+02   5.5941150e+02   5.3285428e+02   4.2251955e+02
   6.1249616e+02   5.5376279e+02   4.4174435e+02   4.3930856e+02   3.9276226e+02
   6.9636208e+02   6.0492559e+02   5.7699248e+02   5.4334664e+02   4.2305169e+02
   6.1381816e+02   5.5754484e+02   5.4061221e+02   5.3721849e+02   4.2310127e+02
   6.1702211e+02   6.0107304e+02   5.9729208e+02   5.5307761e+02   4.2322450e+02
   7.3040033e+02   5.8991423e+02   5.4441748e+02   5.1940820e+02   4.2075101e+02
   6.1265347e+02   5.5389262e+02   4.7061745e+02   4.6954791e+02   4.1909098e+02
   6.5635848e+02   5.8508226e+02   5.3127193e+02   5.0433943e+02   3.9860305e+02
   6.2599917e+02   5.7454505e+02   5.4272232e+02   5.2656320e+02   4.2211208e+02
   6.2383621e+02   5.9791124e+02   5.8846546e+02   5.5088143e+02   4.2320106e+02
   6.3183025e+02   5.7904339e+02   5.4245025e+02   5.2334150e+02   4.2163865e+02
   6.3050040e+02   5.8198266e+02   5.5425296e+02   5.3349459e+02   4.2260079e+02
   6.1252007e+02   5.5378024e+02   4.4686986e+02   4.4491760e+02   4.0996949e+02
   6.5258025e+02   5.9967887e+02   5.7206445e+02   5.4114689e+02   4.2297632e+02
   6.2224058e+02   5.7707685e+02   5.5970425e+02   5.4106688e+02   4.2298586e+02
   6.1296262e+02   5.5472880e+02   5.2580894e+02   5.2483517e+02   4.2311392e+02
   6.1245574e+02   5.5373426e+02   4.3354921e+02   4.3019533e+02   3.8643108e+02
   6.1456388e+02   5.5779502e+02   5.3015638e+02   5.2644146e+02   4.2285819e+02
   6.2738617e+02   5.7071484e+02   5.2094951e+02   5.0234731e+02   4.0100432e+02
   6.1398341e+02   5.5686126e+02   5.3101850e+02   5.2816630e+02   4.2297347e+02
   6.1261662e+02   5.5384751e+02   4.5515699e+02   4.5315215e+02   3.8492287e+02
   6.2431115e+02   5.7624554e+02   5.5290145e+02   5.3548070e+02   4.2275139e+02
   6.1248800e+02   5.5378607e+02   4.9292503e+02   4.9274721e+02   4.2303978e+02
   6.1994653e+02   5.6462589e+02   5.2602443e+02   5.1569374e+02   4.2124694e+02
   6.1269049e+02   5.5397184e+02   4.8456013e+02   4.8369324e+02   4.2163957e+02
   6.4587817e+02   5.8379920e+02   5.3493613e+02   5.1103028e+02   4.1761770e+02
   6.1284798e+02   5.5466538e+02   5.3176097e+02   5.3089843e+02   4.2316356e+02
   6.7005633e+02   6.0365163e+02   5.7558447e+02   5.4266329e+02   4.2303025e+02
   6.1748429e+02   5.8234911e+02   5.7627288e+02   5.5031747e+02   4.2319315e+02
   6.1249481e+02   5.5376348e+02   4.5176750e+02   4.5083691e+02   4.1910337e+02
   6.2692137e+02   5.7085294e+02   5.2355267e+02   5.0627816e+02   4.1506381e+02
   6.6357598e+02   5.8821308e+02   5.4029308e+02   5.1526280e+02   4.1960938e+02
   6.1257970e+02   5.5382155e+02   4.5219907e+02   4.5023439e+02   4.0199725e+02
   6.1357144e+02   5.5480576e+02   4.8554761e+02   4.8186409e+02   4.0940825e+02
   6.1848920e+02   5.7566263e+02   5.6518488e+02   5.4630417e+02   4.2312652e+02
   6.3376715e+02   5.9014114e+02   5.6787213e+02   5.4116769e+02   4.2297673e+02
   6.1319264e+02   5.5457844e+02   4.9513185e+02   4.9313736e+02   4.2103991e+02
   6.1244143e+02   5.5372651e+02   4.4149309e+02   4.4083076e+02   4.2103335e+02
   6.1724824e+02   5.6084581e+02   5.2272596e+02   5.1556540e+02   4.2173467e+02
   6.3326384e+02   5.9092260e+02   5.6989585e+02   5.4233414e+02   4.2301750e+02
   6.7421062e+02   5.9205591e+02   5.5163130e+02   5.2625982e+02   4.2187097e+02
   6.1250065e+02   5.5376649e+02   4.4339361e+02   4.4125858e+02   4.0776184e+02
   6.1243288e+02   5.5377989e+02   5.4707728e+02   5.4701432e+02   4.2322899e+02
   6.3544362e+02   5.9806651e+02   5.7923332e+02   5.4620338e+02   4.2312331e+02
   6.5103319e+02   6.4228583e+02   6.0889714e+02   5.5333043e+02   4.2322591e+02
   6.1296275e+02   5.5413688e+02   4.7240547e+02   4.7002501e+02   3.8718408e+02
   6.1266564e+02   5.5389594e+02   4.6832302e+02   4.6712920e+02   4.1772572e+02
   6.2271470e+02   6.0461927e+02   5.9607303e+02   5.5230333e+02   4.2321773e+02
   6.2782284e+02   5.7870940e+02   5.5096696e+02   5.3220309e+02   4.2253230e+02
   6.1247850e+02   5.5375264e+02   4.5531191e+02   4.5473893e+02   4.2093680e+02
   6.1527708e+02   5.5683976e+02   4.9761954e+02   4.9045365e+02   3.8563307e+02
   6.1262543e+02   5.5385413e+02   4.5664596e+02   4.5475492e+02   4.0544051e+02
   6.1289838e+02   5.5407711e+02   4.7048239e+02   4.6827361e+02   3.9745029e+02
   6.1242321e+02   5.5371343e+02   4.2385444e+02   4.1462193e+02   4.1229908e+02
   6.1255480e+02   5.5380678e+02   4.6050702e+02   4.5954740e+02   4.1881905e+02
   6.1312904e+02   5.5430219e+02   4.7671482e+02   4.7390748e+02   3.8508797e+02
   6.1793807e+02   5.6738952e+02   5.4947862e+02   5.3814362e+02   4.2294374e+02
   6.4719818e+02   5.9302878e+02   5.6156824e+02   5.3512532e+02   4.2267887e+02
   6.1535563e+02   5.8463319e+02   5.8146637e+02   5.5220419e+02   4.2321561e+02
   6.1258999e+02   5.5401285e+02   5.2280251e+02   5.2250788e+02   4.2318702e+02
   6.1278566e+02   5.5397712e+02   4.6595600e+02   4.6394391e+02   3.9567296e+02
   6.1768378e+02   5.6343256e+02   5.3581706e+02   5.2750210e+02   4.2255781e+02
   6.1251252e+02   5.5377566e+02   4.4987634e+02   4.4850869e+02   4.1618850e+02
   6.4304652e+02   5.8978705e+02   5.5708616e+02   5.3243202e+02   4.2249615e+02
   6.6230795e+02   6.1494152e+02   5.8793206e+02   5.4820726e+02   4.2316303e+02
   6.1572389e+02   5.5915190e+02   5.2592901e+02   5.2075032e+02   4.2247587e+02
   6.2020943e+02   5.7585351e+02   5.6174402e+02   5.4347517e+02   4.2306040e+02
   6.1242409e+02   5.5371420e+02   4.3515500e+02   4.3500066e+02   4.2284898e+02
   6.1253485e+02   5.5379259e+02   4.5953589e+02   4.5867245e+02   4.1938945e+02
   6.1673977e+02   5.8416725e+02   5.7934977e+02   5.5127707e+02   4.2320538e+02
   6.6468003e+02   6.4982633e+02   6.0975709e+02   5.5341398e+02   4.2322678e+02
   6.3899969e+02   5.8412771e+02   5.4554593e+02   5.2373401e+02   4.2160631e+02
   6.1260310e+02   5.5383901e+02   4.5703281e+02   4.5540199e+02   4.1229850e+02
   6.1246166e+02   5.5373855e+02   4.3526345e+02   4.3225085e+02   4.0199229e+02
   6.1928532e+02   5.6491583e+02   5.3225442e+02   5.2251457e+02   4.2211368e+02
   6.1304350e+02   5.5515215e+02   5.3340434e+02   5.3210769e+02   4.2314180e+02
   6.1854953e+02   5.6644990e+02   5.4347846e+02   5.3297592e+02   4.2275062e+02
   7.3490587e+02   5.9311082e+02   5.5400243e+02   5.2818494e+02   4.2209108e+02
   6.1269222e+02   5.5390281e+02   4.6072756e+02   4.5877853e+02   3.9695291e+02
   6.1587990e+02   5.6172136e+02   5.4125696e+02   5.3437571e+02   4.2291999e+02
   6.1416488e+02   5.5724728e+02   5.3169748e+02   5.2851217e+02   4.2295368e+02
   6.2945295e+02   5.7493552e+02   5.3322685e+02   5.1548176e+02   4.2026638e+02
   6.2808135e+02   5.8018080e+02   5.5442641e+02   5.3461486e+02   4.2268062e+02
   6.1540910e+02   6.1486612e+02   6.1187665e+02   5.5370330e+02   4.2322989e+02
   6.1420300e+02   5.5822364e+02   5.3953655e+02   5.3554770e+02   4.2305298e+02
   6.1281788e+02   5.5405790e+02   4.7854940e+02   4.7707475e+02   4.1895918e+02
   6.1244133e+02   5.5374502e+02   5.1941682e+02   5.1938339e+02   4.2322321e+02
   6.1259466e+02   5.5394212e+02   5.0614352e+02   5.0581095e+02   4.2305399e+02
   6.2049130e+02   5.6470221e+02   5.2257703e+02   5.1151798e+02   4.2014337e+02
   6.1243571e+02   5.5395712e+02   5.5189604e+02   5.5165465e+02   4.2322922e+02
   6.1248938e+02   5.5375812e+02   4.4055911e+02   4.3804570e+02   3.9250313e+02
   6.1248972e+02   5.5375915e+02   4.4346490e+02   4.4164376e+02   4.1317331e+02
   6.7653230e+02   6.6420866e+02   6.1204047e+02   5.5367116e+02   4.2322930e+02
   6.9108907e+02   6.8105672e+02   6.1236283e+02   5.5370622e+02   4.2322964e+02
   6.3244651e+02   5.8470366e+02   5.5769270e+02   5.3529486e+02   4.2270457e+02
   6.1285532e+02   5.5471016e+02   5.3267776e+02   5.3177837e+02   4.2316585e+02
   6.1246802e+02   5.5374727e+02   4.6727612e+02   4.6704146e+02   4.2239216e+02
   6.1394265e+02   5.5650701e+02   5.2711490e+02   5.2447865e+02   4.2291946e+02
   6.1242313e+02   5.5371481e+02   5.1785097e+02   5.1784850e+02   4.2322936e+02
   6.2359195e+02   5.7243550e+02   5.4337408e+02   5.2865828e+02   4.2234583e+02
   6.1297273e+02   5.5482511e+02   5.2860448e+02   5.2757857e+02   4.2312863e+02
   6.4250989e+02   5.9404925e+02   5.6725738e+02   5.3929955e+02   4.2289964e+02
   6.1378013e+02   5.5670614e+02   5.3377644e+02   5.3110094e+02   4.2303977e+02
   6.7572938e+02   5.9413016e+02   5.5721801e+02   5.3086498e+02   4.2235420e+02
   6.9746914e+02   5.8657359e+02   5.3301272e+02   5.0603064e+02   4.1058507e+02
   6.1246552e+02   5.5374113e+02   4.3581233e+02   4.3279314e+02   3.8043798e+02
   6.1698061e+02   5.6125787e+02   5.2877012e+02   5.2186153e+02   4.2234001e+02
   6.1689380e+02   5.7259600e+02   5.6362700e+02   5.4703681e+02   4.2314392e+02
   6.1643867e+02   5.6380581e+02   5.4571121e+02   5.3716539e+02   4.2296149e+02
   6.1243040e+02   5.5371848e+02   4.3843823e+02   4.3803982e+02   4.2206319e+02
   6.3983474e+02   6.3967747e+02   6.1233150e+02   5.5370477e+02   4.2322989e+02
   6.7614545e+02   6.0065685e+02   5.7084340e+02   5.4004706e+02   4.2293245e+02
   6.4456961e+02   5.9099557e+02   5.5870575e+02   5.3340955e+02   4.2256620e+02
   6.2248442e+02   5.6937113e+02   5.3595834e+02   5.2298017e+02   4.2191092e+02
   6.6585975e+02   5.9618727e+02   5.6256411e+02   5.3487480e+02   4.2266000e+02
   6.1245728e+02   5.5373530e+02   4.3384884e+02   4.3054982e+02   3.8522348e+02
   6.5515600e+02   5.9102490e+02   5.5187241e+02   5.2693908e+02   4.2195866e+02
   6.2119391e+02   5.7262077e+02   5.5190834e+02   5.3684156e+02   4.2284385e+02
   6.1242559e+02   5.5371520e+02   4.4090170e+02   4.4076263e+02   4.2281311e+02
   6.1730057e+02   5.6619108e+02   5.4881856e+02   5.3839329e+02   4.2296518e+02
   6.3952670e+02   5.8764930e+02   5.5530912e+02   5.3173334e+02   4.2244730e+02
   6.1262728e+02   5.5385520e+02   4.5610698e+02   4.5412347e+02   3.9391789e+02
   6.1247257e+02   5.5376339e+02   4.8629929e+02   4.8613944e+02   4.2298803e+02
   6.2387218e+02   5.6719888e+02   5.1769622e+02   5.0179997e+02   4.0641062e+02
   6.2920576e+02   5.7959029e+02   5.5032287e+02   5.3109025e+02   4.2244090e+02
   6.4635028e+02   6.1398239e+02   5.9032056e+02   5.4937360e+02   4.2318232e+02
   6.5054413e+02   5.8385372e+02   5.3054677e+02   5.0418793e+02   3.9665950e+02
   6.1263322e+02   5.5388113e+02   4.7236625e+02   4.7144469e+02   4.2005401e+02
   6.3400770e+02   6.2400397e+02   6.0430353e+02   5.5291278e+02   4.2322251e+02
   6.2258230e+02   5.6826473e+02   5.3041790e+02   5.1759229e+02   4.2123651e+02
   7.3759793e+02   5.9527395e+02   5.5952361e+02   5.3255791e+02   4.2249516e+02
   6.1243344e+02   5.5371979e+02   4.2846903e+02   4.2454141e+02   4.1380185e+02
   6.8703905e+02   5.9433903e+02   5.5757279e+02   5.3111797e+02   4.2237609e+02
   6.2251411e+02   5.6779145e+02   5.2836376e+02   5.1555272e+02   4.2087012e+02
   6.1704456e+02   5.6457145e+02   5.4488908e+02   5.3577739e+02   4.2290280e+02
   6.1242381e+02   5.5371361e+02   4.2395224e+02   4.1064740e+02   4.0154580e+02
   6.1299362e+02   5.5416769e+02   4.7343690e+02   4.7099863e+02   3.9771367e+02
   6.1379034e+02   5.5622768e+02   5.2677545e+02   5.2439301e+02   4.2294595e+02
   6.1939931e+02   5.7454552e+02   5.6113162e+02   5.4377627e+02   4.2307054e+02
   6.4785968e+02   6.1235078e+02   5.8841252e+02   5.4867075e+02   4.2317133e+02
   6.6331309e+02   6.0216205e+02   5.7381628e+02   5.4178173e+02   4.2299971e+02
   6.1243404e+02   5.5372104e+02   4.5378493e+02   4.5365258e+02   4.2274915e+02
   6.2801884e+02   5.7722336e+02   5.4587011e+02   5.2808820e+02   4.2220978e+02
   6.4748859e+02   5.8321376e+02   5.3099217e+02   5.0552256e+02   4.0990731e+02
   6.1764119e+02   5.6172603e+02   5.2574601e+02   5.1811366e+02   4.2195016e+02
   6.1250602e+02   5.5377091e+02   4.4812238e+02   4.4665775e+02   4.1559440e+02
   6.1607501e+02   5.5949356e+02   5.2447380e+02   5.1886420e+02   4.2229726e+02
   6.1244866e+02   5.5373128e+02   4.4968485e+02   4.4927887e+02   4.2172567e+02
   6.4352933e+02   5.9769381e+02   5.7310710e+02   5.4238283e+02   4.2301949e+02
   7.4427075e+02   5.8831207e+02   5.3896324e+02   5.1347391e+02   4.1884154e+02
   6.1579346e+02   5.6830481e+02   5.5930241e+02   5.4640447e+02   4.2314172e+02
   6.2010729e+02   5.6933018e+02   5.4616886e+02   5.3355545e+02   4.2272484e+02
   6.2190871e+02   5.7039810e+02   5.4241011e+02   5.2907536e+02   4.2242413e+02
   6.1252506e+02   5.5378387e+02   4.4772243e+02   4.4583716e+02   4.1059576e+02
   6.1243181e+02   5.5371934e+02   4.3251207e+02   4.3132903e+02   4.2029951e+02
   6.2114794e+02   5.7691585e+02   5.6173459e+02   5.4283574e+02   4.2304141e+02
   6.5055400e+02   5.9163457e+02   5.5599981e+02   5.3068124e+02   4.2234448e+02
   6.6490558e+02   6.2304234e+02   5.9444520e+02   5.5039187e+02   4.2319631e+02
   6.1272670e+02   5.5392978e+02   4.6311713e+02   4.6116227e+02   4.0196754e+02
   6.1261801e+02   5.5384875e+02   4.5582710e+02   4.5389841e+02   4.0421181e+02
   6.1958932e+02   5.6979984e+02   5.4966927e+02   5.3662835e+02   4.2286050e+02
   6.1246581e+02   5.5374165e+02   4.3690362e+02   4.3431349e+02   4.0939327e+02
   6.2370849e+02   5.6712960e+02   5.1815752e+02   5.0261595e+02   4.1030736e+02
   6.9374249e+02   5.8850179e+02   5.3999897e+02   5.1471253e+02   4.1938809e+02
   6.1256498e+02   5.5392930e+02   5.1441694e+02   5.1417290e+02   4.2315908e+02
   6.6493926e+02   5.9903387e+02   5.6837688e+02   5.3866420e+02   4.2287106e+02
   6.4987404e+02   6.0721199e+02   5.8288667e+02   5.4648723e+02   4.2313042e+02
   6.4700257e+02   5.9852463e+02   5.7251038e+02   5.4175092e+02   4.2299831e+02
   6.1242248e+02   5.5371304e+02   4.2358404e+02   4.1126984e+02   4.0897608e+02
   6.6789478e+02   5.9649340e+02   5.6308669e+02   5.3521170e+02   4.2268144e+02
   6.3626128e+02   6.0304372e+02   5.8496491e+02   5.4819462e+02   4.2316269e+02
   6.4399895e+02   5.8806687e+02   5.5135833e+02   5.2775410e+02   4.2206878e+02
   6.3058298e+02   5.7564480e+02   5.3277039e+02   5.1434925e+02   4.1985974e+02
   6.2453142e+02   5.7686302e+02   5.5395891e+02   5.3609202e+02   4.2277929e+02
   6.1242548e+02   5.5371880e+02   5.1999387e+02   5.1998758e+02   4.2322901e+02
   6.1622154e+02   5.5924347e+02   5.1981644e+02   5.1396554e+02   4.2177246e+02
   6.2403104e+02   5.6737527e+02   5.1793928e+02   5.0193517e+02   4.0684904e+02
   6.1246774e+02   5.5374486e+02   4.5579507e+02   4.5535154e+02   4.2149389e+02
   6.3235564e+02   6.0416021e+02   5.8865658e+02   5.4974881e+02   4.2318746e+02
   6.2161864e+02   5.7190893e+02   5.4846633e+02   5.3405940e+02   4.2271549e+02
   6.1246730e+02   5.5374355e+02   4.4038627e+02   4.3865184e+02   4.1561224e+02
   6.1281486e+02   5.5428948e+02   5.1315295e+02   5.1248259e+02   4.2300861e+02
   6.1242217e+02   5.5371292e+02   4.2330359e+02   3.9872786e+02   3.8833373e+02
   6.1894823e+02   5.6140896e+02   5.0942666e+02   4.9777138e+02   3.9510851e+02
   6.1370815e+02   5.5523348e+02   4.9972138e+02   4.9673189e+02   4.2052538e+02
   6.1255085e+02   5.5380517e+02   4.6271900e+02   4.6188364e+02   4.1964308e+02
   6.9226262e+02   6.6235259e+02   6.1178044e+02   5.5364224e+02   4.2322959e+02
   6.1261164e+02   5.5384384e+02   4.5472518e+02   4.5272078e+02   3.8155047e+02
   6.1841113e+02   5.7912786e+02   5.7067782e+02   5.4830602e+02   4.2316236e+02
   6.2808925e+02   5.8016704e+02   5.5437498e+02   5.3457475e+02   4.2267785e+02
   6.1265295e+02   5.5395845e+02   4.9044944e+02   4.8978267e+02   4.2238497e+02
   6.1491520e+02   5.5858001e+02   5.3204095e+02   5.2768279e+02   4.2283953e+02
   6.5194770e+02   5.8466754e+02   5.3244317e+02   5.0666644e+02   4.1239633e+02
   6.5475917e+02   5.9068229e+02   5.5105785e+02   5.2626797e+02   4.2187950e+02
   6.2488067e+02   5.7692595e+02   5.5325559e+02   5.3540190e+02   4.2274269e+02
   6.4569026e+02   5.8947988e+02   5.5379759e+02   5.2948100e+02   4.2223943e+02
   6.7297486e+02   6.1370641e+02   5.8642341e+02   5.4757752e+02   4.2315189e+02
   6.1242390e+02   5.5371376e+02   4.2441590e+02   4.1873014e+02   4.1597995e+02
   6.1249716e+02   5.5376373e+02   4.4190703e+02   4.3948231e+02   3.9191534e+02
   6.1519920e+02   5.6013082e+02   5.3937223e+02   5.3376256e+02   4.2294932e+02
   6.1334475e+02   5.5481548e+02   4.9977649e+02   4.9764998e+02   4.2144145e+02
   6.1832395e+02   5.6137183e+02   5.1569036e+02   5.0669909e+02   4.1898747e+02
   6.1242199e+02   5.5371277e+02   4.2391290e+02   4.2357463e+02   4.2286858e+02
   6.1566525e+02   5.6512420e+02   5.5340687e+02   5.4343839e+02   4.2310157e+02
   6.1253417e+02   5.5379196e+02   4.5906536e+02   4.5818606e+02   4.1930056e+02
   6.1289857e+02   5.5407734e+02   4.7049895e+02   4.6829185e+02   3.9818154e+02
   6.1246673e+02   5.5469569e+02   5.5302119e+02   5.5204976e+02   4.2322782e+02
   6.1407804e+02   5.5537361e+02   4.8978023e+02   4.8479346e+02   3.9715514e+02
   6.4895050e+02   6.4746102e+02   6.1187498e+02   5.5365866e+02   4.2322955e+02
   6.3403125e+02   5.9900996e+02   5.8155834e+02   5.4727938e+02   4.2314580e+02
   6.1706075e+02   5.6216517e+02   5.3381956e+02   5.2646343e+02   4.2256445e+02
   6.1243513e+02   5.5372248e+02   4.6408754e+02   4.6400741e+02   4.2294090e+02
   6.1265641e+02   5.5387858e+02   4.6108192e+02   4.5942427e+02   4.1185585e+02
   6.2032184e+02   5.6551808e+02   5.2868223e+02   5.1798706e+02   4.2154029e+02
   6.1556840e+02   5.5764386e+02   5.0776509e+02   5.0194293e+02   4.1915239e+02
   6.1242334e+02   5.5371355e+02   4.2406086e+02   4.1628236e+02   4.1368145e+02
   6.1261181e+02   5.5534017e+02   5.5085917e+02   5.4928729e+02   4.2322124e+02
   6.4183480e+02   5.8313765e+02   5.3790622e+02   5.1537874e+02   4.1981820e+02
   6.1244163e+02   5.5372538e+02   4.3164362e+02   4.2874815e+02   4.1357453e+02
   6.2437137e+02   5.6970307e+02   5.2899921e+02   5.1462967e+02   4.2044722e+02
   6.1286345e+02   5.5464602e+02   5.2995970e+02   5.2910276e+02   4.2315412e+02
   6.1296313e+02   5.5434159e+02   4.9700987e+02   4.9566482e+02   4.2199382e+02
   6.1531835e+02   5.6563638e+02   5.5592973e+02   5.4537424e+02   4.2313328e+02
   6.1246081e+02   5.5374408e+02   4.7256263e+02   4.7239447e+02   4.2273500e+02
   6.3208021e+02   5.7923423e+02   5.4252974e+02   5.2330809e+02   4.2163012e+02
   6.1259564e+02   5.5383610e+02   4.6141274e+02   4.6020966e+02   4.1710735e+02
   6.7358646e+02   5.8648853e+02   5.3314150e+02   5.0631297e+02   4.1132857e+02
   7.2539467e+02   5.9104455e+02   5.4799406e+02   5.2289885e+02   4.2140017e+02
   6.1295060e+02   5.5412544e+02   4.7205100e+02   4.6969729e+02   3.8763958e+02
   6.1257257e+02   5.5381652e+02   4.5147362e+02   4.4947845e+02   4.0151708e+02
   6.1472497e+02   5.8348903e+02   5.8091789e+02   5.5245039e+02   4.2321832e+02
   6.1243614e+02   5.5372154e+02   4.2911425e+02   4.2512500e+02   4.1212063e+02
   6.1504868e+02   5.6362702e+02   5.5277303e+02   5.4399375e+02   4.2312121e+02
   6.1263538e+02   5.5389269e+02   4.7604318e+02   4.7518928e+02   4.2082408e+02
   6.1945977e+02   5.9022018e+02   5.8362470e+02   5.5096421e+02   4.2320118e+02
   6.1258259e+02   5.5728465e+02   5.5567462e+02   5.5216235e+02   4.2322410e+02
   6.5565450e+02   5.8514655e+02   5.3185067e+02   5.0528074e+02   4.0824001e+02
   6.1935100e+02   5.6974176e+02   5.5042168e+02   5.3737462e+02   4.2289167e+02
   6.1242772e+02   5.5374027e+02   5.4470824e+02   5.4468273e+02   4.2322960e+02
   6.1317804e+02   5.5567175e+02   5.3705467e+02   5.3529364e+02   4.2314355e+02
   6.2095540e+02   5.7387291e+02   5.5574351e+02   5.3954388e+02   4.2294396e+02
   6.3681521e+02   5.8361930e+02   5.4745759e+02   5.2604781e+02   4.2191244e+02
   6.1311540e+02   5.5428822e+02   4.7640785e+02   4.7363554e+02   3.8220368e+02
   6.3989707e+02   5.8474342e+02   5.4619800e+02   5.2410521e+02   4.2165036e+02
   6.2135824e+02   5.6996893e+02   5.4311496e+02   5.3008862e+02   4.2250583e+02
   6.6029476e+02   6.1146981e+02   5.8498438e+02   5.4707307e+02   4.2314218e+02
   6.1245871e+02   5.5373635e+02   4.3428655e+02   4.3106242e+02   3.8555030e+02
   6.1285898e+02   5.8500804e+02   5.8456455e+02   5.5351735e+02   4.2322791e+02
   6.1319523e+02   5.5437452e+02   4.7838447e+02   4.7544277e+02   4.0104541e+02
   6.2085948e+02   5.7010349e+02   5.4560660e+02   5.3246998e+02   4.2265266e+02
   6.2851039e+02   5.7516213e+02   5.3707751e+02   5.1992673e+02   4.2123420e+02
   6.1262454e+02   5.5393362e+02   4.9198774e+02   4.9142722e+02   4.2257998e+02
   6.2863202e+02   6.0597323e+02   5.9289587e+02   5.5116301e+02   4.2320626e+02
   6.1269485e+02   6.0054698e+02   6.0032402e+02   5.5368301e+02   4.2322939e+02
   6.1247158e+02   5.5374581e+02   4.3825508e+02   4.3581995e+02   4.0937811e+02
   6.1670808e+02   5.6350472e+02   5.4291000e+02   5.3463631e+02   4.2288430e+02
   6.3056864e+02   5.7556485e+02   5.3248297e+02   5.1404814e+02   4.1975844e+02
   6.1457718e+02   5.5705002e+02   5.1991059e+02   5.1640443e+02   4.2248502e+02
   6.1340984e+02   5.7842028e+02   5.7713978e+02   5.5295771e+02   4.2322319e+02
   6.1688577e+02   5.5883076e+02   5.0407311e+02   4.9471624e+02   3.9853737e+02
   6.2520825e+02   5.7450666e+02   5.4512291e+02   5.2904399e+02   4.2233813e+02
   6.2052152e+02   5.6413516e+02   5.1842902e+02   5.0683948e+02   4.1795675e+02
   6.2546281e+02   5.8280773e+02   5.6513558e+02   5.4233658e+02   4.2301959e+02
   6.1356058e+02   5.5812259e+02   5.4724145e+02   5.4325008e+02   4.2316220e+02
   6.2235603e+02   5.6998136e+02   5.3901716e+02   5.2582313e+02   4.2216925e+02
   6.1245029e+02   5.5373253e+02   4.5063053e+02   4.5023116e+02   4.2173037e+02
   6.1679662e+02   5.6023231e+02   5.2240216e+02   5.1581896e+02   4.2186688e+02
   6.1395180e+02   5.6233919e+02   5.5550343e+02   5.4754023e+02   4.2317786e+02
   6.2611258e+02   5.6942082e+02   5.1958325e+02   5.0177197e+02   3.8298717e+02
   6.1288975e+02   5.5472763e+02   5.3089621e+02   5.2996955e+02   4.2315394e+02
   6.1572185e+02   5.5889276e+02   5.2325058e+02   5.1812190e+02   4.2231731e+02
   6.1243221e+02   5.5371991e+02   4.5891864e+02   4.5883585e+02   4.2292470e+02
   6.2703501e+02   5.7036457e+02   5.2058734e+02   5.0219602e+02   3.9938825e+02
   6.1243813e+02   5.5372687e+02   4.7826605e+02   4.7820580e+02   4.2309204e+02
   6.1262753e+02   5.5389251e+02   4.7826621e+02   4.7750028e+02   4.2129422e+02
   6.4060528e+02   5.8283432e+02   5.3869941e+02   5.1656746e+02   4.2020197e+02
   6.1308777e+02   5.5426474e+02   4.7625687e+02   4.7358672e+02   4.0388616e+02
   6.4273987e+02   5.8868345e+02   5.5447630e+02   5.3048337e+02   4.2233672e+02
   6.1771482e+02   5.6649943e+02   5.4780811e+02   5.3719823e+02   4.2292199e+02
   6.1246734e+02   5.5374250e+02   4.3647952e+02   4.3366140e+02   4.0475872e+02
   6.1246698e+02   5.5374995e+02   4.7461518e+02   4.7443189e+02   4.2273618e+02
   6.8040777e+02   6.5298515e+02   6.1028666e+02   5.5347360e+02   4.2322728e+02
   6.1264486e+02   5.5386785e+02   4.5743198e+02   4.5547410e+02   3.9532866e+02
   6.1257985e+02   5.5382407e+02   4.6012083e+02   4.5895305e+02   4.1731209e+02
   6.4638840e+02   5.8577616e+02   5.4140121e+02   5.1810061e+02   4.2052568e+02
   6.1266341e+02   5.5388626e+02   4.6389635e+02   4.6242367e+02   4.1464335e+02
   6.2823935e+02   5.8983079e+02   5.7363635e+02   5.4532592e+02   4.2310206e+02
   7.5852896e+02   5.9574160e+02   5.6060895e+02   5.3335399e+02   4.2255553e+02
   6.7952371e+02   5.9574923e+02   5.6104346e+02   5.3372791e+02   4.2258239e+02
   6.3445754e+02   5.7745023e+02   5.2996231e+02   5.0905444e+02   4.1665563e+02
   6.2765056e+02   5.7939276e+02   5.5328281e+02   5.3398578e+02   4.2264666e+02
   6.1259736e+02   5.5414942e+02   5.3416236e+02   5.3376460e+02   4.2320621e+02
   6.1280454e+02   5.5399368e+02   4.6694431e+02   4.6492388e+02   3.9979001e+02
   6.1286973e+02   5.5463047e+02   5.2888079e+02   5.2803610e+02   4.2314835e+02
   6.1295722e+02   5.5413191e+02   4.7227654e+02   4.6991066e+02   3.9181494e+02
   6.1253029e+02   5.5379207e+02   4.6538946e+02   4.6478190e+02   4.2082223e+02
   6.3448900e+02   5.8655490e+02   5.5910695e+02   5.3568440e+02   4.2272347e+02
   6.1286744e+02   5.5404854e+02   4.6928535e+02   4.6715721e+02   3.9187687e+02
   6.1242387e+02   5.5371382e+02   4.2399752e+02   4.1322868e+02   4.0915551e+02
   6.1260683e+02   5.5408686e+02   5.2777362e+02   5.2742569e+02   4.2319476e+02
   6.1328357e+02   5.5618476e+02   5.3998305e+02   5.3777704e+02   4.2314775e+02
   6.9178073e+02   5.9576322e+02   5.6094679e+02   5.3363960e+02   4.2257598e+02
   6.3899716e+02   5.8510953e+02   5.4863503e+02   5.2648713e+02   4.2194810e+02
   6.2676914e+02   6.1114134e+02   5.9861403e+02   5.5233965e+02   4.2321833e+02
   6.2204652e+02   5.7136189e+02   5.4522981e+02   5.3124984e+02   4.2255591e+02
   6.1244426e+02   5.5372765e+02   4.3540586e+02   4.3376333e+02   4.1799511e+02
   6.8213184e+02   5.8708479e+02   5.3507796e+02   5.0886052e+02   4.1536486e+02
   6.3925952e+02   6.0686271e+02   5.8711395e+02   5.4866346e+02   4.2317144e+02
   6.3962405e+02   5.9178661e+02   5.6508003e+02   5.3842372e+02   4.2286042e+02
   6.9876166e+02   5.8625527e+02   5.3184314e+02   5.0430053e+02   3.8904951e+02
   6.7377899e+02   5.9158876e+02   5.5027148e+02   5.2506609e+02   4.2171822e+02
   7.1471216e+02   5.9539418e+02   5.5989943e+02   5.3284975e+02   4.2251766e+02
   6.1242384e+02   5.5371378e+02   4.2378571e+02   4.0836551e+02   3.8839375e+02
   6.2376108e+02   6.2169323e+02   6.1049261e+02   5.5360867e+02   4.2322868e+02
   6.5673335e+02   6.1928555e+02   5.9224546e+02   5.4976842e+02   4.2318758e+02
   6.1246141e+02   5.5374010e+02   4.4610581e+02   4.4526439e+02   4.2002154e+02
   6.2711581e+02   5.7114780e+02   5.2423216e+02   5.0695945e+02   4.1579052e+02
   6.1765469e+02   5.6507102e+02   5.4322735e+02   5.3375633e+02   4.2281523e+02
   6.1242954e+02   5.5371788e+02   4.3431448e+02   4.3366353e+02   4.2158069e+02
   6.1586465e+02   5.5935987e+02   5.2601427e+02   5.2064410e+02   4.2244530e+02
   6.1938744e+02   5.6846110e+02   5.4644162e+02   5.3443764e+02   4.2278188e+02
   6.1244490e+02   5.5373763e+02   4.9075338e+02   4.9068695e+02   4.2315146e+02
   6.2924417e+02   5.7408268e+02   5.3026735e+02   5.1242521e+02   4.1923229e+02
   6.2568718e+02   5.9313310e+02   5.8107411e+02   5.4865324e+02   4.2316899e+02
   6.1481668e+02   5.8901861e+02   5.8683891e+02   5.5286243e+02   4.2322154e+02
   6.1685019e+02   5.9365255e+02   5.8988445e+02   5.5254188e+02   4.2321870e+02
   6.1253803e+02   5.5381942e+02   4.8105851e+02   4.8066358e+02   4.2238726e+02
   6.1242717e+02   5.5386805e+02   5.5267500e+02   5.5252093e+02   4.2322940e+02
   6.1287672e+02   5.5424708e+02   4.9762356e+02   4.9651418e+02   4.2226101e+02
   6.5693679e+02   5.9141765e+02   5.5228646e+02   5.2718530e+02   4.2198575e+02
   6.1243350e+02   5.5372382e+02   4.8304348e+02   4.8300501e+02   4.2315949e+02
   6.3610099e+02   5.7872912e+02   5.3148311e+02   5.1011088e+02   4.1738263e+02
   6.1266564e+02   5.5548376e+02   5.5009235e+02   5.4840105e+02   4.2321827e+02
   6.2056588e+02   5.6762486e+02   5.3761251e+02   5.2609510e+02   4.2227889e+02
   6.2536738e+02   5.7490405e+02   5.4593995e+02   5.2961221e+02   4.2237763e+02
   6.1276930e+02   5.5455223e+02   5.3392189e+02   5.3316028e+02   4.2318218e+02
   6.1255730e+02   5.7758856e+02   5.7740993e+02   5.5360646e+02   4.2322882e+02
   6.1688697e+02   5.8070236e+02   5.7504893e+02   5.5039110e+02   4.2319460e+02
   6.1348351e+02   5.5593003e+02   5.3108780e+02   5.2907288e+02   4.2305769e+02
   6.2611031e+02   5.7017205e+02   5.2355285e+02   5.0702222e+02   4.1613137e+02
   6.1745547e+02   6.0356746e+02   5.9936857e+02   5.5315633e+02   4.2322570e+02
   6.1244664e+02   5.5372799e+02   4.3109559e+02   4.2706692e+02   3.8287246e+02
   6.2319169e+02   5.7136023e+02   5.4093743e+02   5.2688271e+02   4.2222165e+02
   6.1292430e+02   5.5468238e+02   5.2680383e+02   5.2588515e+02   4.2312781e+02
   6.5726319e+02   5.8542037e+02   5.3209616e+02   5.0546237e+02   4.0896769e+02
   6.4094312e+02   5.8019714e+02   5.2826014e+02   5.0373154e+02   3.8742781e+02
   7.5155793e+02   5.9493022e+02   5.5868613e+02   5.3192603e+02   4.2244432e+02
   6.3339353e+02   6.1211192e+02   5.9495513e+02   5.5126492e+02   4.2320705e+02
   6.1556103e+02   5.5961723e+02   5.3198129e+02   5.2671042e+02   4.2273408e+02
   6.1252718e+02   5.5396699e+02   5.3316464e+02   5.3293396e+02   4.2321453e+02
   6.1258252e+02   5.5382498e+02   4.5743959e+02   4.5603861e+02   4.1515338e+02
   6.1779686e+02   5.6297141e+02   5.3244798e+02   5.2433563e+02   4.2238502e+02
   6.5478785e+02   6.1044423e+02   5.8485910e+02   5.4712016e+02   4.2314326e+02
   6.2991321e+02   5.7318364e+02   5.2393718e+02   5.0421717e+02   4.1023495e+02
   6.1242371e+02   5.5372321e+02   5.4506868e+02   5.4505887e+02   4.2323001e+02
   6.2457295e+02   5.7431485e+02   5.4648267e+02   5.3053699e+02   4.2245857e+02
   6.1281500e+02   5.5400487e+02   4.6801505e+02   4.6604584e+02   4.0606656e+02
   6.1520802e+02   5.5984153e+02   5.3759213e+02   5.3221472e+02   4.2291562e+02
   6.1448687e+02   5.5721751e+02   5.2464538e+02   5.2126493e+02   4.2273397e+02
   6.1286054e+02   5.5457970e+02   5.2754651e+02   5.2673582e+02   4.2314406e+02
   6.1875723e+02   5.7378556e+02   5.6124878e+02   5.4435456e+02   4.2308678e+02
   6.1814681e+02   5.6255714e+02   5.2700167e+02   5.1874526e+02   4.2192976e+02
   6.1280124e+02   5.7451528e+02   5.7392898e+02   5.5332792e+02   4.2322631e+02
   6.1425229e+02   5.5668024e+02   5.2172514e+02   5.1873579e+02   4.2269431e+02
   6.1277559e+02   5.5396857e+02   4.6537162e+02   4.6336273e+02   3.8999261e+02
   6.1381232e+02   5.5550102e+02   5.0622686e+02   5.0355185e+02   4.2160703e+02
   6.2076716e+02   5.6904893e+02   5.4232884e+02   5.2993775e+02   4.2251680e+02
   6.1247646e+02   5.5374953e+02   4.3983343e+02   4.3763145e+02   4.1112717e+02
   6.4133681e+02   5.8295457e+02   5.3800495e+02   5.1562178e+02   4.1990649e+02
   6.1242435e+02   5.5371504e+02   4.8458464e+02   4.8457720e+02   4.2321727e+02
   6.1273686e+02   5.5398434e+02   4.7772377e+02   4.7652009e+02   4.1985208e+02
   6.8346680e+02   5.8702310e+02   5.3483061e+02   5.0853633e+02   4.1497794e+02
   6.1508310e+02   5.6067965e+02   5.4316500e+02   5.3712340e+02   4.2302028e+02
   6.2467406e+02   5.7619578e+02   5.5181419e+02   5.3449346e+02   4.2269827e+02
   6.1360375e+02   5.5900802e+02   5.4996063e+02   5.4511724e+02   4.2317124e+02
   6.1356669e+02   6.1229319e+02   6.1114654e+02   5.5370380e+02   4.2322953e+02
   6.1251211e+02   5.5377467e+02   4.4595635e+02   4.4402062e+02   4.1069058e+02
   6.1243285e+02   5.5372029e+02   4.5214224e+02   4.5200907e+02   4.2273961e+02
   6.1898220e+02   5.6166006e+02   5.1151021e+02   5.0052389e+02   4.1259340e+02
   6.1262047e+02   5.5385044e+02   4.5620583e+02   4.5430409e+02   4.0534577e+02
   6.1574440e+02   6.1491203e+02   6.1158815e+02   5.5369690e+02   4.2322939e+02
   6.1816257e+02   5.6568869e+02   5.4270602e+02   5.3277469e+02   4.2275780e+02
   7.0226996e+02   6.2082781e+02   5.9234902e+02   5.4970634e+02   4.2318696e+02
   6.5585348e+02   5.8551328e+02   5.3308903e+02   5.0701448e+02   4.1290676e+02
   6.1248268e+02   5.5375379e+02   4.4066795e+02   4.3841640e+02   4.0964018e+02
   6.1320597e+02   5.5468602e+02   5.0237427e+02   5.0071376e+02   4.2205068e+02
   6.1242704e+02   5.5371602e+02   4.3502159e+02   4.3462671e+02   4.2223422e+02
   6.4685206e+02   5.8774063e+02   5.4748055e+02   5.2392672e+02   4.2159086e+02
   6.1376570e+02   5.6283230e+02   5.5726816e+02   5.4876623e+02   4.2318947e+02
   6.1330684e+02   5.5558513e+02   5.3111116e+02   5.2940784e+02   4.2308674e+02
   6.3891105e+02   6.2528039e+02   6.0249065e+02   5.5255699e+02   4.2321965e+02
   6.2827654e+02   5.7805490e+02   5.4786072e+02   5.2958794e+02   4.2233343e+02
   6.1261680e+02   5.5385843e+02   4.6773287e+02   4.6675478e+02   4.1904093e+02
   6.2359276e+02   5.8033365e+02   5.6367312e+02   5.4245765e+02   4.2302561e+02
   6.2951041e+02   5.7285938e+02   5.2373451e+02   5.0426969e+02   4.1059399e+02
   6.1246583e+02   5.5383904e+02   5.3719132e+02   5.3707662e+02   4.2322483e+02
   6.1256499e+02   5.5381797e+02   4.6601707e+02   4.6523516e+02   4.2001232e+02
   6.5346609e+02   5.9528166e+02   5.6335077e+02   5.3581596e+02   4.2271916e+02
   6.1777935e+02   5.6391442e+02   5.3752630e+02   5.2887411e+02   4.2261398e+02
   6.1267286e+02   5.5407244e+02   5.1140994e+02   5.1097176e+02   4.2306618e+02
   6.3125465e+02   5.9324925e+02   5.7582774e+02   5.4552335e+02   4.2310694e+02
   6.1244805e+02   5.5374782e+02   5.0645937e+02   5.0640917e+02   4.2320428e+02
   6.1639974e+02   5.5838475e+02   5.0487468e+02   4.9679944e+02   4.1330103e+02
   6.3092543e+02   5.8068551e+02   5.4978137e+02   5.2995575e+02   4.2233835e+02
   6.7802569e+02   5.8897417e+02   5.4185222e+02   5.1680108e+02   4.2010119e+02
   6.2210140e+02   5.6544641e+02   5.1660531e+02   5.0257719e+02   4.1196851e+02
   6.2093995e+02   5.7935757e+02   5.6664936e+02   5.4527475e+02   4.2310126e+02
   6.2635087e+02   5.7523993e+02   5.4403753e+02   5.2746904e+02   4.2218472e+02
   6.1247484e+02   5.5374871e+02   4.4079860e+02   4.3887103e+02   4.1378440e+02
   6.1286624e+02   5.5416468e+02   4.8822271e+02   4.8686463e+02   4.2114005e+02
   6.1242936e+02   5.5371772e+02   4.3928262e+02   4.3896652e+02   4.2229975e+02
   6.1245300e+02   5.5373438e+02   4.4698853e+02   4.4638256e+02   4.2099559e+02
   6.1785549e+02   5.6188121e+02   5.2483454e+02   5.1693691e+02   4.2178498e+02
   6.2908362e+02   5.7372028e+02   5.2919193e+02   5.1132827e+02   4.1873661e+02
   6.2847248e+02   6.2129587e+02   6.0601919e+02   5.5320803e+02   4.2322520e+02
   6.5931762e+02   5.9408588e+02   5.5864292e+02   5.3218633e+02   4.2246727e+02
   6.6162954e+02   5.8915482e+02   5.4390075e+02   5.1919774e+02   4.2071557e+02
   6.1408928e+02   5.5646571e+02   5.2233435e+02   5.1959619e+02   4.2276740e+02
   6.1249325e+02   5.5376257e+02   4.5467217e+02   4.5391792e+02   4.2008611e+02
   6.1244736e+02   5.5373241e+02   4.6991265e+02   4.6979439e+02   4.2285290e+02
