# Supplementary material for: Rethinking Colour Constancy
Source: PLoS One. 2015 Sep 10;10(9):e0135029. doi: 10.1371/journal.pone.0135029 (PMC4565710; doi:10.1371/journal.pone.0135029)
Supplement: S1 Dataset — (ZIP) [file pone.0135029.s002.zip › 5-TransitionMetamerReflectanceData/NtoR_20munsells/fiveTr_5.txt]

   4.4811783e+02   4.4838281e+02   5.0168350e+02   5.4299846e+02   5.8049321e+02
   4.3130027e+02   4.3481438e+02   5.1948302e+02   5.6089249e+02   5.8953667e+02
   5.0012122e+02   5.3813833e+02   5.6201556e+02   5.7029653e+02   5.8480840e+02
   4.9981836e+02   5.3438674e+02   5.6832922e+02   6.2073228e+02   6.3204430e+02
   4.1981275e+02   4.2826849e+02   5.3118342e+02   5.8300227e+02   6.0536295e+02
   4.5471129e+02   4.5744283e+02   5.3753921e+02   6.0800952e+02   6.3942436e+02
   5.0002119e+02   5.3686741e+02   5.7154884e+02   6.1654860e+02   6.2428742e+02
   4.9737223e+02   5.1854109e+02   5.5232975e+02   6.2336443e+02   6.7361646e+02
   4.4643498e+02   4.4932175e+02   5.3608866e+02   5.9919814e+02   6.2571565e+02
   5.0026201e+02   5.4063941e+02   5.7720517e+02   6.0780121e+02   6.1039720e+02
   5.0003305e+02   5.3483011e+02   5.4531889e+02   5.5379068e+02   5.8187508e+02
   4.9452588e+02   5.0905259e+02   5.3699432e+02   5.7719991e+02   5.9768618e+02
   4.8235581e+02   4.8829860e+02   5.3157739e+02   5.7953720e+02   6.0130926e+02
   5.0033001e+02   5.4199274e+02   5.6771792e+02   5.6799092e+02   5.8024881e+02
   5.0032856e+02   5.4194705e+02   5.6405904e+02   5.6436708e+02   5.8023670e+02
   4.0340609e+02   4.2394020e+02   5.1824614e+02   5.5928247e+02   5.8867807e+02
   3.8378995e+02   4.0166185e+02   5.0055088e+02   5.4224405e+02   5.8014157e+02
   5.0030226e+02   5.4142662e+02   5.7609404e+02   5.8198635e+02   5.8544427e+02
   5.0009982e+02   5.2565498e+02   5.2761496e+02   5.4411867e+02   5.8055262e+02
   4.4150450e+02   4.4438203e+02   5.2719803e+02   5.7370491e+02   5.9748096e+02
   5.0031607e+02   5.4170146e+02   5.7941367e+02   6.6103800e+02   6.7611634e+02
   4.9589413e+02   5.1340796e+02   5.4855589e+02   6.2117067e+02   6.7180846e+02
   5.0033311e+02   5.4206558e+02   5.8001448e+02   6.7960856e+02   6.8885997e+02
   4.4399481e+02   4.4699733e+02   5.3534838e+02   5.9594196e+02   6.2120498e+02
   4.1720791e+02   4.2675070e+02   5.2314665e+02   5.6651874e+02   5.9278847e+02
   4.9959995e+02   5.3216334e+02   5.6601058e+02   6.3371147e+02   7.2944167e+02
   4.9909459e+02   5.2791993e+02   5.5764408e+02   5.9377910e+02   6.0720174e+02
   4.9752940e+02   5.1921551e+02   5.5287160e+02   6.2363321e+02   6.7070008e+02
   4.8700389e+02   4.9561508e+02   5.3959327e+02   6.0295633e+02   6.2902182e+02
   5.0032339e+02   5.4186051e+02   5.7966877e+02   6.4795035e+02   6.4906863e+02
   4.5563394e+02   4.5617397e+02   5.0335367e+02   5.4416890e+02   5.8103347e+02
   4.9948366e+02   5.3111180e+02   5.6468734e+02   6.3122149e+02   6.6019847e+02
   4.4020059e+02   4.4344687e+02   5.3799377e+02   6.1362102e+02   6.5429390e+02
   4.5506004e+02   4.5758684e+02   5.2812288e+02   5.7534890e+02   5.9862384e+02
   4.9965269e+02   5.3251825e+02   5.5986524e+02   5.8245476e+02   5.9475092e+02
   4.3621733e+02   4.3983880e+02   5.3811594e+02   6.1520451e+02   6.7030979e+02
   4.4563171e+02   4.4801924e+02   5.1960150e+02   5.6094636e+02   5.8952719e+02
   4.9987931e+02   5.3508672e+02   5.6890687e+02   6.1346946e+02   6.2308664e+02
   4.3315604e+02   4.3408695e+02   5.0369082e+02   5.4447491e+02   5.8119641e+02
   4.7750613e+02   4.8201903e+02   5.3456688e+02   5.8970266e+02   6.1235305e+02
   4.7132164e+02   4.7457393e+02   5.2841070e+02   5.7505169e+02   5.9818015e+02
   4.7313397e+02   4.7563419e+02   5.1401717e+02   5.5343474e+02   5.8540488e+02
   5.0029500e+02   5.4126985e+02   5.7865308e+02   6.3326220e+02   6.3517052e+02
   4.9982380e+02   5.3431963e+02   5.6133689e+02   5.7995623e+02   5.9212278e+02
   4.9774072e+02   5.1811556e+02   5.3763511e+02   5.6606739e+02   5.8943740e+02
   4.4011475e+02   4.4333205e+02   5.3578107e+02   5.9792685e+02   6.2398245e+02
   4.9716366e+02   5.1768467e+02   5.5166910e+02   6.2318614e+02   7.0370211e+02
   5.0033135e+02   5.4203104e+02   5.7924290e+02   5.8196396e+02   5.8275009e+02
   4.4622556e+02   4.4729997e+02   5.0627700e+02   5.4648639e+02   5.8215435e+02
   4.6799984e+02   4.7093192e+02   5.3034021e+02   5.7968554e+02   6.0194789e+02
   4.2490891e+02   4.2977362e+02   5.1704545e+02   5.5775358e+02   5.8785080e+02
   4.5367551e+02   4.5641333e+02   5.3642535e+02   6.0057398e+02   6.2760773e+02
   3.9076810e+02   4.2409149e+02   5.2009904e+02   5.6181317e+02   5.9006568e+02
   4.6320017e+02   4.6599562e+02   5.3794159e+02   6.1060271e+02   6.4436980e+02
   4.9843592e+02   5.2028351e+02   5.3503089e+02   5.5910772e+02   5.8596320e+02
   4.5408809e+02   4.5675939e+02   5.3316215e+02   5.8810143e+02   6.1095774e+02
   4.1134737e+02   4.1466213e+02   5.0162007e+02   5.4297186e+02   5.8048681e+02
   4.9431044e+02   4.9890535e+02   5.0698433e+02   5.4443849e+02   5.8101796e+02
   4.9797064e+02   5.2124229e+02   5.5401245e+02   6.1467926e+02   6.3617844e+02
   4.2069018e+02   4.2859926e+02   5.3039556e+02   5.8096032e+02   6.0340237e+02
   4.9693863e+02   5.0537458e+02   5.1129014e+02   5.4514454e+02   5.8124582e+02
   3.8035833e+02   4.2566422e+02   5.3810119e+02   6.1551890e+02   7.6321249e+02
   5.0028156e+02   5.4100806e+02   5.7823768e+02   6.3650042e+02   6.3933134e+02
   4.3932972e+02   4.4122048e+02   5.1058160e+02   5.5045684e+02   5.8410576e+02
   4.5155454e+02   4.5197462e+02   5.0262748e+02   5.4365485e+02   5.8079751e+02
   4.8627561e+02   4.9237255e+02   5.1880279e+02   5.5674837e+02   5.8678361e+02
   4.5575379e+02   4.5829249e+02   5.2878809e+02   5.7676619e+02   5.9970745e+02
   4.6218616e+02   4.6447220e+02   5.2082926e+02   5.6239605e+02   5.9022687e+02
   4.7007994e+02   4.7294214e+02   5.2301374e+02   5.6536391e+02   5.9183043e+02
   4.3233158e+02   4.3644550e+02   5.3568059e+02   5.9761445e+02   6.2358758e+02
   4.0209106e+02   4.2202806e+02   5.1159094e+02   5.5155580e+02   5.8467298e+02
   4.9727990e+02   5.1760085e+02   5.4493274e+02   5.8290844e+02   6.0046928e+02
   5.0031586e+02   5.4169897e+02   5.7939434e+02   6.4278729e+02   6.4413777e+02
   4.4764956e+02   4.4960278e+02   5.1426757e+02   5.5434251e+02   5.8603065e+02
   5.0022236e+02   5.3907475e+02   5.5096314e+02   5.5474866e+02   5.8105527e+02
   5.0011770e+02   5.3823813e+02   5.7350889e+02   6.1533960e+02   6.2128125e+02
   4.4433067e+02   4.4444459e+02   5.0086780e+02   5.4245037e+02   5.8023762e+02
   4.6638755e+02   4.6889489e+02   5.2308875e+02   5.6571931e+02   5.9209145e+02
   4.9311756e+02   5.0643440e+02   5.4051883e+02   5.9104259e+02   6.1149616e+02
   4.5854273e+02   4.6056141e+02   5.1672070e+02   5.5705926e+02   5.8737857e+02
   4.5532060e+02   4.5773715e+02   5.2486187e+02   5.6907314e+02   5.9425055e+02
   4.6295009e+02   4.6572574e+02   5.3699973e+02   6.0308161e+02   6.3121066e+02
   4.6601917e+02   4.6883398e+02   5.3303175e+02   5.8709184e+02   6.0954223e+02
   5.0031741e+02   5.4172542e+02   5.7945526e+02   6.6492892e+02   7.5295328e+02
   4.7146637e+02   4.7502716e+02   5.3869272e+02   6.1588396e+02   6.7731267e+02
   4.5518458e+02   4.5760923e+02   5.2504633e+02   5.6940572e+02   5.9446168e+02
   4.4415559e+02   4.4639984e+02   5.1636755e+02   5.5682844e+02   5.8732660e+02
   4.4192566e+02   4.4499419e+02   5.3509702e+02   5.9498438e+02   6.1994713e+02
   4.3775088e+02   4.4103992e+02   5.3001618e+02   5.7991262e+02   6.0242755e+02
   4.3918953e+02   4.3970000e+02   5.0252768e+02   5.4360466e+02   5.8078148e+02
   4.9521194e+02   5.1109315e+02   5.4112731e+02   5.8505658e+02   6.0381249e+02
   4.2553477e+02   4.3096344e+02   5.2654800e+02   5.7255983e+02   5.9669177e+02
   4.8945158e+02   4.9043291e+02   5.0213222e+02   5.4287794e+02   5.8039968e+02
   4.1513547e+02   4.1549631e+02   5.0051471e+02   5.4221993e+02   5.8013004e+02
   3.8686792e+02   3.9419962e+02   5.0037890e+02   5.4213044e+02   5.8008773e+02
   5.0032526e+02   5.4189742e+02   5.7973582e+02   6.6336279e+02   6.7038558e+02
   4.3648348e+02   4.3963952e+02   5.2404310e+02   5.6793136e+02   5.9362728e+02
   4.0312931e+02   4.2581849e+02   5.3808112e+02   6.1528758e+02   6.8021101e+02
   4.5209831e+02   4.5445511e+02   5.2250357e+02   5.6520337e+02   5.9191009e+02
   4.0419316e+02   4.2583560e+02   5.3755223e+02   6.0966068e+02   6.4309481e+02
   5.0032713e+02   5.4194097e+02   5.7980951e+02   6.7536591e+02   7.2261260e+02
   5.0029332e+02   5.4124139e+02   5.7865746e+02   6.5015093e+02   6.5534192e+02
   4.9904791e+02   5.2766115e+02   5.6023235e+02   6.1724500e+02   6.3457170e+02
   4.6684203e+02   4.6867497e+02   5.1267552e+02   5.5227385e+02   5.8488799e+02
   4.3995633e+02   4.4300081e+02   5.2840519e+02   5.7623925e+02   5.9939788e+02
   5.0025128e+02   5.4044247e+02   5.7729089e+02   6.3158838e+02   6.3517433e+02
   4.9817070e+02   5.2214663e+02   5.5250218e+02   5.9625555e+02   6.1303767e+02
   4.9943180e+02   5.3066873e+02   5.6416219e+02   6.3086979e+02   6.6084267e+02
   4.7798111e+02   4.8272996e+02   5.3907925e+02   6.1479914e+02   6.5572423e+02
   5.0024716e+02   5.4037128e+02   5.7729013e+02   6.5050354e+02   6.6987925e+02
   4.4793712e+02   4.5015513e+02   5.1810448e+02   5.5892777e+02   5.8842354e+02
   4.3734240e+02   4.4078864e+02   5.3463167e+02   5.9332919e+02   6.1780262e+02
   4.9283815e+02   5.0389567e+02   5.2577591e+02   5.6129845e+02   5.8859670e+02
   4.9911029e+02   5.2227690e+02   5.3187721e+02   5.5262493e+02   5.8324612e+02
   4.2511712e+02   4.2603790e+02   5.0208428e+02   5.4329671e+02   5.8063950e+02
   4.9889263e+02   5.2643866e+02   5.5538811e+02   5.9086399e+02   6.0477707e+02
   4.4138243e+02   4.4451903e+02   5.3722387e+02   6.0623967e+02   6.3658162e+02
   4.4625629e+02   4.4891416e+02   5.2658529e+02   5.7244117e+02   5.9654313e+02
   3.8512864e+02   4.2436038e+02   5.2194567e+02   5.6459822e+02   5.9165379e+02
   5.0006359e+02   5.0464298e+02   5.0499232e+02   5.4219265e+02   5.8010845e+02
   4.2633922e+02   4.3150980e+02   5.2712135e+02   5.7367511e+02   5.9750035e+02
   4.3949374e+02   4.4111164e+02   5.0865440e+02   5.4859773e+02   5.8319565e+02
   4.6485790e+02   4.6771191e+02   5.3824901e+02   6.1349601e+02   6.5247981e+02
   3.9985834e+02   4.0519360e+02   5.0062909e+02   5.4229602e+02   5.8016636e+02
   4.4008737e+02   4.4319018e+02   5.3071705e+02   5.8162031e+02   6.0395965e+02
   4.5021897e+02   4.5252931e+02   5.2127200e+02   5.6331830e+02   5.9083104e+02
   4.6490879e+02   4.6776761e+02   5.3844668e+02   6.1576687e+02   6.9113269e+02
   5.0033455e+02   5.4209476e+02   5.6103551e+02   5.6104617e+02   5.8007843e+02
   4.1768747e+02   4.2727912e+02   5.2750142e+02   5.7446838e+02   5.9809946e+02
   4.1551903e+02   4.2559437e+02   5.1803729e+02   5.5900933e+02   5.8852833e+02
   4.9981576e+02   5.3436535e+02   5.6876230e+02   6.3621450e+02   6.7693076e+02
   4.9615565e+02   5.1395771e+02   5.4546310e+02   5.9364939e+02   6.1287765e+02
   4.4280938e+02   4.4566136e+02   5.2802758e+02   5.7539200e+02   5.9873710e+02
   4.9996982e+02   5.3618783e+02   5.6996223e+02   6.0645104e+02   6.1491129e+02
   4.7562652e+02   4.7567112e+02   5.0049563e+02   5.4219439e+02   5.8011516e+02
   4.3674643e+02   4.3752278e+02   5.0354623e+02   5.4436035e+02   5.8114008e+02
   3.9878112e+02   4.1287157e+02   5.0228166e+02   5.4344189e+02   5.8071001e+02
   4.8935074e+02   4.9923804e+02   5.3616179e+02   5.8571402e+02   6.0634017e+02
   4.4345232e+02   4.4631043e+02   5.2873766e+02   5.7691925e+02   5.9991330e+02
   5.0029965e+02   5.4136933e+02   5.7887620e+02   6.5847306e+02   7.0955759e+02
   4.3170681e+02   4.3574026e+02   5.2990037e+02   5.7969501e+02   6.0225707e+02
   4.8303604e+02   4.8541914e+02   5.0720882e+02   5.4638569e+02   5.8196075e+02
   4.3897015e+02   4.4228354e+02   5.3498678e+02   5.9461579e+02   6.1948178e+02
   4.1516323e+02   4.2574547e+02   5.1965125e+02   5.6116986e+02   5.8970572e+02
   4.4345768e+02   4.4649920e+02   5.3651602e+02   6.0150530e+02   6.2911907e+02
   4.9952298e+02   5.3108792e+02   5.5558271e+02   5.7621857e+02   5.9147414e+02
   4.3747872e+02   4.3806639e+02   5.0278493e+02   5.4379385e+02   5.8087147e+02
   4.6238757e+02   4.6286763e+02   5.0295550e+02   5.4385118e+02   5.8087674e+02
   5.0031428e+02   5.4167332e+02   5.7911076e+02   6.0285126e+02   6.0363481e+02
   4.6565868e+02   4.6855046e+02   5.3842616e+02   6.1530207e+02   6.6405606e+02
   4.2889359e+02   4.3370088e+02   5.3784846e+02   6.1245852e+02   6.5018752e+02
   5.0032698e+02   5.4193394e+02   5.7575378e+02   5.7695692e+02   5.8113867e+02
   4.1809333e+02   4.2736578e+02   5.2690290e+02   5.7326870e+02   5.9721173e+02
   4.3542194e+02   4.3574379e+02   5.0151331e+02   5.4289155e+02   5.8044629e+02
   4.9575184e+02   5.1299706e+02   5.4824200e+02   6.2035403e+02   6.6031183e+02
   4.2787815e+02   4.3274696e+02   5.3092313e+02   5.8227746e+02   6.0462826e+02
   4.9881285e+02   5.2607400e+02   5.5913125e+02   6.2775303e+02   6.7309571e+02
   3.9730874e+02   4.0350169e+02   5.0054915e+02   5.4224236e+02   5.8014069e+02
   4.3965999e+02   4.4295841e+02   5.3793528e+02   6.1299986e+02   6.5186175e+02
   5.0027604e+02   5.4090516e+02   5.7788066e+02   6.1600536e+02   6.1810235e+02
   4.3962956e+02   4.4293445e+02   5.3816380e+02   6.1558447e+02   7.3082162e+02
   3.8001378e+02   4.2533002e+02   5.3159983e+02   5.8414957e+02   6.0657780e+02
   5.0031900e+02   5.4176292e+02   5.7946473e+02   6.2439845e+02   6.2503999e+02
   4.2312388e+02   4.2947194e+02   5.2505970e+02   5.6978886e+02   5.9482407e+02
   4.5590290e+02   4.5862312e+02   5.3777916e+02   6.1008394e+02   6.4349483e+02
   5.0033114e+02   5.4201528e+02   5.7966547e+02   5.8748717e+02   5.8781758e+02
   5.0007061e+02   5.3754444e+02   5.7273002e+02   6.2279287e+02   6.3024295e+02
   4.0527065e+02   4.2549273e+02   5.3030477e+02   5.8075458e+02   6.0322380e+02
   4.2985975e+02   4.3442228e+02   5.3662466e+02   6.0244809e+02   6.3064767e+02
   5.0029886e+02   5.2522533e+02   5.2549895e+02   5.4237394e+02   5.8013894e+02
   4.9869048e+02   5.2528616e+02   5.5836346e+02   6.2744743e+02   7.0319041e+02
   4.1120788e+02   4.2638595e+02   5.3726359e+02   6.0709910e+02   6.3817095e+02
   4.3426344e+02   4.3718667e+02   5.1658774e+02   5.5716072e+02   5.8752450e+02
   4.4729780e+02   4.5007848e+02   5.3237915e+02   5.8601035e+02   6.0853110e+02
   4.3662373e+02   4.4014609e+02   5.3513693e+02   5.9524258e+02   6.2031795e+02
   4.2817636e+02   4.3139951e+02   5.1213134e+02   5.5210290e+02   5.8493546e+02
   3.8290443e+02   4.2566295e+02   5.3804628e+02   6.1489312e+02   6.6441456e+02
   4.3664809e+02   4.4017495e+02   5.3546781e+02   5.9660791e+02   6.2216528e+02
   4.3983408e+02   4.4209738e+02   5.1426467e+02   5.5440019e+02   5.8608265e+02
   5.0033072e+02   5.4187473e+02   5.4711688e+02   5.4736205e+02   5.8010077e+02
   4.4638564e+02   4.4930500e+02   5.3806749e+02   6.1404988e+02   6.5616855e+02
   4.9994128e+02   5.3582767e+02   5.6963646e+02   6.0886720e+02   6.1772420e+02
   5.0028654e+02   5.4111572e+02   5.6963635e+02   5.7278079e+02   5.8233811e+02
   4.9985576e+02   5.3475233e+02   5.6387520e+02   5.8524967e+02   5.9541546e+02
   4.6722610e+02   4.7012528e+02   5.3231743e+02   5.8493542e+02   6.0705126e+02
   4.5230446e+02   4.5507307e+02   5.3785323e+02   6.1120210e+02   6.4619054e+02
   4.5425889e+02   4.5699912e+02   5.3748195e+02   6.0755517e+02   6.3860975e+02
   4.6382972e+02   4.6658061e+02   5.3414382e+02   5.9069652e+02   6.1408504e+02
   4.9978238e+02   5.3383607e+02   5.6064419e+02   5.7989193e+02   5.9236192e+02
   4.3855007e+02   4.4193229e+02   5.3660097e+02   6.0213065e+02   6.3011097e+02
   5.0033413e+02   5.4208719e+02   5.8003738e+02   5.9882243e+02   5.9885049e+02
   4.6538327e+02   4.6713451e+02   5.1225663e+02   5.5187383e+02   5.8470125e+02
   4.4080765e+02   4.4400175e+02   5.3815810e+02   6.1545910e+02   6.9565054e+02
   4.5948538e+02   4.6209920e+02   5.3101981e+02   5.8190888e+02   6.0407099e+02
   4.8887252e+02   4.9277018e+02   5.0839968e+02   5.4648688e+02   5.8194810e+02
   4.2159469e+02   4.2673233e+02   5.1122271e+02   5.5116234e+02   5.8447281e+02
   3.9618062e+02   4.2570031e+02   5.3794466e+02   6.1374392e+02   6.5526088e+02
   4.5318291e+02   4.5440831e+02   5.0793001e+02   5.4786045e+02   5.8280735e+02
   4.4416651e+02   4.4705073e+02   5.3042261e+02   5.8081267e+02   6.0319679e+02
   4.4358703e+02   4.4663028e+02   5.3687238e+02   6.0362445e+02   6.3238150e+02
   4.5150467e+02   4.5423773e+02   5.3595660e+02   5.9836882e+02   6.2449262e+02
   4.9993641e+02   5.3498458e+02   5.5328313e+02   5.6377100e+02   5.8434640e+02
   4.6232925e+02   4.6510027e+02   5.3743541e+02   6.0623838e+02   6.3618277e+02
   4.6021129e+02   4.6255274e+02   5.2239516e+02   5.6484637e+02   5.9164160e+02
   4.9997953e+02   5.2932200e+02   5.3395608e+02   5.4712047e+02   5.8110565e+02
   4.9998671e+02   5.3631657e+02   5.6293700e+02   5.7697852e+02   5.8908032e+02
   4.9886770e+02   5.2566669e+02   5.4879491e+02   5.7445446e+02   5.9234937e+02
   4.2090087e+02   4.2869555e+02   5.3042902e+02   5.8104303e+02   6.0347739e+02
   4.2906113e+02   4.2922890e+02   5.0077089e+02   5.4238939e+02   5.8020994e+02
   4.3743872e+02   4.4092870e+02   5.3729368e+02   6.0695464e+02   6.3781716e+02
   5.0033531e+02   5.4201380e+02   5.4222416e+02   5.4231223e+02   5.8007436e+02
   4.8326603e+02   4.8999836e+02   5.3992698e+02   6.1545958e+02   6.5655391e+02
   4.4308640e+02   4.4319440e+02   5.0083346e+02   5.4242788e+02   5.8022700e+02
   4.3703629e+02   4.4057629e+02   5.3813037e+02   6.1533104e+02   6.7790559e+02
   4.5730553e+02   4.5856507e+02   5.0841046e+02   5.4825368e+02   5.8298502e+02
   4.9779079e+02   5.1951383e+02   5.4390044e+02   5.7627960e+02   5.9508408e+02
   4.9937806e+02   5.3019863e+02   5.6296189e+02   6.1585690e+02   6.3046747e+02
   4.5963343e+02   4.6237895e+02   5.3791387e+02   6.1093736e+02   6.4529364e+02
   4.9247631e+02   4.9432197e+02   5.0323390e+02   5.4316758e+02   5.8051283e+02
   5.0032095e+02   5.4180203e+02   5.7957913e+02   6.6448271e+02   6.9630050e+02
   4.1747949e+02   4.1873010e+02   5.0127341e+02   5.4273132e+02   5.8037252e+02
   3.8193105e+02   4.2551501e+02   5.3470684e+02   5.9378922e+02   6.1847128e+02
   4.5823353e+02   4.6044557e+02   5.2021108e+02   5.6160093e+02   5.8981639e+02
   4.4172663e+02   4.4334011e+02   5.0948351e+02   5.4936924e+02   5.8356920e+02
   5.0032750e+02   5.4194504e+02   5.7979744e+02   6.2971401e+02   6.3004214e+02
   4.2239946e+02   4.2805215e+02   5.1541830e+02   5.5580268e+02   5.8683107e+02
   5.0032890e+02   5.4196587e+02   5.7979063e+02   6.0836424e+02   6.0862540e+02
   4.9975392e+02   5.3369359e+02   5.6783141e+02   6.3237150e+02   6.5299023e+02
   4.9863648e+02   5.1656018e+02   5.2456782e+02   5.4982864e+02   5.8270299e+02
   4.0203568e+02   4.1560159e+02   5.0352059e+02   5.4435924e+02   5.8114679e+02
   4.1861448e+02   4.2628038e+02   5.1600807e+02   5.5650933e+02   5.8720110e+02
   4.9261574e+02   5.0118325e+02   5.1668254e+02   5.5163035e+02   5.8409403e+02
   4.6795165e+02   4.7080640e+02   5.2815482e+02   5.7483329e+02   5.9808241e+02
   4.3768967e+02   4.4107104e+02   5.3309824e+02   5.8827894e+02   6.1131423e+02
   4.2575851e+02   4.3148382e+02   5.3545212e+02   5.9668043e+02   6.2230885e+02
   4.4202814e+02   4.4396994e+02   5.1240824e+02   5.5233882e+02   5.8503171e+02
   4.4515717e+02   4.4573373e+02   5.0320453e+02   5.4409003e+02   5.8100695e+02
   4.7364580e+02   4.7743909e+02   5.3276780e+02   5.8532185e+02   6.0728929e+02
   4.2023202e+02   4.2827651e+02   5.2829895e+02   5.7614314e+02   5.9936811e+02
   5.0030139e+02   5.4140553e+02   5.7893025e+02   6.5574735e+02   6.6493648e+02
   4.6023425e+02   4.6298570e+02   5.3753129e+02   6.0732160e+02   6.3805070e+02
   4.2277757e+02   4.2427904e+02   5.0269396e+02   5.4373841e+02   5.8084915e+02
   4.9918520e+02   5.2850085e+02   5.5660024e+02   5.8721921e+02   6.0041781e+02
   4.6068870e+02   4.6264455e+02   5.1536168e+02   5.5540984e+02   5.8651249e+02
   5.0032178e+02   5.4181906e+02   5.7942211e+02   6.0221454e+02   6.0273415e+02
   5.0022988e+02   5.3190268e+02   5.3360798e+02   5.4391852e+02   5.8036960e+02
   4.9939982e+02   5.3001443e+02   5.5492839e+02   5.7760324e+02   5.9275558e+02
   4.0805615e+02   4.2520079e+02   5.2491859e+02   5.6955553e+02   5.9468348e+02
   4.0542791e+02   4.2591573e+02   5.3808279e+02   6.1530522e+02   6.8248783e+02
   5.0032699e+02   5.4193874e+02   5.7980371e+02   6.6243313e+02   6.6645589e+02
   4.5456088e+02   4.5613109e+02   5.1102272e+02   5.5078392e+02   5.8422347e+02
   4.2217669e+02   4.2737441e+02   5.1248586e+02   5.5249543e+02   5.8513740e+02
   5.0005031e+02   5.3727737e+02   5.7215557e+02   6.1695899e+02   6.2420741e+02
   5.0033162e+02   5.4109682e+02   5.4185479e+02   5.4287222e+02   5.8008912e+02
   4.8847246e+02   4.8868450e+02   5.0073737e+02   5.4227511e+02   5.8014701e+02
   4.9994670e+02   5.3590091e+02   5.7060834e+02   6.2913909e+02   6.4116988e+02
   4.1833133e+02   4.1859961e+02   5.0054420e+02   5.4223892e+02   5.8013893e+02
   5.0033381e+02   5.4208398e+02   5.6526019e+02   5.6529708e+02   5.8009455e+02
   4.3006170e+02   4.3436456e+02   5.2962218e+02   5.7905478e+02   6.0171073e+02
   4.0480076e+02   4.1781220e+02   5.0491226e+02   5.4544018e+02   5.8166743e+02
   4.2992502e+02   4.3381321e+02   5.2150328e+02   5.6386485e+02   5.9121121e+02
   4.9533869e+02   5.1187167e+02   5.4755689e+02   6.2041675e+02   6.6559359e+02
   4.4801257e+02   4.5086671e+02   5.3770347e+02   6.1006951e+02   6.4366725e+02
   4.3878986e+02   4.4215316e+02   5.3676959e+02   6.0313013e+02   6.3165300e+02
   4.9856514e+02   5.2424616e+02   5.5246179e+02   5.8814228e+02   6.0300963e+02
   4.6665387e+02   4.6869754e+02   5.1511638e+02   5.5496771e+02   5.8624263e+02
   4.6942598e+02   4.7269069e+02   5.3710844e+02   6.0256208e+02   6.3020046e+02
   4.5845153e+02   4.6035483e+02   5.1505157e+02   5.5509381e+02   5.8636411e+02
   5.0018615e+02   5.3077683e+02   5.3289197e+02   5.4436646e+02   5.8047760e+02
   4.9978028e+02   5.3363569e+02   5.5740236e+02   5.7341723e+02   5.8878142e+02
   4.3683790e+02   4.4001548e+02   5.2518015e+02   5.6992840e+02   5.9488716e+02
   4.6492830e+02   4.6657413e+02   5.1130637e+02   5.5090713e+02   5.8423294e+02
   4.2765183e+02   4.3278321e+02   5.3737163e+02   6.0787857e+02   6.3953321e+02
   4.4865406e+02   4.5133687e+02   5.3012513e+02   5.7999683e+02   6.0244265e+02
   4.2870162e+02   4.3158817e+02   5.1075954e+02   5.5067492e+02   5.8422673e+02
   3.8270261e+02   3.9092431e+02   5.0036269e+02   5.4211976e+02   5.8008266e+02
   4.1868965e+02   4.2720311e+02   5.2265635e+02   5.6571857e+02   5.9230769e+02
   3.9336453e+02   4.0979468e+02   5.0140773e+02   5.4282456e+02   5.8041713e+02
   4.3588876e+02   4.3845184e+02   5.1466456e+02   5.5487909e+02   5.8633648e+02
   4.4981035e+02   4.5258838e+02   5.3734811e+02   6.0678403e+02   6.3737214e+02
   4.6402509e+02   4.6639676e+02   5.2194937e+02   5.6402439e+02   5.9113154e+02
   5.0000542e+02   5.3540425e+02   5.4992573e+02   5.5861173e+02   5.8280012e+02
   3.8036043e+02   4.2548395e+02   5.3412326e+02   5.9173271e+02   6.1576785e+02
   4.9960121e+02   5.3001498e+02   5.4414321e+02   5.5882440e+02   5.8419536e+02
   4.5060629e+02   4.5066174e+02   5.0061704e+02   5.4228350e+02   5.8015885e+02
   4.1033340e+02   4.2475219e+02   5.1965296e+02   5.6117575e+02   5.8971066e+02
   5.0026479e+02   5.4068937e+02   5.7776192e+02   6.4414812e+02   6.4978842e+02
   4.9493072e+02   5.1066147e+02   5.4420365e+02   5.9716834e+02   6.1826869e+02
   4.9989890e+02   5.3531595e+02   5.6866130e+02   6.0571710e+02   6.1506604e+02
   5.0025619e+02   5.4052615e+02   5.7735140e+02   6.2423834e+02   6.2708512e+02
   5.0033250e+02   5.4205694e+02   5.7999960e+02   6.5636497e+02   6.5676935e+02
   4.4340923e+02   4.4606918e+02   5.2342804e+02   5.6683413e+02   5.9292845e+02
   4.1789584e+02   4.2255090e+02   5.0579980e+02   5.4615224e+02   5.8201264e+02
   5.0033002e+02   5.4199101e+02   5.7977609e+02   5.9718545e+02   5.9741485e+02
   4.3648468e+02   4.3895297e+02   5.1427328e+02   5.5442909e+02   5.8610413e+02
   4.7703488e+02   4.8157611e+02   5.3904530e+02   6.1548857e+02   6.6074496e+02
   4.9226386e+02   5.0494784e+02   5.4401198e+02   6.1878065e+02   6.7152411e+02
   4.3262643e+02   4.3262664e+02   5.0033500e+02   5.4210143e+02   5.8007392e+02
   3.8549785e+02   4.2429475e+02   5.2148425e+02   5.6388109e+02   5.9123829e+02
   4.2335594e+02   4.2958631e+02   5.2488609e+02   5.6947502e+02   5.9462345e+02
   5.0031707e+02   5.3327033e+02   5.3361728e+02   5.4246466e+02   5.8012527e+02
   4.0462177e+02   4.2571839e+02   5.3448995e+02   5.9300577e+02   6.1743943e+02
   4.9752707e+02   5.1870646e+02   5.4615444e+02   5.8393584e+02   6.0103207e+02
   4.4223183e+02   4.4521977e+02   5.3204525e+02   5.8516479e+02   6.0761200e+02
   4.9923585e+02   5.2901253e+02   5.5974746e+02   5.9833201e+02   6.1179059e+02
   5.0024594e+02   5.4035651e+02   5.7450172e+02   5.8736634e+02   5.9149593e+02
   4.5969564e+02   4.6075777e+02   5.0685872e+02   5.4687949e+02   5.8231285e+02
   4.3165465e+02   4.3581455e+02   5.3344571e+02   5.8941460e+02   6.1277829e+02
   4.6421287e+02   4.6485607e+02   5.0391007e+02   5.4453213e+02   5.8118902e+02
   3.8175002e+02   4.2229943e+02   5.1279257e+02   5.5284022e+02   5.8531718e+02
   4.1900979e+02   4.2808227e+02   5.3372345e+02   5.9037949e+02   6.1402678e+02
   5.0033402e+02   5.4207612e+02   5.8000219e+02   5.9625644e+02   5.9631162e+02
   4.2980294e+02   4.3153593e+02   5.0605009e+02   5.4634561e+02   5.8210221e+02
   4.3234219e+02   4.3525783e+02   5.1450256e+02   5.5470991e+02   5.8625534e+02
   5.0015146e+02   5.3876073e+02   5.7484153e+02   6.4530293e+02   7.0072234e+02
   4.6534156e+02   4.6801109e+02   5.2878335e+02   5.7636007e+02   5.9928382e+02
   4.4815852e+02   4.4855946e+02   5.0241372e+02   5.4350903e+02   5.8073170e+02
   4.8279982e+02   4.8287529e+02   5.0053453e+02   5.4220425e+02   5.8011822e+02
   4.0292935e+02   4.2535082e+02   5.2974317e+02   5.7940048e+02   6.0203014e+02
   4.7156696e+02   4.7512155e+02   5.3753784e+02   6.0472120e+02   6.3340420e+02
   3.9424601e+02   4.2568940e+02   5.3796208e+02   6.1393671e+02   6.5627225e+02
   4.2778953e+02   4.2842839e+02   5.0189898e+02   5.4316431e+02   5.8057631e+02
   5.0033270e+02   5.4205124e+02   5.7986752e+02   5.8924285e+02   5.8940720e+02
   5.0004867e+02   5.3016981e+02   5.3421328e+02   5.4646963e+02   5.8091628e+02
   4.8607092e+02   4.9336382e+02   5.2823052e+02   5.7066937e+02   5.9452066e+02
   4.0503728e+02   4.2573253e+02   5.3436421e+02   5.9256288e+02   6.1685538e+02
   4.6804790e+02   4.7031188e+02   5.1659897e+02   5.5664032e+02   5.8708669e+02
   4.9925262e+02   5.2918963e+02   5.6204541e+02   6.2002941e+02   6.3710006e+02
   4.2103508e+02   4.2904886e+02   5.3791538e+02   6.1333662e+02   6.5339898e+02
   4.1055215e+02   4.2609028e+02   5.3279010e+02   5.8752482e+02   6.1043893e+02
   4.9975767e+02   5.2898756e+02   5.3714029e+02   5.5120546e+02   5.8211694e+02
   4.2935073e+02   4.3368079e+02   5.2700339e+02   5.7342647e+02   5.9731240e+02
   4.8764267e+02   4.9324648e+02   5.1436784e+02   5.5167711e+02   5.8430146e+02
   4.2893314e+02   4.3361945e+02   5.3350860e+02   5.8963709e+02   6.1306919e+02
   4.6033327e+02   4.6295914e+02   5.3086090e+02   5.8146149e+02   6.0364317e+02
   4.9999634e+02   5.3530495e+02   5.5009304e+02   5.5896642e+02   5.8291610e+02
   4.5451071e+02   4.5555968e+02   5.0665838e+02   5.4675561e+02   5.8226775e+02
   4.9949190e+02   5.3117415e+02   5.6415105e+02   6.1664707e+02   6.3049503e+02
   4.5653189e+02   4.5897320e+02   5.2576754e+02   5.7068711e+02   5.9527470e+02
   4.7901089e+02   4.8394886e+02   5.3609973e+02   5.9447296e+02   6.1841238e+02
   4.2555086e+02   4.3131516e+02   5.3411175e+02   5.9164279e+02   6.1563070e+02
   3.9714987e+02   4.2389951e+02   5.1875863e+02   5.5995485e+02   5.8904268e+02
   5.0028540e+02   5.4108931e+02   5.6847935e+02   5.7139355e+02   5.8206152e+02
   4.9932851e+02   5.2978791e+02   5.6238538e+02   6.1413591e+02   6.2879355e+02
   4.2753134e+02   4.2781933e+02   5.0099700e+02   5.4254188e+02   5.8028232e+02
   4.3458816e+02   4.3841548e+02   5.3802637e+02   6.1424887e+02   6.5781114e+02
   5.0021971e+02   5.3021886e+02   5.3172964e+02   5.4370506e+02   5.8036774e+02
   4.2922726e+02   4.3158274e+02   5.0846875e+02   5.4845766e+02   5.8313833e+02
   5.0009264e+02   5.3653988e+02   5.4929757e+02   5.5625838e+02   5.8197516e+02
   4.4192208e+02   4.4501911e+02   5.3669021e+02   6.0255361e+02   6.3073421e+02
   4.3169283e+02   4.3574666e+02   5.3038547e+02   5.8087410e+02   6.0330254e+02
   4.5361987e+02   4.5484895e+02   5.0795324e+02   5.4787708e+02   5.8281388e+02
   3.8565690e+02   4.2499182e+02   5.2736070e+02   5.7419321e+02   5.9789912e+02
   4.2853084e+02   4.3307742e+02   5.2753748e+02   5.7450404e+02   5.9811236e+02
   4.0778562e+02   4.2288486e+02   5.1287142e+02   5.5292538e+02   5.8535953e+02
   4.8537020e+02   4.9302844e+02   5.3794986e+02   5.9708712e+02   6.2114656e+02
   4.3249905e+02   4.3660266e+02   5.3636421e+02   6.0094577e+02   6.2835084e+02
   4.8408677e+02   4.9117608e+02   5.3924360e+02   6.0655395e+02   6.3491071e+02
   4.7296905e+02   4.7679193e+02   5.3878301e+02   6.1598025e+02   6.8033925e+02
   4.7195122e+02   4.7419191e+02   5.1292226e+02   5.5232738e+02   5.8486997e+02
   4.9948517e+02   5.3083196e+02   5.5641901e+02   5.7886929e+02   5.9320921e+02
   4.9200751e+02   5.0374338e+02   5.3455225e+02   5.7741834e+02   5.9851587e+02
   5.0020892e+02   5.3097029e+02   5.3278534e+02   5.4404137e+02   5.8041307e+02
   4.9978582e+02   5.1992755e+02   5.2276689e+02   5.4482639e+02   5.8087905e+02
   5.0022268e+02   5.3992806e+02   5.7660336e+02   6.4899247e+02   6.7829506e+02
   4.3654880e+02   4.3658033e+02   5.0045260e+02   5.4217826e+02   5.8011011e+02
   4.4634841e+02   4.4926963e+02   5.3807528e+02   6.1413776e+02   6.5666260e+02
   4.6620590e+02   4.6804839e+02   5.1301160e+02   5.5265167e+02   5.8507939e+02
   4.2640654e+02   4.3078166e+02   5.1722476e+02   5.5797025e+02   5.8796429e+02
   5.0032720e+02   5.4194020e+02   5.7673078e+02   5.7822609e+02   5.8145219e+02
   4.9067879e+02   4.9652687e+02   5.1183384e+02   5.4850174e+02   5.8280168e+02
   5.0030847e+02   5.4155047e+02   5.7881817e+02   6.0179690e+02   6.0278827e+02
   4.6263265e+02   4.6535829e+02   5.3440337e+02   5.9165691e+02   6.1533437e+02
   4.0134676e+02   4.2391395e+02   5.1844690e+02   5.5954385e+02   5.8881953e+02
   4.4960046e+02   4.5239820e+02   5.3816365e+02   6.1487287e+02   6.6200537e+02
   4.1241219e+02   4.1484521e+02   5.0135142e+02   5.4278567e+02   5.8039843e+02
   4.9944130e+02   5.1673311e+02   5.2035171e+02   5.4530420e+02   5.8110667e+02
   5.0033001e+02   5.4199129e+02   5.7989184e+02   6.8959735e+02   7.5820805e+02
   4.3004165e+02   4.3387651e+02   5.2105521e+02   5.6318059e+02   5.9081884e+02
   4.9852364e+02   5.2206893e+02   5.3980080e+02   5.6399142e+02   5.8777091e+02
   5.0027213e+02   5.4083809e+02   5.7385119e+02   5.8114893e+02   5.8635285e+02
   4.0277409e+02   4.2548534e+02   5.3167683e+02   5.8436001e+02   6.0680563e+02
   5.0024598e+02   5.2673537e+02   5.2752244e+02   5.4291009e+02   5.8025390e+02
   4.6457958e+02   4.6738365e+02   5.3567063e+02   5.9623310e+02   6.2131116e+02
   5.0019984e+02   5.3957216e+02   5.7393419e+02   5.9321247e+02   5.9754296e+02
   4.7623248e+02   4.7821081e+02   5.0857785e+02   5.4793920e+02   5.8273683e+02
   4.9983505e+02   5.3458338e+02   5.6905376e+02   6.3686017e+02   7.1460321e+02
   4.8540533e+02   4.9211318e+02   5.2553438e+02   5.6636294e+02   5.9195396e+02
   4.5709758e+02   4.5978505e+02   5.3579992e+02   5.9736465e+02   6.2300992e+02
   4.3969487e+02   4.4299259e+02   5.3811143e+02   6.1498073e+02   6.6450382e+02
   4.7549491e+02   4.7918367e+02   5.2421126e+02   5.6675565e+02   5.9255285e+02
   4.4064422e+02   4.4377071e+02   5.3368827e+02   5.9006381e+02   6.1355723e+02
   4.5833928e+02   4.6041028e+02   5.1758813e+02   5.5812005e+02   5.8793742e+02
   4.4246133e+02   4.4541392e+02   5.3101345e+02   5.8235395e+02   6.0464838e+02
   4.7839692e+02   4.8017129e+02   5.0694065e+02   5.4649268e+02   5.8204553e+02
   4.3201523e+02   4.3620488e+02   5.3695349e+02   6.0450776e+02   6.3385330e+02
   4.4776446e+02   4.4928611e+02   5.0993604e+02   5.4976921e+02   5.8375094e+02
   4.5500548e+02   4.5771966e+02   5.3669554e+02   6.0196818e+02   6.2967164e+02
   4.7307672e+02   4.7573803e+02   5.1554603e+02   5.5514029e+02   5.8626318e+02
   5.0033318e+02   5.4205877e+02   5.8000159e+02   6.4632098e+02   6.4649337e+02
   4.3191216e+02   4.3597842e+02   5.3169343e+02   5.8431699e+02   6.0672382e+02
   4.9949611e+02   5.3078558e+02   5.5467792e+02   5.7502727e+02   5.9091535e+02
   4.9899796e+02   5.2398533e+02   5.3769694e+02   5.5813789e+02   5.8502977e+02
   4.7672915e+02   4.7894991e+02   5.0967662e+02   5.4887450e+02   5.8317294e+02
   4.1612065e+02   4.1720295e+02   5.0098210e+02   5.4253275e+02   5.8027845e+02
   4.5438294e+02   4.5640132e+02   5.1635383e+02   5.5669097e+02   5.8721106e+02
   4.1788703e+02   4.2782145e+02   5.3670550e+02   6.0304741e+02   6.3161034e+02
   4.9966541e+02   5.0310685e+02   5.0391196e+02   5.4226256e+02   5.8013583e+02
   4.5967553e+02   4.6241957e+02   5.3775255e+02   6.0936185e+02   6.4189484e+02
   4.4774713e+02   4.5058360e+02   5.3597909e+02   5.9862596e+02   6.2489638e+02
   4.3581798e+02   4.3942943e+02   5.3523769e+02   5.9566005e+02   6.2087727e+02
   4.9885262e+02   5.1555498e+02   5.2149003e+02   5.4742710e+02   5.8188156e+02
   4.7701954e+02   4.8155801e+02   5.3905872e+02   6.1566836e+02   6.6259379e+02
   4.9633994e+02   5.1347916e+02   5.3709497e+02   5.7152696e+02   5.9321235e+02
   4.1330622e+02   4.1612287e+02   5.0168755e+02   5.4301887e+02   5.8050896e+02
   4.6829469e+02   4.7144586e+02   5.3851529e+02   6.1537579e+02   6.6400731e+02
   4.4883416e+02   4.5150415e+02   5.2990204e+02   5.7946121e+02   6.0197693e+02
   4.4287768e+02   4.4416312e+02   5.0736906e+02   5.4742778e+02   5.8261884e+02
   4.3536223e+02   4.3908556e+02   5.3810899e+02   6.1516120e+02   6.6901552e+02
   4.9512392e+02   5.1131350e+02   5.4725700e+02   6.2080789e+02   7.4696979e+02
   4.9788943e+02   5.2028819e+02   5.4654213e+02   5.8122685e+02   5.9846475e+02
   4.4610181e+02   4.4680846e+02   5.0398525e+02   5.4467379e+02   5.8128254e+02
   4.9817991e+02   5.2234591e+02   5.5559433e+02   6.2563788e+02   7.1039061e+02
   4.9499374e+02   5.1086547e+02   5.4501663e+02   6.0077586e+02   6.2282531e+02
   4.7594320e+02   4.7976792e+02   5.2542478e+02   5.6873558e+02   5.9375424e+02
   5.0029838e+02   5.4135426e+02   5.7867192e+02   6.1524647e+02   6.1659990e+02
   4.2664459e+02   4.2872105e+02   5.0570708e+02   5.4606923e+02   5.8196899e+02
   4.3745027e+02   4.4051345e+02   5.2375839e+02   5.6744276e+02   5.9332162e+02
   4.6553603e+02   4.6839644e+02   5.3677690e+02   6.0142197e+02   6.2862280e+02
   4.9450892e+02   5.0975753e+02   5.4577450e+02   6.1223301e+02   6.3919619e+02
   3.9542804e+02   4.2569178e+02   5.3786564e+02   6.1286829e+02   6.5168130e+02
   4.6730504e+02   4.7032661e+02   5.3794246e+02   6.0956863e+02   6.4198575e+02
   5.0026405e+02   5.4067527e+02   5.7776697e+02   6.5209530e+02   6.7072821e+02
   4.2025129e+02   4.2513390e+02   5.0859940e+02   5.4859221e+02   5.8320973e+02
   3.9763664e+02   4.2571722e+02   5.3804251e+02   6.1484825e+02   6.6373828e+02
   4.8899899e+02   4.9078710e+02   5.0375500e+02   5.4370007e+02   5.8074641e+02
   4.3876288e+02   4.4168000e+02   5.2270611e+02   5.6570161e+02   5.9226389e+02
   3.8316168e+02   3.8657717e+02   5.0034433e+02   5.4210746e+02   5.8007684e+02
   4.9924585e+02   5.2914809e+02   5.6241280e+02   6.2977657e+02   6.6372447e+02
   4.6183427e+02   4.6449296e+02   5.3166155e+02   5.8350748e+02   6.0561970e+02
   4.6452312e+02   4.6721417e+02   5.3054543e+02   5.8045053e+02   6.0267492e+02
   4.6776552e+02   4.7073000e+02   5.3247675e+02   5.8533020e+02   6.0747635e+02
   4.9660406e+02   4.9767453e+02   5.0163499e+02   5.4235598e+02   5.8017610e+02
   4.6201830e+02   4.6456594e+02   5.2755833e+02   5.7395110e+02   5.9751021e+02
   4.5668457e+02   4.5938205e+02   5.3640223e+02   6.0027463e+02   6.2712313e+02
   4.5597180e+02   4.5847234e+02   5.2754166e+02   5.7411926e+02   5.9769476e+02
   4.9776690e+02   5.1719288e+02   5.3375646e+02   5.6098482e+02   5.8718647e+02
   5.0028780e+02   5.4113701e+02   5.7849313e+02   6.5142476e+02   6.5844651e+02
   4.1572450e+02   4.2694571e+02   5.3063656e+02   5.8158118e+02   6.0398027e+02
   4.4970981e+02   4.5244078e+02   5.3421520e+02   5.9159685e+02   6.1543586e+02
   4.9906875e+02   5.2780520e+02   5.6011354e+02   6.1290440e+02   6.2897772e+02
   4.0599562e+02   4.0646502e+02   5.0038974e+02   5.4213730e+02   5.8009101e+02
   4.4793664e+02   4.5074798e+02   5.3485315e+02   5.9390268e+02   6.1848177e+02
   4.1794620e+02   4.1884428e+02   5.0103647e+02   5.4256990e+02   5.8029611e+02
   5.0022893e+02   5.4006015e+02   5.7022046e+02   5.7775326e+02   5.8587958e+02
   5.0025238e+02   5.4046862e+02   5.7719319e+02   6.1976853e+02   6.2259382e+02
   5.0017120e+02   5.3907373e+02   5.7492585e+02   6.1965803e+02   6.2464881e+02
   4.3931831e+02   4.4066096e+02   5.0686267e+02   5.4700391e+02   5.8241617e+02
   4.1971732e+02   4.2451084e+02   5.0779724e+02   5.4786022e+02   5.8285069e+02
   4.5419830e+02   4.5690876e+02   5.3542663e+02   5.9590705e+02   6.2104964e+02
   4.1713085e+02   4.2755752e+02   5.3554432e+02   5.9712776e+02   6.2294684e+02
   5.0019893e+02   5.3954081e+02   5.7491659e+02   6.0245027e+02   6.0661422e+02
   4.2606474e+02   4.2715633e+02   5.0268197e+02   5.4372840e+02   5.8084381e+02
   4.3732807e+02   4.4058782e+02   5.2818708e+02   5.7579753e+02   5.9906754e+02
   4.4902880e+02   4.5184751e+02   5.3793542e+02   6.1237064e+02   6.4950407e+02
   4.9956120e+02   5.2841318e+02   5.3975234e+02   5.5517334e+02   5.8331973e+02
   4.4236069e+02   4.4365481e+02   5.0735165e+02   5.4741438e+02   5.8261276e+02
   4.0100535e+02   4.0279242e+02   5.0041171e+02   5.4215189e+02   5.8009775e+02
   4.4536232e+02   4.4833096e+02   5.3757212e+02   6.0901093e+02   6.4154330e+02
   4.5767125e+02   4.6013213e+02   5.2639846e+02   5.7183819e+02   5.9603954e+02
   4.7072952e+02   4.7085174e+02   5.0087399e+02   5.4242951e+02   5.8022149e+02
   4.2813151e+02   4.2814939e+02   5.0037755e+02   5.4212910e+02   5.8008701e+02
   4.8025707e+02   4.8564738e+02   5.3746411e+02   5.9979393e+02   6.2549308e+02
   4.9999467e+02   5.3095742e+02   5.3653971e+02   5.4818157e+02   5.8122330e+02
   4.6506319e+02   4.6790108e+02   5.3664546e+02   6.0077986e+02   6.2768679e+02
   4.5089169e+02   4.5264194e+02   5.1284866e+02   5.5273851e+02   5.8520459e+02
   4.6135749e+02   4.6405235e+02   5.3345431e+02   5.8866733e+02   6.1156427e+02
   4.9857480e+02   5.2455651e+02   5.5738849e+02   6.2123529e+02   6.4452781e+02
   5.0032894e+02   5.4196541e+02   5.7984890e+02   6.7588791e+02   7.1390937e+02
   3.8113978e+02   3.8132781e+02   5.0033475e+02   5.4210142e+02   5.8007410e+02
   4.3558242e+02   4.3891620e+02   5.2580116e+02   5.7108535e+02   5.9564867e+02
   4.0131587e+02   4.2494476e+02   5.2573599e+02   5.7105838e+02   5.9566419e+02
   4.1888234e+02   4.2819187e+02   5.3807622e+02   6.1517450e+02   6.7126588e+02
   4.3721300e+02   4.4049737e+02   5.2860904e+02   5.7671477e+02   5.9977791e+02
   4.9411405e+02   5.0885958e+02   5.4566276e+02   6.1689139e+02   6.4999837e+02
   4.3428615e+02   4.3785922e+02   5.2745648e+02   5.7429782e+02   5.9794432e+02
   4.9751996e+02   5.1809979e+02   5.4186648e+02   5.7431591e+02   5.9411812e+02
   4.9870190e+02   5.2400488e+02   5.4439886e+02   5.6888332e+02   5.8970932e+02
   5.0033059e+02   5.4202470e+02   5.7994608e+02   6.5507645e+02   6.5568913e+02
   4.1557095e+02   4.2567859e+02   5.1847309e+02   5.5957210e+02   5.8883197e+02
   4.3596708e+02   4.3748030e+02   5.0705883e+02   5.4718205e+02   5.8250682e+02
   4.5778877e+02   4.6046409e+02   5.3501992e+02   5.9413524e+02   6.1866783e+02
   4.3305772e+02   4.3310881e+02   5.0050219e+02   5.4221071e+02   5.8012550e+02
   4.9947485e+02   5.3103199e+02   5.6446392e+02   6.2740542e+02   6.4752183e+02
   4.5544636e+02   4.5817676e+02   5.3825844e+02   6.1533513e+02   6.6874385e+02
   4.9952031e+02   5.3140716e+02   5.6272201e+02   5.9926160e+02   6.1122187e+02
   4.9970819e+02   5.3299056e+02   5.5870059e+02   5.7793305e+02   5.9160213e+02
   4.2779431e+02   4.3007762e+02   5.0719125e+02   5.4731475e+02   5.8257850e+02
   4.6578795e+02   4.6866002e+02   5.3667230e+02   6.0081913e+02   6.2772395e+02
   5.0021802e+02   5.2542182e+02   5.2634934e+02   5.4303591e+02   5.8029573e+02
   6.1690064e+02   5.3993799e+02   4.9041607e+02   4.8421651e+02   4.1191583e+02
   6.2692478e+02   5.6081647e+02   5.3345489e+02   5.0902749e+02   4.2136329e+02
   6.1833668e+02   5.6148950e+02   5.5574490e+02   5.3317520e+02   4.2544831e+02
   6.3101042e+02   5.7684938e+02   5.5799076e+02   5.2404255e+02   4.2465046e+02
   6.1637329e+02   5.5187002e+02   5.4877456e+02   5.3520834e+02   4.2557074e+02
   6.1696275e+02   5.4910999e+02   5.4220692e+02   5.3134342e+02   4.2544076e+02
   6.1551961e+02   5.3810186e+02   4.2612549e+02   4.2598374e+02   4.2551522e+02
   6.2250261e+02   5.5282979e+02   5.2517847e+02   5.0760612e+02   4.2150086e+02
   6.1561510e+02   5.3822606e+02   4.8565074e+02   4.8520125e+02   4.2509795e+02
   6.2896328e+02   5.6209470e+02   5.3179408e+02   5.0475376e+02   4.1836381e+02
   6.2538437e+02   5.7209540e+02   5.5805391e+02   5.2735144e+02   4.2500329e+02
   6.1777072e+02   5.4856607e+02   5.3668698e+02   5.2619596e+02   4.2520012e+02
   6.1583383e+02   5.3842819e+02   4.7656170e+02   4.7482195e+02   4.2151781e+02
   6.1556194e+02   5.3813495e+02   4.4186157e+02   4.3991580e+02   4.1962917e+02
   6.6567722e+02   6.0516462e+02   5.8328221e+02   5.3136348e+02   4.2531394e+02
   6.2043762e+02   5.5987389e+02   5.4826214e+02   5.2748561e+02   4.2508480e+02
   6.1567218e+02   5.3822452e+02   4.5731936e+02   4.5552154e+02   4.1832000e+02
   6.1636342e+02   5.3937705e+02   4.9391416e+02   4.9035832e+02   4.2204903e+02
   6.5790479e+02   6.0951249e+02   5.8779373e+02   5.3303037e+02   4.2542187e+02
   6.1551950e+02   5.3810162e+02   4.2579472e+02   4.2119296e+02   4.2098291e+02
   6.1554257e+02   5.3811951e+02   4.3808893e+02   4.3643334e+02   4.2140521e+02
   6.7781187e+02   6.0871104e+02   5.8627134e+02   5.3238855e+02   4.2538173e+02
   6.1581734e+02   6.0525114e+02   6.0498454e+02   5.3808173e+02   4.2566326e+02
   6.3453264e+02   5.8480493e+02   5.6707640e+02   5.2733861e+02   4.2498572e+02
   7.5773494e+02   6.0490284e+02   5.8253611e+02   5.3100040e+02   4.2528814e+02
   6.1567621e+02   5.3822559e+02   4.5153944e+02   4.4872671e+02   3.9830409e+02
   6.1612516e+02   5.4106177e+02   5.2912283e+02   5.2604926e+02   4.2549484e+02
   6.1869034e+02   5.7573182e+02   5.7207834e+02   5.3583660e+02   4.2556822e+02
   6.3619671e+02   5.8279000e+02   5.6237295e+02   5.2446701e+02   4.2468905e+02
   6.7626044e+02   6.1891600e+02   5.9433523e+02   5.3487427e+02   4.2552265e+02
   6.1674219e+02   5.4837624e+02   5.4212127e+02   5.3195851e+02   4.2547486e+02
   6.7616967e+02   5.7981906e+02   5.4199561e+02   5.0043030e+02   3.9766155e+02
   6.1658938e+02   5.4706572e+02   5.4072404e+02   5.3182205e+02   4.2548683e+02
   6.7151518e+02   5.8815644e+02   5.5877850e+02   5.1799581e+02   4.2369259e+02
   6.1664856e+02   5.3944834e+02   4.8514925e+02   4.7984853e+02   3.8586809e+02
   6.1699748e+02   5.5167473e+02   5.4610425e+02   5.3278856e+02   4.2547726e+02
   6.1564036e+02   5.3819658e+02   4.4781891e+02   4.4480935e+02   3.8019391e+02
   6.1968204e+02   6.1792385e+02   6.1375675e+02   5.3806902e+02   4.2566281e+02
   6.1738759e+02   5.4186871e+02   5.0972545e+02   5.0381294e+02   4.2312575e+02
   6.1584306e+02   5.4800600e+02   5.4637427e+02   5.3651754e+02   4.2562407e+02
   6.1554063e+02   5.3829602e+02   5.3206074e+02   5.3186591e+02   4.2565891e+02
   6.2606808e+02   5.7548092e+02   5.6223559e+02   5.2872993e+02   4.2511494e+02
   6.1578283e+02   5.3831908e+02   4.6296434e+02   4.6069326e+02   4.1428806e+02
   6.4212755e+02   5.7462963e+02   5.4120967e+02   5.0507547e+02   4.1767109e+02
   6.1623518e+02   5.5603455e+02   5.5416338e+02   5.3641905e+02   4.2560535e+02
   6.1555491e+02   5.3812733e+02   4.3481090e+02   4.3048966e+02   4.0588468e+02
   6.1585900e+02   5.5368563e+02   5.5265190e+02   5.3715562e+02   4.2563371e+02
   6.1581681e+02   5.7291204e+02   5.7255367e+02   5.3787406e+02   4.2565525e+02
   6.9580041e+02   6.5304129e+02   6.1338218e+02   5.3791388e+02   4.2565635e+02
   6.1877922e+02   5.5548083e+02   5.4571948e+02   5.2888935e+02   4.2523238e+02
   6.1596525e+02   5.3849457e+02   4.6912132e+02   4.6622305e+02   3.9928374e+02
   6.1765233e+02   5.4165913e+02   5.0196588e+02   4.9407287e+02   4.1880639e+02
   6.2152217e+02   5.4856576e+02   5.1342154e+02   4.9595223e+02   3.9539083e+02
   6.2147765e+02   5.4969770e+02   5.1865506e+02   5.0266562e+02   4.1907858e+02
   6.1571624e+02   5.4335296e+02   5.4138784e+02   5.3614538e+02   4.2563265e+02
   6.3322210e+02   5.8612830e+02   5.7020866e+02   5.2906209e+02   4.2513808e+02
   6.2027461e+02   5.5055946e+02   5.2825085e+02   5.1451532e+02   4.2388287e+02
   6.1564525e+02   5.3820128e+02   4.5032059e+02   4.4783004e+02   4.1263738e+02
   6.1567888e+02   5.3829880e+02   4.8362018e+02   4.8286100e+02   4.2454043e+02
   6.9862420e+02   5.9928841e+02   5.7616520e+02   5.2832995e+02   4.2507612e+02
   6.1561665e+02   5.3817943e+02   4.5497267e+02   4.5362173e+02   4.2093819e+02
   6.3974510e+02   5.7180462e+02   5.3738710e+02   5.0156726e+02   4.1148621e+02
   6.1735790e+02   5.4288022e+02   5.1919530e+02   5.1335766e+02   4.2460849e+02
   6.1552296e+02   5.3810418e+02   4.5339057e+02   4.5334546e+02   4.2553733e+02
   6.2708581e+02   5.6748710e+02   5.4732145e+02   5.2001137e+02   4.2417302e+02
   6.2883254e+02   5.7261240e+02   5.5369424e+02   5.2274128e+02   4.2450899e+02
   6.4321649e+02   5.7924980e+02   5.4992247e+02   5.1349126e+02   4.2258111e+02
   6.1567305e+02   5.3822337e+02   4.5166436e+02   4.4893782e+02   4.0585804e+02
   6.2313738e+02   5.5692226e+02   5.3444611e+02   5.1488009e+02   4.2353096e+02
   6.3080865e+02   5.6271450e+02   5.2946969e+02   4.9945340e+02   4.0065593e+02
   6.3545449e+02   5.7702185e+02   5.5305438e+02   5.1884462e+02   4.2389336e+02
   6.1745234e+02   5.4741368e+02   5.3589817e+02   5.2653584e+02   4.2525346e+02
   6.1559791e+02   5.3816442e+02   4.5215304e+02   4.5084324e+02   4.2109299e+02
   6.3087485e+02   5.8485859e+02   5.7049260e+02   5.2987104e+02   4.2520253e+02
   6.5637073e+02   5.9535488e+02   5.7229971e+02   5.2679139e+02   4.2493181e+02
   6.1554250e+02   5.3812010e+02   4.5973220e+02   4.5950680e+02   4.2499960e+02
   6.1619364e+02   5.4954622e+02   5.4658030e+02   5.3525078e+02   4.2558147e+02
   6.1802884e+02   6.1648086e+02   6.1398212e+02   5.3808374e+02   4.2566318e+02
   6.1569208e+02   5.3823833e+02   4.5294273e+02   4.5018755e+02   3.9842408e+02
   6.1680815e+02   5.5105346e+02   5.4597279e+02   5.3323583e+02   4.2550011e+02
   6.1713456e+02   5.4118874e+02   5.0663935e+02   5.0126220e+02   4.2289390e+02
   6.1552846e+02   5.3819683e+02   5.3269242e+02   5.3259725e+02   4.2566248e+02
   6.1579097e+02   5.8477089e+02   5.8453197e+02   5.3800138e+02   4.2565988e+02
   6.1618198e+02   5.4152349e+02   5.3032077e+02   5.2679866e+02   4.2548803e+02
   6.1740680e+02   5.4074914e+02   4.9398190e+02   4.8592270e+02   3.8000121e+02
   6.3494314e+02   6.1488313e+02   5.9929284e+02   5.3656937e+02   4.2560209e+02
   6.5153247e+02   6.0421876e+02   5.8420406e+02   5.3201188e+02   4.2535720e+02
   6.1552123e+02   5.3810320e+02   4.7934847e+02   4.7934186e+02   4.2565254e+02
   6.2817005e+02   6.0459681e+02   5.9502365e+02   5.3638427e+02   4.2559477e+02
   6.3442108e+02   6.1706276e+02   6.0128312e+02   5.3687830e+02   4.2561537e+02
   6.1927691e+02   5.5850270e+02   5.4916775e+02   5.2957397e+02   4.2524788e+02
   6.1561114e+02   5.3817454e+02   4.4969664e+02   4.4778924e+02   4.1824703e+02
   6.8089964e+02   5.8181307e+02   5.4609098e+02   5.0588166e+02   4.1827508e+02
   6.7357872e+02   6.5671530e+02   6.1432639e+02   5.3799874e+02   4.2566005e+02
   6.2178597e+02   6.0353728e+02   5.9856030e+02   5.3736831e+02   4.2563588e+02
   6.1566400e+02   5.5810261e+02   5.5777652e+02   5.3781869e+02   4.2565435e+02
   6.2908298e+02   5.6055556e+02   5.2763069e+02   4.9941974e+02   4.0482780e+02
   6.4958041e+02   5.7659640e+02   5.4000608e+02   5.0040354e+02   4.0072181e+02
   6.1551999e+02   5.3810165e+02   4.4165675e+02   4.4164835e+02   4.2564382e+02
   6.1564481e+02   5.3820088e+02   4.4933333e+02   4.4662679e+02   4.0936994e+02
   6.1568961e+02   5.3824597e+02   4.6513613e+02   4.6384161e+02   4.2121062e+02
   6.1994408e+02   5.5831041e+02   5.4696229e+02   5.2756669e+02   4.2510703e+02
   6.1845564e+02   5.4795869e+02   5.3084206e+02   5.2050875e+02   4.2483686e+02
   6.1564938e+02   5.3820396e+02   4.4881754e+02   4.4587296e+02   3.8803218e+02
   6.2471670e+02   5.6233165e+02   5.4227335e+02   5.1883279e+02   4.2407746e+02
   6.1933530e+02   5.4774367e+02   5.2411993e+02   5.1293383e+02   4.2385123e+02
   6.1554685e+02   5.3812394e+02   4.5929208e+02   4.5901568e+02   4.2484271e+02
   6.2987449e+02   5.8596293e+02   5.7293618e+02   5.3105152e+02   4.2529041e+02
   6.2727312e+02   5.9235635e+02   5.8313999e+02   5.3448353e+02   4.2550112e+02
   6.2567536e+02   5.7263234e+02   5.5844396e+02   5.2733456e+02   4.2499983e+02
   6.1567525e+02   5.3925489e+02   5.3142445e+02   5.3025754e+02   4.2562464e+02
   6.1607488e+02   5.9496412e+02   5.9454041e+02   5.3800125e+02   4.2566004e+02
   6.1569287e+02   5.3824280e+02   4.6014337e+02   4.5842891e+02   4.1883158e+02
   6.1559550e+02   5.3816199e+02   4.4715662e+02   4.4514257e+02   4.1817666e+02
   6.1558223e+02   5.3815158e+02   4.4746134e+02   4.4585411e+02   4.2025617e+02
   6.1555933e+02   5.3813051e+02   4.3548009e+02   4.3114888e+02   3.9628779e+02
   6.1568074e+02   5.3822921e+02   4.5180328e+02   4.4897901e+02   3.8355475e+02
   6.1567208e+02   5.3822225e+02   4.5113170e+02   4.4829796e+02   3.9698553e+02
   6.1637649e+02   5.4087233e+02   5.2199661e+02   5.1885755e+02   4.2530963e+02
   6.1657135e+02   5.3932763e+02   4.8391733e+02   4.7891495e+02   3.8327330e+02
   6.3503484e+02   5.8055636e+02   5.5976973e+02   5.2338378e+02   4.2456244e+02
   6.2981803e+02   5.6172810e+02   5.2903071e+02   5.0023438e+02   4.0964779e+02
   6.1771872e+02   5.5757991e+02   5.5210306e+02   5.3314748e+02   4.2546017e+02
   6.1554315e+02   5.3811977e+02   4.3821414e+02   4.3654715e+02   4.2134084e+02
   6.1569909e+02   5.3824397e+02   4.5343186e+02   4.5066850e+02   3.9012061e+02
   6.5329121e+02   5.9242065e+02   5.6853025e+02   5.2499066e+02   4.2474308e+02
   6.1554588e+02   5.3812194e+02   4.3808597e+02   4.3616789e+02   4.2055593e+02
   6.1589049e+02   5.3842146e+02   4.6736176e+02   4.6477395e+02   4.1070704e+02
   6.1757608e+02   5.4346407e+02   5.1996754e+02   5.1347951e+02   4.2452897e+02
   6.2165808e+02   5.6035927e+02   5.4596294e+02   5.2468258e+02   4.2483702e+02
   6.1566449e+02   5.3821713e+02   4.5281990e+02   4.5048984e+02   4.1360826e+02
   6.3233462e+02   5.7016955e+02   5.4366475e+02   5.1321508e+02   4.2262337e+02
   6.6417887e+02   5.8906042e+02   5.6083734e+02   5.1965251e+02   4.2399864e+02
   6.2760264e+02   5.8286104e+02   5.7094211e+02   5.3116396e+02   4.2529799e+02
   6.5007706e+02   5.9303734e+02   5.7054232e+02   5.2632419e+02   4.2488519e+02
   6.1555822e+02   5.3812988e+02   4.3588194e+02   4.3193677e+02   4.0940642e+02
   6.4601123e+02   6.3058552e+02   6.0639647e+02   5.3728981e+02   4.2563152e+02
   6.9060410e+02   5.9670869e+02   5.7274339e+02   5.2666831e+02   4.2492016e+02
   6.4013813e+02   5.7907436e+02   5.5224031e+02   5.1640082e+02   4.2338397e+02
   6.5331537e+02   5.7889605e+02   5.4317271e+02   5.0378640e+02   4.1569320e+02
   6.2124092e+02   5.6101294e+02   5.4814449e+02   5.2637882e+02   4.2498250e+02
   6.1657756e+02   5.4391099e+02   5.3361143e+02   5.2773787e+02   4.2541886e+02
   6.1622907e+02   5.3887027e+02   4.7969784e+02   4.7602976e+02   4.1320421e+02
   6.1582056e+02   5.3835544e+02   4.6529719e+02   4.6299790e+02   4.1415996e+02
   6.1552112e+02   5.3810264e+02   4.5708099e+02   4.5706645e+02   4.2562235e+02
   6.3334548e+02   5.8882502e+02   5.7396501e+02   5.3047456e+02   4.2524852e+02
   6.1554971e+02   5.3813697e+02   4.8109374e+02   4.8094677e+02   4.2542797e+02
   6.1596303e+02   5.3853707e+02   4.7450180e+02   4.7197012e+02   4.1721052e+02
   6.1562076e+02   5.3818314e+02   4.5708068e+02   4.5587662e+02   4.2147673e+02
   6.1569489e+02   5.3825440e+02   4.6707087e+02   4.6584960e+02   4.2164659e+02
   6.1553913e+02   5.3819228e+02   5.2518017e+02   5.2508328e+02   4.2565780e+02
   6.5863671e+02   5.8794978e+02   5.5954294e+02   5.1893181e+02   4.2387216e+02
   6.1561182e+02   5.3836708e+02   5.1603486e+02   5.1571008e+02   4.2560844e+02
   6.2117369e+02   5.7415816e+02   5.6697697e+02   5.3325646e+02   4.2543368e+02
   6.5141085e+02   5.8002622e+02   5.4640880e+02   5.0801785e+02   4.2003887e+02
   6.6318726e+02   5.9814832e+02   5.7524296e+02   5.2802591e+02   4.2504901e+02
   6.7505224e+02   6.2458557e+02   5.9852124e+02   5.3586201e+02   4.2557064e+02
   6.1563176e+02   5.3819167e+02   4.5539315e+02   4.5387562e+02   4.2012619e+02
   6.4272810e+02   5.9642545e+02   5.7828795e+02   5.3052235e+02   4.2525252e+02
   6.1552567e+02   5.3810637e+02   4.5995092e+02   4.5989286e+02   4.2549760e+02
   6.1552024e+02   5.3885110e+02   5.3881105e+02   5.3806126e+02   4.2566384e+02
   6.1558308e+02   5.3815182e+02   4.4357786e+02   4.4120947e+02   4.1648788e+02
   7.5405224e+02   5.8718929e+02   5.5648124e+02   5.1597820e+02   4.2324561e+02
   6.1559022e+02   5.3841076e+02   5.2452483e+02   5.2419342e+02   4.2563992e+02
   6.1564285e+02   5.3819985e+02   4.5161231e+02   4.4942099e+02   4.1559360e+02
   6.1584290e+02   5.4165016e+02   5.3664490e+02   5.3306397e+02   4.2559923e+02
   6.3774372e+02   5.7359967e+02   5.4355495e+02   5.0983029e+02   4.2120436e+02
   6.1555293e+02   5.3812817e+02   4.5055034e+02   4.4991268e+02   4.2374813e+02
   6.2029630e+02   5.6372907e+02   5.5453029e+02   5.3029703e+02   4.2526644e+02
   6.3339218e+02   5.7508016e+02   5.5189375e+02   5.1899834e+02   4.2393303e+02
   6.1560609e+02   5.3816896e+02   4.4362445e+02   4.4041054e+02   3.9555904e+02
   6.1593203e+02   5.3851033e+02   4.7481094e+02   4.7246912e+02   4.1851367e+02
   6.2413290e+02   5.5888549e+02   5.3627865e+02   5.1499578e+02   4.2346210e+02
   6.2065884e+02   5.4706537e+02   5.1131785e+02   4.9559858e+02   4.0673615e+02
   6.1569173e+02   5.3827956e+02   4.7580986e+02   4.7484711e+02   4.2354327e+02
   6.2802462e+02   5.5901236e+02   5.2597660e+02   4.9887221e+02   3.9640124e+02
   6.1916238e+02   5.5128810e+02   5.3579914e+02   5.2249378e+02   4.2485024e+02
   6.1554591e+02   5.4184996e+02   5.4148674e+02   5.3773803e+02   4.2565977e+02
   6.8279718e+02   6.0206620e+02   5.7963641e+02   5.2988151e+02   4.2520536e+02
   6.1563917e+02   5.3827557e+02   4.9003767e+02   4.8950230e+02   4.2513509e+02
   6.5745567e+02   5.8828354e+02   5.6040234e+02   5.1963045e+02   4.2399615e+02
   6.3318388e+02   5.8524138e+02   5.6892571e+02   5.2854898e+02   4.2509485e+02
   6.1596719e+02   5.3849530e+02   4.6903796e+02   4.6611732e+02   3.8064291e+02
   6.5213025e+02   5.7737923e+02   5.4042455e+02   5.0025112e+02   3.8186063e+02
   6.6865143e+02   5.8063536e+02   5.4396343e+02   5.0333890e+02   4.1482858e+02
   6.1798246e+02   5.4921492e+02   5.3698653e+02   5.2585900e+02   4.2516146e+02
   6.5839761e+02   5.9484620e+02   5.7119308e+02   5.2613451e+02   4.2486587e+02
   6.1630349e+02   5.3907729e+02   4.8585774e+02   4.8218980e+02   4.1879564e+02
   6.1618661e+02   5.4101397e+02   5.2753200e+02   5.2444458e+02   4.2546365e+02
   6.1570009e+02   5.3824477e+02   4.5347947e+02   4.5071197e+02   3.8085201e+02
   6.1552080e+02   5.3810230e+02   4.5162899e+02   4.5161231e+02   4.2561720e+02
   6.1577773e+02   5.3938107e+02   5.2738143e+02   5.2603956e+02   4.2558681e+02
   6.1552950e+02   5.3811102e+02   4.7215084e+02   4.7209188e+02   4.2552885e+02
   6.2650701e+02   5.5856278e+02   5.2874682e+02   5.0472474e+02   4.1882284e+02
   6.1555583e+02   5.3813104e+02   4.5874821e+02   4.5836660e+02   4.2451229e+02
   6.2029276e+02   5.4944531e+02   5.2440812e+02   5.1112533e+02   4.2321729e+02
   6.2732095e+02   6.2521629e+02   6.1364235e+02   5.3802095e+02   4.2566146e+02
   6.1572740e+02   5.3827173e+02   4.6124065e+02   4.5929882e+02   4.1725653e+02
   6.3521344e+02   5.8386094e+02   5.6500234e+02   5.2614070e+02   4.2486913e+02
   6.1772439e+02   5.4734103e+02   5.3389475e+02   5.2449211e+02   4.2514552e+02
   6.1552878e+02   5.3810899e+02   4.6136921e+02   4.6128564e+02   4.2542689e+02
   6.1565170e+02   5.3821004e+02   4.6095450e+02   4.5970868e+02   4.2130407e+02
   6.3755645e+02   5.8557588e+02   5.6574621e+02   5.2586794e+02   4.2484100e+02
   6.1642217e+02   5.3910901e+02   4.8158284e+02   4.7711542e+02   4.0260411e+02
   6.1559086e+02   5.3815772e+02   4.4340287e+02   4.4068383e+02   4.1351191e+02
   6.2550301e+02   5.5604869e+02   5.2445363e+02   5.0137886e+02   4.1514815e+02
   6.5538432e+02   6.1035613e+02   5.8883228e+02   5.3341460e+02   4.2544405e+02
   6.1552198e+02   5.3810326e+02   4.2700064e+02   4.2252949e+02   4.2032318e+02
   6.2914616e+02   6.0373248e+02   5.9363785e+02   5.3608420e+02   4.2558121e+02
   6.2471488e+02   5.5454792e+02   5.2235900e+02   5.0025907e+02   4.1356272e+02
   6.1553490e+02   5.3811830e+02   4.7764454e+02   4.7756485e+02   4.2551885e+02
   6.1552065e+02   5.3810422e+02   5.2154747e+02   5.2154465e+02   4.2566364e+02
   6.1553079e+02   5.3811276e+02   4.7424679e+02   4.7418337e+02   4.2553045e+02
   6.4163762e+02   5.7346139e+02   5.3913558e+02   5.0273376e+02   4.1416396e+02
   6.2283099e+02   6.2108165e+02   6.1388344e+02   5.3805377e+02   4.2566200e+02
   6.1579624e+02   5.3833171e+02   4.6388286e+02   4.6160854e+02   4.1432532e+02
   6.1615514e+02   5.3904876e+02   4.9268747e+02   4.8995790e+02   4.2287791e+02
   6.1562436e+02   5.3818451e+02   4.4771613e+02   4.4506877e+02   4.1206941e+02
   6.3320209e+02   5.7742534e+02   5.5636455e+02   5.2205569e+02   4.2439645e+02
   6.5463641e+02   5.8563019e+02   5.5619932e+02   5.1661298e+02   4.2340351e+02
   6.8678013e+02   6.0279919e+02   5.8045330e+02   5.3021562e+02   4.2523035e+02
   6.1555235e+02   5.3812761e+02   4.4773390e+02   4.4694660e+02   4.2333294e+02
   6.2107844e+02   5.5643478e+02   5.3988772e+02   5.2182024e+02   4.2462012e+02
   6.1555137e+02   5.3812437e+02   4.3368441e+02   4.2886382e+02   3.8046801e+02
   6.1578584e+02   5.4003378e+02   5.3209436e+02   5.3014140e+02   4.2559895e+02
   6.2611872e+02   5.6608306e+02   5.4653453e+02   5.2033292e+02   4.2423998e+02
   6.2492898e+02   5.5718990e+02   5.2958590e+02   5.0799828e+02   4.2116712e+02
   6.1573689e+02   5.3828986e+02   4.6688838e+02   4.6535461e+02   4.2024530e+02
   6.1802111e+02   5.4768569e+02   5.3287193e+02   5.2303554e+02   4.2504018e+02
   6.1553709e+02   5.3811321e+02   4.3027142e+02   4.2363879e+02   4.0080441e+02
   6.1573827e+02   5.3827616e+02   4.5686321e+02   4.5416473e+02   4.0309887e+02
   6.1642477e+02   5.4345319e+02   5.3391618e+02   5.2850969e+02   4.2545782e+02
   6.1552213e+02   5.3810335e+02   4.3755526e+02   4.3736815e+02   4.2525974e+02
   6.1554015e+02   5.3811791e+02   4.5518121e+02   4.5490629e+02   4.2486172e+02
   6.3832334e+02   5.7158696e+02   5.3850536e+02   5.0393880e+02   4.1640866e+02
   6.1638055e+02   5.3905044e+02   4.8092065e+02   4.7659481e+02   4.0455078e+02
   6.6103995e+02   5.8895362e+02   5.6099705e+02   5.1986758e+02   4.2403543e+02
   6.1555037e+02   5.3812451e+02   4.3508854e+02   4.3146724e+02   4.1393344e+02
   6.1555539e+02   5.3813005e+02   4.4532199e+02   4.4420446e+02   4.2235439e+02
   6.1555377e+02   5.4620944e+02   5.4599980e+02   5.3789645e+02   4.2565952e+02
   6.2008926e+02   5.6460647e+02   5.5617417e+02   5.3111941e+02   4.2531786e+02
   6.1576231e+02   5.3832764e+02   4.7108587e+02   4.6958110e+02   4.2115477e+02
   6.2098539e+02   5.8585999e+02   5.8090574e+02   5.3586144e+02   4.2556955e+02
   6.3754792e+02   5.7931074e+02   5.5511381e+02   5.1947919e+02   4.2399330e+02
   6.1551999e+02   5.3810179e+02   4.2630375e+02   4.2482868e+02   4.2407899e+02
   6.1640308e+02   5.3955265e+02   4.9758613e+02   4.9405201e+02   4.2286382e+02
   6.1589294e+02   5.3868986e+02   4.9411442e+02   4.9255275e+02   4.2432979e+02
   6.4735388e+02   5.8426160e+02   5.5673599e+02   5.1806449e+02   4.2371663e+02
   6.2346850e+02   5.6589661e+02   5.5150136e+02   5.2569130e+02   4.2487870e+02
   6.1552082e+02   5.3810267e+02   4.7492355e+02   4.7491777e+02   4.2565250e+02
   7.0044955e+02   5.8020440e+02   5.4257909e+02   5.0116503e+02   4.0820112e+02
   6.1557207e+02   5.3814100e+02   4.3809549e+02   4.3425730e+02   3.9981728e+02
   6.5246474e+02   5.8506835e+02   5.5590303e+02   5.1662293e+02   4.2340728e+02
   6.4234518e+02   5.7541550e+02   5.4269133e+02   5.0670114e+02   4.1919178e+02
   6.2968758e+02   5.6663231e+02   5.4070197e+02   5.1271785e+02   4.2255234e+02
   6.1822979e+02   5.5114408e+02   5.3986923e+02   5.2699911e+02   4.2518180e+02
   6.5579800e+02   5.9192568e+02   5.6708958e+02   5.2399838e+02   4.2462776e+02
   6.3086418e+02   5.7033633e+02   5.4630418e+02   5.1636393e+02   4.2346522e+02
   6.2137863e+02   5.5828533e+02   5.4277469e+02   5.2320379e+02   4.2472416e+02
   6.1552072e+02   5.3810213e+02   4.2584084e+02   4.0589094e+02   4.0098745e+02
   6.3426967e+02   5.6663256e+02   5.3277906e+02   4.9989108e+02   4.0219183e+02
   6.2815735e+02   5.7652021e+02   5.6104221e+02   5.2706554e+02   4.2496656e+02
   6.3489214e+02   5.8187828e+02   5.6210592e+02   5.2474139e+02   4.2472086e+02
   6.1588929e+02   5.3841245e+02   4.6561903e+02   4.6282583e+02   3.8066840e+02
   6.1585469e+02   5.3850881e+02   4.8332628e+02   4.8172402e+02   4.2299898e+02
   6.1555056e+02   5.3829391e+02   5.2881280e+02   5.2861635e+02   4.2565572e+02
   6.6168884e+02   5.7922176e+02   5.4162626e+02   5.0040329e+02   3.9716182e+02
   6.5548756e+02   5.7878578e+02   5.4213326e+02   5.0196607e+02   4.1179966e+02
   6.1563647e+02   5.3946238e+02   5.3463041e+02   5.3325694e+02   4.2563859e+02
   7.3945285e+02   5.8067425e+02   5.4337924e+02   5.0220106e+02   4.1231002e+02
   6.5682577e+02   5.8779756e+02   5.5964693e+02   5.1912511e+02   4.2390785e+02
   6.1553439e+02   5.3823425e+02   5.3177178e+02   5.3163865e+02   4.2566014e+02
   6.4685767e+02   5.7561413e+02   5.3954276e+02   5.0074021e+02   4.0618071e+02
   6.1874251e+02   6.0645424e+02   6.0357949e+02   5.3786284e+02   4.2565497e+02
   6.1554157e+02   5.3811901e+02   4.5044189e+02   4.5002065e+02   4.2444055e+02
   6.1564107e+02   5.3820986e+02   4.6816172e+02   4.6735828e+02   4.2325755e+02
   6.2996171e+02   5.9424737e+02   5.8335020e+02   5.3397615e+02   4.2547410e+02
   6.1560740e+02   5.3817155e+02   4.4788422e+02   4.4570971e+02   4.1681814e+02
   6.1555248e+02   5.3812527e+02   4.3399629e+02   4.2929720e+02   3.9494924e+02
   6.1616964e+02   5.4011953e+02   5.2013410e+02   5.1777610e+02   4.2536258e+02
   6.2273655e+02   5.5114882e+02   5.1818562e+02   4.9919292e+02   4.1333969e+02
   6.1552100e+02   5.3810242e+02   4.6031228e+02   4.6030095e+02   4.2563167e+02
   6.1571060e+02   5.3989212e+02   5.3384272e+02   5.3204144e+02   4.2562029e+02
   6.1552165e+02   5.3810309e+02   4.4897098e+02   4.4892639e+02   4.2554324e+02
   6.7452664e+02   5.9295658e+02   5.6714056e+02   5.2360754e+02   4.2457937e+02
   6.1554979e+02   5.3812722e+02   4.6492702e+02   4.6470028e+02   4.2501578e+02
   6.2568030e+02   5.8123082e+02   5.7082700e+02   5.3190853e+02   4.2534853e+02
   6.1558826e+02   5.3819229e+02   4.8608212e+02   4.8575904e+02   4.2527310e+02
   6.2189761e+02   5.5536376e+02   5.3464321e+02   5.1684900e+02   4.2399002e+02
   6.1572171e+02   5.3826344e+02   4.5672590e+02   4.5421804e+02   4.1059058e+02
   6.2835749e+02   5.6209006e+02   5.3313276e+02   5.0695713e+02   4.2011557e+02
   6.3792655e+02   5.8097900e+02   5.5773079e+02   5.2113026e+02   4.2425295e+02
   6.2554631e+02   5.6726883e+02   5.4984863e+02   5.2290966e+02   4.2456843e+02
   6.1901182e+02   5.7958498e+02   5.7599737e+02   5.3610967e+02   4.2558112e+02
   6.3400541e+02   5.6644701e+02   5.3275752e+02   5.0014232e+02   4.0576139e+02
   6.8351438e+02   6.2938861e+02   6.0176588e+02   5.3649167e+02   4.2559842e+02
   6.1684334e+02   5.4022682e+02   4.9798538e+02   4.9272582e+02   4.2096555e+02
   6.4223078e+02   5.8450141e+02   5.6037704e+02   5.2168629e+02   4.2432737e+02
   6.1950959e+02   5.4900165e+02   5.2754627e+02   5.1549000e+02   4.2418347e+02
   6.4318711e+02   5.7638350e+02   5.4399981e+02   5.0777645e+02   4.1995656e+02
   6.5861154e+02   5.9580208e+02   5.7255505e+02   5.2682888e+02   4.2493565e+02
   6.1582706e+02   5.3839922e+02   4.7327220e+02   4.7147366e+02   4.2044107e+02
   6.2164703e+02   6.1546270e+02   6.0944977e+02   5.3792466e+02   4.2565685e+02
   6.1562775e+02   5.3818796e+02   4.5092861e+02   4.4889196e+02   4.1715179e+02
   6.7121879e+02   5.8099557e+02   5.4460304e+02   5.0411515e+02   4.1611901e+02
   6.2391249e+02   5.6472711e+02   5.4858481e+02   5.2368714e+02   4.2468259e+02
   6.1561363e+02   5.3817557e+02   4.4533390e+02   4.4238931e+02   4.0757200e+02
   6.2878585e+02   5.7247361e+02   5.5352092e+02   5.2266738e+02   4.2450014e+02
   6.1577372e+02   5.3831635e+02   4.6516384e+02   4.6321742e+02   4.1751988e+02
   6.3927615e+02   6.0470468e+02   5.8893874e+02   5.3419324e+02   4.2548763e+02
   6.1552072e+02   5.3858566e+02   5.3845714e+02   5.3797286e+02   4.2566385e+02
   6.3389004e+02   5.8812825e+02   5.7256399e+02   5.2981394e+02   4.2519830e+02
   6.1584900e+02   5.3856757e+02   4.8959929e+02   4.8810802e+02   4.2403124e+02
   6.2075752e+02   5.5320478e+02   5.3345817e+02   5.1781873e+02   4.2424881e+02
   6.1589791e+02   5.3848219e+02   4.7538229e+02   4.7325259e+02   4.1976679e+02
   6.1552814e+02   5.3810673e+02   4.2788553e+02   4.1794848e+02   3.8038362e+02
   6.1555405e+02   5.3815832e+02   4.9491197e+02   4.9476903e+02   4.2555926e+02
   6.1807437e+02   5.5268091e+02   5.4342236e+02   5.2919348e+02   4.2528627e+02
   6.3222170e+02   5.6476163e+02   5.3177882e+02   5.0080897e+02   4.1067820e+02
   6.1586913e+02   5.3839298e+02   4.6467404e+02   4.6190552e+02   3.9438993e+02
   6.1551980e+02   5.3810180e+02   4.3511823e+02   4.3509454e+02   4.2561890e+02
   6.4823093e+02   5.7608331e+02   5.3967496e+02   5.0039099e+02   4.0092308e+02
   6.3220368e+02   5.7002722e+02   5.4357571e+02   5.1322976e+02   4.2263120e+02
   6.1710021e+02   5.6360528e+02   5.6073410e+02   5.3583707e+02   4.2557328e+02
   6.9843371e+02   6.8666719e+02   6.1546663e+02   5.3809681e+02   4.2566356e+02
   6.2668007e+02   5.9476175e+02   5.8633092e+02   5.3522053e+02   4.2553865e+02
   6.2465864e+02   5.7445897e+02   5.6267206e+02   5.2974231e+02   4.2519751e+02
   6.2077798e+02   5.5081875e+02   5.2649873e+02   5.1202903e+02   4.2330301e+02
   6.1556725e+02   5.3814063e+02   4.6028287e+02   4.5982455e+02   4.2426537e+02
   6.4713045e+02   5.9167548e+02   5.6958932e+02   5.2614068e+02   4.2486636e+02
   6.3709958e+02   5.6919993e+02   5.3472222e+02   4.9990556e+02   3.9474439e+02
   6.1601060e+02   5.3860540e+02   4.7666663e+02   4.7395257e+02   4.1757507e+02
   6.1628391e+02   5.4114350e+02   5.2625554e+02   5.2298703e+02   4.2541869e+02
   6.1791989e+02   5.4994885e+02   5.3892311e+02   5.2716966e+02   4.2521927e+02
   6.6258986e+02   6.0938608e+02   5.8725202e+02   5.3278537e+02   4.2540684e+02
   6.3479572e+02   5.7141829e+02   5.4264661e+02   5.1067507e+02   4.2164674e+02
   6.1577484e+02   5.6357524e+02   5.6312302e+02   5.3775484e+02   4.2565143e+02
   6.1552143e+02   5.3810253e+02   4.2623884e+02   4.1425090e+02   4.1124804e+02
   7.1207124e+02   7.1160245e+02   6.1551733e+02   5.3810127e+02   4.2566403e+02
   6.3463507e+02   5.8485992e+02   5.6707064e+02   5.2730639e+02   4.2498241e+02
   6.1553912e+02   5.3812396e+02   4.8008461e+02   4.7998897e+02   4.2550353e+02
   6.5273568e+02   5.8557880e+02   5.5675442e+02   5.1727538e+02   4.2355007e+02
   6.1610033e+02   5.3865437e+02   4.7364369e+02   4.7025701e+02   3.8920256e+02
   6.2618057e+02   5.8634682e+02   5.7678942e+02   5.3333659e+02   4.2543806e+02
   6.3482207e+02   5.6735956e+02   5.3363871e+02   5.0051466e+02   4.0807359e+02
   6.1565296e+02   5.3820762e+02   4.5122839e+02   4.4877196e+02   4.1274563e+02
   6.1892734e+02   5.5588136e+02   5.4591166e+02   5.2871505e+02   4.2521574e+02
   6.1562417e+02   5.3818498e+02   4.4989302e+02   4.4774634e+02   4.1642668e+02
   6.1562149e+02   5.6823111e+02   5.6808508e+02   5.3799869e+02   4.2565998e+02
   6.7034561e+02   5.9333372e+02   5.6783943e+02   5.2404437e+02   4.2463311e+02
   6.1555108e+02   5.3812413e+02   4.3364361e+02   4.2881543e+02   3.8729201e+02
   6.2329476e+02   5.5400508e+02   5.2581130e+02   5.0684028e+02   4.2094821e+02
   6.1554726e+02   5.3966586e+02   5.3871881e+02   5.3715060e+02   4.2565926e+02
   6.1584024e+02   5.3836530e+02   4.6307194e+02   4.6031380e+02   3.9134754e+02
   6.1558367e+02   5.3876303e+02   5.3320793e+02   5.3254424e+02   4.2564906e+02
   6.1574873e+02   5.3828476e+02   4.5733291e+02   4.5460034e+02   3.9461353e+02
   6.1645638e+02   5.8126537e+02   5.8036080e+02   5.3766032e+02   4.2564712e+02
   6.8307746e+02   5.7989337e+02   5.4205088e+02   5.0045379e+02   3.9869545e+02
   6.1584288e+02   5.3963849e+02   5.2713058e+02   5.2550815e+02   4.2556626e+02
   6.2617665e+02   5.7881352e+02   5.6696617e+02   5.3044774e+02   4.2524681e+02
   6.2258868e+02   5.5044142e+02   5.1606042e+02   4.9674420e+02   3.8822739e+02
   6.1554618e+02   5.3812248e+02   4.4261037e+02   4.4151899e+02   4.2260647e+02
   6.3783344e+02   5.8366350e+02   5.6237068e+02   5.2398474e+02   4.2463140e+02
   6.1552211e+02   5.3810300e+02   4.2643228e+02   4.1480552e+02   4.1076736e+02
   6.1857722e+02   5.6628527e+02   5.6117488e+02   5.3417149e+02   4.2549130e+02
   6.1565018e+02   5.3826329e+02   4.8349404e+02   4.8287023e+02   4.2474693e+02
   6.1555396e+02   5.3814446e+02   4.8381067e+02   4.8364826e+02   4.2544100e+02
   6.1757712e+02   5.5510267e+02   5.4903873e+02   5.3248890e+02   4.2543935e+02
   6.1603513e+02   5.3868577e+02   4.8090309e+02   4.7834741e+02   4.1997008e+02
   6.6359452e+02   5.7963428e+02   5.4224645e+02   5.0117499e+02   4.0837467e+02
   6.1562892e+02   5.3818870e+02   4.5050496e+02   4.4837040e+02   4.1642576e+02
   6.1742663e+02   5.7671472e+02   5.7461979e+02   5.3687568e+02   4.2561466e+02
   6.7431792e+02   5.9655691e+02   5.7266912e+02   5.2666259e+02   4.2491948e+02
   6.3955836e+02   5.7192394e+02   5.3785382e+02   5.0230826e+02   4.1342368e+02
   6.1588851e+02   5.3842095e+02   4.6759698e+02   4.6505446e+02   4.1165713e+02
   6.1609192e+02   5.4227372e+02   5.3458556e+02   5.3037719e+02   4.2553756e+02
   6.3841535e+02   5.8102061e+02   5.5736150e+02   5.2072745e+02   4.2419105e+02
   6.1590957e+02   5.3847428e+02   4.7297619e+02   4.7067200e+02   4.1783505e+02
   6.2280650e+02   5.5939039e+02   5.4106391e+02   5.2024141e+02   4.2435207e+02
   6.1613226e+02   5.3980915e+02   5.1708000e+02   5.1498716e+02   4.2530214e+02
   6.4199729e+02   6.0854558e+02   5.9103917e+02   5.3455187e+02   4.2550710e+02
   6.1552241e+02   5.3810425e+02   4.7333729e+02   4.7332159e+02   4.2562933e+02
   6.1566659e+02   5.3935711e+02   5.3261449e+02   5.3135456e+02   4.2562890e+02
   6.3660667e+02   5.7048746e+02   5.3823378e+02   5.0480763e+02   4.1761764e+02
   6.1562956e+02   5.3818851e+02   4.4773308e+02   4.4495818e+02   4.0986128e+02
   6.2709705e+02   6.2206008e+02   6.1095322e+02   5.3789541e+02   4.2565591e+02
   6.4430421e+02   5.7662901e+02   5.4359545e+02   5.0690199e+02   4.1931406e+02
   6.4793677e+02   5.8221694e+02   5.5258599e+02   5.1458683e+02   4.2289430e+02
   6.8427365e+02   6.2893091e+02   6.0145940e+02   5.3643662e+02   4.2559595e+02
   6.1583305e+02   5.3835979e+02   4.6314818e+02   4.6046226e+02   4.0485973e+02
   6.3384072e+02   6.0232899e+02   5.8949808e+02   5.3482439e+02   4.2552013e+02
   6.1624384e+02   5.5128470e+02   5.4854180e+02   5.3552847e+02   4.2558369e+02
   6.1733850e+02   5.4358681e+02   5.2369287e+02   5.1749666e+02   4.2493370e+02
   6.1562205e+02   5.3818201e+02   4.4576496e+02   4.4268557e+02   3.9422701e+02
   7.0142516e+02   6.2537724e+02   5.9895494e+02   5.3594370e+02   4.2557413e+02
   6.2467744e+02   5.6785276e+02   5.5250318e+02   5.2512897e+02   4.2480976e+02
   6.1576511e+02   5.6767533e+02   5.6731533e+02   5.3784386e+02   4.2565423e+02
   6.1575504e+02   5.4922778e+02   5.4818070e+02   5.3710533e+02   4.2563773e+02
   6.1777415e+02   5.5505517e+02   5.4833601e+02   5.3186078e+02   4.2540791e+02
   6.1553465e+02   5.3811281e+02   4.3320948e+02   4.3070834e+02   4.2020284e+02
   6.1560980e+02   5.3817417e+02   4.5596173e+02   4.5480097e+02   4.2171033e+02
   6.1561704e+02   5.3894188e+02   5.3225214e+02   5.3140945e+02   4.2564024e+02
   6.3039469e+02   5.6337072e+02   5.3188902e+02   5.0311175e+02   4.1616498e+02
   6.2958122e+02   5.6110343e+02   5.2795167e+02   4.9910414e+02   3.8899465e+02
   6.2420436e+02   5.7248139e+02   5.6040535e+02   5.2916902e+02   4.2515633e+02
   6.1553616e+02   5.7320366e+02   5.7318434e+02   5.3808947e+02   4.2566372e+02
   6.9504815e+02   6.2956264e+02   6.0183543e+02   5.3650159e+02   4.2559886e+02
   6.2555536e+02   5.7804238e+02   5.6662849e+02   5.3064156e+02   4.2526152e+02
   6.1955249e+02   5.6188689e+02   5.5355430e+02   5.3085820e+02   4.2531121e+02
   6.1552007e+02   5.3810165e+02   4.2577211e+02   4.1236955e+02   4.1175957e+02
   6.1555654e+02   5.3813063e+02   4.4089575e+02   4.3901066e+02   4.2012384e+02
   6.4169522e+02   6.0232140e+02   5.8559484e+02   5.3306127e+02   4.2542313e+02
   7.7041688e+02   5.8191694e+02   5.4595259e+02   5.0555042e+02   4.1792998e+02
   6.1568389e+02   5.3823157e+02   4.5213037e+02   4.4932967e+02   3.9320007e+02
   6.1597588e+02   5.3866071e+02   4.8411843e+02   4.8195301e+02   4.2200295e+02
   6.8067828e+02   5.8231508e+02   5.4711725e+02   5.0709823e+02   4.1933691e+02
   6.2058969e+02   5.8063971e+02   5.7547475e+02   5.3524680e+02   4.2554024e+02
   6.3591525e+02   5.8982036e+02   5.7343073e+02   5.2969415e+02   4.2518885e+02
   6.1712209e+02   5.4101300e+02   5.0429424e+02   4.9870868e+02   4.2227189e+02
   6.2088167e+02   5.5858392e+02   5.4477953e+02   5.2505426e+02   4.2489682e+02
   6.1556189e+02   5.3813443e+02   4.3920043e+02   4.3654203e+02   4.1673156e+02
   6.2151787e+02   6.1436357e+02   6.0851704e+02   5.3789448e+02   4.2565550e+02
   6.1562261e+02   5.3818438e+02   4.5544423e+02   4.5406006e+02   4.2076726e+02
   6.1565566e+02   5.3820893e+02   4.4941976e+02   4.4650460e+02   3.8311538e+02
   6.3012729e+02   5.6351347e+02   5.3276480e+02   5.0446112e+02   4.1788818e+02
   6.1552531e+02   5.3813795e+02   5.2928300e+02   5.2924584e+02   4.2566252e+02
   6.1755740e+02   5.4882212e+02   5.3847954e+02   5.2781026e+02   4.2528024e+02
   6.2241284e+02   5.5501189e+02   5.3192881e+02   5.1389203e+02   4.2341709e+02
   6.1570538e+02   5.4118340e+02   5.3791513e+02   5.3481332e+02   4.2562905e+02
   6.1652556e+02   5.6927190e+02   5.6785763e+02   5.3711693e+02   4.2562495e+02
   6.3226903e+02   5.6462276e+02   5.3136638e+02   5.0019253e+02   4.0749071e+02
   6.1579468e+02   5.3832611e+02   4.6150939e+02   4.5895674e+02   4.0905769e+02
   6.2535550e+02   6.1087952e+02   6.0222082e+02   5.3738103e+02   4.2563630e+02
   6.3081555e+02   5.6405657e+02   5.3270168e+02   5.0359546e+02   4.1675786e+02
   6.1686795e+02   5.4546214e+02   5.3523622e+02   5.2783227e+02   4.2537179e+02
   6.1962184e+02   5.5183395e+02   5.3496517e+02   5.2101542e+02   4.2469214e+02
   6.3869320e+02   6.1368158e+02   5.9646222e+02   5.3592624e+02   4.2557351e+02
   6.1572851e+02   5.3827661e+02   4.6415614e+02   4.6247496e+02   4.1923640e+02
   6.1735358e+02   5.4380870e+02   5.2463973e+02   5.1829035e+02   4.2497237e+02
   6.1566416e+02   5.7115692e+02   5.7096871e+02   5.3797915e+02   4.2565912e+02
   6.1599797e+02   5.6646337e+02   5.6571751e+02   5.3755517e+02   4.2564301e+02
   6.2466261e+02   5.5494239e+02   5.2381073e+02   5.0216170e+02   4.1676958e+02
   6.2100952e+02   5.9079637e+02   5.8637847e+02   5.3648073e+02   4.2559702e+02
   6.6481243e+02   6.3031560e+02   6.0269600e+02   5.3666601e+02   4.2560553e+02
   6.1582529e+02   5.3835207e+02   4.6253723e+02   4.5984041e+02   4.0337454e+02
   6.1739611e+02   5.5840976e+02   5.5402555e+02   5.3419695e+02   4.2550788e+02
   6.1739141e+02   6.1737583e+02   6.1550422e+02   5.3810142e+02   4.2566402e+02
   6.2896333e+02   5.6171324e+02   5.3085514e+02   5.0366984e+02   4.1720923e+02
   6.2008586e+02   5.4592048e+02   5.0904093e+02   4.9434335e+02   4.0162913e+02
   6.1828661e+02   6.1476020e+02   6.1201817e+02   5.3805515e+02   4.2566208e+02
   6.2519938e+02   5.5576936e+02   5.2458259e+02   5.0209275e+02   4.1640679e+02
   6.1552654e+02   5.3810699e+02   4.5948611e+02   4.5941959e+02   4.2547270e+02
   6.3659604e+02   5.8413944e+02   5.6422959e+02   5.2534237e+02   4.2478539e+02
   6.1561499e+02   5.3817755e+02   4.4865960e+02   4.4648127e+02   4.1647704e+02
   6.1738994e+02   5.4201835e+02   5.1131245e+02   5.0549717e+02   4.2346567e+02
   6.1859211e+02   5.4330802e+02   5.0502328e+02   4.9430240e+02   4.1515476e+02
   6.2007930e+02   6.0162242e+02   5.9803097e+02   5.3752110e+02   4.2564183e+02
   6.3190586e+02   5.6495527e+02   5.3279860e+02   5.0248804e+02   4.1484326e+02
   6.3181339e+02   5.8178448e+02   5.6507115e+02   5.2730600e+02   4.2498376e+02
   6.2911213e+02   6.1296876e+02   6.0127068e+02   5.3709436e+02   4.2562446e+02
   6.1552556e+02   5.3810606e+02   4.4410872e+02   4.4391159e+02   4.2515599e+02
   6.1554337e+02   5.3811940e+02   4.3524430e+02   4.3251568e+02   4.1861097e+02
   6.1555677e+02   5.3813682e+02   4.7146294e+02   4.7123714e+02   4.2512230e+02
   6.1687992e+02   5.4428390e+02   5.3168835e+02   5.2534081e+02   4.2531753e+02
   6.2079856e+02   5.6189222e+02   5.5065899e+02   5.2811788e+02   4.2511752e+02
   6.1586935e+02   6.0077361e+02   6.0049920e+02   5.3806351e+02   4.2566266e+02
   6.1594077e+02   5.3846994e+02   4.6850708e+02   4.6570553e+02   4.0518760e+02
   6.4060500e+02   5.7233772e+02   5.3767615e+02   5.0140645e+02   4.1085223e+02
   6.4564948e+02   6.3724802e+02   6.1109463e+02   5.3775448e+02   4.2565035e+02
   6.1579653e+02   5.3833624e+02   4.6550483e+02   4.6341353e+02   4.1635596e+02
   6.1786709e+02   5.5264815e+02   5.4419240e+02   5.2999718e+02   4.2533148e+02
   6.9141294e+02   6.2178289e+02   5.9641151e+02   5.3538473e+02   4.2554756e+02
   6.1600954e+02   5.3855656e+02   4.7203693e+02   4.6906549e+02   4.1006501e+02
   6.1788583e+02   5.5607055e+02   5.4948669e+02   5.3204464e+02   4.2541112e+02
   6.4398819e+02   5.8962926e+02   5.6794806e+02   5.2571456e+02   4.2482235e+02
   6.2799754e+02   5.5906997e+02   5.2620509e+02   4.9922777e+02   4.0505537e+02
   6.1552121e+02   5.3810245e+02   4.6707156e+02   4.6706359e+02   4.2564213e+02
   6.3511529e+02   5.8009806e+02   5.5891403e+02   5.2284664e+02   4.2449463e+02
   6.3064652e+02   5.6909422e+02   5.4418557e+02   5.1484662e+02   4.2311891e+02
   6.2573954e+02   5.8104738e+02   5.7051921e+02   5.3179289e+02   4.2534118e+02
   6.2376022e+02   5.7190896e+02   5.6022564e+02   5.2940566e+02   4.2517610e+02
   6.5116099e+02   6.1004553e+02   5.8940443e+02   5.3370438e+02   4.2546077e+02
   6.1560337e+02   5.3816695e+02   4.4346510e+02   4.4028731e+02   4.0314106e+02
   6.1853095e+02   5.4660135e+02   5.2561423e+02   5.1608105e+02   4.2448633e+02
   6.2543110e+02   5.5731146e+02   5.2839465e+02   5.0600274e+02   4.1998886e+02
   6.2775197e+02   5.9818393e+02   5.8913640e+02   5.3553118e+02   4.2555424e+02
   6.3540009e+02   5.7086805e+02   5.4065792e+02   5.0831679e+02   4.2046936e+02
   6.2602794e+02   5.6123699e+02   5.3671571e+02   5.1302239e+02   4.2284343e+02
   6.1907130e+02   5.4393048e+02   5.0472309e+02   4.9218766e+02   3.9462289e+02
   6.3286709e+02   5.7277791e+02   5.4812489e+02   5.1649696e+02   4.2346230e+02
   6.1616293e+02   5.3873650e+02   4.7554897e+02   4.7193507e+02   3.9670360e+02
   6.2976811e+02   5.6390568e+02   5.3442724e+02   5.0669524e+02   4.1979462e+02
   6.5663080e+02   5.9306574e+02   5.6873741e+02   5.2489597e+02   4.2473262e+02
   6.1558075e+02   5.3824870e+02   5.1049635e+02   5.1029181e+02   4.2560568e+02
   6.1577108e+02   5.3833856e+02   4.7181704e+02   4.7029027e+02   4.2120753e+02
   6.1554821e+02   5.4492730e+02   5.4471682e+02   5.3789557e+02   4.2565983e+02
   6.1943339e+02   5.4849977e+02   5.2629919e+02   5.1460216e+02   4.2408315e+02
   6.2577661e+02   5.5570801e+02   5.2253189e+02   4.9833646e+02   3.9923640e+02
   6.1554814e+02   5.3812907e+02   4.7213551e+02   4.7196532e+02   4.2526761e+02
   6.1575670e+02   5.3829147e+02   4.5784423e+02   4.5511786e+02   3.9278648e+02
