# Supplementary material for: Rethinking Colour Constancy
Source: PLoS One. 2015 Sep 10;10(9):e0135029. doi: 10.1371/journal.pone.0135029 (PMC4565710; doi:10.1371/journal.pone.0135029)
Supplement: S1 Dataset — (ZIP) [file pone.0135029.s002.zip › 5-TransitionMetamerReflectanceData/NtoR_20munsells/fiveTr_6.txt]

   4.6357057e+02   4.6924913e+02   5.1484395e+02   5.7115130e+02   5.9529019e+02
   4.7382389e+02   4.8372185e+02   5.2969725e+02   6.1401972e+02   6.5941648e+02
   4.3095789e+02   4.3976248e+02   5.2678936e+02   6.0622230e+02   6.3958821e+02
   4.8782851e+02   5.4813428e+02   5.8079632e+02   6.6860082e+02   6.7038607e+02
   4.8089623e+02   4.9750835e+02   5.3065499e+02   5.9794460e+02   6.2277976e+02
   4.3154219e+02   4.3929539e+02   5.1363029e+02   5.7065466e+02   5.9528661e+02
   4.4695434e+02   4.5317377e+02   5.2645535e+02   6.0290231e+02   6.3335630e+02
   4.8605859e+02   5.1653223e+02   5.3892546e+02   5.8758241e+02   6.0591235e+02
   4.8668499e+02   5.1705466e+02   5.2789751e+02   5.6201216e+02   5.8737152e+02
   4.8755359e+02   5.3670359e+02   5.6360242e+02   6.1571421e+02   6.2939228e+02
   4.3451650e+02   4.4212219e+02   5.2045633e+02   5.8361691e+02   6.0670922e+02
   4.0594929e+02   4.3241928e+02   5.2403185e+02   5.9377563e+02   6.1984624e+02
   4.1495347e+02   4.2778539e+02   4.9822088e+02   5.5417746e+02   5.8464120e+02
   4.4328633e+02   4.4965469e+02   5.2190180e+02   5.8694333e+02   6.1056726e+02
   3.8595587e+02   4.2377347e+02   4.9448249e+02   5.5175384e+02   5.8313188e+02
   4.3315820e+02   4.4127685e+02   5.2422379e+02   5.9414710e+02   6.2027452e+02
   4.8780105e+02   5.4620526e+02   5.7765359e+02   6.5083104e+02   7.1099561e+02
   3.9906609e+02   4.3249217e+02   5.2754314e+02   6.1317272e+02   6.6999982e+02
   4.2520400e+02   4.3637579e+02   5.2759262e+02   6.1337071e+02   6.8176081e+02
   4.4375857e+02   4.5030784e+02   5.2760999e+02   6.1196609e+02   6.5501185e+02
   4.8781884e+02   5.4740389e+02   5.7957803e+02   6.5803181e+02   6.9681787e+02
   4.1008454e+02   4.3279679e+02   5.2722154e+02   6.1012420e+02   6.4889454e+02
   4.7229256e+02   4.8047945e+02   5.1704669e+02   5.7288222e+02   5.9629463e+02
   4.6306920e+02   4.6640488e+02   4.9929983e+02   5.5425746e+02   5.8452006e+02
   4.2857925e+02   4.3054197e+02   4.9067914e+02   5.4957031e+02   5.8175321e+02
   4.8776452e+02   5.4412876e+02   5.7421420e+02   6.2679076e+02   6.3383442e+02
   4.8782810e+02   5.2057584e+02   5.2058349e+02   5.4817814e+02   5.8086038e+02
   4.8780618e+02   5.4657083e+02   5.7735870e+02   6.0111896e+02   6.0372526e+02
   4.7120210e+02   4.7963448e+02   5.2519242e+02   5.9207604e+02   6.1638506e+02
   4.8749920e+02   5.3537017e+02   5.6264520e+02   6.3122077e+02   7.0747193e+02
   4.8782592e+02   5.4793426e+02   5.7877625e+02   5.8232596e+02   5.8421860e+02
   4.8718686e+02   5.2610006e+02   5.3874600e+02   5.6622989e+02   5.8842728e+02
   4.8782614e+02   5.4796374e+02   5.8046923e+02   6.2051762e+02   6.2088067e+02
   4.6656448e+02   4.7357982e+02   5.2861124e+02   6.1401928e+02   6.6762361e+02
   4.8723830e+02   5.3018457e+02   5.5550703e+02   6.0737641e+02   6.2456127e+02
   4.1963562e+02   4.3427141e+02   5.2757669e+02   6.1337257e+02   6.8534199e+02
   4.7914029e+02   4.8823236e+02   5.0592515e+02   5.5655241e+02   5.8559716e+02
   4.8780483e+02   5.3973529e+02   5.4128772e+02   5.4997200e+02   5.8117270e+02
   4.5060787e+02   4.5063076e+02   4.8788817e+02   5.4819564e+02   5.8087345e+02
   4.2131040e+02   4.3479005e+02   5.2759729e+02   6.1353225e+02   7.2034585e+02
   4.8622984e+02   5.1870518e+02   5.4563521e+02   6.2031996e+02   6.5750142e+02
   4.7933884e+02   4.9207977e+02   5.1761199e+02   5.6949645e+02   5.9347317e+02
   4.3036229e+02   4.3935339e+02   5.2698219e+02   6.0770405e+02   6.4258855e+02
   4.0578068e+02   4.3230325e+02   5.2240213e+02   5.8882700e+02   6.1321410e+02
   4.8695436e+02   5.2614612e+02   5.5249621e+02   6.2390721e+02   6.5956210e+02
   4.8782530e+02   5.4788603e+02   5.8033402e+02   6.2350638e+02   6.2402686e+02
   4.6938590e+02   4.7728624e+02   5.2774456e+02   6.0409705e+02   6.3419848e+02
   3.8342481e+02   4.1357440e+02   4.8901352e+02   5.4873934e+02   5.8122627e+02
   4.2664747e+02   4.3691137e+02   5.2355947e+02   5.9212544e+02   6.1757114e+02
   4.8651577e+02   5.2097606e+02   5.4556435e+02   6.0000290e+02   6.1986023e+02
   4.3471955e+02   4.3926901e+02   4.9957141e+02   5.5506722e+02   5.8517052e+02
   4.8104606e+02   4.8342131e+02   4.9145040e+02   5.4901218e+02   5.8133317e+02
   4.1517257e+02   4.1611755e+02   4.8807911e+02   5.4828797e+02   5.8093385e+02
   4.3519893e+02   4.4219101e+02   5.1423122e+02   5.7156256e+02   5.9593408e+02
   3.9816113e+02   4.3243843e+02   5.2663471e+02   6.0556293e+02   6.3845460e+02
   4.2517769e+02   4.3620759e+02   5.2434005e+02   5.9472432e+02   6.2113044e+02
   3.9495115e+02   3.9573763e+02   4.8783359e+02   5.4817218e+02   5.8085873e+02
   4.8782808e+02   5.4811926e+02   5.8077150e+02   6.7253791e+02   6.7802285e+02
   4.8781723e+02   5.4730003e+02   5.7937607e+02   6.4171460e+02   6.4440684e+02
   4.3500796e+02   4.4282559e+02   5.2766591e+02   6.1349421e+02   6.9220678e+02
   4.3819897e+02   4.4281643e+02   5.0181564e+02   5.5679150e+02   5.8622948e+02
   4.1655852e+02   4.2449447e+02   4.9272716e+02   5.5070858e+02   5.8247538e+02
   4.6767693e+02   4.6918083e+02   4.9188473e+02   5.4985351e+02   5.8186513e+02
   4.4573523e+02   4.5150659e+02   5.1535340e+02   5.7313857e+02   5.9706381e+02
   4.8782896e+02   5.4815878e+02   5.8083764e+02   6.4269013e+02   6.4272481e+02
   4.8662194e+02   5.2022626e+02   5.3750671e+02   5.7502774e+02   5.9459776e+02
   4.6039391e+02   4.6637114e+02   5.2291637e+02   5.8837374e+02   6.1204720e+02
   4.8756589e+02   5.3697460e+02   5.6163680e+02   5.9558097e+02   6.0701752e+02
   4.8780484e+02   5.4648153e+02   5.7262511e+02   5.7968153e+02   5.8644381e+02
   4.4253033e+02   4.4701040e+02   5.0320604e+02   5.5791818e+02   5.8690990e+02
   4.4325532e+02   4.4645749e+02   4.9744616e+02   5.5348462e+02   5.8416658e+02
   4.6067307e+02   4.6673101e+02   5.2456600e+02   5.9331970e+02   6.1862759e+02
   4.2455418e+02   4.3297587e+02   5.0323384e+02   5.5813198e+02   5.8709477e+02
   4.8778992e+02   5.4540178e+02   5.6472644e+02   5.7062930e+02   5.8413713e+02
   4.8444336e+02   5.0888623e+02   5.3855105e+02   6.1859223e+02   6.9924827e+02
   4.8781239e+02   5.4693997e+02   5.7878019e+02   6.4075857e+02   6.4443800e+02
   4.8713505e+02   5.2752516e+02   5.4602343e+02   5.7875768e+02   5.9570685e+02
   4.6161256e+02   4.6778979e+02   5.2661074e+02   6.0140969e+02   6.3037123e+02
   4.6177083e+02   4.6801184e+02   5.2827840e+02   6.1390299e+02   6.7182039e+02
   4.5233474e+02   4.5759955e+02   5.1269173e+02   5.6861233e+02   5.9370214e+02
   4.4587221e+02   4.5221431e+02   5.2740839e+02   6.0980499e+02   6.4725472e+02
   4.3919788e+02   4.4511845e+02   5.1048175e+02   5.6595677e+02   5.9201691e+02
   4.8777233e+02   5.4451505e+02   5.7418996e+02   6.0871648e+02   6.1434012e+02
   4.8778941e+02   5.4462406e+02   5.5615109e+02   5.6103523e+02   5.8240165e+02
   4.4820326e+02   4.4946765e+02   4.9130703e+02   5.4982436e+02   5.8189597e+02
   4.4699747e+02   4.5250437e+02   5.1345867e+02   5.7000391e+02   5.9472426e+02
   3.9386123e+02   4.2850838e+02   5.0264371e+02   5.5764825e+02   5.8680574e+02
   4.8760061e+02   5.3798040e+02   5.6437704e+02   6.0474737e+02   6.1672266e+02
   4.7035525e+02   4.7794535e+02   5.1796842e+02   5.7513413e+02   5.9814256e+02
   4.3019610e+02   4.3924001e+02   5.2700209e+02   6.0786674e+02   6.4293803e+02
   4.8781047e+02   4.9575667e+02   4.9578463e+02   5.4817831e+02   5.8086150e+02
   4.8735397e+02   5.3210476e+02   5.5554700e+02   5.9410066e+02   6.0803446e+02
   4.8782789e+02   5.4808125e+02   5.8069368e+02   6.2519679e+02   6.2536116e+02
   3.8410587e+02   3.9338224e+02   4.8785210e+02   5.4818070e+02   5.8086442e+02
   4.1849756e+02   4.3348825e+02   5.1967212e+02   5.8199465e+02   6.0501544e+02
   4.0814677e+02   4.1554375e+02   4.8906280e+02   5.4876296e+02   5.8124115e+02
   4.8768116e+02   5.2986916e+02   5.3286830e+02   5.5189712e+02   5.8203095e+02
   4.8301213e+02   4.9707383e+02   5.0941764e+02   5.5644877e+02   5.8535509e+02
   4.7901141e+02   4.9043693e+02   5.1322997e+02   5.6380002e+02   5.8984501e+02
   4.8177943e+02   5.0005544e+02   5.3314181e+02   6.0729739e+02   6.3621331e+02
   4.8106791e+02   4.9706931e+02   5.2426505e+02   5.7897229e+02   6.0041359e+02
   4.7227017e+02   4.8120641e+02   5.2638277e+02   5.9547538e+02   6.2089341e+02
   4.1678278e+02   4.1695913e+02   4.8788322e+02   5.4819536e+02   5.8087378e+02
   4.8524870e+02   5.1246244e+02   5.4070365e+02   6.1662270e+02   6.5034813e+02
   4.5041805e+02   4.5167107e+02   4.9138888e+02   5.4985086e+02   5.8190867e+02
   4.8072694e+02   4.9626676e+02   5.2434951e+02   5.7983017e+02   6.0121023e+02
   4.8732389e+02   5.3170470e+02   5.5764391e+02   6.1366137e+02   6.3087028e+02
   4.0189099e+02   4.3173357e+02   5.1699157e+02   5.7656560e+02   5.9998624e+02
   4.5406816e+02   4.6001143e+02   5.2468469e+02   5.9453576e+02   6.2047675e+02
   4.4533410e+02   4.5078778e+02   5.1141481e+02   5.6705987e+02   5.9271421e+02
   4.8764815e+02   5.3949116e+02   5.6789772e+02   6.3545739e+02   6.8155826e+02
   4.8710008e+02   5.2770960e+02   5.4990497e+02   5.9040224e+02   6.0572470e+02
   4.4775732e+02   4.5128720e+02   4.9993190e+02   5.5515996e+02   5.8518029e+02
   4.4005037e+02   4.4690403e+02   5.2478825e+02   5.9590666e+02   6.2270607e+02
   4.8782470e+02   5.4782792e+02   5.8020817e+02   6.1830554e+02   6.1889494e+02
   4.8592980e+02   5.0930589e+02   5.1849794e+02   5.5778100e+02   5.8568472e+02
   4.6605337e+02   4.7292838e+02   5.2816916e+02   6.1010620e+02   6.4640464e+02
   4.3698607e+02   4.4418535e+02   5.2258785e+02   5.8900239e+02   6.1333556e+02
   4.7619938e+02   4.8546884e+02   5.1243119e+02   5.6444173e+02   5.9039185e+02
   4.1397990e+02   4.2281997e+02   4.9193531e+02   5.5026373e+02   5.8219582e+02
   4.2398689e+02   4.3578054e+02   5.2662118e+02   6.0529458e+02   6.3791077e+02
   4.1755759e+02   4.2839129e+02   4.9818732e+02   5.5414998e+02   5.8462280e+02
   4.8780799e+02   5.4666916e+02   5.7702705e+02   5.9475096e+02   5.9748122e+02
   4.1372615e+02   4.3316505e+02   5.2741560e+02   6.1188641e+02   6.5566097e+02
   4.8371944e+02   5.0534034e+02   5.3055726e+02   5.8542934e+02   6.0566420e+02
   4.5293956e+02   4.5874798e+02   5.2090294e+02   5.8389548e+02   6.0677746e+02
   4.8617445e+02   5.1824429e+02   5.4514877e+02   6.1847707e+02   6.5036962e+02
   4.8768597e+02   5.4076415e+02   5.6854028e+02   6.0896214e+02   6.1864551e+02
   4.8697047e+02   5.2064744e+02   5.3106728e+02   5.6198588e+02   5.8701678e+02
   3.9948665e+02   4.1121815e+02   4.8850300e+02   5.4849038e+02   5.8106538e+02
   4.3226744e+02   4.4066104e+02   5.2543736e+02   5.9885325e+02   6.2708604e+02
   4.2272284e+02   4.3452855e+02   5.1627971e+02   5.7520872e+02   5.9885030e+02
   4.3321721e+02   4.4145641e+02   5.2752674e+02   6.1227252e+02   6.5740589e+02
   4.6240173e+02   4.6854236e+02   5.2431125e+02   5.9220173e+02   6.1705183e+02
   4.3495465e+02   4.4276755e+02   5.2719080e+02   6.0910195e+02   6.4576080e+02
   4.5552681e+02   4.6048632e+02   5.1023363e+02   5.6508112e+02   5.9129088e+02
   4.4397907e+02   4.4727700e+02   4.9795699e+02   5.5381821e+02   5.8437003e+02
   4.3956034e+02   4.4658743e+02   5.2770741e+02   6.1346377e+02   6.7886529e+02
   4.8726940e+02   5.3058068e+02   5.5414599e+02   5.9544491e+02   6.1033813e+02
   4.4136928e+02   4.4174833e+02   4.8868895e+02   5.4856481e+02   5.8110958e+02
   4.4103269e+02   4.4785177e+02   5.2755131e+02   6.1176159e+02   6.5425463e+02
   4.8768444e+02   5.4073125e+02   5.6959454e+02   6.3731354e+02   6.9675145e+02
   4.8745858e+02   5.3441109e+02   5.6102554e+02   6.1936406e+02   6.3626740e+02
   4.3534519e+02   4.4289574e+02   5.2297443e+02   5.9015224e+02   6.1486352e+02
   4.8775680e+02   5.4379601e+02   5.7189643e+02   5.9714437e+02   6.0314417e+02
   4.8760821e+02   5.3132462e+02   5.3694910e+02   5.5528634e+02   5.8310553e+02
   4.1564813e+02   4.2852775e+02   4.9950527e+02   5.5510537e+02   5.8521925e+02
   4.8782656e+02   5.4716351e+02   5.4924665e+02   5.5031053e+02   5.8091277e+02
   3.9152000e+02   4.2994987e+02   5.0728108e+02   5.6224777e+02   5.8967447e+02
   4.8771000e+02   5.3853901e+02   5.4653890e+02   5.5798758e+02   5.8314241e+02
   4.2301311e+02   4.2926066e+02   4.9534890e+02   5.5226940e+02   5.8344732e+02
   4.8689622e+02   5.2475932e+02   5.4631371e+02   5.8800147e+02   6.0415555e+02
   4.8762753e+02   5.3881580e+02   5.6677340e+02   6.2662940e+02   6.4212247e+02
   3.9788586e+02   4.0284484e+02   4.8791313e+02   5.4820972e+02   5.8088314e+02
   4.5135642e+02   4.5720541e+02   5.2138359e+02   5.8519138e+02   6.0830535e+02
   4.2423158e+02   4.3592912e+02   5.2753385e+02   6.1283273e+02   6.6253743e+02
   4.7295103e+02   4.8238116e+02   5.2958030e+02   6.1481639e+02   6.8812474e+02
   4.3537210e+02   4.4154391e+02   5.0793886e+02   5.6284810e+02   5.9001063e+02
   4.8710608e+02   5.2273447e+02   5.3288059e+02   5.6177546e+02   5.8669441e+02
   4.1917633e+02   4.2432641e+02   4.9138086e+02   5.4995608e+02   5.8200052e+02
   4.3723651e+02   4.4459647e+02   5.2762603e+02   6.1290137e+02   6.6223958e+02
   4.3060353e+02   4.3920423e+02   5.2068375e+02   5.8425023e+02   6.0745565e+02
   4.3762946e+02   4.4492234e+02   5.2751879e+02   6.1181727e+02   6.5470117e+02
   4.4618991e+02   4.5251311e+02   5.2777883e+02   6.1325578e+02   6.6548496e+02
   4.2711616e+02   4.3735129e+02   5.2744643e+02   6.1186803e+02   6.5536394e+02
   4.6073586e+02   4.6690150e+02   5.2754691e+02   6.0763296e+02   6.4132618e+02
   4.1710241e+02   4.3349496e+02   5.2391069e+02   5.9334598e+02   6.1925173e+02
   4.3602376e+02   4.4337170e+02   5.2183361e+02   5.8701765e+02   6.1074175e+02
   3.9112576e+02   4.1989624e+02   4.9127455e+02   5.4990436e+02   5.8197021e+02
   4.2511400e+02   4.3591590e+02   5.2016740e+02   5.8309401e+02   6.0617690e+02
   4.8310816e+02   5.0389239e+02   5.3372235e+02   5.9993555e+02   6.2452479e+02
   4.8726134e+02   5.2987839e+02   5.4949140e+02   5.8143488e+02   5.9703836e+02
   4.8782813e+02   5.4810711e+02   5.8052150e+02   5.8702571e+02   5.8729832e+02
   4.8753622e+02   5.1947008e+02   5.2201738e+02   5.5110123e+02   5.8206333e+02
   4.5028502e+02   4.5527116e+02   5.0967051e+02   5.6459236e+02   5.9103307e+02
   4.4076233e+02   4.4761840e+02   5.2758441e+02   6.1211323e+02   6.5600165e+02
   4.8744107e+02   5.1921458e+02   5.2262578e+02   5.5213704e+02   5.8251351e+02
   4.7209199e+02   4.8108388e+02   5.2884883e+02   6.0925837e+02   6.4333164e+02
   4.8746847e+02   5.3466042e+02   5.6170960e+02   6.2846167e+02   6.5513936e+02
   4.7182960e+02   4.8072938e+02   5.2926655e+02   6.1378040e+02   6.5922713e+02
   4.8780541e+02   5.4647167e+02   5.7805054e+02   6.4605084e+02   6.5384665e+02
   4.6084974e+02   4.6666352e+02   5.1921506e+02   5.7937165e+02   6.0203779e+02
   4.8551369e+02   5.1388696e+02   5.4194367e+02   6.2010999e+02   7.5848815e+02
   4.4932060e+02   4.5509499e+02   5.1860933e+02   5.7898103e+02   6.0189474e+02
   4.8766549e+02   5.4005965e+02   5.6862008e+02   6.3438391e+02   6.5710955e+02
   4.1457802e+02   4.3326114e+02   5.2708031e+02   6.0889582e+02   6.4546861e+02
   4.3645223e+02   4.4025161e+02   4.9764414e+02   5.5368682e+02   5.8430993e+02
   4.4029172e+02   4.4620772e+02   5.1155571e+02   5.6738948e+02   5.9297514e+02
   4.8740103e+02   5.3218757e+02   5.4983959e+02   5.7582268e+02   5.9253778e+02
   4.8779494e+02   5.4583704e+02   5.7669028e+02   6.1699731e+02   6.2067928e+02
   4.8773321e+02   5.4270507e+02   5.6978698e+02   5.9524249e+02   6.0235145e+02
   4.8542935e+02   5.1297216e+02   5.3804223e+02   5.9434899e+02   6.1509255e+02
   4.8685173e+02   5.2481455e+02   5.5071518e+02   6.1522473e+02   6.3787136e+02
   4.7376064e+02   4.8315464e+02   5.2281125e+02   5.8398039e+02   6.0603590e+02
   4.3715646e+02   4.3718180e+02   4.8787859e+02   5.4819253e+02   5.8087184e+02
   4.6807770e+02   4.7554759e+02   5.2857808e+02   6.1213492e+02   6.5232574e+02
   3.8402492e+02   4.1425828e+02   4.8917002e+02   5.4881613e+02   5.8127558e+02
   4.1616912e+02   4.3225390e+02   5.1290461e+02   5.6963418e+02   5.9459847e+02
   4.8758740e+02   5.3761936e+02   5.6440992e+02   6.1025037e+02   6.2267191e+02
   4.5605284e+02   4.6206377e+02   5.2696864e+02   6.0468581e+02   6.3610588e+02
   4.8417391e+02   5.0729277e+02   5.3345464e+02   5.9114202e+02   6.1219986e+02
   4.6717213e+02   4.7326736e+02   5.1291488e+02   5.6767374e+02   5.9280705e+02
   4.2125269e+02   4.3476965e+02   5.2758277e+02   6.1339710e+02   6.8936115e+02
   4.7044117e+02   4.7341180e+02   4.9555036e+02   5.5155295e+02   5.8284881e+02
   4.8732121e+02   5.3158804e+02   5.5647327e+02   6.0255670e+02   6.1835451e+02
   4.8782682e+02   5.4801659e+02   5.7569677e+02   5.7655985e+02   5.8158742e+02
   4.8741359e+02   5.2756713e+02   5.3559980e+02   5.5871937e+02   5.8479732e+02
   4.7582924e+02   4.8186705e+02   5.0162198e+02   5.5447684e+02   5.8448376e+02
   4.3906374e+02   4.3921385e+02   4.8814195e+02   5.4831301e+02   5.8094897e+02
   4.8781029e+02   5.4667920e+02   5.6454689e+02   5.6746674e+02   5.8235624e+02
   4.4182251e+02   4.4853026e+02   5.2705759e+02   6.0743301e+02   6.4179909e+02
   4.2188877e+02   4.3493092e+02   5.2628510e+02   6.0325663e+02   6.3430003e+02
   4.5731726e+02   4.6338604e+02   5.2811145e+02   6.1399266e+02   7.0818971e+02
   4.8715576e+02   5.2890128e+02   5.5459093e+02   6.1256510e+02   6.3141058e+02
   4.8771330e+02   5.4154513e+02   5.6109130e+02   5.7480587e+02   5.8836629e+02
   4.8721244e+02   5.2946157e+02   5.5166311e+02   5.8999450e+02   6.0462902e+02
   4.8776683e+02   5.4425533e+02   5.6973324e+02   5.8431947e+02   5.9191321e+02
   4.0392139e+02   4.3228775e+02   5.2295133e+02   5.9039137e+02   6.1527844e+02
   4.3598709e+02   4.3706491e+02   4.8998588e+02   5.4920131e+02   5.8151596e+02
   4.8741472e+02   5.3255081e+02   5.5052097e+02   5.7643952e+02   5.9281736e+02
   4.8763171e+02   5.3888015e+02   5.6287523e+02   5.8982018e+02   6.0015334e+02
   4.8756422e+02   5.3393275e+02   5.4448558e+02   5.6219570e+02   5.8534971e+02
   4.3241102e+02   4.4078421e+02   5.2581909e+02   6.0057392e+02   6.2975842e+02
   4.6601980e+02   4.7120789e+02   5.0793061e+02   5.6153991e+02   5.8889209e+02
   4.7133785e+02   4.7950554e+02   5.2064864e+02   5.8010534e+02   6.0233216e+02
   4.4793940e+02   4.4869522e+02   4.8982755e+02   5.4908922e+02   5.8143766e+02
   4.2551384e+02   4.3652468e+02   5.2759147e+02   6.1334923e+02   6.7898134e+02
   4.8684259e+02   5.2475047e+02   5.5112967e+02   6.2324850e+02   6.5982665e+02
   4.8105424e+02   4.9812761e+02   5.3283519e+02   6.1115555e+02   6.4391355e+02
   4.2256151e+02   4.3231797e+02   5.0423994e+02   5.5906690e+02   5.8767819e+02
   4.8773089e+02   5.3860689e+02   5.4489746e+02   5.5577977e+02   5.8253184e+02
   4.1254681e+02   4.3302741e+02   5.2743864e+02   6.1211765e+02   6.5696808e+02
   4.3688858e+02   4.4415575e+02   5.2367632e+02   5.9224230e+02   6.1765551e+02
   4.8501739e+02   5.1135984e+02   5.4008471e+02   6.1834601e+02   6.5995020e+02
   4.6336115e+02   4.6890359e+02   5.1359107e+02   5.6919094e+02   5.9392613e+02
   4.8625001e+02   5.1887357e+02   5.4579502e+02   6.2071133e+02   6.5974475e+02
   4.8685279e+02   5.2487770e+02   5.5131316e+02   6.2445504e+02   7.3373696e+02
   4.5949095e+02   4.6560915e+02   5.2785488e+02   6.1070898e+02   6.4889969e+02
   4.3795313e+02   4.4512329e+02   5.2549612e+02   5.9887738e+02   6.2706240e+02
   4.7865173e+02   4.9243724e+02   5.3115114e+02   6.1134891e+02   6.4599380e+02
   4.8780526e+02   5.2526865e+02   5.2556839e+02   5.4851856e+02   5.8097953e+02
   4.4280608e+02   4.4726270e+02   5.0317389e+02   5.5788463e+02   5.8688776e+02
   4.4452115e+02   4.4455732e+02   4.8791422e+02   5.4820783e+02   5.8088138e+02
   4.4854906e+02   4.5275971e+02   5.0383555e+02   5.5835391e+02   5.8714342e+02
   4.7753415e+02   4.9020616e+02   5.3100691e+02   6.1552616e+02   6.9765002e+02
   4.3700846e+02   4.4440990e+02   5.2768606e+02   6.1351371e+02   6.9212384e+02
   4.4690451e+02   4.5316298e+02   5.2756993e+02   6.1110578e+02   6.5130299e+02
   4.8776549e+02   5.4419300e+02   5.7022939e+02   5.8620932e+02   5.9330802e+02
   4.8307054e+02   5.0362819e+02   5.3247920e+02   5.9484208e+02   6.1771513e+02
   4.8534969e+02   5.1235585e+02   5.3644361e+02   5.8997849e+02   6.0969713e+02
   4.2794820e+02   4.3571927e+02   5.0654708e+02   5.6136381e+02   5.8909622e+02
   4.6576394e+02   4.7202124e+02   5.1773721e+02   5.7580201e+02   5.9884544e+02
   4.8138119e+02   4.8305904e+02   4.9031903e+02   5.4870388e+02   5.8115983e+02
   4.8782625e+02   5.4790450e+02   5.6305113e+02   5.6350283e+02   5.8104940e+02
   4.8166686e+02   4.9841587e+02   5.2353551e+02   5.7624955e+02   5.9807407e+02
   4.5722470e+02   4.6329030e+02   5.2805594e+02   6.1346668e+02   6.6441007e+02
   4.4099842e+02   4.4101420e+02   4.8786328e+02   5.4818563e+02   5.8086731e+02
   4.8759702e+02   5.3660911e+02   5.5155652e+02   5.6894852e+02   5.8757401e+02
   4.3773547e+02   4.4497995e+02   5.2661764e+02   6.0464924e+02   6.3659292e+02
   4.3263053e+02   4.3768925e+02   5.0016709e+02   5.5553395e+02   5.8546473e+02
   4.3581654e+02   4.4334867e+02   5.2488913e+02   5.9647148e+02   6.2357671e+02
   4.4317524e+02   4.4862869e+02   5.0997244e+02   5.6520039e+02   5.9149177e+02
   4.5197440e+02   4.5735713e+02   5.1399147e+02   5.7063757e+02   5.9511474e+02
   4.3508610e+02   4.3635707e+02   4.9030005e+02   5.4936169e+02   5.8161790e+02
   4.1642152e+02   4.2094280e+02   4.8981844e+02   5.4913872e+02   5.8148147e+02
   4.8569085e+02   5.1476692e+02   5.4147278e+02   6.0651044e+02   6.3053568e+02
   4.4026471e+02   4.4697977e+02   5.2226523e+02   5.8801757e+02   6.1199856e+02
   4.7182201e+02   4.7360764e+02   4.9196259e+02   5.4974864e+02   5.8178812e+02
   4.4230945e+02   4.4877241e+02   5.2209650e+02   5.8749294e+02   6.1128557e+02
   4.8712838e+02   5.2330073e+02   5.3360842e+02   5.6207989e+02   5.8677615e+02
   4.8716827e+02   5.2480316e+02   5.3603852e+02   5.6369946e+02   5.8736607e+02
   4.8776077e+02   5.0119791e+02   5.0133636e+02   5.4824200e+02   5.8089368e+02
   4.8773462e+02   5.4272054e+02   5.7142007e+02   6.0884569e+02   6.1656072e+02
   4.8758174e+02   5.3390068e+02   5.4336114e+02   5.6053925e+02   5.8472219e+02
   4.5372731e+02   4.5978177e+02   5.2782443e+02   6.1215532e+02   6.5489214e+02
   4.8782732e+02   5.4803905e+02   5.8062535e+02   6.3551161e+02   6.3582660e+02
   4.7950524e+02   4.8413388e+02   4.9589333e+02   5.5070563e+02   5.8228594e+02
   4.8404023e+02   5.0456727e+02   5.2233975e+02   5.6819531e+02   5.9195372e+02
   4.8782870e+02   5.4815679e+02   5.8080527e+02   5.9041572e+02   5.9045611e+02
   4.5071562e+02   4.5567305e+02   5.0952251e+02   5.6438986e+02   5.9089736e+02
   4.0249395e+02   4.3241945e+02   5.2547421e+02   5.9933516e+02   6.2790628e+02
   4.7398060e+02   4.8001766e+02   5.0318920e+02   5.5597139e+02   5.8539334e+02
   4.8781651e+02   5.4723021e+02   5.7023493e+02   5.7299455e+02   5.8274727e+02
   4.8075799e+02   4.9738930e+02   5.3293438e+02   6.1507721e+02   6.5704125e+02
   4.8656118e+02   4.9888485e+02   5.0139762e+02   5.4940525e+02   5.8149533e+02
   4.8780008e+02   5.4613738e+02   5.7740886e+02   6.3072933e+02   6.3482671e+02
   4.0956506e+02   4.3177704e+02   5.1510399e+02   5.7320506e+02   5.9725424e+02
   4.8727951e+02   5.3096613e+02   5.5754931e+02   6.2735306e+02   6.6703996e+02
   4.8350908e+02   5.0545189e+02   5.3657003e+02   6.1774154e+02   6.8539411e+02
   4.2397767e+02   4.3581780e+02   5.2751564e+02   6.1266303e+02   6.6076939e+02
   4.8750358e+02   5.3544504e+02   5.6197956e+02   6.1447668e+02   6.2900710e+02
   4.2163729e+02   4.3484578e+02   5.2638737e+02   6.0385667e+02   6.3534789e+02
   4.8741622e+02   4.9932167e+02   5.0010403e+02   5.4853096e+02   5.8104227e+02
   4.8756358e+02   5.3508798e+02   5.4837265e+02   5.6650084e+02   5.8688137e+02
   4.7649034e+02   4.8802464e+02   5.2766067e+02   5.9605696e+02   6.2118587e+02
   4.8282912e+02   4.8301947e+02   4.8808507e+02   5.4821134e+02   5.8088074e+02
   4.3559213e+02   4.4326391e+02   5.2728229e+02   6.0983077e+02   6.4771093e+02
   4.3753034e+02   4.4483578e+02   5.2743619e+02   6.1104520e+02   6.5158525e+02
   4.8772945e+02   5.4251134e+02   5.6856375e+02   5.9082100e+02   5.9850663e+02
   4.8560784e+02   5.1441134e+02   5.4223284e+02   6.1878049e+02   6.5681945e+02
   4.3600108e+02   4.4275530e+02   5.1349411e+02   5.7036210e+02   5.9505784e+02
   4.2433969e+02   4.3541077e+02   5.1834018e+02   5.7909900e+02   6.0218821e+02
   4.8781694e+02   5.4724913e+02   5.7918843e+02   6.2233748e+02   6.2397976e+02
   3.9647898e+02   4.3246661e+02   5.2735663e+02   6.1137019e+02   6.5332149e+02
   4.3085196e+02   4.3115898e+02   4.8829174e+02   5.4838543e+02   5.8099604e+02
   4.8779839e+02   5.4605044e+02   5.7639041e+02   6.0171507e+02   6.0509408e+02
   4.6221534e+02   4.6390382e+02   4.9282645e+02   5.5044357e+02   5.8223726e+02
   4.3321883e+02   4.3405526e+02   4.8930209e+02   5.4886776e+02   5.8130479e+02
   4.8730393e+02   5.3122296e+02   5.5524405e+02   5.9748955e+02   6.1247211e+02
   4.8776383e+02   5.4409871e+02   5.7442144e+02   6.4357561e+02   6.8252638e+02
   4.1536534e+02   4.1801685e+02   4.8865308e+02   5.4856252e+02   5.8111159e+02
   4.3675288e+02   4.4308678e+02   5.1097208e+02   5.6666061e+02   5.9250072e+02
   4.6543618e+02   4.7216899e+02   5.2791406e+02   6.0834047e+02   6.4236625e+02
   4.8407263e+02   5.0745742e+02   5.3767117e+02   6.1799233e+02   6.6975138e+02
   4.7782769e+02   4.8925988e+02   5.1783289e+02   5.7120934e+02   5.9475331e+02
   4.8780208e+02   5.4629010e+02   5.7615529e+02   5.9438761e+02   5.9769159e+02
   3.9922769e+02   4.3247867e+02   5.2725256e+02   6.1041891e+02   6.4985139e+02
   4.3474626e+02   4.4262497e+02   5.2768010e+02   6.1365012e+02   7.6384304e+02
   4.8039160e+02   4.8087613e+02   4.8857962e+02   5.4833569e+02   5.8095241e+02
   3.8372949e+02   4.1537739e+02   4.8945860e+02   5.4895972e+02   5.8136793e+02
   4.4115440e+02   4.4767497e+02   5.2066468e+02   5.8392444e+02   6.0699716e+02
   4.7909113e+02   4.7922378e+02   4.8804453e+02   5.4822216e+02   5.8088753e+02
   4.8278326e+02   4.8513835e+02   4.9103963e+02   5.4876019e+02   5.8118707e+02
   3.8841466e+02   3.9722164e+02   4.8786781e+02   5.4818812e+02   5.8086904e+02
   4.3479934e+02   4.4140373e+02   5.1014458e+02   5.6559242e+02   5.9179627e+02
   4.5254694e+02   4.5860693e+02   5.2733744e+02   6.0808958e+02   6.4274860e+02
   4.8782426e+02   5.4781001e+02   5.7706793e+02   5.7995626e+02   5.8347742e+02
   4.8669155e+02   5.2280042e+02   5.4732019e+02   6.0072839e+02   6.2009540e+02
   4.4392010e+02   4.4906586e+02   5.0799598e+02   5.6274922e+02   5.8990251e+02
   4.8776117e+02   5.2982780e+02   5.3113191e+02   5.4975123e+02   5.8134179e+02
   4.5890163e+02   4.6500071e+02   5.2794436e+02   6.1177478e+02   6.5262353e+02
   4.7516848e+02   4.8545090e+02   5.2383884e+02   5.8562225e+02   6.0777631e+02
   4.7852830e+02   4.9122938e+02   5.2209957e+02   5.7832553e+02   6.0022431e+02
   4.3881796e+02   4.4568683e+02   5.2145372e+02   5.8595918e+02   6.0940406e+02
   4.8771545e+02   5.4180291e+02   5.6424595e+02   5.8070678e+02   5.9153172e+02
   4.3989686e+02   4.4683813e+02   5.2657530e+02   6.0422857e+02   6.3580557e+02
   3.8694574e+02   4.3201961e+02   5.2076437e+02   5.8461377e+02   6.0793167e+02
   4.8769617e+02   5.4114312e+02   5.6863818e+02   6.0398081e+02   6.1320271e+02
   4.8754106e+02   5.2536905e+02   5.2951442e+02   5.5332046e+02   5.8275629e+02
   4.6499344e+02   4.6682276e+02   4.9315830e+02   5.5054962e+02   5.8228952e+02
   4.8590395e+02   5.0394401e+02   5.0951437e+02   5.5246770e+02   5.8303673e+02
   4.4443888e+02   4.5065562e+02   5.2069888e+02   5.8387404e+02   6.0689846e+02
   4.4044434e+02   4.4734792e+02   5.2770726e+02   6.1336181e+02   6.7095963e+02
   4.3826940e+02   4.4540269e+02   5.2571097e+02   5.9981657e+02   6.2849305e+02
   4.8737126e+02   5.3262317e+02   5.5927848e+02   6.2562467e+02   6.5064582e+02
   4.3637454e+02   4.3668711e+02   4.8843045e+02   5.4844787e+02   5.8103579e+02
   4.8782755e+02   5.4807071e+02   5.8068302e+02   6.3844614e+02   6.3871045e+02
   4.8780870e+02   5.4669327e+02   5.7826907e+02   6.2576462e+02   6.2840545e+02
   4.8774908e+02   5.4337663e+02   5.7337035e+02   6.4214433e+02   7.0305513e+02
   4.6386037e+02   4.6641121e+02   4.9585932e+02   5.5205916e+02   5.8319524e+02
   3.9279722e+02   4.2735863e+02   4.9992996e+02   5.5543462e+02   5.8542746e+02
   4.8780905e+02   5.4658009e+02   5.6370605e+02   5.6669273e+02   5.8231351e+02
   4.8782583e+02   5.4793750e+02   5.8046199e+02   6.5672606e+02   6.5901368e+02
   4.1445160e+02   4.3155934e+02   5.1045702e+02   5.6616003e+02   5.9221785e+02
   4.0500773e+02   4.3106028e+02   5.1177477e+02   5.6797758e+02   5.9345571e+02
   4.4219183e+02   4.4880199e+02   5.2537119e+02   5.9811386e+02   6.2587555e+02
   4.8782638e+02   5.4796300e+02   5.8050477e+02   6.5469800e+02   6.5630475e+02
   4.7050663e+02   4.7055352e+02   4.8793442e+02   5.4820700e+02   5.8087945e+02
   4.8730484e+02   5.3127275e+02   5.5580602e+02   6.0042580e+02   6.1598281e+02
   4.7778724e+02   4.9051908e+02   5.2878483e+02   5.9860457e+02   6.2455202e+02
   4.8753935e+02   5.3264446e+02   5.4235487e+02   5.6103236e+02   5.8510400e+02
   4.7869836e+02   4.9031873e+02   5.1509849e+02   5.6646841e+02   5.9153791e+02
   4.5127285e+02   4.5171336e+02   4.8902113e+02   5.4869942e+02   5.8119052e+02
   4.8700255e+02   5.1330316e+02   5.1792312e+02   5.5306031e+02   5.8311932e+02
   4.3579088e+02   4.3684480e+02   4.8991329e+02   5.4916538e+02   5.8149328e+02
   4.6938100e+02   4.7722560e+02   5.2661810e+02   5.9834029e+02   6.2522444e+02
   4.8230363e+02   5.0161883e+02   5.3434822e+02   6.1277999e+02   6.4642534e+02
   4.4100854e+02   4.4102831e+02   4.8787192e+02   5.4818945e+02   5.8086968e+02
   4.8623353e+02   5.1872685e+02   5.4558580e+02   6.1924953e+02   6.5246865e+02
   4.8707984e+02   5.2762574e+02   5.5152882e+02   5.9804880e+02   6.1483960e+02
   4.8781357e+02   5.4702071e+02   5.7825037e+02   6.0071362e+02   6.0264295e+02
   4.7192452e+02   4.7935607e+02   5.1237154e+02   5.6589760e+02   5.9148920e+02
   4.2056387e+02   4.3290052e+02   5.1029179e+02   5.6592280e+02   5.9205370e+02
   4.8540470e+02   5.1320741e+02   5.4075518e+02   6.1067859e+02   6.3724117e+02
   4.6486207e+02   4.6611346e+02   4.9133402e+02   5.4966042e+02   5.8175883e+02
   4.7787496e+02   4.8809232e+02   5.1199358e+02   5.6304326e+02   5.8945002e+02
   4.2936971e+02   4.3453280e+02   4.9828142e+02   5.5417570e+02   5.8462697e+02
   4.1681367e+02   4.3342649e+02   5.2366733e+02   5.9256122e+02   6.1819022e+02
   4.8562620e+02   4.8976215e+02   4.9253564e+02   5.4863198e+02   5.8110842e+02
   4.4364537e+02   4.5020980e+02   5.2778776e+02   6.1373162e+02   7.2355031e+02
   4.7464132e+02   4.8160181e+02   5.0579757e+02   5.5794378e+02   5.8654571e+02
   4.3916529e+02   4.3971079e+02   4.8899692e+02   5.4871266e+02   5.8120441e+02
   4.8373434e+02   4.9874734e+02   5.0955306e+02   5.5571293e+02   5.8490212e+02
   4.2735164e+02   4.3472627e+02   5.0385595e+02   5.5868266e+02   5.8743223e+02
   4.8463551e+02   5.0882124e+02   5.3274938e+02   5.8584080e+02   6.0556423e+02
   4.8779276e+02   5.4568641e+02   5.7632332e+02   6.1306954e+02   6.1706864e+02
   4.6797817e+02   4.6875987e+02   4.8984114e+02   5.4895355e+02   5.8132858e+02
   4.5360620e+02   4.5747119e+02   5.0235395e+02   5.5692620e+02   5.8622578e+02
   4.8773402e+02   5.4269313e+02   5.7234273e+02   6.3784260e+02   6.5538684e+02
   4.8755707e+02   5.3171716e+02   5.3944411e+02   5.5816073e+02   5.8411896e+02
   3.8984868e+02   4.2662290e+02   4.9851130e+02   5.5438985e+02   5.8477633e+02
   4.6154681e+02   4.6768849e+02   5.2569243e+02   5.9728121e+02   6.2415369e+02
   4.1752828e+02   4.1913681e+02   4.8846422e+02   5.4847104e+02   5.8105243e+02
   4.5456403e+02   4.6059984e+02   5.2778032e+02   6.1151102e+02   6.5212570e+02
   4.4725577e+02   4.5272400e+02   5.1322228e+02   5.6962592e+02   5.9445815e+02
   4.4432375e+02   4.4853854e+02   5.0239483e+02   5.5718351e+02   5.8644631e+02
   4.8776376e+02   5.4414091e+02   5.7282130e+02   5.9982331e+02   6.0550293e+02
   4.8730558e+02   5.2860107e+02   5.4154590e+02   5.6675848e+02   5.8828901e+02
   4.3427744e+02   4.3631725e+02   4.9188709e+02   5.5020060e+02   5.8214670e+02
   4.2835158e+02   4.3729354e+02   5.1532975e+02   5.7349376e+02   5.9745415e+02
   4.8737574e+02   5.2873607e+02   5.3926177e+02   5.6254582e+02   5.8630759e+02
   4.5216673e+02   4.5778676e+02   5.1728671e+02   5.7627700e+02   5.9951374e+02
   4.8782647e+02   5.4797426e+02   5.8052010e+02   6.4596519e+02   6.4671789e+02
   4.8742285e+02   5.3363491e+02   5.5987487e+02   6.1481315e+02   6.3084718e+02
   4.8755375e+02   5.3667052e+02   5.6227561e+02   6.0156156e+02   6.1410070e+02
   4.3959088e+02   4.4660824e+02   5.2754713e+02   6.1188580e+02   6.5491574e+02
   4.8782647e+02   5.4797882e+02   5.8053261e+02   6.5879856e+02   6.6124103e+02
   4.8759338e+02   5.3781507e+02   5.6570545e+02   6.3334413e+02   6.7412173e+02
   4.5537339e+02   4.6006661e+02   5.0801246e+02   5.6237784e+02   5.8956291e+02
   4.2870278e+02   4.2887947e+02   4.8805564e+02   5.4827520e+02   5.8092515e+02
   4.0180869e+02   4.3209508e+02   5.2086228e+02   5.8485280e+02   6.0820961e+02
   4.0594203e+02   4.3260579e+02   5.2734757e+02   6.1127785e+02   6.5294547e+02
   4.7694404e+02   4.8291702e+02   5.0056645e+02   5.5356835e+02   5.8393883e+02
   4.7423750e+02   4.8437831e+02   5.2977793e+02   6.1381669e+02   6.5763478e+02
   4.8744652e+02   4.9550468e+02   4.9609912e+02   5.4835420e+02   5.8095403e+02
   4.8781664e+02   5.4724761e+02   5.7870507e+02   6.0013905e+02   6.0171925e+02
   4.8780168e+02   5.4621465e+02   5.7753959e+02   6.3134982e+02   6.3537374e+02
   4.5396007e+02   4.5914425e+02   5.1212410e+02   5.6771173e+02   5.9306529e+02
   4.8782805e+02   5.4808351e+02   5.8069847e+02   6.2572709e+02   6.2588734e+02
   4.8782406e+02   5.4779650e+02   5.8020309e+02   6.3624340e+02   6.3715860e+02
   4.2984300e+02   4.3859107e+02   5.1931387e+02   5.8107720e+02   6.0405000e+02
   4.8779544e+02   5.4585105e+02   5.7691507e+02   6.2808065e+02   6.3240773e+02
   4.8759790e+02   5.2692530e+02   5.3063099e+02   5.5279144e+02   5.8247791e+02
   4.4727188e+02   4.4936381e+02   4.9392812e+02   5.5126561e+02   5.8278782e+02
   4.8781264e+02   5.4696986e+02   5.7873659e+02   6.2578945e+02   6.2794921e+02
   4.1835999e+02   4.3392623e+02   5.2705826e+02   6.0867604e+02   6.4490930e+02
   4.8782882e+02   5.4816559e+02   5.8085000e+02   7.1385072e+02   7.1542199e+02
   4.3564464e+02   4.4328015e+02   5.2659963e+02   6.0466764e+02   6.3665928e+02
   4.5261138e+02   4.5868880e+02   5.2792598e+02   6.1344516e+02   6.6646076e+02
   4.0445914e+02   4.2956658e+02   5.0543207e+02   5.6026379e+02   5.8843081e+02
   4.7939351e+02   4.9204244e+02   5.1689889e+02   5.6838403e+02   5.9273529e+02
   3.9164575e+02   4.2746431e+02   5.0016411e+02   5.5561438e+02   5.8553954e+02
   4.5961193e+02   4.6571194e+02   5.2712318e+02   6.0487929e+02   6.3627105e+02
   4.8741690e+02   5.3340995e+02   5.5764798e+02   5.9719242e+02   6.1094811e+02
   4.7473436e+02   4.8367821e+02   5.1475079e+02   5.6825895e+02   5.9294032e+02
   4.8756599e+02   5.3693822e+02   5.6063442e+02   5.9124890e+02   6.0251306e+02
   4.5183957e+02   4.5789126e+02   5.2684596e+02   6.0463223e+02   6.3618531e+02
   4.8782703e+02   5.4803460e+02   5.7899233e+02   5.8117000e+02   5.8293934e+02
   4.3443178e+02   4.4236138e+02   5.2704296e+02   6.0793709e+02   6.4302127e+02
   4.1732670e+02   4.2954798e+02   5.0109785e+02   5.5633840e+02   5.8598558e+02
   4.2131050e+02   4.3471937e+02   5.2613132e+02   6.0241941e+02   6.3287735e+02
   4.8771445e+02   5.4189806e+02   5.6797319e+02   5.9254552e+02   6.0051148e+02
   4.3873481e+02   4.4330026e+02   5.0187268e+02   5.5683205e+02   5.8625260e+02
   4.3898756e+02   4.4609305e+02   5.2769091e+02   6.1335884e+02   6.7172203e+02
   4.6173648e+02   4.6729107e+02   5.1485014e+02   5.7136012e+02   5.9547972e+02
   4.1958858e+02   4.3424430e+02   5.2728365e+02   6.1057956e+02   6.5033569e+02
   4.8782785e+02   5.4808749e+02   5.8066652e+02   6.0366394e+02   6.0381647e+02
   4.6441028e+02   4.6622831e+02   4.9316577e+02   5.5056925e+02   5.8230372e+02
   4.4074671e+02   4.4100179e+02   4.8838791e+02   5.4842467e+02   5.8102017e+02
   4.5513879e+02   4.6083876e+02   5.1957296e+02   5.8064736e+02   6.0334967e+02
   4.7916179e+02   4.9339600e+02   5.2980539e+02   5.9998068e+02   6.2620609e+02
   4.3066049e+02   4.3216934e+02   4.9027681e+02   5.4935886e+02   5.8161819e+02
   4.8755588e+02   5.3630432e+02   5.5633044e+02   5.7983460e+02   5.9374246e+02
   4.8757730e+02   5.3486569e+02   5.4645584e+02   5.6372258e+02   5.8577628e+02
   4.2533444e+02   4.3410788e+02   5.0618860e+02   5.6099902e+02   5.8887341e+02
   4.8780333e+02   5.4635626e+02   5.7788928e+02   6.5105254e+02   6.8272964e+02
   4.8781308e+02   5.4656058e+02   5.5745447e+02   5.5963532e+02   5.8151749e+02
   4.1067728e+02   4.3285595e+02   5.2752248e+02   6.1294583e+02   6.6449601e+02
   4.8779909e+02   5.2735539e+02   5.2780249e+02   5.4870391e+02   5.8103368e+02
   4.5431696e+02   4.6036383e+02   5.2799802e+02   6.1373731e+02   6.7727356e+02
   4.7533447e+02   4.7623928e+02   4.8954943e+02   5.4871131e+02   5.8117414e+02
   4.8781745e+02   5.4732506e+02   5.7321522e+02   5.7667574e+02   5.8358136e+02
   4.8671113e+02   5.2166976e+02   5.4010168e+02   5.7812621e+02   5.9653411e+02
   4.8775335e+02   5.4323654e+02   5.6095524e+02   5.7023230e+02   5.8545955e+02
   4.4476713e+02   4.5122925e+02   5.2770098e+02   6.1270944e+02   6.5943632e+02
   4.3534584e+02   4.4200746e+02   5.1145743e+02   5.6734972e+02   5.9297436e+02
   4.6531614e+02   4.7098445e+02   5.1231270e+02   5.6709699e+02   5.9246331e+02
   4.8782759e+02   5.4806402e+02   5.8067906e+02   6.9246785e+02   7.6375753e+02
   4.8655653e+02   5.2130009e+02   5.4533297e+02   5.9720937e+02   6.1627150e+02
   4.7889130e+02   4.9298158e+02   5.3170164e+02   6.1586789e+02   7.0636854e+02
   4.4796213e+02   4.4818012e+02   4.8838331e+02   5.4841660e+02   5.8101380e+02
   4.8781665e+02   5.4725088e+02   5.7882052e+02   6.0265017e+02   6.0423709e+02
   4.7912558e+02   4.9337895e+02   5.3049094e+02   6.0384067e+02   6.3203755e+02
   4.8781871e+02   5.4740379e+02   5.7957719e+02   6.5759747e+02   6.8278264e+02
   4.8686136e+02   5.2474227e+02   5.4899735e+02   5.9988669e+02   6.1831196e+02
   4.3489145e+02   4.4259400e+02   5.2404585e+02   5.9349875e+02   6.1937365e+02
   4.1951517e+02   4.3382906e+02   5.2070018e+02   5.8441900e+02   6.0769173e+02
   4.5131487e+02   4.5628112e+02   5.0970263e+02   5.6459322e+02   5.9102297e+02
   4.8101175e+02   4.9792067e+02   5.3182970e+02   6.0341406e+02   6.3066550e+02
   4.8719588e+02   5.2802803e+02   5.4474231e+02   5.7441143e+02   5.9269638e+02
   4.2434758e+02   4.3586724e+02   5.2514937e+02   5.9782573e+02   6.2562358e+02
   4.1951827e+02   4.3315064e+02   5.1394808e+02   5.7127528e+02   5.9576900e+02
   4.8770024e+02   5.4130927e+02   5.7039443e+02   6.3738323e+02   6.6406637e+02
   4.5744383e+02   4.5995876e+02   4.9605762e+02   5.5235792e+02   5.8341286e+02
   4.8782623e+02   5.4794997e+02   5.8048645e+02   6.6852871e+02   7.0678955e+02
   4.4721118e+02   4.5181723e+02   5.0589805e+02   5.6036917e+02   5.8839383e+02
   4.3518399e+02   4.4264459e+02   5.2054846e+02   5.8382225e+02   6.0693624e+02
   4.8730215e+02   5.3120581e+02   5.5538495e+02   5.9837351e+02   6.1354137e+02
   4.2958866e+02   4.3885179e+02   5.2747520e+02   6.1201798e+02   6.5607743e+02
   4.8782833e+02   5.4812645e+02   5.8078380e+02   7.0929486e+02   7.2948809e+02
   4.8782419e+02   5.4780759e+02   5.7717405e+02   5.8017272e+02   5.8358591e+02
   4.8743510e+02   5.3389024e+02   5.6013041e+02   6.1421215e+02   6.2991561e+02
   4.5573795e+02   4.5739627e+02   4.9282037e+02   5.5054612e+02   5.8232179e+02
   4.6051680e+02   4.6665542e+02   5.2704102e+02   6.0410414e+02   6.3488104e+02
   4.4533612e+02   4.5123372e+02   5.1658577e+02   5.7530423e+02   5.9880218e+02
   4.2475955e+02   4.3483387e+02   5.1164421e+02   5.6773805e+02   5.9327440e+02
   4.2844005e+02   4.3803421e+02   5.2539855e+02   5.9879884e+02   6.2703434e+02
   4.6038444e+02   4.6574693e+02   5.1326501e+02   5.6897618e+02   5.9383424e+02
   4.5792176e+02   4.5870421e+02   4.9003422e+02   5.4913437e+02   5.8145375e+02
   4.4129834e+02   4.4807857e+02   5.2739200e+02   6.1025513e+02   6.4878138e+02
   6.1367468e+02   5.2770768e+02   4.5248713e+02   4.4954408e+02   4.2680545e+02
   6.3097819e+02   5.7906078e+02   5.6169931e+02   5.1414939e+02   4.3130184e+02
   6.1423010e+02   5.4907866e+02   5.4728970e+02   5.2579342e+02   4.3237079e+02
   6.1375033e+02   5.2778193e+02   4.5259267e+02   4.4777206e+02   4.2080410e+02
   6.1700990e+02   5.3451589e+02   5.0182932e+02   4.8350121e+02   4.1517842e+02
   6.4779934e+02   5.9326009e+02   5.7157868e+02   5.1531527e+02   4.3145775e+02
   6.3033455e+02   5.7014385e+02   5.4885169e+02   5.0565713e+02   4.2954141e+02
   6.1388647e+02   5.2802639e+02   4.7589079e+02   4.7346106e+02   4.2931351e+02
   6.1380946e+02   5.2790710e+02   4.7343780e+02   4.7149130e+02   4.2971997e+02
   6.1686535e+02   5.4879812e+02   5.3966500e+02   5.1771514e+02   4.3185365e+02
   6.1488784e+02   5.6994825e+02   5.6833334e+02   5.2644602e+02   4.3239287e+02
   6.3017222e+02   5.6100558e+02   5.3399613e+02   4.8743902e+02   3.8157726e+02
   6.1437608e+02   5.2858304e+02   4.7483394e+02   4.6872289e+02   4.1934811e+02
   6.2117805e+02   5.5058713e+02   5.3072083e+02   5.0268737e+02   4.2897847e+02
   6.1358584e+02   5.2761935e+02   4.4106588e+02   4.3753200e+02   4.2707595e+02
   6.1409064e+02   5.2813139e+02   4.6373517e+02   4.5767936e+02   3.9763850e+02
   6.2422289e+02   6.2396922e+02   6.1331935e+02   5.2757172e+02   4.3245133e+02
   6.1446475e+02   5.2869661e+02   4.7545666e+02   4.6875841e+02   4.1639646e+02
   6.1731654e+02   5.4186605e+02   5.2539451e+02   5.0818579e+02   4.3078510e+02
   6.3281311e+02   5.6458356e+02   5.3694517e+02   4.8763022e+02   3.9917796e+02
   6.1364069e+02   5.2767117e+02   4.4223693e+02   4.3465878e+02   4.1119449e+02
   6.6632030e+02   6.1052334e+02   5.8715686e+02   5.2183653e+02   4.3209909e+02
   6.1643599e+02   5.3289642e+02   4.9714574e+02   4.8097401e+02   4.0889366e+02
   6.1439806e+02   6.0967246e+02   6.0885851e+02   5.2755794e+02   4.3245090e+02
   6.2387632e+02   6.2354680e+02   6.1325060e+02   5.2756921e+02   4.3245130e+02
   6.1388650e+02   5.2796234e+02   4.6935896e+02   4.6656927e+02   4.2751294e+02
   6.3526003e+02   5.7148704e+02   5.4574707e+02   4.9797743e+02   4.2639616e+02
   6.1382798e+02   6.0732833e+02   6.0706462e+02   5.2757045e+02   4.3245138e+02
   6.5075675e+02   6.2176195e+02   5.9731022e+02   5.2515877e+02   4.3232095e+02
   6.1472536e+02   5.3826623e+02   5.3136127e+02   5.2016924e+02   4.3217330e+02
   7.1564438e+02   5.8395019e+02   5.5312862e+02   4.9671393e+02   4.2551654e+02
   6.2269414e+02   5.8142483e+02   5.7291009e+02   5.2244248e+02   4.3214246e+02
   6.1793819e+02   5.3683546e+02   5.0640627e+02   4.8478019e+02   4.1392713e+02
   6.2967731e+02   5.6104958e+02   5.3467748e+02   4.8956378e+02   4.1703419e+02
   6.1386763e+02   5.2815726e+02   4.8675515e+02   4.8474809e+02   4.3101599e+02
   7.0497344e+02   5.8238847e+02   5.5068640e+02   4.9279677e+02   4.2200953e+02
   6.1460704e+02   5.2900870e+02   4.7977456e+02   4.7258907e+02   4.1970209e+02
   6.2992016e+02   5.9706949e+02   5.8543254e+02   5.2352101e+02   4.3221737e+02
   6.6431223e+02   6.1405693e+02   5.8993207e+02   5.2285671e+02   4.3217276e+02
   7.0168546e+02   6.5183255e+02   6.1110386e+02   5.2732894e+02   4.3243910e+02
   6.1677644e+02   5.4617397e+02   5.3580863e+02   5.1611499e+02   4.3174565e+02
   6.1770033e+02   5.5180179e+02   5.4185951e+02   5.1698772e+02   4.3175628e+02
   6.1379748e+02   5.2785039e+02   4.6657402e+02   4.6427428e+02   4.2832586e+02
   6.1957907e+02   5.7711949e+02   5.7096222e+02   5.2358032e+02   4.3222092e+02
   6.2109080e+02   5.4933779e+02   5.2847132e+02   5.0072039e+02   4.2832579e+02
   6.1393687e+02   5.2797249e+02   4.6116071e+02   4.5620868e+02   4.1924132e+02
   6.2793846e+02   5.8207014e+02   5.6873053e+02   5.1883572e+02   4.3184513e+02
   6.5703965e+02   5.9066577e+02   5.6534172e+02   5.1042022e+02   4.3065754e+02
   6.1538943e+02   5.3041997e+02   4.8742545e+02   4.7613110e+02   4.0380089e+02
   6.1416813e+02   5.2822308e+02   4.6611509e+02   4.5998068e+02   3.9661330e+02
   6.1358717e+02   5.2761887e+02   4.3786046e+02   4.3046489e+02   4.2005526e+02
   6.7538668e+02   6.1372077e+02   5.8942082e+02   5.2264453e+02   4.3215794e+02
   6.1430832e+02   5.2860428e+02   4.7852277e+02   4.7325829e+02   4.2478381e+02
   6.1489194e+02   5.8110075e+02   5.7988043e+02   5.2696764e+02   4.3242053e+02
   6.1525238e+02   5.3911543e+02   5.2984511e+02   5.1742663e+02   4.3199830e+02
   6.1570658e+02   5.4170971e+02   5.3233009e+02   5.1725621e+02   4.3192746e+02
   6.1355002e+02   5.2758458e+02   4.8031070e+02   4.8029921e+02   4.3244115e+02
   6.1948063e+02   5.4431433e+02   5.2230684e+02   4.9882283e+02   4.2789304e+02
   6.1383044e+02   5.2786584e+02   4.6011236e+02   4.5633878e+02   4.2419676e+02
   6.2500505e+02   5.5474847e+02   5.3049512e+02   4.9363055e+02   4.2376006e+02
   6.3013288e+02   5.6364086e+02   5.3846214e+02   4.9439723e+02   4.2400984e+02
   6.1438417e+02   5.6177171e+02   5.6048238e+02   5.2650908e+02   4.3239751e+02
   6.2652649e+02   5.5954469e+02   5.3664980e+02   4.9817667e+02   4.2674057e+02
   6.4410447e+02   5.7799856e+02   5.4982867e+02   4.9730702e+02   4.2593410e+02
   6.1413031e+02   5.2825544e+02   4.7187244e+02   4.6732118e+02   4.2351954e+02
   6.1379356e+02   5.2783320e+02   4.6241200e+02   4.5958167e+02   4.2696719e+02
   6.4979634e+02   5.7753961e+02   5.4645895e+02   4.8890959e+02   4.1323186e+02
   6.3232640e+02   5.8624620e+02   5.7057296e+02   5.1799536e+02   4.3176383e+02
   6.1381338e+02   5.2784224e+02   4.5301459e+02   4.4680541e+02   4.0384571e+02
   6.1521411e+02   5.3031283e+02   4.8886825e+02   4.7877362e+02   4.2007112e+02
   6.3763757e+02   5.7073375e+02   5.4243388e+02   4.9067081e+02   4.1900875e+02
   6.1527343e+02   6.0757210e+02   6.0595956e+02   5.2749786e+02   4.3244783e+02
   6.2766650e+02   5.9616556e+02   5.8596737e+02   5.2403490e+02   4.3225099e+02
   6.1473992e+02   5.3024030e+02   4.9703778e+02   4.9019266e+02   4.2908468e+02
   6.1511058e+02   5.3769790e+02   5.2788141e+02   5.1681787e+02   4.3199505e+02
   6.1661415e+02   5.3347044e+02   4.9916426e+02   4.8234813e+02   4.1429836e+02
   6.1422993e+02   5.4727825e+02   5.4531080e+02   5.2557303e+02   4.3236364e+02
   6.1910448e+02   5.4828361e+02   5.3212644e+02   5.0855734e+02   4.3060442e+02
   6.5040108e+02   5.7889301e+02   5.4841372e+02   4.9228803e+02   4.2140770e+02
   6.1416522e+02   5.2823779e+02   4.6785920e+02   4.6227585e+02   4.1588699e+02
   6.7383239e+02   6.3364458e+02   6.0310425e+02   5.2624963e+02   4.3238206e+02
   6.1413679e+02   5.3595359e+02   5.3151788e+02   5.2289560e+02   4.3231884e+02
   6.1384451e+02   5.3965750e+02   5.3818058e+02   5.2603781e+02   4.3240079e+02
   6.1357134e+02   5.2760473e+02   4.4625231e+02   4.4525902e+02   4.3092704e+02
   6.1364206e+02   5.3087706e+02   5.2903386e+02   5.2568406e+02   4.3242956e+02
   6.1355507e+02   5.2758839e+02   4.5408023e+02   4.5394931e+02   4.3223972e+02
   6.1450841e+02   5.2870969e+02   4.7427803e+02   4.6711424e+02   3.8877053e+02
   6.5758652e+02   6.0719318e+02   5.8504771e+02   5.2113518e+02   4.3204489e+02
   7.0144754e+02   6.2886613e+02   6.0004562e+02   5.2563726e+02   4.3234809e+02
   6.1356556e+02   5.2759918e+02   4.4245279e+02   4.4123987e+02   4.3068467e+02
   6.1520697e+02   5.3013811e+02   4.8671321e+02   4.7647766e+02   4.1517730e+02
   6.2948507e+02   5.6791868e+02   5.4635107e+02   5.0421736e+02   4.2911831e+02
   6.1377571e+02   5.2785564e+02   4.7189256e+02   4.7013166e+02   4.2987203e+02
   6.1373505e+02   5.2819545e+02   5.0454513e+02   5.0351581e+02   4.3220203e+02
   6.1611761e+02   5.3708243e+02   5.1929589e+02   5.0704775e+02   4.3088733e+02
   6.1369661e+02   5.4703461e+02   5.4660540e+02   5.2715077e+02   4.3243390e+02
   6.1636727e+02   5.4446283e+02   5.3438126e+02   5.1643013e+02   4.3180540e+02
   6.1384054e+02   5.2806648e+02   4.8381432e+02   4.8196930e+02   4.3087187e+02
   6.1657082e+02   5.4896042e+02   5.4073342e+02   5.1880735e+02   4.3194149e+02
   6.1701676e+02   5.3620648e+02   5.0932619e+02   4.9293850e+02   4.2648128e+02
   6.2169324e+02   5.7993241e+02   5.7210570e+02   5.2270508e+02   4.3216100e+02
   6.1630086e+02   5.7166199e+02   5.6846506e+02   5.2535723e+02   4.3233174e+02
   6.2180931e+02   5.6001362e+02   5.4559683e+02   5.1241495e+02   4.3110248e+02
   6.1369887e+02   5.3284504e+02   5.3103035e+02   5.2568666e+02   4.3241824e+02
   6.3102585e+02   5.6814477e+02   5.4483404e+02   5.0111777e+02   4.2797288e+02
   6.1504011e+02   5.4019566e+02   5.3288266e+02   5.1969602e+02   4.3211515e+02
   6.2730151e+02   5.5708513e+02   5.3099069e+02   4.8883754e+02   4.1530677e+02
   6.2560839e+02   5.8744912e+02   5.7750379e+02   5.2253336e+02   4.3214928e+02
   6.1681131e+02   5.5057088e+02   5.4236290e+02   5.1894887e+02   4.3193851e+02
   6.3192002e+02   5.6431451e+02   5.3745661e+02   4.9001004e+02   4.1790358e+02
   6.5812982e+02   6.5228871e+02   6.1235587e+02   5.2746582e+02   4.3244596e+02
   6.1373271e+02   5.2776405e+02   4.5017960e+02   4.4452831e+02   4.1739887e+02
   6.1633538e+02   5.3260716e+02   4.9611166e+02   4.8035393e+02   4.0364990e+02
   6.8582980e+02   6.2474484e+02   5.9734187e+02   5.2501445e+02   4.3231199e+02
   6.2639556e+02   5.5851365e+02   5.3501639e+02   4.9645996e+02   4.2576076e+02
   6.1912186e+02   5.3963057e+02   5.1069887e+02   4.8519080e+02   4.0763198e+02
   6.2287893e+02   5.9055917e+02   5.8330149e+02   5.2456525e+02   4.3228433e+02
   6.2184082e+02   5.6558652e+02   5.5356059e+02   5.1640281e+02   4.3161425e+02
   6.1411129e+02   5.3306165e+02   5.2639311e+02   5.2054001e+02   4.3229223e+02
   6.8468421e+02   5.8119993e+02   5.4891448e+02   4.8962849e+02   4.1596762e+02
   6.6405823e+02   6.0677157e+02   5.8411864e+02   5.2065970e+02   4.3200650e+02
   6.2101214e+02   5.4733467e+02   5.2439544e+02   4.9645355e+02   4.2643977e+02
   6.1743806e+02   5.3795296e+02   5.1329552e+02   4.9597825e+02   4.2753953e+02
   6.1389565e+02   5.2794259e+02   4.6456430e+02   4.6095184e+02   4.2492332e+02
   6.2619280e+02   5.6466467e+02   5.4568131e+02   5.0720417e+02   4.3000060e+02
   6.1703279e+02   5.3439285e+02   5.0108743e+02   4.8247601e+02   4.0928557e+02
   6.1359380e+02   5.2851776e+02   5.2527686e+02   5.2430196e+02   4.3243906e+02
   6.3579247e+02   5.6794365e+02   5.3955355e+02   4.8777063e+02   4.0216149e+02
   6.1664002e+02   5.4213342e+02   5.2901394e+02   5.1264938e+02   4.3146381e+02
   6.1357019e+02   5.2760237e+02   4.3589636e+02   4.2845456e+02   4.2193251e+02
   6.2759718e+02   5.5704102e+02   5.3048566e+02   4.8729251e+02   3.9658915e+02
   6.1552639e+02   5.3100636e+02   4.9185320e+02   4.8014763e+02   4.1924213e+02
   6.1452599e+02   5.2875145e+02   4.7507751e+02   4.6788655e+02   4.0817423e+02
   6.2496278e+02   5.5785386e+02   5.3632435e+02   5.0062858e+02   4.2795592e+02
   6.1971542e+02   5.4125064e+02   5.1328680e+02   4.8631973e+02   4.1294170e+02
   6.2701687e+02   5.9837596e+02   5.8864260e+02   5.2469819e+02   4.3229275e+02
   6.2811283e+02   5.5939022e+02   5.3391246e+02   4.9153534e+02   4.2104482e+02
   6.1813196e+02   5.6002669e+02   5.5233577e+02   5.2025297e+02   4.3199454e+02
   6.1450808e+02   5.5815585e+02   5.5650248e+02   5.2607906e+02   4.3237640e+02
   6.1616425e+02   5.9460225e+02   5.9265738e+02   5.2707418e+02   4.3242605e+02
   6.1417497e+02   5.2847025e+02   4.7977398e+02   4.7555554e+02   4.2727058e+02
   6.1941909e+02   5.4423957e+02   5.2235243e+02   4.9907052e+02   4.2800498e+02
   6.2115047e+02   5.4509289e+02   5.1878631e+02   4.8858049e+02   4.1810792e+02
   6.1492756e+02   5.2953253e+02   4.8267055e+02   4.7373586e+02   4.1381761e+02
   6.1366168e+02   5.2769488e+02   4.5167160e+02   4.4881945e+02   4.2710342e+02
   6.1395089e+02   5.2801500e+02   4.6737516e+02   4.6373523e+02   4.2506142e+02
   7.0814660e+02   6.1360121e+02   5.8918607e+02   5.2254008e+02   4.3215056e+02
   6.1357316e+02   5.2760696e+02   4.5068950e+02   4.5002872e+02   4.3137311e+02
   6.1494441e+02   5.3546269e+02   5.2386786e+02   5.1489410e+02   4.3193777e+02
   6.1420265e+02   5.2826606e+02   4.6707808e+02   4.6089538e+02   3.9516213e+02
   6.1410962e+02   5.9661937e+02   5.9618898e+02   5.2749707e+02   4.3244782e+02
   6.1466836e+02   5.3862395e+02   5.3229143e+02   5.2081030e+02   4.3219826e+02
   6.2442290e+02   5.8451783e+02   5.7499418e+02   5.2228274e+02   4.3213096e+02
   6.1356665e+02   5.2760025e+02   4.3945964e+02   4.3722661e+02   4.2938481e+02
   6.1969952e+02   5.4843380e+02   5.3062328e+02   5.0603173e+02   4.3003030e+02
   6.1357958e+02   5.2763417e+02   4.8303269e+02   4.8283540e+02   4.3228981e+02
   6.5776184e+02   5.9001354e+02   5.6422195e+02   5.0951962e+02   4.3047031e+02
   6.1884027e+02   5.5999314e+02   5.5099820e+02   5.1885982e+02   4.3187758e+02
   6.1354866e+02   5.2758223e+02   4.3857631e+02   4.3853048e+02   4.3239386e+02
   6.1865933e+02   5.3950570e+02   5.1219575e+02   4.8938949e+02   4.2191804e+02
   6.1609362e+02   5.3334330e+02   5.0284961e+02   4.8946451e+02   4.2590912e+02
   6.1445036e+02   5.4396762e+02   5.4073110e+02   5.2418907e+02   4.3230894e+02
   6.1416048e+02   5.2961080e+02   5.0694947e+02   5.0368384e+02   4.3171174e+02
   6.1366684e+02   5.2796954e+02   5.0402480e+02   5.0336773e+02   4.3228924e+02
   6.3125082e+02   5.8101832e+02   5.6427737e+02   5.1538632e+02   4.3146872e+02
   7.2851345e+02   6.0767106e+02   5.8440524e+02   5.2068211e+02   4.3200869e+02
   6.2378788e+02   5.5506174e+02   5.3341654e+02   4.9984207e+02   4.2770698e+02
   6.2196382e+02   5.8650841e+02   5.7939452e+02   5.2413362e+02   4.3225708e+02
   6.1712458e+02   5.7042015e+02   5.6611310e+02   5.2441381e+02   4.3227570e+02
   6.1435774e+02   5.2894760e+02   4.8657127e+02   4.8154893e+02   4.2806187e+02
   6.2247975e+02   5.4806891e+02   5.2227008e+02   4.8910719e+02   4.1835081e+02
   6.1759701e+02   5.5080847e+02   5.4065795e+02   5.1663945e+02   4.3173242e+02
   6.2312282e+02   5.6795779e+02   5.5502233e+02   5.1588561e+02   4.3154795e+02
   6.1368051e+02   5.2771337e+02   4.4964026e+02   4.4545073e+02   4.2383733e+02
   6.5038864e+02   5.9815577e+02   5.7705014e+02   5.1796902e+02   4.3176162e+02
   6.1364912e+02   5.2768251e+02   4.5413821e+02   4.5211991e+02   4.2881005e+02
   6.2472398e+02   5.5957166e+02   5.3977029e+02   5.0427961e+02   4.2924361e+02
   6.7364311e+02   5.9208639e+02   5.6627985e+02   5.1066032e+02   4.3070465e+02
   7.5277288e+02   6.3555322e+02   6.0395491e+02   5.2638483e+02   4.3238915e+02
   6.1548902e+02   5.4185786e+02   5.3354693e+02   5.1852725e+02   4.3201469e+02
   6.1425808e+02   5.2971989e+02   5.0455718e+02   5.0075721e+02   4.3141745e+02
   6.1976679e+02   5.6054171e+02   5.5004330e+02   5.1725039e+02   4.3172314e+02
   6.1384595e+02   5.2787430e+02   4.5445497e+02   4.4827072e+02   3.9669921e+02
   6.1433262e+02   5.2844585e+02   4.7063774e+02   4.6421073e+02   4.0489524e+02
   6.2089422e+02   5.5191446e+02   5.3392181e+02   5.0604707e+02   4.2992151e+02
   6.9075977e+02   6.3245629e+02   6.0228527e+02   5.2609494e+02   4.3237355e+02
   6.1431206e+02   5.2845869e+02   4.7238397e+02   4.6645031e+02   4.1746913e+02
   6.1582434e+02   5.5764224e+02   5.5357124e+02   5.2374593e+02   4.3224468e+02
   6.4989505e+02   5.8083727e+02   5.5177337e+02   4.9769718e+02   4.2615744e+02
   6.1415617e+02   5.2845319e+02   4.8006562e+02   4.7600423e+02   4.2758821e+02
   6.1369243e+02   5.5302842e+02   5.5271967e+02   5.2729069e+02   4.3243888e+02
   6.3490256e+02   5.6698039e+02   5.3878824e+02   4.8762621e+02   3.8000010e+02
   6.1367213e+02   5.2773616e+02   4.7282654e+02   4.7189714e+02   4.3119677e+02
   6.3157681e+02   5.6532420e+02   5.3950744e+02   4.9369867e+02   4.2330007e+02
   6.2423068e+02   5.7769590e+02   5.6672477e+02   5.1988919e+02   4.3194075e+02
   6.1634444e+02   5.5036875e+02   5.4330318e+02   5.2023439e+02   4.3203759e+02
   6.1385507e+02   5.2802505e+02   4.7906719e+02   4.7699568e+02   4.3017533e+02
   6.2653173e+02   5.9482827e+02   5.8532312e+02   5.2411458e+02   4.3225593e+02
   6.1392636e+02   5.4784648e+02   5.4679645e+02   5.2652707e+02   4.3240607e+02
   6.1437634e+02   5.2859731e+02   4.7538459e+02   4.6933044e+02   4.2019716e+02
   6.1740160e+02   5.3653887e+02   5.0819323e+02   4.8973653e+02   4.2389347e+02
   6.5808481e+02   6.0558172e+02   5.8356269e+02   5.2053205e+02   4.3199593e+02
   6.1358055e+02   5.2761053e+02   4.3586347e+02   4.2407383e+02   3.8006347e+02
   6.2671162e+02   5.5758754e+02   5.3280547e+02   4.9290436e+02   4.2283692e+02
   6.1360416e+02   5.2763422e+02   4.3869588e+02   4.2991382e+02   4.1151416e+02
   6.1479105e+02   5.2921518e+02   4.7965033e+02   4.7118871e+02   4.0612077e+02
   6.1374885e+02   5.3116710e+02   5.2753234e+02   5.2381002e+02   4.3240011e+02
   6.5558071e+02   6.0326644e+02   5.8165835e+02   5.1981723e+02   4.3193513e+02
   6.2691675e+02   5.5697463e+02   5.3137329e+02   4.9035199e+02   4.1934719e+02
   6.1821865e+02   5.7404755e+02   5.6892003e+02   5.2406687e+02   4.3225298e+02
   6.9449245e+02   5.9051683e+02   5.6372909e+02   5.0860799e+02   4.3026486e+02
   6.9850681e+02   6.4391471e+02   6.0837159e+02   5.2701226e+02   4.3242244e+02
   6.3003629e+02   5.7039026e+02   5.4959269e+02   5.0653784e+02   4.2978569e+02
   6.2005851e+02   5.7219742e+02   5.6448632e+02   5.2181704e+02   4.3209806e+02
   6.3753949e+02   5.7525260e+02   5.4991118e+02   5.0123465e+02   4.2796270e+02
   6.4364198e+02   6.0983330e+02   5.9041500e+02   5.2352658e+02   4.3221866e+02
   6.1362266e+02   5.2765585e+02   4.4355885e+02   4.3868004e+02   4.2338001e+02
   6.1381826e+02   5.2786075e+02   4.6346392e+02   4.6051237e+02   4.2671042e+02
   6.1363322e+02   5.2769810e+02   4.7622072e+02   4.7561374e+02   4.3176297e+02
   6.3060583e+02   5.6331229e+02   5.3732498e+02   4.9199032e+02   4.2143390e+02
   6.1354838e+02   5.2758171e+02   4.3248612e+02   4.3189660e+02   4.3186153e+02
   6.1614507e+02   5.3958551e+02   5.2589790e+02   5.1206171e+02   4.3148666e+02
   6.1355436e+02   5.2758788e+02   4.3858437e+02   4.3773758e+02   4.3135588e+02
   6.1362978e+02   5.2767827e+02   4.7046401e+02   4.6981385e+02   4.3151649e+02
   6.1361672e+02   5.2765006e+02   4.5050424e+02   4.4861378e+02   4.2919174e+02
   6.1395093e+02   5.2797984e+02   4.5879668e+02   4.5271903e+02   3.8062223e+02
   6.1360531e+02   5.2763497e+02   4.3858829e+02   4.2939771e+02   4.0643693e+02
   6.1429226e+02   5.2839378e+02   4.6997116e+02   4.6375155e+02   4.0938269e+02
   6.3278552e+02   5.6505548e+02   5.3773671e+02   4.8905727e+02   4.1486519e+02
   6.2366774e+02   5.4970572e+02   5.2320333e+02   4.8671161e+02   3.8647715e+02
   6.1375444e+02   5.2778632e+02   4.5455714e+02   4.5042766e+02   4.2322450e+02
   6.2774334e+02   5.5727576e+02   5.3069738e+02   4.8728622e+02   3.9294135e+02
   6.2427088e+02   5.5174514e+02   5.2609433e+02   4.8931676e+02   4.1794202e+02
   6.3611570e+02   5.6933225e+02   5.4148478e+02   4.9078886e+02   4.1929276e+02
   6.1445339e+02   5.5204204e+02   5.4997209e+02   5.2557952e+02   4.3235593e+02
   6.1367364e+02   5.2770686e+02   4.4930243e+02   4.4519733e+02   4.2415933e+02
   6.2400657e+02   5.9183794e+02   5.8386541e+02   5.2438538e+02   4.3227295e+02
   6.6634670e+02   6.0731441e+02   5.8449009e+02   5.2079092e+02   4.3201746e+02
   6.3312104e+02   5.7526889e+02   5.5395572e+02   5.0782447e+02   4.3009704e+02
   6.1389366e+02   5.2792267e+02   4.5697212e+02   4.5105930e+02   4.0912465e+02
   6.2539874e+02   5.5481476e+02   5.2990888e+02   4.9187221e+02   4.2186209e+02
   6.1519483e+02   6.0583497e+02   6.0436230e+02   5.2747963e+02   4.3244703e+02
   6.1354849e+02   5.2758195e+02   4.3962207e+02   4.3961083e+02   4.3243763e+02
   6.1897448e+02   5.4864201e+02   5.3318209e+02   5.0958732e+02   4.3079385e+02
   6.1560039e+02   5.3086957e+02   4.8953342e+02   4.7718467e+02   3.8270023e+02
   6.1404332e+02   5.2809207e+02   4.6485732e+02   4.5969092e+02   4.1834148e+02
   6.1391467e+02   5.2794674e+02   4.5924687e+02   4.5392354e+02   4.1676323e+02
   6.2944447e+02   5.6641184e+02   5.4393780e+02   5.0193145e+02   4.2832170e+02
   6.2846914e+02   5.5843666e+02   5.3174957e+02   4.8732443e+02   3.8219750e+02
   6.1403965e+02   5.3492766e+02   5.3068886e+02   5.2311010e+02   4.3233776e+02
   7.4382709e+02   5.8259104e+02   5.5089528e+02   4.9304614e+02   4.2229988e+02
   6.1408895e+02   5.2812934e+02   4.6363807e+02   4.5756529e+02   3.8465384e+02
   6.3038851e+02   5.9366323e+02   5.8128649e+02   5.2234962e+02   4.3213585e+02
   6.2380986e+02   5.7366252e+02   5.6184164e+02   5.1835214e+02   4.3180251e+02
   6.1364226e+02   5.6021264e+02   5.6006252e+02   5.2745525e+02   4.3244580e+02
   6.1358154e+02   5.2761492e+02   4.4920357e+02   4.4818435e+02   4.3078779e+02
   6.1390496e+02   5.2896987e+02   5.0980765e+02   5.0784146e+02   4.3211548e+02
   6.1588658e+02   5.3634089e+02   5.1863129e+02   5.0731067e+02   4.3099687e+02
   6.3104169e+02   5.6244114e+02   5.3536766e+02   4.8806857e+02   4.0994191e+02
   6.1509993e+02   5.2985931e+02   4.8461538e+02   4.7481609e+02   4.1186356e+02
   6.1399815e+02   5.2806174e+02   4.6711067e+02   4.6296578e+02   4.2340184e+02
   6.1404513e+02   5.3454855e+02   5.3001777e+02   5.2280104e+02   4.3233334e+02
   6.1393328e+02   5.2796197e+02   4.5818812e+02   4.5213518e+02   3.9995783e+02
   6.1496500e+02   5.2999691e+02   4.8925891e+02   4.8065548e+02   4.2404260e+02
   6.1429306e+02   5.3219838e+02   5.2129116e+02   5.1598022e+02   4.3215125e+02
   6.1814547e+02   5.3731988e+02   5.0718936e+02   4.8483802e+02   4.1292280e+02
   6.2193483e+02   5.4783406e+02   5.2304562e+02   4.9193157e+02   4.2274078e+02
   6.1356424e+02   5.2759727e+02   4.3773510e+02   4.3488962e+02   4.2876281e+02
   6.1418152e+02   5.2824192e+02   4.6673819e+02   4.6065979e+02   4.0592685e+02
   6.1392590e+02   5.6017899e+02   5.5957340e+02   5.2706472e+02   4.3242637e+02
   6.1741798e+02   5.4318777e+02   5.2790505e+02   5.0975487e+02   4.3100498e+02
   6.1384590e+02   5.2913270e+02   5.1528014e+02   5.1338641e+02   4.3227147e+02
   6.2158308e+02   5.4914486e+02   5.2678018e+02   4.9761628e+02   4.2693839e+02
   6.6172748e+02   5.8585229e+02   5.5705282e+02   5.0250906e+02   4.2843716e+02
   6.1392624e+02   5.2797250e+02   4.6432587e+02   4.6032450e+02   4.2364629e+02
   6.1361586e+02   5.3091108e+02   5.2960169e+02   5.2623777e+02   4.3243618e+02
   6.1969428e+02   5.5102690e+02   5.3542518e+02   5.0956090e+02   4.3072995e+02
   6.1355379e+02   5.2758685e+02   4.3411478e+02   4.3025388e+02   4.2814152e+02
   6.4110590e+02   5.8227648e+02   5.5849010e+02   5.0786039e+02   4.3009134e+02
   6.2678141e+02   5.5678776e+02   5.3124593e+02   4.9047882e+02   4.1960246e+02
   6.1506064e+02   5.6356156e+02   5.6133509e+02   5.2577090e+02   4.3235748e+02
   6.9109079e+02   6.1188095e+02   5.8794183e+02   5.2209165e+02   4.3211774e+02
   6.3916230e+02   5.7101203e+02   5.4172637e+02   4.8771023e+02   3.8009810e+02
   6.1371274e+02   6.0674085e+02   6.0658667e+02   5.2757447e+02   4.3245161e+02
   6.1373307e+02   5.3480971e+02   5.3319609e+02   5.2590789e+02   4.3241348e+02
   6.1795183e+02   5.5716942e+02   5.4886942e+02   5.1936448e+02   4.3193211e+02
   6.1402047e+02   5.2805347e+02   4.6133838e+02   4.5530499e+02   3.9035734e+02
   6.1426389e+02   5.4358943e+02   5.4096282e+02   5.2483435e+02   4.3234010e+02
   6.2028793e+02   5.6174161e+02   5.5077594e+02   5.1689570e+02   4.3168153e+02
   6.1614479e+02   5.3233453e+02   4.9594624e+02   4.8119591e+02   4.1523473e+02
   6.1361440e+02   5.2765838e+02   4.6928784e+02   4.6874993e+02   4.3164301e+02
   6.3123276e+02   5.7793301e+02   5.5978715e+02   5.1293090e+02   4.3111732e+02
   6.6139407e+02   5.9688450e+02   5.7353332e+02   5.1553267e+02   4.3148597e+02
   6.1356893e+02   5.3188909e+02   5.3158764e+02   5.2727134e+02   4.3244746e+02
   6.1391185e+02   5.2794947e+02   4.6161560e+02   4.5712477e+02   4.2156227e+02
   6.1430399e+02   5.6815474e+02   5.6721229e+02   5.2689199e+02   4.3241674e+02
   6.2769675e+02   5.5748657e+02   5.3113648e+02   4.8812473e+02   4.1193030e+02
   6.7546032e+02   5.8134689e+02   5.4923536e+02   4.9035919e+02   4.1803743e+02
   6.1923435e+02   5.6451311e+02   5.5613747e+02   5.2014370e+02   4.3197550e+02
   6.1355688e+02   5.2758995e+02   4.3509073e+02   4.3150826e+02   4.2825902e+02
   6.2765969e+02   5.7907603e+02   5.6500149e+02   5.1739937e+02   4.3170337e+02
   6.1442585e+02   5.5388542e+02   5.5206188e+02   5.2584224e+02   4.3236719e+02
   6.1894099e+02   5.5615439e+02   5.4540430e+02   5.1641805e+02   4.3166163e+02
   6.1367264e+02   5.2770277e+02   4.4453771e+02   4.3727483e+02   4.0504310e+02
   6.1457556e+02   5.2894706e+02   4.7917483e+02   4.7212849e+02   4.1966025e+02
   6.2742342e+02   5.5949031e+02   5.3512096e+02   4.9458803e+02   4.2433465e+02
   6.1596257e+02   5.5486435e+02   5.4995483e+02   5.2280144e+02   4.3219135e+02
   6.1491840e+02   6.0032668e+02   5.9926491e+02   5.2742710e+02   4.3244442e+02
   6.1356463e+02   5.2759831e+02   4.3980377e+02   4.3794700e+02   4.2991081e+02
   6.1479749e+02   5.3908634e+02   5.3232243e+02   5.2032515e+02   4.3216701e+02
   6.1502600e+02   5.3751910e+02   5.2806566e+02   5.1725118e+02   4.3202820e+02
   6.1928256e+02   5.3995206e+02   5.1107377e+02   4.8500620e+02   3.9854434e+02
   6.1361133e+02   5.2764062e+02   4.3913627e+02   4.3013596e+02   4.0419897e+02
   6.1403350e+02   5.2807176e+02   4.6275555e+02   4.5705467e+02   4.1252634e+02
   6.1395578e+02   5.3143287e+02   5.2439151e+02   5.2025186e+02   4.3232536e+02
   6.6722656e+02   5.8886229e+02   5.6148342e+02   5.0683754e+02   4.2982080e+02
   6.1442148e+02   5.4122144e+02   5.3737257e+02   5.2349788e+02   4.3229334e+02
   6.1371411e+02   5.2825712e+02   5.0977430e+02   5.0883348e+02   4.3229941e+02
   6.1824838e+02   5.5425500e+02   5.4415319e+02   5.1700928e+02   4.3173687e+02
   6.1390029e+02   5.2793617e+02   4.6099599e+02   4.5649178e+02   4.2146900e+02
   6.2298204e+02   5.7611190e+02   5.6601933e+02   5.2035418e+02   4.3198073e+02
   6.1597640e+02   5.3351518e+02   5.0502464e+02   4.9262613e+02   4.2758628e+02
   6.1386817e+02   5.2793083e+02   4.6769346e+02   4.6486946e+02   4.2723890e+02
   6.1372690e+02   5.2776741e+02   4.6329620e+02   4.6135164e+02   4.2897216e+02
   6.2964296e+02   5.9931590e+02   5.8790196e+02   5.2414467e+02   4.3225834e+02
   6.3728999e+02   6.1573099e+02   5.9745578e+02   5.2556146e+02   4.3234401e+02
   6.1389873e+02   5.3077855e+02   5.2338370e+02   5.1992465e+02   4.3233706e+02
   6.3680917e+02   5.6891618e+02   5.4025148e+02   4.8771737e+02   3.9704200e+02
   6.1776147e+02   5.3655781e+02   5.0624441e+02   4.8542097e+02   4.1702337e+02
   6.3992354e+02   5.8767409e+02   5.6735955e+02   5.1427699e+02   4.3131670e+02
   6.3282495e+02   5.7477454e+02   5.5347982e+02   5.0763007e+02   4.3005016e+02
   6.1394503e+02   5.3096802e+02   5.2305676e+02   5.1936458e+02   4.3231828e+02
   6.3986689e+02   5.7162566e+02   5.4220520e+02   4.8789060e+02   4.0383115e+02
   6.9111562e+02   5.8298633e+02   5.5170940e+02   4.9458066e+02   4.2385780e+02
   6.1365675e+02   5.2768642e+02   4.4315393e+02   4.3544259e+02   3.9189969e+02
   6.1885037e+02   5.5477210e+02   5.4355106e+02   5.1571058e+02   4.3159506e+02
   6.2118271e+02   5.4560108e+02   5.1990938e+02   4.9006612e+02   4.2076343e+02
   6.1391738e+02   5.2795582e+02   4.6205625e+02   4.5761375e+02   4.2179930e+02
   6.2275826e+02   6.2230954e+02   6.1313876e+02   5.2756561e+02   4.3245103e+02
   6.3561242e+02   5.7521571e+02   5.5152967e+02   5.0414003e+02   4.2904652e+02
   6.9504692e+02   6.7744718e+02   6.1344319e+02   5.2757116e+02   4.3245141e+02
   6.1355082e+02   5.2758442e+02   4.3667641e+02   4.3611342e+02   4.3178334e+02
   6.1393444e+02   5.2797068e+02   4.6138914e+02   4.5653972e+02   4.1983458e+02
   6.1359147e+02   5.2762478e+02   4.4514043e+02   4.4297556e+02   4.2897112e+02
   6.1672635e+02   5.5784951e+02   5.5214881e+02   5.2213220e+02   4.3213939e+02
   6.1705196e+02   5.5186772e+02   5.4356936e+02   5.1894063e+02   4.3192765e+02
   6.1363115e+02   5.2766459e+02   4.4826921e+02   4.4530525e+02   4.2719114e+02
   6.3759117e+02   5.7174103e+02   5.4409765e+02   4.9342518e+02   4.2285854e+02
   6.1443147e+02   5.2871215e+02   4.7724338e+02   4.7098463e+02   4.2102349e+02
   6.1355059e+02   5.3405152e+02   5.3402917e+02   5.2755906e+02   4.3245165e+02
   6.1360824e+02   5.2763769e+02   4.3878099e+02   4.2955507e+02   4.0178979e+02
   6.1924562e+02   6.0778647e+02   6.0273982e+02   5.2717707e+02   4.3243148e+02
   6.1366954e+02   5.5809783e+02   5.5789142e+02   5.2739851e+02   4.3244304e+02
   6.1357553e+02   5.2760764e+02   4.3651694e+02   4.2892682e+02   4.2101907e+02
   6.3193610e+02   5.8553649e+02   5.6990915e+02   5.1782979e+02   4.3174712e+02
   6.3597990e+02   5.7399061e+02   5.4919433e+02   5.0151215e+02   4.2808574e+02
   6.7441294e+02   5.9499528e+02   5.7048586e+02   5.1353235e+02   4.3120584e+02
   6.2127198e+02   5.6302755e+02   5.5090196e+02   5.1578896e+02   4.3155251e+02
   6.1364459e+02   5.2768226e+02   4.6319408e+02   4.6215644e+02   4.3069204e+02
   6.1390924e+02   5.4428250e+02   5.4302167e+02   5.2629344e+02   4.3240065e+02
   6.3901778e+02   5.9063534e+02   5.7207919e+02   5.1698170e+02   4.3165715e+02
   6.1355165e+02   5.2758446e+02   4.3275961e+02   4.1000620e+02   4.0004451e+02
   6.4251525e+02   5.8656009e+02   5.6418740e+02   5.1169763e+02   4.3090165e+02
   6.5704061e+02   5.7927007e+02   5.4724845e+02   4.8793386e+02   4.0197438e+02
   6.9391122e+02   5.8100822e+02   5.4856748e+02   4.8887032e+02   4.1289006e+02
   6.5957775e+02   6.3732681e+02   6.0589625e+02   5.2670818e+02   4.3240644e+02
   6.1379233e+02   5.2782154e+02   4.5191297e+02   4.4556299e+02   4.0079245e+02
   6.1420379e+02   5.2826888e+02   4.6723975e+02   4.6109334e+02   4.0320725e+02
   6.1430223e+02   5.3491252e+02   5.2832704e+02   5.2057441e+02   4.3225358e+02
   6.1405285e+02   5.2809081e+02   4.6289803e+02   4.5700609e+02   4.0859155e+02
   6.1441631e+02   5.3608585e+02   5.2960196e+02   5.2066571e+02   4.3223436e+02
   6.4701627e+02   6.0219566e+02   5.8259187e+02   5.2064438e+02   4.3200550e+02
   6.3486794e+02   5.6781068e+02   5.4015692e+02   4.9010496e+02   4.1789532e+02
   6.3364292e+02   5.7215273e+02   5.4841992e+02   5.0247058e+02   4.2847493e+02
   6.1549832e+02   5.8194890e+02   5.8019568e+02   5.2671815e+02   4.3240743e+02
   6.2636727e+02   5.6482808e+02   5.4567777e+02   5.0700076e+02   4.2994740e+02
   6.4392941e+02   6.0877004e+02   5.8946745e+02   5.2322716e+02   4.3219861e+02
   7.1152600e+02   7.1127861e+02   6.1354717e+02   5.2758183e+02   4.3245193e+02
   6.2593455e+02   5.7438017e+02   5.6032701e+02   5.1627478e+02   4.3158210e+02
   6.1459070e+02   5.3571339e+02   5.2748728e+02   5.1872659e+02   4.3215728e+02
   6.2526234e+02   5.5835329e+02   5.3668703e+02   5.0046992e+02   4.2787478e+02
   6.3130391e+02   5.6523354e+02   5.3967565e+02   4.9433562e+02   4.2390498e+02
   6.1430843e+02   5.2852878e+02   4.7569674e+02   4.7017900e+02   4.2248511e+02
   6.3475127e+02   5.7066664e+02   5.4490073e+02   4.9735574e+02   4.2603692e+02
   6.1415038e+02   5.6271474e+02   5.6181254e+02   5.2685378e+02   4.3241519e+02
   6.1720804e+02   5.3520954e+02   5.0377909e+02   4.8494882e+02   4.1819901e+02
   6.4422065e+02   5.7744378e+02   5.4884334e+02   4.9582252e+02   4.2492056e+02
   6.1954478e+02   6.1452356e+02   6.0865435e+02   5.2742418e+02   4.3244401e+02
   6.1382442e+02   5.9590594e+02   5.9569580e+02   5.2753814e+02   4.3244993e+02
   6.1405684e+02   5.2812536e+02   4.6755059e+02   4.6293365e+02   4.2167726e+02
   6.4870435e+02   6.3035420e+02   6.0371786e+02   5.2645161e+02   4.3239290e+02
   6.1412077e+02   5.2821575e+02   4.6978332e+02   4.6502675e+02   4.2179570e+02
   6.1357446e+02   5.2760855e+02   4.5942064e+02   4.5907815e+02   4.3187734e+02
   6.1418175e+02   5.3009965e+02   5.1177418e+02   5.0832682e+02   4.3191704e+02
   6.1388775e+02   5.8479123e+02   5.8450640e+02   5.2746224e+02   4.3244601e+02
   6.2619339e+02   5.5460367e+02   5.2818439e+02   4.8716079e+02   3.9845368e+02
   6.1384250e+02   5.2788158e+02   4.6208381e+02   4.5859589e+02   4.2515952e+02
   6.3121587e+02   5.6249096e+02   5.3525299e+02   4.8753900e+02   3.9692888e+02
   6.8035608e+02   6.0433889e+02   5.8151287e+02   5.1948670e+02   4.3190583e+02
   6.1718843e+02   5.6051544e+02   5.5458967e+02   5.2210294e+02   4.3213180e+02
   6.3248909e+02   5.6521236e+02   5.3830595e+02   4.9048034e+02   4.1889529e+02
   6.2192500e+02   5.4910758e+02   5.2582857e+02   4.9554609e+02   4.2572093e+02
   6.2508535e+02   5.6037985e+02   5.4051281e+02   5.0439200e+02   4.2926461e+02
   6.3451503e+02   5.9801384e+02   5.8364122e+02   5.2232084e+02   4.3213429e+02
   6.1420383e+02   5.2870893e+02   4.8659390e+02   4.8251166e+02   4.2911414e+02
   6.1549746e+02   5.3544504e+02   5.1888807e+02   5.0896361e+02   4.3132443e+02
   6.1516487e+02   5.4164596e+02   5.3464610e+02   5.2003252e+02   4.3211214e+02
   6.9566895e+02   6.5861241e+02   6.1251275e+02   5.2747635e+02   4.3244660e+02
   6.1363462e+02   5.2766787e+02   4.4580567e+02   4.4164894e+02   4.2464323e+02
   6.2744878e+02   5.5873684e+02   5.3373059e+02   4.9263970e+02   4.2247276e+02
   6.3525713e+02   5.7130520e+02   5.4545409e+02   4.9759835e+02   4.2617570e+02
   6.3036865e+02   5.6611468e+02   5.4226324e+02   4.9899026e+02   4.2701919e+02
   6.4406614e+02   6.0806450e+02   5.8885444e+02   5.2302881e+02   4.3218503e+02
   6.1596922e+02   5.3696648e+02   5.2002184e+02   5.0818299e+02   4.3108782e+02
   6.1355126e+02   5.2758452e+02   4.3403510e+02   4.3194978e+02   4.3018176e+02
   6.5564000e+02   6.2366620e+02   5.9772672e+02   5.2518969e+02   4.3232236e+02
   6.2995375e+02   5.6361952e+02   5.3865511e+02   4.9494492e+02   4.2447680e+02
   6.1649580e+02   5.8654089e+02   5.8413235e+02   5.2656788e+02   4.3239924e+02
   6.1429453e+02   5.2847100e+02   4.7385933e+02   4.6825546e+02   4.2081750e+02
   6.1757410e+02   5.4692088e+02   5.3445663e+02   5.1353172e+02   4.3144560e+02
   6.1534128e+02   5.3109363e+02   4.9520128e+02   4.8480566e+02   4.2513589e+02
   6.1367820e+02   5.3194286e+02   5.3004557e+02   5.2561172e+02   4.3242192e+02
   6.1504086e+02   5.4897199e+02   5.4499198e+02   5.2350392e+02   4.3225272e+02
   6.2832535e+02   5.6845361e+02   5.4868393e+02   5.0733325e+02   4.3000498e+02
   6.1905526e+02   5.4624009e+02   5.2822307e+02   5.0567381e+02   4.3003095e+02
   6.1404599e+02   5.2809931e+02   4.6564073e+02   4.6065591e+02   4.1961704e+02
   6.1354842e+02   5.2758210e+02   4.3913581e+02   4.3912763e+02   4.3244166e+02
   6.1944135e+02   6.1878429e+02   6.1289278e+02   5.2756376e+02   4.3245115e+02
   6.1368681e+02   5.2771833e+02   4.4655866e+02   4.4025077e+02   4.1519760e+02
   6.5832696e+02   5.9934754e+02   5.7689763e+02   5.1746133e+02   4.3170943e+02
   6.1434527e+02   5.2864830e+02   4.7849163e+02   4.7296763e+02   4.2412641e+02
   6.1356945e+02   5.3186776e+02   5.3155449e+02   5.2725890e+02   4.3244753e+02
   6.5755856e+02   6.4720022e+02   6.1084410e+02   5.2731231e+02   4.3243828e+02
   6.1361252e+02   5.2764624e+02   4.5709130e+02   4.5609029e+02   4.3072388e+02
   6.1356901e+02   5.3110013e+02   5.3072049e+02   5.2719308e+02   4.3244758e+02
   6.1373125e+02   5.2776110e+02   4.4850100e+02   4.4179446e+02   3.9913719e+02
   6.1362119e+02   5.2765244e+02   4.4112542e+02   4.3397943e+02   4.1701798e+02
   6.1414441e+02   5.3499720e+02   5.2988576e+02   5.2217375e+02   4.3230772e+02
   6.3380908e+02   6.0458052e+02   5.9049194e+02   5.2425051e+02   4.3226565e+02
   6.2676552e+02   5.5572947e+02   5.2934996e+02   4.8753760e+02   4.0752031e+02
   6.1355389e+02   5.2758909e+02   4.7525017e+02   4.7521162e+02   4.3240757e+02
   6.3203830e+02   5.8358641e+02   5.6716169e+02   5.1651195e+02   4.3160438e+02
   6.1637100e+02   5.9374776e+02   5.9163824e+02   5.2699262e+02   4.3242174e+02
   6.1536586e+02   5.3035530e+02   4.8698515e+02   4.7578754e+02   3.8090552e+02
   6.2230234e+02   5.8730286e+02   5.8002743e+02   5.2414364e+02   4.3225781e+02
   6.1377966e+02   5.2780949e+02   4.5169843e+02   4.4556307e+02   4.1065657e+02
   6.1512140e+02   5.2995219e+02   4.8560270e+02   4.7578563e+02   4.1506288e+02
   6.1363711e+02   5.2767086e+02   4.5604564e+02   4.5452042e+02   4.2977477e+02
   6.7346608e+02   5.8050791e+02   5.4796310e+02   4.8782926e+02   3.8494969e+02
   6.2194555e+02   5.8662574e+02   5.7954360e+02   5.2416755e+02   4.3225952e+02
   6.1429890e+02   5.2840234e+02   4.7007178e+02   4.6381328e+02   4.0861737e+02
   6.1881337e+02   5.5484083e+02   5.4373839e+02   5.1586078e+02   4.3161141e+02
   6.1400533e+02   5.4525078e+02   5.4375146e+02   5.2605146e+02   4.3238882e+02
   6.1427163e+02   5.5629833e+02   5.5495581e+02   5.2634031e+02   4.3239101e+02
   6.4433613e+02   6.1578550e+02   5.9464780e+02   5.2466289e+02   4.3229107e+02
   6.1432158e+02   5.6445507e+02   5.6335637e+02   5.2672287e+02   4.3240819e+02
   6.1384560e+02   5.2789137e+02   4.6440851e+02   4.6131540e+02   4.2637561e+02
   6.2082427e+02   5.5060404e+02   5.3166134e+02   5.0431813e+02   4.2948929e+02
   6.1992595e+02   5.4433410e+02   5.2075272e+02   4.9552408e+02   4.2619975e+02
   6.1363771e+02   5.2767092e+02   4.4729936e+02   4.4368613e+02   4.2582972e+02
   6.1500825e+02   5.4460119e+02   5.3953267e+02   5.2221441e+02   4.3220483e+02
   6.7145067e+02   5.8117352e+02   5.4903426e+02   4.9005215e+02   4.1725380e+02
   6.3086814e+02   5.6257096e+02   5.3578144e+02   4.8909000e+02   4.1529796e+02
   6.4653395e+02   6.2318211e+02   5.9941098e+02   5.2569491e+02   4.3235161e+02
   6.2595119e+02   6.0896295e+02   5.9881319e+02   5.2639207e+02   4.3239018e+02
   6.1504866e+02   5.3098749e+02   4.9885920e+02   4.9043178e+02   4.2844497e+02
   6.1358223e+02   5.4433411e+02   5.4421719e+02   5.2746422e+02   4.3244748e+02
   6.5357285e+02   5.9857410e+02   5.7677600e+02   5.1761752e+02   4.3172578e+02
   6.1377078e+02   5.2781278e+02   4.6350958e+02   4.6109934e+02   4.2798981e+02
   6.1572975e+02   6.1412885e+02   6.1195286e+02   5.2756349e+02   4.3245106e+02
   6.2020048e+02   5.7806743e+02   5.7141158e+02   5.2331833e+02   4.3220341e+02
   6.2112518e+02   5.4466719e+02   5.1782490e+02   4.8727621e+02   4.1397650e+02
   6.2618699e+02   6.1553270e+02   6.0393330e+02   5.2693787e+02   4.3241889e+02
   6.8502219e+02   5.8734635e+02   5.5873553e+02   5.0397288e+02   4.2896046e+02
   6.1966556e+02   5.4185329e+02   5.1512932e+02   4.8919506e+02   4.2060202e+02
   6.1462319e+02   5.3030289e+02   5.0064578e+02   4.9465987e+02   4.3020804e+02
   6.3710578e+02   5.7887372e+02   5.5607488e+02   5.0742071e+02   4.2998620e+02
   6.1359751e+02   5.2763730e+02   4.6800636e+02   4.6759225e+02   4.3180408e+02
   6.1395733e+02   5.5210955e+02   5.5118722e+02   5.2670311e+02   4.3241127e+02
   6.1381905e+02   5.2843079e+02   5.0362568e+02   5.0213722e+02   4.3206063e+02
   6.4711367e+02   5.7927675e+02   5.5038502e+02   4.9671343e+02   4.2554027e+02
   6.1740766e+02   5.3525491e+02   5.0280607e+02   4.8271318e+02   3.9553577e+02
   6.1449505e+02   5.3099506e+02   5.1093103e+02   5.0600683e+02   4.3155884e+02
   6.7069255e+02   6.5232071e+02   6.1147151e+02   5.2737094e+02   4.3244132e+02
   6.1824706e+02   6.0632507e+02   6.0228456e+02   5.2722168e+02   4.3243397e+02
   6.3409371e+02   5.6730645e+02   5.4007388e+02   4.9101555e+02   4.1979050e+02
   6.1355522e+02   5.2758862e+02   4.4925335e+02   4.4904953e+02   4.3213038e+02
   6.1959040e+02   5.5152696e+02   5.3656858e+02   5.1051667e+02   4.3089488e+02
   6.2258038e+02   5.4747555e+02   5.2076736e+02   4.8649411e+02   3.9495905e+02
   6.1367118e+02   5.2770493e+02   4.5673621e+02   4.5472078e+02   4.2878406e+02
   6.1358301e+02   5.3958328e+02   5.3941166e+02   5.2740450e+02   4.3244635e+02
   6.1355021e+02   5.2758393e+02   4.3414913e+02   4.3262708e+02   4.3079623e+02
   6.2030912e+02   5.4557291e+02   5.2246619e+02   4.9632571e+02   4.2653514e+02
   6.1433685e+02   5.2844913e+02   4.7057054e+02   4.6409334e+02   3.9814941e+02
   6.1649739e+02   5.4868756e+02   5.4054945e+02   5.1889435e+02   4.3195081e+02
   6.1362277e+02   5.2765424e+02   4.4136030e+02   4.3432694e+02   4.1728326e+02
   6.1371543e+02   5.4374574e+02   5.4314370e+02   5.2696967e+02   4.3242837e+02
   6.4596398e+02   5.7550250e+02   5.4483001e+02   4.8782341e+02   3.9695675e+02
   6.2021645e+02   5.4520087e+02   5.2187998e+02   4.9591986e+02   4.2633778e+02
   6.1355082e+02   5.5007111e+02   5.5006494e+02   5.2757615e+02   4.3245179e+02
