# Supplementary material for: Rethinking Colour Constancy
Source: PLoS One. 2015 Sep 10;10(9):e0135029. doi: 10.1371/journal.pone.0135029 (PMC4565710; doi:10.1371/journal.pone.0135029)
Supplement: S1 Dataset — (ZIP) [file pone.0135029.s002.zip › 5-TransitionMetamerReflectanceData/NtoR_20munsells/fiveTr_7.txt]

   4.9717666e+02   5.4133509e+02   5.6621704e+02   5.6773286e+02   6.0699165e+02
   4.9612591e+02   5.2795472e+02   5.6278402e+02   5.8626274e+02   6.2705089e+02
   4.9721947e+02   5.4230719e+02   5.4262626e+02   5.4271819e+02   6.0613636e+02
   4.9721900e+02   5.4237972e+02   6.0601437e+02   6.7295417e+02   6.8593404e+02
   4.9721703e+02   5.4232649e+02   5.6196234e+02   5.6205538e+02   6.0617496e+02
   4.2920559e+02   4.3498783e+02   5.3949110e+02   5.8793704e+02   6.8922366e+02
   4.9449324e+02   5.1541065e+02   5.3420827e+02   5.6030230e+02   6.1387469e+02
   4.1490860e+02   4.2183693e+02   5.0258518e+02   5.4516307e+02   6.0774803e+02
   4.5851857e+02   4.6194454e+02   5.3981666e+02   5.8811795e+02   6.7523886e+02
   4.1376665e+02   4.1527360e+02   4.9780707e+02   5.4266955e+02   6.0629424e+02
   4.3266363e+02   4.3700381e+02   5.2032595e+02   5.5941945e+02   6.1687729e+02
   4.9525707e+02   5.2020508e+02   5.4067861e+02   5.6377664e+02   6.1468472e+02
   3.9952583e+02   4.2749906e+02   5.3951121e+02   5.8803279e+02   7.2838932e+02
   4.9710338e+02   5.3976491e+02   5.6745373e+02   5.7147655e+02   6.0870081e+02
   4.9618749e+02   5.2849347e+02   5.6499918e+02   5.8918993e+02   6.2969279e+02
   4.9721899e+02   5.4239810e+02   6.0371089e+02   6.0373125e+02   6.0615766e+02
   4.6112831e+02   4.6332097e+02   5.1042709e+02   5.5023045e+02   6.1061436e+02
   4.3022163e+02   4.3507155e+02   5.2148908e+02   5.6068000e+02   6.1778536e+02
   4.9527749e+02   5.1464561e+02   5.2398874e+02   5.5006435e+02   6.0910478e+02
   3.8169931e+02   4.2742952e+02   5.3934576e+02   5.8768528e+02   6.6819219e+02
   4.9439556e+02   5.1721844e+02   5.4917786e+02   5.7980400e+02   6.2733525e+02
   4.9721949e+02   5.4239622e+02   6.0338467e+02   6.0347898e+02   6.0623953e+02
   4.9665204e+02   5.2886417e+02   5.3797929e+02   5.5166958e+02   6.0825327e+02
   4.9273937e+02   5.1152964e+02   5.5032605e+02   5.9003730e+02   6.4733038e+02
   4.2052124e+02   4.2768226e+02   5.1084810e+02   5.5080049e+02   6.1112645e+02
   4.9604934e+02   5.2738083e+02   5.6875605e+02   6.0194400e+02   6.6272239e+02
   4.4469500e+02   4.4641297e+02   5.0550893e+02   5.4688984e+02   6.0872995e+02
   4.9643958e+02   5.2606170e+02   5.3565827e+02   5.5201579e+02   6.0870089e+02
   4.9687093e+02   5.3582816e+02   5.8105554e+02   6.0224105e+02   6.3332573e+02
   4.9682457e+02   5.3252561e+02   5.4293997e+02   5.5320818e+02   6.0808949e+02
   4.9673370e+02   5.3399193e+02   5.7729329e+02   6.0018586e+02   6.3506726e+02
   4.1812071e+02   4.2938425e+02   5.3947584e+02   5.8794667e+02   6.9892462e+02
   4.9427961e+02   5.1352641e+02   5.2982039e+02   5.5684853e+02   6.1235960e+02
   4.7014676e+02   4.7372372e+02   5.2017966e+02   5.5862519e+02   6.1590863e+02
   4.9721805e+02   5.4236862e+02   6.0594949e+02   6.8502421e+02   7.5589008e+02
   4.4536767e+02   4.4802882e+02   5.1323405e+02   5.5269770e+02   6.1226266e+02
   4.8062545e+02   4.8397761e+02   5.0704398e+02   5.4705197e+02   6.0857782e+02
   4.5341116e+02   4.5673810e+02   5.3201722e+02   5.7418111e+02   6.2932346e+02
   4.4878843e+02   4.5020259e+02   5.0428299e+02   5.4611047e+02   6.0826285e+02
   4.9721654e+02   5.4232899e+02   6.0569873e+02   6.6414780e+02   6.8951637e+02
   4.8128420e+02   4.8680540e+02   5.1551600e+02   5.5316686e+02   6.1201529e+02
   4.4862018e+02   4.5170600e+02   5.2208713e+02   5.6121472e+02   6.1806383e+02
   3.9586479e+02   4.2172748e+02   5.0575317e+02   5.4710425e+02   6.0889661e+02
   4.5278436e+02   4.5591441e+02   5.2488591e+02   5.6444708e+02   6.2037249e+02
   4.9680665e+02   5.3495777e+02   5.6855910e+02   5.8127882e+02   6.1684286e+02
   4.9714067e+02   5.4054465e+02   5.7902043e+02   5.8319008e+02   6.1009071e+02
   4.4304074e+02   4.4685612e+02   5.3813350e+02   5.8499509e+02   6.4825156e+02
   4.9458849e+02   5.1845416e+02   5.5786955e+02   5.9629475e+02   6.9778924e+02
   4.4851026e+02   4.5191865e+02   5.3198631e+02   5.7421812e+02   6.2944397e+02
   4.6062050e+02   4.6389157e+02   5.2945725e+02   5.7025845e+02   6.2520876e+02
   4.8833114e+02   5.0056293e+02   5.3423343e+02   5.7067502e+02   6.2331440e+02
   4.9706667e+02   5.3893287e+02   5.6208632e+02   5.6678498e+02   6.0854509e+02
   4.7407035e+02   4.7843345e+02   5.2155471e+02   5.5976506e+02   6.1658689e+02
   4.2161660e+02   4.3062694e+02   5.3941995e+02   5.8782025e+02   6.7466085e+02
   4.1613689e+02   4.2873689e+02   5.3435374e+02   5.7822333e+02   6.3476408e+02
   4.6179117e+02   4.6487076e+02   5.2334471e+02   5.6242574e+02   6.1876352e+02
   4.8414198e+02   4.9306059e+02   5.3211975e+02   5.7054727e+02   6.2407292e+02
   4.9613536e+02   5.2806661e+02   5.6993243e+02   6.0309214e+02   6.7535753e+02
   4.4488295e+02   4.4825219e+02   5.2457239e+02   5.6416505e+02   6.2023888e+02
   4.9656614e+02   5.3208963e+02   5.7289609e+02   5.9609494e+02   6.3338237e+02
   4.3449052e+02   4.3899054e+02   5.2981088e+02   5.7114972e+02   6.2635956e+02
   4.0793187e+02   4.1315006e+02   4.9836368e+02   5.4293328e+02   6.0644879e+02
   4.9720139e+02   5.4193745e+02   6.0313259e+02   6.3590699e+02   6.4156485e+02
   4.6365201e+02   4.6717713e+02   5.3903187e+02   5.8624033e+02   6.5167773e+02
   4.9684123e+02   5.3540208e+02   5.8038105e+02   6.0248607e+02   6.3472315e+02
   4.9229906e+02   5.0977968e+02   5.4127699e+02   5.7500843e+02   6.2534442e+02
   4.9444904e+02   5.1481292e+02   5.3246002e+02   5.5877350e+02   6.1317111e+02
   4.9450977e+02   5.1748686e+02   5.4638531e+02   5.7488951e+02   6.2274926e+02
   4.9359855e+02   5.1255295e+02   5.3463940e+02   5.6327135e+02   6.1606681e+02
   4.4277810e+02   4.4625454e+02   5.2472588e+02   5.6437189e+02   6.2041200e+02
   4.7968995e+02   4.8648493e+02   5.3880225e+02   5.8321867e+02   6.4101147e+02
   4.3465012e+02   4.3910331e+02   5.2915713e+02   5.7021325e+02   6.2547831e+02
   4.9707812e+02   5.3923373e+02   5.9286254e+02   6.2754163e+02   6.7995287e+02
   4.9495296e+02   5.0992516e+02   5.1640875e+02   5.4665560e+02   6.0789686e+02
   4.6241283e+02   4.6465921e+02   5.1087676e+02   5.5056116e+02   6.1080175e+02
   3.9577472e+02   4.2746458e+02   5.3944823e+02   5.8790095e+02   6.8855213e+02
   4.9648602e+02   5.3047544e+02   5.5141335e+02   5.6539585e+02   6.1224359e+02
   4.4947434e+02   4.5294173e+02   5.3752033e+02   5.8367232e+02   6.4440177e+02
   4.9650275e+02   5.3142791e+02   5.7204124e+02   5.9626327e+02   6.3473337e+02
   4.2747375e+02   4.3375674e+02   5.3891056e+02   5.8673017e+02   6.5605343e+02
   4.2464385e+02   4.3161174e+02   5.2645656e+02   5.6662550e+02   6.2231398e+02
   4.9617741e+02   5.2842409e+02   5.6691779e+02   5.9339574e+02   6.3518053e+02
   4.4427563e+02   4.4803785e+02   5.3909762e+02   5.8694973e+02   6.5689305e+02
   4.0980823e+02   4.1807217e+02   5.0051730e+02   5.4401909e+02   6.0708132e+02
   4.2658484e+02   4.3319423e+02   5.3932682e+02   5.8760522e+02   6.6532613e+02
   4.3896223e+02   4.4111915e+02   5.0675957e+02   5.4773108e+02   6.0924029e+02
   4.5390196e+02   4.5730187e+02   5.3649444e+02   5.8161668e+02   6.3996005e+02
   3.8573595e+02   4.1459947e+02   4.9963963e+02   5.4356416e+02   6.0681702e+02
   4.5283731e+02   4.5411458e+02   5.0371193e+02   5.4574870e+02   6.0804106e+02
   4.2635814e+02   4.3294907e+02   5.3484981e+02   5.7902835e+02   6.3595099e+02
   4.9698257e+02   5.3753640e+02   5.8576698e+02   6.0707472e+02   6.3377508e+02
   4.7499273e+02   4.7944692e+02   5.2052015e+02   5.5860031e+02   6.1574929e+02
   4.9713207e+02   5.4032250e+02   5.9100723e+02   6.0203312e+02   6.1982744e+02
   4.5051954e+02   4.5398830e+02   5.3967058e+02   5.8803736e+02   6.7913239e+02
   4.9721649e+02   5.4231391e+02   6.0530661e+02   6.2338463e+02   6.2436141e+02
   4.3690319e+02   4.3746885e+02   4.9915001e+02   5.4330931e+02   6.0666270e+02
   4.1651453e+02   4.2897964e+02   5.3947109e+02   5.8793950e+02   6.9735540e+02
   4.9721896e+02   5.4239217e+02   6.0609567e+02   6.9541688e+02   7.0475811e+02
   4.1467111e+02   4.2842678e+02   5.3408058e+02   5.7777541e+02   6.3412358e+02
   4.2731646e+02   4.2775747e+02   4.9807317e+02   5.4279319e+02   6.0636564e+02
   4.2703475e+02   4.3099846e+02   5.0841798e+02   5.4893025e+02   6.0997665e+02
   4.3407990e+02   4.3604417e+02   5.0409013e+02   5.4603778e+02   6.0824854e+02
   4.4703054e+02   4.5039290e+02   5.2781445e+02   5.6824372e+02   6.2360218e+02
   4.9711361e+02   5.3993133e+02   5.9256407e+02   6.1139032e+02   6.2882744e+02
   4.8568786e+02   4.8963850e+02   5.0532108e+02   5.4556439e+02   6.0772398e+02
   4.3498347e+02   4.3528605e+02   4.9813886e+02   5.4282267e+02   6.0638169e+02
   4.2616310e+02   4.2800167e+02   5.0085618e+02   5.4419521e+02   6.0718001e+02
   4.6788667e+02   4.7002199e+02   5.0833452e+02   5.4854498e+02   6.0956440e+02
   4.3883237e+02   4.4298499e+02   5.3796197e+02   5.8470566e+02   6.4745014e+02
   4.7355820e+02   4.7779606e+02   5.2118295e+02   5.5941891e+02   6.1636298e+02
   4.5034345e+02   4.5381580e+02   5.3974099e+02   5.8819080e+02   7.1667009e+02
   4.8325200e+02   4.9097251e+02   5.2475293e+02   5.6161538e+02   6.1735747e+02
   4.9632390e+02   5.2968890e+02   5.7251426e+02   6.0498907e+02   6.7607726e+02
   4.2508407e+02   4.3195692e+02   5.2838972e+02   5.6917969e+02   6.2457571e+02
   4.8429896e+02   4.9352140e+02   5.3511658e+02   5.7484490e+02   6.2817564e+02
   4.9721905e+02   5.4239235e+02   6.0609638e+02   6.8680811e+02   6.9580856e+02
   4.9676960e+02   5.3447014e+02   5.6739624e+02   5.8054526e+02   6.1690873e+02
   4.4707318e+02   4.4940332e+02   5.1075138e+02   5.5063047e+02   6.1095365e+02
   4.3478057e+02   4.3946407e+02   5.3945622e+02   5.8781929e+02   6.7141462e+02
   4.3526127e+02   4.3539095e+02   4.9761098e+02   5.4257677e+02   6.0623918e+02
   3.9996795e+02   4.0076635e+02   4.9724104e+02   5.4240892e+02   6.0614164e+02
   4.8517260e+02   4.9522316e+02   5.3945747e+02   5.8151557e+02   6.3651982e+02
   4.9118898e+02   5.0591381e+02   5.3112900e+02   5.6358564e+02   6.1733815e+02
   4.1883370e+02   4.2946274e+02   5.3489037e+02   5.7911780e+02   6.3611592e+02
   4.9221805e+02   4.9404961e+02   4.9967967e+02   5.4285877e+02   6.0635462e+02
   4.9682341e+02   5.3514842e+02   5.6447448e+02   5.7539290e+02   6.1375206e+02
   4.4980039e+02   4.4992486e+02   4.9775320e+02   5.4263855e+02   6.0627268e+02
   4.5820946e+02   4.6163044e+02   5.3984910e+02   5.8819880e+02   6.8833987e+02
   4.8977233e+02   5.0314400e+02   5.3235249e+02   5.6674475e+02   6.1984624e+02
   4.4462005e+02   4.4470818e+02   4.9756832e+02   5.4255591e+02   6.0622618e+02
   4.9721649e+02   5.4232268e+02   6.0514166e+02   6.1647422e+02   6.1755818e+02
   4.9721519e+02   5.4229478e+02   5.8911295e+02   5.8949031e+02   6.0656492e+02
   4.9721574e+02   5.4229912e+02   5.8984321e+02   5.9022870e+02   6.0657600e+02
   4.7158476e+02   4.7493330e+02   5.1496658e+02   5.5367357e+02   6.1260248e+02
   4.9714848e+02   5.4067385e+02   5.9556316e+02   6.1456406e+02   6.2803397e+02
   4.9609685e+02   5.2775731e+02   5.6952986e+02   6.0302956e+02   7.2412462e+02
   4.8540026e+02   4.9575224e+02   5.4272274e+02   5.8784149e+02   6.5126588e+02
   4.5872729e+02   4.6210661e+02   5.3614679e+02   5.8084337e+02   6.3840382e+02
   4.6139718e+02   4.6309309e+02   5.0645232e+02   5.4738119e+02   6.0894370e+02
   4.3311728e+02   4.3495490e+02   5.0330413e+02   5.4556836e+02   6.0797470e+02
   4.6856459e+02   4.7260636e+02   5.4018351e+02   5.8827738e+02   6.6953570e+02
   4.9568637e+02   5.1575134e+02   5.2334118e+02   5.4862349e+02   6.0845293e+02
   4.7987325e+02   4.8683462e+02   5.4170012e+02   5.8914624e+02   6.8579092e+02
   4.9260474e+02   5.0967632e+02   5.3392198e+02   5.6462718e+02   6.1742557e+02
   4.9674797e+02   5.3416697e+02   5.8046913e+02   6.1179739e+02   6.6184008e+02
   3.9240180e+02   4.2738959e+02   5.3746887e+02   5.8386585e+02   6.4535195e+02
   4.9692657e+02   5.3665455e+02   5.8589449e+02   6.1746472e+02   6.5920366e+02
   4.2075181e+02   4.2271524e+02   4.9939488e+02   5.4343875e+02   6.0674230e+02
   4.9719844e+02   5.4183384e+02   5.9700792e+02   6.0217508e+02   6.1238000e+02
   4.9708107e+02   5.3934648e+02   5.7456069e+02   5.8039070e+02   6.1123869e+02
   4.9645181e+02   5.3068117e+02   5.5788518e+02   5.7370170e+02   6.1594201e+02
   4.4034013e+02   4.4096049e+02   4.9956283e+02   5.4351147e+02   6.0677744e+02
   4.1557291e+02   4.2877625e+02   5.3944436e+02   5.8788432e+02   6.8335294e+02
   4.5229102e+02   4.5569102e+02   5.3514196e+02   5.7924384e+02   6.3597274e+02
   4.4044487e+02   4.4423229e+02   5.2941611e+02   5.7053849e+02   6.2574313e+02
   4.5058913e+02   4.5141548e+02   5.0114936e+02   5.4431421e+02   6.0722568e+02
   4.9704147e+02   5.3854989e+02   5.9084416e+02   6.2455119e+02   6.7086191e+02
   4.5689744e+02   4.5906351e+02   5.1053185e+02   5.5036836e+02   6.1073165e+02
   4.9696872e+02   5.3018819e+02   5.3408228e+02   5.4627554e+02   6.0688981e+02
   4.9721015e+02   5.4216386e+02   5.7529143e+02   5.7572070e+02   6.0647307e+02
   3.8053651e+02   4.1110918e+02   4.9845574e+02   5.4297747e+02   6.0647494e+02
   4.3863299e+02   4.3938781e+02   4.9999305e+02   5.4373137e+02   6.0690494e+02
   4.5874474e+02   4.6217570e+02   5.3987184e+02   5.8822814e+02   6.9323622e+02
   4.6441738e+02   4.6798564e+02   5.3979428e+02   5.8779005e+02   6.6175405e+02
   4.9721698e+02   5.4232611e+02   6.0022810e+02   6.0125735e+02   6.0734986e+02
   4.9143598e+02   5.0755855e+02   5.4026775e+02   5.7529989e+02   6.2619409e+02
   4.9707350e+02   5.3919559e+02   5.8383751e+02   5.9362640e+02   6.1766881e+02
   4.7059218e+02   4.7232923e+02   5.0477122e+02   5.4617825e+02   6.0819951e+02
   4.9717884e+02   5.4133700e+02   5.9626792e+02   6.0631695e+02   6.1804637e+02
   4.9709323e+02   5.3956589e+02   5.8082220e+02   5.8800210e+02   6.1376333e+02
   4.9672330e+02   5.3385849e+02   5.8002586e+02   6.1212870e+02   7.2404647e+02
   4.2853797e+02   4.3317051e+02   5.1480400e+02   5.5415314e+02   6.1327151e+02
   4.1978597e+02   4.2767148e+02   5.1224596e+02   5.5194784e+02   6.1185049e+02
   4.9721864e+02   5.4238292e+02   6.0601674e+02   6.3787016e+02   6.3807477e+02
   4.9720806e+02   5.4209686e+02   6.0408153e+02   6.3720801e+02   6.4108661e+02
   4.9673300e+02   5.1289568e+02   5.1429206e+02   5.4332002e+02   6.0648316e+02
   4.9709824e+02   5.3190178e+02   5.3409216e+02   5.4458407e+02   6.0649929e+02
   4.6545769e+02   4.6898623e+02   5.3355312e+02   5.7620811e+02   6.3140868e+02
   4.0218404e+02   4.2750584e+02   5.3829793e+02   5.8551638e+02   6.5047319e+02
   4.9720300e+02   5.4196432e+02   6.0140404e+02   6.1253381e+02   6.1801681e+02
   4.9653977e+02   5.3175765e+02   5.6300334e+02   5.7921976e+02   6.1842130e+02
   3.9096742e+02   4.1901289e+02   5.0240634e+02   5.4506147e+02   6.0769013e+02
   3.8949045e+02   4.1457336e+02   4.9961536e+02   5.4355196e+02   6.0681002e+02
   4.2469912e+02   4.3052085e+02   5.1413969e+02   5.5357161e+02   6.1289597e+02
   3.9969673e+02   4.2749263e+02   5.3920634e+02   5.8739097e+02   6.6211951e+02
   4.4048589e+02   4.4108059e+02   4.9947162e+02   5.4346570e+02   6.0675102e+02
   4.6919087e+02   4.7301131e+02   5.2761731e+02   5.6735757e+02   6.2239981e+02
   4.9680407e+02   5.3489947e+02   5.8216785e+02   6.1440431e+02   7.7489281e+02
   4.3600438e+02   4.4045422e+02   5.3604382e+02   5.8106224e+02   6.3926696e+02
   4.6998484e+02   4.7366236e+02   5.2219861e+02   5.6077717e+02   6.1742009e+02
   4.9614630e+02   5.2508097e+02   5.3891192e+02   5.5656055e+02   6.1036856e+02
   4.9721398e+02   5.4225260e+02   6.0473994e+02   6.2267710e+02   6.2433429e+02
   4.5244889e+02   4.5545311e+02   5.2172580e+02   5.6076505e+02   6.1770569e+02
   4.9705046e+02   5.3870852e+02   5.8784152e+02   6.0514994e+02   6.2801021e+02
   4.2560444e+02   4.3250000e+02   5.3478866e+02   5.7892774e+02   6.3579833e+02
   4.9173257e+02   5.0725223e+02   5.3191197e+02   5.6374358e+02   6.1724917e+02
   4.2764508e+02   4.3309626e+02   5.2079369e+02   5.5993377e+02   6.1725988e+02
   4.3527362e+02   4.3961390e+02   5.2852488e+02   5.6931982e+02   6.2466078e+02
   4.2895929e+02   4.2964433e+02   4.9879165e+02   5.4313767e+02   6.0656568e+02
   4.4358605e+02   4.4727463e+02   5.3268381e+02   5.7536994e+02   6.3085009e+02
   4.9388943e+02   5.1538822e+02   5.5327645e+02   5.9065793e+02   6.4508084e+02
   4.9648771e+02   5.3120020e+02   5.6210662e+02   5.7890069e+02   6.1863470e+02
   4.4134033e+02   4.4478677e+02   5.2243645e+02   5.6167897e+02   6.1845046e+02
   4.9556898e+02   5.1455183e+02   5.2184225e+02   5.4814568e+02   6.0832994e+02
   4.3842503e+02   4.4223856e+02   5.2433349e+02   5.6393014e+02   6.2010571e+02
   4.9348119e+02   5.1162549e+02   5.3172960e+02   5.6044055e+02   6.1458287e+02
   4.9635309e+02   5.2813036e+02   5.4437043e+02   5.5960502e+02   6.1082674e+02
   4.5004763e+02   4.5347525e+02   5.3608738e+02   5.8095253e+02   6.3883903e+02
   4.5921991e+02   4.6220408e+02   5.2198137e+02   5.6093368e+02   6.1774064e+02
   4.9693483e+02   5.3653816e+02   5.5900116e+02   5.6660164e+02   6.0987259e+02
   4.9693887e+02   5.3688062e+02   5.7006665e+02   5.7957570e+02   6.1398210e+02
   4.9257595e+02   5.1014941e+02   5.3782046e+02   5.6949499e+02   6.2063887e+02
   4.5196939e+02   4.5536612e+02   5.3495702e+02   5.7893652e+02   6.3550673e+02
   4.0937502e+02   4.2699914e+02   5.2370302e+02   5.6325397e+02   6.1967016e+02
   4.2107503e+02   4.3039386e+02   5.3912533e+02   5.8720243e+02   6.5983386e+02
   4.6243603e+02   4.6305415e+02   5.0010419e+02   5.4373294e+02   6.0687577e+02
   4.4806975e+02   4.5131424e+02   5.2555812e+02   5.6533850e+02   6.2111749e+02
   4.0672292e+02   4.2770288e+02   5.3926457e+02   5.8751236e+02   6.6395691e+02
   4.2062630e+02   4.3022020e+02   5.3936917e+02   5.8771657e+02   6.6885832e+02
   3.8366499e+02   4.2538992e+02   5.1582263e+02   5.5509817e+02   6.1391889e+02
   4.4638443e+02   4.4975666e+02   5.2714628e+02   5.6737123e+02   6.2283752e+02
   4.4901559e+02   4.4931842e+02   4.9853383e+02   5.4300078e+02   6.0647947e+02
   4.9633354e+02   5.2977487e+02   5.7272034e+02   6.0537780e+02   7.2646998e+02
   4.3050890e+02   4.3598387e+02   5.3953963e+02   5.8803071e+02   7.1248860e+02
   4.2959051e+02   4.3392111e+02   5.1430796e+02   5.5370894e+02   6.1297692e+02
   4.9693993e+02   5.3462954e+02   5.4472738e+02   5.5287299e+02   6.0767298e+02
   4.2311730e+02   4.2380673e+02   4.9810098e+02   5.4280723e+02   6.0637410e+02
   4.9720601e+02   5.4206038e+02   5.8627027e+02   5.8729193e+02   6.0725645e+02
   4.9477802e+02   5.1930884e+02   5.5586347e+02   5.8950480e+02   6.3888659e+02
   4.9721680e+02   5.4233366e+02   5.7579092e+02   5.7591132e+02   6.0623094e+02
   4.2201042e+02   4.2424295e+02   5.0012513e+02   5.4381125e+02   6.0695841e+02
   3.9571270e+02   4.2746526e+02   5.3947630e+02   5.8795974e+02   7.0441070e+02
   4.6347216e+02   4.6700233e+02   5.3998079e+02   5.8824648e+02   6.7813896e+02
   4.9721880e+02   5.4238972e+02   5.8503154e+02   5.8505691e+02   6.0616176e+02
   4.3007311e+02   4.3558630e+02   5.3654186e+02   5.8203023e+02   6.4117736e+02
   4.3915408e+02   4.3918794e+02   4.9733657e+02   5.4245153e+02   6.0616628e+02
   4.4793206e+02   4.5149469e+02   5.3960993e+02   5.8796242e+02   6.7464118e+02
   4.9678465e+02   5.3461081e+02   5.6365151e+02   5.7521799e+02   6.1408913e+02
   4.5600127e+02   4.5935265e+02   5.3557156e+02   5.7989905e+02   6.3691793e+02
   4.9721683e+02   5.4232015e+02   6.0313196e+02   6.0585702e+02   6.0905721e+02
   4.9702261e+02   5.3822012e+02   5.8930131e+02   6.1844257e+02   6.4679230e+02
   4.7397527e+02   4.7435409e+02   4.9849632e+02   5.4292349e+02   6.0641552e+02
   4.1693380e+02   4.1742364e+02   4.9748439e+02   5.4251975e+02   6.0620637e+02
   4.1542019e+02   4.1691708e+02   4.9793331e+02   5.4272871e+02   6.0632897e+02
   3.9926219e+02   4.2569518e+02   5.1704659e+02   5.5623168e+02   6.1468043e+02
   4.9715198e+02   5.4080766e+02   5.7623691e+02   5.7934112e+02   6.0883712e+02
   4.6364745e+02   4.6718219e+02   5.3982025e+02   5.8789258e+02   6.6349403e+02
   4.9721070e+02   5.4217867e+02   6.0467291e+02   6.4274867e+02   6.4625971e+02
   4.4355359e+02   4.4588526e+02   5.0960102e+02   5.4975904e+02   6.1043854e+02
   4.2687121e+02   4.3044977e+02   5.0661750e+02   5.4766412e+02   6.0921946e+02
   4.9711201e+02   5.3992058e+02   5.8841764e+02   5.9886549e+02   6.1904010e+02
   4.6814348e+02   4.7212152e+02   5.4029902e+02   5.8857026e+02   7.2755159e+02
   4.6582959e+02   4.6950129e+02   5.4012221e+02   5.8839340e+02   6.9604574e+02
   4.9650167e+02   5.3055532e+02   5.5082067e+02   5.6455365e+02   6.1188986e+02
   4.9488863e+02   5.1994551e+02   5.5889760e+02   5.9559953e+02   6.5514411e+02
   4.4580940e+02   4.4945371e+02   5.3750595e+02   5.8371029e+02   6.4459586e+02
   4.9584287e+02   5.2581209e+02   5.6672770e+02   6.0121291e+02   7.1853319e+02
   4.3885070e+02   4.4297329e+02   5.3628240e+02   5.8147294e+02   6.4000104e+02
   4.5394125e+02   4.5713454e+02   5.2738250e+02   5.6757135e+02   6.2291936e+02
   4.5498698e+02   4.5836661e+02   5.3664121e+02   5.8186313e+02   6.4040069e+02
   4.6644135e+02   4.6988934e+02   5.2758083e+02   5.6747301e+02   6.2258687e+02
   4.4556457e+02   4.4809348e+02   5.1197883e+02   5.5163629e+02   6.1158659e+02
   4.9642126e+02   5.3062379e+02   5.6839559e+02   5.9070693e+02   6.2900880e+02
   4.5213745e+02   4.5560068e+02   5.3948937e+02   5.8761446e+02   6.6234498e+02
   4.4959805e+02   4.5241236e+02   5.1757893e+02   5.5658091e+02   6.1479424e+02
   4.4660844e+02   4.4837337e+02   5.0626065e+02   5.4736737e+02   6.0900481e+02
   4.9434240e+02   5.1560342e+02   5.3775331e+02   5.6454822e+02   6.1619625e+02
   4.3979652e+02   4.4325141e+02   5.1996475e+02   5.5900552e+02   6.1655243e+02
   4.4453146e+02   4.4658042e+02   5.0765672e+02   5.4832751e+02   6.0957868e+02
   4.6094719e+02   4.6415837e+02   5.2728090e+02   5.6728593e+02   6.2255178e+02
   4.2357035e+02   4.2682786e+02   5.0278519e+02   5.4527495e+02   6.0781018e+02
   4.9700041e+02   5.3786916e+02   5.7771698e+02   5.8813573e+02   6.1699307e+02
   4.4413636e+02   4.4650283e+02   5.0997599e+02   5.5004311e+02   6.1060858e+02
   4.8341649e+02   4.8963799e+02   5.1466975e+02   5.5204858e+02   6.1126590e+02
   4.9720006e+02   5.2497025e+02   5.2513263e+02   5.4254568e+02   6.0617302e+02
   4.4290775e+02   4.4560301e+02   5.1267107e+02   5.5223345e+02   6.1197764e+02
   4.9642801e+02   5.3069445e+02   5.6948192e+02   5.9274771e+02   6.3127294e+02
   4.4366730e+02   4.4382075e+02   4.9782774e+02   5.4267486e+02   6.0629476e+02
   4.9653845e+02   5.3104490e+02   5.5190909e+02   5.6527491e+02   6.1197336e+02
   4.9706025e+02   5.1510503e+02   5.1564520e+02   5.4277971e+02   6.0627161e+02
   4.9511169e+02   5.2115712e+02   5.6074955e+02   5.9771984e+02   6.8036709e+02
   3.8215050e+02   4.1820877e+02   5.0174741e+02   5.4468847e+02   6.0747200e+02
   4.4241758e+02   4.4586995e+02   5.2380286e+02   5.6326318e+02   6.1958772e+02
   4.2954229e+02   4.3283183e+02   5.0786364e+02   5.4852441e+02   6.0972981e+02
   4.9721874e+02   5.4237926e+02   5.5751144e+02   5.5753387e+02   6.0614311e+02
   4.9698214e+02   5.3731662e+02   5.5932919e+02   5.6591692e+02   6.0930200e+02
   4.9721746e+02   5.4234805e+02   5.9930074e+02   5.9989721e+02   6.0684208e+02
   4.5431304e+02   4.5773758e+02   5.3894241e+02   5.8641483e+02   6.5320205e+02
   4.9684059e+02   5.3450480e+02   5.5156411e+02   5.6049078e+02   6.0926853e+02
   4.7162642e+02   4.7618791e+02   5.3899031e+02   5.8541227e+02   6.4770255e+02
   4.4136281e+02   4.4525302e+02   5.3723934e+02   5.8325792e+02   6.4361617e+02
   4.2928105e+02   4.3009022e+02   4.9914652e+02   5.4331185e+02   6.0666664e+02
   4.4204685e+02   4.4222682e+02   4.9790976e+02   5.4271328e+02   6.0631715e+02
   4.9635638e+02   5.2990934e+02   5.6108814e+02   5.7964310e+02   6.2002721e+02
   4.2348740e+02   4.2987254e+02   5.1438298e+02   5.5378874e+02   6.1304024e+02
   4.9714624e+02   5.4060428e+02   5.9460950e+02   6.1089221e+02   6.2526253e+02
   4.4499619e+02   4.4855252e+02   5.3061078e+02   5.7221328e+02   6.2733012e+02
   4.5469534e+02   4.5810703e+02   5.3855974e+02   5.8561962e+02   6.4992171e+02
   4.8371736e+02   4.9266130e+02   5.3671480e+02   5.7770095e+02   6.3157478e+02
   3.9647759e+02   4.2610254e+02   5.1988396e+02   5.5900199e+02   6.1661772e+02
   4.9439143e+02   5.1739801e+02   5.5286931e+02   5.8647616e+02   6.3532414e+02
   4.8500875e+02   4.9498207e+02   5.4038084e+02   5.8340445e+02   6.3979689e+02
   4.9689044e+02   5.3610626e+02   5.8436493e+02   6.1442037e+02   6.5263517e+02
   4.1396327e+02   4.2845933e+02   5.3896128e+02   5.8687328e+02   6.5718020e+02
   4.3744185e+02   4.3849256e+02   5.0109131e+02   5.4431013e+02   6.0723953e+02
   3.8000325e+02   3.9428612e+02   4.9726850e+02   5.4242106e+02   6.0614878e+02
   4.7838508e+02   4.8439346e+02   5.3229841e+02   5.7274798e+02   6.2680691e+02
   4.3310169e+02   4.3389689e+02   4.9958414e+02   5.4352838e+02   6.0679072e+02
   4.9719238e+02   5.4170908e+02   6.0209828e+02   6.3977622e+02   6.5024935e+02
   4.2724227e+02   4.3339975e+02   5.3145820e+02   5.7359978e+02   6.2892497e+02
   4.9707227e+02   5.3912307e+02   5.9253740e+02   6.2712469e+02   6.8845662e+02
   4.2948375e+02   4.3384184e+02   5.1434881e+02   5.5374547e+02   6.1300109e+02
   4.9721657e+02   5.4233398e+02   6.0552434e+02   6.2498914e+02   6.2571201e+02
   4.7848962e+02   4.8375904e+02   5.2110800e+02   5.5877885e+02   6.1573325e+02
   4.9594387e+02   5.2651126e+02   5.6175076e+02   5.8734594e+02   6.2946886e+02
   4.7583502e+02   4.7800819e+02   5.0477729e+02   5.4601551e+02   6.0806899e+02
   4.9177153e+02   5.0774392e+02   5.3463478e+02   5.6695345e+02   6.1929849e+02
   4.6359421e+02   4.6664618e+02   5.2177454e+02   5.6059711e+02   6.1743461e+02
   4.4322333e+02   4.4694908e+02   5.3356847e+02   5.7678989e+02   6.3263000e+02
   4.9489450e+02   5.1617359e+02   5.3151938e+02   5.5659992e+02   6.1186086e+02
   4.4184576e+02   4.4571213e+02   5.3761820e+02   5.8398956e+02   6.4539588e+02
   4.9686292e+02   5.3571214e+02   5.6566330e+02   5.7597365e+02   6.1353979e+02
   4.9336098e+02   5.0857815e+02   5.2180252e+02   5.5202179e+02   6.1041399e+02
   4.6375036e+02   4.6394382e+02   4.9807938e+02   5.4277441e+02   6.0634351e+02
   4.5080694e+02   4.5375887e+02   5.2073063e+02   5.5970848e+02   6.1697148e+02
   4.9719771e+02   5.4182233e+02   5.9543440e+02   5.9965731e+02   6.1123388e+02
   4.1990493e+02   4.2712798e+02   5.0979765e+02   5.4997613e+02   6.1061825e+02
   4.3331967e+02   4.3433668e+02   5.0033729e+02   5.4391522e+02   6.0701434e+02
   3.8192334e+02   3.9375689e+02   4.9726324e+02   5.4241879e+02   6.0614757e+02
   4.9720925e+02   5.4210941e+02   6.0085516e+02   6.0628295e+02   6.1223110e+02
   4.9717967e+02   5.4140415e+02   6.0083661e+02   6.4209599e+02   6.7583995e+02
   4.4568744e+02   4.4935769e+02   5.3883274e+02   5.8637682e+02   6.5352125e+02
   4.9653203e+02   5.3171801e+02   5.7360040e+02   5.9934476e+02   6.3878218e+02
   4.3824052e+02   4.4153100e+02   5.1546689e+02   5.5471239e+02   6.1361191e+02
   4.7444374e+02   4.7932938e+02   5.2949250e+02   5.6937990e+02   6.2394477e+02
   3.9628177e+02   4.0869081e+02   4.9792078e+02   5.4272293e+02   6.0632597e+02
   4.9720238e+02   5.4196144e+02   6.0350658e+02   6.4670536e+02   6.5732498e+02
   4.3460269e+02   4.3465283e+02   4.9736639e+02   5.4246519e+02   6.0617432e+02
   4.9705855e+02   5.3057412e+02   5.3306149e+02   5.4487340e+02   6.0659398e+02
   4.9539202e+02   5.1768737e+02   5.3004733e+02   5.5376344e+02   6.1036587e+02
   4.9516571e+02   5.2125078e+02   5.5410737e+02   5.8261648e+02   6.2811678e+02
   4.7752430e+02   4.8130139e+02   5.1149712e+02   5.5037958e+02   6.1048035e+02
   4.9607905e+02   5.2761510e+02   5.6878628e+02   6.0110501e+02   6.5493372e+02
   4.8838159e+02   5.0134725e+02   5.4538962e+02   5.9007073e+02   6.5929963e+02
   4.9151103e+02   5.0823250e+02   5.4934407e+02   5.9230514e+02   6.7514834e+02
   4.4281726e+02   4.4619807e+02   5.2254798e+02   5.6179435e+02   6.1852354e+02
   4.8466153e+02   4.9156323e+02   5.1527136e+02   5.5223287e+02   6.1131795e+02
   4.0944701e+02   4.1834546e+02   5.0079438e+02   5.4416661e+02   6.0716736e+02
   4.8884202e+02   5.0156577e+02   5.3453751e+02   5.7059827e+02   6.2310106e+02
   4.1223955e+02   4.1767960e+02   4.9960041e+02   5.4354381e+02   6.0680461e+02
   4.6715493e+02   4.7090678e+02   5.3547461e+02   5.7925723e+02   6.3550145e+02
   4.6808200e+02   4.7204851e+02   5.4015031e+02   5.8825611e+02   6.6938698e+02
   4.6352494e+02   4.6705535e+02   5.3984317e+02   5.8794853e+02   6.6455514e+02
   4.6643792e+02   4.7017403e+02   5.4010218e+02   5.8830307e+02   6.7584805e+02
   4.9718394e+02   5.4153891e+02   5.8774018e+02   5.9070264e+02   6.0955158e+02
   4.5570938e+02   4.5892841e+02   5.2933233e+02   5.7020189e+02   6.2524831e+02
   4.9553117e+02   5.1580181e+02   5.2455666e+02   5.4972974e+02   6.0888770e+02
   4.4231119e+02   4.4259655e+02   4.9833550e+02   5.4291219e+02   6.0643169e+02
   4.9655283e+02   5.3195316e+02   5.7109375e+02   5.9252481e+02   6.2928894e+02
   4.2326327e+02   4.3077167e+02   5.2453086e+02   5.6423579e+02   6.2039000e+02
   4.2465647e+02   4.3202987e+02   5.3686537e+02   5.8266951e+02   6.4250928e+02
   4.9183337e+02   5.0730832e+02   5.3087915e+02   5.6241495e+02   6.1639978e+02
   4.9408133e+02   5.1435350e+02   5.3603607e+02   5.6348279e+02   6.1583827e+02
   4.5084299e+02   4.5414360e+02   5.3053073e+02   5.7201503e+02   6.2705619e+02
   4.3911753e+02   4.4241676e+02   5.1654012e+02   5.5569118e+02   6.1425920e+02
   4.0995196e+02   4.2424912e+02   5.0943369e+02   5.4970251e+02   6.1045612e+02
   4.1883092e+02   4.2219665e+02   5.0051593e+02   5.4401713e+02   6.0707893e+02
   4.9015662e+02   5.0477717e+02   5.4153737e+02   5.7960880e+02   6.3164113e+02
   4.5237044e+02   4.5415116e+02   5.0707442e+02   5.4787765e+02   6.0928153e+02
   4.6910531e+02   4.7302658e+02   5.3084690e+02   5.7184631e+02   6.2646325e+02
   4.9653944e+02   5.3178145e+02   5.7561744e+02   6.0593843e+02   6.5382462e+02
   4.5094785e+02   4.5220343e+02   5.0361231e+02   5.4569982e+02   6.0801917e+02
   4.1169328e+02   4.2632797e+02   5.1633030e+02   5.5556334e+02   6.1422738e+02
   4.9720664e+02   5.4043090e+02   5.4210900e+02   5.4410342e+02   6.0619600e+02
   4.0338020e+02   4.0900851e+02   4.9777270e+02   5.4265376e+02   6.0628547e+02
   3.8098962e+02   4.2289565e+02   5.0802798e+02   5.4866102e+02   6.0982718e+02
   4.9584577e+02   5.2131397e+02   5.3356531e+02   5.5433877e+02   6.1013246e+02
   4.3055836e+02   4.3070551e+02   4.9757914e+02   5.4256266e+02   6.0623113e+02
   4.9709188e+02   5.3456914e+02   5.3818999e+02   5.4604700e+02   6.0661589e+02
   4.9721231e+02   5.4219977e+02   6.0385523e+02   6.1638888e+02   6.1892069e+02
   4.4288391e+02   4.4621365e+02   5.2153451e+02   5.6065710e+02   6.1771135e+02
   4.3200652e+02   4.3277254e+02   4.9937736e+02   5.4342543e+02   6.0673153e+02
   4.1337564e+02   4.2744124e+02   5.2270892e+02   5.6208667e+02   6.1882032e+02
   4.2693310e+02   4.3278531e+02   5.2319994e+02   5.6263611e+02   6.1919809e+02
   4.9712751e+02   5.3290889e+02   5.3480286e+02   5.4428481e+02   6.0642174e+02
   4.9679695e+02   5.3481673e+02   5.7766948e+02   5.9772849e+02   6.3034831e+02
   4.2415659e+02   4.3035221e+02   5.1514002e+02   5.5446406e+02   6.1348447e+02
   4.6573353e+02   4.6935324e+02   5.3716193e+02   5.8240666e+02   6.4100934e+02
   4.0395686e+02   4.2311509e+02   5.0798095e+02   5.4862693e+02   6.0980626e+02
   4.3512275e+02   4.3901078e+02   5.1913017e+02   5.5818584e+02   6.1599158e+02
   4.9721886e+02   5.4238664e+02   6.0605691e+02   6.5917991e+02   6.5983667e+02
   4.9685479e+02   5.2984655e+02   5.3568325e+02   5.4823723e+02   6.0733224e+02
   4.5634598e+02   4.5962515e+02   5.3192377e+02   5.7397572e+02   6.2903790e+02
   4.9572558e+02   5.1549645e+02   5.2260434e+02   5.4813872e+02   6.0827692e+02
   4.9719533e+02   5.4176462e+02   6.0221968e+02   6.3558610e+02   6.4327239e+02
   4.7846168e+02   4.8405092e+02   5.2497205e+02   5.6304164e+02   6.1868310e+02
   4.8335981e+02   4.9231544e+02   5.4276814e+02   5.8959887e+02   6.8221869e+02
   4.3869413e+02   4.4217149e+02   5.1851824e+02   5.5756555e+02   6.1554135e+02
   4.9721691e+02   5.4232824e+02   6.0558353e+02   6.3399809e+02   6.3483716e+02
   4.2740888e+02   4.3121840e+02   5.0816675e+02   5.4874652e+02   6.0986578e+02
   4.5690820e+02   4.6031380e+02   5.3953583e+02   5.8757695e+02   6.6099357e+02
   4.3532248e+02   4.3606952e+02   4.9962383e+02   5.4354702e+02   6.0680044e+02
   4.5265616e+02   4.5378346e+02   5.0284585e+02   5.4524539e+02   6.0775251e+02
   4.7228967e+02   4.7697927e+02   5.3815923e+02   5.8366282e+02   6.4306235e+02
   4.9642035e+02   5.3054230e+02   5.6222346e+02   5.8024920e+02   6.1998503e+02
   4.9666060e+02   5.3199027e+02   5.4928416e+02   5.6090287e+02   6.1017740e+02
   4.1870089e+02   4.2842127e+02   5.1971198e+02   5.5881824e+02   6.1647907e+02
   4.9687331e+02   5.3586343e+02   5.8420191e+02   6.1625229e+02   6.6994110e+02
   4.6097405e+02   4.6432068e+02   5.3232233e+02   5.7446064e+02   6.2947939e+02
   4.9719453e+02   5.4172010e+02   5.9854676e+02   6.0735924e+02   6.1627434e+02
   4.9625626e+02   5.2745281e+02   5.4496991e+02   5.6109516e+02   6.1156148e+02
   4.6583237e+02   4.6593347e+02   4.9765392e+02   5.4258454e+02   6.0623775e+02
   4.9719949e+02   5.4188066e+02   6.0287403e+02   6.3739170e+02   6.4409552e+02
   4.9011986e+02   4.9034633e+02   4.9755542e+02   5.4247325e+02   6.0617194e+02
   4.9240149e+02   5.1059786e+02   5.5104904e+02   5.9316459e+02   7.0713129e+02
   4.9721478e+02   5.4228450e+02   6.0541719e+02   6.5900947e+02   6.7013734e+02
   4.9461795e+02   5.1688317e+02   5.3881010e+02   5.6470377e+02   6.1599556e+02
   3.8069577e+02   4.2711214e+02   5.3159057e+02   5.7383160e+02   6.2921761e+02
   4.9721869e+02   5.4236930e+02   5.9922446e+02   5.9956660e+02   6.0654000e+02
   4.6575167e+02   4.6644618e+02   5.0039917e+02   5.4386211e+02   6.0694003e+02
   4.4001827e+02   4.4406320e+02   5.3963281e+02   5.8813654e+02   7.6535422e+02
   4.5234101e+02   4.5579174e+02   5.3851437e+02   5.8558828e+02   6.4993287e+02
   4.2444741e+02   4.2603731e+02   4.9974559e+02   5.4361507e+02   6.0684372e+02
   4.9640422e+02   5.3039723e+02   5.6269461e+02   5.8125225e+02   6.2078533e+02
   4.6602911e+02   4.6970619e+02   5.3907144e+02   5.8616508e+02   6.5111030e+02
   4.4639220e+02   4.4992733e+02   5.3323132e+02   5.7620571e+02   6.3184080e+02
   4.2796334e+02   4.3409850e+02   5.3946674e+02   5.8789287e+02   6.8081717e+02
   4.7231910e+02   4.7295288e+02   4.9955987e+02   5.4340675e+02   6.0667708e+02
   4.7012726e+02   4.7148194e+02   5.0297542e+02   5.4516310e+02   6.0763931e+02
   4.3123433e+02   4.3647137e+02   5.3528858e+02   5.7975464e+02   6.3707460e+02
   4.1202093e+02   4.1977450e+02   5.0137189e+02   5.4448012e+02   6.0734975e+02
   4.9711866e+02   5.4003663e+02   5.9392898e+02   6.1756730e+02   6.3454964e+02
   4.3392852e+02   4.3423416e+02   4.9811536e+02   5.4281166e+02   6.0637550e+02
   4.9713728e+02   5.4046584e+02   5.8141935e+02   5.8631755e+02   6.1116154e+02
   4.4340936e+02   4.4709199e+02   5.3206434e+02   5.7440529e+02   6.2972144e+02
   4.6501629e+02   4.6862358e+02   5.4013975e+02   5.8849038e+02   7.5518115e+02
   4.2491158e+02   4.3214053e+02   5.3582963e+02   5.8074298e+02   6.3877699e+02
   4.9600382e+02   5.2611408e+02   5.4870828e+02   5.6750602e+02   6.1482578e+02
   4.5140848e+02   4.5465685e+02   5.2861475e+02   5.6927299e+02   6.2447178e+02
   3.9350963e+02   4.2127116e+02   5.0506963e+02   5.4666689e+02   6.0863692e+02
   4.5134325e+02   4.5169523e+02   4.9881919e+02   5.4313425e+02   6.0655402e+02
   4.4527981e+02   4.4646267e+02   5.0255319e+02   5.4510499e+02   6.0768860e+02
   4.2730592e+02   4.3153292e+02   5.1006039e+02   5.5016941e+02   6.1072880e+02
   4.1060022e+02   4.2799491e+02   5.3945717e+02   5.8791597e+02   6.9142051e+02
   4.9688363e+02   5.3447607e+02   5.4764911e+02   5.5620650e+02   6.0833454e+02
   4.3706226e+02   4.4143453e+02   5.3927166e+02   5.8740809e+02   6.6146464e+02
   4.8757540e+02   4.9780210e+02   5.2363647e+02   5.5857664e+02   6.1491792e+02
   4.3334996e+02   4.3826734e+02   5.3943168e+02   5.8778073e+02   6.6983818e+02
   4.6247055e+02   4.6595730e+02   5.3898550e+02   5.8620730e+02   6.5165430e+02
   4.9440564e+02   5.1690467e+02   5.4501287e+02   5.7344857e+02   6.2177981e+02
   4.4857419e+02   4.5139029e+02   5.1692030e+02   5.5597409e+02   6.1439316e+02
   4.9206817e+02   5.0795114e+02   5.3145811e+02   5.6271365e+02   6.1649367e+02
   4.9649930e+02   5.3139643e+02   5.7092279e+02   5.9378541e+02   6.3156138e+02
   4.9717603e+02   5.4129813e+02   5.6488425e+02   5.6641723e+02   6.0694223e+02
   4.9721223e+02   5.4222168e+02   5.7537513e+02   5.7569890e+02   6.0638996e+02
   4.5076963e+02   4.5299331e+02   5.1076709e+02   5.5061456e+02   6.1092354e+02
   4.9690645e+02   5.3634854e+02   5.8529069e+02   6.1739450e+02   6.6696667e+02
   4.9714618e+02   5.4066128e+02   5.8278361e+02   5.8743905e+02   6.1108798e+02
   4.8405368e+02   4.9243493e+02   5.2677753e+02   5.6365941e+02   6.1867890e+02
   4.5069950e+02   4.5070803e+02   4.9725660e+02   5.4241511e+02   6.0614501e+02
   4.7894801e+02   4.8497820e+02   5.2893184e+02   5.6788532e+02   6.2235188e+02
   4.9719256e+02   5.4168470e+02   5.9869632e+02   6.0850361e+02   6.1729706e+02
   4.9608901e+02   5.2316624e+02   5.3460753e+02   5.5370921e+02   6.0963787e+02
   4.9474532e+02   5.1912073e+02   5.5513794e+02   5.8828410e+02   6.3694075e+02
   4.9721053e+02   5.4215909e+02   6.0346508e+02   6.1611738e+02   6.1910429e+02
   4.5620218e+02   4.5802006e+02   5.0757592e+02   5.4819159e+02   6.0944528e+02
   4.7430053e+02   4.7867966e+02   5.2118336e+02   5.5935189e+02   6.1629215e+02
   4.5990776e+02   4.6250350e+02   5.1498759e+02   5.5406911e+02   6.1303206e+02
   4.9048500e+02   5.0579313e+02   5.4794971e+02   5.9187460e+02   7.1410457e+02
   4.9720298e+02   5.4198551e+02   6.0353374e+02   6.4115768e+02   6.4744051e+02
   4.4274856e+02   4.4659636e+02   5.3946636e+02   5.8774751e+02   6.6679928e+02
   4.9694372e+02   5.3691386e+02   5.8604460e+02   6.1507678e+02   6.4844795e+02
   4.4539796e+02   4.4909639e+02   5.3963023e+02   5.8805217e+02   6.9379031e+02
   4.5361782e+02   4.5378304e+02   4.9794933e+02   5.4272565e+02   6.0632098e+02
   4.9538544e+02   5.2132880e+02   5.4303473e+02   5.6565288e+02   6.1538459e+02
   4.2004665e+02   4.2979661e+02   5.3275485e+02   5.7562813e+02   6.3130540e+02
   4.9713116e+02   5.4032196e+02   5.9647174e+02   6.3345276e+02   6.9570487e+02
   4.9174761e+02   5.0854077e+02   5.4347061e+02   5.7980193e+02   6.3073995e+02
   4.7917976e+02   4.8339288e+02   5.1206091e+02   5.5065138e+02   6.1059877e+02
   4.9668724e+02   5.3344650e+02   5.6764896e+02   5.8297974e+02   6.1932903e+02
   4.6517473e+02   4.6877860e+02   5.3906042e+02   5.8620387e+02   6.5136502e+02
   4.4630814e+02   4.4994828e+02   5.3931150e+02   5.8736243e+02   6.6015820e+02
   4.9645492e+02   5.2191119e+02   5.2778322e+02   5.4778091e+02   6.0777541e+02
   4.3148819e+02   4.3675633e+02   5.3936298e+02   5.8765099e+02   6.6598709e+02
   4.5310022e+02   4.5655781e+02   5.3962487e+02   5.8787702e+02   6.6729583e+02
   4.8362155e+02   4.9253681e+02   5.3734700e+02   5.7879996e+02   6.3302128e+02
   4.3705201e+02   4.3744246e+02   4.9853629e+02   5.4301047e+02   6.0648994e+02
   4.2790945e+02   4.2853204e+02   4.9851798e+02   5.4300493e+02   6.0648858e+02
   4.8538644e+02   4.9323998e+02   5.1810172e+02   5.5436376e+02   6.1253429e+02
   4.9697072e+02   5.2791825e+02   5.3085608e+02   5.4525871e+02   6.0676955e+02
   4.4770892e+02   4.4786299e+02   4.9786927e+02   5.4269222e+02   6.0630384e+02
   4.9710575e+02   5.3976826e+02   5.9380080e+02   6.2266228e+02   6.4323663e+02
   4.3077660e+02   4.3343911e+02   5.0584329e+02   5.4714508e+02   6.0890653e+02
   4.4455768e+02   4.4829580e+02   5.3859012e+02   5.8589688e+02   6.5146825e+02
   4.9582935e+02   5.2563627e+02   5.6037489e+02   5.8651251e+02   6.2925938e+02
   4.3486068e+02   4.3952380e+02   5.3891505e+02   5.8668560e+02   6.5558541e+02
   4.1857312e+02   4.2856269e+02   5.2150684e+02   5.6072650e+02   6.1784177e+02
   4.9334282e+02   5.0896308e+02   5.2310117e+02   5.5303557e+02   6.1088992e+02
   4.2031323e+02   4.2943460e+02   5.2446433e+02   5.6416051e+02   6.2033768e+02
   4.4327025e+02   4.4645107e+02   5.1902572e+02   5.5803305e+02   6.1584461e+02
   5.8817547e+02   5.3968537e+02   4.5043453e+02   4.4728852e+02   4.1360149e+02
   5.9253125e+02   5.8714499e+02   5.8214912e+02   5.3885498e+02   4.2741495e+02
   5.9219195e+02   5.5369477e+02   5.3077977e+02   5.1744954e+02   4.2632802e+02
   6.0732610e+02   6.0533685e+02   5.8627469e+02   5.3896571e+02   4.2741767e+02
   6.2543520e+02   6.1121502e+02   5.7503350e+02   5.3316871e+02   4.2719541e+02
   5.8807656e+02   5.3955401e+02   4.3800292e+02   4.3525427e+02   4.2112507e+02
   5.8805004e+02   5.3956897e+02   5.3903338e+02   5.3898329e+02   4.2743343e+02
   6.1153979e+02   5.8811156e+02   5.5496843e+02   5.2163245e+02   4.2630159e+02
   5.8845786e+02   5.4017293e+02   4.7710387e+02   4.7439536e+02   4.2161662e+02
   6.0392838e+02   5.7164463e+02   5.3090317e+02   5.0004517e+02   4.1722129e+02
   5.8843027e+02   5.4004213e+02   4.6611609e+02   4.6264057e+02   3.9945326e+02
   6.1298510e+02   5.8163177e+02   5.3635039e+02   5.0043056e+02   4.1696308e+02
   5.8885057e+02   5.4081478e+02   4.7941396e+02   4.7434212e+02   4.0460903e+02
   6.0905815e+02   5.9802264e+02   5.7599045e+02   5.3496455e+02   4.2727588e+02
   5.8889797e+02   5.4186302e+02   5.0821545e+02   5.0499055e+02   4.2635727e+02
   6.7721372e+02   6.7473898e+02   5.8802241e+02   5.3950609e+02   4.2743339e+02
   5.8805146e+02   5.3952123e+02   4.5618380e+02   4.5615884e+02   4.2737465e+02
   5.9886549e+02   5.6256708e+02   5.2261937e+02   4.9536250e+02   3.8003804e+02
   6.2356625e+02   5.9499300e+02   5.5086075e+02   5.1472206e+02   4.2517629e+02
   5.8824040e+02   5.7182259e+02   5.7151821e+02   5.3939245e+02   4.2743009e+02
   5.8804967e+02   5.3951900e+02   4.3819027e+02   4.3817720e+02   4.2741013e+02
   5.9864250e+02   5.6994781e+02   5.4375965e+02   5.1914425e+02   4.2610322e+02
   6.4502750e+02   6.2065684e+02   5.7075199e+02   5.2973860e+02   4.2700001e+02
   5.8818705e+02   5.4054075e+02   5.3053282e+02   5.2953863e+02   4.2740055e+02
   5.8813545e+02   5.3963168e+02   4.4505397e+02   4.4148791e+02   4.1183102e+02
   5.9102483e+02   5.6702349e+02   5.6061717e+02   5.3562570e+02   4.2731029e+02
   5.9404816e+02   5.7136833e+02   5.5943877e+02   5.3250568e+02   4.2717179e+02
   6.0073972e+02   5.6705737e+02   5.2864520e+02   5.0111611e+02   4.1910763e+02
   6.1849209e+02   5.9386876e+02   5.5625979e+02   5.2098422e+02   4.2621504e+02
   5.8815158e+02   5.3965246e+02   4.4601307e+02   4.4215395e+02   3.9705479e+02
   5.8821874e+02   5.3974166e+02   4.5261315e+02   4.4910207e+02   3.8000047e+02
   5.8868737e+02   5.4237605e+02   5.2459612e+02   5.2173829e+02   4.2722555e+02
   5.8818376e+02   5.3970108e+02   4.6219383e+02   4.6072806e+02   4.2322091e+02
   5.9274288e+02   5.5413324e+02   5.2832966e+02   5.1419953e+02   4.2587955e+02
   5.8875569e+02   5.4061929e+02   4.7692215e+02   4.7221518e+02   3.9200547e+02
   5.8935358e+02   5.4671428e+02   5.3329841e+02   5.2651807e+02   4.2715388e+02
   6.1622014e+02   5.8387855e+02   5.3578945e+02   4.9710249e+02   4.0305610e+02
   6.2853546e+02   6.2400785e+02   5.8462692e+02   5.3802466e+02   4.2738901e+02
   5.8926911e+02   5.6054207e+02   5.5722069e+02   5.3712964e+02   4.2736817e+02
   5.8807264e+02   5.3954860e+02   4.3690085e+02   4.3406228e+02   4.2127050e+02
   6.1398758e+02   6.1313912e+02   5.8734901e+02   5.3926762e+02   4.2742670e+02
   5.8900308e+02   5.8007289e+02   5.7888896e+02   5.3924795e+02   4.2742628e+02
   5.8838328e+02   5.3997729e+02   4.6567802e+02   4.6257849e+02   4.1296024e+02
   5.8828178e+02   5.3982624e+02   4.5750725e+02   4.5408243e+02   3.9639085e+02
   6.3511175e+02   6.1782462e+02   5.7381870e+02   5.3203367e+02   4.2713644e+02
   5.8834802e+02   5.6628959e+02   5.6569256e+02   5.3919161e+02   4.2742476e+02
   5.8818869e+02   5.3974560e+02   4.7689967e+02   4.7598108e+02   4.2587406e+02
   5.8806255e+02   5.6574049e+02   5.6571403e+02   5.3950421e+02   4.2743325e+02
   5.9936415e+02   5.6413130e+02   5.2536218e+02   4.9867323e+02   4.1614377e+02
   5.9496377e+02   5.6400063e+02   5.4331929e+02   5.2262266e+02   4.2655170e+02
   5.9248775e+02   5.5071775e+02   5.1596988e+02   5.0215347e+02   4.2258940e+02
   5.9829466e+02   5.7984637e+02   5.6374947e+02   5.3187623e+02   4.2712967e+02
   6.6339230e+02   6.3315544e+02   5.7776019e+02   5.3409009e+02   4.2723877e+02
   6.1980805e+02   6.1955643e+02   5.8784345e+02   5.3943902e+02   4.2743154e+02
   5.8818736e+02   5.3969995e+02   4.4977047e+02   4.4611502e+02   3.8315556e+02
   5.8805489e+02   5.3952518e+02   4.2933956e+02   4.2268806e+02   4.1837974e+02
   5.9825514e+02   5.7784366e+02   5.6043856e+02   5.3031012e+02   4.2704316e+02
   5.8838660e+02   5.3999240e+02   4.6785306e+02   4.6503221e+02   4.1670444e+02
   6.1963927e+02   5.9378620e+02   5.5424124e+02   5.1893080e+02   4.2594057e+02
   5.8841824e+02   5.4002289e+02   4.6544101e+02   4.6196209e+02   3.9310033e+02
   5.8846220e+02   5.4248406e+02   5.3227230e+02   5.2941961e+02   4.2734113e+02
   5.9084731e+02   5.4926997e+02   5.2631610e+02   5.1665912e+02   4.2649459e+02
   6.2541661e+02   5.9611300e+02   5.5063113e+02   5.1408022e+02   4.2502271e+02
   6.5807507e+02   6.1905941e+02   5.6412842e+02   5.2452224e+02   4.2658863e+02
   5.8805005e+02   5.3951923e+02   4.2753728e+02   4.0383788e+02   3.9763821e+02
   5.8807698e+02   5.3955284e+02   4.3405023e+02   4.2817581e+02   4.0710532e+02
   5.8841224e+02   5.4001384e+02   4.6518402e+02   4.6171775e+02   3.9682221e+02
   5.9052532e+02   5.5909309e+02   5.5121366e+02   5.3329502e+02   4.2723992e+02
   5.8805058e+02   5.3951998e+02   4.2801165e+02   4.2439916e+02   4.2355062e+02
   5.8806152e+02   5.3953477e+02   4.4426719e+02   4.4374248e+02   4.2627320e+02
   5.8805805e+02   5.3956600e+02   5.2544007e+02   5.2539301e+02   4.2743135e+02
   5.9437668e+02   5.9112537e+02   5.8449045e+02   5.3900335e+02   4.2741909e+02
   5.9591906e+02   5.6585684e+02   5.4381721e+02   5.2187599e+02   4.2645818e+02
   5.8805013e+02   5.3951952e+02   4.3234202e+02   4.3213739e+02   4.2713995e+02
   6.3076092e+02   6.1164940e+02   5.7042822e+02   5.3004643e+02   4.2701931e+02
   5.9146122e+02   5.5527916e+02   5.3976661e+02   5.2560822e+02   4.2690703e+02
   6.0973429e+02   6.0966813e+02   5.8799357e+02   5.3950057e+02   4.2743307e+02
   6.1587121e+02   5.8433985e+02   5.3763026e+02   5.0061058e+02   4.1710251e+02
   6.2341204e+02   6.0714835e+02   5.7237758e+02   5.3174037e+02   4.2712064e+02
   5.8850391e+02   5.4281065e+02   5.3271735e+02   5.2955762e+02   4.2733419e+02
   6.2824374e+02   5.9351644e+02   5.4020780e+02   4.9885776e+02   4.1291743e+02
   5.8817079e+02   5.4118848e+02   5.3619012e+02   5.3454757e+02   4.2741108e+02
   5.9516356e+02   5.6270483e+02   5.3953424e+02   5.1956263e+02   4.2626861e+02
   6.2862531e+02   5.9384244e+02   5.4047002e+02   4.9921025e+02   4.1385972e+02
   6.5347405e+02   6.3357074e+02   5.7951278e+02   5.3517088e+02   4.2728531e+02
   5.9253015e+02   5.5468286e+02   5.3158533e+02   5.1744736e+02   4.2628236e+02
   5.8806948e+02   5.3954403e+02   4.3410717e+02   4.2992407e+02   4.1840512e+02
   5.8805631e+02   5.3952789e+02   4.5769601e+02   4.5760344e+02   4.2721273e+02
   5.8816647e+02   5.3967290e+02   4.4832473e+02   4.4475856e+02   4.0846430e+02
   5.8806277e+02   5.3953462e+02   4.3062936e+02   4.2202565e+02   4.0581938e+02
   5.8805108e+02   5.3952080e+02   4.3354936e+02   4.3323505e+02   4.2695390e+02
   5.8807838e+02   5.4135597e+02   5.4035225e+02   5.3852331e+02   4.2742949e+02
   6.4745711e+02   6.0334104e+02   5.4331128e+02   5.0031799e+02   4.1603556e+02
   5.8814716e+02   5.3973365e+02   4.9290866e+02   4.9241753e+02   4.2709003e+02
   6.1448701e+02   5.8448435e+02   5.4067740e+02   5.0592675e+02   4.2197939e+02
   6.1445214e+02   5.8972400e+02   5.5366802e+02   5.1972715e+02   4.2606069e+02
   5.8849818e+02   5.5829026e+02   5.5695912e+02   5.3852390e+02   4.2740905e+02
   5.8809403e+02   5.3957856e+02   4.5750389e+02   4.5687137e+02   4.2581135e+02
   6.0529648e+02   5.8686821e+02   5.6286318e+02   5.2890437e+02   4.2694660e+02
   5.9068336e+02   5.4894119e+02   5.2668614e+02   5.1740001e+02   4.2658217e+02
   6.4001613e+02   6.3879732e+02   5.8747948e+02   5.3926368e+02   4.2742643e+02
   5.8838847e+02   5.3997766e+02   4.6390348e+02   4.6044776e+02   3.9280019e+02
   6.0866791e+02   5.7649251e+02   5.3200202e+02   4.9662103e+02   3.9592057e+02
   5.9017540e+02   5.4835746e+02   5.2981268e+02   5.2136770e+02   4.2688029e+02
   5.8814844e+02   5.3965578e+02   4.6493257e+02   4.6400741e+02   4.2502227e+02
   5.8812716e+02   5.3968358e+02   4.9100049e+02   4.9059608e+02   4.2712242e+02
   5.8938144e+02   5.4794330e+02   5.3666714e+02   5.2875722e+02   4.2719189e+02
   5.8821557e+02   5.3973769e+02   4.5285004e+02   4.4948188e+02   4.0703280e+02
   5.8808050e+02   5.3955826e+02   4.3633525e+02   4.3216351e+02   4.1645694e+02
   5.9773062e+02   5.7066146e+02   5.4818697e+02   5.2325310e+02   4.2654187e+02
   5.9499650e+02   5.5556586e+02   5.1777451e+02   4.9744655e+02   4.1679303e+02
   6.3789304e+02   5.9949281e+02   5.4257387e+02   5.0047454e+02   4.1638381e+02
   5.8898686e+02   5.4160054e+02   4.9676490e+02   4.9229241e+02   4.2416969e+02
   6.1022206e+02   5.7950315e+02   5.3656190e+02   5.0270870e+02   4.1980534e+02
   5.8806444e+02   5.3953659e+02   4.3092995e+02   4.2242317e+02   4.0018484e+02
   5.9710277e+02   5.5925539e+02   5.1977976e+02   4.9490783e+02   3.9571295e+02
   6.0264855e+02   5.8069841e+02   5.5614231e+02   5.2560397e+02   4.2670552e+02
   5.8824613e+02   5.3980324e+02   4.6941978e+02   4.6788616e+02   4.2341736e+02
   5.9930814e+02   5.8416648e+02   5.6862432e+02   5.3360393e+02   4.2721570e+02
   5.9181357e+02   5.5350737e+02   5.3284135e+02   5.1993099e+02   4.2656684e+02
   6.2312601e+02   6.1771801e+02   5.8351417e+02   5.3759771e+02   4.2737508e+02
   6.8845433e+02   6.4661471e+02   5.8449666e+02   5.3779203e+02   4.2738154e+02
   5.8807306e+02   5.4487308e+02   5.4460125e+02   5.3926236e+02   4.2743089e+02
   5.9023352e+02   5.4392963e+02   4.9627362e+02   4.8567326e+02   3.8019991e+02
   6.0412582e+02   5.7370946e+02   5.3600806e+02   5.0674493e+02   4.2268680e+02
   5.8818705e+02   5.3970098e+02   4.5340926e+02   4.5075585e+02   4.1730456e+02
   5.9220350e+02   5.5434294e+02   5.3271009e+02   5.1903459e+02   4.2645634e+02
   6.4888758e+02   6.0987476e+02   5.5406509e+02   5.1512108e+02   4.2524299e+02
   6.2510669e+02   5.9385742e+02   5.4576055e+02   5.0850032e+02   4.2317392e+02
   6.0086483e+02   6.0019162e+02   5.8735134e+02   5.3935320e+02   4.2742907e+02
   5.8947325e+02   5.4725765e+02   5.3367416e+02   5.2639732e+02   4.2713355e+02
   6.7789768e+02   6.0938692e+02   5.4831243e+02   5.0758581e+02   4.2268110e+02
   6.2280442e+02   5.9215147e+02   5.4518362e+02   5.0843987e+02   4.2315953e+02
   5.8841259e+02   5.4506598e+02   5.4073762e+02   5.3536158e+02   4.2738059e+02
   5.9106417e+02   5.6596857e+02   5.5914027e+02   5.3517618e+02   4.2729515e+02
   5.8812163e+02   5.3961952e+02   4.6611544e+02   4.6547912e+02   4.2587280e+02
   5.8844122e+02   5.4005929e+02   4.6663602e+02   4.6314718e+02   3.9979738e+02
   6.3596250e+02   6.2193090e+02   5.7748524e+02   5.3421681e+02   4.2724472e+02
   6.1085500e+02   5.9399675e+02   5.6759826e+02   5.3044908e+02   4.2704347e+02
   5.8860247e+02   5.4248916e+02   5.2821039e+02   5.2530487e+02   4.2728442e+02
   6.4552003e+02   6.1441182e+02   5.6252947e+02   5.2346970e+02   4.2648520e+02
   5.9471846e+02   5.7281216e+02   5.6007448e+02   5.3227141e+02   4.2715777e+02
   5.8807497e+02   5.3955259e+02   4.4474634e+02   4.4368039e+02   4.2490356e+02
   5.8808429e+02   5.3956829e+02   4.6749896e+02   4.6721408e+02   4.2677817e+02
   5.8919631e+02   5.4559843e+02   5.3139019e+02   5.2560164e+02   4.2716425e+02
   6.5767511e+02   6.0835216e+02   5.4823112e+02   5.0766830e+02   4.2272418e+02
   5.8846869e+02   5.4348267e+02   5.3607049e+02   5.3224200e+02   4.2735570e+02
   5.9485252e+02   5.5970513e+02   5.3310642e+02   5.1466813e+02   4.2567888e+02
   5.8869724e+02   5.4056812e+02   4.7882129e+02   4.7467247e+02   4.1623619e+02
   5.8804971e+02   5.3951902e+02   4.2783642e+02   4.2745480e+02   4.2703651e+02
   6.0241097e+02   5.6982272e+02   5.3063537e+02   5.0156945e+02   4.1930251e+02
   5.9386395e+02   5.5770139e+02   5.3257205e+02   5.1582465e+02   4.2594603e+02
   6.0077818e+02   5.6598812e+02   5.2534397e+02   4.9595426e+02   4.0187528e+02
   5.8910144e+02   5.4500573e+02   5.3044981e+02   5.2519290e+02   4.2717538e+02
   5.8806028e+02   5.3953306e+02   4.4227246e+02   4.4168258e+02   4.2617729e+02
   6.5727572e+02   6.0609745e+02   5.4444788e+02   5.0167387e+02   4.1812135e+02
   5.9553644e+02   5.6191223e+02   5.3588250e+02   5.1605099e+02   4.2583014e+02
   6.7708878e+02   6.6007264e+02   5.8743189e+02   5.3922715e+02   4.2742546e+02
   5.8842004e+02   5.4003145e+02   4.6672952e+02   4.6345140e+02   4.1047970e+02
   5.9086026e+02   5.5131979e+02   5.3331283e+02   5.2237365e+02   4.2681880e+02
   5.9995436e+02   5.8507472e+02   5.6891795e+02   5.3352360e+02   4.2721160e+02
   5.9047559e+02   5.4963179e+02   5.3129553e+02   5.2175660e+02   4.2684651e+02
   5.9035655e+02   5.6372191e+02   5.5807978e+02   5.3572879e+02   4.2731839e+02
   6.3532178e+02   6.0768722e+02   5.6061732e+02   5.2240077e+02   4.2637292e+02
   5.8844752e+02   5.4007488e+02   4.6780548e+02   4.6444992e+02   4.0963200e+02
   5.9326125e+02   5.5630581e+02   5.3192275e+02   5.1633866e+02   4.2607742e+02
   6.2101407e+02   5.9392282e+02   5.5233519e+02   5.1678119e+02   4.2559462e+02
   6.5311467e+02   6.4442742e+02   5.8551905e+02   5.3831912e+02   4.2739830e+02
   6.4219126e+02   6.2888584e+02   5.8002341e+02   5.3556016e+02   4.2730113e+02
   5.9309833e+02   5.5934228e+02   5.4087726e+02   5.2349990e+02   4.2669396e+02
   6.1509705e+02   5.8434687e+02   5.3913900e+02   5.0342108e+02   4.2026566e+02
   5.8814372e+02   5.3964198e+02   4.4497361e+02   4.4102317e+02   3.8080813e+02
   5.8952119e+02   5.4225833e+02   4.8968482e+02   4.8178000e+02   4.0003832e+02
   5.8905137e+02   5.6492912e+02   5.6271859e+02   5.3819835e+02   4.2739679e+02
   6.1203335e+02   5.8938580e+02   5.5692652e+02   5.2305837e+02   4.2645443e+02
   5.8813910e+02   5.3963600e+02   4.4447824e+02   4.4051146e+02   3.9901929e+02
   5.8804991e+02   5.3951912e+02   4.4618517e+02   4.4617294e+02   4.2740768e+02
   5.9056409e+02   5.5932250e+02   5.5142505e+02   5.3330844e+02   4.2723990e+02
   5.8880713e+02   5.5165629e+02   5.4775202e+02   5.3612293e+02   4.2735980e+02
   5.9363372e+02   5.5937305e+02   5.3837938e+02   5.2087497e+02   4.2647369e+02
   6.0050297e+02   5.6548963e+02   5.2490301e+02   4.9574757e+02   3.9244768e+02
   5.8807047e+02   5.3954703e+02   4.6097046e+02   4.6073410e+02   4.2686386e+02
   6.0975516e+02   5.7893511e+02   5.3608190e+02   5.0234847e+02   4.1949042e+02
   5.8805641e+02   5.3952861e+02   4.6720399e+02   4.6714672e+02   4.2730504e+02
   6.5804792e+02   6.4209823e+02   5.8363611e+02   5.3737063e+02   4.2736748e+02
   6.0250955e+02   5.9256885e+02   5.7617995e+02   5.3585161e+02   4.2731139e+02
   5.9977874e+02   5.6464366e+02   5.2521354e+02   4.9765743e+02   4.1376463e+02
   6.4603295e+02   6.0211234e+02   5.4170073e+02   4.9725751e+02   3.9617483e+02
   5.8825944e+02   5.6114178e+02   5.6060849e+02   5.3916501e+02   4.2742486e+02
   6.2724122e+02   5.9372813e+02   5.4216884e+02   5.0268879e+02   4.1940846e+02
   6.1113101e+02   5.8868880e+02   5.5690601e+02   5.2327795e+02   4.2647820e+02
   5.8816630e+02   5.3967339e+02   4.5131868e+02   4.4862873e+02   4.1758360e+02
   6.3142604e+02   6.0098699e+02   5.5306318e+02   5.1556964e+02   4.2534816e+02
   5.9011448e+02   5.4983953e+02   5.3513915e+02   5.2555291e+02   4.2702765e+02
   5.8807277e+02   5.3954981e+02   4.5720787e+02   4.5687515e+02   4.2661436e+02
   5.8858067e+02   5.4515185e+02   5.3871599e+02   5.3329169e+02   4.2734725e+02
   6.7590843e+02   6.3086441e+02   5.7554439e+02   5.3270535e+02   4.2717196e+02
   5.8815867e+02   5.3972030e+02   4.8382782e+02   4.8320545e+02   4.2669653e+02
   5.8810466e+02   5.3959138e+02   4.4272691e+02   4.3974334e+02   4.1846687e+02
   5.8805372e+02   5.3952406e+02   4.3384858e+02   4.3300227e+02   4.2608111e+02
   5.8830448e+02   5.3985740e+02   4.5896648e+02   4.5555888e+02   3.9178586e+02
   6.1932861e+02   6.0967550e+02   5.7929385e+02   5.3575509e+02   4.2730895e+02
   5.8856097e+02   5.6693720e+02   5.6593545e+02   5.3897588e+02   4.2741862e+02
   5.8829259e+02   5.3984476e+02   4.6081672e+02   4.5791920e+02   4.1457580e+02
   6.0257438e+02   5.8510560e+02   5.6439666e+02   5.3056259e+02   4.2705277e+02
   5.8805544e+02   5.3952639e+02   4.4059295e+02   4.4019578e+02   4.2665483e+02
   5.9040325e+02   5.4725289e+02   5.2208580e+02   5.1401369e+02   4.2637595e+02
   6.2091200e+02   5.9278347e+02   5.4980135e+02   5.1426671e+02   4.2507796e+02
   5.8971106e+02   5.4287418e+02   4.9448207e+02   4.8617996e+02   4.1609004e+02
   5.8808697e+02   5.3957807e+02   4.7477241e+02   4.7451711e+02   4.2699020e+02
   5.9138076e+02   5.6737319e+02   5.6022396e+02   5.3515626e+02   4.2729260e+02
   5.8808033e+02   5.6931092e+02   5.6925669e+02   5.3949346e+02   4.2743293e+02
   6.0396260e+02   5.7137198e+02   5.3005014e+02   4.9866008e+02   4.1464370e+02
   5.8805390e+02   5.5077776e+02   5.5075482e+02   5.3949906e+02   4.2743335e+02
   5.8812686e+02   5.3962038e+02   4.4389715e+02   4.4025429e+02   4.1218590e+02
   6.0095962e+02   5.7907551e+02   5.5671755e+02   5.2679507e+02   4.2680328e+02
   6.0419272e+02   6.0163822e+02   5.8547388e+02   5.3878943e+02   4.2741248e+02
   6.2594419e+02   6.0257394e+02   5.6282575e+02   5.2508430e+02   4.2664243e+02
   6.0922591e+02   5.7824458e+02   5.3542267e+02   5.0177869e+02   4.1893862e+02
   5.8933648e+02   5.4801963e+02   5.3730861e+02   5.2932093e+02   4.2720798e+02
   5.8806365e+02   5.3953770e+02   4.4492794e+02   4.4434814e+02   4.2613859e+02
   5.9499751e+02   5.6021121e+02   5.3381219e+02   5.1505965e+02   4.2572646e+02
   5.8810935e+02   5.3960002e+02   4.6102433e+02   4.6033765e+02   4.2567037e+02
   5.8810254e+02   5.3968872e+02   5.1137600e+02   5.1117115e+02   4.2738828e+02
   5.8805916e+02   5.3953067e+02   4.3083293e+02   4.2530393e+02   4.1832965e+02
   6.0262360e+02   5.6946807e+02   5.2894817e+02   4.9874713e+02   4.1517552e+02
   5.8832415e+02   5.3989705e+02   4.6541817e+02   4.6284864e+02   4.1810067e+02
   6.0243292e+02   5.8297408e+02   5.6084191e+02   5.2865691e+02   4.2693258e+02
   5.8815722e+02   5.4074049e+02   5.3453130e+02   5.3333326e+02   4.2741196e+02
   5.9596405e+02   5.6494292e+02   5.4156846e+02   5.2015337e+02   4.2629399e+02
   6.3439904e+02   6.0812455e+02   5.6217031e+02   5.2376323e+02   4.2651653e+02
   6.3907906e+02   6.2371769e+02   5.7718099e+02   5.3397162e+02   4.2723382e+02
   6.1627695e+02   6.1610500e+02   5.8791034e+02   5.3946737e+02   4.2743245e+02
   5.8819374e+02   5.6504716e+02   5.6474202e+02   5.3934461e+02   4.2742913e+02
   5.9712531e+02   5.7916918e+02   5.6495373e+02   5.3292108e+02   4.2718395e+02
   5.8858774e+02   5.4034236e+02   4.7499263e+02   4.7128228e+02   4.1507872e+02
   5.8821395e+02   5.4009845e+02   5.1529616e+02   5.1464874e+02   4.2733164e+02
   6.1408530e+02   5.9238312e+02   5.5990111e+02   5.2484450e+02   4.2662432e+02
   5.8807080e+02   5.3954684e+02   4.3927584e+02   4.3752023e+02   4.2358648e+02
   6.0839672e+02   5.8552237e+02   5.5482109e+02   5.2247374e+02   4.2640014e+02
   5.8880370e+02   5.4090676e+02   4.8629903e+02   4.8209144e+02   4.2117700e+02
   5.8809969e+02   5.3958495e+02   4.4219046e+02   4.3929261e+02   4.1915624e+02
   6.0848980e+02   5.7686985e+02   5.3341220e+02   4.9926048e+02   4.1519391e+02
   5.8804976e+02   5.3951895e+02   4.2884569e+02   4.2860365e+02   4.2715754e+02
   5.9238767e+02   5.6837929e+02   5.5915041e+02   5.3382586e+02   4.2723694e+02
   6.1595089e+02   6.1056162e+02   5.8338030e+02   5.3770644e+02   4.2737914e+02
   5.8828617e+02   5.3987922e+02   4.7320068e+02   4.7151995e+02   4.2361920e+02
   5.8969659e+02   5.4754059e+02   5.3210917e+02   5.2452520e+02   4.2705748e+02
   6.5307634e+02   6.4482331e+02   5.8568087e+02   5.3839787e+02   4.2740071e+02
   6.0065623e+02   5.6722464e+02   5.2944687e+02   5.0235071e+02   4.2024590e+02
   5.8810872e+02   5.3959781e+02   4.5687641e+02   4.5600250e+02   4.2511336e+02
   5.9765296e+02   5.6103324e+02   5.2316387e+02   4.9883490e+02   4.1717490e+02
   6.0348887e+02   5.7087564e+02   5.3010414e+02   4.9936551e+02   4.1617587e+02
   5.8854826e+02   5.4380514e+02   5.3557080e+02   5.3145406e+02   4.2733831e+02
   5.9811062e+02   5.6217672e+02   5.2474095e+02   5.0016574e+02   4.1873059e+02
   5.9662123e+02   5.8937804e+02   5.7967265e+02   5.3782653e+02   4.2738273e+02
   5.8819646e+02   5.3971216e+02   4.5070082e+02   4.4711361e+02   3.9630367e+02
   6.4144926e+02   6.1622426e+02   5.6746868e+02   5.2751520e+02   4.2684272e+02
   6.1103715e+02   5.7977980e+02   5.3553180e+02   5.0053285e+02   4.1724045e+02
   5.8813750e+02   5.3963626e+02   4.5649780e+02   4.5514656e+02   4.2358710e+02
   5.9134958e+02   5.9097113e+02   5.8766123e+02   5.3948895e+02   4.2743300e+02
   6.8188509e+02   6.6778740e+02   5.8785284e+02   5.3942644e+02   4.2743109e+02
   6.0857012e+02   5.9428476e+02   5.7108960e+02   5.3267961e+02   4.2716869e+02
   6.0516207e+02   6.0148960e+02   5.8434395e+02   5.3841657e+02   4.2740096e+02
   5.9506551e+02   5.5623374e+02   5.2005108e+02   5.0038019e+02   4.2010505e+02
   5.8807481e+02   5.3955414e+02   4.6528563e+02   4.6505459e+02   4.2689160e+02
   5.8805489e+02   5.3953401e+02   5.0753807e+02   5.0751770e+02   4.2742762e+02
   5.8809430e+02   5.3957822e+02   4.5086059e+02   4.4981341e+02   4.2470067e+02
   5.8817478e+02   5.3969646e+02   4.6746801e+02   4.6642599e+02   4.2476426e+02
   5.8807651e+02   5.3955220e+02   4.3382909e+02   4.2777660e+02   4.0553473e+02
   5.9179618e+02   5.6254633e+02   5.5217871e+02   5.3175974e+02   4.2715991e+02
   5.8858098e+02   5.4033728e+02   4.7536257e+02   4.7172715e+02   4.1613300e+02
   5.8826679e+02   5.3980728e+02   4.5799801e+02   4.5491405e+02   4.1227423e+02
   5.9039492e+02   5.7428261e+02   5.7066161e+02   5.3801936e+02   4.2738885e+02
   5.8805160e+02   5.3952126e+02   4.2807246e+02   4.1993265e+02   4.1824305e+02
   6.0026674e+02   5.9361250e+02   5.8040325e+02   5.3756448e+02   4.2737340e+02
   6.6516929e+02   6.0817866e+02   5.4676848e+02   5.0535041e+02   4.2141498e+02
   5.8807708e+02   5.3969799e+02   5.2805635e+02   5.2788203e+02   4.2742626e+02
   6.5305042e+02   6.1193367e+02   5.5543651e+02   5.1645554e+02   4.2551336e+02
   5.9981501e+02   5.6458228e+02   5.2487932e+02   4.9706035e+02   4.1201067e+02
   6.2043620e+02   5.8767204e+02   5.3780862e+02   4.9810210e+02   4.1069193e+02
   5.8824569e+02   5.3977764e+02   4.5487871e+02   4.5142801e+02   3.9616149e+02
   6.0089744e+02   5.7500243e+02   5.4842654e+02   5.2105279e+02   4.2628565e+02
   6.6044696e+02   6.0664451e+02   5.4473363e+02   5.0206914e+02   4.1860482e+02
   5.8815031e+02   5.3965077e+02   4.4587488e+02   4.4200724e+02   3.9683590e+02
   5.8816635e+02   5.3967291e+02   4.4895517e+02   4.4561302e+02   4.1206316e+02
   6.8108231e+02   6.2819118e+02   5.7313873e+02   5.3113943e+02   4.2708590e+02
   6.4696645e+02   6.4393909e+02   5.8698401e+02   5.3902788e+02   4.2741976e+02
   5.9569134e+02   5.6857700e+02   5.5024755e+02   5.2639655e+02   4.2681268e+02
   6.0562408e+02   5.7438177e+02   5.3372994e+02   5.0241430e+02   4.1978577e+02
   5.8808422e+02   5.3956541e+02   4.5818583e+02   4.5771598e+02   4.2625547e+02
   5.8819715e+02   5.3971353e+02   4.5143480e+02   4.4805436e+02   4.0883116e+02
   5.8907195e+02   5.4665669e+02   5.3647429e+02   5.2972534e+02   4.2724651e+02
   5.8805772e+02   5.3952878e+02   4.3027679e+02   4.2423355e+02   4.1804073e+02
   6.2102477e+02   6.0284148e+02   5.6920955e+02   5.3003572e+02   4.2701893e+02
   5.9057039e+02   5.4495480e+02   5.0082646e+02   4.8967421e+02   4.1503778e+02
   5.8805199e+02   5.3952145e+02   4.2809922e+02   4.1561328e+02   4.1196268e+02
   5.8835470e+02   5.5162407e+02   5.5011308e+02   5.3823267e+02   4.2740747e+02
   5.8806577e+02   5.3954067e+02   4.6065947e+02   4.6047373e+02   4.2698709e+02
   5.9815792e+02   5.6152528e+02   5.2241776e+02   4.9660985e+02   4.1185815e+02
   5.8808853e+02   5.3957070e+02   4.5352029e+02   4.5279433e+02   4.2557876e+02
   5.8839301e+02   5.3998452e+02   4.6416654e+02   4.6071195e+02   3.9560788e+02
   6.0757210e+02   5.7584667e+02   5.3283498e+02   4.9918677e+02   4.1515573e+02
   5.8914662e+02   5.4747175e+02   5.3780822e+02   5.3030178e+02   4.2724629e+02
   5.8823500e+02   5.3976390e+02   4.5503017e+02   4.5179764e+02   4.1029427e+02
   5.8959693e+02   5.5812810e+02   5.5316495e+02   5.3563199e+02   4.2732603e+02
   6.3896347e+02   6.1379341e+02   5.6610397e+02   5.2658692e+02   4.2676945e+02
   5.8814324e+02   5.3964292e+02   4.4875351e+02   4.4604525e+02   4.1811590e+02
   5.8830233e+02   5.3993481e+02   4.7793546e+02   4.7630127e+02   4.2453614e+02
   5.8814029e+02   5.3963722e+02   4.4456295e+02   4.4058736e+02   3.9440866e+02
   6.1589734e+02   5.9982056e+02   5.7079108e+02   5.3154759e+02   4.2710881e+02
   5.8955072e+02   5.4264346e+02   4.9546034e+02   4.8810518e+02   4.1971002e+02
   5.9922336e+02   5.6323744e+02   5.2319364e+02   4.9553047e+02   3.9741123e+02
   5.8834035e+02   5.3996529e+02   4.7401136e+02   4.7198061e+02   4.2274917e+02
   6.1078904e+02   5.8244979e+02   5.4291000e+02   5.1047779e+02   4.2405868e+02
   6.0685810e+02   5.8268465e+02   5.5156805e+02   5.2044119e+02   4.2617403e+02
   5.8812529e+02   5.3961859e+02   4.4483443e+02   4.4162490e+02   4.1571118e+02
   5.8808522e+02   5.3956353e+02   4.3563126e+02   4.3014299e+02   4.0229656e+02
   5.9080708e+02   5.5838961e+02   5.4899312e+02   5.3190649e+02   4.2718694e+02
   5.8822771e+02   5.3975993e+02   4.6187483e+02   4.5988454e+02   4.2109441e+02
   5.9338997e+02   5.8883078e+02   5.8305479e+02   5.3887629e+02   4.2741544e+02
   6.1152000e+02   5.7941565e+02   5.3355682e+02   4.9672963e+02   3.9206549e+02
   5.8822677e+02   5.4082394e+02   5.3074185e+02   5.2947332e+02   4.2739146e+02
   5.9813990e+02   5.6121796e+02   5.2149970e+02   4.9517521e+02   3.8391760e+02
   6.0624377e+02   5.8064462e+02   5.4820777e+02   5.1785603e+02   4.2582616e+02
   5.8811862e+02   5.3960964e+02   4.4375038e+02   4.4044579e+02   4.1566488e+02
   7.4461392e+02   6.1512339e+02   5.5688634e+02   5.1774050e+02   4.2573838e+02
   6.4285449e+02   6.0544921e+02   5.5042760e+02   5.1134765e+02   4.2422348e+02
   5.8927130e+02   5.4335468e+02   5.1552283e+02   5.1116250e+02   4.2657605e+02
   5.8805538e+02   5.3952638e+02   4.3923107e+02   4.3876577e+02   4.2654249e+02
   6.1719025e+02   5.8860498e+02   5.4615235e+02   5.1148545e+02   4.2433397e+02
   5.9006337e+02   5.4849952e+02   5.3147955e+02   5.2298593e+02   4.2695568e+02
   6.0035378e+02   5.7013593e+02   5.3848708e+02   5.1287203e+02   4.2497877e+02
   5.9563879e+02   5.5655357e+02   5.1768569e+02   4.9553706e+02   4.1142046e+02
   5.9898945e+02   5.7275473e+02   5.4891019e+02   5.2276958e+02   4.2648169e+02
   6.3564213e+02   6.0517868e+02   5.5633231e+02   5.1841566e+02   4.2585153e+02
   6.1917850e+02   6.1739516e+02   5.8656690e+02   5.3893821e+02   4.2741706e+02
   5.8805166e+02   5.3952128e+02   4.2797035e+02   4.1448023e+02   4.1115413e+02
   5.8807732e+02   5.3958003e+02   4.9260120e+02   4.9246018e+02   4.2733566e+02
   5.8806615e+02   5.3954076e+02   4.5064876e+02   4.5026283e+02   4.2651350e+02
   5.8807714e+02   5.3955478e+02   4.3868228e+02   4.3618913e+02   4.2165556e+02
   6.0592098e+02   5.9251568e+02   5.7167368e+02   5.3338267e+02   4.2720409e+02
   6.1466592e+02   5.8752611e+02   5.4802441e+02   5.1434622e+02   4.2512098e+02
   6.5356913e+02   6.2932954e+02   5.7621349e+02   5.3318839e+02   4.2719623e+02
   6.1185629e+02   6.0286960e+02   5.7929908e+02   5.3619054e+02   4.2732515e+02
   5.9670929e+02   5.5923253e+02   5.2172611e+02   4.9881720e+02   4.1762355e+02
   5.8810117e+02   5.3958575e+02   4.4003210e+02   4.3611594e+02   4.1395111e+02
   6.0232202e+02   5.7758817e+02   5.5038997e+02   5.2166005e+02   4.2633835e+02
   6.0352836e+02   5.7518787e+02   5.4153403e+02   5.1319039e+02   4.2496105e+02
   6.6455829e+02   6.0594339e+02   5.4297392e+02   4.9863474e+02   4.1179292e+02
   6.3827070e+02   6.3820563e+02   5.8801712e+02   5.3950450e+02   4.2743315e+02
   5.8812973e+02   5.3971569e+02   4.9867060e+02   4.9830372e+02   4.2725020e+02
   5.8804981e+02   5.3951898e+02   4.2746885e+02   3.9966264e+02   3.9569978e+02
   6.1142219e+02   6.1136663e+02   5.8800385e+02   5.3950324e+02   4.2743336e+02
   5.9261143e+02   5.5333222e+02   5.2644084e+02   5.1276010e+02   4.2568478e+02
   6.0058440e+02   5.8259887e+02   5.6381254e+02   5.3096104e+02   4.2707751e+02
   5.8836454e+02   5.3995458e+02   4.6628664e+02   4.6345437e+02   4.1613511e+02
   6.2831212e+02   5.9361176e+02   5.4034397e+02   4.9909108e+02   4.1355779e+02
   7.1923295e+02   6.0617786e+02   5.4253268e+02   4.9752565e+02   4.0418112e+02
   5.9150271e+02   5.5023531e+02   5.2372694e+02   5.1275016e+02   4.2592783e+02
   5.8814061e+02   5.3964055e+02   4.5690766e+02   4.5554863e+02   4.2354462e+02
   6.2020697e+02   5.9484365e+02   5.5566436e+02   5.2009315e+02   4.2610009e+02
   5.8806833e+02   5.3954289e+02   4.3593208e+02   4.3326319e+02   4.2202104e+02
   6.5322739e+02   6.1200488e+02   5.5547821e+02   5.1649510e+02   4.2552088e+02
   5.8820811e+02   5.4104142e+02   5.3359260e+02   5.3211542e+02   4.2740052e+02
   6.0070030e+02   5.7877142e+02   5.5672060e+02   5.2692928e+02   4.2681390e+02
   6.4572545e+02   6.0785520e+02   5.5256101e+02   5.1361380e+02   4.2488493e+02
   5.8986015e+02   5.4364477e+02   5.0138253e+02   4.9348971e+02   4.2194961e+02
   6.0841111e+02   5.8591330e+02   5.5562980e+02   5.2309192e+02   4.2646383e+02
   5.8809922e+02   5.3958352e+02   4.4026895e+02   4.3660825e+02   4.1572420e+02
   5.8808785e+02   5.3956948e+02   4.4223534e+02   4.4004094e+02   4.2184680e+02
   6.0517636e+02   6.0486315e+02   5.8776478e+02   5.3943748e+02   4.2743162e+02
   5.9552640e+02   5.6209648e+02   5.3641292e+02   5.1651656e+02   4.2589567e+02
   5.8850484e+02   5.4313510e+02   5.3407087e+02   5.3060125e+02   4.2733977e+02
   6.3147054e+02   5.9543975e+02   5.4055340e+02   4.9834632e+02   4.1108859e+02
   6.3193433e+02   6.0477495e+02   5.5951425e+02   5.2174456e+02   4.2629913e+02
   6.2177554e+02   6.0415462e+02   5.7026204e+02   5.3060579e+02   4.2705450e+02
   5.8888943e+02   5.4100137e+02   4.8432287e+02   4.7955217e+02   4.1796691e+02
   5.8807507e+02   5.3955604e+02   4.6939458e+02   4.6919587e+02   4.2701070e+02
   6.0868193e+02   5.8727844e+02   5.5802013e+02   5.2479250e+02   4.2662479e+02
   5.8812002e+02   5.3961239e+02   4.5041680e+02   4.4868039e+02   4.2243894e+02
   5.8935707e+02   5.6290584e+02   5.5970057e+02   5.3741089e+02   4.2737446e+02
   5.8805616e+02   5.3952650e+02   4.2918192e+02   4.1930353e+02   4.1136936e+02
   6.0458541e+02   5.8309013e+02   5.5686529e+02   5.2529567e+02   4.2667501e+02
   5.8815257e+02   5.3965364e+02   4.4605866e+02   4.4218513e+02   3.8810828e+02
   5.8826238e+02   5.4011655e+02   5.0626421e+02   5.0541516e+02   4.2714985e+02
   5.8831508e+02   5.3987634e+02   4.6198574e+02   4.5900937e+02   4.1382854e+02
   5.8846226e+02   5.4009215e+02   4.6742360e+02   4.6387794e+02   3.8567812e+02
   5.9594358e+02   5.5955996e+02   5.2697282e+02   5.0687557e+02   4.2351692e+02
   5.8805868e+02   5.3952925e+02   4.2948423e+02   4.1848791e+02   3.8828525e+02
   5.8813277e+02   5.5042691e+02   5.4997479e+02   5.3912916e+02   4.2742654e+02
   5.8806532e+02   5.3953966e+02   4.4790131e+02   4.4742884e+02   4.2633120e+02
   5.8816116e+02   5.3966719e+02   4.5427378e+02   4.5224709e+02   4.2100293e+02
   5.8808831e+02   5.3998013e+02   5.3410243e+02   5.3364981e+02   4.2742558e+02
   5.8993002e+02   5.4835559e+02   5.3235494e+02   5.2403055e+02   4.2700815e+02
   6.6175001e+02   6.2883096e+02   5.7438180e+02   5.3198474e+02   4.2713377e+02
   5.8810411e+02   5.3961125e+02   4.7863716e+02   4.7829754e+02   4.2692358e+02
   5.8814445e+02   5.3964442e+02   4.4832672e+02   4.4544611e+02   4.1710369e+02
   5.8904550e+02   5.4527498e+02   5.3239186e+02   5.2693533e+02   4.2721104e+02
   5.8805182e+02   5.3952176e+02   4.5798714e+02   4.5795760e+02   4.2736384e+02
   6.0607526e+02   5.7461238e+02   5.3319061e+02   5.0119887e+02   4.1850626e+02
   5.8808982e+02   5.3957226e+02   4.4573707e+02   4.4418879e+02   4.2347968e+02
   5.8804964e+02   5.3959259e+02   5.3947965e+02   5.3940578e+02   4.2743377e+02
   6.0776640e+02   5.7566508e+02   5.3189346e+02   4.9737608e+02   4.0932564e+02
   5.9345951e+02   5.6159957e+02   5.4423759e+02   5.2519719e+02   4.2678594e+02
   6.0524655e+02   5.7985338e+02   5.4856247e+02   5.1864645e+02   4.2594800e+02
   5.9013373e+02   5.4569908e+02   5.1639899e+02   5.0935337e+02   4.2591848e+02
   5.8806048e+02   5.3953142e+02   4.2991349e+02   4.1979187e+02   3.8081041e+02
   6.6903260e+02   6.0705024e+02   5.4459014e+02   5.0167552e+02   4.1811703e+02
   5.8831152e+02   5.3987865e+02   4.6503958e+02   4.6254657e+02   4.1857724e+02
   5.8805453e+02   5.3952502e+02   4.3185884e+02   4.3003548e+02   4.2467367e+02
   5.8823886e+02   5.3977257e+02   4.5989330e+02   4.5752956e+02   4.1905232e+02
   5.8805012e+02   5.3951949e+02   4.2891418e+02   4.2823358e+02   4.2664708e+02
   5.8978715e+02   5.4301443e+02   4.9455099e+02   4.8587578e+02   4.1457550e+02
   5.8809403e+02   5.3970642e+02   5.2001039e+02   5.1981471e+02   4.2741530e+02
   5.8987059e+02   5.4963728e+02   5.3667262e+02   5.2727731e+02   4.2710319e+02
   5.8829742e+02   5.3985412e+02   4.6259029e+02   4.5990024e+02   4.1692605e+02
   6.0691191e+02   5.8117529e+02   5.4801367e+02   5.1737139e+02   4.2574634e+02
   7.0687579e+02   6.8870412e+02   5.8798104e+02   5.3948645e+02   4.2743274e+02
   5.8861296e+02   5.4230218e+02   5.2651964e+02   5.2376024e+02   4.2726838e+02
   5.9128484e+02   5.5051348e+02   5.2698165e+02   5.1617626e+02   4.2636541e+02
   5.9478290e+02   5.6680639e+02   5.4970534e+02   5.2697092e+02   4.2686404e+02
   6.3610431e+02   5.9945894e+02   5.4433531e+02   5.0382995e+02   4.2036185e+02
   5.9735136e+02   5.6070302e+02   5.2352804e+02   4.9998264e+02   4.1878706e+02
   5.9022113e+02   5.5209364e+02   5.3995827e+02   5.2843345e+02   4.2710289e+02
   5.8992150e+02   5.4318712e+02   4.9368959e+02   4.8420278e+02   3.9232674e+02
   5.8805033e+02   5.3951968e+02   4.2866268e+02   4.2766796e+02   4.2630496e+02
   6.1130860e+02   5.9177057e+02   5.6285403e+02   5.2747633e+02   4.2684148e+02
   6.0178205e+02   5.8358980e+02   5.6321001e+02   5.3020733e+02   4.2703196e+02
   5.8815683e+02   5.3966014e+02   4.4821828e+02   4.4493299e+02   4.1340394e+02
   6.3146285e+02   6.1769561e+02   5.7652176e+02   5.3377668e+02   4.2722453e+02
   6.2623745e+02   5.9335595e+02   5.4275876e+02   5.0395799e+02   4.2052648e+02
   5.9557912e+02   5.5694023e+02   5.1958644e+02   4.9846870e+02   4.1782469e+02
   5.8824832e+02   5.4121836e+02   5.3274638e+02   5.3110635e+02   4.2739023e+02
   5.9442489e+02   5.7515551e+02   5.6428094e+02   5.3408206e+02   4.2724049e+02
   6.0625612e+02   6.0618556e+02   5.8798784e+02   5.3950062e+02   4.2743338e+02
   5.8899500e+02   5.8106692e+02   5.7991213e+02   5.3928687e+02   4.2742735e+02
   5.9493067e+02   5.7653717e+02   5.6526116e+02   5.3413612e+02   4.2724214e+02
   5.8823517e+02   5.3977081e+02   4.6270586e+02   4.6071670e+02   4.2115888e+02
   6.2718532e+02   5.9499399e+02   5.4536152e+02   5.0740295e+02   4.2264751e+02
   5.8973659e+02   5.4605561e+02   5.2539551e+02   5.1890194e+02   4.2687481e+02
   5.8806158e+02   5.3953323e+02   4.3042627e+02   4.2179846e+02   4.0809036e+02
   6.5237116e+02   6.0389609e+02   5.4202806e+02   4.9722365e+02   3.8946756e+02
   5.9986891e+02   5.6669920e+02   5.3093577e+02   5.0535903e+02   4.2229343e+02
   5.9333067e+02   5.8345767e+02   5.7687268e+02   5.3786928e+02   4.2738457e+02
   5.8806139e+02   5.3955541e+02   5.0998435e+02   5.0993900e+02   4.2742250e+02
   6.5262949e+02   6.1018203e+02   5.5289178e+02   5.1366273e+02   4.2489520e+02
   5.9393844e+02   5.5766318e+02   5.3203690e+02   5.1523171e+02   4.2585879e+02
   6.2645294e+02   5.9429643e+02   5.4476374e+02   5.0679539e+02   4.2233771e+02
   5.9817555e+02   5.6448706e+02   5.3144057e+02   5.0825763e+02   4.2374485e+02
   5.9550207e+02   5.7008830e+02   5.5360593e+02   5.2849480e+02   4.2694891e+02
   5.8812221e+02   5.3961344e+02   4.4246078e+02   4.3838476e+02   4.0718018e+02
   5.8805144e+02   5.3952105e+02   4.2810213e+02   4.1972928e+02   4.1787598e+02
   6.8370055e+02   6.1265138e+02   5.5348097e+02   5.1404731e+02   4.2499005e+02
   5.8863996e+02   5.7130880e+02   5.7032546e+02   5.3909116e+02   4.2742150e+02
   5.8804993e+02   5.3951916e+02   4.2744455e+02   3.9699247e+02   3.9531471e+02
   5.9600013e+02   5.6891694e+02   5.4995507e+02   5.2592959e+02   4.2677627e+02
   5.9852209e+02   5.6755421e+02   5.3838561e+02   5.1463118e+02   4.2543026e+02
   6.2328972e+02   5.9588178e+02   5.5329121e+02   5.1722472e+02   4.2566818e+02
   6.7506175e+02   6.0752833e+02   5.4522352e+02   5.0275645e+02   4.1934350e+02
   5.8839170e+02   5.3998249e+02   4.6408164e+02   4.6062170e+02   3.9195919e+02
   6.4546730e+02   6.1207555e+02   5.5924802e+02   5.2058031e+02   4.2615379e+02
   5.8805394e+02   5.3952469e+02   4.4370630e+02   4.4350834e+02   4.2701377e+02
   5.9998141e+02   5.6458920e+02   5.2423384e+02   4.9567076e+02   3.9559097e+02
   7.3401522e+02   6.7004198e+02   5.8774571e+02   5.3937487e+02   4.2742967e+02
   5.8990092e+02   5.4331480e+02   4.9591557e+02   4.8688929e+02   4.1533417e+02
   6.0333899e+02   5.7086095e+02   5.3052535e+02   5.0020813e+02   4.1755624e+02
   5.9530253e+02   5.7054509e+02   5.5494116e+02   5.2937874e+02   4.2700255e+02
   5.8810670e+02   5.3959453e+02   4.4470373e+02   4.4225102e+02   4.2026882e+02
   6.9287038e+02   6.1282255e+02   5.5367281e+02   5.1425859e+02   4.2504170e+02
   5.9081215e+02   5.5636940e+02   5.4539867e+02   5.3017947e+02   4.2712608e+02
   6.0030529e+02   5.6517092e+02   5.2471233e+02   4.9581887e+02   4.0034030e+02
   5.8808783e+02   5.3966099e+02   5.1643864e+02   5.1628164e+02   4.2741261e+02
   5.8826369e+02   5.3980187e+02   4.5639183e+02   4.5298124e+02   4.0272467e+02
   5.8841514e+02   5.4017416e+02   4.8319536e+02   4.8109600e+02   4.2440507e+02
   6.2280651e+02   5.9449857e+02   5.5087007e+02   5.1490237e+02   4.2521817e+02
   5.8809401e+02   5.3957771e+02   4.4360644e+02   4.4146262e+02   4.2167556e+02
   5.8814921e+02   5.4283195e+02   5.4089441e+02   5.3762246e+02   4.2741910e+02
   5.9950659e+02   5.6948989e+02   5.3977268e+02   5.1488552e+02   4.2543886e+02
   5.9489276e+02   5.5551405e+02   5.1826497e+02   4.9841382e+02   4.1824431e+02
   6.2321267e+02   5.9363191e+02   5.4816049e+02   5.1190950e+02   4.2443654e+02
   5.8839841e+02   5.4218086e+02   5.3261890e+02   5.3005670e+02   4.2735701e+02
   5.9083125e+02   5.5466345e+02   5.4188780e+02   5.2821089e+02   4.2705370e+02
   5.9257307e+02   5.6003041e+02   5.4473387e+02   5.2680573e+02   4.2690935e+02
   5.8805813e+02   5.3962277e+02   5.3366368e+02   5.3356141e+02   4.2743189e+02
   5.8834518e+02   5.3991521e+02   4.6176226e+02   4.5840258e+02   4.0388271e+02
   5.8805783e+02   5.3952886e+02   4.2985458e+02   4.2222634e+02   4.1508879e+02
   5.8805697e+02   5.6614423e+02   5.6612989e+02   5.3951102e+02   4.2743333e+02
   6.6632310e+02   6.0565777e+02   5.4233722e+02   4.9725407e+02   3.9272633e+02
   5.8808181e+02   5.3956110e+02   4.3897816e+02   4.3617937e+02   4.2058949e+02
   5.8812171e+02   5.3964521e+02   4.8066861e+02   4.8024258e+02   4.2683839e+02
   6.6254991e+02   6.1837452e+02   5.6249619e+02   5.2311905e+02   4.2644825e+02
   5.8830008e+02   5.3986700e+02   4.6623761e+02   4.6398845e+02   4.2011227e+02
   5.8811959e+02   5.3961015e+02   4.4238723e+02   4.3842715e+02   4.1016845e+02
   5.9071284e+02   5.4510485e+02   4.9982961e+02   4.8775855e+02   4.0369978e+02
   5.9058181e+02   5.4660009e+02   5.1526355e+02   5.0687440e+02   4.2524668e+02
   5.9716693e+02   5.7046310e+02   5.4947949e+02   5.2459964e+02   4.2666164e+02
   5.8865373e+02   5.4043029e+02   4.7447038e+02   4.7025155e+02   4.0450173e+02
   6.1095475e+02   5.8993869e+02   5.5976932e+02   5.2545813e+02   4.2668053e+02
   6.0043545e+02   5.9202968e+02   5.7815347e+02   5.3684656e+02   4.2734869e+02
