# Supplementary material for: Rethinking Colour Constancy
Source: PLoS One. 2015 Sep 10;10(9):e0135029. doi: 10.1371/journal.pone.0135029 (PMC4565710; doi:10.1371/journal.pone.0135029)
Supplement: S1 Dataset — (ZIP) [file pone.0135029.s002.zip › 5-TransitionMetamerReflectanceData/NtoR_20munsells/fiveTr_8.txt]

   4.6948037e+02   4.7696948e+02   5.3346724e+02   5.6413414e+02   6.4453007e+02
   4.2810964e+02   4.3707126e+02   5.2162406e+02   5.5261275e+02   6.3440387e+02
   4.8789667e+02   5.2448307e+02   5.5729653e+02   5.6682701e+02   6.2872736e+02
   4.8850678e+02   5.3255282e+02   6.1950752e+02   6.4469420e+02   6.5091089e+02
   4.3065108e+02   4.3804545e+02   5.1273697e+02   5.4499819e+02   6.2912452e+02
   4.3164185e+02   4.3808163e+02   5.0773121e+02   5.4144152e+02   6.2698347e+02
   4.8813896e+02   5.2434092e+02   5.3470607e+02   5.4264923e+02   6.2324171e+02
   4.3924159e+02   4.4598524e+02   5.3315336e+02   5.6507918e+02   6.4864991e+02
   4.5275760e+02   4.5860579e+02   5.3750250e+02   5.7048093e+02   7.2758795e+02
   4.8720968e+02   5.1884089e+02   5.6601992e+02   5.8633482e+02   6.6059261e+02
   4.5700371e+02   4.6282341e+02   5.3708635e+02   5.6976050e+02   6.6346888e+02
   4.2318106e+02   4.3399280e+02   5.1519367e+02   5.4696906e+02   6.3042579e+02
   4.4883014e+02   4.5403962e+02   5.1584331e+02   5.4728561e+02   6.3038395e+02
   4.2528293e+02   4.3607077e+02   5.3599477e+02   5.6884006e+02   6.6181147e+02
   4.8724301e+02   5.1852434e+02   5.4809990e+02   5.6240096e+02   6.3054596e+02
   4.6625371e+02   4.6789080e+02   4.9339344e+02   5.3412450e+02   6.2264265e+02
   4.6431289e+02   4.7042917e+02   5.3130589e+02   5.6204377e+02   6.4248798e+02
   4.8843752e+02   5.3140845e+02   5.9695700e+02   6.0344257e+02   6.3126754e+02
   4.1810106e+02   4.3023798e+02   5.0450540e+02   5.3951516e+02   6.2590343e+02
   4.4613273e+02   4.4682202e+02   4.9033916e+02   5.3323473e+02   6.2218731e+02
   4.7300224e+02   4.8090083e+02   5.1839289e+02   5.4809441e+02   6.2998482e+02
   4.8821703e+02   5.2536262e+02   5.3466906e+02   5.4168468e+02   6.2295016e+02
   4.8826286e+02   5.2855360e+02   5.5182505e+02   5.5617705e+02   6.2393502e+02
   4.8850260e+02   5.3248449e+02   6.1875741e+02   6.5033807e+02   7.3449508e+02
   4.7808935e+02   4.8539988e+02   5.0485182e+02   5.3797132e+02   6.2435970e+02
   4.4051238e+02   4.4689082e+02   5.2611043e+02   5.5696539e+02   6.3803729e+02
   4.7285719e+02   4.8129621e+02   5.2668372e+02   5.5592309e+02   6.3540863e+02
   4.8838274e+02   5.3058656e+02   6.0005126e+02   6.2000146e+02   6.9908743e+02
   4.7897626e+02   4.9212340e+02   5.3895707e+02   5.6815451e+02   6.4749197e+02
   4.1665256e+02   4.1845566e+02   4.8917493e+02   5.3288180e+02   6.2197244e+02
   4.8847804e+02   5.3207596e+02   6.1237700e+02   6.3447112e+02   6.5627341e+02
   4.4400047e+02   4.5023224e+02   5.3343362e+02   5.6535948e+02   6.4899354e+02
   4.7387966e+02   4.7873144e+02   5.0099412e+02   5.3670425e+02   6.2387234e+02
   4.7233192e+02   4.8102633e+02   5.3986914e+02   5.7203188e+02   7.5962772e+02
   4.6232185e+02   4.6834697e+02   5.3797757e+02   5.7072150e+02   6.8650655e+02
   4.8801669e+02   5.2593694e+02   5.7616830e+02   5.8872175e+02   6.4044677e+02
   3.9157303e+02   4.2798796e+02   5.0318725e+02   5.3878019e+02   6.2549010e+02
   4.8842347e+02   5.3119624e+02   5.9993992e+02   6.1163082e+02   6.3847163e+02
   4.6428099e+02   4.7048732e+02   5.3539125e+02   5.6712165e+02   6.5087189e+02
   4.3797564e+02   4.4496291e+02   5.3685281e+02   5.6989016e+02   6.9161578e+02
   4.8581984e+02   5.1066412e+02   5.4081974e+02   5.6063407e+02   6.3306085e+02
   4.8842231e+02   5.3117096e+02   5.9338871e+02   5.9916905e+02   6.3040691e+02
   4.6475907e+02   4.7108495e+02   5.3751032e+02   5.6988748e+02   6.6074105e+02
   4.7825574e+02   4.9001613e+02   5.2737237e+02   5.5511721e+02   6.3388818e+02
   4.0726702e+02   4.3049265e+02   5.1192474e+02   5.4442515e+02   6.2882272e+02
   4.0107293e+02   4.1953272e+02   4.9182048e+02   5.3376383e+02   6.2253974e+02
   4.5610654e+02   4.5642710e+02   4.8942795e+02   5.3293984e+02   6.2199700e+02
   4.4204117e+02   4.4271757e+02   4.9020253e+02   5.3319696e+02   6.2216759e+02
   4.4999900e+02   4.5583170e+02   5.3320514e+02   5.6495138e+02   6.4786418e+02
   3.9385597e+02   4.3207920e+02   5.3639540e+02   5.6941467e+02   6.7061950e+02
   4.1428490e+02   4.3248350e+02   5.2617751e+02   5.5717480e+02   6.3847949e+02
   4.2926145e+02   4.3830579e+02   5.3486120e+02   5.6733925e+02   6.5450321e+02
   4.5819775e+02   4.5967004e+02   4.9313398e+02   5.3412086e+02   6.2268089e+02
   4.6353556e+02   4.6427538e+02   4.9065069e+02   5.3328087e+02   6.2218553e+02
   4.7513133e+02   4.8428328e+02   5.2176436e+02   5.5067009e+02   6.3137943e+02
   4.4311540e+02   4.4918134e+02   5.2498149e+02   5.5577961e+02   6.3688321e+02
   4.8843408e+02   5.3097704e+02   5.4616802e+02   5.4787572e+02   6.2234205e+02
   4.8827441e+02   5.2900405e+02   5.6193716e+02   5.6653318e+02   6.2517871e+02
   4.2331259e+02   4.3520505e+02   5.3680212e+02   5.6994017e+02   7.3579881e+02
   4.8385063e+02   5.0223034e+02   5.2471244e+02   5.4847088e+02   6.2843372e+02
   4.6578873e+02   4.7231395e+02   5.3778603e+02   5.7016913e+02   6.6216125e+02
   4.2711503e+02   4.3703837e+02   5.3639313e+02   5.6936539e+02   6.6790201e+02
   4.2660991e+02   4.3676866e+02   5.3680368e+02   5.6992700e+02   7.2122815e+02
   4.8842170e+02   5.3117760e+02   5.7649136e+02   5.7902940e+02   6.2463857e+02
   4.8851387e+02   5.3267397e+02   6.2178955e+02   6.9222336e+02   7.0289487e+02
   4.3349902e+02   4.4099156e+02   5.2352388e+02   5.5442183e+02   6.3584057e+02
   4.8849325e+02   5.3196119e+02   5.3946437e+02   5.4016729e+02   6.2193197e+02
   4.4339245e+02   4.4973457e+02   5.3691580e+02   5.6989398e+02   6.7891109e+02
   4.8737709e+02   5.2007413e+02   5.6646428e+02   5.8501305e+02   6.5035805e+02
   4.3836955e+02   4.4529018e+02   5.3620918e+02   5.6901215e+02   6.6195552e+02
   4.8851316e+02   5.3266028e+02   5.9318263e+02   5.9323833e+02   6.2191597e+02
   4.8837210e+02   5.3041952e+02   5.9802558e+02   6.1487503e+02   6.5169045e+02
   4.6490682e+02   4.6570385e+02   4.9078761e+02   5.3331384e+02   6.2220100e+02
   4.2611135e+02   4.3312055e+02   5.0256716e+02   5.3842277e+02   6.2526518e+02
   4.0136335e+02   4.3161655e+02   5.2427403e+02   5.5524316e+02   6.3668142e+02
   4.8851196e+02   5.3158487e+02   5.3191417e+02   5.3300565e+02   6.2184292e+02
   4.5267195e+02   4.5274812e+02   4.8872534e+02   5.3273783e+02   6.2187502e+02
   4.3841533e+02   4.4534280e+02   5.3696607e+02   5.7003961e+02   7.1455069e+02
   4.4302482e+02   4.4931652e+02   5.3260263e+02   5.6433561e+02   6.4714025e+02
   4.5664972e+02   4.6027280e+02   5.0306738e+02   5.3844309e+02   6.2506772e+02
   4.8839024e+02   5.3070016e+02   5.8063795e+02   5.8459991e+02   6.2667534e+02
   4.8777421e+02   5.2344596e+02   5.6585727e+02   5.7877365e+02   6.3607588e+02
   4.8848520e+02   5.3219643e+02   6.1413486e+02   6.3759077e+02   6.5801786e+02
   3.9562756e+02   4.3160292e+02   5.2478265e+02   5.5575508e+02   6.3714435e+02
   4.8825220e+02   5.2874766e+02   5.9117123e+02   6.0779953e+02   6.6152746e+02
   4.8744895e+02   5.1907502e+02   5.3988482e+02   5.5270072e+02   6.2666693e+02
   4.8533247e+02   5.0632985e+02   5.2396947e+02   5.4576189e+02   6.2670959e+02
   4.8444133e+02   5.0598813e+02   5.4248421e+02   5.6611458e+02   6.3917751e+02
   4.0878851e+02   4.2760793e+02   5.0126169e+02   5.3775801e+02   6.2490448e+02
   4.8822757e+02   5.2844776e+02   5.8066164e+02   5.8954335e+02   6.3444500e+02
   4.4159491e+02   4.4800579e+02   5.3174524e+02   5.6329710e+02   6.4552499e+02
   4.8801224e+02   5.2506826e+02   5.4660922e+02   5.5427388e+02   6.2507832e+02
   4.7742578e+02   4.8488971e+02   5.0624233e+02   5.3880980e+02   6.2478167e+02
   4.6721401e+02   4.7378983e+02   5.2752928e+02   5.5756716e+02   6.3744854e+02
   4.2910830e+02   4.3759945e+02   5.1986323e+02   5.5095438e+02   6.3314823e+02
   4.5760015e+02   4.6335970e+02   5.3303315e+02   5.6450756e+02   6.4653879e+02
   3.8006345e+02   4.3056276e+02   5.1389259e+02   5.4594638e+02   6.2978377e+02
   4.1184897e+02   4.3257109e+02   5.3598327e+02   5.6885650e+02   6.6231893e+02
   4.1859409e+02   4.3294594e+02   5.2088876e+02   5.5194445e+02   6.3393160e+02
   4.8810250e+02   5.2691415e+02   5.8519674e+02   6.0181852e+02   7.1370227e+02
   4.2639746e+02   4.3663903e+02   5.3606620e+02   5.6892961e+02   6.6246949e+02
   4.8819391e+02   5.2800532e+02   5.8872088e+02   6.0542025e+02   6.7928275e+02
   4.8625868e+02   5.1333287e+02   5.5861320e+02   5.8238734e+02   7.1092772e+02
   4.8847723e+02   5.3205514e+02   6.0743695e+02   6.1780639e+02   6.3439780e+02
   4.8834955e+02   5.3009039e+02   5.9683285e+02   6.1456023e+02   6.5723543e+02
   3.9427312e+02   4.0402608e+02   4.8866920e+02   5.3272462e+02   6.2186916e+02
   4.1385946e+02   4.3281946e+02   5.3663318e+02   5.6973143e+02   6.9752389e+02
   4.1655060e+02   4.1999656e+02   4.8997447e+02   5.3313726e+02   6.2213885e+02
   4.1959496e+02   4.2956901e+02   5.0103119e+02   5.3763526e+02   6.2482742e+02
   4.3955013e+02   4.4631412e+02   5.3627965e+02   5.6909115e+02   6.6242489e+02
   4.7170091e+02   4.7980630e+02   5.2906256e+02   5.5864147e+02   6.3794690e+02
   4.3917131e+02   4.4599573e+02   5.3685885e+02   5.6988265e+02   6.8757449e+02
   4.8848590e+02   5.3031745e+02   5.3282724e+02   5.3517902e+02   6.2193476e+02
   4.8633514e+02   5.1369787e+02   5.5890423e+02   5.8239300e+02   6.7480050e+02
   4.3265009e+02   4.4048469e+02   5.2706949e+02   5.5804371e+02   6.3924875e+02
   4.4827235e+02   4.5422308e+02   5.3623303e+02   5.6886991e+02   6.5943575e+02
   4.4397218e+02   4.4994706e+02   5.2428947e+02   5.5507154e+02   6.3623577e+02
   4.4505903e+02   4.4922986e+02   5.0439780e+02   5.3932914e+02   6.2568565e+02
   4.4458683e+02   4.5082844e+02   5.3676857e+02   5.6967001e+02   6.6853166e+02
   4.8849860e+02   5.3241829e+02   6.1759261e+02   6.4517961e+02   6.6287828e+02
   4.4213692e+02   4.4811365e+02   5.2076330e+02   5.5168138e+02   6.3353834e+02
   4.3700813e+02   4.4385854e+02   5.2575423e+02   5.5663640e+02   6.3778497e+02
   4.6342645e+02   4.6954759e+02   5.3748019e+02   5.6995549e+02   6.6197331e+02
   4.1572607e+02   4.3306696e+02   5.3575398e+02   5.6854814e+02   6.6007773e+02
   4.7807894e+02   4.7846945e+02   4.8920509e+02   5.3280860e+02   6.2190556e+02
   4.8849181e+02   5.3230175e+02   6.1592629e+02   6.4260492e+02   6.7584932e+02
   4.8362602e+02   5.0379290e+02   5.4923079e+02   5.7704504e+02   7.2047223e+02
   4.6991487e+02   4.7768529e+02   5.3883510e+02   5.7107155e+02   6.6768649e+02
   4.5183036e+02   4.5642693e+02   5.0970761e+02   5.4256697e+02   6.2744659e+02
   4.6950913e+02   4.7704553e+02   5.3480338e+02   5.6579584e+02   6.4711812e+02
   4.8729901e+02   5.1689788e+02   5.3412976e+02   5.4847324e+02   6.2594038e+02
   4.3127732e+02   4.3835063e+02   5.1146849e+02   5.4403658e+02   6.2852978e+02
   4.2345915e+02   4.3476748e+02   5.2356366e+02   5.5451369e+02   6.3600031e+02
   4.7450136e+02   4.8175801e+02   5.0995659e+02   5.4150393e+02   6.2624408e+02
   4.3723436e+02   4.4413921e+02   5.2848381e+02   5.5954177e+02   6.4082479e+02
   4.8850167e+02   5.3246865e+02   6.1830678e+02   6.4573337e+02   6.5851903e+02
   4.4187604e+02   4.4815430e+02   5.2795528e+02   5.5890440e+02   6.4000909e+02
   4.7711807e+02   4.8646548e+02   5.1459060e+02   5.4424909e+02   6.2749069e+02
   4.8674897e+02   5.1522860e+02   5.4482249e+02   5.6157079e+02   6.3169689e+02
   4.6446278e+02   4.7057179e+02   5.3019143e+02   5.6072809e+02   6.4095100e+02
   4.5522675e+02   4.6027919e+02   5.1550585e+02   5.4688597e+02   6.2998640e+02
   4.8850984e+02   5.3260523e+02   6.2036185e+02   6.4343842e+02   6.4670593e+02
   4.5646827e+02   4.5958441e+02   5.0022536e+02   5.3701336e+02   6.2429418e+02
   4.8839139e+02   5.3070353e+02   5.9895947e+02   6.1456315e+02   6.4704008e+02
   4.6116014e+02   4.6694493e+02   5.2923382e+02   5.5983470e+02   6.4020848e+02
   4.5040451e+02   4.5361038e+02   5.0039942e+02   5.3717175e+02   6.2443996e+02
   4.2017930e+02   4.3392735e+02   5.3156466e+02   5.6324040e+02   6.4582860e+02
   4.8839265e+02   5.3073894e+02   5.7274659e+02   5.7572916e+02   6.2482997e+02
   4.8849982e+02   5.3243629e+02   5.8862694e+02   5.8924915e+02   6.2269098e+02
   4.0150708e+02   4.3184158e+02   5.2839436e+02   5.5955751e+02   6.4106701e+02
   4.2939373e+02   4.3780323e+02   5.2010240e+02   5.5117335e+02   6.3330585e+02
   4.5773250e+02   4.6345444e+02   5.3121634e+02   5.6227371e+02   6.4328446e+02
   3.9854023e+02   4.2102747e+02   4.9287377e+02   5.3414399e+02   6.2277631e+02
   4.8437866e+02   5.0605636e+02   5.4849667e+02   5.7426170e+02   6.5097709e+02
   4.8776423e+02   5.2333220e+02   5.6314305e+02   5.7546191e+02   6.3389976e+02
   4.7146968e+02   4.7286616e+02   4.9190331e+02   5.3356475e+02   6.2231622e+02
   4.4083142e+02   4.4736078e+02   5.3292233e+02   5.6476780e+02   6.4799750e+02
   4.0207712e+02   4.3214614e+02   5.3673694e+02   5.6987883e+02   7.2603218e+02
   4.2133558e+02   4.3444997e+02   5.3669011e+02   5.6979412e+02   7.0402601e+02
   4.4152043e+02   4.4152707e+02   4.8852940e+02   5.3268155e+02   6.2184010e+02
   3.8056801e+02   4.3182748e+02   5.2959287e+02   5.6091551e+02   6.4266426e+02
   4.6690817e+02   4.7297953e+02   5.1899788e+02   5.4931814e+02   6.3114594e+02
   4.8149266e+02   4.8595082e+02   4.9562746e+02   5.3404210e+02   6.2247847e+02
   4.8851280e+02   5.3266001e+02   6.2148463e+02   6.4688271e+02   6.4776481e+02
   4.4359532e+02   4.4983686e+02   5.3238838e+02   5.6405927e+02   6.4665140e+02
   4.6400655e+02   4.6993492e+02   5.2674248e+02   5.5698881e+02   6.3716795e+02
   4.3584287e+02   4.4308252e+02   5.3090948e+02   5.6235354e+02   6.4431006e+02
   4.8842440e+02   5.3119973e+02   5.9814986e+02   6.0727235e+02   6.3499326e+02
   4.3588136e+02   4.3830792e+02   4.9422483e+02   5.3462519e+02   6.2304747e+02
   4.8811768e+02   5.2709458e+02   5.8284731e+02   5.9650941e+02   6.4696233e+02
   4.4834615e+02   4.5217576e+02   5.0348393e+02   5.3878472e+02   6.2535139e+02
   4.1447565e+02   4.3290573e+02   5.3676733e+02   5.6991401e+02   7.4061676e+02
   4.8832990e+02   5.2687265e+02   5.3386988e+02   5.3951823e+02   6.2250139e+02
   4.4626237e+02   4.5232309e+02   5.3552224e+02   5.6797669e+02   6.5567381e+02
   4.2613545e+02   4.2623641e+02   4.8861893e+02   5.3270906e+02   6.2185836e+02
   4.6641642e+02   4.6992759e+02   5.0076494e+02   5.3704008e+02   6.2418125e+02
   4.8831952e+02   5.2965881e+02   5.9422053e+02   6.1011698e+02   6.5234875e+02
   4.6699535e+02   4.7327804e+02   5.2224641e+02   5.5230442e+02   6.3317257e+02
   4.8813047e+02   5.2725130e+02   5.8071053e+02   5.9257391e+02   6.4080935e+02
   4.8572581e+02   5.1098422e+02   5.5577746e+02   5.8060186e+02   6.9248377e+02
   4.5985078e+02   4.6156206e+02   4.9395349e+02   5.3439721e+02   6.2282815e+02
   4.8567258e+02   5.1055317e+02   5.4816183e+02   5.7004536e+02   6.4061279e+02
   4.1681808e+02   4.3311075e+02   5.3118115e+02   5.6278065e+02   6.4515216e+02
   4.7611506e+02   4.7666514e+02   4.8956168e+02   5.3289853e+02   6.2195378e+02
   4.8172561e+02   4.9854640e+02   5.4461924e+02   5.7343957e+02   6.5732194e+02
   4.3100273e+02   4.3953469e+02   5.3675527e+02   5.6983004e+02   6.9819844e+02
   4.1930466e+02   4.3378214e+02   5.3490669e+02   5.6744054e+02   6.5504869e+02
   4.8850356e+02   5.3249289e+02   6.1597055e+02   6.2580105e+02   6.3286082e+02
   4.3643397e+02   4.4019541e+02   4.9889725e+02   5.3656542e+02   6.2417756e+02
   4.1047161e+02   4.3246558e+02   5.3659814e+02   5.6968684e+02   6.9048005e+02
   4.8851378e+02   5.3267564e+02   6.2181541e+02   6.7888430e+02   6.8122891e+02
   4.3355765e+02   4.4136102e+02   5.3291766e+02   5.6484537e+02   6.4837372e+02
   4.3066605e+02   4.3682184e+02   5.0492229e+02   5.3972583e+02   6.2599458e+02
   4.8851302e+02   5.3265770e+02   6.2142385e+02   6.4555684e+02   6.4650777e+02
   4.3084588e+02   4.3526845e+02   4.9833110e+02   5.3633012e+02   6.2405794e+02
   4.8822168e+02   5.2716935e+02   5.4243709e+02   5.4784557e+02   6.2338808e+02
   4.8844312e+02   5.3151166e+02   5.9106167e+02   5.9471155e+02   6.2711785e+02
   4.8396587e+02   5.0481536e+02   5.4981349e+02   5.7715553e+02   6.7523737e+02
   4.4794162e+02   4.5360971e+02   5.2451554e+02   5.5523476e+02   6.3628085e+02
   4.8847994e+02   5.3050803e+02   5.3390382e+02   5.3606270e+02   6.2195931e+02
   4.8848863e+02   5.2971169e+02   5.3145704e+02   5.3440096e+02   6.2192043e+02
   4.5168851e+02   4.5195255e+02   4.8925742e+02   5.3289426e+02   6.2197197e+02
   4.8747525e+02   5.1797726e+02   5.3368907e+02   5.4716109e+02   6.2534456e+02
   4.5253938e+02   4.5293868e+02   4.8964879e+02   5.3301057e+02   6.2204296e+02
   4.8738489e+02   5.2012421e+02   5.6455010e+02   5.8203253e+02   6.4476070e+02
   4.2999895e+02   4.3814635e+02   5.1907677e+02   5.5023516e+02   6.3262552e+02
   4.2674650e+02   4.3664472e+02   5.2967784e+02   5.6097445e+02   6.4265143e+02
   4.8850036e+02   5.3240580e+02   5.5220351e+02   5.5249116e+02   6.2195297e+02
   4.4370596e+02   4.4816383e+02   5.0566632e+02   5.4007819e+02   6.2612047e+02
   4.7543504e+02   4.8459317e+02   5.2016751e+02   5.4915129e+02   6.3040719e+02
   4.3638402e+02   4.3737679e+02   4.9063041e+02   5.3334208e+02   6.2226211e+02
   4.8721305e+02   5.1885303e+02   5.6430138e+02   5.8362288e+02   6.5051607e+02
   4.8821266e+02   5.2825391e+02   5.6739174e+02   5.7358252e+02   6.2750713e+02
   4.8758018e+02   5.2099882e+02   5.4710890e+02   5.5881388e+02   6.2795186e+02
   4.3503233e+02   4.4168771e+02   5.1525429e+02   5.4696100e+02   6.3035293e+02
   4.2565049e+02   4.3621600e+02   5.3450991e+02   5.6691172e+02   6.5331230e+02
   4.8841268e+02   5.3103853e+02   6.0271363e+02   6.2318821e+02   6.6736994e+02
   4.8777188e+02   5.2343063e+02   5.6781927e+02   5.8145617e+02   6.3833351e+02
   4.5708137e+02   4.6197381e+02   5.1326263e+02   5.4506546e+02   6.2881070e+02
   3.8933481e+02   4.3086936e+02   5.1617756e+02   5.4779550e+02   6.3100468e+02
   4.8830933e+02   5.2953936e+02   5.6916116e+02   5.7368152e+02   6.2602225e+02
   4.3530185e+02   4.3548967e+02   4.8887201e+02   5.3278528e+02   6.2190780e+02
   4.6472423e+02   4.7075983e+02   5.2666383e+02   5.5685988e+02   6.3700179e+02
   4.8538126e+02   5.0957634e+02   5.5221107e+02   5.7660425e+02   6.5214200e+02
   4.3231846e+02   4.4050127e+02   5.3675092e+02   5.6981256e+02   6.9205764e+02
   3.8610494e+02   4.3197640e+02   5.3338773e+02   5.6552773e+02   6.5005443e+02
   4.8850898e+02   5.3259001e+02   6.1660258e+02   6.2127964e+02   6.2694743e+02
   4.2567181e+02   4.3464260e+02   5.1106012e+02   5.4375994e+02   6.2838722e+02
   4.4982260e+02   4.5550683e+02   5.2701535e+02   5.5776185e+02   6.3856765e+02
   4.8805311e+02   5.2158132e+02   5.2992729e+02   5.4041948e+02   6.2322611e+02
   4.8847490e+02   5.3201781e+02   6.0358088e+02   6.1024854e+02   6.3002193e+02
   4.4599446e+02   4.5210113e+02   5.3683546e+02   5.6973370e+02   6.6910906e+02
   4.8844531e+02   5.3155165e+02   6.0707731e+02   6.2931849e+02   7.4916387e+02
   4.8826674e+02   5.2863286e+02   5.5242575e+02   5.5671424e+02   6.2396536e+02
   4.2144916e+02   4.2316808e+02   4.8976361e+02   5.3306817e+02   6.2209334e+02
   4.8812006e+02   5.1210603e+02   5.1401233e+02   5.3403664e+02   6.2222653e+02
   4.6764748e+02   4.7465130e+02   5.3866209e+02   5.7117230e+02   6.8779892e+02
   4.8845798e+02   5.3173700e+02   6.0034111e+02   6.0700963e+02   6.3079188e+02
   4.8846762e+02   5.3190251e+02   6.0545381e+02   6.1602182e+02   6.3492246e+02
   3.9394205e+02   4.3208763e+02   5.3671924e+02   5.6985510e+02   7.1928497e+02
   4.4925582e+02   4.5333509e+02   5.0533334e+02   5.3982198e+02   6.2592033e+02
   4.8732060e+02   5.1965411e+02   5.6814611e+02   5.8840625e+02   7.2327895e+02
   4.3973542e+02   4.4349102e+02   5.0028714e+02   5.3720225e+02   6.2452670e+02
   4.5288462e+02   4.5819222e+02   5.1905177e+02   5.4993230e+02   6.3206299e+02
   4.8818592e+02   5.2793170e+02   5.6931014e+02   5.7627391e+02   6.2877170e+02
   4.8827291e+02   5.2901879e+02   5.9226267e+02   6.0914801e+02   6.6147502e+02
   4.6389531e+02   4.7007835e+02   5.3738955e+02   5.6979472e+02   6.6057146e+02
   4.4885696e+02   4.5283323e+02   5.0455189e+02   5.3937613e+02   6.2567555e+02
   4.8851334e+02   5.3266235e+02   6.2126896e+02   6.3130667e+02   6.3200730e+02
   4.1653831e+02   4.3304631e+02   5.3081066e+02   5.6233521e+02   6.4450940e+02
   4.6424956e+02   4.7036773e+02   5.3174846e+02   5.6258057e+02   6.4315740e+02
   4.8851247e+02   5.3264849e+02   6.2137166e+02   6.6741186e+02   7.2344185e+02
   4.4258362e+02   4.4887152e+02   5.3082284e+02   5.6216649e+02   6.4387331e+02
   4.8851270e+02   5.3265628e+02   5.9913849e+02   5.9924530e+02   6.2198452e+02
   4.5984771e+02   4.6146869e+02   4.9362585e+02   5.3428016e+02   6.2276276e+02
   3.8464953e+02   4.3206689e+02   5.3652301e+02   5.6958800e+02   6.7927883e+02
   4.8851119e+02   5.3262533e+02   5.9407960e+02   5.9426104e+02   6.2209488e+02
   4.6640972e+02   4.7205092e+02   5.1472422e+02   5.4582897e+02   6.2898800e+02
   4.8850586e+02   5.3254050e+02   5.9898732e+02   5.9968997e+02   6.2281319e+02
   4.2956349e+02   4.3820121e+02   5.2554792e+02   5.5648274e+02   6.3773161e+02
   4.1666868e+02   4.1667348e+02   4.8851557e+02   5.3267764e+02   6.2183776e+02
   4.6519034e+02   4.7092432e+02   5.1877549e+02   5.4924555e+02   6.3118464e+02
   4.8848316e+02   5.3216503e+02   6.1399444e+02   6.3899791e+02   6.7474175e+02
   4.4993301e+02   4.5547366e+02   5.2297594e+02   5.5367610e+02   6.3491140e+02
   4.6516885e+02   4.7078356e+02   5.1702970e+02   5.4776872e+02   6.3023548e+02
   4.3642585e+02   4.3906196e+02   4.9500251e+02   5.3492448e+02   6.2322391e+02
   4.4799376e+02   4.5244074e+02   5.0762213e+02   5.4123549e+02   6.2673506e+02
   4.2934027e+02   4.3826503e+02   5.3136306e+02   5.6295538e+02   6.4529953e+02
   4.8820061e+02   5.0665359e+02   5.0756634e+02   5.3317060e+02   6.2200332e+02
   4.1805334e+02   4.3035165e+02   5.0495350e+02   5.3977461e+02   6.2605248e+02
   4.1771702e+02   4.2231571e+02   4.9113029e+02   5.3352260e+02   6.2238537e+02
   4.7296455e+02   4.7599852e+02   4.9592874e+02   5.3479179e+02   6.2293632e+02
   4.2857423e+02   4.3543894e+02   5.0561158e+02   5.4013941e+02   6.2624005e+02
   4.2375073e+02   4.3480804e+02   5.2212878e+02   5.5311340e+02   6.3482687e+02
   4.4421193e+02   4.4834933e+02   5.0386191e+02   5.3903542e+02   6.2552807e+02
   4.2190705e+02   4.2225427e+02   4.8875435e+02   5.3275044e+02   6.2188579e+02
   4.5242128e+02   4.5246404e+02   4.8863271e+02   5.3271093e+02   6.2185833e+02
   4.8850953e+02   5.3259769e+02   6.2016537e+02   6.4187921e+02   6.4526467e+02
   4.7321797e+02   4.8230571e+02   5.3971780e+02   5.7159647e+02   6.6796956e+02
   4.4263417e+02   4.4844308e+02   5.1841879e+02   5.4954360e+02   6.3200558e+02
   4.6454743e+02   4.7021133e+02   5.1927377e+02   5.4972420e+02   6.3152965e+02
   4.4698218e+02   4.4773216e+02   4.9055894e+02   5.3330379e+02   6.2222900e+02
   4.1500081e+02   4.2586795e+02   4.9612742e+02   5.3540922e+02   6.2353825e+02
   4.1451191e+02   4.1464348e+02   4.8854588e+02   5.3268683e+02   6.2184386e+02
   4.8851389e+02   5.3267611e+02   6.2177463e+02   6.2555066e+02   6.2561535e+02
   4.4750338e+02   4.4764402e+02   4.8888391e+02   5.3278590e+02   6.2190609e+02
   4.6595087e+02   4.7240871e+02   5.3299766e+02   5.6396986e+02   6.4485119e+02
   4.2262686e+02   4.2935561e+02   4.9720762e+02   5.3585536e+02   6.2379543e+02
   4.8800871e+02   5.2584653e+02   5.8125280e+02   5.9745507e+02   6.5909999e+02
   4.4571066e+02   4.5168433e+02   5.2905301e+02   5.6006536e+02   6.4120504e+02
   4.2836056e+02   4.2897082e+02   4.8933826e+02   5.3293131e+02   6.2200350e+02
   4.1919942e+02   4.3375646e+02   5.3499370e+02   5.6755241e+02   6.5544490e+02
   4.8335313e+02   4.9497983e+02   5.0655388e+02   5.3709226e+02   6.2371781e+02
   4.8848500e+02   5.3218998e+02   6.0997671e+02   6.2083930e+02   6.3490290e+02
   4.3786388e+02   4.4431008e+02   5.1980700e+02   5.5083893e+02   6.3298330e+02
   4.4629226e+02   4.5232802e+02   5.3424934e+02   5.6634694e+02   6.5101159e+02
   4.2550837e+02   4.3239023e+02   5.0124671e+02   5.3773438e+02   6.2487474e+02
   4.4334409e+02   4.4410825e+02   4.9048801e+02   5.3328687e+02   6.2222246e+02
   4.8843309e+02   5.3136210e+02   5.8793917e+02   5.9140491e+02   6.2669850e+02
   4.8065205e+02   4.9214047e+02   5.1238855e+02   5.4150948e+02   6.2584606e+02
   4.8830319e+02   5.2945586e+02   5.7154181e+02   5.7642333e+02   6.2676581e+02
   4.3031033e+02   4.3088400e+02   4.8940757e+02   5.3295263e+02   6.2201674e+02
   4.6565219e+02   4.7151206e+02   5.1955567e+02   5.4990548e+02   6.3159733e+02
   4.5255815e+02   4.5608642e+02   5.0217645e+02   5.3803517e+02   6.2489442e+02
   4.8840391e+02   5.3089302e+02   5.9895059e+02   6.1230547e+02   6.4201633e+02
   4.8795221e+02   5.2264323e+02   5.3612416e+02   5.4560736e+02   6.2405566e+02
   4.8402035e+02   5.0496516e+02   5.4924103e+02   5.7618805e+02   6.5951784e+02
   3.9360556e+02   4.3208727e+02   5.3673268e+02   5.6987337e+02   7.2435125e+02
   4.3890606e+02   4.3926653e+02   4.8931065e+02   5.3291901e+02   6.2199325e+02
   4.6693047e+02   4.7373063e+02   5.3853904e+02   5.7109027e+02   6.8648783e+02
   4.5115663e+02   4.5628110e+02   5.1558097e+02   5.4703178e+02   6.3017300e+02
   4.7425276e+02   4.7864398e+02   4.9927646e+02   5.3595104e+02   6.2349469e+02
   4.8847732e+02   5.3205386e+02   6.0183428e+02   6.0673394e+02   6.2811463e+02
   4.1113423e+02   4.2505244e+02   4.9612551e+02   5.3540991e+02   6.2354028e+02
   4.8836599e+02   5.3022292e+02   5.5753287e+02   5.6030283e+02   6.2347869e+02
   4.8323489e+02   5.0167796e+02   5.3243535e+02   5.5660907e+02   6.3308411e+02
   4.6903267e+02   4.7639731e+02   5.3448915e+02   5.6547006e+02   6.4666693e+02
   4.2557199e+02   4.3607849e+02   5.3116891e+02   5.6274055e+02   6.4503057e+02
   4.5189225e+02   4.5774084e+02   5.3692930e+02   5.6971831e+02   6.6547342e+02
   4.6826724e+02   4.7545819e+02   5.3818805e+02   5.7042793e+02   6.6223204e+02
   4.6149388e+02   4.6364206e+02   4.9555418e+02   5.3496707e+02   6.2313220e+02
   4.8851349e+02   5.3266488e+02   6.2164018e+02   6.7511390e+02   7.0565399e+02
   4.2671954e+02   4.2724158e+02   4.8911264e+02   5.3286106e+02   6.2195791e+02
   4.5253613e+02   4.5748611e+02   5.1347568e+02   5.4533070e+02   6.2907169e+02
   3.8414095e+02   4.2159269e+02   4.9340655e+02   5.3434232e+02   6.2289854e+02
   4.1474857e+02   4.2674203e+02   4.9768287e+02   5.3606698e+02   6.2392580e+02
   4.8850798e+02   5.3256793e+02   6.1724373e+02   6.2455699e+02   6.2977642e+02
   4.5719164e+02   4.6232458e+02   5.1647810e+02   5.4763102e+02   6.3041377e+02
   4.6130098e+02   4.6684185e+02   5.2206398e+02   5.5247523e+02   6.3359174e+02
   4.8564940e+02   5.1061900e+02   5.5283984e+02   5.7651239e+02   6.5032755e+02
   4.7256116e+02   4.8110672e+02   5.3153303e+02   5.6126472e+02   6.4048456e+02
   4.8708797e+02   5.1673358e+02   5.4061730e+02   5.5549625e+02   6.2835333e+02
   4.8851373e+02   5.3267302e+02   6.2176869e+02   6.7555253e+02   6.8189047e+02
   4.6131629e+02   4.6728806e+02   5.3802857e+02   5.7085406e+02   7.1826243e+02
   4.1842220e+02   4.3354430e+02   5.3426347e+02   5.6662238e+02   6.5262372e+02
   4.8806937e+02   5.2614763e+02   5.5228842e+02   5.5921186e+02   6.2562964e+02
   4.2837943e+02   4.3778514e+02   5.3656358e+02   5.6958902e+02   6.7460592e+02
   4.5350301e+02   4.5894214e+02   5.2216546e+02   5.5281515e+02   6.3412710e+02
   4.1894423e+02   4.3232928e+02   5.1371121e+02   5.4579339e+02   6.2967123e+02
   4.8851326e+02   5.3266958e+02   6.0559720e+02   6.0567393e+02   6.2192696e+02
   4.4538569e+02   4.5052821e+02   5.1223306e+02   5.4448793e+02   6.2867720e+02
   4.4051901e+02   4.4701944e+02   5.3009376e+02   5.6133664e+02   6.4286040e+02
   4.3520684e+02   4.4254131e+02   5.2942558e+02   5.6062408e+02   6.4211192e+02
   4.8846848e+02   5.3191745e+02   6.0752645e+02   6.2110568e+02   6.3939981e+02
   4.8394888e+02   5.0471811e+02   5.4815263e+02   5.7476941e+02   6.5399349e+02
   4.2418055e+02   4.3550113e+02   5.3375164e+02   5.6595672e+02   6.5090913e+02
   4.8851364e+02   5.3267477e+02   6.2180192e+02   6.8793109e+02   6.9508090e+02
   4.8454413e+02   5.0652111e+02   5.4670317e+02   5.7137868e+02   6.4509550e+02
   4.8687396e+02   5.1662014e+02   5.6291213e+02   5.8479745e+02   6.6979341e+02
   4.8753649e+02   5.2134996e+02   5.6945663e+02   5.8747871e+02   6.5237298e+02
   4.8545402e+02   5.0784623e+02   5.2945217e+02   5.5017687e+02   6.2837440e+02
   4.1252346e+02   4.2243817e+02   4.9288103e+02   5.3414606e+02   6.2277606e+02
   4.8848961e+02   5.3225547e+02   5.6404012e+02   5.6457813e+02   6.2221091e+02
   4.2293199e+02   4.2519703e+02   4.9050815e+02   5.3331100e+02   6.2224896e+02
   4.2897160e+02   4.2933324e+02   4.8901813e+02   5.3283144e+02   6.2193821e+02
   4.8667590e+02   5.1546957e+02   5.6133786e+02   5.8393382e+02   6.7857943e+02
   4.2819905e+02   4.2838176e+02   4.8874934e+02   5.3274864e+02   6.2188442e+02
   4.5092424e+02   4.5167126e+02   4.9067607e+02   5.3333281e+02   6.2224102e+02
   4.8846531e+02   5.2610786e+02   5.2748651e+02   5.3398430e+02   6.2197427e+02
   4.5181136e+02   4.5707100e+02   5.1794442e+02   5.4898783e+02   6.3144762e+02
   4.7322418e+02   4.8203529e+02   5.3100301e+02   5.6051045e+02   6.3955144e+02
   4.7770158e+02   4.8615363e+02   5.0916178e+02   5.4041857e+02   6.2553959e+02
   3.8086486e+02   4.3206616e+02   5.3655787e+02   5.6963562e+02   6.8407717e+02
   3.8192936e+02   4.1039755e+02   4.8918214e+02   5.3288446e+02   6.2197482e+02
   4.2875292e+02   4.3109914e+02   4.9226338e+02   5.3391168e+02   6.2262308e+02
   4.1763269e+02   4.3219659e+02   5.1516700e+02   5.4695850e+02   6.3043300e+02
   4.5231702e+02   4.5517918e+02   4.9869188e+02   5.3636250e+02   6.2397527e+02
   4.5678731e+02   4.6149753e+02   5.1133292e+02   5.4361999e+02   6.2796310e+02
   4.3452160e+02   4.4218159e+02   5.3669116e+02   5.6970947e+02   6.7736090e+02
   4.8321132e+02   5.0003041e+02   5.2184186e+02   5.4674745e+02   6.2783848e+02
   4.4432522e+02   4.5055031e+02   5.3446146e+02   5.6665270e+02   6.5188428e+02
   4.8841347e+02   5.3102563e+02   5.6359286e+02   5.6570162e+02   6.2335358e+02
   4.1789686e+02   4.3348380e+02   5.3639958e+02   5.6940808e+02   6.6990150e+02
   4.5008397e+02   4.5583781e+02   5.2986830e+02   5.6090938e+02   6.4201946e+02
   4.6473716e+02   4.7098182e+02   5.3361561e+02   5.6484257e+02   6.4635169e+02
   4.8808745e+02   5.2673922e+02   5.8207378e+02   5.9622818e+02   6.4835873e+02
   4.8843974e+02   5.3128025e+02   5.5140360e+02   5.5288015e+02   6.2243973e+02
   4.8851193e+02   5.3264174e+02   5.6570470e+02   5.6575048e+02   6.2187033e+02
   4.8406958e+02   5.0329843e+02   5.2747431e+02   5.5065361e+02   6.2936284e+02
   4.5607596e+02   4.6177923e+02   5.3167291e+02   5.6288346e+02   6.4420598e+02
   4.7509072e+02   4.7759636e+02   4.9385080e+02   5.3402860e+02   6.2253383e+02
   4.4986292e+02   4.5570082e+02   5.3319601e+02   5.6494324e+02   6.4785802e+02
   4.8800272e+02   5.2485619e+02   5.4559009e+02   5.5339743e+02   6.2497923e+02
   4.3042238e+02   4.3838045e+02   5.1819345e+02   5.4945303e+02   6.3207299e+02
   4.8851295e+02   5.3266274e+02   6.1404105e+02   6.1447208e+02   6.2230310e+02
   4.0531907e+02   4.1010965e+02   4.8889420e+02   5.3279436e+02   6.2191520e+02
   4.8841743e+02   5.3064598e+02   5.4585334e+02   5.4788796e+02   6.2243780e+02
   4.5869848e+02   4.6455720e+02   5.3749687e+02   5.7025328e+02   6.6990242e+02
   4.6100500e+02   4.6694338e+02   5.3672857e+02   5.6908722e+02   6.5776606e+02
   4.0358746e+02   4.2853077e+02   5.0440824e+02   5.3946572e+02   6.2588248e+02
   4.8793514e+02   5.2505694e+02   5.7743494e+02   5.9270381e+02   6.4949131e+02
   4.8349818e+02   4.8748843e+02   4.9398659e+02   5.3345934e+02   6.2219694e+02
   4.2718321e+02   4.2851597e+02   4.9022588e+02   5.3321614e+02   6.2218707e+02
   4.3634243e+02   4.3843418e+02   4.9339614e+02   5.3431156e+02   6.2285832e+02
   4.1608888e+02   4.2225861e+02   4.9169996e+02   5.3372016e+02   6.2251025e+02
   4.8822368e+02   5.2839470e+02   5.6728301e+02   5.7325715e+02   6.2725442e+02
   4.5634854e+02   4.6126388e+02   5.1367307e+02   5.4540244e+02   6.2903267e+02
   4.8847282e+02   5.3198713e+02   5.9175846e+02   5.9394216e+02   6.2497007e+02
   4.8812649e+02   5.2719288e+02   5.8514348e+02   6.0060423e+02   6.5637172e+02
   4.2947755e+02   4.3826238e+02   5.2853359e+02   5.5966109e+02   6.4107897e+02
   4.3051476e+02   4.3141645e+02   4.8997150e+02   5.3313200e+02   6.2213226e+02
   4.3452343e+02   4.4209885e+02   5.3266187e+02   5.6451626e+02   6.4773946e+02
   4.7299926e+02   4.7811191e+02   5.0260891e+02   5.3753081e+02   6.2430092e+02
   4.4258304e+02   4.4894256e+02   5.3403591e+02   5.6614320e+02   6.5076153e+02
   4.8850946e+02   5.3259721e+02   6.2027686e+02   6.4537734e+02   6.4938346e+02
   4.8775340e+02   5.2180530e+02   5.4138499e+02   5.5184203e+02   6.2562325e+02
   4.8522039e+02   5.0065487e+02   5.0968913e+02   5.3716392e+02   6.2359706e+02
   4.4459845e+02   4.5079301e+02   5.3409402e+02   5.6618194e+02   6.5073453e+02
   4.5557754e+02   4.6086422e+02   5.1958540e+02   5.5034737e+02   6.3227435e+02
   4.8781399e+02   5.2383904e+02   5.7461851e+02   5.9081095e+02   6.5069951e+02
   4.5997472e+02   4.6527595e+02   5.1825741e+02   5.4904218e+02   6.3125345e+02
   4.4562845e+02   4.5175948e+02   5.3609465e+02   5.6874160e+02   6.5914851e+02
   4.2700321e+02   4.3698403e+02   5.3678211e+02   5.6989533e+02   7.1411777e+02
   4.8850732e+02   5.3256726e+02   5.6463694e+02   5.6477784e+02   6.2193616e+02
   4.3984674e+02   4.4124413e+02   4.9192701e+02   5.3377587e+02   6.2252796e+02
   4.2904858e+02   4.3130670e+02   4.9217766e+02   5.3388078e+02   6.2260349e+02
   4.8851368e+02   5.3267378e+02   6.1931785e+02   6.1965656e+02   6.2220166e+02
   4.5996686e+02   4.6484046e+02   5.1237095e+02   5.4430444e+02   6.2828906e+02
   4.4506914e+02   4.4991468e+02   5.0921435e+02   5.4232310e+02   6.2739800e+02
   4.2758281e+02   4.3045179e+02   4.9286097e+02   5.3412923e+02   6.2275779e+02
   4.8851339e+02   5.2931034e+02   5.2935059e+02   5.3271635e+02   6.2183946e+02
   4.4178026e+02   4.4193206e+02   4.8887430e+02   5.3278467e+02   6.2190665e+02
   4.8735515e+02   5.1991405e+02   5.6837532e+02   5.8832556e+02   6.7151397e+02
   4.3158453e+02   4.3787142e+02   5.0675934e+02   5.4082454e+02   6.2662406e+02
   4.8721608e+02   5.1030924e+02   5.1691273e+02   5.3743493e+02   6.2332681e+02
   4.1935438e+02   4.2221826e+02   4.9028281e+02   5.3323750e+02   6.2220272e+02
   4.2523236e+02   4.3541254e+02   5.2079384e+02   5.5183794e+02   6.3382569e+02
   4.3525122e+02   4.4272784e+02   5.3568315e+02   5.6835133e+02   6.5822154e+02
   4.4130746e+02   4.4366796e+02   4.9520527e+02   5.3498728e+02   6.2324913e+02
   4.8847977e+02   5.3209380e+02   6.0207205e+02   6.0674825e+02   6.2778617e+02
   4.8796622e+02   5.1284864e+02   5.1588057e+02   5.3492960e+02   6.2246860e+02
   4.1396536e+02   4.3273819e+02   5.3326521e+02   5.6536699e+02   6.4968341e+02
   4.6533023e+02   4.7141319e+02   5.2519144e+02   5.5531717e+02   6.3561759e+02
   4.4877402e+02   4.5472002e+02   5.3703484e+02   5.6994518e+02   6.7340634e+02
   3.9337885e+02   4.2982035e+02   5.0962342e+02   5.4276028e+02   6.2781510e+02
   4.7572200e+02   4.7693456e+02   4.9090957e+02   5.3321556e+02   6.2211896e+02
   4.3927368e+02   4.4592750e+02   5.2977486e+02   5.6098246e+02   6.4245794e+02
   4.6587476e+02   4.7238310e+02   5.3594190e+02   5.6769138e+02   6.5194290e+02
   4.5901628e+02   4.6463286e+02   5.2641138e+02   5.5688098e+02   6.3734768e+02
   4.5246479e+02   4.5831523e+02   5.3743505e+02   5.7039653e+02   7.1092565e+02
   4.8834479e+02   5.2562748e+02   5.3047748e+02   5.3733312e+02   6.2237028e+02
   4.4930124e+02   4.5469444e+02   5.1921540e+02   5.5014976e+02   6.3230080e+02
   4.8851062e+02   5.3262289e+02   5.7692854e+02   5.7701947e+02   6.2193311e+02
   4.3598643e+02   4.4260037e+02   5.1723512e+02   5.4859367e+02   6.3143620e+02
   4.8843404e+02   5.3137443e+02   6.0521020e+02   6.2624060e+02   6.6443461e+02
   4.4700081e+02   4.5279886e+02   5.2688471e+02   5.5767716e+02   6.3857420e+02
   4.8837592e+02   5.2680090e+02   5.3165972e+02   5.3740558e+02   6.2229268e+02
   4.2942645e+02   4.3845494e+02   5.3683726e+02   5.6995474e+02   7.2207366e+02
   4.8352183e+02   5.0255567e+02   5.3336297e+02   5.5720071e+02   6.3328125e+02
   4.8290293e+02   5.0065121e+02   5.3109023e+02   5.5561632e+02   6.3264606e+02
   4.5822913e+02   4.6406463e+02   5.3665203e+02   5.6911936e+02   6.5864286e+02
   4.2851900e+02   4.3073868e+02   4.9196074e+02   5.3380473e+02   6.2255695e+02
   4.1133164e+02   4.2690175e+02   4.9916280e+02   5.3673582e+02   6.2431651e+02
   4.8851294e+02   5.3265674e+02   6.2145699e+02   6.5372994e+02   6.5536108e+02
   4.7090833e+02   4.7822993e+02   5.2023507e+02   5.5000944e+02   6.3134113e+02
   4.5931350e+02   4.6499614e+02   5.2828698e+02   5.5886468e+02   6.3927496e+02
   4.3901813e+02   4.4584842e+02   5.3602326e+02   5.6875564e+02   6.6009233e+02
   4.7247936e+02   4.7296970e+02   4.8961631e+02   5.3293989e+02   6.2198016e+02
   4.8797042e+02   5.2543201e+02   5.6761312e+02   5.7803652e+02   6.3288737e+02
   4.5199057e+02   4.5733214e+02   5.1955604e+02   5.5040493e+02   6.3241393e+02
   4.5043168e+02   4.5628547e+02   5.3523536e+02   5.6751274e+02   6.5371438e+02
   4.8798701e+02   5.2559185e+02   5.6487389e+02   5.7443139e+02   6.3082734e+02
   4.5211900e+02   4.5246277e+02   4.8948917e+02   5.3296268e+02   6.2201364e+02
   4.3366835e+02   4.4126160e+02   5.2689234e+02   5.5784812e+02   6.3903008e+02
   4.8804537e+02   5.2626068e+02   5.7582064e+02   5.8756165e+02   6.3839315e+02
   4.7112774e+02   4.7931938e+02   5.3833749e+02   5.7015250e+02   6.5821379e+02
   4.5217999e+02   4.5803214e+02   5.3736547e+02   5.7030905e+02   6.9937553e+02
   4.5717531e+02   4.5871169e+02   4.9335743e+02   5.3420678e+02   6.2273452e+02
   4.3803410e+02   4.4501323e+02   5.3686971e+02   5.6991264e+02   6.9560508e+02
   4.4275261e+02   4.4900588e+02   5.3005662e+02   5.6126227e+02   6.4270648e+02
   4.3958891e+02   4.4556170e+02   5.1590984e+02   5.4745801e+02   6.3063652e+02
   4.0321999e+02   4.3207720e+02   5.3366710e+02   5.6587927e+02   6.5084022e+02
   4.3140482e+02   4.3982389e+02   5.3669254e+02   5.6974138e+02   6.8355193e+02
   4.2973581e+02   4.3709740e+02   5.1041738e+02   5.4327970e+02   6.2808105e+02
   4.0907987e+02   4.3230250e+02   5.3405153e+02   5.6636363e+02   6.5200035e+02
   4.8812662e+02   5.2720777e+02   5.7199744e+02   5.8064079e+02   6.3171429e+02
   4.4847320e+02   4.5428852e+02   5.2998237e+02   5.6107528e+02   6.4228183e+02
   4.0793653e+02   4.1736760e+02   4.9043468e+02   5.3328895e+02   6.2223743e+02
   4.2238406e+02   4.2664636e+02   4.9269019e+02   5.3407124e+02   6.2272588e+02
   4.8851262e+02   5.3265554e+02   6.1230332e+02   6.1281513e+02   6.2238845e+02
   4.4240673e+02   4.4878767e+02   5.3429684e+02   5.6647644e+02   6.5156400e+02
   4.4997061e+02   4.5485893e+02   5.1225346e+02   5.4443792e+02   6.2857717e+02
   4.5024138e+02   4.5183007e+02   4.9340619e+02   5.3426636e+02   6.2279732e+02
   4.8659772e+02   5.1490740e+02   5.5387094e+02   5.7347605e+02   6.4078906e+02
   4.8851270e+02   5.3265768e+02   5.7717240e+02   5.7720508e+02   6.2187200e+02
   4.5297248e+02   4.5880983e+02   5.3695400e+02   5.6971956e+02   6.6494343e+02
   4.6086911e+02   4.6676260e+02   5.3448204e+02   5.6618198e+02   6.4929595e+02
   4.1209450e+02   4.3096956e+02   5.1265420e+02   5.4497829e+02   6.2916380e+02
   4.8780954e+02   5.2379227e+02   5.7073947e+02   5.8497092e+02   6.4126803e+02
   4.1520369e+02   4.3158843e+02   5.1395357e+02   5.4598897e+02   6.2980288e+02
   4.8851105e+02   5.3262182e+02   6.1946955e+02   6.2734455e+02   6.3010648e+02
   4.4530906e+02   4.4885242e+02   5.0097162e+02   5.3749885e+02   6.2466124e+02
   4.4977271e+02   4.5553013e+02   5.2954113e+02   5.6054116e+02   6.4160383e+02
   4.8849843e+02   5.3241322e+02   6.1177797e+02   6.1855868e+02   6.2946134e+02
   4.8843148e+02   5.3133321e+02   5.8758416e+02   5.9105812e+02   6.2670078e+02
   4.8536074e+02   5.0954627e+02   5.5436420e+02   5.7989420e+02   7.3202455e+02
   4.3856348e+02   4.4543045e+02   5.3474468e+02   5.6710062e+02   6.5340744e+02
   4.5279785e+02   4.5859961e+02   5.3460414e+02   5.6664205e+02   6.5118846e+02
   4.8847756e+02   5.3199715e+02   5.5415719e+02   5.5488736e+02   6.2217579e+02
   4.8851362e+02   5.3266705e+02   6.1755463e+02   6.1818400e+02   6.2251469e+02
   5.7053016e+02   5.3755348e+02   4.6093395e+02   4.5580926e+02   4.1624223e+02
   5.8081939e+02   5.6444814e+02   5.4037619e+02   5.2074950e+02   4.3142560e+02
   5.8896851e+02   5.7213694e+02   5.3045183e+02   5.0514470e+02   4.2898328e+02
   5.7101677e+02   5.3824590e+02   4.7093154e+02   4.6528228e+02   4.1596164e+02
   5.7181046e+02   5.3963227e+02   4.8275993e+02   4.7532011e+02   4.2049278e+02
   5.7026064e+02   5.4147122e+02   5.3827989e+02   5.3377186e+02   4.3204680e+02
   6.0337168e+02   5.9244495e+02   5.4534052e+02   5.1680013e+02   4.3096125e+02
   6.0488671e+02   5.9876767e+02   5.5835395e+02   5.2863821e+02   4.3178624e+02
   5.9281331e+02   5.7542778e+02   5.2597376e+02   4.9455123e+02   4.2363058e+02
   6.7026785e+02   6.2203215e+02   5.3357593e+02   4.9134912e+02   4.1841256e+02
   5.6997983e+02   5.3748402e+02   5.3313127e+02   5.3245230e+02   4.3206503e+02
   5.7004905e+02   5.3693308e+02   4.4155404e+02   4.3373937e+02   3.9906292e+02
   5.7006840e+02   5.3699214e+02   4.7650595e+02   4.7582328e+02   4.3128584e+02
   6.0713605e+02   6.0217345e+02   5.6154824e+02   5.3099411e+02   4.3188664e+02
   5.6994335e+02   5.3680117e+02   4.4136531e+02   4.3963940e+02   4.2956452e+02
   6.7179096e+02   6.3296193e+02   5.5124101e+02   5.2013898e+02   4.3125037e+02
   5.7019163e+02   5.3760757e+02   5.1713232e+02   5.1633024e+02   4.3200350e+02
   6.0300911e+02   5.9575254e+02   5.5527931e+02   5.2625394e+02   4.3166823e+02
   5.7033173e+02   5.3729529e+02   4.5432553e+02   4.4873642e+02   4.1250574e+02
   5.6993263e+02   5.3678879e+02   4.6836784e+02   4.6826091e+02   4.3190526e+02
   5.6998173e+02   5.3684823e+02   4.3828873e+02   4.3097233e+02   4.1843111e+02
   5.7019503e+02   5.3712043e+02   4.4868602e+02   4.4225712e+02   3.9597224e+02
   5.7183781e+02   5.3956607e+02   4.8008775e+02   4.7205522e+02   4.1187089e+02
   6.1067826e+02   5.9309317e+02   5.2980516e+02   4.9035277e+02   4.1654845e+02
   5.6995888e+02   5.3681854e+02   4.3576565e+02   4.2538119e+02   4.1084616e+02
   5.7824171e+02   5.5829004e+02   5.3458513e+02   5.1825089e+02   4.3133160e+02
   5.6993083e+02   5.3678489e+02   4.5537851e+02   4.5516562e+02   4.3171395e+02
   7.0929570e+02   6.7700840e+02   5.6966943e+02   5.3658303e+02   4.3206671e+02
   5.8258325e+02   5.6537497e+02   5.3612200e+02   5.1589188e+02   4.3102811e+02
   5.9580969e+02   5.8224859e+02   5.3695611e+02   5.0939711e+02   4.2987956e+02
   6.4220402e+02   6.2074652e+02   5.4234606e+02   5.0943940e+02   4.2976742e+02
   6.1792465e+02   5.9986921e+02   5.3430917e+02   4.9836090e+02   4.2581021e+02
   6.1355693e+02   6.1302853e+02   5.6919065e+02   5.3628165e+02   4.3205899e+02
   6.0760371e+02   6.0507204e+02   5.6610240e+02   5.3422488e+02   4.3200016e+02
   5.6994103e+02   5.3679578e+02   4.3418866e+02   4.2075401e+02   4.0205326e+02
   5.7345679e+02   5.6706709e+02   5.6247164e+02   5.3560512e+02   4.3204307e+02
   6.1808986e+02   6.1639610e+02   5.6759924e+02   5.3514846e+02   4.3202786e+02
   6.2282825e+02   6.1936558e+02   5.6522096e+02   5.3334264e+02   4.3197200e+02
   5.7242787e+02   5.4497612e+02   5.2751987e+02   5.2046693e+02   4.3175195e+02
   6.4385155e+02   6.1684339e+02   5.3329971e+02   4.9146795e+02   4.1869804e+02
   5.6991277e+02   5.3691431e+02   5.3661214e+02   5.3645890e+02   4.3207122e+02
   5.9149452e+02   5.8746369e+02   5.6238308e+02   5.3260485e+02   4.3194834e+02
   5.9339595e+02   5.7736661e+02   5.3006574e+02   5.0126267e+02   4.2754957e+02
   6.0085998e+02   5.9669798e+02   5.6204581e+02   5.3167656e+02   4.3191321e+02
   5.7844351e+02   5.5773290e+02   5.3194924e+02   5.1579584e+02   4.3114728e+02
   6.8968434e+02   6.2779889e+02   5.4306761e+02   5.1007424e+02   4.2989671e+02
   6.5597212e+02   6.3161542e+02   5.5173589e+02   5.2071401e+02   4.3129740e+02
   5.8385773e+02   5.6090010e+02   5.1501903e+02   4.8659317e+02   3.8010961e+02
   5.6997545e+02   5.3684169e+02   4.4043337e+02   4.3622702e+02   4.2529899e+02
   6.5103189e+02   6.2713905e+02   5.4704157e+02   5.1539325e+02   4.3076800e+02
   6.2171297e+02   6.0154831e+02   5.3149962e+02   4.9049279e+02   4.1659475e+02
   6.1610274e+02   6.1451917e+02   5.6774726e+02   5.3526910e+02   4.3203116e+02
   5.7338437e+02   5.6953946e+02   5.6552061e+02   5.3614324e+02   4.3205599e+02
   5.7030256e+02   5.3914535e+02   5.3103263e+02   5.2886967e+02   4.3203117e+02
   5.7133990e+02   5.3981706e+02   5.0491504e+02   5.0109530e+02   4.3099312e+02
   5.7171634e+02   5.4142377e+02   5.1626343e+02   5.1184884e+02   4.3154084e+02
   5.6993620e+02   5.6590686e+02   5.6587821e+02   5.3675557e+02   4.3207118e+02
   5.8704309e+02   5.7572058e+02   5.4773862e+02   5.2337267e+02   4.3152982e+02
   5.6994223e+02   5.3679730e+02   4.3427377e+02   4.2088005e+02   3.9660083e+02
   6.0222206e+02   5.8863496e+02   5.3676933e+02   5.0679835e+02   4.2922178e+02
   6.1988776e+02   6.0044596e+02   5.3199085e+02   4.9241371e+02   4.2048068e+02
   5.7006732e+02   5.3695705e+02   4.4278662e+02   4.3549307e+02   4.0729194e+02
   6.1373657e+02   6.0336246e+02   5.5215403e+02   5.2249137e+02   4.3143684e+02
   6.4496156e+02   6.4022113e+02   5.6662561e+02   5.3428960e+02   4.3200209e+02
   6.5026419e+02   6.3816145e+02   5.6184455e+02   5.3043697e+02   4.3186329e+02
   5.9201335e+02   5.7380499e+02   5.2377095e+02   4.9100393e+02   4.1947196e+02
   6.3459660e+02   6.2434720e+02   5.5712648e+02   5.2638742e+02   4.3167135e+02
   6.0017202e+02   5.8341807e+02   5.2643745e+02   4.8838643e+02   4.0679003e+02
   7.1674403e+02   6.8963750e+02   5.6974521e+02   5.3663852e+02   4.3206809e+02
   5.7014758e+02   5.3706076e+02   4.4750134e+02   4.4143009e+02   4.1357523e+02
   5.9361126e+02   5.7589002e+02   5.2450574e+02   4.9064049e+02   4.1857544e+02
   5.7005597e+02   5.3694404e+02   4.4347089e+02   4.3738942e+02   4.1794788e+02
   5.9604786e+02   5.8053963e+02   5.3071283e+02   5.0046141e+02   4.2714310e+02
   5.7563231e+02   5.4654782e+02   4.9973488e+02   4.8217886e+02   3.9055146e+02
   5.6999258e+02   5.3686240e+02   4.3937457e+02   4.3266660e+02   4.1938774e+02
   5.7088520e+02   5.3803200e+02   4.6706998e+02   4.6122748e+02   4.0672680e+02
   5.9619138e+02   5.8611416e+02   5.4717851e+02   5.2016373e+02   4.3128263e+02
   6.2282651e+02   6.0777858e+02   5.4428297e+02   5.1312570e+02   4.3046038e+02
   5.7016982e+02   5.3708842e+02   4.4781634e+02   4.4137474e+02   4.0552548e+02
   5.7001642e+02   5.3689139e+02   4.3973305e+02   4.3157356e+02   4.0870865e+02
   5.7158625e+02   5.3921167e+02   4.7982066e+02   4.7283158e+02   4.1928491e+02
   5.8869657e+02   5.7533238e+02   5.4124081e+02   5.1706313e+02   4.3105205e+02
   5.8248981e+02   5.8105866e+02   5.6782766e+02   5.3599313e+02   4.3205132e+02
   6.3412058e+02   6.2990934e+02   5.6541490e+02   5.3339575e+02   4.3197377e+02
   5.6991274e+02   5.3676152e+02   4.3213864e+02   4.1685568e+02   4.1650129e+02
   5.6997317e+02   5.3728753e+02   5.3174935e+02   5.3126185e+02   4.3206520e+02
   6.2777911e+02   6.2583809e+02   5.6756019e+02   5.3506527e+02   4.3202517e+02
   5.7739397e+02   5.7449786e+02   5.6612819e+02   5.3577059e+02   4.3204591e+02
   5.7006929e+02   5.3704324e+02   4.8999031e+02   4.8943747e+02   4.3175590e+02
   6.0683821e+02   5.8993357e+02   5.2882296e+02   4.8977634e+02   4.1486322e+02
   5.7008160e+02   5.3697786e+02   4.4738515e+02   4.4303100e+02   4.2299383e+02
   5.7960858e+02   5.6201688e+02   5.3884176e+02   5.2043820e+02   4.3142846e+02
   5.7061953e+02   5.3829690e+02   5.0362032e+02   5.0167201e+02   4.3152012e+02
   5.7249729e+02   5.7207507e+02   5.6944024e+02   5.3671544e+02   4.3207014e+02
   5.7103217e+02   5.6507710e+02   5.6366939e+02   5.3643701e+02   4.3206367e+02
   5.6996715e+02   5.3685306e+02   4.8531745e+02   4.8511342e+02   4.3192186e+02
   5.7079295e+02   5.3790060e+02   4.6499013e+02   4.5911778e+02   3.8930490e+02
   5.7124132e+02   5.5594322e+02   5.5330290e+02   5.3524453e+02   4.3203955e+02
   5.7226883e+02   5.4035965e+02   4.8458340e+02   4.7556456e+02   4.1559169e+02
   5.6995501e+02   5.3681556e+02   4.3951037e+02   4.3620872e+02   4.2720642e+02
   5.7060509e+02   5.4000375e+02   5.2890340e+02   5.2601350e+02   4.3199289e+02
   5.8454321e+02   5.6774799e+02   5.3516546e+02   5.1362461e+02   4.3073746e+02
   5.7296903e+02   5.4916624e+02   5.3645293e+02   5.2603327e+02   4.3183494e+02
   6.3756397e+02   6.2660415e+02   5.5727821e+02   5.2648247e+02   4.3167614e+02
   6.2142845e+02   6.0820656e+02   5.4779705e+02   5.1738362e+02   4.3100323e+02
   5.7997945e+02   5.7175545e+02   5.5745540e+02   5.3193637e+02   4.3193136e+02
   5.7057642e+02   5.3762472e+02   4.6486827e+02   4.6048744e+02   4.2133147e+02
   5.7197779e+02   5.4003097e+02   4.8652943e+02   4.7893753e+02   4.2319011e+02
   5.7000432e+02   5.3785432e+02   5.3399238e+02   5.3295511e+02   4.3206302e+02
   6.1376231e+02   6.1368863e+02   5.6981200e+02   5.3669478e+02   4.3206956e+02
   6.5275896e+02   6.1943899e+02   5.3254843e+02   4.8857341e+02   3.9883065e+02
   6.8625098e+02   6.3702898e+02   5.5595717e+02   5.2498801e+02   4.3159185e+02
   5.7965588e+02   5.5395465e+02   5.0922196e+02   4.8544800e+02   4.0462433e+02
   5.7366921e+02   5.5835229e+02   5.5073195e+02   5.3229851e+02   4.3196237e+02
   5.9796770e+02   5.8623126e+02   5.4217206e+02   5.1463853e+02   4.3072576e+02
   5.7001369e+02   5.3688744e+02   4.3930141e+02   4.3067118e+02   3.8320197e+02
   5.9003649e+02   5.7367442e+02   5.3112516e+02   5.0522998e+02   4.2897644e+02
   6.0386365e+02   5.8889197e+02   5.3287276e+02   5.0007955e+02   4.2683369e+02
   5.8041808e+02   5.7500174e+02   5.6188383e+02   5.3383419e+02   4.3199092e+02
   5.7021537e+02   5.3769378e+02   5.1767847e+02   5.1679571e+02   4.3200086e+02
   5.7186779e+02   5.4036423e+02   4.9645579e+02   4.9023301e+02   4.2886716e+02
   6.3810858e+02   6.1318500e+02   5.3210928e+02   4.8852214e+02   3.9628437e+02
   6.1973083e+02   6.0100338e+02   5.3374918e+02   4.9667879e+02   4.2471392e+02
   5.7636415e+02   5.5586741e+02   5.3652213e+02   5.2167869e+02   4.3157417e+02
   6.1329576e+02   5.9910299e+02   5.4190501e+02   5.1128150e+02   4.3016363e+02
   5.9499693e+02   5.8148607e+02   5.3740879e+02   5.1028012e+02   4.3006078e+02
   6.1861259e+02   6.0063104e+02   5.3501413e+02   4.9960192e+02   4.2648334e+02
   6.2609333e+02   6.0455607e+02   5.3128461e+02   4.8849782e+02   3.9901838e+02
   5.6991223e+02   5.3676120e+02   4.3210424e+02   4.2135771e+02   4.2127130e+02
   5.6991767e+02   5.3678518e+02   5.2445708e+02   5.2443512e+02   4.3207046e+02
   5.7009536e+02   5.5751651e+02   5.5720960e+02   5.3661368e+02   4.3206822e+02
   5.7778838e+02   5.5139733e+02   5.0974675e+02   4.9102767e+02   4.2364651e+02
   6.4292386e+02   6.1661224e+02   5.3365643e+02   4.9254055e+02   4.2049621e+02
   6.3636965e+02   6.2133887e+02   5.4996577e+02   5.1910935e+02   4.3116349e+02
   6.2034546e+02   6.1863189e+02   5.6755557e+02   5.3510102e+02   4.3202633e+02
   5.6995316e+02   5.5327695e+02   5.5318765e+02   5.3670622e+02   4.3207029e+02
   5.7590802e+02   5.4705995e+02   5.0058286e+02   4.8249313e+02   3.8764081e+02
   6.0926898e+02   6.0568540e+02   5.6448271e+02   5.3304693e+02   4.3196219e+02
   6.2622371e+02   6.0824669e+02   5.3906628e+02   5.0547984e+02   4.2876578e+02
   6.2320413e+02   6.0395634e+02   5.3476303e+02   4.9806028e+02   4.2560159e+02
   6.1917740e+02   6.1624478e+02   5.6581754e+02   5.3383139e+02   4.3198781e+02
   6.2359785e+02   6.1981520e+02   5.6483915e+02   5.3304440e+02   4.3196180e+02
   5.8534067e+02   5.7711821e+02   5.5550612e+02   5.2937121e+02   4.3182854e+02
   6.1282128e+02   6.0629916e+02   5.5972860e+02   5.2931572e+02   4.3181644e+02
   5.7006565e+02   5.3695645e+02   4.4425402e+02   4.3843822e+02   4.1865532e+02
   6.1073845e+02   6.1031086e+02   5.6931762e+02   5.3637397e+02   4.3206113e+02
   5.7003567e+02   5.3693128e+02   4.7035252e+02   4.6973137e+02   4.3115549e+02
   6.1324318e+02   6.0631588e+02   5.5905001e+02   5.2873793e+02   4.3179023e+02
   6.1370940e+02   6.1109439e+02   5.6625833e+02   5.3422819e+02   4.3200021e+02
   5.6991674e+02   5.3676682e+02   4.3537437e+02   4.3438485e+02   4.3092849e+02
   5.8326069e+02   5.6816837e+02   5.4116084e+02   5.1984928e+02   4.3133381e+02
   5.7839957e+02   5.5361909e+02   5.1621207e+02   4.9916907e+02   4.2792296e+02
   5.6998563e+02   5.4371103e+02   5.4329058e+02   5.3639540e+02   4.3206735e+02
   5.6991234e+02   5.3676545e+02   5.3526488e+02   5.3526056e+02   4.3207119e+02
   6.2352935e+02   6.0259275e+02   5.3101090e+02   4.8847060e+02   3.9820515e+02
   6.0640683e+02   6.0522563e+02   5.6815535e+02   5.3563554e+02   4.3204138e+02
   6.1540873e+02   5.9649035e+02   5.3009017e+02   4.8895730e+02   4.1004953e+02
   5.6991244e+02   5.3676128e+02   4.3599160e+02   4.3592874e+02   4.3199786e+02
   6.0308124e+02   5.8733542e+02   5.3004120e+02   4.9480760e+02   4.2344229e+02
   5.6991269e+02   5.3676149e+02   4.6268376e+02   4.6268058e+02   4.3206594e+02
   5.8472180e+02   5.6347047e+02   5.2012579e+02   4.9438404e+02   4.2429286e+02
   6.2188485e+02   6.0186919e+02   5.3198075e+02   4.9175734e+02   4.1941989e+02
   5.7493143e+02   5.5493562e+02   5.4043012e+02   5.2590185e+02   4.3176858e+02
   6.3831323e+02   6.1818506e+02   5.4146400e+02   5.0830455e+02   4.2951056e+02
   5.7341510e+02   5.4240201e+02   4.9100355e+02   4.7866183e+02   4.0937729e+02
   5.7052808e+02   5.3916219e+02   5.2503141e+02   5.2288594e+02   4.3198616e+02
   6.3138093e+02   6.1406450e+02   5.4264790e+02   5.1037012e+02   4.2996673e+02
   5.7301054e+02   5.4778708e+02   5.3247111e+02   5.2323022e+02   4.3177162e+02
   5.7025298e+02   5.4426599e+02   5.4240553e+02   5.3514762e+02   4.3205280e+02
   5.8898598e+02   5.8339068e+02   5.5958122e+02   5.3119794e+02   4.3189802e+02
   6.4026833e+02   6.3261509e+02   5.6270621e+02   5.3121007e+02   4.3189440e+02
   6.0050986e+02   5.9503659e+02   5.5914971e+02   5.2959526e+02   4.3182963e+02
   5.7875579e+02   5.6183580e+02   5.4161285e+02   5.2317272e+02   4.3158803e+02
   5.6993611e+02   5.3679181e+02   4.5766182e+02   4.5743526e+02   4.3168616e+02
   5.7053499e+02   5.3795842e+02   4.9562168e+02   4.9362138e+02   4.3118620e+02
   6.6060207e+02   6.4731607e+02   5.6554670e+02   5.3341284e+02   4.3197424e+02
   5.7481502e+02   5.5753845e+02   5.4608705e+02   5.2923538e+02   4.3186988e+02
   5.6992719e+02   5.3678015e+02   4.3981134e+02   4.3875054e+02   4.3062393e+02
   5.7448846e+02   5.4894806e+02   5.2562739e+02   5.1528096e+02   4.3135493e+02
   6.7063380e+02   6.2158863e+02   5.3286518e+02   4.8919621e+02   4.1050751e+02
   6.0797190e+02   5.9178413e+02   5.3176594e+02   4.9621514e+02   4.2449408e+02
   5.6992227e+02   5.3677358e+02   4.3348599e+02   4.2665148e+02   4.2411889e+02
   5.7002188e+02   5.3689949e+02   4.4076407e+02   4.3363151e+02   4.1555094e+02
   6.0439292e+02   5.8815526e+02   5.2916539e+02   4.9205328e+02   4.2028378e+02
   5.8059367e+02   5.5817370e+02   5.2182699e+02   5.0290293e+02   4.2881601e+02
   6.8289085e+02   6.6923405e+02   5.6964732e+02   5.3656721e+02   4.3206653e+02
   6.0413541e+02   5.8823009e+02   5.3004476e+02   4.9422415e+02   4.2287388e+02
   5.9187735e+02   5.8102629e+02   5.4648813e+02   5.2069748e+02   4.3133583e+02
   5.8057670e+02   5.8052517e+02   5.6983986e+02   5.3673806e+02   4.3207053e+02
   5.8115825e+02   5.5667321e+02   5.1222221e+02   4.8717091e+02   4.1400988e+02
   5.8620105e+02   5.7930520e+02   5.5787543e+02   5.3064180e+02   4.3187806e+02
   5.6991718e+02   5.3680867e+02   5.3184020e+02   5.3179580e+02   4.3207070e+02
   5.7214055e+02   5.4069944e+02   4.9437899e+02   4.8699398e+02   4.2743478e+02
   6.1581975e+02   6.1464594e+02   5.6831277e+02   5.3567022e+02   4.3204247e+02
   5.6991859e+02   5.3676926e+02   4.5848781e+02   4.5843187e+02   4.3197680e+02
   6.1350892e+02   6.0550072e+02   5.5707551e+02   5.2703920e+02   4.3170753e+02
   6.1855241e+02   6.0024268e+02   5.3406102e+02   4.9767621e+02   4.2539081e+02
   6.0526650e+02   6.0512865e+02   5.6970545e+02   5.3663284e+02   4.3206789e+02
   5.7459498e+02   5.5052803e+02   5.3051765e+02   5.1927058e+02   4.3155121e+02
   6.4819534e+02   6.3842333e+02   5.6316716e+02   5.3153930e+02   4.3190698e+02
   5.6991369e+02   5.3676286e+02   4.3530390e+02   4.3488585e+02   4.3159397e+02
   6.6188639e+02   6.3390645e+02   5.5336360e+02   5.2239180e+02   4.3142340e+02
   5.6998775e+02   5.3685791e+02   4.5266255e+02   4.5160133e+02   4.3020774e+02
   5.7074772e+02   5.3785422e+02   4.6667951e+02   4.6160760e+02   4.1781866e+02
   5.7100951e+02   5.3962857e+02   5.1451763e+02   5.1175452e+02   4.3171407e+02
   5.8220310e+02   5.6276203e+02   5.2991239e+02   5.1024911e+02   4.3032970e+02
   5.6994308e+02   5.3680051e+02   4.4704228e+02   4.4627753e+02   4.3086014e+02
   5.9743950e+02   5.8242884e+02   5.3196656e+02   5.0168728e+02   4.2762793e+02
   5.7689490e+02   5.5052431e+02   5.1250652e+02   4.9709238e+02   4.2754456e+02
   5.7042756e+02   5.6018338e+02   5.5941055e+02   5.3645731e+02   4.3206471e+02
   6.4033482e+02   6.2991252e+02   5.5925974e+02   5.2826776e+02   4.3176690e+02
   5.8141510e+02   5.5944734e+02   5.2220964e+02   5.0227815e+02   4.2855018e+02
   6.0202167e+02   5.9520409e+02   5.5617299e+02   5.2710162e+02   4.3171240e+02
   6.5631727e+02   6.2243005e+02   5.3635368e+02   4.9851457e+02   4.2580717e+02
   5.6991986e+02   5.3677096e+02   4.4549737e+02   4.4525486e+02   4.3170495e+02
   5.8924033e+02   5.7412460e+02   5.3568298e+02   5.1117685e+02   4.3029242e+02
   5.6997008e+02   5.3683364e+02   4.3775077e+02   4.3086359e+02   4.2042542e+02
   6.1893028e+02   5.9911685e+02   5.3041067e+02   4.8838002e+02   3.8781523e+02
   6.3328116e+02   6.1263128e+02   5.3691336e+02   5.0094487e+02   4.2707874e+02
   5.7064152e+02   5.4531896e+02   5.4169244e+02   5.3364829e+02   4.3203001e+02
   5.7000804e+02   5.3688390e+02   4.4828651e+02   4.4614965e+02   4.2835451e+02
   6.1460700e+02   6.1348511e+02   5.6837057e+02   5.3571734e+02   4.3204370e+02
   5.8594350e+02   5.7630077e+02   5.5226580e+02   5.2707374e+02   4.3172653e+02
   6.7511394e+02   6.2156268e+02   5.3270549e+02   4.8866801e+02   4.0314658e+02
   6.3406428e+02   6.3318917e+02   5.6904853e+02   5.3614410e+02   4.3205527e+02
   5.7040010e+02   5.3747520e+02   4.7667780e+02   4.7454446e+02   4.2940756e+02
   6.1488945e+02   5.9659655e+02   5.3133739e+02   4.9251479e+02   4.2069855e+02
   5.8541569e+02   5.6708785e+02   5.2941779e+02   5.0683481e+02   4.2953478e+02
   5.7413630e+02   5.4404113e+02   4.9705785e+02   4.8347588e+02   4.2007671e+02
   6.3151022e+02   6.2705648e+02   5.6472064e+02   5.3287635e+02   4.3195633e+02
   5.9243005e+02   5.7814691e+02   5.3622453e+02   5.1008284e+02   4.3005246e+02
   5.7175324e+02   5.3958765e+02   4.8372105e+02   4.7667266e+02   4.2241792e+02
   6.0961068e+02   5.9330822e+02   5.3270804e+02   4.9758396e+02   4.2540764e+02
   5.9898931e+02   5.8644234e+02   5.3966420e+02   5.1151386e+02   4.3025309e+02
   5.6999628e+02   5.3706708e+02   5.2112133e+02   5.2084235e+02   4.3205668e+02
   6.9407927e+02   6.3266601e+02   5.5048378e+02   5.1930511e+02   4.3117839e+02
   6.7273761e+02   6.2186966e+02   5.3323778e+02   4.9034212e+02   4.1576465e+02
   5.7059463e+02   5.3763341e+02   4.6064354e+02   4.5483427e+02   3.8002039e+02
   5.9608276e+02   5.9510931e+02   5.6818401e+02   5.3579064e+02   4.3204582e+02
   6.7014698e+02   6.2209393e+02   5.3368031e+02   4.9165013e+02   4.1901026e+02
   5.7069300e+02   5.4182127e+02   5.3448093e+02   5.2989185e+02   4.3200407e+02
   5.9843142e+02   5.8694576e+02   5.4293488e+02   5.1533126e+02   4.3081007e+02
   5.7377756e+02   5.4310939e+02   4.9308243e+02   4.7985715e+02   4.1144978e+02
   6.4111064e+02   6.2962980e+02   5.5819091e+02   5.2728890e+02   4.3171825e+02
   5.8144598e+02   5.7521653e+02   5.6031544e+02   5.3293581e+02   4.3196238e+02
   5.8945382e+02   5.8372726e+02   5.5920464e+02   5.3089126e+02   4.3188595e+02
   5.7797357e+02   5.7771261e+02   5.6956559e+02   5.3667254e+02   4.3206895e+02
   5.7074784e+02   5.3783853e+02   4.6406049e+02   4.5820794e+02   3.8019311e+02
   5.7012314e+02   5.3703191e+02   4.5799918e+02   4.5598646e+02   4.2827189e+02
   5.7667584e+02   5.6558440e+02   5.5464016e+02   5.3192028e+02   4.3193802e+02
   6.6125492e+02   6.2144029e+02   5.3345685e+02   4.9109100e+02   4.1784575e+02
   5.7118770e+02   5.3848132e+02   4.7182944e+02   4.6544899e+02   4.0440806e+02
   5.7399801e+02   5.4761728e+02   5.2409795e+02   5.1471549e+02   4.3136516e+02
   5.7003278e+02   5.3691339e+02   4.4137741e+02   4.3430383e+02   4.1482406e+02
   6.4848512e+02   6.1840586e+02   5.3287171e+02   4.8984873e+02   4.1400921e+02
   5.7116983e+02   5.3845303e+02   4.7151722e+02   4.6516636e+02   4.0289142e+02
   6.1250415e+02   6.0704634e+02   5.6157495e+02   5.3079659e+02   4.3187876e+02
   5.6999101e+02   5.4275801e+02   5.4223273e+02   5.3629062e+02   4.3206681e+02
   5.8820599e+02   5.7052419e+02   5.2842803e+02   5.0306006e+02   4.2838044e+02
   5.7019654e+02   5.3712378e+02   4.5050406e+02   4.4516270e+02   4.1757117e+02
   5.6991309e+02   5.3676222e+02   4.6896719e+02   4.6896066e+02   4.3206160e+02
   5.8561309e+02   5.7163163e+02   5.4193941e+02   5.1922681e+02   4.3126314e+02
   5.6996753e+02   5.3683355e+02   4.6419911e+02   4.6384590e+02   4.3147995e+02
   5.7013402e+02   5.3704264e+02   4.4612399e+02   4.3939317e+02   4.0357124e+02
   5.9570372e+02   5.7818690e+02   5.2447023e+02   4.8807831e+02   4.0459855e+02
   6.2941148e+02   6.0724341e+02   5.3173867e+02   4.8900342e+02   4.0946597e+02
   5.7217711e+02   5.4013119e+02   4.8247255e+02   4.7344610e+02   4.0556819e+02
   5.7121040e+02   5.3851646e+02   4.7215186e+02   4.6571947e+02   4.0446905e+02
   5.7218814e+02   5.4131883e+02   5.0284388e+02   4.9645936e+02   4.2982208e+02
   6.2724149e+02   6.0558152e+02   5.3162831e+02   4.8921803e+02   4.1120101e+02
   5.7567231e+02   5.5735709e+02   5.4281907e+02   5.2661665e+02   4.3177631e+02
   5.7029902e+02   5.3795697e+02   5.1814366e+02   5.1701579e+02   4.3198422e+02
   6.1918738e+02   5.9935590e+02   5.3054152e+02   4.8866124e+02   4.0602413e+02
   5.7427369e+02   5.4851174e+02   5.2557452e+02   5.1557003e+02   4.3139182e+02
   5.7009032e+02   5.3698755e+02   4.4454951e+02   4.3800250e+02   4.1299744e+02
   5.9774570e+02   5.8847191e+02   5.4941233e+02   5.2188473e+02   4.3140676e+02
   5.6993353e+02   5.3678650e+02   4.3361975e+02   4.1859725e+02   3.9774632e+02
   6.4977241e+02   6.2198189e+02   5.3864966e+02   5.0324505e+02   4.2799963e+02
   6.4159885e+02   6.3347530e+02   5.6258103e+02   5.3109847e+02   4.3188993e+02
   5.6995063e+02   5.3681432e+02   4.7053089e+02   4.7033819e+02   4.3179608e+02
   5.8167272e+02   5.6657878e+02   5.4261512e+02   5.2194258e+02   4.3148436e+02
   6.6848536e+02   6.2481507e+02   5.3840836e+02   5.0254563e+02   4.2772977e+02
   6.3483086e+02   6.3469430e+02   5.6978427e+02   5.3667038e+02   4.3206894e+02
   6.0131769e+02   5.8647261e+02   5.3240997e+02   5.0040539e+02   4.2701950e+02
   5.9731043e+02   5.8089200e+02   5.2757378e+02   4.9355696e+02   4.2243425e+02
   6.1006762e+02   6.0163057e+02   5.5507015e+02   5.2547577e+02   4.3162405e+02
   5.6991249e+02   5.3853371e+02   5.3851685e+02   5.3674402e+02   4.3207120e+02
   5.7000419e+02   5.3689637e+02   4.7589483e+02   4.7548751e+02   4.3159699e+02
   5.7061508e+02   5.3766038e+02   4.6112388e+02   4.5531880e+02   3.8515620e+02
   5.9514768e+02   5.8157914e+02   5.3717089e+02   5.0993426e+02   4.2999298e+02
   5.9590831e+02   5.8130559e+02   5.3364371e+02   5.0503611e+02   4.2880111e+02
   5.6995329e+02   5.3681396e+02   4.4584961e+02   4.4463543e+02   4.3015454e+02
   5.6998686e+02   5.3685668e+02   4.4151832e+02   4.3736093e+02   4.2510015e+02
   5.6997808e+02   5.3684562e+02   4.4335030e+02   4.4067180e+02   4.2770616e+02
   6.0982911e+02   6.0017756e+02   5.5203098e+02   5.2270038e+02   4.3145247e+02
   5.7437657e+02   5.7419521e+02   5.6969642e+02   5.3672719e+02   4.3207037e+02
   6.0902168e+02   6.0781249e+02   5.6816928e+02   5.3562011e+02   4.3204109e+02
   6.0179716e+02   5.9668877e+02   5.6005726e+02   5.3018028e+02   4.3185397e+02
   6.2089759e+02   6.1963058e+02   5.6820079e+02   5.3556522e+02   4.3203961e+02
   5.7003491e+02   5.3695503e+02   4.8137824e+02   4.8090855e+02   4.3162998e+02
   5.7016007e+02   5.3708005e+02   4.5929979e+02   4.5712681e+02   4.2791199e+02
   5.6999360e+02   5.3787748e+02   5.3458642e+02   5.3351651e+02   4.3206434e+02
   5.6995045e+02   5.3681210e+02   4.6662323e+02   4.6640543e+02   4.3171955e+02
   5.7997709e+02   5.5495506e+02   5.1168363e+02   4.8895077e+02   4.1983269e+02
   6.8238249e+02   6.2160998e+02   5.3266297e+02   4.8851379e+02   3.8176511e+02
   5.9930046e+02   5.8442592e+02   5.3220001e+02   5.0106626e+02   4.2734126e+02
   5.8114209e+02   5.5717404e+02   5.1435817e+02   4.9101911e+02   4.2198411e+02
   6.9119261e+02   6.8563292e+02   5.6987269e+02   5.3673183e+02   4.3207056e+02
   6.1314306e+02   6.1297308e+02   5.6968116e+02   5.3660878e+02   4.3206746e+02
   5.9553505e+02   5.7850001e+02   5.2597546e+02   4.9174647e+02   4.2030062e+02
   5.7022653e+02   5.3716039e+02   4.4991532e+02   4.4359671e+02   3.9399244e+02
   6.6744312e+02   6.2214779e+02   5.3391944e+02   4.9233745e+02   4.2016494e+02
   5.7022979e+02   5.3716636e+02   4.5208178e+02   4.4698755e+02   4.1826552e+02
   5.7000347e+02   5.3862145e+02   5.3646745e+02   5.3465997e+02   4.3206409e+02
   5.8008005e+02   5.6266567e+02   5.3865698e+02   5.1992558e+02   4.3138800e+02
   5.6999501e+02   5.3686846e+02   4.6107003e+02   4.6043509e+02   4.3097835e+02
   5.7067731e+02   5.3955431e+02   5.2416927e+02   5.2167929e+02   4.3195951e+02
   6.6469803e+02   6.6131172e+02   5.6954498e+02   5.3649276e+02   4.3206442e+02
   5.7000581e+02   5.3688091e+02   4.4333107e+02   4.3939400e+02   4.2510209e+02
   6.0250411e+02   6.0181656e+02   5.6875782e+02   5.3605768e+02   4.3205287e+02
   5.7055483e+02   5.3758386e+02   4.6065083e+02   4.5520764e+02   4.1258546e+02
   5.6991635e+02   5.3676630e+02   4.3283013e+02   4.2744241e+02   4.2629408e+02
   5.7629072e+02   5.4782438e+02   5.0202386e+02   4.8337403e+02   4.0895268e+02
   6.0802541e+02   5.9514636e+02   5.4212762e+02   5.1238785e+02   4.3036527e+02
   5.6996281e+02   5.3682536e+02   4.3924381e+02   4.3509874e+02   4.2577157e+02
   5.7028146e+02   5.3724355e+02   4.6438282e+02   4.6195248e+02   4.2742918e+02
   6.5376354e+02   6.4267720e+02   5.6422883e+02   5.3237597e+02   4.3193829e+02
   5.7135652e+02   5.6875224e+02   5.6718473e+02   5.3659841e+02   4.3206743e+02
   5.7630961e+02   5.6402499e+02   5.5303576e+02   5.3141486e+02   4.3192391e+02
   5.8077199e+02   5.7837479e+02   5.6647637e+02   5.3558477e+02   4.3204031e+02
   6.0838907e+02   5.9174795e+02   5.3072018e+02   4.9368359e+02   4.2223093e+02
   6.4120214e+02   6.1540482e+02   5.3306118e+02   4.9104061e+02   4.1778322e+02
   6.0896925e+02   5.9272027e+02   5.3235273e+02   4.9707842e+02   4.2508739e+02
   5.9354159e+02   5.7582400e+02   5.2454877e+02   4.9081863e+02   4.1893791e+02
   5.7076727e+02   5.3790919e+02   4.7001684e+02   4.6556843e+02   4.2217067e+02
   6.3116095e+02   6.1571124e+02   5.4629291e+02   5.1503131e+02   4.3072622e+02
   5.7065616e+02   5.4064772e+02   5.3101035e+02   5.2753755e+02   4.3199504e+02
   5.8257209e+02   5.5890534e+02   5.1378725e+02   4.8694539e+02   4.1046717e+02
   5.9767598e+02   5.9488196e+02   5.6476942e+02   5.3365597e+02   4.3198234e+02
   6.2072569e+02   6.1912101e+02   5.6772217e+02   5.3522014e+02   4.3202984e+02
   5.9764894e+02   5.8245942e+02   5.3136476e+02   5.0056952e+02   4.2715636e+02
   6.0423920e+02   5.9013540e+02   5.3586562e+02   5.0484010e+02   4.2865314e+02
   5.9903843e+02   5.8292497e+02   5.2832472e+02   4.9379121e+02   4.2260157e+02
   6.6401239e+02   6.2116084e+02   5.3264500e+02   4.8854380e+02   3.9464068e+02
   6.4195146e+02   6.1539473e+02   5.3239591e+02   4.8894523e+02   4.0838609e+02
   5.7132124e+02   5.4402389e+02   5.3444511e+02   5.2804734e+02   4.3194982e+02
   5.7568410e+02   5.7504663e+02   5.6912785e+02   5.3660701e+02   4.3206752e+02
   5.6994349e+02   5.3680180e+02   4.6370111e+02   4.6349651e+02   4.3173044e+02
   5.6991308e+02   5.3676224e+02   4.3656959e+02   4.3640008e+02   4.3186755e+02
   5.6993059e+02   5.3689564e+02   5.3006007e+02   5.2993532e+02   4.3206914e+02
   6.7160531e+02   6.4997671e+02   5.6599836e+02   5.3376496e+02   4.3198572e+02
   5.7084263e+02   5.3798061e+02   4.6730737e+02   4.6180133e+02   4.1392134e+02
   5.7506396e+02   5.5817257e+02   5.4646661e+02   5.2920290e+02   4.3186590e+02
   5.7213102e+02   5.4003945e+02   4.8185198e+02   4.7290438e+02   3.8388664e+02
   6.1070970e+02   5.9302045e+02   5.2954066e+02   4.8962747e+02   4.1403897e+02
   5.7005477e+02   5.3696086e+02   4.7190681e+02   4.7122199e+02   4.3110931e+02
   5.7731096e+02   5.5607880e+02   5.3255207e+02   5.1753874e+02   4.3132200e+02
   5.7152282e+02   5.4386575e+02   5.3217677e+02   5.2599356e+02   4.3191531e+02
   6.3309195e+02   6.2814605e+02   5.6433843e+02   5.3256603e+02   4.3194537e+02
   5.7087566e+02   5.3826744e+02   4.8285608e+02   4.7920656e+02   4.2824635e+02
   6.6126808e+02   6.4650330e+02   5.6497249e+02   5.3295656e+02   4.3195862e+02
   5.8031258e+02   5.5507908e+02   5.1026852e+02   4.8564350e+02   4.0160154e+02
   5.7031710e+02   5.3727654e+02   4.5359562e+02   4.4786550e+02   4.1064150e+02
   5.7016507e+02   5.3708215e+02   4.4743594e+02   4.4083495e+02   3.9064884e+02
   5.7479394e+02   5.4566975e+02   5.0232370e+02   4.8828102e+02   4.2404332e+02
   5.7131088e+02   5.5057087e+02   5.4634159e+02   5.3362558e+02   4.3201354e+02
   6.3471062e+02   6.1185603e+02   5.3348408e+02   4.9299402e+02   4.2113912e+02
   5.7226186e+02   5.4540332e+02   5.3062651e+02   5.2324108e+02   4.3182192e+02
   6.4793684e+02   6.4759253e+02   5.6974189e+02   5.3663796e+02   4.3206796e+02
   5.7020033e+02   5.3712708e+02   4.4890935e+02   4.4250252e+02   3.9545184e+02
   5.7018930e+02   5.3711523e+02   4.5441534e+02   4.5087012e+02   4.2438362e+02
   6.0337511e+02   5.9127327e+02   5.4178742e+02   5.1286112e+02   4.3045321e+02
   5.9236049e+02   5.7516581e+02   5.2685620e+02   4.9667772e+02   4.2524885e+02
   6.0872884e+02   5.9329456e+02   5.3471405e+02   5.0165189e+02   4.2748301e+02
   6.0248742e+02   5.9110375e+02   5.4371381e+02   5.1521452e+02   4.3078224e+02
   5.6992253e+02   5.5453603e+02   5.5451483e+02   5.3674837e+02   4.3207095e+02
   6.2194265e+02   6.0141604e+02   5.3081727e+02   4.8842593e+02   3.9376203e+02
   6.1832226e+02   6.1014284e+02   5.5733106e+02   5.2703157e+02   4.3170655e+02
   5.6993504e+02   5.4733328e+02   5.4725068e+02   5.3669587e+02   4.3207041e+02
   6.5453387e+02   6.1998666e+02   5.3276897e+02   4.8919497e+02   4.1054003e+02
   6.5569337e+02   6.5385311e+02   5.6937517e+02   5.3636937e+02   4.3206140e+02
   5.9557074e+02   5.7930292e+02   5.2840244e+02   4.9667970e+02   4.2510848e+02
   5.7068156e+02   5.3777027e+02   4.6680559e+02   4.6219520e+02   4.2054105e+02
   5.8951342e+02   5.7049448e+02   5.2275657e+02   4.9216567e+02   4.2146647e+02
   5.7502300e+02   5.4855587e+02   5.1919825e+02   5.0839079e+02   4.3062049e+02
   5.7034112e+02   5.6183392e+02   5.6123438e+02   5.3656645e+02   4.3206689e+02
   6.9562899e+02   6.3888322e+02   5.5780935e+02   5.2678391e+02   4.3169166e+02
   5.9979972e+02   5.9768829e+02   5.6613832e+02   5.3444741e+02   4.3200708e+02
   6.2066738e+02   6.1818598e+02   5.6647113e+02   5.3430046e+02   4.3200242e+02
   5.7003941e+02   5.3692246e+02   4.4205254e+02   4.3537209e+02   4.1629002e+02
   5.7665521e+02   5.5453540e+02   5.3123244e+02   5.1717491e+02   4.3132951e+02
   5.8207729e+02   5.8175527e+02   5.6945026e+02   5.3660069e+02   4.3206704e+02
   5.6998332e+02   5.3685011e+02   4.3820657e+02   4.3053310e+02   4.1708386e+02
   6.7407283e+02   6.4844196e+02   5.6519470e+02   5.3312756e+02   4.3196455e+02
   5.7205544e+02   5.5218149e+02   5.4611835e+02   5.3239730e+02   4.3198170e+02
   5.6992169e+02   5.5093623e+02   5.5091067e+02   5.3674347e+02   4.3207105e+02
   5.6992913e+02   5.3678281e+02   4.4003508e+02   4.3886904e+02   4.3046835e+02
   5.6998300e+02   5.3704492e+02   5.2312743e+02   5.2287058e+02   4.3206058e+02
   5.7592572e+02   5.5290660e+02   5.3010977e+02   5.1712444e+02   4.3136546e+02
   5.7126237e+02   5.3879837e+02   4.8122499e+02   4.7584093e+02   4.2492609e+02
   5.7081517e+02   5.4535276e+02   5.4077625e+02   5.3280526e+02   4.3201705e+02
   5.7134612e+02   5.3905967e+02   4.8589576e+02   4.8062506e+02   4.2694901e+02
   5.7711181e+02   5.6979838e+02   5.6002394e+02   5.3387947e+02   4.3199448e+02
   5.6992950e+02   5.3678316e+02   4.5177905e+02   4.5151595e+02   4.3162891e+02
   5.7872422e+02   5.6967835e+02   5.5671320e+02   5.3199305e+02   4.3193549e+02
   5.8799238e+02   5.8705514e+02   5.6832910e+02   5.3603277e+02   4.3205239e+02
   5.7124447e+02   5.3857941e+02   4.7313607e+02   4.6671917e+02   4.1078183e+02
   5.7139246e+02   5.3879936e+02   4.7438561e+02   4.6745195e+02   3.9418957e+02
   5.8160556e+02   5.6302277e+02   5.3336224e+02   5.1413723e+02   4.3087407e+02
   5.6997746e+02   5.3684462e+02   4.4194536e+02   4.3861150e+02   4.2672818e+02
   6.3353498e+02   6.1875923e+02   5.4876803e+02   5.1785420e+02   4.3104583e+02
   6.1719981e+02   6.1690442e+02   5.6951502e+02   5.3649339e+02   4.3206450e+02
   5.9062398e+02   5.7349714e+02   5.2818591e+02   5.0054913e+02   4.2734837e+02
   5.8542028e+02   5.6399616e+02   5.1869422e+02   4.9067852e+02   4.2018109e+02
   6.1894731e+02   6.0601505e+02   5.4793792e+02   5.1774389e+02   4.3104103e+02
   5.7232586e+02   5.6803278e+02   5.6520825e+02   5.3628108e+02   4.3205979e+02
   6.4377737e+02   6.1876714e+02   5.3696023e+02   5.0026271e+02   4.2674568e+02
   6.0927706e+02   5.9741304e+02   5.4583925e+02   5.1644692e+02   4.3091373e+02
   5.9188689e+02   5.8679065e+02   5.6010694e+02   5.3114582e+02   4.3189514e+02
   5.9780927e+02   5.8902640e+02   5.5077898e+02   5.2307809e+02   4.3148686e+02
   5.7008340e+02   5.3697956e+02   4.4543841e+02   4.3985844e+02   4.1899606e+02
   7.0614353e+02   6.2662987e+02   5.4094497e+02   5.0688902e+02   4.2914209e+02
   5.7028201e+02   5.3723159e+02   4.5207613e+02   4.4606546e+02   4.0563712e+02
   6.3871092e+02   6.1402944e+02   5.3296986e+02   4.9105537e+02   4.1783245e+02
   5.8571728e+02   5.6881755e+02   5.3360555e+02   5.1125170e+02   4.3037617e+02
   5.6998783e+02   5.3685467e+02   4.3764152e+02   4.2821148e+02   4.0075365e+02
   5.8636281e+02   5.7199437e+02   5.4027618e+02   5.1732739e+02   4.3109988e+02
   5.7401378e+02   5.7395222e+02   5.6983946e+02   5.3675024e+02   4.3207110e+02
   5.7012651e+02   5.3703514e+02   4.5179641e+02   4.4836264e+02   4.2496716e+02
   5.6996876e+02   5.3683277e+02   4.3919128e+02   4.3443210e+02   4.2457455e+02
   5.7016779e+02   5.3708665e+02   4.4822911e+02   4.4212672e+02   4.1220660e+02
   5.8955423e+02   5.7480893e+02   5.3658453e+02   5.1196948e+02   4.3041507e+02
   5.6992235e+02   5.3677406e+02   4.5809988e+02   4.5800234e+02   4.3190640e+02
   5.6992886e+02   5.3678161e+02   4.3415523e+02   4.2718451e+02   4.2337733e+02
   5.7001073e+02   5.3689108e+02   4.6503481e+02   4.6442706e+02   4.3104869e+02
   6.6794833e+02   6.6204300e+02   5.6943138e+02   5.3640910e+02   4.3206226e+02
   6.4070703e+02   6.3975919e+02   5.6920689e+02   5.3625257e+02   4.3205819e+02
   5.7532618e+02   5.6609353e+02   5.5808505e+02   5.3382358e+02   4.3199591e+02
   6.1089857e+02   5.9738409e+02   5.4216434e+02   5.1196608e+02   4.3028854e+02
   5.7371989e+02   5.5480729e+02   5.4475212e+02   5.2969294e+02   4.3189765e+02
   5.7016548e+02   5.3711570e+02   4.7219881e+02   4.7098920e+02   4.3033511e+02
   6.0623765e+02   6.0510586e+02   5.6822285e+02   5.3568182e+02   4.3204262e+02
   6.0968881e+02   5.9440240e+02   5.3595740e+02   5.0346472e+02   4.2816660e+02
   6.5144697e+02   6.4133197e+02   5.6408839e+02   5.3226994e+02   4.3193448e+02
   5.7012830e+02   5.3704796e+02   4.6642106e+02   4.6516005e+02   4.2990815e+02
   5.8719433e+02   5.7561145e+02   5.4700292e+02   5.2273174e+02   4.3149071e+02
   5.7348483e+02   5.5426899e+02   5.4460851e+02   5.2989698e+02   4.3190636e+02
   5.8641849e+02   5.6925716e+02   5.3204574e+02   5.0904418e+02   4.2997083e+02
   5.8367888e+02   5.6148358e+02   5.1799696e+02   4.9246624e+02   4.2277988e+02
   5.9101171e+02   5.8473028e+02   5.5771751e+02   5.2966360e+02   4.3183634e+02
   5.6994610e+02   5.3680197e+02   4.3459315e+02   4.2199228e+02   4.0372651e+02
   5.7099136e+02   5.3818284e+02   4.6859010e+02   4.6254809e+02   3.8624081e+02
   5.7300942e+02   5.4845073e+02   5.3436952e+02   5.2457517e+02   4.3180186e+02
   6.1409452e+02   5.9547040e+02   5.2983817e+02   4.8883650e+02   4.0907865e+02
   5.7034431e+02   5.3731066e+02   4.5393469e+02   4.4797371e+02   3.9680997e+02
   6.5243851e+02   6.5106854e+02   5.6939137e+02   5.3638192e+02   4.3206147e+02
   6.2479935e+02   6.0359226e+02   5.3123568e+02   4.8874496e+02   4.0661834e+02
   5.6993038e+02   5.3678416e+02   4.3700237e+02   4.3457957e+02   4.2898980e+02
   7.5176469e+02   6.9950760e+02   5.6973479e+02   5.3663086e+02   4.3206791e+02
   6.1006771e+02   6.0742779e+02   5.6603913e+02   5.3413151e+02   4.3199729e+02
   5.7100683e+02   5.5079162e+02   5.4762864e+02   5.3448141e+02   4.3203005e+02
   6.4719313e+02   6.2001803e+02   5.3666226e+02   4.9947833e+02   4.2634691e+02
   6.0873536e+02   6.0483525e+02   5.6389175e+02   5.3264046e+02   4.3194820e+02
   5.9869046e+02   5.8192656e+02   5.2641238e+02   4.8970109e+02   4.1538081e+02
   5.7043793e+02   5.3746046e+02   4.6780819e+02   4.6487737e+02   4.2641336e+02
   6.2222833e+02   6.1071061e+02   5.5148898e+02   5.2126765e+02   4.3134529e+02
   5.7083367e+02   5.3804486e+02   4.7382611e+02   4.6951220e+02   4.2436325e+02
   5.6991210e+02   5.3676088e+02   4.3207971e+02   4.2766226e+02   4.2765075e+02
   5.7037386e+02   5.3817562e+02   5.1815135e+02   5.1681859e+02   4.3196726e+02
   5.7016787e+02   5.3708690e+02   4.4865578e+02   4.4283842e+02   4.1489901e+02
   6.4576995e+02   6.2568524e+02   5.4805724e+02   5.1670070e+02   4.3092296e+02
   6.2671374e+02   6.0577863e+02   5.3283102e+02   4.9272880e+02   4.2084371e+02
   5.7491971e+02   5.6010818e+02   5.5021959e+02   5.3109558e+02   4.3192185e+02
   5.7070108e+02   5.3782308e+02   4.7008913e+02   4.6601418e+02   4.2354138e+02
   5.7127568e+02   5.3861412e+02   4.7284296e+02   4.6621362e+02   3.8098031e+02
   5.7082339e+02   5.3884422e+02   5.0734665e+02   5.0497010e+02   4.3153125e+02
   5.7024707e+02   5.3718891e+02   4.5505350e+02   4.5091759e+02   4.2231056e+02
   6.3652730e+02   6.1231999e+02   5.3225039e+02   4.8920377e+02   4.1083461e+02
   5.9104944e+02   5.8485095e+02   5.5788728e+02   5.2977455e+02   4.3184075e+02
   5.6991269e+02   5.3676141e+02   4.3214379e+02   4.1909656e+02   4.1882933e+02
   5.7044819e+02   5.3746463e+02   4.6601393e+02   4.6273770e+02   4.2530981e+02
   6.3068645e+02   6.2155199e+02   5.5768822e+02   5.2698584e+02   4.3170301e+02
   5.7411629e+02   5.4731910e+02   5.2158698e+02   5.1223252e+02   4.3116514e+02
   6.5289404e+02   6.2078087e+02   5.3480018e+02   4.9494151e+02   4.2319984e+02
   6.2614595e+02   6.0608301e+02   5.3442893e+02   4.9673416e+02   4.2471577e+02
   5.9287195e+02   5.8056484e+02   5.4196987e+02   5.1606129e+02   4.3092029e+02
   6.3559469e+02   6.1174475e+02   5.3226249e+02   4.8938816e+02   4.1198424e+02
   6.1030918e+02   5.9258175e+02   5.2910965e+02   4.8863852e+02   4.0724594e+02
   5.7119491e+02   5.5303601e+02   5.4988765e+02   5.3468662e+02   4.3203077e+02
   5.8067567e+02   5.6089977e+02   5.3109341e+02   5.1282277e+02   4.3075438e+02
   7.0334738e+02   6.5201194e+02   5.6652785e+02   5.3418023e+02   4.3199873e+02
   5.9888483e+02   5.8443952e+02   5.3359829e+02   5.0350853e+02   4.2827573e+02
   6.4884247e+02   6.3790244e+02   5.6231658e+02   5.3083837e+02   4.3187955e+02
   5.7004070e+02   5.3692210e+02   4.4103895e+02   4.3303958e+02   3.9290606e+02
   5.9176917e+02   5.7878467e+02   5.4053065e+02   5.1502661e+02   4.3081027e+02
   5.7359301e+02   5.4275217e+02   4.9209880e+02   4.7932581e+02   4.1090897e+02
   6.1736782e+02   6.1480467e+02   5.6637340e+02   5.3426320e+02   4.3200141e+02
   5.9025206e+02   5.7090318e+02   5.2120350e+02   4.8780190e+02   4.0626483e+02
   5.7604280e+02   5.5233158e+02   5.2743537e+02   5.1464972e+02   4.3118726e+02
   5.6997922e+02   5.3684577e+02   4.3889253e+02   4.3278659e+02   4.2158826e+02
