# Supplementary material for: Rethinking Colour Constancy
Source: PLoS One. 2015 Sep 10;10(9):e0135029. doi: 10.1371/journal.pone.0135029 (PMC4565710; doi:10.1371/journal.pone.0135029)
Supplement: S1 Dataset — (ZIP) [file pone.0135029.s002.zip › 5-TransitionMetamerReflectanceData/NtoR_20munsells/fiveTr_9.txt]

   4.1404632e+02   4.2279289e+02   4.8093797e+02   5.2441294e+02   6.2646056e+02
   4.5502199e+02   4.6554280e+02   5.3946512e+02   5.6430029e+02   6.7788489e+02
   4.2132130e+02   4.2183890e+02   4.7877735e+02   5.2388695e+02   6.2609805e+02
   4.5428065e+02   4.5468857e+02   4.7923812e+02   5.2396916e+02   6.2614580e+02
   4.4407736e+02   4.5472525e+02   5.2341053e+02   5.4751835e+02   6.3945490e+02
   4.7857298e+02   5.2373793e+02   6.0225849e+02   6.0286345e+02   6.2691414e+02
   4.0564817e+02   4.3892701e+02   5.3703487e+02   5.6225916e+02   6.7086427e+02
   4.3433812e+02   4.4671858e+02   5.1953112e+02   5.4423494e+02   6.3751382e+02
   4.3946264e+02   4.5072072e+02   5.2134631e+02   5.4574695e+02   6.3837834e+02
   4.7732473e+02   5.1147881e+02   5.6434097e+02   5.7879876e+02   6.4917784e+02
   4.2389106e+02   4.4088554e+02   5.1877755e+02   5.4369381e+02   6.3732858e+02
   4.1798215e+02   4.3975507e+02   5.2939079e+02   5.5377946e+02   6.4574329e+02
   4.3664688e+02   4.4892109e+02   5.3764980e+02   5.6278170e+02   6.7288229e+02
   4.2918527e+02   4.4345922e+02   5.2164167e+02   5.4616535e+02   6.3894233e+02
   4.7810347e+02   5.1770861e+02   5.8101700e+02   5.9279716e+02   6.5222857e+02
   4.7804295e+02   5.1338440e+02   5.2316344e+02   5.3229495e+02   6.2730524e+02
   4.7857883e+02   5.2383124e+02   6.2585257e+02   6.6375630e+02   6.6737853e+02
   4.3476584e+02   4.4749677e+02   5.3431114e+02   5.5892567e+02   6.5286829e+02
   4.5067751e+02   4.6106016e+02   5.3170546e+02   5.5562668e+02   6.4626035e+02
   4.5878155e+02   4.6955758e+02   5.3856265e+02   5.6287539e+02   6.5787567e+02
   3.8497388e+02   4.3878558e+02   5.3594014e+02   5.6096136e+02   6.5969454e+02
   4.2642282e+02   4.4251582e+02   5.3717574e+02   5.6235994e+02   6.6991290e+02
   4.1531723e+02   4.3476808e+02   4.9582058e+02   5.2918417e+02   6.2923717e+02
   4.4311001e+02   4.4354473e+02   4.7920789e+02   5.2397664e+02   6.2615656e+02
   4.5000900e+02   4.6049913e+02   5.3661046e+02   5.6111070e+02   6.5568098e+02
   4.7857851e+02   5.2382725e+02   6.2577427e+02   6.6617679e+02   6.7729317e+02
   3.9843398e+02   4.3882553e+02   5.3656423e+02   5.6169789e+02   6.6381754e+02
   4.0040297e+02   4.3756411e+02   5.1187827e+02   5.3829377e+02   6.3409524e+02
   4.4069927e+02   4.5210776e+02   5.3602234e+02   5.6074611e+02   6.5659794e+02
   4.4051900e+02   4.4961069e+02   5.0166878e+02   5.3167764e+02   6.3035025e+02
   4.2523860e+02   4.4190542e+02   5.3161185e+02   5.5608791e+02   6.4853039e+02
   4.3859121e+02   4.5032680e+02   5.3115725e+02   5.5541444e+02   6.4706265e+02
   4.7812980e+02   5.1770762e+02   5.4944403e+02   5.5513338e+02   6.2966996e+02
   4.2047428e+02   4.4036526e+02   5.3211818e+02   5.5666398e+02   6.4947716e+02
   4.7704323e+02   5.0871741e+02   5.3483722e+02   5.4679675e+02   6.3135827e+02
   4.7854352e+02   5.2327913e+02   5.6987459e+02   5.7061634e+02   6.2680651e+02
   4.6569429e+02   4.7880517e+02   5.3954282e+02   5.6296477e+02   6.5383412e+02
   4.3239407e+02   4.4403568e+02   5.0589071e+02   5.3415334e+02   6.3173320e+02
   4.3352624e+02   4.4667880e+02   5.3762302e+02   5.6280750e+02   6.7871176e+02
   4.4850799e+02   4.5898792e+02   5.3163203e+02   5.5563651e+02   6.4651151e+02
   4.5059778e+02   4.6028618e+02   5.1419014e+02   5.3951647e+02   6.3409395e+02
   4.7693466e+02   5.0918818e+02   5.6440138e+02   5.8149153e+02   7.0190941e+02
   4.7344144e+02   4.7410452e+02   4.7939812e+02   5.2391078e+02   6.2609951e+02
   4.1792408e+02   4.3775560e+02   5.0568309e+02   5.3411750e+02   6.3181296e+02
   4.7105796e+02   4.8783213e+02   5.2137139e+02   5.4243140e+02   6.3351338e+02
   4.7772803e+02   5.1431502e+02   5.7428069e+02   5.8891977e+02   7.0519512e+02
   4.7821019e+02   5.1883123e+02   5.6049640e+02   5.6600674e+02   6.3105301e+02
   4.7395048e+02   4.9705672e+02   5.5103833e+02   5.7226133e+02   6.8637114e+02
   4.2150602e+02   4.4075768e+02   5.3755164e+02   5.6284944e+02   7.1076550e+02
   4.7821369e+02   5.1891450e+02   5.8733601e+02   6.0025366e+02   6.7635141e+02
   4.7003668e+02   4.8675889e+02   5.4347134e+02   5.6619552e+02   6.5714695e+02
   4.2648895e+02   4.4216673e+02   5.2339012e+02   5.4779024e+02   6.4021979e+02
   4.7841809e+02   5.2145643e+02   5.9307204e+02   6.0123597e+02   6.4134196e+02
   4.4459582e+02   4.5494303e+02   5.1774146e+02   5.4251997e+02   6.3610705e+02
   4.4068454e+02   4.5200395e+02   5.3106479e+02   5.5526914e+02   6.4674736e+02
   4.6527528e+02   4.7759333e+02   5.2304319e+02   5.4571972e+02   6.3641659e+02
   4.0403971e+02   4.0841704e+02   4.7873700e+02   5.2387782e+02   6.2609229e+02
   4.4361359e+02   4.4858955e+02   4.8780125e+02   5.2618492e+02   6.2748329e+02
   4.4375703e+02   4.4383613e+02   4.7869343e+02   5.2386563e+02   6.2608219e+02
   4.4846964e+02   4.4872940e+02   4.7898363e+02   5.2392392e+02   6.2612023e+02
   4.5219007e+02   4.6248158e+02   5.2802452e+02   5.5171926e+02   6.4221298e+02
   4.5061822e+02   4.5327216e+02   4.8331099e+02   5.2489798e+02   6.2671141e+02
   4.4984492e+02   4.5497585e+02   4.8925057e+02   5.2653194e+02   6.2761127e+02
   4.3680812e+02   4.4902336e+02   5.3630559e+02   5.6116902e+02   6.5864058e+02
   4.4158732e+02   4.5287421e+02   5.3828226e+02   5.6343221e+02   7.0603297e+02
   4.4322337e+02   4.5428966e+02   5.3732876e+02   5.6222356e+02   6.6192177e+02
   4.4128757e+02   4.4425012e+02   4.8319049e+02   5.2493544e+02   6.2676942e+02
   4.7857541e+02   5.2377647e+02   6.0434219e+02   6.0482184e+02   6.2668905e+02
   4.0861899e+02   4.3885102e+02   5.2988677e+02   5.5430991e+02   6.4639769e+02
   4.2022607e+02   4.2597098e+02   4.8130127e+02   5.2450222e+02   6.2651847e+02
   4.6721104e+02   4.8131791e+02   5.4225744e+02   5.6592198e+02   6.6220118e+02
   4.7852349e+02   5.2297823e+02   6.1087654e+02   6.2805571e+02   6.5954696e+02
   4.7840819e+02   5.2132751e+02   5.9057999e+02   5.9779789e+02   6.3923265e+02
   4.5022074e+02   4.6073427e+02   5.3900728e+02   5.6400446e+02   6.9819792e+02
   4.2478643e+02   4.4146811e+02   5.2369413e+02   5.4808704e+02   6.4047762e+02
   4.7718640e+02   5.0983189e+02   5.3833037e+02   5.4963620e+02   6.3183794e+02
   4.2906849e+02   4.4375232e+02   5.3264984e+02   5.5718057e+02   6.5006571e+02
   4.7857941e+02   5.2379815e+02   5.2438021e+02   5.2442328e+02   6.2606658e+02
   4.2557186e+02   4.2914238e+02   4.8115555e+02   5.2446072e+02   6.2648817e+02
   4.7842832e+02   5.2159630e+02   5.9727960e+02   6.0895871e+02   6.4872500e+02
   4.3226186e+02   4.4333327e+02   5.0233831e+02   5.3213731e+02   6.3069345e+02
   4.7736682e+02   5.1169917e+02   5.5807720e+02   5.7058079e+02   6.4017205e+02
   4.7850095e+02   5.2175212e+02   5.3217709e+02   5.3407735e+02   6.2639586e+02
   4.5485065e+02   4.5874382e+02   4.8616570e+02   5.2556519e+02   6.2704919e+02
   4.2460308e+02   4.4169961e+02   5.3330793e+02   5.5794013e+02   6.5151505e+02
   4.2437890e+02   4.4167731e+02   5.3640275e+02   5.6145276e+02   6.6149923e+02
   4.4733280e+02   4.5677092e+02   5.0945361e+02   5.3617306e+02   6.3245601e+02
   4.7805610e+02   5.1722015e+02   5.7994520e+02   5.9219443e+02   6.5394149e+02
   4.4406587e+02   4.4927276e+02   4.8848873e+02   5.2638530e+02   6.2759027e+02
   4.7614589e+02   5.0523135e+02   5.5223484e+02   5.6870533e+02   6.4510766e+02
   4.7855435e+02   5.2344683e+02   5.7465977e+02   5.7523062e+02   6.2671785e+02
   4.7520755e+02   5.0134034e+02   5.4738860e+02   5.6520831e+02   6.4459743e+02
   4.7827917e+02   5.1952956e+02   5.5303091e+02   5.5719361e+02   6.2893338e+02
   4.7846172e+02   5.2207266e+02   6.0250969e+02   6.1878489e+02   6.7009220e+02
   3.9995503e+02   4.3716898e+02   5.0897545e+02   5.3624697e+02   6.3296532e+02
   4.5021828e+02   4.5138898e+02   4.8050194e+02   5.2424621e+02   6.2632266e+02
   4.7851466e+02   5.2284561e+02   6.0985746e+02   6.2803191e+02   7.2636839e+02
   4.7840037e+02   5.2121543e+02   5.9498049e+02   6.0612124e+02   6.4881777e+02
   4.4428484e+02   4.5449051e+02   5.1493424e+02   5.4028912e+02   6.3478962e+02
   4.6594665e+02   4.7790030e+02   5.1409183e+02   5.3818405e+02   6.3237156e+02
   4.7827775e+02   5.1966993e+02   5.8652298e+02   5.9650503e+02   6.4689911e+02
   4.7855000e+02   5.2337983e+02   5.8597809e+02   5.8693359e+02   6.2745341e+02
   4.3113693e+02   4.4464856e+02   5.2205375e+02   5.4651618e+02   6.3916073e+02
   4.0990682e+02   4.1163496e+02   4.7871999e+02   5.2387407e+02   6.2608928e+02
   4.7683197e+02   5.0722137e+02   5.3122505e+02   5.4411848e+02   6.3097348e+02
   4.7285774e+02   4.9260633e+02   5.2566883e+02   5.4513025e+02   6.3416057e+02
   4.7857364e+02   5.2375020e+02   6.0885699e+02   6.0993871e+02   6.2736049e+02
   3.9121735e+02   4.3871592e+02   5.3256429e+02   5.5717804e+02   6.5040976e+02
   4.7610817e+02   5.0451017e+02   5.3794360e+02   5.5260020e+02   6.3476954e+02
   4.2023683e+02   4.2600801e+02   4.8132217e+02   5.2450773e+02   6.2652171e+02
   4.3165415e+02   4.3390261e+02   4.8093694e+02   5.2439787e+02   6.2644222e+02
   3.8569644e+02   4.3033073e+02   4.8862801e+02   5.2659099e+02   6.2781323e+02
   3.9816395e+02   4.3872308e+02   5.3206282e+02   5.5663112e+02   6.4953221e+02
   4.0799759e+02   4.3899543e+02   5.3681038e+02   5.6198857e+02   6.6652774e+02
   4.6983686e+02   4.8636514e+02   5.4524977e+02   5.6857949e+02   7.7641573e+02
   4.5171553e+02   4.6221493e+02   5.3938079e+02   5.6439370e+02   7.5952197e+02
   4.6739532e+02   4.8164420e+02   5.4279163e+02   5.6653689e+02   6.6707531e+02
   4.7666910e+02   5.0769957e+02   5.5317919e+02   5.6799470e+02   6.4216298e+02
   4.4711083e+02   4.5742721e+02   5.2263971e+02   5.4671852e+02   6.3871008e+02
   4.4538502e+02   4.5481863e+02   5.0790028e+02   5.3518930e+02   6.3201269e+02
   4.6181817e+02   4.6222426e+02   4.7923685e+02   5.2395338e+02   6.2613043e+02
   4.5742544e+02   4.6796439e+02   5.3307034e+02   5.5671798e+02   6.4661726e+02
   4.1225608e+02   4.3748843e+02   5.0834933e+02   5.3582116e+02   6.3272772e+02
   3.9900005e+02   4.3775299e+02   5.1367759e+02   5.3964711e+02   6.3487636e+02
   4.7857380e+02   5.2375008e+02   6.0141567e+02   6.0190638e+02   6.2677004e+02
   4.4312111e+02   4.5421437e+02   5.3854348e+02   5.6370729e+02   7.7170041e+02
   4.7072805e+02   4.8832443e+02   5.4567122e+02   5.6857564e+02   6.7190055e+02
   4.7728631e+02   5.1124385e+02   5.6784021e+02   5.8398285e+02   6.8787551e+02
   4.7804210e+02   5.1635736e+02   5.4118567e+02   5.4764286e+02   6.2901467e+02
   4.7857785e+02   5.2381821e+02   6.2560922e+02   6.6865763e+02   7.3677372e+02
   4.5933788e+02   4.6915209e+02   5.1269415e+02   5.3792703e+02   6.3278737e+02
   4.7855446e+02   5.2344418e+02   5.9832376e+02   6.0003606e+02   6.2866040e+02
   4.6312728e+02   4.7050392e+02   4.9574788e+02   5.2825968e+02   6.2816555e+02
   4.1720351e+02   4.3836746e+02   5.1037020e+02   5.3719514e+02   6.3346389e+02
   4.4194605e+02   4.5313162e+02   5.3498978e+02   5.5952809e+02   6.5339178e+02
   4.6101523e+02   4.6337054e+02   4.8270125e+02   5.2463387e+02   6.2650645e+02
   4.5613297e+02   4.6666967e+02   5.3755525e+02   5.6188115e+02   6.5595436e+02
   4.4498588e+02   4.5587604e+02   5.3802154e+02   5.6300522e+02   6.6779232e+02
   4.7796533e+02   5.1634060e+02   5.7880970e+02   5.9221370e+02   6.6351407e+02
   4.7857307e+02   5.2373959e+02   6.0359341e+02   6.0428831e+02   6.2699544e+02
   3.8490723e+02   4.3875335e+02   5.3439821e+02   5.5919763e+02   6.5427428e+02
   4.2006234e+02   4.4034350e+02   5.3571186e+02   5.6066705e+02   6.5829481e+02
   4.2303789e+02   4.4122254e+02   5.3712841e+02   5.6232922e+02   6.7037067e+02
   4.7829473e+02   5.1986840e+02   5.9008498e+02   6.0221250e+02   6.5703736e+02
   4.7846150e+02   5.2206155e+02   5.9362359e+02   5.9968962e+02   6.3656104e+02
   4.3721071e+02   4.4922019e+02   5.3055657e+02   5.5480600e+02   6.4640394e+02
   4.4936612e+02   4.5990222e+02   5.3777084e+02   5.6252691e+02   6.6101674e+02
   4.7810446e+02   5.1462266e+02   5.2561335e+02   5.3361248e+02   6.2735746e+02
   4.2686487e+02   4.2708920e+02   4.7872803e+02   5.2387518e+02   6.2608960e+02
   4.2394607e+02   4.4154128e+02   5.3761803e+02   5.6291515e+02   7.1492765e+02
   4.5238510e+02   4.6288550e+02   5.3897857e+02   5.6385612e+02   6.7194542e+02
   3.8002763e+02   4.2574008e+02   4.8360928e+02   5.2511859e+02   6.2692370e+02
   4.1174413e+02   4.3914360e+02   5.3423056e+02   5.5900361e+02   6.5380272e+02
   4.6857031e+02   4.7942353e+02   5.0140482e+02   5.2990094e+02   6.2859789e+02
   4.7830733e+02   5.2003038e+02   5.8752480e+02   5.9708914e+02   6.4555156e+02
   4.7835130e+02   5.2010144e+02   5.4282787e+02   5.4619282e+02   6.2748354e+02
   4.4584370e+02   4.5421135e+02   5.0112942e+02   5.3129802e+02   6.3005682e+02
   4.7854038e+02   5.2321780e+02   5.6114499e+02   5.6183699e+02   6.2660824e+02
   4.6295160e+02   4.7301963e+02   5.0881325e+02   5.3488344e+02   6.3109356e+02
   4.2702439e+02   4.4279347e+02   5.3739036e+02   5.6261343e+02   6.7790337e+02
   4.2836216e+02   4.4306801e+02   5.2298316e+02   5.4739614e+02   6.3988118e+02
   4.5103195e+02   4.5900977e+02   5.0059180e+02   5.3089539e+02   6.2973210e+02
   4.1835574e+02   4.3090799e+02   4.8694400e+02   5.2606493e+02   6.2749757e+02
   3.9812673e+02   4.3694014e+02   5.0762276e+02   5.3534872e+02   6.3248275e+02
   4.0027375e+02   4.2339876e+02   4.8205936e+02   5.2470331e+02   6.2665544e+02
   4.7857594e+02   5.2253524e+02   5.2306398e+02   5.2436218e+02   6.2607597e+02
   4.7137518e+02   4.8984878e+02   5.4624270e+02   5.6884914e+02   6.6758581e+02
   4.6312820e+02   4.6322400e+02   4.7873308e+02   5.2386622e+02   6.2608031e+02
   4.4319395e+02   4.5423892e+02   5.3568834e+02   5.6028908e+02   6.5493278e+02
   4.5698703e+02   4.6669766e+02   5.1366214e+02   5.3881360e+02   6.3338326e+02
   4.6817348e+02   4.8304222e+02   5.4288159e+02   5.6635225e+02   6.6229315e+02
   4.5673518e+02   4.6720658e+02   5.3198044e+02   5.5558973e+02   6.4542291e+02
   4.7839734e+02   5.2051846e+02   5.3897466e+02   5.4191937e+02   6.2704167e+02
   4.3202204e+02   4.4163760e+02   4.9576272e+02   5.2908870e+02   6.2912520e+02
   4.5265411e+02   4.6263600e+02   5.1927958e+02   5.4352401e+02   6.3630585e+02
   4.2063537e+02   4.4051678e+02   5.3735315e+02   5.6261385e+02   6.8445757e+02
   4.2811370e+02   4.4332971e+02   5.3740898e+02   5.6262492e+02   6.7736201e+02
   4.5277689e+02   4.5385591e+02   4.8036688e+02   5.2420638e+02   6.2629349e+02
   4.3345815e+02   4.4538090e+02   5.1041948e+02   5.3712007e+02   6.3328768e+02
   4.7748446e+02   5.1042603e+02   5.2835126e+02   5.3927824e+02   6.2904584e+02
   4.4086230e+02   4.4281240e+02   4.8141090e+02   5.2449175e+02   6.2649370e+02
   4.7842809e+02   5.2160433e+02   5.7625714e+02   5.7967369e+02   6.3051869e+02
   4.4617315e+02   4.5571546e+02   5.0950465e+02   5.3624034e+02   6.3252864e+02
   4.7808698e+02   5.1727831e+02   5.5009443e+02   5.5618895e+02   6.3010456e+02
   3.8532773e+02   4.3842300e+02   5.2417360e+02   5.4858875e+02   6.4098097e+02
   4.6822885e+02   4.8310409e+02   5.4065362e+02   5.6351986e+02   6.5288448e+02
   4.6394095e+02   4.7613116e+02   5.3823161e+02   5.6176476e+02   6.5244633e+02
   4.1848818e+02   4.4001546e+02   5.3619578e+02   5.6123963e+02   6.6074558e+02
   4.4312263e+02   4.4431626e+02   4.8035070e+02   5.2423389e+02   6.2632531e+02
   4.7855060e+02   5.2338828e+02   5.8228446e+02   5.8312316e+02   6.2717755e+02
   4.4287547e+02   4.5396894e+02   5.3658322e+02   5.6134406e+02   6.5811093e+02
   3.8744306e+02   4.3871613e+02   5.3273018e+02   5.5735892e+02   6.5071159e+02
   4.5558618e+02   4.6601787e+02   5.3271404e+02   5.5645905e+02   6.4660182e+02
   4.3236063e+02   4.4360774e+02   5.0345462e+02   5.3274020e+02   6.3100354e+02
   4.7856642e+02   5.2363795e+02   6.2188757e+02   6.4730760e+02   6.8175773e+02
   4.5507903e+02   4.6554366e+02   5.3535755e+02   5.5939371e+02   6.5096060e+02
   4.7845741e+02   5.2201145e+02   5.8904419e+02   5.9364933e+02   6.3373763e+02
   4.2433856e+02   4.4154521e+02   5.3102468e+02   5.5546405e+02   6.4769702e+02
   3.8241782e+02   3.8266460e+02   4.7857938e+02   5.2384144e+02   6.2606610e+02
   4.4494666e+02   4.5458315e+02   5.0928347e+02   5.3612204e+02   6.3250478e+02
   4.7857780e+02   5.2381240e+02   6.2312036e+02   6.2680462e+02   6.2998439e+02
   4.7845349e+02   5.2195749e+02   6.0183290e+02   6.1813722e+02   6.8950724e+02
   4.7368767e+02   4.9620251e+02   5.4976703e+02   5.7098606e+02   6.6321785e+02
   4.0719427e+02   4.2200749e+02   4.8119189e+02   5.2447834e+02   6.2650576e+02
   4.7756371e+02   5.1308848e+02   5.7156437e+02   5.8681337e+02   7.0183036e+02
   4.5414427e+02   4.6431177e+02   5.2380269e+02   5.4750555e+02   6.3878341e+02
   4.4872774e+02   4.5926885e+02   5.3571191e+02   5.6012066e+02   6.5359052e+02
   4.7857810e+02   5.2381872e+02   5.9318786e+02   5.9325369e+02   6.2616625e+02
   4.7855558e+02   5.2344312e+02   5.5329071e+02   5.5368172e+02   6.2629995e+02
   4.7716590e+02   5.1035641e+02   5.5204318e+02   5.6441723e+02   6.3752213e+02
   4.6394432e+02   4.7163812e+02   4.9632800e+02   5.2841146e+02   6.2820427e+02
   4.2081108e+02   4.4042872e+02   5.3119395e+02   5.5566427e+02   6.4802718e+02
   4.2815364e+02   4.4332894e+02   5.3610160e+02   5.6106385e+02   6.5933173e+02
   4.2656448e+02   4.4255340e+02   5.3566377e+02   5.6056894e+02   6.5764489e+02
   4.3466768e+02   4.3957152e+02   4.8542249e+02   5.2557171e+02   6.2717191e+02
   4.2620713e+02   4.4231520e+02   5.3185390e+02   5.5634222e+02   6.4887168e+02
   4.7816697e+02   5.1833511e+02   5.5962311e+02   5.6556732e+02   6.3139774e+02
   4.6283851e+02   4.7311834e+02   5.1061100e+02   5.3610806e+02   6.3166882e+02
   4.7697017e+02   5.0937712e+02   5.6280086e+02   5.7905972e+02   6.5546232e+02
   4.2373502e+02   4.2798133e+02   4.8122560e+02   5.2448031e+02   6.2650187e+02
   3.8715218e+02   4.3877881e+02   5.3550314e+02   5.6045282e+02   6.5777517e+02
   4.7761738e+02   5.1297333e+02   5.4374223e+02   5.5306848e+02   6.3155932e+02
   4.7804138e+02   5.1707476e+02   5.7187146e+02   5.8129218e+02   6.4003939e+02
   4.3296090e+02   4.3944297e+02   4.8794748e+02   5.2631867e+02   6.2761366e+02
   4.7852442e+02   5.2298280e+02   5.6695104e+02   5.6799834e+02   6.2706049e+02
   4.6780245e+02   4.7267944e+02   4.8687365e+02   5.2529790e+02   6.2676917e+02
   4.6649555e+02   4.7580677e+02   4.9944325e+02   5.2938441e+02   6.2850685e+02
   4.7751850e+02   5.1200932e+02   5.3960814e+02   5.4941005e+02   6.3099109e+02
   4.7857846e+02   5.2382599e+02   6.2576237e+02   6.7111203e+02   7.1045665e+02
   4.7857648e+02   5.2379703e+02   6.2514920e+02   6.5971577e+02   6.8186025e+02
   4.4197392e+02   4.5297304e+02   5.2688550e+02   5.5092108e+02   6.4226635e+02
   4.0847370e+02   4.3892983e+02   5.3292609e+02   5.5756965e+02   6.5105786e+02
   4.3038806e+02   4.3049265e+02   4.7867195e+02   5.2386229e+02   6.2608060e+02
   4.7682153e+02   5.0664445e+02   5.2743548e+02   5.4078024e+02   6.3014431e+02
   4.2879617e+02   4.4346146e+02   5.2739437e+02   5.5166040e+02   6.4340669e+02
   4.5730204e+02   4.5779904e+02   4.7940138e+02   5.2399513e+02   6.2615914e+02
   4.4439006e+02   4.4768236e+02   4.8406734e+02   5.2514178e+02   6.2688282e+02
   4.7740619e+02   5.1195983e+02   5.5846491e+02   5.7081145e+02   6.4004540e+02
   4.1468204e+02   4.3938054e+02   5.3245228e+02   5.5704425e+02   6.5014303e+02
   4.7857749e+02   5.2380960e+02   6.2348424e+02   6.2822721e+02   6.3111875e+02
   4.1504314e+02   4.3748792e+02   5.0658079e+02   5.3467475e+02   6.3211259e+02
   4.7459422e+02   4.9779529e+02   5.2622820e+02   5.4389620e+02   6.3279606e+02
   4.7219602e+02   4.7243937e+02   4.7889560e+02   5.2387212e+02   6.2608150e+02
   4.1041840e+02   4.3906449e+02   5.3472761e+02   5.5956244e+02   6.5512164e+02
   4.2796960e+02   4.4323190e+02   5.3594949e+02   5.6088790e+02   6.5866260e+02
   4.3334262e+02   4.3506333e+02   4.8046998e+02   5.2428081e+02   6.2636398e+02
   4.0954507e+02   4.2871941e+02   4.8595613e+02   5.2577950e+02   6.2733164e+02
   4.4306327e+02   4.4313635e+02   4.7868368e+02   5.2386352e+02   6.2608088e+02
   4.0452861e+02   4.3859295e+02   5.2600499e+02   5.5035554e+02   6.4243337e+02
   4.6776998e+02   4.8112851e+02   5.1725349e+02   5.4022314e+02   6.3311078e+02
   4.2167467e+02   4.4080042e+02   5.3719278e+02   5.6241474e+02   6.7331502e+02
   4.2908014e+02   4.3117463e+02   4.8045067e+02   5.2428161e+02   6.2636674e+02
   4.1400920e+02   4.3370682e+02   4.9354790e+02   5.2829198e+02   6.2875968e+02
   4.5831541e+02   4.6463380e+02   4.9321723e+02   5.2760524e+02   6.2799629e+02
   4.0191452e+02   4.3886795e+02   5.3741527e+02   5.6271958e+02   7.0490878e+02
   4.6747290e+02   4.8177259e+02   5.4234056e+02   5.6593531e+02   6.6163862e+02
   4.6168332e+02   4.7228753e+02   5.1701486e+02   5.4105713e+02   6.3423066e+02
   4.7195039e+02   4.8756258e+02   5.0898108e+02   5.3285433e+02   6.2941422e+02
   3.9897396e+02   4.2693187e+02   4.8453207e+02   5.2537416e+02   6.2708401e+02
   4.1006450e+02   4.2678894e+02   4.8397764e+02   5.2521848e+02   6.2698513e+02
   4.3991062e+02   4.5082283e+02   5.1623081e+02   5.4141191e+02   6.3559715e+02
   4.1775568e+02   4.3087958e+02   4.8712045e+02   5.2611838e+02   6.2752971e+02
   4.2851920e+02   4.4336659e+02   5.2921347e+02   5.5353205e+02   6.4529862e+02
   4.3704263e+02   4.4922210e+02   5.3762854e+02   5.6274705e+02   6.7125237e+02
   4.7856531e+02   5.2361631e+02   6.0065142e+02   6.0179778e+02   6.2774621e+02
   4.7839240e+02   5.2111505e+02   5.6728163e+02   5.7068439e+02   6.2955015e+02
   4.3599682e+02   4.4843869e+02   5.3772535e+02   5.6288636e+02   6.7803127e+02
   4.7788504e+02   5.1439395e+02   5.3570062e+02   5.4361933e+02   6.2896890e+02
   4.7524769e+02   4.9463084e+02   5.0669328e+02   5.2949346e+02   6.2784774e+02
   3.8173369e+02   4.3633788e+02   5.0457639e+02   5.3347751e+02   6.3149633e+02
   4.6034459e+02   4.7143525e+02   5.4040066e+02   5.6499359e+02   6.7486681e+02
   4.7854373e+02   5.2328256e+02   5.8936972e+02   5.9073332e+02   6.2813468e+02
   4.1474956e+02   4.3938952e+02   5.3250644e+02   5.5710332e+02   6.5023815e+02
   4.7818647e+02   5.1508886e+02   5.2422178e+02   5.3195663e+02   6.2707544e+02
   4.7848733e+02   5.2244042e+02   5.8851699e+02   5.9188727e+02   6.3145340e+02
   4.7522158e+02   5.0152187e+02   5.5437260e+02   5.7415731e+02   6.6548330e+02
   4.7837171e+02   5.2076142e+02   5.5608633e+02   5.5917738e+02   6.2835148e+02
   4.7857828e+02   5.2382150e+02   6.0408072e+02   6.0422111e+02   6.2625061e+02
   4.7817610e+02   5.1848947e+02   5.8596272e+02   5.9899567e+02   6.9976633e+02
   4.7857432e+02   5.2376082e+02   6.2114746e+02   6.2706985e+02   6.3266807e+02
   4.5605762e+02   4.6649970e+02   5.3227068e+02   5.5594862e+02   6.4592927e+02
   3.8022037e+02   4.3873182e+02   5.3351833e+02   5.5822252e+02   6.5225883e+02
   4.7856915e+02   5.2367153e+02   5.6045399e+02   5.6063907e+02   6.2620670e+02
   4.5320924e+02   4.6030885e+02   4.9643084e+02   5.2898404e+02   6.2876618e+02
   3.9703356e+02   4.3868615e+02   5.3091631e+02   5.5539682e+02   6.4776608e+02
   4.5918224e+02   4.6973292e+02   5.2616786e+02   5.4942319e+02   6.3968121e+02
   4.3678564e+02   4.4895628e+02   5.3343126e+02   5.5791859e+02   6.5086095e+02
   4.4014690e+02   4.5129624e+02   5.2194407e+02   5.4627040e+02   6.3872000e+02
   4.1631489e+02   4.3434584e+02   4.9428976e+02   5.2857371e+02   6.2890910e+02
   4.3910414e+02   4.4884667e+02   5.0405364e+02   5.3298444e+02   6.3103733e+02
   4.3258732e+02   4.4560306e+02   5.2194883e+02   5.4640292e+02   6.3904441e+02
   4.7792007e+02   5.1193553e+02   5.2168649e+02   5.3202963e+02   6.2740916e+02
   4.7851287e+02   5.2281711e+02   5.6762693e+02   5.6889814e+02   6.2729964e+02
   4.5643226e+02   4.6424721e+02   4.9979051e+02   5.3031787e+02   6.2929988e+02
   4.7780756e+02   5.0952313e+02   5.1714417e+02   5.2980786e+02   6.2718753e+02
   4.5383347e+02   4.6233157e+02   5.0376812e+02   5.3243779e+02   6.3038307e+02
   4.3389348e+02   4.4583535e+02   5.1176104e+02   5.3807702e+02   6.3380389e+02
   4.6512757e+02   4.7732834e+02   5.2229653e+02   5.4507165e+02   6.3605965e+02
   4.1047546e+02   4.3546626e+02   4.9962480e+02   5.3086721e+02   6.3012456e+02
   4.7857390e+02   5.2374581e+02   5.5036344e+02   5.5045604e+02   6.2611393e+02
   4.4139714e+02   4.5269937e+02   5.3715249e+02   5.6206587e+02   6.6166536e+02
   4.6599216e+02   4.7903184e+02   5.3048296e+02   5.5282393e+02   6.4108436e+02
   4.6546380e+02   4.6592691e+02   4.7931284e+02   5.2395386e+02   6.2612758e+02
   4.2843289e+02   4.4331889e+02   5.2915784e+02   5.5347551e+02   6.4523955e+02
   4.7510246e+02   5.0104240e+02   5.5187458e+02   5.7111507e+02   6.5362847e+02
   4.4145097e+02   4.5252508e+02   5.2670760e+02   5.5075659e+02   6.4215550e+02
   4.6805889e+02   4.8273195e+02   5.3798585e+02   5.6037217e+02   6.4788270e+02
   4.6227255e+02   4.6812937e+02   4.9113936e+02   5.2674906e+02   6.2751713e+02
   4.2008546e+02   4.2662433e+02   4.8181144e+02   5.2463364e+02   6.2660495e+02
   4.6716114e+02   4.7771177e+02   5.0293490e+02   5.3090230e+02   6.2908778e+02
   4.7857921e+02   5.2383648e+02   6.2201863e+02   6.2243119e+02   6.2649512e+02
   3.9133736e+02   3.9271508e+02   4.7858309e+02   5.2384215e+02   6.2606648e+02
   4.7846845e+02   5.2173581e+02   5.4015602e+02   5.4203968e+02   6.2669653e+02
   4.7857887e+02   5.2383289e+02   6.2590221e+02   6.9552567e+02   7.6794190e+02
   4.4806220e+02   4.5868578e+02   5.3895790e+02   5.6404051e+02   7.3353563e+02
   4.5796517e+02   4.6833719e+02   5.2518308e+02   5.4857313e+02   6.3919602e+02
   4.4805588e+02   4.5867425e+02   5.3850115e+02   5.6347643e+02   6.7271014e+02
   4.7838712e+02   5.2102059e+02   5.6203533e+02   5.6523498e+02   6.2885365e+02
   4.7855096e+02   5.2339707e+02   6.1557570e+02   6.2976355e+02   6.4636076e+02
   4.4805299e+02   4.5864040e+02   5.3618702e+02   5.6069899e+02   6.5505806e+02
   4.2262955e+02   4.3141444e+02   4.8549967e+02   5.2563521e+02   6.2723447e+02
   4.7857677e+02   5.2379731e+02   6.2320235e+02   6.2919434e+02   6.3251635e+02
   4.7855339e+02   5.2342956e+02   6.1482387e+02   6.2628793e+02   6.4159660e+02
   4.7818849e+02   5.1863045e+02   5.6780077e+02   5.7438098e+02   6.3374859e+02
   4.7849231e+02   5.2094078e+02   5.2831082e+02   5.3098068e+02   6.2637742e+02
   4.7852875e+02   5.2305138e+02   5.8135459e+02   5.8277995e+02   6.2795305e+02
   4.7829163e+02   5.1955151e+02   5.4815236e+02   5.5215497e+02   6.2828747e+02
   4.7857524e+02   5.2377488e+02   6.0528352e+02   6.0583228e+02   6.2675259e+02
   4.7817965e+02   5.1052485e+02   5.1421076e+02   5.2672482e+02   6.2655908e+02
   4.0045131e+02   4.3737585e+02   5.1039335e+02   5.3722503e+02   6.3349967e+02
   4.6368523e+02   4.7581271e+02   5.4141205e+02   5.6576728e+02   6.7842848e+02
   4.2318040e+02   4.3853303e+02   5.0248599e+02   5.3228070e+02   6.3083272e+02
   4.6135249e+02   4.6256837e+02   4.8060196e+02   5.2420566e+02   6.2627290e+02
   4.6539877e+02   4.7734005e+02   5.1671967e+02   5.4031706e+02   6.3346975e+02
   4.4995097e+02   4.6045208e+02   5.3722242e+02   5.6184014e+02   6.5793314e+02
   4.7806858e+02   5.1734680e+02   5.7451983e+02   5.8435672e+02   6.4190979e+02
   4.7512934e+02   5.0108177e+02   5.4871811e+02   5.6702307e+02   6.4683070e+02
   4.2871341e+02   4.4363467e+02   5.3667822e+02   5.6173991e+02   6.6269777e+02
   4.7855024e+02   5.2338515e+02   6.1738140e+02   6.3809189e+02   6.7511903e+02
   4.4994043e+02   4.5824551e+02   5.0223172e+02   5.3175154e+02   6.3017640e+02
   4.6750338e+02   4.8166127e+02   5.3495775e+02   5.5717327e+02   6.4443416e+02
   4.4600400e+02   4.5678739e+02   5.3831716e+02   5.6333092e+02   6.7323290e+02
   4.0453189e+02   4.0710238e+02   4.7866754e+02   5.2386195e+02   6.2608081e+02
   3.9728532e+02   4.0564182e+02   4.7870387e+02   5.2387010e+02   6.2608664e+02
   4.7856227e+02   5.2356944e+02   5.9615708e+02   5.9715312e+02   6.2756668e+02
   4.4427782e+02   4.5522945e+02   5.3695795e+02   5.6174485e+02   6.5926449e+02
   4.1087343e+02   4.3901984e+02   5.3171919e+02   5.5625375e+02   6.4894297e+02
   4.7432454e+02   4.9823402e+02   5.4808148e+02   5.6776413e+02   6.5038893e+02
   4.0519921e+02   4.2343570e+02   4.8197680e+02   5.2468151e+02   6.2664094e+02
   4.5868883e+02   4.6945207e+02   5.3860061e+02   5.6293080e+02   6.5812049e+02
   4.2230339e+02   4.2776480e+02   4.8176827e+02   5.2462068e+02   6.2659512e+02
   4.7843543e+02   5.2170753e+02   5.7334644e+02   5.7636647e+02   6.2967969e+02
   4.7761352e+02   5.1344820e+02   5.6897524e+02   5.8263068e+02   6.5041365e+02
   4.6048178e+02   4.7069799e+02   5.1521201e+02   5.3975430e+02   6.3364065e+02
   4.5914797e+02   4.6491096e+02   4.9128256e+02   5.2692806e+02   6.2766211e+02
   4.7752388e+02   5.1275233e+02   5.5843627e+02   5.6996916e+02   6.3860868e+02
   4.2147782e+02   4.3934989e+02   5.1056897e+02   5.3732183e+02   6.3351572e+02
   4.5822952e+02   4.6851832e+02   5.2231389e+02   5.4589067e+02   6.3735959e+02
   4.7851657e+02   5.2283364e+02   5.5634436e+02   5.5736244e+02   6.2676937e+02
   4.7759734e+02   5.1299238e+02   5.4710729e+02   5.5666056e+02   6.3260558e+02
   4.4732989e+02   4.5798502e+02   5.3761324e+02   5.6242233e+02   6.6137704e+02
   4.3419939e+02   4.4711930e+02   5.3563557e+02   5.6043590e+02   6.5655459e+02
   3.8506989e+02   4.1506453e+02   4.7950456e+02   5.2405950e+02   6.2622040e+02
   4.5169942e+02   4.6205690e+02   5.3086306e+02   5.5468276e+02   6.4508444e+02
   4.3132848e+02   4.4464172e+02   5.1936527e+02   5.4413162e+02   6.3750982e+02
   4.7776274e+02   5.1242021e+02   5.2887975e+02   5.3839328e+02   6.2848573e+02
   4.7548074e+02   4.9824627e+02   5.1368990e+02   5.3301887e+02   6.2881162e+02
   4.7853258e+02   5.2311370e+02   6.1225648e+02   6.2870795e+02   6.5449581e+02
   4.3570721e+02   4.4822745e+02   5.3774705e+02   5.6291877e+02   6.8059344e+02
   4.1870959e+02   4.2940068e+02   4.8487653e+02   5.2546434e+02   6.2713405e+02
   3.9989965e+02   4.3759868e+02   5.1220616e+02   5.3853594e+02   6.3423310e+02
   4.7801405e+02   5.1680345e+02   5.8029245e+02   5.9360591e+02   6.6694449e+02
   4.7832091e+02   5.2020039e+02   5.8452236e+02   5.9222734e+02   6.3992126e+02
   4.4995358e+02   4.6001876e+02   5.2049677e+02   5.4469556e+02   6.3719653e+02
   4.7857440e+02   5.2376214e+02   6.2426015e+02   6.4990673e+02   6.5657847e+02
   4.2841163e+02   4.4335369e+02   5.3087618e+02   5.5527232e+02   6.4734560e+02
   4.3473561e+02   4.3575598e+02   4.7972409e+02   5.2410164e+02   6.2624348e+02
   3.9942051e+02   4.3883592e+02   5.3680501e+02   5.6198505e+02   6.6656511e+02
   4.7855255e+02   5.2338219e+02   5.5053337e+02   5.5097864e+02   6.2630022e+02
   4.6581327e+02   4.7790719e+02   5.1608685e+02   5.3974588e+02   6.3313757e+02
   4.3439406e+02   4.4687745e+02   5.2209982e+02   5.4651418e+02   6.3907975e+02
   4.7833383e+02   5.1987834e+02   5.4310464e+02   5.4666591e+02   6.2760527e+02
   4.7588005e+02   5.0289613e+02   5.3029000e+02   5.4558439e+02   6.3245725e+02
   4.3902190e+02   4.4951427e+02   5.0945142e+02   5.3636415e+02   6.3278259e+02
   4.7855864e+02   5.2347261e+02   5.4778731e+02   5.4813350e+02   6.2622794e+02
   4.6049812e+02   4.6334225e+02   4.8369857e+02   5.2486045e+02   6.2662933e+02
   4.6712092e+02   4.8073163e+02   5.2758677e+02   5.4958967e+02   6.3845133e+02
   4.7856051e+02   5.2354129e+02   6.1605065e+02   6.2547739e+02   6.3809151e+02
   4.6338450e+02   4.6376326e+02   4.7919185e+02   5.2394162e+02   6.2612274e+02
   4.7850192e+02   5.2264129e+02   5.6369318e+02   5.6509167e+02   6.2727074e+02
   3.8938248e+02   4.0078676e+02   4.7863052e+02   5.2385334e+02   6.2607489e+02
   4.7857843e+02   5.2382493e+02   6.2574484e+02   6.7043486e+02   7.1038872e+02
   4.4712048e+02   4.5778176e+02   5.3690281e+02   5.6157853e+02   6.5787224e+02
   4.3792285e+02   4.4562271e+02   4.9384947e+02   5.2828165e+02   6.2865595e+02
   4.5023199e+02   4.6044724e+02   5.2484065e+02   5.4866213e+02   6.3993798e+02
   4.7824493e+02   5.1927985e+02   5.8581613e+02   5.9645113e+02   6.4928787e+02
   4.7854494e+02   4.8349585e+02   4.8354028e+02   5.2384590e+02   6.2606816e+02
   4.0842490e+02   4.2402805e+02   4.8215801e+02   5.2472868e+02   6.2667145e+02
   4.6766872e+02   4.7679097e+02   4.9723511e+02   5.2833475e+02   6.2802708e+02
   4.7297548e+02   4.9406134e+02   5.4874534e+02   5.7059549e+02   6.7014507e+02
   4.2986829e+02   4.3971807e+02   4.9434586e+02   5.2854497e+02   6.2885166e+02
   4.7804317e+02   5.1703353e+02   5.5947644e+02   5.6676968e+02   6.3291754e+02
   4.5027404e+02   4.6078475e+02   5.3891459e+02   5.6388719e+02   6.8359247e+02
   4.2344480e+02   4.4103793e+02   5.2517768e+02   5.4950961e+02   6.4163914e+02
   4.6534276e+02   4.6980902e+02   4.8681901e+02   5.2542689e+02   6.2686153e+02
   4.4332660e+02   4.5411534e+02   5.2532760e+02   5.4935605e+02   6.4091892e+02
   4.7766187e+02   5.1305879e+02   5.4014752e+02   5.4917997e+02   6.3054415e+02
   4.7838882e+02   5.2106051e+02   5.9569744e+02   6.0887276e+02   6.5662890e+02
   4.7857925e+02   5.2383853e+02   6.2600718e+02   7.0924426e+02   7.2314768e+02
   4.7846575e+02   5.2213031e+02   6.0293773e+02   6.1933709e+02   6.7113063e+02
   4.3341038e+02   4.4659568e+02   5.3744366e+02   5.6259247e+02   6.7089808e+02
   4.7088706e+02   4.8866894e+02   5.4458034e+02   5.6706432e+02   6.5816790e+02
   4.6351081e+02   4.7540354e+02   5.3325418e+02   5.5624117e+02   6.4480035e+02
   4.7803092e+02   5.1489774e+02   5.3020797e+02   5.3782050e+02   6.2791644e+02
   4.4479682e+02   4.5369732e+02   5.0369391e+02   5.3267080e+02   6.3076293e+02
   4.2591403e+02   4.4199390e+02   5.2541683e+02   5.4972503e+02   6.4178292e+02
   4.3904280e+02   4.5076718e+02   5.3520173e+02   5.5984098e+02   6.5442722e+02
   4.3747600e+02   4.3748396e+02   4.7858923e+02   5.2384355e+02   6.2606744e+02
   4.2638424e+02   4.4004479e+02   5.0335867e+02   5.3273792e+02   6.3105398e+02
   4.5077499e+02   4.6120519e+02   5.3429575e+02   5.5844100e+02   6.5014180e+02
   4.3479711e+02   4.4746379e+02   5.3162419e+02   5.5598718e+02   6.4802529e+02
   4.7839445e+02   5.2113523e+02   5.9613520e+02   6.0947529e+02   6.5692331e+02
   4.5525332e+02   4.6290984e+02   4.9907202e+02   5.3003783e+02   6.2920640e+02
   4.2788274e+02   4.4321762e+02   5.3779103e+02   5.6309098e+02   7.6818703e+02
   4.6594351e+02   4.7608134e+02   5.0353257e+02   5.3140181e+02   6.2937119e+02
   4.4600300e+02   4.5638469e+02   5.2167864e+02   5.4588197e+02   6.3818954e+02
   4.7640889e+02   5.0529685e+02   5.3185309e+02   5.4586612e+02   6.3198887e+02
   4.5096301e+02   4.6084801e+02   5.1744153e+02   5.4206914e+02   6.3553352e+02
   4.4923668e+02   4.5940129e+02   5.2206475e+02   5.4612292e+02   6.3817329e+02
   4.4544378e+02   4.4594342e+02   4.7931620e+02   5.2399808e+02   6.2616968e+02
   4.7856785e+02   5.2323344e+02   5.2774615e+02   5.2832059e+02   6.2610707e+02
   4.6801002e+02   4.8268201e+02   5.3968479e+02   5.6241198e+02   6.5102631e+02
   4.3981806e+02   4.5129135e+02   5.3040053e+02   5.5458726e+02   6.4599830e+02
   3.9876242e+02   4.1686962e+02   4.7978149e+02   5.2412659e+02   6.2626709e+02
   4.7797669e+02   5.1641669e+02   5.6215402e+02   5.7051240e+02   6.3491375e+02
   4.4189415e+02   4.5272829e+02   5.2168412e+02   5.4599692e+02   6.3845876e+02
   4.2995618e+02   4.4420155e+02   5.3018812e+02   5.5452998e+02   6.4638626e+02
   4.6794348e+02   4.8233125e+02   5.3181748e+02   5.5368301e+02   6.4117209e+02
   4.5968395e+02   4.6116881e+02   4.8111128e+02   5.2431967e+02   6.2634158e+02
   4.7857908e+02   5.2383446e+02   6.2592263e+02   6.7143277e+02   6.8180388e+02
   4.4243597e+02   4.4253713e+02   4.7872191e+02   5.2387191e+02   6.2608685e+02
   4.4547967e+02   4.4557103e+02   4.7871250e+02   5.2386918e+02   6.2608448e+02
   4.4952663e+02   4.5990712e+02   5.2964427e+02   5.5350403e+02   6.4408535e+02
   4.7854233e+02   5.2326140e+02   5.9237657e+02   5.9403207e+02   6.2866863e+02
   4.3460433e+02   4.4640466e+02   5.1231711e+02   5.3847787e+02   6.3401417e+02
   4.7855341e+02   5.2343112e+02   6.1383387e+02   6.2373091e+02   6.3917444e+02
   4.3558073e+02   4.3612435e+02   4.7919829e+02   5.2397962e+02   6.2616044e+02
   4.2350052e+02   4.3098898e+02   4.8440600e+02   5.2532543e+02   6.2704320e+02
   4.3154094e+02   4.4504623e+02   5.2558165e+02   5.4982803e+02   6.4175154e+02
   4.7530024e+02   5.0179404e+02   5.5254268e+02   5.7151892e+02   6.5341486e+02
   3.8636787e+02   4.3481868e+02   4.9862821e+02   5.3040577e+02   6.2988704e+02
   4.4539926e+02   4.5572827e+02   5.1902014e+02   5.4356382e+02   6.3671802e+02
   4.6524924e+02   4.7660281e+02   5.1200030e+02   5.3675995e+02   6.3177693e+02
   4.5089344e+02   4.6128413e+02   5.3229120e+02   5.5624932e+02   6.4698822e+02
   4.6434997e+02   4.7666119e+02   5.3491094e+02   5.5788984e+02   6.4640906e+02
   4.7851545e+02   5.2284948e+02   6.0078486e+02   6.0685552e+02   6.3521828e+02
   4.7552317e+02   5.0108939e+02   5.2668695e+02   5.4294577e+02   6.3186543e+02
   4.7720941e+02   5.0858688e+02   5.2707167e+02   5.3925844e+02   6.2938365e+02
   4.4165333e+02   4.5288443e+02   5.3513663e+02   5.5970233e+02   6.5379892e+02
   4.6759053e+02   4.8063367e+02   5.1537101e+02   5.3880449e+02   6.3246510e+02
   4.4744332e+02   4.5810223e+02   5.3854270e+02   5.6355274e+02   6.7761333e+02
   4.7857940e+02   5.2383951e+02   6.2602674e+02   6.8432915e+02   6.9118795e+02
   4.7856041e+02   5.0585765e+02   5.0595434e+02   5.2390073e+02   6.2607872e+02
   4.3677927e+02   4.4889526e+02   5.3082474e+02   5.5509724e+02   6.4677688e+02
   4.7826565e+02   5.1952249e+02   5.7877680e+02   5.8621120e+02   6.3775551e+02
   4.4838076e+02   4.5896531e+02   5.3736097e+02   5.6207539e+02   6.5933320e+02
   4.3195781e+02   4.4423740e+02   5.0950027e+02   5.3650055e+02   6.3297509e+02
   4.4645049e+02   4.5717379e+02   5.3715047e+02   5.6189931e+02   6.5925270e+02
   4.7819422e+02   5.1869566e+02   5.8130134e+02   5.9112441e+02   6.4466882e+02
   4.7504082e+02   5.0050747e+02   5.4107064e+02   5.5813750e+02   6.3931196e+02
   4.7856895e+02   5.2367484e+02   6.2213080e+02   6.4282379e+02   6.5257116e+02
   4.7856221e+02   5.2356691e+02   6.1842457e+02   6.3146395e+02   6.4296369e+02
   4.4405046e+02   4.4903234e+02   4.8789456e+02   5.2620765e+02   6.2749234e+02
   4.5528361e+02   4.6522904e+02   5.1835213e+02   5.4261600e+02   6.3559494e+02
   4.7839940e+02   5.2116399e+02   5.5941837e+02   5.6229550e+02   6.2837625e+02
   4.7166194e+02   4.8824001e+02   5.1455843e+02   5.3674720e+02   6.3094171e+02
   4.7777022e+02   5.1002130e+02   5.1909116e+02   5.3109825e+02   6.2740672e+02
   4.7739791e+02   5.1195857e+02   5.6911429e+02   5.8488648e+02   6.7809576e+02
   4.2500040e+02   4.4189825e+02   5.3561820e+02   5.6052903e+02   6.5760351e+02
   4.7815429e+02   5.1825390e+02   5.7093650e+02   5.7849426e+02   6.3611776e+02
   4.7857833e+02   5.2382127e+02   6.0173549e+02   6.0184606e+02   6.2622338e+02
   4.4492782e+02   4.5512804e+02   5.1579677e+02   5.4095023e+02   6.3515090e+02
   4.7685559e+02   5.0869632e+02   5.5573130e+02   5.7039515e+02   6.4325600e+02
   4.2562061e+02   4.2924404e+02   4.8121628e+02   5.2447595e+02   6.2649822e+02
   4.2438919e+02   4.4017339e+02   5.0926177e+02   5.3640075e+02   6.3299677e+02
   4.7658736e+02   5.0171509e+02   5.1251393e+02   5.3063704e+02   6.2786467e+02
   4.5101049e+02   4.6150939e+02   5.3929709e+02   5.6432630e+02   7.7947380e+02
   4.7214359e+02   4.9123597e+02   5.3188381e+02   5.5171732e+02   6.3794909e+02
   4.3787096e+02   4.4736839e+02   5.0135433e+02   5.3155907e+02   6.3033086e+02
   4.7824773e+02   5.1913346e+02   5.5232311e+02   5.5682975e+02   6.2912669e+02
   4.7847927e+02   5.2232373e+02   5.8952010e+02   5.9339398e+02   6.3239664e+02
   4.6416995e+02   4.7628365e+02   5.3093789e+02   5.5366304e+02   6.4220910e+02
   4.7852762e+02   5.2303320e+02   5.9421617e+02   5.9688273e+02   6.3030309e+02
   4.5908686e+02   4.6340984e+02   4.8717542e+02   5.2573866e+02   6.2709070e+02
   4.7855761e+02   5.2041974e+02   5.2158485e+02   5.2495389e+02   6.2611970e+02
   4.5389382e+02   4.6346623e+02   5.1280692e+02   5.3832757e+02   6.3329717e+02
   4.7834881e+02   5.2055187e+02   5.8802151e+02   5.9632819e+02   6.4195726e+02
   4.4988412e+02   4.5206293e+02   4.8232582e+02   5.2466610e+02   6.2657816e+02
   4.5096057e+02   4.5463400e+02   4.8552507e+02   5.2545718e+02   6.2702519e+02
   4.2308261e+02   4.2440338e+02   4.7921219e+02   5.2398803e+02   6.2616878e+02
   5.8111016e+02   5.6834901e+02   5.2835564e+02   5.0984795e+02   4.3750146e+02
   5.6339772e+02   5.6006144e+02   5.5950074e+02   5.3748019e+02   4.3881276e+02
   5.6795444e+02   5.4487079e+02   4.9135925e+02   4.7830212e+02   4.2970249e+02
   5.8328549e+02   5.7489393e+02   5.4216426e+02   5.2267839e+02   4.3839847e+02
   6.0830525e+02   6.0822117e+02   5.6275136e+02   5.3745276e+02   4.3881217e+02
   5.7818724e+02   5.6109676e+02   5.1257959e+02   4.8989534e+02   4.3247461e+02
   5.6389661e+02   5.4061243e+02   5.2610560e+02   5.2365498e+02   4.3874702e+02
   5.6294353e+02   5.3761237e+02   4.5492132e+02   4.5457663e+02   4.3837538e+02
   5.6377384e+02   5.4511253e+02   5.4137194e+02   5.3452822e+02   4.3879062e+02
   5.6295002e+02   5.3761903e+02   4.3978656e+02   4.1815859e+02   4.0806378e+02
   5.6643073e+02   5.4615571e+02   5.2580326e+02   5.1934655e+02   4.3856087e+02
   5.9783755e+02   5.8482639e+02   5.1859133e+02   4.7980131e+02   4.1870151e+02
   6.6227929e+02   6.6177034e+02   5.6282638e+02   5.3750305e+02   4.3881322e+02
   5.8056580e+02   5.6860935e+02   5.3196597e+02   5.1398908e+02   4.3792305e+02
   6.1105513e+02   6.1041743e+02   5.6172060e+02   5.3665645e+02   4.3879788e+02
   5.6353822e+02   5.3962804e+02   5.2620176e+02   5.2452258e+02   4.3877194e+02
   6.1986688e+02   6.1933187e+02   5.6193204e+02   5.3679818e+02   4.3880052e+02
   5.6822082e+02   5.6694467e+02   5.6128288e+02   5.3720229e+02   4.3880856e+02
   5.6352671e+02   5.3832566e+02   4.5256457e+02   4.4249773e+02   4.1925444e+02
   5.8497108e+02   5.7532986e+02   5.3699042e+02   5.1728610e+02   4.3811654e+02
   5.7130959e+02   5.6676721e+02   5.5625387e+02   5.3512260e+02   4.3877321e+02
   5.6304951e+02   5.3829881e+02   5.3094847e+02   5.3032150e+02   4.3880687e+02
   5.7561540e+02   5.6999482e+02   5.5291193e+02   5.3251106e+02   4.3871789e+02
   5.6323490e+02   5.3797046e+02   4.4840711e+02   4.3949708e+02   4.2543152e+02
   6.0308091e+02   5.9209035e+02   5.2751875e+02   4.9904080e+02   4.3506695e+02
   5.6312849e+02   5.3784043e+02   4.4681810e+02   4.3928252e+02   4.2865346e+02
   5.8481162e+02   5.7484182e+02   5.3591268e+02   5.1625039e+02   4.3804957e+02
   6.0526268e+02   5.9524665e+02   5.3285889e+02   5.0735410e+02   4.3692440e+02
   5.6300383e+02   5.3768413e+02   4.4111904e+02   4.2281046e+02   4.0021032e+02
   5.8719750e+02   5.7213186e+02   5.1379789e+02   4.7917857e+02   4.1842036e+02
   5.6333767e+02   5.3809522e+02   4.4967296e+02   4.3968617e+02   4.2177664e+02
   5.6295538e+02   5.3762691e+02   4.4864760e+02   4.4767971e+02   4.3761944e+02
   5.6510828e+02   5.4563328e+02   5.3462366e+02   5.2820331e+02   4.3872107e+02
   5.6292524e+02   5.3759059e+02   4.6684788e+02   4.6678364e+02   4.3873564e+02
   5.6329695e+02   5.3804605e+02   4.5510090e+02   4.5077049e+02   4.3266663e+02
   5.8791445e+02   5.8363782e+02   5.5247794e+02   5.3028725e+02   4.3865182e+02
   5.6323618e+02   5.3796912e+02   4.4645849e+02   4.3336555e+02   4.0604100e+02
   6.4526495e+02   6.2504221e+02   5.3188983e+02   5.0203259e+02   4.3576197e+02
   6.3769168e+02   6.1713767e+02   5.2382299e+02   4.8049042e+02   4.1964571e+02
   5.6562075e+02   5.4123063e+02   4.8081917e+02   4.7232582e+02   4.3018431e+02
   5.6421516e+02   5.3916538e+02   4.6155052e+02   4.5202444e+02   4.1848975e+02
   5.7001648e+02   5.5106245e+02   5.1933281e+02   5.0908475e+02   4.3783072e+02
   5.6321767e+02   5.5292906e+02   5.5238545e+02   5.3731005e+02   4.3881123e+02
   5.9550738e+02   5.9550619e+02   5.6290876e+02   5.3757123e+02   4.3881432e+02
   6.0476390e+02   6.0280728e+02   5.5859209e+02   5.3422531e+02   4.3874852e+02
   6.4779035e+02   6.2223940e+02   5.2423305e+02   4.8101399e+02   4.2105829e+02
   5.6414953e+02   5.3914914e+02   4.7057113e+02   4.6551494e+02   4.3206195e+02
   5.6384095e+02   5.3950159e+02   5.1096940e+02   5.0925830e+02   4.3859654e+02
   5.6291187e+02   5.3757354e+02   4.4791475e+02   4.4789840e+02   4.3879460e+02
   6.1578259e+02   6.0805848e+02   5.4620015e+02   5.2241903e+02   4.3834512e+02
   5.6745053e+02   5.4394364e+02   4.8778009e+02   4.7521447e+02   4.2802642e+02
   5.6362777e+02   5.3852356e+02   4.7395832e+02   4.7138910e+02   4.3610394e+02
   5.9027610e+02   5.7732492e+02   5.2010454e+02   4.9080981e+02   4.3211703e+02
   5.6921372e+02   5.5023028e+02   5.2169887e+02   5.1230382e+02   4.3813231e+02
   5.9982460e+02   5.8770109e+02   5.2196825e+02   4.8800873e+02   4.3022876e+02
   5.7110799e+02   5.5498965e+02   5.2983877e+02   5.1801479e+02   4.3834843e+02
   6.9654876e+02   6.8791579e+02   5.6284033e+02   5.3751421e+02   4.3881323e+02
   5.6414795e+02   5.4137455e+02   5.2689868e+02   5.2384775e+02   4.3873359e+02
   5.6326510e+02   5.3800614e+02   4.4771955e+02   4.3644323e+02   4.1872749e+02
   6.5996862e+02   6.3640607e+02   5.4461437e+02   5.1982857e+02   4.3819875e+02
   5.6291166e+02   5.3757323e+02   4.4109967e+02   4.4105683e+02   4.3876897e+02
   5.6298535e+02   5.3766403e+02   4.4212448e+02   4.3422910e+02   4.2969774e+02
   6.4037384e+02   6.2778910e+02   5.4397863e+02   5.1926753e+02   4.3816635e+02
   6.2425226e+02   6.2299831e+02   5.6079205e+02   5.3585841e+02   4.3878264e+02
   6.5457342e+02   6.2973183e+02   5.3470773e+02   5.0672447e+02   4.3675553e+02
   6.0334251e+02   5.9027800e+02   5.2019344e+02   4.8034361e+02   4.2005223e+02
   6.2658410e+02   6.2147424e+02   5.5373320e+02   5.2955748e+02   4.3862317e+02
   5.6784763e+02   5.5538485e+02   5.4476818e+02   5.3122848e+02   4.3871539e+02
   6.1558823e+02   6.0044940e+02   5.2345554e+02   4.8487075e+02   4.2741707e+02
   5.7196847e+02   5.5596758e+02   5.2866740e+02   5.1624484e+02   4.3824624e+02
   5.8993926e+02   5.7973711e+02   5.3172043e+02   5.0980749e+02   4.3737819e+02
   5.6291627e+02   5.3757889e+02   4.3895898e+02   4.2206179e+02   4.2159514e+02
   5.6291461e+02   5.3757710e+02   4.5320372e+02   4.5315803e+02   4.3875642e+02
   5.6328980e+02   5.3804722e+02   4.6501816e+02   4.6307513e+02   4.3626031e+02
   6.2421761e+02   6.1806730e+02   5.5096809e+02   5.2696893e+02   4.3853508e+02
   6.3901258e+02   6.3683247e+02   5.6042238e+02   5.3550711e+02   4.3877548e+02
   5.6298488e+02   5.3766396e+02   4.4449631e+02   4.4082430e+02   4.3440951e+02
   5.6389580e+02   5.3878542e+02   4.6311154e+02   4.5700461e+02   4.2943936e+02
   6.1712099e+02   6.0510854e+02   5.3438350e+02   5.0795811e+02   4.3699502e+02
   5.6296800e+02   5.3765840e+02   4.8462394e+02   4.8446474e+02   4.3872141e+02
   6.0000704e+02   5.9997897e+02   5.6284689e+02   5.3752701e+02   4.3881355e+02
   5.6291910e+02   5.3758236e+02   4.3913089e+02   4.2826043e+02   4.2771092e+02
   5.6291297e+02   5.3757464e+02   4.3886062e+02   4.0871906e+02   4.0743185e+02
   6.1770908e+02   6.1220229e+02   5.5185857e+02   5.2797085e+02   4.3857152e+02
   5.6480036e+02   5.4040145e+02   4.8855562e+02   4.8350392e+02   4.3598339e+02
   6.0850097e+02   6.0850018e+02   5.6290973e+02   5.3757155e+02   4.3881432e+02
   5.7622274e+02   5.5851985e+02   5.1226754e+02   4.9226682e+02   4.3374011e+02
   5.6385011e+02   5.3871680e+02   4.5611800e+02   4.4524775e+02   3.8041284e+02
   5.6291190e+02   5.3757573e+02   5.3412328e+02   5.3412101e+02   4.3881442e+02
   5.6583329e+02   5.4127699e+02   4.7467876e+02   4.6362843e+02   4.1681948e+02
   5.7334977e+02   5.6632534e+02   5.5112343e+02   5.3206902e+02   4.3871165e+02
   5.6460709e+02   5.6248594e+02   5.6062113e+02   5.3737702e+02   4.3881152e+02
   5.7999716e+02   5.6281691e+02   5.1022678e+02   4.8229499e+02   4.2658496e+02
   6.3779345e+02   6.1693637e+02   5.2338720e+02   4.7871357e+02   4.0595152e+02
   5.8239635e+02   5.6725798e+02   5.1670646e+02   4.9205594e+02   4.3308128e+02
   6.2884416e+02   6.2132772e+02   5.4901737e+02   5.2493104e+02   4.3845572e+02
   6.0829770e+02   6.0251305e+02   5.4948520e+02   5.2609345e+02   4.3850514e+02
   5.6715852e+02   5.4313076e+02   4.8070299e+02   4.6684126e+02   3.8616606e+02
   5.6340176e+02   5.3817196e+02   4.4957301e+02   4.3759439e+02   4.0499134e+02
   6.8414971e+02   6.3921830e+02   5.4680119e+02   5.2225782e+02   4.3833112e+02
   5.6410050e+02   5.3902159e+02   4.5926660e+02   4.4883853e+02   4.0805305e+02
   5.6294289e+02   5.3761133e+02   4.3986330e+02   4.2623181e+02   4.2375052e+02
   5.6842672e+02   5.4736623e+02   5.1044863e+02   5.0133173e+02   4.3714463e+02
   6.0379894e+02   5.9680618e+02   5.4337438e+02   5.2027497e+02   4.3824021e+02
   5.6414425e+02   5.3948448e+02   4.8984865e+02   4.8660752e+02   4.3726034e+02
   5.7769023e+02   5.7692528e+02   5.6156329e+02   5.3694061e+02   4.3880365e+02
   6.0844393e+02   5.9715393e+02   5.3048766e+02   5.0308494e+02   4.3607944e+02
   5.9815230e+02   5.9134230e+02   5.4286476e+02   5.2038986e+02   4.3825322e+02
   5.6291535e+02   5.3757746e+02   4.3890458e+02   4.0633487e+02   4.0140377e+02
   6.2537897e+02   6.2093424e+02   5.5493530e+02   5.3069401e+02   4.3865742e+02
   5.6294144e+02   5.3761006e+02   4.4078222e+02   4.3517752e+02   4.3277194e+02
   6.0466607e+02   6.0435150e+02   5.6225995e+02   5.3709061e+02   4.3880599e+02
   5.6452220e+02   5.4719387e+02   5.4144896e+02   5.3312706e+02   4.3877052e+02
   6.8756252e+02   6.2625633e+02   5.2440283e+02   4.8093220e+02   4.2081561e+02
   5.6512641e+02   5.4037870e+02   4.7277980e+02   4.6406823e+02   4.2527477e+02
   6.3150738e+02   6.1258559e+02   5.2306886e+02   4.7857497e+02   3.9959231e+02
   5.6388186e+02   5.3907837e+02   4.8923391e+02   4.8665814e+02   4.3756824e+02
   6.6950663e+02   6.4235297e+02   5.5115590e+02   5.2681866e+02   4.3852791e+02
   5.6559232e+02   5.4113553e+02   4.7925242e+02   4.7046604e+02   4.2899259e+02
   6.9572636e+02   6.9119659e+02   5.6287789e+02   5.3754531e+02   4.3881392e+02
   5.6295748e+02   5.3762996e+02   4.4136114e+02   4.3478256e+02   4.3153611e+02
   5.6404016e+02   5.3895501e+02   4.6131176e+02   4.5309298e+02   4.2420111e+02
   6.2606314e+02   6.1659941e+02   5.4345167e+02   5.1899381e+02   4.3815229e+02
   5.6341219e+02   5.3818715e+02   4.5321440e+02   4.4599441e+02   4.2768565e+02
   6.2878204e+02   6.1425840e+02   5.3145045e+02   5.0204973e+02   4.3578124e+02
   5.8045789e+02   5.7968152e+02   5.6144852e+02   5.3681355e+02   4.3880117e+02
   5.6402937e+02   5.3893671e+02   4.5920922e+02   4.4946225e+02   4.1733948e+02
   5.9784979e+02   5.8467136e+02   5.1808175e+02   4.7817701e+02   3.9875580e+02
   6.6970445e+02   6.3958894e+02   5.4772855e+02   5.2326912e+02   4.3838013e+02
   7.7242791e+02   6.2611256e+02   5.2390659e+02   4.7886008e+02   4.0869263e+02
   5.6294946e+02   5.3761997e+02   4.4831365e+02   4.4743258e+02   4.3773309e+02
   5.6771035e+02   5.4410068e+02   4.8527443e+02   4.7117595e+02   4.2173761e+02
   6.3699507e+02   6.2866967e+02   5.5045912e+02   5.2627124e+02   4.3850805e+02
   5.6356446e+02   5.3837216e+02   4.5483093e+02   4.4669261e+02   4.2520156e+02
   5.6305836e+02   5.3775100e+02   4.4248398e+02   4.2654567e+02   4.0503041e+02
   5.6876673e+02   5.4860700e+02   5.1608407e+02   5.0720661e+02   4.3775735e+02
   5.8780362e+02   5.7527092e+02   5.2340319e+02   4.9910602e+02   4.3530265e+02
   6.2580701e+02   6.0799695e+02   5.2267635e+02   4.7850337e+02   3.8000024e+02
   5.9542704e+02   5.8242811e+02   5.1854332e+02   4.8196089e+02   4.2407951e+02
   5.6292559e+02   5.3759026e+02   4.4451893e+02   4.4386095e+02   4.3805644e+02
   5.7662820e+02   5.6749954e+02   5.4433014e+02   5.2653944e+02   4.3856153e+02
   5.6303248e+02   5.3772122e+02   4.4253375e+02   4.3031505e+02   4.2254491e+02
   6.0980996e+02   6.0915861e+02   5.6166633e+02   5.3661949e+02   4.3879736e+02
   6.1939574e+02   6.1534357e+02   5.5505797e+02   5.3089288e+02   4.3866340e+02
   5.6619546e+02   5.6612023e+02   5.6282371e+02   5.3756002e+02   4.3881416e+02
   7.0527518e+02   6.5902253e+02   5.6099396e+02   5.3596872e+02   4.3878451e+02
   6.1868789e+02   6.1820409e+02   5.6202512e+02   5.3687460e+02   4.3880198e+02
   5.6292703e+02   5.3759625e+02   4.8301554e+02   4.8297059e+02   4.3878550e+02
   7.0204774e+02   6.5050636e+02   5.5747618e+02   5.3283908e+02   4.3871503e+02
   6.2505632e+02   6.0775446e+02   5.2336075e+02   4.8135823e+02   4.2203024e+02
   5.8839884e+02   5.7841190e+02   5.3344330e+02   5.1238024e+02   4.3769042e+02
   5.6430164e+02   5.3927898e+02   4.6404000e+02   4.5558302e+02   4.2340238e+02
   5.6291927e+02   5.3758273e+02   4.4317201e+02   4.4265929e+02   4.3823492e+02
   6.9680380e+02   6.9444091e+02   5.6289479e+02   5.3755901e+02   4.3881405e+02
   6.2150269e+02   6.2033080e+02   5.6081624e+02   5.3588857e+02   4.3878313e+02
   6.4521907e+02   6.4306568e+02   5.6108779e+02   5.3606281e+02   4.3878644e+02
   6.0725946e+02   6.0047068e+02   5.4582620e+02   5.2252955e+02   4.3835373e+02
   5.8277383e+02   5.7340742e+02   5.3928967e+02   5.2023335e+02   4.3829140e+02
   6.0790137e+02   5.9604480e+02   5.2789291e+02   4.9844536e+02   4.3485941e+02
   5.6336471e+02   5.6096625e+02   5.6046342e+02   5.3751293e+02   4.3881359e+02
   6.6084498e+02   6.4672845e+02   5.5647860e+02   5.3193243e+02   4.3869150e+02
   5.6428765e+02   5.3925073e+02   4.6133624e+02   4.5102609e+02   4.0914613e+02
   6.2886760e+02   6.2601263e+02   5.5824330e+02   5.3364145e+02   4.3873495e+02
   6.8551209e+02   6.3910181e+02   5.4662751e+02   5.2206677e+02   4.3832157e+02
   6.2733003e+02   6.1372095e+02   5.3317969e+02   5.0518548e+02   4.3648052e+02
   5.8470591e+02   5.6938598e+02   5.1428003e+02   4.8399354e+02   4.2769603e+02
   5.6312367e+02   5.3783856e+02   4.6405142e+02   4.6291246e+02   4.3734418e+02
   5.6326971e+02   5.3918595e+02   5.3035637e+02   5.2899253e+02   4.3879469e+02
   5.6361083e+02   5.6297562e+02   5.6225575e+02   5.3754990e+02   4.3881407e+02
   5.8416154e+02   5.8338514e+02   5.6132524e+02   5.3666021e+02   4.3879834e+02
   5.6855499e+02   5.5525849e+02   5.4213001e+02   5.2920801e+02   4.3867565e+02
   6.2630423e+02   6.2457213e+02   5.5999553e+02   5.3518145e+02   4.3876881e+02
   5.6902304e+02   5.5496280e+02   5.3967810e+02   5.2728754e+02   4.3863495e+02
   5.6844131e+02   5.4562661e+02   4.9275836e+02   4.7877903e+02   4.2945486e+02
   5.9224301e+02   5.8092872e+02   5.2602438e+02   5.0081266e+02   4.3566660e+02
   5.6308751e+02   5.3778940e+02   4.5584478e+02   4.5408453e+02   4.3649606e+02
   6.9506947e+02   6.3119725e+02   5.3327188e+02   5.0423044e+02   4.3626432e+02
   5.9603547e+02   5.9256511e+02   5.5383223e+02   5.3065871e+02   4.3865909e+02
   6.3634281e+02   6.3596284e+02   5.6245764e+02   5.3720491e+02   4.3880776e+02
   5.8032309e+02   5.7235215e+02   5.4493521e+02   5.2581706e+02   4.3852505e+02
   5.6987406e+02   5.6932656e+02   5.6218392e+02   5.3737276e+02   4.3881111e+02
   5.7795824e+02   5.6011693e+02   5.0938971e+02   4.8418766e+02   4.2894510e+02
   7.2523302e+02   6.5208218e+02   5.5818135e+02   5.3348129e+02   4.3873085e+02
   5.9215914e+02   5.8663035e+02   5.4770212e+02   5.2581998e+02   4.3850389e+02
   6.0399695e+02   5.9958873e+02   5.5182726e+02   5.2846572e+02   4.3859005e+02
   5.6292722e+02   5.3759247e+02   4.3946288e+02   4.2848024e+02   4.2734424e+02
   5.6357324e+02   5.3838987e+02   4.6203736e+02   4.5777544e+02   4.3269252e+02
   5.8241929e+02   5.6636310e+02   5.1287775e+02   4.8412893e+02   4.2811341e+02
   6.1284163e+02   6.0153214e+02   5.3409320e+02   5.0803177e+02   4.3701519e+02
   6.6503687e+02   6.3255207e+02   5.3691755e+02   5.0998163e+02   4.3727458e+02
   5.6306638e+02   5.3776403e+02   4.5795547e+02   4.5668844e+02   4.3714114e+02
   5.6598894e+02   5.4156778e+02   4.7773220e+02   4.6710465e+02   4.2348727e+02
   6.4158586e+02   6.3601414e+02   5.5663977e+02   5.3212952e+02   4.3869682e+02
   6.0245086e+02   5.8986738e+02   5.2128962e+02   4.8436965e+02   4.2709232e+02
   5.8679965e+02   5.8621109e+02   5.6161978e+02   5.3678976e+02   4.3880062e+02
   5.6355809e+02   5.3836282e+02   4.5220047e+02   4.4097991e+02   4.0859220e+02
   5.9176872e+02   5.8329663e+02   5.3749878e+02   5.1584146e+02   4.3798057e+02
   6.5433039e+02   6.5263106e+02   5.6214862e+02   5.3694503e+02   4.3880322e+02
   5.8624814e+02   5.8128705e+02   5.5116148e+02   5.2948985e+02   4.3863009e+02
   6.1298429e+02   6.0296432e+02   5.3863096e+02   5.1398598e+02   4.3777060e+02
   5.6450437e+02   5.3951635e+02   4.6328296e+02   4.5277324e+02   3.8003271e+02
   6.1807179e+02   6.0173314e+02   5.2211771e+02   4.7923901e+02   4.1412691e+02
   5.9188199e+02   5.8333682e+02   5.3717757e+02   5.1546569e+02   4.3795082e+02
   6.4724265e+02   6.3050222e+02   5.4161548e+02   5.1632465e+02   4.3796071e+02
   6.4289830e+02   6.1970777e+02   5.2351603e+02   4.7856213e+02   3.8641969e+02
   7.3779284e+02   7.1307023e+02   5.6280730e+02   5.3748716e+02   4.3881277e+02
   5.9679474e+02   5.9285490e+02   5.5245598e+02   5.2945399e+02   4.3862358e+02
   5.6851667e+02   5.4748132e+02   5.1024081e+02   5.0094615e+02   4.3707676e+02
   5.6818578e+02   5.5105624e+02   5.3247514e+02   5.2282005e+02   4.3856383e+02
   7.0360621e+02   6.2610366e+02   5.2406522e+02   4.7955533e+02   4.1537420e+02
   5.7211913e+02   5.5908532e+02   5.3835614e+02   5.2421327e+02   4.3852740e+02
   5.8023136e+02   5.7327271e+02   5.4774370e+02   5.2801865e+02   4.3859452e+02
   5.6311635e+02   5.3782978e+02   4.6417969e+02   4.6308914e+02   4.3740859e+02
   5.7146175e+02   5.5241429e+02   5.1442055e+02   5.0193497e+02   4.3680694e+02
   5.6315695e+02   5.3787457e+02   4.4603844e+02   4.3574467e+02   4.2350708e+02
   5.6305452e+02   5.3774898e+02   4.4388594e+02   4.3461299e+02   4.2690843e+02
   5.6374154e+02   5.3858661e+02   4.5565151e+02   4.4576339e+02   4.1824694e+02
   5.9369961e+02   5.7999422e+02   5.1653336e+02   4.7798575e+02   3.8013379e+02
   5.6322483e+02   5.3795720e+02   4.4709974e+02   4.3608072e+02   4.2051405e+02
   6.0730534e+02   5.9629945e+02   5.3064145e+02   5.0355700e+02   4.3618930e+02
   5.6360125e+02   5.3915054e+02   5.1515405e+02   5.1384296e+02   4.3870467e+02
   6.1903517e+02   6.1875707e+02   5.6240317e+02   5.3717364e+02   4.3880723e+02
   5.9513023e+02   5.8292238e+02   5.2132571e+02   4.8962226e+02   4.3133278e+02
   6.1993324e+02   6.0938722e+02   5.3927852e+02   5.1424840e+02   4.3778911e+02
   5.6365649e+02   5.3848177e+02   4.5350239e+02   4.4232034e+02   3.8876816e+02
   6.5070607e+02   6.2381413e+02   5.2515626e+02   4.8427088e+02   4.2658274e+02
   6.3333177e+02   6.3235827e+02   5.6158405e+02   5.3649272e+02   4.3879477e+02
   6.3027911e+02   6.3008528e+02   5.6262923e+02   5.3734631e+02   4.3881037e+02
   5.6411498e+02   5.3904253e+02   4.6055070e+02   4.5113156e+02   4.1917666e+02
   5.7145169e+02   5.4967986e+02   4.9553084e+02   4.7461883e+02   4.1774746e+02
   7.2280133e+02   6.8909219e+02   5.6264673e+02   5.3735442e+02   4.3881039e+02
   5.6301628e+02   5.3771856e+02   4.7684737e+02   4.7649875e+02   4.3851817e+02
   5.9610101e+02   5.8612809e+02   5.3024793e+02   5.0576318e+02   4.3669629e+02
   5.7494024e+02   5.6736675e+02   5.4911847e+02   5.3040226e+02   4.3867051e+02
   5.9672648e+02   5.9612756e+02   5.6150113e+02   5.3658598e+02   4.3879671e+02
   5.6316757e+02   5.3788845e+02   4.4837549e+02   4.4157255e+02   4.2944099e+02
   5.6402213e+02   5.3972057e+02   5.0701869e+02   5.0491326e+02   4.3844862e+02
   6.2435832e+02   6.0733250e+02   5.2364671e+02   4.8258819e+02   4.2436580e+02
   6.2979959e+02   6.1539840e+02   5.3227778e+02   5.0347350e+02   4.3611529e+02
   5.8778999e+02   5.7273130e+02   5.1357670e+02   4.7763759e+02   3.8934376e+02
   5.6292467e+02   5.3758923e+02   4.4151008e+02   4.3993455e+02   4.3713124e+02
   5.6311297e+02   5.3782049e+02   4.4505364e+02   4.3485874e+02   4.2444773e+02
   5.6291280e+02   5.3757457e+02   4.3933760e+02   4.3847778e+02   4.3794577e+02
   5.7037789e+02   5.4825390e+02   4.9465523e+02   4.7622623e+02   4.2401241e+02
   6.2829495e+02   6.1022171e+02   5.2317233e+02   4.7976538e+02   4.1690468e+02
   5.6318041e+02   5.3790346e+02   4.5234508e+02   4.4837419e+02   4.3334631e+02
   6.3650063e+02   6.1847313e+02   5.2801594e+02   4.9392817e+02   4.3314951e+02
   5.6574191e+02   5.4113105e+02   4.7340663e+02   4.6220364e+02   4.1131190e+02
   5.8560682e+02   5.7002909e+02   5.1284889e+02   4.7918028e+02   4.1897128e+02
   5.8499669e+02   5.7632452e+02   5.4032421e+02   5.2052399e+02   4.3829439e+02
   5.8813402e+02   5.7604982e+02   5.2505523e+02   5.0154594e+02   4.3591766e+02
   5.6310398e+02   5.3780659e+02   4.4350427e+02   4.2845393e+02   3.9256874e+02
   5.7539796e+02   5.5936394e+02   5.2231478e+02   5.0705008e+02   4.3730829e+02
   6.6349409e+02   6.5351509e+02   5.6016240e+02   5.3525565e+02   4.3877030e+02
   5.7328115e+02   5.5730814e+02   5.2633683e+02   5.1299684e+02   4.3800480e+02
   5.7036440e+02   5.5079957e+02   5.1435780e+02   5.0325757e+02   4.3712917e+02
   6.0703346e+02   5.9726547e+02   5.3513767e+02   5.1021229e+02   4.3734786e+02
   7.0011984e+02   6.7199658e+02   5.6253276e+02   5.3726043e+02   4.3880877e+02
   6.2535234e+02   6.2328013e+02   5.5937869e+02   5.3465762e+02   4.3875778e+02
   5.9578442e+02   5.9019696e+02   5.4711115e+02   5.2481993e+02   4.3846202e+02
   6.1393887e+02   6.0289998e+02   5.3582363e+02   5.1030325e+02   4.3734642e+02
   6.2658814e+02   6.2653460e+02   5.6282494e+02   5.3750408e+02   4.3881315e+02
   5.6291365e+02   5.3757551e+02   4.3891123e+02   4.2831474e+02   4.2815048e+02
   5.6291560e+02   5.3757806e+02   4.3901485e+02   4.2983228e+02   4.2952933e+02
   5.6495029e+02   5.4007748e+02   4.6727107e+02   4.5670594e+02   4.0034403e+02
   6.7722544e+02   6.4099816e+02   5.4921103e+02   5.2483104e+02   4.3844957e+02
   5.6300718e+02   5.3769124e+02   4.4516130e+02   4.4098778e+02   4.3370396e+02
   6.0648480e+02   5.9600976e+02   5.3201566e+02   5.0589083e+02   4.3666325e+02
   5.6292214e+02   5.3758637e+02   4.5929804e+02   4.5921593e+02   4.3870797e+02
   6.0288595e+02   5.9341709e+02   5.3359486e+02   5.0880090e+02   4.3716119e+02
   5.6387601e+02   5.4099190e+02   5.2910326e+02   5.2632534e+02   4.3875845e+02
   7.1067066e+02   7.0784976e+02   5.6288648e+02   5.3755221e+02   4.3881399e+02
   5.8027935e+02   5.6628851e+02   5.2409607e+02   5.0531656e+02   4.3687134e+02
   5.7256921e+02   5.5779426e+02   5.3218573e+02   5.1894347e+02   4.3834928e+02
   5.6378962e+02   5.3864375e+02   4.5549590e+02   4.4472707e+02   4.0819104e+02
   6.3958475e+02   6.1929181e+02   5.2583726e+02   4.8741668e+02   4.2950629e+02
   5.9938020e+02   5.8688141e+02   5.2053703e+02   4.8431255e+02   4.2711588e+02
   6.1695638e+02   6.1682316e+02   5.6267217e+02   5.3738638e+02   4.3881110e+02
   5.7468389e+02   5.5487873e+02   5.0315555e+02   4.7913949e+02   4.2424046e+02
   5.6292362e+02   5.3758803e+02   4.5174131e+02   4.5156112e+02   4.3858373e+02
   5.7120816e+02   5.5274486e+02   5.1872315e+02   5.0716120e+02   4.3755048e+02
   5.6294258e+02   5.3761124e+02   4.4580891e+02   4.4468242e+02   4.3749972e+02
   5.6359383e+02   5.3969787e+02   5.2523034e+02   5.2351030e+02   4.3876537e+02
   6.1140058e+02   5.9655072e+02   5.2103624e+02   4.7841920e+02   3.9781227e+02
   5.6419871e+02   5.3915315e+02   4.6355763e+02   4.5553471e+02   4.2481503e+02
   5.6297293e+02   5.3764841e+02   4.4095672e+02   4.2904141e+02   4.2485716e+02
   5.9081638e+02   5.7966169e+02   5.2739085e+02   5.0363216e+02   4.3633639e+02
   5.8699765e+02   5.8685741e+02   5.6260452e+02   5.3738869e+02   4.3881119e+02
   6.0974458e+02   5.9548969e+02   5.2135838e+02   4.8045936e+02   4.2010806e+02
   5.8394859e+02   5.7476396e+02   5.3921351e+02   5.1978980e+02   4.3826307e+02
   5.6383635e+02   5.4798950e+02   5.4526748e+02   5.3562806e+02   4.3879554e+02
   5.9834002e+02   5.8518402e+02   5.1823030e+02   4.7816912e+02   3.9394190e+02
   5.6488664e+02   5.3999606e+02   4.6673904e+02   4.5619395e+02   3.9879726e+02
   5.6546971e+02   5.4360136e+02   5.2176903e+02   5.1704436e+02   4.3857036e+02
   6.5650860e+02   6.4377513e+02   5.5513211e+02   5.3068519e+02   4.3865641e+02
   6.3310227e+02   6.2960036e+02   5.5777647e+02   5.3320040e+02   4.3872405e+02
   5.6291313e+02   5.3757491e+02   4.4564183e+02   4.4559135e+02   4.3875610e+02
   5.6294102e+02   5.3760836e+02   4.3958215e+02   4.1776789e+02   4.1088949e+02
   6.3380009e+02   6.3059231e+02   5.5833935e+02   5.3370029e+02   4.3873624e+02
   5.9268452e+02   5.8004514e+02   5.2046484e+02   4.8953506e+02   4.3135195e+02
   5.6499996e+02   5.4405453e+02   5.2995492e+02   5.2487734e+02   4.3869878e+02
   5.6297997e+02   5.3765515e+02   4.4051517e+02   4.2074031e+02   3.9940751e+02
   5.6328536e+02   5.3803022e+02   4.4762693e+02   4.3536258e+02   4.1218218e+02
   5.6623670e+02   5.4180483e+02   4.7607573e+02   4.6389480e+02   4.0005164e+02
   5.6566837e+02   5.4149247e+02   4.8578799e+02   4.7812768e+02   4.3303738e+02
   6.1112459e+02   6.0829830e+02   5.5732211e+02   5.3303399e+02   4.3872074e+02
   5.6294378e+02   5.3761267e+02   4.5469156e+02   4.5433900e+02   4.3836626e+02
   5.6629330e+02   5.4939528e+02   5.3790687e+02   5.2873097e+02   4.3869878e+02
   5.6298930e+02   5.3766657e+02   4.4075604e+02   4.2154505e+02   3.9479857e+02
   5.7630142e+02   5.5984104e+02   5.1869255e+02   5.0177300e+02   4.3638264e+02
   5.6312352e+02   5.3783080e+02   4.4395148e+02   4.2928746e+02   3.9656603e+02
   5.6291166e+02   5.3757314e+02   4.4116766e+02   4.4112618e+02   4.3877035e+02
   5.7443057e+02   5.5780575e+02   5.2116037e+02   5.0660204e+02   4.3729122e+02
   5.6890466e+02   5.6849336e+02   5.6237972e+02   5.3744373e+02   4.3881230e+02
   5.7139304e+02   5.5038263e+02   5.0110041e+02   4.8307872e+02   4.3035021e+02
   5.6363714e+02   5.3914472e+02   5.1267071e+02   5.1132486e+02   4.3866954e+02
   6.2019133e+02   6.0424345e+02   5.2423196e+02   4.8578296e+02   4.2825344e+02
   5.7484820e+02   5.5659931e+02   5.1145842e+02   4.9299058e+02   4.3419338e+02
   5.6768030e+02   5.5662100e+02   5.4751557e+02   5.3269728e+02   4.3873946e+02
   5.9924535e+02   5.9343920e+02   5.4656731e+02   5.2393263e+02   4.3842223e+02
   5.6292337e+02   5.3758707e+02   4.3911193e+02   4.1298286e+02   4.0823474e+02
   5.8311385e+02   5.7792796e+02   5.5142588e+02   5.3015757e+02   4.3865156e+02
   6.3379343e+02   6.1425936e+02   5.2317742e+02   4.7853908e+02   3.8553148e+02
   5.6776332e+02   5.5283359e+02   5.3957741e+02   5.2827087e+02   4.3866873e+02
   5.6291155e+02   5.3757341e+02   5.2699557e+02   5.2699512e+02   4.3881424e+02
   5.7014878e+02   5.5158470e+02   5.2110534e+02   5.1073880e+02   4.3796503e+02
   6.0715140e+02   5.9720260e+02   5.3454216e+02   5.0940115e+02   4.3723571e+02
   5.6303185e+02   5.3771837e+02   4.4179573e+02   4.2464023e+02   3.8371952e+02
   6.4370697e+02   6.4312787e+02   5.6240393e+02   5.3715864e+02   4.3880694e+02
   6.7628686e+02   6.2881528e+02   5.2897703e+02   4.9531985e+02   4.3368955e+02
   5.6351976e+02   5.3833542e+02   4.6598621e+02   4.6297451e+02   4.3474823e+02
   5.6331688e+02   5.4987190e+02   5.4893133e+02   5.3699872e+02   4.3880831e+02
   5.6346177e+02   5.3950162e+02   5.2725834e+02   5.2567325e+02   4.3877913e+02
   6.5150354e+02   6.2326838e+02   5.2390638e+02   4.7945559e+02   4.1479321e+02
   6.1732784e+02   6.0347611e+02   5.2871216e+02   4.9809073e+02   4.3470724e+02
   5.9287294e+02   5.7973694e+02   5.1859005e+02   4.8466018e+02   4.2773512e+02
   5.8885583e+02   5.7448139e+02   5.1544676e+02   4.8114475e+02   4.2322295e+02
   5.6294625e+02   5.3766396e+02   5.1807718e+02   5.1800049e+02   4.3881008e+02
   5.6398059e+02   5.4007426e+02   5.1732410e+02   5.1526381e+02   4.3867250e+02
   6.3310043e+02   6.2889945e+02   5.5662758e+02   5.3216535e+02   4.3869797e+02
   5.6516995e+02   5.4681589e+02   5.3745206e+02   5.2994798e+02   4.3873380e+02
   6.5394426e+02   6.3090156e+02   5.3740203e+02   5.1073455e+02   4.3737773e+02
   5.6534872e+02   5.4060810e+02   4.7101329e+02   4.6048633e+02   4.1431256e+02
   5.7327558e+02   5.6616775e+02   5.5099836e+02   5.3202202e+02   4.3871088e+02
   5.6347891e+02   5.3826626e+02   4.5086621e+02   4.3918995e+02   4.0370271e+02
   5.6330028e+02   5.3804863e+02   4.4800743e+02   4.3604643e+02   4.1374578e+02
   6.5526624e+02   6.2413051e+02   5.2374594e+02   4.7857355e+02   3.8040180e+02
   5.8374231e+02   5.7319116e+02   5.3449269e+02   5.1520156e+02   4.3798250e+02
   6.1831233e+02   6.1017588e+02   5.4551761e+02   5.2157708e+02   4.3830194e+02
   5.8937754e+02   5.7759464e+02   5.2547255e+02   5.0146469e+02   4.3587452e+02
   6.1254782e+02   6.0329650e+02   5.4086497e+02   5.1670753e+02   4.3800442e+02
   5.8431220e+02   5.7688955e+02   5.4467683e+02   5.2458441e+02   4.3847038e+02
   5.9620128e+02   5.8330246e+02   5.1882666e+02   4.8202779e+02   4.2414555e+02
   6.0328558e+02   5.9016196e+02   5.1998956e+02   4.7971031e+02   4.1780114e+02
   5.6296539e+02   5.3764251e+02   4.6866840e+02   4.6844550e+02   4.3855142e+02
   5.6330569e+02   5.3805611e+02   4.4847486e+02   4.3730046e+02   4.1811790e+02
   6.2785760e+02   6.2760150e+02   5.6251041e+02   5.3725188e+02   4.3880872e+02
   6.2283981e+02   6.1685183e+02   5.5107451e+02   5.2710060e+02   4.3854006e+02
   5.6751590e+02   5.4408397e+02   4.8857455e+02   4.7602663e+02   4.2860625e+02
   5.7477473e+02   5.6800388e+02   5.5093438e+02   5.3155701e+02   4.3869778e+02
   6.1178761e+02   6.1148746e+02   5.6236379e+02   5.3715271e+02   4.3880693e+02
   5.6350257e+02   5.3829752e+02   4.5675481e+02   4.5085624e+02   4.2992132e+02
   6.1898526e+02   6.1881716e+02   5.6260492e+02   5.3733265e+02   4.3881018e+02
   5.6627416e+02   5.4203638e+02   4.8052468e+02   4.6971777e+02   4.2568991e+02
   5.6527907e+02   5.4051144e+02   4.7027285e+02   4.5971467e+02   4.1229894e+02
   6.5887668e+02   6.2550059e+02   5.2484840e+02   4.8283150e+02   4.2461752e+02
   6.5277128e+02   6.2356260e+02   5.2380633e+02   4.7896156e+02   4.1043494e+02
   6.4107999e+02   6.2724698e+02   5.4188638e+02   5.1675172e+02   4.3799473e+02
   5.6572009e+02   5.4113155e+02   4.7434154e+02   4.6364080e+02   4.1873344e+02
   5.9603003e+02   5.8301428e+02   5.1845235e+02   4.8111031e+02   4.2242011e+02
   5.6343848e+02   5.3821760e+02   4.5051313e+02   4.3920920e+02   4.1339665e+02
   5.6291416e+02   5.3757615e+02   4.4960088e+02   4.4954750e+02   4.3874863e+02
   5.6319718e+02   5.3792095e+02   4.4557797e+02   4.3194229e+02   3.9856550e+02
   5.7124045e+02   5.4922819e+02   4.9407846e+02   4.7299302e+02   3.9446693e+02
   6.5202630e+02   6.2417943e+02   5.2509783e+02   4.8399618e+02   4.2624993e+02
   5.8611153e+02   5.7777167e+02   5.4084806e+02   5.2071226e+02   4.3829917e+02
   5.7073761e+02   5.6435451e+02   5.5350649e+02   5.3404848e+02   4.3875484e+02
   5.6441875e+02   5.4517055e+02   5.3794592e+02   5.3150749e+02   4.3876187e+02
   5.6401369e+02   5.3891552e+02   4.5813986e+02   4.4751582e+02   4.0061858e+02
   5.6564104e+02   5.4940179e+02   5.4087813e+02   5.3126903e+02   4.3873788e+02
   6.3298505e+02   6.1506636e+02   5.2574872e+02   4.8789462e+02   4.2986756e+02
   5.7852948e+02   5.6617066e+02   5.3260662e+02   5.1565119e+02   4.3807461e+02
   5.6331318e+02   5.3806319e+02   4.4790812e+02   4.3527608e+02   3.9489904e+02
   5.7357930e+02   5.5695589e+02   5.2280348e+02   5.0917804e+02   4.3764585e+02
   6.0653292e+02   5.9649748e+02   5.3374107e+02   5.0839582e+02   4.3708811e+02
   5.8300272e+02   5.6702479e+02   5.1281818e+02   4.8312028e+02   4.2698684e+02
   5.7866770e+02   5.6767584e+02   5.3716253e+02   5.1984690e+02   4.3830259e+02
   6.3536210e+02   6.3259071e+02   5.5920671e+02   5.3446287e+02   4.3875345e+02
   5.9133357e+02   5.8787120e+02   5.5416993e+02   5.3127534e+02   4.3867771e+02
   6.4721398e+02   6.2309773e+02   5.2607959e+02   4.8760947e+02   4.2963601e+02
   5.9737028e+02   5.8476073e+02   5.1983159e+02   4.8387498e+02   4.2669142e+02
   5.6291114e+02   5.3757262e+02   4.3881563e+02   3.9519393e+02   3.9471780e+02
   5.8846167e+02   5.8764406e+02   5.6103471e+02   5.3638992e+02   4.3879323e+02
   5.9399110e+02   5.9393532e+02   5.6277974e+02   5.3748502e+02   4.3881276e+02
   5.8602050e+02   5.7921557e+02   5.4588477e+02   5.2524607e+02   4.3849086e+02
   5.6313351e+02   5.3784563e+02   4.5313024e+02   4.5021081e+02   4.3484244e+02
   6.3876898e+02   6.3710836e+02   5.6102421e+02   5.3601810e+02   4.3878562e+02
   5.6300045e+02   5.3799238e+02   5.2953142e+02   5.2917375e+02   4.3880929e+02
   5.6312470e+02   5.3785014e+02   4.7006826e+02   4.6921456e+02   4.3784600e+02
   5.8347625e+02   5.7148956e+02   5.2920180e+02   5.0958029e+02   4.3742791e+02
   6.1331669e+02   6.0514659e+02   5.4447721e+02   5.2072738e+02   4.3825890e+02
   5.6292033e+02   5.3758359e+02   4.3903861e+02   4.1323020e+02   4.1032973e+02
   6.6236250e+02   6.4810530e+02   5.5721658e+02   5.3260830e+02   4.3870923e+02
   5.6561007e+02   5.4106541e+02   4.7656184e+02   4.6703406e+02   4.2567094e+02
   5.6292004e+02   5.3758336e+02   4.3905139e+02   4.1785805e+02   4.1633226e+02
   5.6307383e+02   5.3776980e+02   4.4280590e+02   4.2703839e+02   3.8017756e+02
   5.6306888e+02   5.3817443e+02   5.2711779e+02   5.2661664e+02   4.3880412e+02
   5.6929142e+02   5.5058633e+02   5.2291013e+02   5.1337472e+02   4.3819445e+02
   6.5195837e+02   6.4396427e+02   5.5741031e+02   5.3279935e+02   4.3871410e+02
   5.6332110e+02   5.3811241e+02   4.7222119e+02   4.7068296e+02   4.3715756e+02
   5.6577428e+02   5.5767917e+02   5.5334898e+02   5.3585699e+02   4.3878997e+02
   6.2758042e+02   6.2603845e+02   5.6038707e+02   5.3550812e+02   4.3877562e+02
   5.6296611e+02   5.3784487e+02   5.2998851e+02   5.2975482e+02   4.3881127e+02
   5.6575953e+02   5.4144739e+02   4.8182921e+02   4.7311546e+02   4.3030658e+02
   5.9863537e+02   5.9850461e+02   5.6260941e+02   5.3736034e+02   4.3881060e+02
   6.3018482e+02   6.1161526e+02   5.2308549e+02   4.7895036e+02   4.1088976e+02
   5.9502242e+02   5.8908205e+02   5.4595568e+02   5.2382499e+02   4.3842198e+02
   5.6315215e+02   5.3786901e+02   4.5006379e+02   4.4524010e+02   4.3231233e+02
   5.7973224e+02   5.7065585e+02   5.4212773e+02   5.2371441e+02   4.3845395e+02
   5.6808133e+02   5.4481823e+02   4.8867717e+02   4.7446596e+02   4.2589328e+02
   5.8953189e+02   5.8217850e+02   5.4242715e+02   5.2139849e+02   4.3832168e+02
   6.5184163e+02   6.2326253e+02   5.2375243e+02   4.7878877e+02   4.0731866e+02
   6.2639164e+02   6.1232651e+02   5.3164853e+02   5.0261355e+02   4.3592106e+02
   5.6437028e+02   5.3937854e+02   4.6664606e+02   4.5915588e+02   4.2659723e+02
   5.7243026e+02   5.5112769e+02   4.9726170e+02   4.7467687e+02   4.1424264e+02
   5.6313341e+02   5.3784506e+02   4.4507020e+02   4.3360259e+02   4.2134203e+02
   6.6549022e+02   6.6531684e+02   5.6289385e+02   5.3755832e+02   4.3881406e+02
   5.6422431e+02   5.3918376e+02   4.6352585e+02   4.5530414e+02   4.2418442e+02
   5.6291663e+02   5.3757919e+02   4.3894535e+02   4.0781788e+02   4.0203069e+02
   5.6466611e+02   5.3974554e+02   4.6782232e+02   4.5923967e+02   4.2351577e+02
   5.8780210e+02   5.7320676e+02   5.1514010e+02   4.8178178e+02   4.2449172e+02
   6.1420885e+02   6.0186532e+02   5.3152640e+02   5.0386128e+02   4.3623219e+02
   5.6489321e+02   5.4000908e+02   4.6719647e+02   4.5691997e+02   4.1191412e+02
   6.4578943e+02   6.2102893e+02   5.2358905e+02   4.7856431e+02   3.8339879e+02
   5.6291125e+02   5.3757263e+02   4.3881700e+02   4.0172996e+02   4.0144861e+02
   5.8778248e+02   5.7821591e+02   5.3546055e+02   5.1477826e+02   4.3791727e+02
   5.8339840e+02   5.7138492e+02   5.2916240e+02   5.0957292e+02   4.3742819e+02
   6.0686605e+02   5.9336912e+02   5.2125695e+02   4.8166284e+02   4.2302618e+02
   5.6312972e+02   5.3784279e+02   4.5993853e+02   4.5840063e+02   4.3676667e+02
   5.6321173e+02   5.3799203e+02   4.7792986e+02   4.7696063e+02   4.3800808e+02
   6.6338698e+02   6.5747313e+02   5.6166212e+02   5.3653709e+02   4.3879570e+02
   6.3243966e+02   6.1474799e+02   5.2590315e+02   4.8844934e+02   4.3024884e+02
   6.2284117e+02   6.0555285e+02   5.2250237e+02   4.7880487e+02   4.0938831e+02
   5.6360734e+02   5.3863398e+02   4.8710584e+02   4.8520567e+02   4.3779983e+02
   6.1170065e+02   5.9678848e+02   5.2110386e+02   4.7851166e+02   4.0458623e+02
   5.9827748e+02   5.8906638e+02   5.3357799e+02   5.0973683e+02   4.3731386e+02
   5.8385047e+02   5.6747548e+02   5.1093191e+02   4.7723875e+02   3.8616587e+02
   5.6491704e+02   5.4442343e+02   5.3214877e+02   5.2673513e+02   4.3871600e+02
   6.6530838e+02   6.4267619e+02   5.5190993e+02   5.2756751e+02   4.3855545e+02
   5.6291726e+02   5.3757995e+02   4.3897116e+02   4.1475929e+02   4.1327646e+02
   5.9010383e+02   5.8229244e+02   5.4059880e+02   5.1948697e+02   4.3822166e+02
   5.6793039e+02   5.5681023e+02   5.4717560e+02   5.3237881e+02   4.3873321e+02
   6.6502106e+02   6.6095319e+02   5.6231611e+02   5.3708183e+02   4.3880564e+02
   5.6295736e+02   5.3762912e+02   4.4045912e+02   4.2856128e+02   4.2537232e+02
   5.6292351e+02   5.3758774e+02   4.4234296e+02   4.4134194e+02   4.3771095e+02
   5.8303660e+02   5.7551329e+02   5.4495154e+02   5.2512201e+02   4.3849333e+02
   6.5941826e+02   6.3126493e+02   5.3571336e+02   5.0823449e+02   4.3701241e+02
   5.7069798e+02   5.5353414e+02   5.2646264e+02   5.1530808e+02   4.3824021e+02
   5.6302983e+02   5.3771838e+02   4.5379533e+02   4.5238154e+02   4.3696890e+02
   6.1489027e+02   6.0783826e+02   5.4779189e+02   5.2410304e+02   4.3842271e+02
   5.6612996e+02   5.4233590e+02   4.9035578e+02   4.8196467e+02   4.3389466e+02
   5.6404415e+02   5.4264809e+02   5.3407707e+02   5.2982945e+02   4.3876410e+02
   5.6806612e+02   5.5479002e+02   5.4283069e+02   5.2999849e+02   4.3869373e+02
   5.6385137e+02   5.4106423e+02   5.2991459e+02   5.2706292e+02   4.3876215e+02
   5.7028502e+02   5.4781348e+02   4.9186850e+02   4.7240765e+02   4.0920908e+02
   6.0541852e+02   6.0441253e+02   5.6082899e+02   5.3600015e+02   4.3878539e+02
   5.6614022e+02   5.4171453e+02   4.7675887e+02   4.6522616e+02   4.1790390e+02
   6.6047906e+02   6.3188031e+02   5.3658366e+02   5.0951627e+02   4.3720856e+02
   5.6295127e+02   5.3762049e+02   4.3980384e+02   4.1709205e+02   3.8276996e+02
   5.6296904e+02   5.3764673e+02   4.6749387e+02   4.6724322e+02   4.3850867e+02
   5.6291129e+02   5.3757277e+02   4.4077391e+02   4.4076635e+02   4.3880648e+02
   5.9449262e+02   5.9303398e+02   5.5931931e+02   5.3504297e+02   4.3876642e+02
   5.6327580e+02   5.3801817e+02   4.4737371e+02   4.3489275e+02   4.1079160e+02
   6.0771453e+02   6.0614901e+02   5.5980188e+02   5.3516271e+02   4.3876869e+02
   6.4681829e+02   6.2187311e+02   5.2425296e+02   4.8116532e+02   4.2143236e+02
   6.4768198e+02   6.3450587e+02   5.4842883e+02   5.2408527e+02   4.3841772e+02
   5.7595019e+02   5.7374195e+02   5.5916324e+02   5.3586067e+02   4.3878463e+02
   5.6389665e+02   5.3878019e+02   4.6087085e+02   4.5360127e+02   4.2687978e+02
   5.7935661e+02   5.6827579e+02   5.3621434e+02   5.1868018e+02   4.3823957e+02
   6.1716768e+02   6.1439772e+02   5.5768592e+02   5.3325450e+02   4.3872579e+02
   5.6293833e+02   5.3760674e+02   4.6385440e+02   4.6371030e+02   4.3863146e+02
   6.3236339e+02   6.3227620e+02   5.6279152e+02   5.3747637e+02   4.3881277e+02
   5.6346568e+02   5.3824964e+02   4.5060028e+02   4.3878992e+02   3.9341957e+02
   6.2068722e+02   6.1626282e+02   5.5427446e+02   5.3015267e+02   4.3864155e+02
   5.6576880e+02   5.4130025e+02   4.7776879e+02   4.6796594e+02   4.2593833e+02
   6.0677319e+02   5.9301561e+02   5.2042368e+02   4.7888445e+02   4.1225384e+02
   5.9747549e+02   5.9578965e+02   5.5882791e+02   5.3458652e+02   4.3875669e+02
   5.6669628e+02   5.4246606e+02   4.7869692e+02   4.6573189e+02   4.0727336e+02
   6.1419527e+02   5.9925228e+02   5.2292506e+02   4.8368785e+02   4.2607823e+02
   5.6319225e+02   5.3810343e+02   5.0285416e+02   5.0227916e+02   4.3869158e+02
   6.5976938e+02   6.5766266e+02   5.6236994e+02   5.3712718e+02   4.3880648e+02
   5.8508681e+02   5.6924769e+02   5.1222605e+02   4.7842506e+02   4.1576206e+02
   5.6362699e+02   5.3845050e+02   4.5904276e+02   4.5312656e+02   4.2982830e+02
   5.6404489e+02   5.3895781e+02   4.6035217e+02   4.5142243e+02   4.2158401e+02
   5.6316630e+02   5.3788327e+02   4.4495644e+02   4.3111914e+02   4.0591929e+02
   5.6439539e+02   5.4033500e+02   5.0527568e+02   5.0241610e+02   4.3824199e+02
   5.6899680e+02   5.6855380e+02   5.6233710e+02   5.3743167e+02   4.3881202e+02
   6.1935262e+02   6.0447541e+02   5.2671025e+02   4.9304063e+02   4.3280936e+02
   5.6293442e+02   5.3760139e+02   4.4350795e+02   4.4212176e+02   4.3722995e+02
   5.7761348e+02   5.5948711e+02   5.0845143e+02   4.8299099e+02   4.2794373e+02
