# Supplementary material for: Rethinking Colour Constancy
Source: PLoS One. 2015 Sep 10;10(9):e0135029. doi: 10.1371/journal.pone.0135029 (PMC4565710; doi:10.1371/journal.pone.0135029)
Supplement: S1 Dataset — (ZIP) [file pone.0135029.s002.zip › 5-TransitionMetamerReflectanceData/NtoR_20munsells/targetXYZ_1.txt]

   2.8650519e+01   1.2260731e+01   3.1856523e-02
   2.6919709e+01   1.1368903e+01   6.2909476e-02
   2.8039218e+01   1.1877471e+01   4.5824274e-01
   2.6432875e+01   1.1136239e+01   5.4672736e-02
   2.5875771e+01   1.0846486e+01   2.3225933e-01
   2.0305728e+01   8.3186686e+00   9.3741353e-02
   2.4180963e+01   1.0021185e+01   4.2109545e-01
   2.7781383e+01   1.1743957e+01   5.0068220e-01
   2.6614879e+01   1.1220122e+01   7.8255676e-02
   2.6554699e+01   1.1120107e+01   6.9768815e-01
   2.6961616e+01   1.1345164e+01   4.4892975e-01
   2.8991255e+01   1.2402892e+01   3.8704591e-02
   1.9800491e+01   8.0846890e+00   1.4686233e-01
   2.7024339e+01   1.1380356e+01   4.1130014e-01
   2.8835826e+01   1.2404894e+01   3.1960018e-02
   2.5165185e+01   1.0452938e+01   7.6177181e-01
   1.5311198e+01   8.2116192e+00   2.2845171e-01
   1.5091828e+01   8.2279560e+00   4.5490088e-01
   2.1676618e+01   1.0897601e+01   4.5121654e-02
   2.3802154e+01   9.8563432e+00   2.5304780e-01
   2.8980054e+01   1.2395451e+01   5.5474707e-02
   2.8850901e+01   1.2371345e+01   3.1815873e-02
   2.9468199e+01   1.3490020e+01   3.5762137e-02
   2.8644113e+01   1.3427038e+01   3.7013593e-02
   2.5077155e+01   1.0426491e+01   6.1171554e-01
   2.1509631e+01   1.0925180e+01   4.6453979e-02
   2.5237382e+01   1.0511217e+01   5.3697937e-01
   2.8260208e+01   1.3144174e+01   3.6901933e-02
   1.4783738e+01   7.7796175e+00   7.5990654e-01
   1.5782113e+01   6.8337433e+00   6.8006392e-01
   2.5421299e+01   1.0643928e+01   1.0194612e-01
   2.1517322e+01   8.8154305e+00   1.4790118e-01
   2.6413948e+01   1.1113064e+01   1.4631370e-01
   2.0729858e+01   8.5037830e+00   8.1092820e-02
   2.6892926e+01   1.1301346e+01   5.3881635e-01
   2.0764193e+01   8.4176808e+00   7.3464358e-01
   2.5117999e+01   1.0481715e+01   2.6923080e-01
   1.4742992e+01   7.3466650e+00   6.3760668e-01
   2.8974707e+01   1.2393987e+01   4.4354160e-02
   2.8973032e+01   1.2394408e+01   3.1808714e-02
   2.5274814e+01   1.0574058e+01   9.7105527e-02
   2.2979609e+01   9.4472501e+00   4.9162853e-01
   2.6370831e+01   1.1088852e+01   1.7417061e-01
   2.0357728e+01   8.2802771e+00   3.6999695e-01
   2.5932068e+01   1.0831697e+01   6.1419681e-01
   2.6050483e+01   1.0928478e+01   2.4093271e-01
   1.9937362e+01   8.0665019e+00   6.9170028e-01
   2.7647085e+01   1.1710947e+01   1.8598630e-01
   2.5394661e+01   1.0595707e+01   4.4737121e-01
   2.2968728e+01   1.2650646e+01   5.8314605e-02
   1.9504770e+01   7.8823147e+00   7.3980082e-01
   2.6979060e+01   1.1333376e+01   6.3532462e-01
   2.5102954e+01   1.0445119e+01   5.5389120e-01
   2.6573211e+01   1.1183976e+01   1.8506728e-01
   2.4667227e+01   1.0221527e+01   7.1149298e-01
   2.8229687e+01   1.2007260e+01   1.4312187e-01
   2.7716642e+01   1.1759506e+01   5.1754138e-02
   2.7605004e+01   1.1709983e+01   4.0719016e-02
   2.6647617e+01   1.1188286e+01   4.8477920e-01
   2.8970082e+01   1.2391798e+01   4.3278667e-02
   2.2720879e+01   9.3239293e+00   5.2189069e-01
   1.7228043e+01   7.0720488e+00   7.4835223e-01
   2.7682480e+01   1.1689137e+01   5.5131408e-01
   2.5646852e+01   1.0750909e+01   1.1405762e-01
   2.5383000e+01   1.0557373e+01   7.5431770e-01
   2.9639529e+01   1.3443587e+01   3.5236846e-02
   1.6424828e+01   7.3846586e+00   1.1024068e-01
   2.6638902e+01   1.1227302e+01   1.0218678e-01
   2.1440173e+01   8.7663798e+00   2.6642369e-01
   1.4844666e+01   7.2886315e+00   4.6573113e-01
   2.4213489e+01   1.0137165e+01   3.6323822e-02
   2.5650317e+01   1.0694768e+01   6.4793700e-01
   2.6582808e+01   1.1188158e+01   1.8901175e-01
   2.3045582e+01   9.4927469e+00   3.4658072e-01
   1.7809290e+01   7.6229749e+00   8.3095953e-02
   2.5744289e+01   1.0771839e+01   3.4894001e-01
   2.8988311e+01   1.2401691e+01   3.6307366e-02
   2.3015717e+01   9.4468593e+00   6.5656841e-01
   2.8687427e+01   1.2253982e+01   3.1841415e-02
   2.5596862e+01   1.0701625e+01   3.5403882e-01
   2.2236418e+01   9.1190261e+00   3.5335166e-01
   2.5648940e+01   1.2719091e+01   4.2446670e-02
   2.5248586e+01   1.0492591e+01   7.6339347e-01
   2.6390790e+01   1.1109006e+01   9.8819779e-02
   1.9873026e+01   8.0781199e+00   3.4688178e-01
   2.6148408e+01   1.0965990e+01   3.2761915e-01
   2.8996200e+01   1.2406027e+01   3.2765093e-02
   2.6843277e+01   1.1260735e+01   6.8828178e-01
   2.6516791e+01   1.1167401e+01   1.1068187e-01
   2.8972544e+01   1.2391729e+01   5.4936448e-02
   2.6300618e+01   1.1027135e+01   4.2780857e-01
   1.7449377e+01   7.2524244e+00   2.0686467e-01
   2.8994562e+01   1.2406652e+01   3.1757519e-02
   2.3945710e+01   9.9717748e+00   3.9541437e-02
   2.8934024e+01   1.2374240e+01   3.2001432e-02
   2.9484615e+01   1.3053434e+01   3.3772594e-02
   2.8772002e+01   1.2290541e+01   5.7350014e-02
   2.8694305e+01   1.2254031e+01   3.2121010e-02
   2.6141967e+01   1.0984388e+01   1.3739275e-01
   2.4920925e+01   1.0336469e+01   7.6224287e-01
   2.8403559e+01   1.2059897e+01   4.7076352e-01
   2.1710393e+01   9.6239572e+00   3.8597381e-02
   2.8988893e+01   1.2402121e+01   3.5039753e-02
   1.9862180e+01   8.0801875e+00   2.9327094e-01
   2.8218912e+01   1.2379103e+01   3.2726943e-02
   1.7961848e+01   1.0876719e+01   1.5134652e-01
   2.5813834e+01   1.0835793e+01   6.1347860e-02
   2.3595965e+01   9.7677596e+00   1.6129946e-01
   2.4029103e+01   9.9376902e+00   5.3084830e-01
   1.6531388e+01   6.9652143e+00   4.2951615e-01
   2.5985982e+01   1.0852326e+01   6.6113132e-01
   2.5092249e+01   1.0481610e+01   1.5017286e-01
   2.8902462e+01   1.2346280e+01   1.4843811e-01
   1.5127374e+01   7.7188582e+00   2.2825494e-01
   2.2427926e+01   9.1804505e+00   6.0177940e-01
   2.0098710e+01   8.1909042e+00   2.1156644e-01
   2.5959221e+01   1.0831012e+01   7.4298525e-01
   1.7731902e+01   9.4955344e+00   7.0504593e-02
   1.5723093e+01   8.3705662e+00   1.4536162e-01
   2.5121101e+01   1.0443971e+01   6.4555261e-01
   1.8892940e+01   7.7317502e+00   1.6638302e-01
   2.5451744e+01   1.0648168e+01   2.0401857e-01
   2.4860400e+01   1.0371280e+01   1.4141833e-01
   1.5415451e+01   8.7156054e+00   5.6774499e-01
   2.6113164e+01   1.0906591e+01   7.1863707e-01
   2.8354492e+01   1.2044769e+01   3.8381504e-01
   2.2238129e+01   9.0767443e+00   7.6911524e-01
   2.8162026e+01   1.2264472e+01   3.2355583e-02
   2.8568921e+01   1.2154665e+01   3.6431093e-01
   2.4731595e+01   1.0299724e+01   2.4973387e-01
   2.6695656e+01   1.1246131e+01   1.5921567e-01
   2.1327212e+01   8.6705887e+00   7.0328063e-01
   2.5513237e+01   1.0689717e+01   4.1858819e-02
   2.8949647e+01   1.2376835e+01   8.5711154e-02
   2.4158420e+01   1.0024536e+01   2.7639350e-01
   2.7621434e+01   1.1701605e+01   1.5198538e-01
   1.7115444e+01   9.6926210e+00   1.1848790e-01
   1.8368164e+01   7.4626738e+00   5.7334210e-01
   1.9999703e+01   8.0912616e+00   7.0692791e-01
   2.6798745e+01   1.1297471e+01   1.4890821e-01
   1.6087577e+01   8.5063063e+00   1.1461962e-01
   2.8893788e+01   1.2358465e+01   3.1773124e-02
   2.3248929e+01   1.1642415e+01   4.3777917e-02
   2.8622920e+01   1.2218330e+01   3.2638292e-02
   2.7923386e+01   1.1861674e+01   5.3574971e-02
   2.4907868e+01   1.0395703e+01   1.2282411e-01
   2.6662407e+01   1.1231226e+01   1.4941759e-01
   2.6546570e+01   1.1157402e+01   3.1633076e-01
   2.6061833e+01   1.0940953e+01   1.7853992e-01
   2.2545124e+01   9.2247745e+00   6.9493316e-01
   2.7234908e+01   1.1472443e+01   5.1204817e-01
   2.7351066e+01   1.1996567e+01   3.3542349e-02
   2.8606700e+01   1.2192177e+01   1.9868253e-01
   2.8929904e+01   1.2369181e+01   6.5787160e-02
   2.7458797e+01   1.1597893e+01   3.7488117e-01
   1.6817504e+01   7.1698566e+00   1.6419375e-01
   1.4997661e+01   8.1755494e+00   7.7989287e-01
   2.0657917e+01   8.4540809e+00   1.0617049e-01
   1.5746110e+01   6.8628408e+00   5.4212797e-01
   2.4145927e+01   1.0032175e+01   1.0592683e-01
   2.2441702e+01   9.3386770e+00   4.1694582e-02
   2.9033548e+01   1.2490218e+01   3.1999190e-02
   2.5035835e+01   1.0422802e+01   4.6250137e-01
   2.6948909e+01   1.1310736e+01   7.0685315e-01
   2.7754431e+01   1.1773023e+01   1.0189861e-01
   2.6677537e+01   1.1197947e+01   5.2806387e-01
   2.8032174e+01   1.1888549e+01   3.2834671e-01
   2.8645596e+01   1.2223038e+01   9.0863733e-02
   2.6077562e+01   1.0889041e+01   7.2496600e-01
   1.6931397e+01   1.0158531e+01   7.3945378e-01
   2.8244738e+01   1.1994332e+01   3.4152966e-01
   2.8964037e+01   1.2396610e+01   3.1778354e-02
   1.6813146e+01   1.0028981e+01   6.7142164e-01
   2.5267923e+01   1.0546429e+01   3.4221150e-01
   2.8463528e+01   1.2091831e+01   4.5341789e-01
   2.2424174e+01   9.1674180e+00   7.1246391e-01
   2.8852345e+01   1.2321874e+01   1.4060390e-01
   2.8811135e+01   1.2309095e+01   6.8464231e-02
   2.7723074e+01   1.1696599e+01   6.6942606e-01
   2.8418689e+01   1.2112704e+01   3.5340080e-02
   1.8259814e+01   7.4157538e+00   6.4246580e-01
   2.4942664e+01   1.0396367e+01   2.8988959e-01
   1.8681536e+01   8.7801385e+00   4.8844490e-02
   2.8232767e+01   1.2419458e+01   3.2877965e-02
   2.5915284e+01   1.0871202e+01   1.8012903e-01
   2.8362448e+01   1.2070496e+01   1.8649125e-01
   2.6508604e+01   1.1136446e+01   3.4076195e-01
   2.8954815e+01   1.2383324e+01   5.0833930e-02
   2.8893689e+01   1.2351583e+01   6.0088617e-02
   2.8288204e+01   1.2043212e+01   7.5721353e-02
   2.5542552e+01   1.1311648e+01   3.4154346e-02
   2.7105896e+01   1.1450324e+01   1.2155470e-01
   2.6110127e+01   1.0936901e+01   4.2711410e-01
   2.9307541e+01   1.2777369e+01   3.2743516e-02
   2.2290986e+01   9.1599840e+00   1.9518632e-01
   2.5782138e+01   1.0812769e+01   1.4207602e-01
   2.8956814e+01   1.2394038e+01   3.1782010e-02
   2.6677953e+01   1.1237697e+01   1.5792913e-01
   2.5305351e+01   1.0519663e+01   7.6292497e-01
   2.5674842e+01   1.0694768e+01   7.5859196e-01
   2.4189287e+01   1.2639768e+01   4.8932420e-02
   2.6305395e+01   1.1016178e+01   5.4719251e-01
   2.5820935e+01   1.1076171e+01   3.3070591e-02
   2.1562263e+01   8.8306799e+00   1.8196179e-01
   2.7625156e+01   1.1646656e+01   6.8164818e-01
   1.5762211e+01   8.9878558e+00   3.5141319e-01
   2.6407202e+01   1.1073336e+01   4.7064444e-01
   2.5819139e+01   1.0818369e+01   2.4348043e-01
   2.4807075e+01   1.1126645e+01   3.4990616e-02
   2.8981083e+01   1.2397800e+01   3.8793787e-02
   2.7514149e+01   1.1642857e+01   2.0576633e-01
   2.8080783e+01   1.1886101e+01   5.7091882e-01
   2.4812847e+01   1.0345631e+01   1.7373251e-01
   2.8735683e+01   1.2252490e+01   2.3869623e-01
   2.8849537e+01   1.2767370e+01   3.3632797e-02
   2.3267899e+01   9.6178200e+00   1.2522034e-01
   2.1333550e+01   8.6834199e+00   6.0464887e-01
   2.8996585e+01   1.2406334e+01   3.1804212e-02
   2.5365412e+01   1.0598021e+01   2.9207682e-01
   2.8492604e+01   1.2140271e+01   1.4350941e-01
   2.6110180e+01   1.0924062e+01   5.4371754e-01
   2.8541733e+01   1.2242566e+01   3.1954373e-02
   2.8769450e+01   1.2291295e+01   3.2449878e-02
   2.7556950e+01   1.1651172e+01   3.3255884e-01
   2.8960883e+01   1.2384439e+01   6.7791455e-02
   2.8810376e+01   1.2299002e+01   1.5696060e-01
   2.7398854e+01   1.1589788e+01   1.6774396e-01
   2.4227366e+01   1.0077186e+01   4.8999028e-02
   2.5782350e+01   1.0747064e+01   7.4359671e-01
   2.5756288e+01   1.0786785e+01   2.6020979e-01
   2.8993170e+01   1.2404357e+01   3.4153575e-02
   2.8861144e+01   1.2326801e+01   1.3603473e-01
   1.5909480e+01   8.5677953e+00   1.3702985e-01
   2.2027454e+01   9.0553787e+00   9.1557820e-02
   2.8977333e+01   1.2394557e+01   5.0944664e-02
   2.8768568e+01   1.2266402e+01   2.6226990e-01
   2.6579460e+01   1.3635833e+01   4.5338672e-02
   2.5272989e+01   1.0572919e+01   5.1752924e-02
   2.8773414e+01   1.2292961e+01   3.2472238e-02
   2.7890955e+01   1.1784561e+01   6.3100800e-01
   2.7951485e+01   1.2107953e+01   3.2712220e-02
   2.5776422e+01   1.0805635e+01   1.7812317e-01
   1.6006110e+01   8.2324340e+00   1.0971497e-01
   2.2470256e+01   9.2001322e+00   5.9937757e-01
   2.1111976e+01   8.5801675e+00   6.4610818e-01
   2.8994609e+01   1.2405183e+01   3.3194447e-02
   2.4227141e+01   1.0070974e+01   1.0241859e-01
   2.9221380e+01   1.2753419e+01   3.2785113e-02
   2.0524106e+01   8.3098824e+00   7.6700818e-01
   2.9065211e+01   1.2839502e+01   3.3384119e-02
   2.8801758e+01   1.2312455e+01   3.1797651e-02
   2.7569089e+01   1.1688788e+01   4.6066384e-02
   2.5804932e+01   1.0785283e+01   4.8806499e-01
   2.4377485e+01   1.0132690e+01   2.3377786e-01
   2.8837078e+01   1.2306338e+01   2.1278106e-01
   2.8922979e+01   1.2364009e+01   8.0978882e-02
   2.6609391e+01   1.1195966e+01   2.3682266e-01
   2.4998470e+01   1.0440943e+01   5.8019582e-02
   2.4435617e+01   1.0111060e+01   7.1270496e-01
   2.6025296e+01   1.3346670e+01   4.6305423e-02
   2.4009043e+01   9.9643286e+00   1.4007671e-01
   2.8796911e+01   1.2340152e+01   3.1875476e-02
   2.4399656e+01   1.0154788e+01   7.6780088e-02
   2.0836295e+01   8.5069555e+00   2.0477589e-01
   1.6814800e+01   6.9945650e+00   5.4741863e-01
   2.8910545e+01   1.2356995e+01   8.8103403e-02
   2.4853145e+01   1.0376227e+01   4.1856559e-02
   2.5486096e+01   1.0666315e+01   1.8671402e-01
   2.7069747e+01   1.1398161e+01   4.5410514e-01
   1.8394328e+01   1.0854607e+01   1.4675218e-01
   2.8348645e+01   1.2044314e+01   3.6202068e-01
   2.2098986e+01   9.5701185e+00   3.8010770e-02
   2.8457941e+01   1.2118358e+01   1.8789779e-01
   2.5496560e+01   1.0610413e+01   7.6106494e-01
   2.4260506e+01   1.0027202e+01   7.2103622e-01
   2.4558884e+01   1.0178887e+01   6.2534129e-01
   2.2587364e+01   9.2594938e+00   5.4809679e-01
   2.1398674e+01   8.7364623e+00   3.7850924e-01
   2.8992648e+01   1.2403859e+01   3.6260568e-02
   2.8895509e+01   1.2347219e+01   1.0749395e-01
   2.6759143e+01   1.1226370e+01   6.2749814e-01
   2.6743571e+01   1.1308796e+01   3.2793365e-02
   2.8377779e+01   1.2687133e+01   3.3803339e-02
   1.7213760e+01   9.6819119e+00   1.0799923e-01
   2.2824350e+01   9.3647058e+00   5.9026763e-01
   2.5571795e+01   1.0698636e+01   2.6795066e-01
   2.9087444e+01   1.2613780e+01   3.2414118e-02
   2.6676115e+01   1.1174395e+01   7.3981734e-01
   2.0766997e+01   8.4951530e+00   1.1788250e-01
   2.8710172e+01   1.2262197e+01   3.1918341e-02
   2.8869379e+01   1.2339717e+01   5.6344907e-02
   1.6928822e+01   1.0258837e+01   6.4083982e-01
   1.6842393e+01   7.5322327e+00   9.1054986e-02
   2.6609995e+01   1.1146064e+01   7.0548136e-01
   2.6967537e+01   1.1373031e+01   2.0903905e-01
   2.8312357e+01   1.2513430e+01   3.3152255e-02
   2.6964284e+01   1.1373546e+01   1.8838483e-01
   2.7149139e+01   1.1452782e+01   3.0970247e-01
   2.6107772e+01   1.0967968e+01   1.3859469e-01
   2.2290229e+01   9.1796078e+00   7.1970042e-02
   2.6181051e+01   1.0994778e+01   2.0528468e-01
   2.6992144e+01   1.1378069e+01   2.7920446e-01
   2.8063809e+01   1.1939885e+01   3.2270341e-02
   1.6573233e+01   1.0218819e+01   5.3387138e-01
   2.0606303e+01   8.4167659e+00   1.5273996e-01
   2.6135127e+01   1.0914412e+01   7.4350120e-01
   2.6228133e+01   1.2462031e+01   3.8505365e-02
   1.8857645e+01   7.6960820e+00   2.3175427e-01
   2.7880334e+01   1.1831256e+01   1.4415289e-01
   2.8978318e+01   1.2396575e+01   3.7218549e-02
   2.5422807e+01   1.0599698e+01   5.3404464e-01
   2.7497538e+01   1.1642407e+01   1.3076419e-01
   2.8978089e+01   1.2400906e+01   3.1753635e-02
   2.4345749e+01   1.0125539e+01   1.3767045e-01
   2.1777352e+01   8.8747021e+00   6.9529562e-01
   2.1874414e+01   9.0149468e+00   5.3647292e-02
   1.6922490e+01   7.0612376e+00   3.6416195e-01
   2.7306598e+01   1.1711019e+01   3.2366697e-02
   2.5293998e+01   1.0584722e+01   4.1968115e-02
   1.8379899e+01   7.4637909e+00   5.9704796e-01
   2.7945105e+01   1.1835195e+01   4.1690908e-01
   2.6202356e+01   1.1022940e+01   3.6862281e-02
   2.6024410e+01   1.0932698e+01   1.0963463e-01
   2.8303996e+01   1.2044185e+01   1.5293147e-01
   2.6818624e+01   1.1304864e+01   1.7008535e-01
   2.4202002e+01   9.9978055e+00   7.3814388e-01
   2.8974435e+01   1.2392771e+01   5.3942939e-02
   2.5927637e+01   1.3509390e+01   4.6980886e-02
   2.6870915e+01   1.1324960e+01   2.1845538e-01
   2.1746385e+01   8.8901972e+00   4.1088768e-01
   1.7504488e+01   1.0511293e+01   2.8502105e-01
   2.8287427e+01   1.2042370e+01   7.9632417e-02
   2.2460460e+01   9.1956307e+00   5.9941249e-01
   2.6972330e+01   1.1398697e+01   3.5204234e-02
   2.8979805e+01   1.2396043e+01   4.8692720e-02
   1.6730016e+01   6.9720785e+00   5.6914807e-01
   2.7245656e+01   1.1473360e+01   5.4976864e-01
   1.7344179e+01   7.2286471e+00   2.0262847e-01
   2.3183767e+01   9.5338230e+00   5.7319944e-01
   2.7336883e+01   1.1575378e+01   4.7169496e-02
   2.5637552e+01   1.0680112e+01   7.2972486e-01
   2.6097736e+01   1.0971710e+01   8.4203320e-02
   2.6406277e+01   1.1116351e+01   9.9112777e-02
   2.3251142e+01   9.6131062e+00   1.0144611e-01
   1.7001924e+01   9.9264453e+00   1.9710895e-01
   2.6289557e+01   1.1016211e+01   4.7916193e-01
   2.6283452e+01   1.1043746e+01   2.0392572e-01
   2.1509542e+01   8.7637439e+00   5.9434175e-01
   2.6798990e+01   1.1291208e+01   2.0877509e-01
   2.6276645e+01   1.3414095e+01   4.5748938e-02
   2.9014040e+01   1.2464142e+01   3.1933192e-02
   2.9054260e+01   1.2467690e+01   3.1898709e-02
   2.8924690e+01   1.2365994e+01   7.0914919e-02
   2.7742959e+01   1.1706802e+01   6.6669046e-01
   2.5272757e+01   1.0548154e+01   3.4805611e-01
   1.4920461e+01   7.8565407e+00   4.1521001e-01
   2.7633343e+01   1.1716648e+01   7.1269372e-02
   1.6176320e+01   9.4654659e+00   5.4935994e-01
   2.7309804e+01   1.1563600e+01   3.5032711e-02
   2.3549413e+01   9.7461606e+00   1.5874156e-01
   2.8845356e+01   1.2332010e+01   3.1791091e-02
   2.6602491e+01   1.1171930e+01   4.3448653e-01
   2.5759341e+01   1.0784358e+01   2.9756501e-01
   2.6139995e+01   1.0957988e+01   3.6501788e-01
   2.0087431e+01   8.1859840e+00   2.1278057e-01
   2.5584406e+01   1.0675085e+01   5.4302043e-01
   2.6693991e+01   1.1258842e+01   7.2742833e-02
   2.8893026e+01   1.2349520e+01   7.6440929e-02
   1.8773741e+01   1.1223785e+01   1.1410235e-01
   2.1412436e+01   8.7676465e+00   1.5518831e-01
   2.6779692e+01   1.1282576e+01   2.0185489e-01
   2.8097385e+01   1.1921369e+01   3.2824745e-01
   2.8947375e+01   1.2377706e+01   6.7497542e-02
   2.8962975e+01   1.2386881e+01   5.5384029e-02
   2.8996263e+01   1.2406167e+01   3.1750543e-02
   2.1261053e+01   1.2157815e+01   7.0568137e-02
   1.7016680e+01   1.0284105e+01   5.7906384e-01
   1.6587103e+01   7.0609371e+00   2.3063536e-01
   2.0977337e+01   8.5581316e+00   2.9111234e-01
   2.1687804e+01   8.8273755e+00   7.6287596e-01
   2.9465894e+01   1.3712648e+01   3.7034321e-02
   1.8065405e+01   9.8555657e+00   7.2396394e-02
   2.6923173e+01   1.1353752e+01   1.8643258e-01
   2.6328884e+01   1.1069464e+01   1.6944981e-01
   2.6583604e+01   1.1163923e+01   4.2403082e-01
   2.2389776e+01   9.1466987e+00   7.6193958e-01
   2.8958896e+01   1.2383275e+01   6.9283326e-02
   2.8812905e+01   1.2299234e+01   1.6617556e-01
   2.8012609e+01   1.1901206e+01   1.0744746e-01
   1.8729204e+01   7.6360621e+00   2.9025347e-01
   2.0738223e+01   8.4468981e+00   3.5163065e-01
   2.7574267e+01   1.1634490e+01   5.6037111e-01
   1.9189540e+01   1.1292132e+01   1.1394648e-01
   2.8497782e+01   1.2885805e+01   3.4520933e-02
   2.2353867e+01   1.2538493e+01   6.2546632e-02
   2.7743750e+01   1.1780540e+01   3.4862334e-02
   2.7472205e+01   1.1599313e+01   4.2198502e-01
   2.8996228e+01   1.2405985e+01   3.3283427e-02
   2.6304346e+01   1.1006472e+01   6.3115171e-01
   2.5980675e+01   1.1023576e+01   3.2933871e-02
   2.6301011e+01   1.1027499e+01   4.2626870e-01
   2.5313936e+01   1.0550448e+01   5.1153717e-01
   1.5993169e+01   6.9282619e+00   3.7145850e-01
   2.5505230e+01   1.0679120e+01   1.5071306e-01
   2.5201793e+01   1.0540346e+01   7.2913154e-02
   2.3135219e+01   9.5147834e+00   5.3922140e-01
   2.5496983e+01   1.0658490e+01   3.1400561e-01
   2.6250134e+01   1.0969811e+01   7.3421591e-01
   1.9888201e+01   8.2267745e+00   6.3136346e-02
   2.8915471e+01   1.2363664e+01   4.9346404e-02
   1.8871162e+01   7.6462731e+00   5.9432220e-01
   2.2222367e+01   1.0616955e+01   4.0321942e-02
   1.5761339e+01   7.7570196e+00   1.2254494e-01
   2.6365792e+01   1.1086992e+01   1.7002850e-01
   1.5023165e+01   7.1228847e+00   4.0248996e-01
   2.5930610e+01   1.0816155e+01   7.5559532e-01
   2.8994119e+01   1.2404919e+01   3.3371101e-02
   2.5871978e+01   1.0814808e+01   5.0864269e-01
   2.6990290e+01   1.1403624e+01   5.9513881e-02
   2.8986152e+01   1.2399896e+01   4.2642324e-02
   2.6334728e+01   1.1088047e+01   4.3724792e-02
   2.5614060e+01   1.0722107e+01   2.3622561e-01
   2.4429976e+01   1.0149306e+01   3.1956806e-01
   2.6707070e+01   1.1259342e+01   1.0533142e-01
   2.7791482e+01   1.1781019e+01   2.0269299e-01
   1.9458868e+01   8.4922996e+00   4.6942036e-02
   2.8981363e+01   1.2398440e+01   3.1828999e-02
   2.2375055e+01   9.1461854e+00   6.9987684e-01
   1.9841277e+01   8.0272090e+00   6.8190276e-01
   2.6257647e+01   1.1046531e+01   9.3796001e-02
   2.6810924e+01   1.1240698e+01   7.2851097e-01
   2.8752705e+01   1.2265810e+01   1.9493362e-01
   2.8568678e+01   1.2190901e+01   3.2856330e-02
   2.6313004e+01   1.1058427e+01   1.9846703e-01
   2.9344936e+01   1.2790220e+01   3.2734674e-02
   2.8374913e+01   1.2071434e+01   2.3813023e-01
   1.7774058e+01   7.2877488e+00   3.9618874e-01
   2.3160997e+01   9.5033627e+00   7.6627533e-01
   2.6057020e+01   1.0951202e+01   9.0541089e-02
   1.4737500e+01   7.3661469e+00   6.5599980e-01
   2.8923485e+01   1.2369114e+01   3.1974493e-02
   2.8602085e+01   1.2256392e+01   3.1898061e-02
   2.7577768e+01   1.1673928e+01   2.1113782e-01
   2.5049983e+01   1.0397653e+01   7.6419799e-01
   1.7924752e+01   1.0755130e+01   1.9007235e-01
   2.3961228e+01   9.9073182e+00   5.1230733e-01
   2.5678550e+01   1.0733967e+01   4.1177001e-01
   2.8361213e+01   1.2072793e+01   1.5749900e-01
   1.7953427e+01   7.3155456e+00   5.9339688e-01
   2.1919879e+01   1.0623456e+01   4.1606559e-02
   2.8936799e+01   1.2375889e+01   3.1992070e-02
   1.7585831e+01   7.4298880e+00   1.0965976e-01
   2.8877532e+01   1.2346154e+01   3.1870263e-02
   2.8996793e+01   1.2406433e+01   3.1750399e-02
   2.5698380e+01   1.3508386e+01   4.8736164e-02
   2.8735078e+01   1.2259739e+01   1.7095755e-01
   2.7749768e+01   1.1764380e+01   1.6159743e-01
   2.5092803e+01   1.0487820e+01   8.1694069e-02
   2.1145227e+01   8.5838301e+00   7.5747682e-01
   2.8431008e+01   1.2086750e+01   3.5053753e-01
   1.8258519e+01   1.1005587e+01   1.3464668e-01
   2.6554220e+01   1.3715759e+01   4.7205425e-02
   2.8669752e+01   1.2207721e+01   3.4395615e-01
   2.4508256e+01   1.0184775e+01   3.3747462e-01
   2.8394642e+01   1.2104153e+01   3.3057145e-02
   2.8663661e+01   1.3471737e+01   3.7231309e-02
   2.3030492e+01   9.5094290e+00   1.1287743e-01
   2.7750260e+01   1.1769656e+01   1.1417294e-01
   2.0706299e+01   1.1975508e+01   7.2782110e-02
   2.8694349e+01   1.2249262e+01   7.5797875e-02
   2.7068656e+01   1.1405866e+01   3.7878039e-01
   2.6115115e+01   1.0907834e+01   7.1564910e-01
   2.8968193e+01   1.2387350e+01   7.5379095e-02
   2.8489657e+01   1.2119747e+01   3.1830650e-01
   2.8932348e+01   1.2373649e+01   3.4353520e-02
   1.6714194e+01   9.9432299e+00   7.4829092e-01
   2.3418616e+01   9.6857478e+00   1.4925266e-01
   2.6245273e+01   1.0992800e+01   5.0091957e-01
   2.6810811e+01   1.1276986e+01   3.9587508e-01
   2.8969157e+01   1.2392486e+01   3.1767701e-02
   2.0773591e+01   8.4540682e+00   4.2719736e-01
   2.3446276e+01   9.6382510e+00   7.4930431e-01
   1.6548773e+01   7.8207114e+00   8.6696887e-02
   2.5666565e+01   1.0732285e+01   3.7531018e-01
   1.6916775e+01   9.9331094e+00   2.4331574e-01
   2.8432166e+01   1.2096820e+01   2.6679687e-01
   2.0824328e+01   8.4924581e+00   2.7775344e-01
   2.5756643e+01   1.0737651e+01   7.1726991e-01
   2.4415100e+01   1.0122222e+01   5.1421573e-01
   2.8995409e+01   1.2405657e+01   3.2541505e-02
   2.5821379e+01   1.0772335e+01   6.7866515e-01
   2.4665382e+01   1.0280887e+01   1.0932103e-01
   2.8853451e+01   1.2320200e+01   1.6152649e-01
   2.7940625e+01   1.1864144e+01   1.1655799e-01
   2.2171513e+01   1.2461209e+01   6.4026146e-02
   2.6732896e+01   1.1229215e+01   4.8672767e-01
   2.5808167e+01   1.0797096e+01   3.9492357e-01
   2.7793831e+01   1.3879394e+01   4.3123015e-02
   2.6368242e+01   1.1081567e+01   2.2520807e-01
   2.3439882e+01   9.6991031e+00   1.1558881e-01
   1.5061442e+01   9.0302557e+00   7.8268545e-01
   2.6395141e+01   1.2285651e+01   7.6322238e-01
   1.6567390e+01   1.0197697e+01   7.6129856e-01
   2.5934548e+01   1.2857034e+01   7.6449538e-01
   1.8564951e+01   1.1055816e+01   7.2213365e-01
   1.7045014e+01   1.0409908e+01   7.5257685e-01
   1.5415266e+01   9.1404032e+00   7.8277408e-01
   2.4876321e+01   1.2609865e+01   7.7632880e-01
   2.6041628e+01   1.1425612e+01   7.5207279e-01
   2.5703550e+01   1.0823038e+01   7.5144055e-01
   1.5142273e+01   6.6031745e+00   7.7451449e-01
   2.1632523e+01   1.2111793e+01   7.7637744e-01
   1.6974284e+01   1.0421159e+01   3.7202265e-01
   2.0475784e+01   1.1684686e+01   7.8222447e-01
   1.8546820e+01   1.0859099e+01   7.8437326e-01
   2.0151916e+01   1.1627266e+01   7.7696514e-01
   2.1937202e+01   1.2205903e+01   7.7564076e-01
   1.6738011e+01   1.0286093e+01   6.5441462e-01
   1.6522183e+01   1.0179500e+01   7.3665700e-01
   1.9468411e+01   1.1312258e+01   7.8367243e-01
   2.8502121e+01   1.3209603e+01   4.5064545e-02
   2.1561171e+01   1.2154182e+01   7.5256411e-01
   2.4377832e+01   1.0077918e+01   7.6854280e-01
   1.6543479e+01   1.0185194e+01   7.7637787e-01
   2.5673007e+01   1.0767402e+01   7.5502732e-01
   1.6540289e+01   1.0181963e+01   7.8477510e-01
   1.8210380e+01   1.0459206e+01   7.8360253e-01
   1.6614661e+01   1.0214418e+01   7.8461276e-01
   1.7834620e+01   1.0723261e+01   7.8324697e-01
   2.6070986e+01   1.3478489e+01   3.4053918e-01
   2.1705061e+01   1.1965170e+01   7.8262437e-01
   1.8719790e+01   1.1084789e+01   7.8012005e-01
   1.7100650e+01   1.0286267e+01   7.8445475e-01
   1.7769656e+01   1.0707221e+01   7.8016079e-01
   1.6825642e+01   1.0351458e+01   4.0406468e-01
   2.0976171e+01   8.9227086e+00   7.7411612e-01
   1.6505989e+01   1.0167350e+01   7.8436894e-01
   1.6540194e+01   1.0181873e+01   7.8478007e-01
   2.4250565e+01   1.2115640e+01   7.7949095e-01
   2.6275453e+01   1.1017791e+01   7.4806353e-01
   1.7264386e+01   7.0834270e+00   7.7350558e-01
   2.8042310e+01   1.2477177e+01   3.8830896e-01
   1.6782226e+01   1.0273894e+01   7.8477230e-01
   1.6639566e+01   1.0223883e+01   7.8474008e-01
   1.7287158e+01   1.0520807e+01   7.1677446e-01
   1.7018780e+01   1.0394755e+01   7.7175084e-01
   2.0881099e+01   1.1170200e+01   7.8247076e-01
   1.9923867e+01   1.1529117e+01   7.8006934e-01
   1.6743076e+01   1.0274735e+01   7.6995152e-01
   1.8362240e+01   1.0969903e+01   7.3422638e-01
   2.6850079e+01   1.1264427e+01   7.3757065e-01
   1.6851400e+01   1.0063434e+01   7.8412159e-01
   1.7560643e+01   8.1737880e+00   7.7643254e-01
   1.7289382e+01   1.0562399e+01   3.6207277e-01
   2.4071417e+01   1.2612781e+01   7.7650460e-01
   1.6815952e+01   1.0303088e+01   7.8307043e-01
   1.7743682e+01   1.0711455e+01   7.4021023e-01
   1.7106413e+01   1.0483989e+01   3.3361265e-01
   2.4110982e+01   1.0329104e+01   7.6912430e-01
   1.6520987e+01   1.0179022e+01   7.3602111e-01
   1.7175854e+01   1.0461890e+01   7.7403622e-01
   1.7725863e+01   1.0273027e+01   7.8351253e-01
   1.7372247e+01   1.0536398e+01   7.8331946e-01
   1.8400033e+01   1.0955245e+01   7.8141830e-01
   1.9265568e+01   1.1312795e+01   7.7080319e-01
   1.8036438e+01   1.0810530e+01   7.8175597e-01
   2.7393747e+01   1.2225501e+01   6.7740562e-01
   2.6381175e+01   1.1638654e+01   7.4584854e-01
   2.6938966e+01   1.2692919e+01   7.4770111e-01
   2.4936684e+01   1.3094533e+01   7.0098241e-01
   1.6571632e+01   1.0202008e+01   7.3845091e-01
   2.5449346e+01   1.2780764e+01   7.7072862e-01
   2.5019489e+01   1.2147333e+01   7.7704434e-01
   2.6498304e+01   1.2009537e+01   7.5589895e-01
   2.8113738e+01   1.3291830e+01   3.6413907e-01
   1.8776125e+01   1.1218272e+01   1.7586963e-01
   1.7041279e+01   1.0398641e+01   7.8348929e-01
   1.7236189e+01   1.0542055e+01   3.3045749e-01
   2.1487189e+01   1.2114743e+01   7.6428231e-01
   1.6514083e+01   1.0170718e+01   7.8478511e-01
   1.8662584e+01   1.1174981e+01   1.4022371e-01
   1.6568027e+01   1.0194265e+01   7.8468801e-01
   2.7490456e+01   1.1578258e+01   6.9702928e-01
   2.2466474e+01   9.1848484e+00   7.7233350e-01
   2.0717687e+01   1.1818570e+01   7.7715803e-01
   2.4853853e+01   1.2450240e+01   7.7755357e-01
   1.7115908e+01   1.0452246e+01   6.7268067e-01
   2.3400691e+01   9.6280720e+00   7.7123358e-01
   1.6825354e+01   1.0343820e+01   4.7685200e-01
   1.9126002e+01   1.1209927e+01   7.8326534e-01
   1.6918949e+01   1.0385059e+01   4.8198310e-01
   1.6537568e+01   1.0167469e+01   7.8473122e-01
   2.5394459e+01   1.1807820e+01   7.7362415e-01
   1.9307997e+01   1.1282246e+01   7.8286754e-01
   2.4320508e+01   1.2342575e+01   7.7936862e-01
   1.6622923e+01   1.0226902e+01   7.2283346e-01
   1.6284278e+01   9.1031306e+00   7.8100128e-01
   2.5271352e+01   1.2742065e+01   7.7263629e-01
   2.6108636e+01   1.0905682e+01   7.5393435e-01
   2.2693954e+01   9.5695216e+00   7.7203661e-01
   1.6508277e+01   1.0169159e+01   7.7662496e-01
   1.7445573e+01   1.0629702e+01   3.7749286e-01
   1.8987254e+01   9.3821079e+00   7.7850865e-01
   1.8258994e+01   1.1001786e+01   1.7454561e-01
   1.7055972e+01   1.0463586e+01   3.1283300e-01
   2.1137891e+01   1.1861774e+01   7.8250689e-01
   2.0295567e+01   1.1332145e+01   7.8363664e-01
   1.6690769e+01   1.0278263e+01   5.2365200e-01
   1.6493197e+01   6.8541157e+00   7.7372023e-01
   1.6663295e+01   1.0265664e+01   5.2509710e-01
   2.7796369e+01   1.2584190e+01   6.1910515e-01
   2.4466060e+01   1.1244037e+01   7.7551812e-01
   2.0034533e+01   1.1630795e+01   7.2744601e-01
   1.6537441e+01   1.0173113e+01   7.8477541e-01
   2.5539051e+01   1.1752521e+01   7.7186343e-01
   1.4806282e+01   8.5529341e+00   7.8149701e-01
   1.7008350e+01   1.0271839e+01   7.8451063e-01
   1.8782634e+01   1.0933853e+01   7.8430439e-01
   2.1861826e+01   8.9371810e+00   7.7267629e-01
   1.7114274e+01   1.0474842e+01   4.5834815e-01
   1.6790292e+01   1.0333322e+01   4.2590247e-01
   1.9854441e+01   1.1529204e+01   7.7418806e-01
   2.7992597e+01   1.2926283e+01   5.6045912e-01
   2.8396177e+01   1.2053278e+01   5.0201023e-01
   1.6657256e+01   1.0246810e+01   6.8039617e-01
   1.6675079e+01   1.0239103e+01   7.8471699e-01
   2.5076997e+01   1.0740688e+01   7.6072249e-01
   2.2772708e+01   1.2409852e+01   7.7641516e-01
   1.6686627e+01   1.0271384e+01   5.7311616e-01
   1.6672076e+01   1.0248892e+01   7.2531274e-01
   1.6605999e+01   1.0210385e+01   7.8470423e-01
   1.8803915e+01   1.1080936e+01   7.8380165e-01
   1.6506053e+01   1.0167305e+01   7.8477748e-01
   2.8240065e+01   1.1972372e+01   5.7572923e-01
   2.4169212e+01   1.2700180e+01   7.7312644e-01
   1.9181318e+01   1.1227998e+01   7.8331834e-01
   2.5820784e+01   1.2540566e+01   7.7121729e-01
   1.6747780e+01   1.0281296e+01   7.3816877e-01
   1.6980908e+01   1.0397739e+01   6.2878941e-01
   1.6610569e+01   1.0212244e+01   7.8469849e-01
   2.5496871e+01   1.3056134e+01   7.5334744e-01
   2.5852320e+01   1.2504287e+01   7.7116599e-01
   1.6527691e+01   1.0176718e+01   7.8477145e-01
   1.6445278e+01   1.0123310e+01   7.8472968e-01
   1.6555062e+01   1.0185507e+01   7.8478945e-01
   1.9039356e+01   1.1229645e+01   7.6544354e-01
   1.6540135e+01   1.0185702e+01   7.5763420e-01
   1.7591290e+01   1.0626777e+01   7.8308921e-01
   2.5647509e+01   1.0688401e+01   7.6026680e-01
   1.6904124e+01   1.0388272e+01   3.8841955e-01
   2.0646411e+01   9.5093995e+00   7.7678552e-01
   1.8318024e+01   1.1020262e+01   2.3427794e-01
   1.7739355e+01   1.0777701e+01   1.8467875e-01
   2.7109602e+01   1.2231910e+01   7.2979839e-01
   2.7118825e+01   1.3184085e+01   6.8831951e-01
   2.6023435e+01   1.2296559e+01   7.6970494e-01
   1.6663021e+01   1.0257627e+01   6.0254367e-01
   2.6554950e+01   1.1534937e+01   7.2653618e-01
   1.9548008e+01   1.0951784e+01   7.8349728e-01
   1.6506756e+01   1.0167596e+01   7.8480573e-01
   1.8289738e+01   1.0594289e+01   7.8391842e-01
   2.5415203e+01   1.2342296e+01   7.7507483e-01
   2.7793967e+01   1.1934522e+01   4.7251286e-01
   1.7334779e+01   1.0504637e+01   7.8460773e-01
   1.6506330e+01   1.0167496e+01   7.8449327e-01
   2.2400973e+01   1.1914328e+01   7.8232475e-01
   1.8158243e+01   1.0857241e+01   7.8220966e-01
   1.6506034e+01   1.0167557e+01   7.8245503e-01
   1.6561093e+01   1.0192397e+01   7.8114031e-01
   2.8998723e+01   1.2407454e+01   3.1817586e-02
   1.7093198e+01   1.0483723e+01   2.7693343e-01
   1.7076894e+01   1.0470783e+01   3.3361826e-01
   1.7318241e+01   1.0512070e+01   7.8378238e-01
   1.6986250e+01   1.0416116e+01   4.7464292e-01
   1.6510804e+01   1.0171584e+01   7.6359347e-01
   2.4660654e+01   1.1596329e+01   7.7663416e-01
   1.6767151e+01   1.0282215e+01   7.8275128e-01
   1.9128158e+01   1.1258960e+01   7.7155706e-01
   2.5403383e+01   1.0648254e+01   7.5811262e-01
   1.8643972e+01   1.1058741e+01   7.7911564e-01
   1.6506923e+01   1.0167929e+01   7.8282760e-01
   2.5478807e+01   1.3435100e+01   5.3598213e-02
   2.0826032e+01   1.1862601e+01   7.7571953e-01
   2.4175669e+01   1.2715728e+01   7.7228593e-01
   1.6508373e+01   1.0168692e+01   7.8204611e-01
   1.6704408e+01   7.3755000e+00   7.7506149e-01
   1.9801487e+01   1.1586326e+01   5.1784653e-01
   2.2173793e+01   1.0337881e+01   7.7749405e-01
   1.6702021e+01   1.0288039e+01   4.7730183e-01
   1.4785598e+01   8.5214527e+00   7.8141216e-01
   2.3515194e+01   1.2513497e+01   7.7777692e-01
   1.6511079e+01   1.0170887e+01   7.7239766e-01
   1.7041758e+01   1.0413214e+01   7.2008837e-01
   2.8436763e+01   1.2263877e+01   5.7104715e-02
   1.6526291e+01   1.0179642e+01   7.5569393e-01
   2.0814740e+01   1.0641462e+01   7.8073748e-01
   2.8629981e+01   1.2213040e+01   3.5940092e-01
   1.7451396e+01   1.0633484e+01   3.6563685e-01
   2.5951461e+01   1.1071317e+01   7.4262143e-01
   2.3271557e+01   1.0780076e+01   7.7706842e-01
   1.6631189e+01   1.0219309e+01   7.8477555e-01
   1.6685466e+01   1.0229923e+01   7.8477680e-01
   1.7512868e+01   1.0595300e+01   7.8293840e-01
   1.7353853e+01   1.0564703e+01   6.0427419e-01
   1.7855289e+01   1.0741923e+01   7.8030341e-01
   2.2553372e+01   9.2209201e+00   7.7219594e-01
   1.6794895e+01   1.0325299e+01   5.2299290e-01
   2.6306083e+01   1.2734558e+01   7.6262777e-01
   1.6556295e+01   1.0191715e+01   7.6995721e-01
   1.6410436e+01   1.0101336e+01   7.8471313e-01
   1.6738198e+01   1.0278246e+01   7.2802686e-01
   1.6883663e+01   1.0362449e+01   5.4992469e-01
   1.6917024e+01   1.0392788e+01   3.9997863e-01
   2.1250350e+01   1.1990255e+01   7.7711924e-01
   2.0464437e+01   1.1772192e+01   7.5720837e-01
   1.6550912e+01   1.0187097e+01   7.8455057e-01
   2.8309719e+01   1.3021695e+01   3.3812991e-01
   2.1355752e+01   8.9951084e+00   7.7352116e-01
   1.8316986e+01   1.0895859e+01   7.8409851e-01
   1.6549164e+01   1.0188250e+01   7.7208118e-01
   2.8356851e+01   1.2849092e+01   2.2788878e-01
   2.1161184e+01   1.1858193e+01   7.8264679e-01
   1.6675462e+01   1.0240841e+01   7.8447475e-01
   1.7204391e+01   1.0461450e+01   7.8434614e-01
   2.5979947e+01   1.0946197e+01   7.4669313e-01
   1.7912003e+01   1.0735953e+01   7.8432851e-01
   2.8042374e+01   1.3060300e+01   5.1930634e-01
   1.7117835e+01   1.0428570e+01   7.8397874e-01
   1.9486868e+01   1.1343207e+01   7.8293085e-01
   1.9916420e+01   1.1543348e+01   7.7717238e-01
   2.2585773e+01   1.2651969e+01   9.5380724e-02
   2.7244448e+01   1.3652696e+01   6.8694496e-02
   2.6478894e+01   1.1219597e+01   7.2842277e-01
   1.6603778e+01   1.0226227e+01   6.4526187e-01
   2.2826609e+01   1.2245764e+01   7.8132430e-01
   1.7134646e+01   1.0434426e+01   7.8419112e-01
   1.7471844e+01   1.0573569e+01   7.8389019e-01
   2.1309190e+01   1.2100085e+01   7.0393484e-01
   1.6481870e+01   1.0146370e+01   7.8477101e-01
   1.6968298e+01   1.0363148e+01   7.8451599e-01
   2.6430159e+01   1.1528181e+01   7.3627556e-01
   1.6619189e+01   1.0229509e+01   6.8277430e-01
   1.6627174e+01   1.0228606e+01   7.2497735e-01
   1.6770842e+01   1.0312954e+01   5.3774807e-01
   2.3001607e+01   1.2746043e+01   3.3145633e-01
   1.6697762e+01   1.0249031e+01   7.8469136e-01
   2.4432727e+01   1.1024259e+01   7.7413417e-01
   1.6528162e+01   1.0183932e+01   7.2025812e-01
   1.7468964e+01   1.0536278e+01   7.8469066e-01
   1.6434981e+01   6.9447983e+00   7.7403217e-01
   2.5656349e+01   1.2277003e+01   7.7342683e-01
   2.1384636e+01   1.2012053e+01   7.7903979e-01
   2.5432381e+01   1.2734666e+01   7.7189122e-01
   1.8016104e+01   1.0899947e+01   1.5717004e-01
   2.1750404e+01   9.1333126e+00   7.7309511e-01
   1.6519331e+01   1.0174390e+01   7.7516795e-01
   2.3856724e+01   1.2027535e+01   7.8026501e-01
   1.6823159e+01   1.0305356e+01   7.8383997e-01
   2.6049786e+01   1.1034390e+01   7.4125865e-01
   1.6592058e+01   1.0208932e+01   7.6033331e-01
   1.7704897e+01   1.0729681e+01   4.9377183e-01
   2.4379318e+01   1.3065252e+01   5.4681126e-01
   1.6580059e+01   1.0207494e+01   7.2309934e-01
   1.7159744e+01   1.0414263e+01   7.8473206e-01
   2.3989913e+01   1.3000382e+01   4.4281635e-01
   2.3370678e+01   1.2047117e+01   7.8115436e-01
   1.7772005e+01   1.0702091e+01   7.8247378e-01
   2.6015687e+01   1.1171746e+01   7.4237340e-01
   2.6122246e+01   1.2465173e+01   7.6827637e-01
   2.6025811e+01   1.2992019e+01   7.5764170e-01
   2.4278286e+01   1.0686002e+01   7.7202505e-01
   2.4412148e+01   1.0322275e+01   7.6533624e-01
   2.1435993e+01   1.2076184e+01   7.7253234e-01
   2.7428995e+01   1.2205016e+01   6.6295570e-01
   1.8799532e+01   1.1091327e+01   7.8330759e-01
   2.5526337e+01   1.0625395e+01   7.6104012e-01
   2.0487179e+01   1.0413268e+01   7.8033636e-01
   1.8378513e+01   1.1000700e+01   5.9994889e-01
   1.7702866e+01   1.0693162e+01   7.4583218e-01
   1.6589160e+01   1.0209817e+01   7.3993083e-01
   1.5824707e+01   9.6921140e+00   7.8410622e-01
   1.6506781e+01   1.0169093e+01   7.7023547e-01
   1.6581687e+01   1.0206841e+01   7.3557750e-01
   1.6718875e+01   1.0254091e+01   7.8478261e-01
   1.7214503e+01   1.0457697e+01   7.8462717e-01
   2.1060363e+01   1.1857149e+01   7.8213125e-01
   1.6505801e+01   1.0168093e+01   7.7576803e-01
   2.4525883e+01   1.0276816e+01   7.6494173e-01
   1.6514994e+01   1.0171470e+01   7.8378455e-01
   2.8093346e+01   1.3522391e+01   7.4060519e-02
   2.5683872e+01   1.0922088e+01   7.4872438e-01
   1.6610350e+01   1.0218600e+01   7.4770396e-01
   1.6725879e+01   1.0260170e+01   7.8470332e-01
   2.3931907e+01   1.0582350e+01   7.7347876e-01
   1.8534975e+01   1.1112559e+01   2.2381022e-01
   1.8650287e+01   1.0996689e+01   7.8429217e-01
   1.8497236e+01   1.0917216e+01   7.8444878e-01
   1.8411095e+01   1.0964413e+01   7.8039023e-01
   2.7697390e+01   1.2330448e+01   5.8948139e-01
   1.6715267e+01   1.0258134e+01   7.8436243e-01
   2.0264784e+01   1.1633997e+01   7.8130686e-01
   2.8359905e+01   1.2188003e+01   2.1755895e-01
   1.8612435e+01   1.0149252e+01   7.8172731e-01
   1.6736437e+01   1.0300897e+01   5.0533328e-01
   1.8442415e+01   1.0946666e+01   7.8393226e-01
   1.7401767e+01   1.0542096e+01   7.8424339e-01
   1.6528837e+01   1.0179565e+01   7.6714401e-01
   1.6549577e+01   1.0190080e+01   7.5657775e-01
   1.6873397e+01   1.0331525e+01   7.7216747e-01
   1.7045668e+01   1.0424850e+01   6.4306108e-01
   1.6502962e+01   1.0165781e+01   7.8478834e-01
   1.6509933e+01   1.0171357e+01   7.6247904e-01
   1.6707099e+01   9.6953225e+00   7.8235818e-01
   2.1063787e+01   1.1672831e+01   7.8339715e-01
   1.6502578e+01   1.0156765e+01   7.8473752e-01
   2.4567646e+01   1.1762463e+01   7.7767759e-01
   1.6682812e+01   1.0259811e+01   6.6659269e-01
   1.6457281e+01   1.0118670e+01   7.8471672e-01
   1.6950784e+01   1.0377711e+01   6.8690869e-01
   1.7798609e+01   1.0657892e+01   7.8462439e-01
   1.6819478e+01   1.0322345e+01   6.5893124e-01
   1.6505494e+01   1.0166587e+01   7.8479758e-01
   1.8951621e+01   1.1002551e+01   7.8428228e-01
   1.6990437e+01   1.0392405e+01   7.0899676e-01
   1.4875845e+01   7.0722375e+00   7.7640415e-01
   1.6696867e+01   1.0269608e+01   6.3441514e-01
   1.6644833e+01   1.0230192e+01   7.7694265e-01
   1.7563130e+01   1.0610643e+01   7.8387707e-01
   1.6598168e+01   1.0217538e+01   7.0582902e-01
   2.1081025e+01   1.1584911e+01   7.8330653e-01
   2.7939143e+01   1.2404563e+01   4.4902698e-01
   2.7335729e+01   1.2612509e+01   7.2243131e-01
   2.2651938e+01   1.2575098e+01   6.0826863e-01
   1.6673551e+01   1.0240090e+01   7.8444941e-01
   1.8123310e+01   9.4507020e+00   7.7973544e-01
   2.5888870e+01   1.2874073e+01   7.6439282e-01
   1.6515418e+01   1.0172142e+01   7.7963147e-01
   1.8558876e+01   1.0970570e+01   7.8424403e-01
   1.3833154e+01   7.1350571e+00   7.7777294e-01
   2.5064239e+01   1.2068433e+01   7.7669039e-01
   1.8264274e+01   1.0932534e+01   7.2146220e-01
   1.6693727e+01   1.0265831e+01   6.5582909e-01
   2.0388570e+01   1.1723155e+01   7.7320388e-01
   1.9012661e+01   1.1195272e+01   7.8031471e-01
   2.7367850e+01   1.3655676e+01   4.3011318e-02
   1.6823087e+01   1.0308580e+01   7.7650412e-01
   2.5849512e+01   1.0978646e+01   7.4514665e-01
   2.2367946e+01   9.3169490e+00   7.7199641e-01
   1.6506103e+01   1.0167505e+01   7.8340382e-01
   2.7799300e+01   1.3574112e+01   1.4074267e-01
   2.5783444e+01   1.2076636e+01   7.7165085e-01
   1.6594231e+01   1.0214206e+01   7.2008884e-01
   1.7850725e+01   1.0744627e+01   7.7565042e-01
   1.6692982e+01   1.0273850e+01   5.7714587e-01
   1.8263984e+01   9.7040007e+00   7.8044533e-01
   1.8109666e+01   1.0643445e+01   7.8430259e-01
   1.8944497e+01   1.1201924e+01   7.4556254e-01
   2.8008053e+01   1.2371159e+01   3.5653856e-01
   2.6243501e+01   1.2538043e+01   7.6611023e-01
   2.6540838e+01   1.2803313e+01   7.5680176e-01
   1.6505990e+01   1.0168662e+01   7.7106101e-01
   1.6535190e+01   1.0180039e+01   7.8472625e-01
   2.5380224e+01   1.1274476e+01   7.6710428e-01
   2.6471430e+01   1.1646867e+01   7.4088609e-01
   1.6525398e+01   1.0179107e+01   7.5695836e-01
   1.9217460e+01   1.1186469e+01   7.8415297e-01
   1.6621864e+01   1.0232329e+01   6.6736142e-01
   2.5626115e+01   1.1199147e+01   7.5876823e-01
   2.6813745e+01   1.1274324e+01   7.3475775e-01
   2.0035745e+01   8.4924365e+00   7.7424941e-01
   1.6626962e+01   1.0246119e+01   5.5456959e-01
   2.8429935e+01   1.3047645e+01   2.0450788e-01
   2.0040239e+01   1.1219371e+01   7.8364880e-01
   1.8287983e+01   1.0567063e+01   7.8385594e-01
   1.9345387e+01   7.8149711e+00   7.7323601e-01
   1.4885751e+01   7.8305053e+00   7.7856209e-01
   1.6578653e+01   6.8825036e+00   7.7371199e-01
   2.7245673e+01   1.3088611e+01   6.9917523e-01
   1.6696176e+01   1.0283196e+01   4.9925369e-01
   1.7488205e+01   1.0626289e+01   5.7749715e-01
   2.0214658e+01   9.0853354e+00   7.7593496e-01
   2.4110854e+01   1.1739278e+01   7.7892141e-01
   2.6225317e+01   1.1711186e+01   7.5635330e-01
   1.7175523e+01   1.0444742e+01   7.8458956e-01
   2.0516658e+01   1.1773792e+01   7.7101659e-01
   2.4768092e+01   1.0441931e+01   7.6227251e-01
   1.7164853e+01   1.0488986e+01   5.3935656e-01
   2.0496665e+01   1.1701480e+01   7.8177745e-01
   1.6971848e+01   1.0365520e+01   7.8442405e-01
   2.6935847e+01   1.3638295e+01   1.0387671e-01
   1.7905439e+01   7.2934394e+00   7.7343002e-01
   1.6858201e+01   1.0196459e+01   7.8444090e-01
   1.6520083e+01   1.0178587e+01   7.3720765e-01
   2.0949044e+01   1.0092311e+01   7.7850270e-01
   1.9019251e+01   1.1122245e+01   7.8419620e-01
   1.6911062e+01   1.0393338e+01   3.6901297e-01
   2.4270841e+01   1.2813145e+01   7.6522602e-01
   1.6506143e+01   1.0168272e+01   7.7550389e-01
   1.6561384e+01   1.0208448e+01   6.2847483e-01
   1.6506181e+01   1.0167792e+01   7.8080408e-01
   1.6507914e+01   1.0168430e+01   7.8246274e-01
   2.3393457e+01   9.7422066e+00   7.7007963e-01
   1.7948569e+01   1.0788252e+01   7.7041879e-01
   2.4351537e+01   1.0214511e+01   7.6579316e-01
   2.4820956e+01   1.0372422e+01   7.6404548e-01
   1.8531137e+01   1.1121499e+01   1.2589585e-01
   1.6603501e+01   1.0175895e+01   7.8470952e-01
   1.8002707e+01   1.0890059e+01   1.9774710e-01
   2.1658677e+01   1.2333866e+01   1.1109038e-01
   1.7093705e+01   1.0480552e+01   3.1133528e-01
   2.1542822e+01   8.9631383e+00   7.7288339e-01
   1.6502506e+01   1.0158113e+01   7.8474807e-01
   1.6646968e+01   1.0230663e+01   7.7956369e-01
   1.7591154e+01   1.0709662e+01   2.1886650e-01
   1.6508468e+01   1.0169509e+01   7.7393545e-01
   2.5178170e+01   1.0800424e+01   7.5975846e-01
   1.6540291e+01   1.0186674e+01   7.4959421e-01
   2.6425662e+01   1.1213063e+01   7.2851797e-01
   1.4596565e+01   8.6387724e+00   7.8204519e-01
   2.4553311e+01   1.3199668e+01   1.7723808e-01
   1.6663679e+01   1.0233877e+01   7.8473901e-01
   1.6510605e+01   1.0171340e+01   7.6601165e-01
   1.6635754e+01   1.0222219e+01   7.8474081e-01
   1.7802751e+01   1.0792358e+01   3.0871347e-01
   1.8435483e+01   1.1042473e+01   4.6350302e-01
   1.6791447e+01   1.0245225e+01   7.8473173e-01
   1.7040861e+01   1.0274959e+01   7.8449255e-01
   2.3616933e+01   1.1538213e+01   7.7936939e-01
   1.8437152e+01   1.1016352e+01   6.5318181e-01
   2.1105499e+01   1.2027271e+01   7.0873339e-01
   2.8386988e+01   1.2084162e+01   4.7733326e-01
   2.4639995e+01   1.2771186e+01   7.7209036e-01
   2.3033812e+01   1.1970665e+01   7.8156074e-01
   1.6506140e+01   1.0167722e+01   7.8122001e-01
   2.1760931e+01   1.1644417e+01   7.8265029e-01
   1.6542550e+01   9.9180361e+00   7.8400901e-01
   2.5810506e+01   1.2495060e+01   7.7163170e-01
   1.6510096e+01   1.0169401e+01   7.8272952e-01
   2.7013025e+01   1.2278667e+01   7.3991399e-01
   1.6481433e+01   1.0121791e+01   7.8469695e-01
   1.6570427e+01   1.0196198e+01   7.8290002e-01
   2.1274564e+01   1.2100513e+01   6.6710841e-01
   1.6507195e+01   1.0169480e+01   7.6834911e-01
   1.9635566e+01   1.1412053e+01   7.8186770e-01
   2.6652148e+01   1.1291291e+01   7.2198945e-01
   2.3728186e+01   1.2199969e+01   7.8063099e-01
   1.7457387e+01   1.0555915e+01   7.8452070e-01
   1.7000039e+01   1.0432177e+01   3.7606393e-01
   1.6568476e+01   1.0173780e+01   7.8474034e-01
   2.6519256e+01   1.2464365e+01   7.6109452e-01
   2.2365538e+01   1.2278775e+01   7.7880464e-01
   2.4579700e+01   1.1467669e+01   7.7632103e-01
   1.6513948e+01   1.0171518e+01   7.7914669e-01
   1.8084209e+01   1.0831242e+01   7.8142418e-01
   1.7481409e+01   1.0660439e+01   2.2938695e-01
   1.6568161e+01   1.0210708e+01   6.3772674e-01
   2.1786451e+01   1.0025736e+01   7.7692095e-01
   1.6644901e+01   1.0176590e+01   7.8459648e-01
   1.7009887e+01   1.0434371e+01   3.9755381e-01
   1.8425364e+01   1.0947654e+01   7.8360205e-01
   2.6039259e+01   1.2708052e+01   7.6682020e-01
   1.7852172e+01   1.0487668e+01   7.8413706e-01
   1.6546277e+01   1.0198336e+01   6.6042065e-01
   1.6562262e+01   1.0209062e+01   6.2647983e-01
   1.7025147e+01   7.0281665e+00   7.7367173e-01
   1.7228183e+01   1.0350746e+01   7.8448773e-01
   2.3266169e+01   9.5614178e+00   7.7146671e-01
   1.6507122e+01   1.0168051e+01   7.8269721e-01
   2.1058712e+01   1.1928227e+01   7.7738703e-01
   1.6608731e+01   1.0216773e+01   7.5751063e-01
   1.9667901e+01   1.1433280e+01   7.8075606e-01
   1.6896216e+01   1.0336457e+01   7.8387110e-01
   1.6869654e+01   1.0336268e+01   7.3051650e-01
   1.6920291e+01   1.0399454e+01   3.4916422e-01
   1.7648511e+01   1.0652181e+01   7.8248676e-01
   2.9044855e+01   1.2439883e+01   4.5521484e-02
   2.5561632e+01   1.0954715e+01   7.5284329e-01
   2.3587885e+01   9.9390181e+00   7.6956621e-01
   1.6995479e+01   1.0353636e+01   7.8474110e-01
   2.0529026e+01   1.1411319e+01   7.8354589e-01
   1.6775035e+01   1.0313651e+01   5.4903477e-01
   1.6614369e+01   1.0213354e+01   7.8475700e-01
   1.9613780e+01   1.1403716e+01   7.8191055e-01
   1.6513248e+01   1.0174837e+01   7.4272998e-01
   2.1343390e+01   1.1855170e+01   7.8298814e-01
   1.6913574e+01   1.0352515e+01   7.5244393e-01
   1.6534406e+01   1.0176064e+01   7.8479514e-01
   2.6288274e+01   1.2000997e+01   7.6213042e-01
   1.7506658e+01   1.0581423e+01   7.8434083e-01
   2.8237145e+01   1.2413113e+01   3.3375034e-02
   1.6780272e+01   1.0328759e+01   4.2590526e-01
   2.4080058e+01   1.2467780e+01   7.7914134e-01
   2.4531943e+01   1.0256054e+01   7.6545705e-01
   2.7161004e+01   1.1448853e+01   7.1797783e-01
   1.6612222e+01   1.0213287e+01   7.8464232e-01
   1.6788284e+01   1.0303225e+01   7.0581406e-01
   2.4352660e+01   1.2706395e+01   7.7390317e-01
   2.0869061e+01   1.2014024e+01   3.6614993e-01
   1.6541939e+01   1.0187634e+01   7.4755155e-01
   2.6160865e+01   1.0933595e+01   7.5315016e-01
