# Supplementary material for: Rethinking Colour Constancy
Source: PLoS One. 2015 Sep 10;10(9):e0135029. doi: 10.1371/journal.pone.0135029 (PMC4565710; doi:10.1371/journal.pone.0135029)
Supplement: S1 Dataset — (ZIP) [file pone.0135029.s002.zip › 5-TransitionMetamerReflectanceData/NtoR_20munsells/targetXYZ_10.txt]

   2.9961817e+00   1.1231028e+00   9.6115273e-01
   1.3552684e+01   5.3570984e+00   1.2003142e-01
   1.3979622e+00   4.7233407e-01   1.6943105e+00
   1.0171047e+00   4.3304220e-01   4.2035884e-01
   6.9352726e+00   2.7604313e+00   1.2208992e-01
   9.9777029e+00   3.8916078e+00   1.2199651e-01
   1.9859097e+00   7.0547171e-01   1.4891256e+00
   1.3249653e+01   5.2309323e+00   1.1643945e-01
   1.3124537e+01   5.1604008e+00   3.2264814e-01
   1.3538215e+01   5.3477429e+00   1.5608783e-01
   1.3506856e+01   5.3305152e+00   2.0011348e-01
   4.3655769e+00   1.6992135e+00   1.5965115e-01
   1.2593697e+01   4.8862987e+00   8.9939589e-01
   1.1782123e+01   4.5343435e+00   1.0799824e+00
   6.6573293e+00   2.5665510e+00   3.1974460e-01
   5.3430602e-01   3.2106290e-01   1.4726575e-01
   1.6482844e+00   5.6629841e-01   1.6693521e+00
   8.4621067e+00   3.2196135e+00   8.3231198e-01
   1.9251754e+00   7.5126351e-01   6.3255188e-01
   1.4264119e+01   6.1741605e+00   1.1820838e-01
   1.3533549e+01   5.3528094e+00   1.1612038e-01
   1.4275618e+01   5.9042316e+00   1.1707314e-01
   1.3346227e+01   5.2723022e+00   1.1672418e-01
   9.4246282e+00   3.6186986e+00   6.0952766e-01
   7.4769858e+00   4.2591427e+00   1.2324188e-01
   2.9264085e+00   1.0355148e+00   1.7057580e+00
   3.2144485e+00   1.2136558e+00   8.4740097e-01
   6.8580292e+00   2.5196781e+00   1.7192042e+00
   1.3832709e+01   5.6897226e+00   1.1698178e-01
   3.1522261e-01   2.2846774e-01   1.5167745e-01
   2.8960539e+00   1.0863368e+00   9.5457483e-01
   1.3551596e+01   5.3566582e+00   1.1983609e-01
   1.3426738e+01   5.3032071e+00   1.3613347e-01
   1.4373974e+01   6.1750576e+00   1.1788938e-01
   1.2835069e+01   4.9902704e+00   8.6207489e-01
   5.7788701e+00   2.2404431e+00   2.0963834e-01
   1.2819927e+01   4.9821904e+00   8.8188149e-01
   1.3429521e+01   5.3061787e+00   1.1630028e-01
   1.1593450e+01   4.5399953e+00   1.4373136e-01
   1.1544455e+01   4.4732593e+00   6.7541396e-01
   5.0520720e+00   2.2707647e+00   1.2346384e-01
   7.7991734e+00   3.0328905e+00   1.4344380e-01
   3.5521198e+00   2.8677424e+00   1.2576107e-01
   3.4757013e-01   2.8443030e-01   1.4193843e-01
   4.0005886e+00   1.4707900e+00   1.3178522e+00
   1.0416886e+01   3.9396155e+00   1.4927036e+00
   5.4145479e-01   2.4274236e-01   6.3765292e-01
   4.5237181e-01   2.1888519e-01   5.2470158e-01
   1.2948396e+01   5.0539948e+00   6.8112967e-01
   7.7859545e+00   4.2606680e+00   1.2264917e-01
   1.3553125e+01   5.3574936e+00   1.1758263e-01
   1.4586278e+01   6.1311906e+00   1.1758025e-01
   7.4812217e+00   2.8730786e+00   4.2352517e-01
   1.3512529e+01   5.3408210e+00   1.1619205e-01
   1.0672418e+01   4.1069472e+00   7.8283801e-01
   1.3481534e+01   5.3208007e+00   1.9031829e-01
   1.0936543e+01   4.2762809e+00   1.4224927e-01
   1.3489188e+01   5.3197004e+00   2.3785748e-01
   3.6679307e+00   1.4340102e+00   1.8564026e-01
   2.2945068e+00   9.1512063e-01   2.7346457e-01
   8.5519541e+00   3.2955920e+00   3.7865988e-01
   4.5391342e-01   4.8513882e-01   1.3244878e-01
   5.1272204e+00   1.8689713e+00   1.6189892e+00
   3.2906722e-01   1.8766108e-01   3.5225867e-01
   1.0826345e+00   3.7444637e-01   1.4794355e+00
   1.2063357e+01   4.7547880e+00   1.1700102e-01
   5.6131622e+00   2.1327955e+00   6.8184081e-01
   1.2944653e+01   5.1592870e+00   1.1616174e-01
   4.5990611e+00   1.6811154e+00   1.4884370e+00
   1.3226147e+01   5.2108454e+00   2.2842492e-01
   1.3375017e+01   5.2837635e+00   1.1621641e-01
   7.3960411e+00   2.7875973e+00   1.0333944e+00
   1.1052712e+01   4.3104377e+00   2.1433766e-01
   1.3088971e+01   5.1115889e+00   6.9095054e-01
   1.3114841e+01   5.2153547e+00   1.1637124e-01
   1.4721148e+01   6.8686578e+00   1.1976713e-01
   1.1371644e+01   4.3361900e+00   1.4073270e+00
   1.6169151e+00   5.4694058e-01   1.7657653e+00
   1.3440047e+01   5.3038351e+00   1.8761546e-01
   9.2562598e+00   3.4849369e+00   1.3777126e+00
   4.3055222e+00   1.6627916e+00   3.7462579e-01
   1.9058633e+00   6.6268185e-01   1.6496737e+00
   7.7917100e+00   2.8844473e+00   1.6762677e+00
   1.2256571e+01   4.8033170e+00   2.6001610e-01
   9.5016834e+00   3.6841169e+00   2.4612382e-01
   1.2779035e-01   1.0327395e-01   5.0292309e-01
   1.3448760e+01   5.3135477e+00   1.1924408e-01
   1.3222636e+01   5.1799108e+00   5.4940619e-01
   1.0477346e+01   4.2457070e+00   1.1798564e-01
   1.1891173e+01   4.6343752e+00   4.6211126e-01
   7.9711250e+00   2.9572202e+00   1.6399307e+00
   3.5010907e+00   1.3489921e+00   4.9557501e-01
   2.1930447e+00   8.0145491e-01   1.2543550e+00
   1.2935950e+01   5.0817261e+00   3.2108610e-01
   1.3231346e+01   5.1831626e+00   5.5383313e-01
   1.3379677e+01   5.3538685e+00   1.1640411e-01
   7.5008072e+00   4.0648172e+00   1.2254574e-01
   1.4097729e+01   6.1002696e+00   1.1828845e-01
   1.3384848e+01   5.2827724e+00   1.6282238e-01
   1.4518266e+01   6.6374599e+00   1.1922245e-01
   3.8629774e+00   1.4283559e+00   1.2065396e+00
   1.2546909e+01   4.9335967e+00   1.3193054e-01
   1.3465473e+01   5.3155481e+00   1.7548931e-01
   3.8360538e-01   1.0964364e-01   1.6111641e+00
   1.1134816e+01   4.3584273e+00   1.3780781e-01
   9.7697291e+00   4.7727808e+00   1.2067136e-01
   4.3922017e+00   1.6357932e+00   1.1083473e+00
   1.3454533e+01   5.3116180e+00   1.6817791e-01
   1.1039651e+01   4.3232753e+00   1.3335143e-01
   2.0514097e+00   8.3459587e-01   1.6856583e-01
   1.2611511e+01   5.0697913e+00   1.1625713e-01
   1.1201803e+01   4.3576151e+00   3.7450978e-01
   2.3231715e+00   8.0789062e-01   1.7554451e+00
   6.1146345e+00   4.2640407e+00   1.2552812e-01
   5.2962903e-01   2.5288554e-01   4.4724178e-01
   1.2891272e+01   5.0752014e+00   1.8406773e-01
   6.0453413e+00   2.3008575e+00   6.5196844e-01
   7.5895240e+00   2.9341310e+00   2.5238755e-01
   1.1352501e+01   4.3924575e+00   6.9558969e-01
   1.3360266e+01   5.3957408e+00   1.1662533e-01
   1.3593230e+00   4.9597951e-01   1.2346481e+00
   7.2495188e+00   2.8124189e+00   1.8958149e-01
   1.3452799e+01   5.3152469e+00   1.2113154e-01
   6.4867029e+00   2.3932322e+00   1.5338694e+00
   4.0267451e-01   1.0408555e-01   1.7668172e+00
   1.3139099e+01   5.1365171e+00   6.4567646e-01
   1.1502292e+01   5.2499775e+00   1.1937957e-01
   2.5631747e+00   1.1236649e+00   1.3298260e-01
   2.4726271e+00   9.5349761e-01   6.4161098e-01
   1.3889369e+01   5.6088652e+00   1.1661491e-01
   4.4698931e+00   2.9780939e+00   1.2507159e-01
   1.8910091e+00   6.5615739e-01   1.6624627e+00
   7.1539352e-01   6.0483877e-01   1.3159695e-01
   5.8379705e-01   2.4805244e-01   7.7348861e-01
   1.2723334e+01   5.0109790e+00   1.2226250e-01
   1.7049105e+00   1.5004660e+00   1.2679398e-01
   1.2040118e+01   4.7304767e+00   1.1821408e-01
   1.3567420e+01   5.3662934e+00   1.1611719e-01
   5.9471497e+00   2.9322592e+00   1.2243602e-01
   5.8894172e+00   2.1605567e+00   1.6016310e+00
   1.2368402e+01   4.8702246e+00   1.1884171e-01
   1.5228698e+01   7.5294623e+00   1.2201343e-01
   4.1758772e+00   1.5334277e+00   1.3567766e+00
   6.1463315e+00   2.3793774e+00   2.3949237e-01
   3.6092917e-01   1.0664147e-01   1.5474994e+00
   1.2500484e+01   4.8895882e+00   4.3911855e-01
   2.6359786e+00   9.6042792e-01   1.3141399e+00
   1.3487874e+01   5.3203992e+00   2.2365607e-01
   3.8846883e-01   3.8560290e-01   1.3504228e-01
   1.2372173e+01   4.7888652e+00   9.6116894e-01
   1.1073811e+01   4.4716280e+00   1.1757989e-01
   9.5889003e+00   3.6897937e+00   5.4470745e-01
   1.0894978e+01   4.2320654e+00   3.7269061e-01
   1.2877147e+00   5.4058317e-01   3.1786583e-01
   8.3171797e+00   3.2344516e+00   1.3392542e-01
   4.1020871e+00   1.5352106e+00   1.0020137e+00
   1.3427677e+01   5.2857124e+00   3.2756812e-01
   8.8783622e+00   3.4577333e+00   1.3084566e-01
   1.3320323e+01   5.2299777e+00   4.4576274e-01
   1.1728407e+01   4.4905634e+00   1.3181901e+00
   1.3412494e+01   5.2988921e+00   1.1624187e-01
   1.1850920e+01   4.6043009e+00   6.2128479e-01
   1.1621932e+01   6.6734301e+00   1.2509859e-01
   1.2259877e+01   4.8040276e+00   2.6748226e-01
   1.2764573e+01   5.0331987e+00   1.1660225e-01
   1.3536367e+01   5.3506173e+00   1.1612878e-01
   1.2474352e+01   4.8803510e+00   4.2003848e-01
   1.1983986e+00   1.0256704e+00   1.2833170e-01
   1.3539991e+01   5.3521491e+00   1.1616051e-01
   2.0111651e+00   7.2744800e-01   1.3371390e+00
   1.2958407e+00   5.1023130e-01   7.5174785e-01
   3.6533684e-01   1.0192982e-01   1.6255483e+00
   9.5424425e+00   3.7252560e+00   1.4073346e-01
   1.6997594e+00   6.4092776e-01   9.8597843e-01
   1.3235250e+01   5.1849024e+00   5.5270061e-01
   6.4374785e+00   2.4304034e+00   8.8822330e-01
   1.2755530e+01   5.0897073e+00   1.1657476e-01
   3.3910854e+00   1.3292089e+00   2.0576066e-01
   1.3501374e+01   5.3361465e+00   1.1619313e-01
   1.2814754e+01   5.0473247e+00   1.2366421e-01
   5.4839072e+00   1.9978204e+00   1.6990875e+00
   1.3086947e+01   5.1106406e+00   6.9212190e-01
   1.4635580e+01   6.1599460e+00   1.1762928e-01
   1.2959656e+01   5.1104222e+00   1.1678223e-01
   1.3447914e+01   5.3136547e+00   1.1619796e-01
   1.1114043e+01   4.3056199e+00   5.6552516e-01
   3.9452485e+00   1.4458377e+00   1.3661749e+00
   9.9858963e+00   3.7570386e+00   1.5887372e+00
   1.2235662e+01   4.7628744e+00   6.3149462e-01
   1.3463481e+01   5.3194096e+00   1.3055400e-01
   1.2955013e+01   5.0881996e+00   3.3909048e-01
   2.4775006e+00   1.9769673e+00   1.2613559e-01
   8.4706317e+00   3.2950045e+00   1.3257726e-01
   9.7912063e-01   3.7041423e-01   1.0598412e+00
   1.3458258e+01   5.3268421e+00   1.1611344e-01
   1.0338796e+01   4.0103902e+00   3.2866364e-01
   1.5684570e+01   7.5205367e+00   1.2100373e-01
   1.1978203e+00   5.3513416e-01   1.5656022e-01
   1.2641107e+01   5.0635545e+00   1.1667557e-01
   1.3473967e+01   5.3110535e+00   2.6270060e-01
   1.0738930e+01   4.0762550e+00   1.4277512e+00
   1.0905940e+01   4.2710152e+00   1.1858333e-01
   1.2957858e+01   5.1098412e+00   1.1673939e-01
   1.3120125e+01   5.1790689e+00   1.1708573e-01
   6.5848701e-01   2.0087435e-01   1.7117562e+00
   1.0318017e+01   4.0291857e+00   1.4497375e-01
   3.9532205e-01   1.0242766e-01   1.7539662e+00
   1.4224870e+01   5.8422596e+00   1.1708340e-01
   1.2367566e+01   4.8169133e+00   6.3975588e-01
   1.3232939e+01   5.1846664e+00   5.4435839e-01
   2.2455836e+00   8.2081100e-01   1.2550541e+00
   1.0803643e+01   4.1513744e+00   8.8947245e-01
   1.0033330e+00   4.5405326e-01   1.6840739e-01
   1.0856364e+00   4.6688177e-01   3.1146823e-01
   9.4532071e+00   3.6861487e+00   1.2057809e-01
   1.3513456e+01   5.3410510e+00   1.1614146e-01
   5.0036225e+00   1.8174465e+00   1.6747995e+00
   1.3140613e+01   5.1513673e+00   4.8878993e-01
   3.8702835e+00   1.4171288e+00   1.3719674e+00
   7.3849607e+00   4.9153640e+00   1.2561759e-01
   1.5110594e+01   6.7001504e+00   1.1875145e-01
   1.0400994e+01   3.9319657e+00   1.5060799e+00
   9.9259336e+00   3.7494792e+00   1.4042858e+00
   1.3621081e-01   1.0650589e-01   4.9983637e-01
   1.0370320e+01   4.0462592e+00   1.5223953e-01
   3.7244386e+00   1.4275973e+00   5.6104538e-01
   1.0774228e+01   4.0871811e+00   1.4656294e+00
   7.4959379e-01   2.9283844e-01   9.7961522e-01
   1.3531965e+01   5.3459111e+00   1.4708036e-01
   1.0356985e+01   4.0522028e+00   1.3422291e-01
   1.3408657e+01   5.2979534e+00   1.1642483e-01
   1.2355785e+01   4.8332597e+00   3.9155921e-01
   1.3092583e+01   5.1968107e+00   1.1635616e-01
   6.5559536e+00   2.4517992e+00   1.1669280e+00
   4.4733885e+00   1.7359179e+00   2.6149729e-01
   9.0711180e+00   3.4974795e+00   3.9875233e-01
   1.2146465e+01   4.7670277e+00   1.3837941e-01
   1.0169160e+01   3.9694355e+00   1.2221675e-01
   6.0112621e+00   2.3003000e+00   5.0420233e-01
   2.5210071e-01   1.0801077e-01   1.0361711e+00
   2.6000703e+00   9.9741365e-01   6.8556504e-01
   1.3325633e+01   5.2400305e+00   3.5986790e-01
   4.1452724e+00   1.5952107e+00   4.5529296e-01
   8.4134203e+00   3.5046067e+00   1.1962428e-01
   2.8744185e+00   1.0287571e+00   1.5554671e+00
   1.1955670e+01   4.6217804e+00   9.0811092e-01
   1.3332312e+01   5.2504816e+00   2.7827368e-01
   1.1471377e+01   4.3805545e+00   1.3684695e+00
   1.3535859e+01   5.3475322e+00   1.4711430e-01
   1.3677185e+01   5.4461571e+00   1.1625535e-01
   1.2779418e+01   5.0195839e+00   2.7953200e-01
   8.8540600e-01   2.8462143e-01   1.6970193e+00
   1.3298058e+01   5.2375511e+00   2.6590700e-01
   1.0562043e+00   3.8107518e-01   1.2811475e+00
   5.7955449e+00   2.1966406e+00   7.5586059e-01
   1.0369919e+01   4.7259891e+00   1.1940929e-01
   1.1896301e+00   5.3693964e-01   1.5351830e-01
   1.3148106e+01   5.1575658e+00   4.5715199e-01
   4.9350817e-01   2.3020041e-01   5.7203504e-01
   1.2848243e+01   5.0490278e+00   2.7227270e-01
   1.3430392e+01   5.3062049e+00   1.1830293e-01
   1.2222578e+01   4.7350186e+00   8.7488876e-01
   1.1444776e+01   4.4201835e+00   8.1529374e-01
   5.0120139e+00   1.9219560e+00   4.8419068e-01
   7.8615241e+00   3.0570391e+00   1.5760812e-01
   9.1412633e+00   3.4225447e+00   1.5656611e+00
   1.3555234e+01   5.3585050e+00   1.1670139e-01
   1.3296806e+01   5.2556808e+00   1.1623032e-01
   7.7394881e+00   2.9328472e+00   8.9276979e-01
   1.3599572e+01   5.3784340e+00   1.1611170e-01
   9.7424820e+00   3.8034720e+00   1.4249432e-01
   6.9947170e+00   2.6276588e+00   1.0851608e+00
   1.0807568e+01   4.1764580e+00   6.1175660e-01
   1.5653299e+01   7.4446587e+00   1.2071751e-01
   5.6139136e+00   2.1171683e+00   8.7840005e-01
   1.1271343e+01   4.3881027e+00   3.5204728e-01
   7.2394576e-01   4.0000273e-01   1.4470710e-01
   9.4389497e+00   3.6856785e+00   1.3311675e-01
   1.9164066e+00   7.7741281e-01   2.4104467e-01
   1.3088083e+01   5.1936344e+00   1.1635377e-01
   1.3350682e+01   5.2645399e+00   2.0882733e-01
   1.1194990e+01   4.4588232e+00   1.1745029e-01
   1.2648259e+01   4.9022253e+00   9.7343495e-01
   1.3403413e+01   5.2887789e+00   1.8400593e-01
   1.3076441e+01   5.1585589e+00   1.1820739e-01
   4.3338569e-01   2.1900482e-01   4.3301886e-01
   1.3557873e+01   5.3593176e+00   1.1959970e-01
   1.3179840e+01   5.1568014e+00   6.0869704e-01
   1.3495325e+01   5.3273342e+00   1.8194038e-01
   1.5117637e+01   7.5840336e+00   1.2238468e-01
   8.4515954e+00   3.1534889e+00   1.5369529e+00
   4.7908446e-01   1.6326541e-01   1.3744384e+00
   3.3711919e-01   1.1663498e-01   1.3173129e+00
   3.8977536e+00   1.5400919e+00   1.3681718e-01
   1.3747403e+01   6.0122829e+00   1.1809942e-01
   1.0710152e+01   4.1668647e+00   2.6406217e-01
   7.6488492e+00   2.9548038e+00   2.7161087e-01
   1.1237263e+01   4.3483388e+00   6.5783336e-01
   1.3569267e+01   5.4000561e+00   1.1621145e-01
   1.1773591e+01   5.6667334e+00   1.2078019e-01
   1.0901121e+01   4.2126091e+00   6.3726940e-01
   1.3556225e+01   5.3586096e+00   1.1966752e-01
   2.1293692e+00   7.8729542e-01   1.1389831e+00
   1.3521106e+01   5.3384624e+00   1.7867166e-01
   1.2754273e-01   1.0449778e-01   4.8536284e-01
   9.1654949e+00   3.5537320e+00   2.2990271e-01
   1.5297081e+00   5.3795452e-01   1.4846159e+00
   1.1745607e+01   5.3199125e+00   1.1925436e-01
   8.7766280e+00   3.4012508e+00   2.2546348e-01
   3.9857602e+00   1.5474402e+00   3.1197117e-01
   9.1889207e+00   3.5735528e+00   1.6980301e-01
   1.3148195e+01   5.2360892e+00   1.1617459e-01
   1.2004624e+01   4.7231900e+00   1.2106077e-01
   6.7120190e+00   2.4772745e+00   1.5595080e+00
   2.1007514e+00   1.6621651e+00   1.2659067e-01
   1.3103357e+01   5.1717596e+00   1.1707269e-01
   4.9426094e+00   1.8551020e+00   9.6293270e-01
   1.3255027e+01   5.2074466e+00   3.9490134e-01
   8.9086804e+00   3.4167139e+00   5.7896883e-01
   5.9325298e+00   2.1658037e+00   1.7317683e+00
   1.3565708e+01   5.3650540e+00   1.1611274e-01
   1.3558710e+01   5.3599774e+00   1.1611190e-01
   5.8406199e+00   2.2200057e+00   6.8086552e-01
   1.2094947e+00   4.0574848e-01   1.6638288e+00
   1.2196798e+01   4.7731997e+00   3.1959335e-01
   1.2697410e+01   5.1643059e+00   1.1685923e-01
   1.3950565e+00   7.4036684e-01   1.3418953e-01
   7.4546144e-01   2.4785171e-01   1.5228635e+00
   6.0593653e+00   2.5127410e+00   1.2249835e-01
   1.2388068e+01   4.8046920e+00   8.6081673e-01
   1.2931645e+01   5.0957005e+00   1.2314520e-01
   1.3929107e+01   5.8027492e+00   1.1727810e-01
   1.4750011e+00   5.3613653e-01   1.2633302e+00
   1.3651716e+01   5.4279114e+00   1.1623792e-01
   1.2956562e+01   5.1526473e+00   1.1644175e-01
   1.0777474e+01   4.0913079e+00   1.4346077e+00
   4.6365206e+00   1.7681697e+00   6.1830729e-01
   1.3352229e+01   5.2461460e+00   4.1461402e-01
   1.2971468e+01   5.0698514e+00   6.1268318e-01
   1.3491918e+01   5.3322289e+00   1.1628599e-01
   1.0747148e+01   4.2040987e+00   1.3742125e-01
   1.0474288e+01   4.2987319e+00   1.1808569e-01
   3.7587183e+00   1.4316028e+00   6.7436360e-01
   9.9362810e-01   4.3692594e-01   2.5492044e-01
   1.3513961e+01   5.3396875e+00   1.3252524e-01
   1.3447906e+01   5.3012400e+00   2.5015147e-01
   1.5621016e+01   7.3831930e+00   1.2061129e-01
   1.3757313e+01   7.1616991e+00   1.2343080e-01
   1.2097885e+01   4.6518370e+00   1.2175797e+00
   1.2546811e+01   4.9088188e+00   4.3978540e-01
   2.2664782e+00   8.0886598e-01   1.4907112e+00
   1.3549352e+01   5.3553665e+00   1.2364945e-01
   3.4701085e-01   2.0693725e-01   2.0304846e-01
   1.3100731e+01   5.5227898e+00   1.1767651e-01
   1.2331048e+01   4.8546958e+00   1.2097358e-01
   1.3558484e+01   5.3598756e+00   1.1617120e-01
   1.3748723e+01   5.5036092e+00   1.1634042e-01
   2.9301358e+00   1.1593228e+00   1.6685956e-01
   1.2476495e+01   4.8558741e+00   7.0604084e-01
   1.2158858e+01   4.7697401e+00   1.5366455e-01
   2.7419361e+00   1.0831160e+00   2.5419537e-01
   1.0998736e+01   4.2662891e+00   4.7159937e-01
   3.4864186e+00   1.3250239e+00   7.2649164e-01
   7.3341817e+00   2.8334052e+00   2.6776796e-01
   2.8080712e+00   1.2972137e+00   1.2942187e-01
   1.3333152e+01   5.2568323e+00   2.1310796e-01
   1.6993801e-01   1.6391380e-01   1.5837175e-01
   2.5371259e-01   1.5811641e-01   3.8031238e-01
   2.1578220e+00   1.5542394e+00   1.2689768e-01
   4.6863060e+00   1.8129069e+00   3.1465110e-01
   4.6181899e+00   1.7870856e+00   3.1292565e-01
   6.9805478e+00   2.5669740e+00   1.7193041e+00
   2.0067373e+00   1.3333104e+00   1.2767507e-01
   3.8314710e+00   1.4374986e+00   9.4835761e-01
   9.4938473e+00   3.6848807e+00   2.1990541e-01
   1.3466945e+01   5.3216438e+00   1.1619402e-01
   1.2426926e+01   4.8165592e+00   9.0626670e-01
   1.0038495e+01   3.8637528e+00   6.1721680e-01
   4.0709487e-01   1.5553732e-01   1.1452983e+00
   7.8998801e+00   3.0341398e+00   4.4605746e-01
   1.4417246e+01   6.0472576e+00   1.1740576e-01
   4.3358734e+00   1.7570905e+00   1.2853058e-01
   1.8658270e+00   6.9030874e-01   1.1354328e+00
   1.3556662e+01   5.3591237e+00   1.1610568e-01
   9.0529140e+00   3.3860611e+00   1.5823384e+00
   2.6229760e+00   9.3781644e-01   1.5264955e+00
   1.3549539e+01   5.3561346e+00   1.1625656e-01
   1.3519904e+01   5.3437582e+00   1.1613516e-01
   1.1259074e+01   4.3096007e+00   1.1918107e+00
   1.1382642e+01   6.2226776e+00   1.2396083e-01
   6.4001408e+00   2.3462739e+00   1.6947072e+00
   3.2215361e+00   1.2476216e+00   4.5491590e-01
   1.3535234e+01   5.3499936e+00   1.1780706e-01
   1.1922430e+01   4.6181983e+00   7.9843923e-01
   2.2849756e+00   7.9399068e-01   1.7528398e+00
   9.9245810e+00   4.7499041e+00   1.2030181e-01
   7.1218195e-01   2.8897972e-01   8.5192790e-01
   3.8129959e+00   1.4257479e+00   1.0072748e+00
   7.1741581e-01   2.1784917e-01   1.7673494e+00
   1.1067246e+01   4.3382295e+00   1.3013366e-01
   4.1897488e+00   1.6236038e+00   3.2274435e-01
   1.3312971e+01   5.2250598e+00   4.6660328e-01
   1.3327540e+01   5.2612223e+00   1.4523099e-01
   1.2534257e+01   4.8924335e+00   5.6944462e-01
   1.2720679e+01   5.0139465e+00   1.1933534e-01
   1.3479673e+01   5.3155548e+00   2.3890715e-01
   1.3531642e+01   5.3440469e+00   1.6626186e-01
   1.3400277e+01   5.2937513e+00   1.1787842e-01
   1.2986244e+01   5.3337620e+00   1.1703116e-01
   1.1888259e+01   4.7559530e+00   1.1703267e-01
   1.3348999e+01   5.2717968e+00   1.1978264e-01
   1.3150159e+01   5.2022681e+00   1.1630058e-01
   9.3668669e+00   3.5063647e+00   1.6309702e+00
   4.5559034e-01   1.2367414e-01   1.7595087e+00
   2.4474256e+00   8.7374679e-01   1.5150472e+00
   1.8555478e+00   6.6979315e-01   1.3405918e+00
   1.6503869e+00   6.4609125e-01   6.8104918e-01
   4.4354761e+00   1.7216874e+00   2.5958472e-01
   1.2735585e+01   4.9868130e+00   4.5134915e-01
   6.7916974e+00   2.6087552e+00   4.1041927e-01
   1.2972221e+01   5.0560902e+00   7.6686006e-01
   5.4615087e+00   2.0034969e+00   1.5336218e+00
   1.3553265e+01   5.3562527e+00   1.3224639e-01
   7.1356594e+00   2.7561336e+00   2.7188083e-01
   1.1600477e+01   5.0620094e+00   1.1837756e-01
   1.3278298e+01   5.2437603e+00   1.1627864e-01
   2.5370768e+00   9.5278784e-01   9.5686875e-01
   1.1379417e+01   4.3762345e+00   1.0050004e+00
   1.2904364e+01   6.7467110e+00   1.2339959e-01
   1.2780598e+01   5.0164858e+00   3.2276399e-01
   1.3489318e+01   5.3311112e+00   1.1621058e-01
   8.0539982e-01   3.6834222e-01   2.5196106e-01
   3.4737735e+00   1.3402322e+00   4.7741414e-01
   1.4667053e+01   6.2409341e+00   1.1767525e-01
   1.2063225e+01   4.7197285e+00   2.9708237e-01
   3.6008022e-01   1.0328295e-01   1.5855600e+00
   7.5541745e+00   2.7980382e+00   1.6127321e+00
   1.3592577e+01   5.3859556e+00   1.1616043e-01
   1.3516296e+01   5.3422827e+00   1.1616400e-01
   1.1303540e+01   4.3360500e+00   1.1025864e+00
   1.5019570e+01   6.5355709e+00   1.1824336e-01
   1.3942291e+01   5.6221011e+00   1.1663795e-01
   4.1509416e+00   1.6146705e+00   2.4942922e-01
   1.4839029e+01   6.4301931e+00   1.1819671e-01
   1.3542079e+01   5.3523115e+00   1.2375508e-01
   1.3527140e+01   5.3469954e+00   1.1630777e-01
   1.3170814e+01   5.2002227e+00   1.1735007e-01
   2.7115133e+00   9.5355722e-01   1.7314353e+00
   1.2854457e+01   5.0685728e+00   1.1893410e-01
   8.3048921e+00   3.2288295e+00   1.6589696e-01
   1.2418149e+01   4.8049522e+00   9.9233479e-01
   1.4081360e+01   6.1698251e+00   1.1864927e-01
   1.3018448e+01   5.1914943e+00   1.1645060e-01
   1.2893787e+01   5.1368399e+00   1.1615386e-01
   1.3569045e+01   5.3706488e+00   1.1612165e-01
   1.3537549e+01   5.3479856e+00   1.5007659e-01
   2.5775263e+00   1.0006633e+00   5.3772985e-01
   6.5587716e+00   2.4071531e+00   1.6903367e+00
   1.3246128e+01   5.2298945e+00   1.1655620e-01
   1.2651396e+01   4.9752608e+00   1.6805795e-01
   1.3275795e+01   5.2268095e+00   2.8215442e-01
   4.3731511e+00   1.6957118e+00   2.8961969e-01
   1.2971240e+00   5.7397547e-01   1.5430458e-01
   1.4361245e+00   5.1954699e-01   1.2914438e+00
   4.0232242e+00   1.5125232e+00   9.1530568e-01
   2.2689206e-01   1.4881488e-01   3.7555282e-01
   1.3558260e+01   5.3596895e+00   1.1720345e-01
   1.2595213e-01   1.0211932e-01   5.0966717e-01
   1.3491447e+01   5.3257290e+00   1.8183345e-01
   4.7989187e-01   1.8664751e-01   1.0835298e+00
   3.9493050e-01   1.0128990e-01   1.7671591e+00
   1.3067234e+01   5.1456115e+00   2.1700414e-01
   6.6310991e+00   2.5736848e+00   1.7365565e-01
   1.0421303e+01   4.0366434e+00   4.0270171e-01
   1.2686109e+01   5.0016689e+00   1.1836695e-01
   3.2903376e+00   1.1774212e+00   1.6320331e+00
   1.3391540e+01   5.2670945e+00   3.6517398e-01
   5.2552777e+00   1.9236500e+00   1.5487335e+00
   5.0922679e+00   1.8449894e+00   1.7461378e+00
   9.6085284e+00   3.7388046e+00   1.6951597e-01
   5.6253619e+00   2.0728829e+00   1.4532118e+00
   7.7720657e+00   3.0147974e+00   1.2810081e-01
   9.4845096e-01   3.9709920e-01   5.6076722e-01
   4.6081707e-01   1.2561502e-01   1.7587754e+00
   7.9932747e+00   3.0212206e+00   1.0113049e+00
   7.1632468e+00   2.6598609e+00   1.4634605e+00
   1.0765281e+01   4.1747694e+00   4.2363108e-01
   4.7809586e+00   1.7413922e+00   1.5829088e+00
   5.6686411e+00   2.0812661e+00   1.5477787e+00
   7.1757952e-01   3.2191239e-01   4.4057220e-01
   3.5191322e-01   1.9862513e-01   3.1874654e-01
   1.0381592e+00   9.9994513e-01   1.2822705e-01
   1.2850917e+00   5.1996022e-01   5.6939124e-01
   1.4762091e+01   6.8901476e+00   1.1978287e-01
   1.1771403e+01   4.7923176e+00   1.1729189e-01
   8.1821909e-01   2.5677941e-01   1.7383757e+00
   1.2388845e+01   4.8743715e+00   1.2274788e-01
   3.9936952e+00   1.4706981e+00   1.2884149e+00
   1.4304559e+01   5.9048595e+00   1.1716835e-01
   1.4078078e+01   5.8484994e+00   1.1710215e-01
   1.9476586e+00   1.0319586e+00   1.7624539e+00
   7.5748983e-01   4.0079825e-01   1.7650208e+00
   3.7011378e-01   1.0139348e-01   1.6550756e+00
   1.2037541e+01   6.5490642e+00   9.4496584e-01
   5.6602638e-01   2.3847373e-01   1.7671068e+00
   1.2393058e+01   4.9692906e+00   4.3501690e-01
   3.5910242e-01   1.0144852e-01   1.6051663e+00
   7.6198843e+00   4.5554184e+00   1.5396849e+00
   3.9316253e-01   1.0112597e-01   1.7610846e+00
   3.9413422e-01   9.9484666e-02   1.7674337e+00
   1.0580452e-01   1.0320202e-01   4.0340111e-01
   3.9289723e-01   1.0111480e-01   1.7599638e+00
   5.9979079e-01   3.1801289e-01   1.7082944e+00
   2.3569593e-01   1.0169428e-01   1.0167762e+00
   9.6263010e+00   4.6059712e+00   1.6727905e+00
   1.3171946e+00   4.8113116e-01   1.7650125e+00
   1.0625426e-01   1.0425267e-01   3.8470902e-01
   3.2573343e-01   1.0114173e-01   1.4413911e+00
   2.6462769e+00   1.4798927e+00   1.7579177e+00
   3.3244871e-01   1.0188620e-01   1.4821771e+00
   4.6721514e+00   2.8331748e+00   1.7240645e+00
   1.0769782e+01   4.5002088e+00   1.4759219e+00
   2.6698290e+00   9.8182248e-01   1.7573780e+00
   2.6400447e+00   9.3813431e-01   1.7593148e+00
   1.4822207e-01   1.0358244e-01   5.8446367e-01
   4.3810011e-01   1.3142566e-01   1.7681242e+00
   3.3979083e-01   1.0149873e-01   1.5130172e+00
   2.2565147e+00   1.7681652e+00   1.3065548e+00
   3.2763232e-01   1.0179414e-01   1.4602417e+00
   3.9035236e-01   1.0120200e-01   1.7483514e+00
   1.1323291e+01   4.3640572e+00   1.3068464e+00
   4.5453224e-01   1.6678574e-01   1.7401659e+00
   9.4289575e+00   4.0488828e+00   1.6414934e+00
   2.0997634e-01   1.0421564e-01   8.5750998e-01
   1.0831842e+00   8.0005042e-01   1.5213278e+00
   1.3160706e+01   5.1554062e+00   6.2534491e-01
   3.5772436e+00   1.3691650e+00   1.7512971e+00
   8.5129442e-01   4.8695176e-01   1.7632734e+00
   3.4781349e-01   1.0176108e-01   1.5527838e+00
   2.7515227e-01   1.0201922e-01   1.2135847e+00
   3.9365229e-01   1.0112475e-01   1.7633692e+00
   3.6720066e-01   1.0136742e-01   1.6407379e+00
   9.9845794e+00   6.0564564e+00   2.6851166e-01
   1.1938890e+01   4.8514451e+00   9.3192433e-01
   2.0566804e-01   1.0363505e-01   8.4503427e-01
   1.1729028e+00   3.8468540e-01   1.7675146e+00
   3.8061833e-01   9.9620566e-02   1.6913647e+00
   3.7907611e-01   1.0124230e-01   1.6967380e+00
   4.0222935e-01   1.0945437e-01   1.7571957e+00
   7.4488673e+00   4.0666258e+00   1.6895531e+00
   1.4473320e-01   1.0193258e-01   6.0115284e-01
   1.7246267e-01   1.0206491e-01   7.3416124e-01
   1.8012128e-01   1.0287610e-01   7.4852387e-01
   3.9427195e-01   9.9704844e-02   1.7676066e+00
   4.4816073e-01   2.2117959e-01   1.4690149e+00
   3.9456341e-01   1.0112472e-01   1.7675598e+00
   1.0243632e-01   1.3924420e-01   2.0281221e-01
   5.0864593e+00   3.3841695e+00   1.5921978e+00
   1.1232691e+01   4.3878474e+00   1.2026596e+00
   4.1698345e-01   1.1834770e-01   1.7681645e+00
   3.1599182e+00   2.2262206e+00   1.6798291e+00
   3.6725324e+00   2.5155332e+00   1.6828723e+00
   3.0225369e+00   2.0911240e+00   1.7106242e+00
   4.2576448e+00   1.5453683e+00   1.7488001e+00
   1.7347335e-01   1.0207044e-01   7.3919883e-01
   3.9480210e-01   1.0082246e-01   1.7647642e+00
   1.3074295e+01   5.5429732e+00   4.1165904e-01
   1.5756917e+00   1.4591564e+00   1.4215003e-01
   5.5284316e+00   4.0350580e+00   1.9415944e-01
   1.3431945e+01   7.0778638e+00   5.7855034e-01
   3.8007801e-01   1.0130316e-01   1.7007320e+00
   4.3068324e-01   1.4154731e-01   1.7659532e+00
   5.5621896e-01   2.6036838e-01   1.7638089e+00
   8.4165711e-01   8.5024015e-01   1.7882422e-01
   3.8055556e-01   1.0126667e-01   1.7034113e+00
   4.1095199e-01   1.1600451e-01   1.7440757e+00
   8.6837018e-01   2.7286918e-01   1.7677147e+00
   7.7214875e-02   1.0584689e-01   2.3955785e-01
   3.9253747e-01   9.5003841e-02   1.7623432e+00
   4.1254711e-01   1.1690089e-01   1.7396489e+00
   3.7727784e-01   1.0132108e-01   1.6883953e+00
   1.8739575e+00   1.3697473e+00   1.6952140e+00
   3.9470564e-01   1.0114001e-01   1.7679960e+00
   4.0756922e-01   1.1128469e-01   1.7328008e+00
   3.5905401e-01   1.0159022e-01   1.6036965e+00
   1.3765289e+01   6.7619532e+00   1.0544745e+00
   2.5152788e+00   1.0058885e+00   1.7601681e+00
   3.9186546e-01   1.0115318e-01   1.7544333e+00
   1.3030157e+01   5.1312033e+00   4.9524181e-01
   1.0932641e+01   5.0462084e+00   1.5942937e+00
   3.3904558e-01   1.0175468e-01   1.5125110e+00
   3.6518268e-01   3.9451275e-01   2.8312350e-01
   6.2152458e+00   3.8105472e+00   1.6433247e+00
   1.4939680e+01   7.2189930e+00   1.2636122e-01
   1.7753778e+00   6.2713064e-01   1.7625321e+00
   2.9307243e-01   1.3226365e-01   1.1240737e+00
   9.7042475e-02   1.0364431e-01   3.5855409e-01
   3.9174523e-01   9.1801993e-02   1.7568070e+00
   4.3847893e+00   2.1817442e+00   1.7529899e+00
   4.4151115e-01   1.5159197e-01   1.7261910e+00
   1.7141772e-01   1.0240303e-01   7.1265732e-01
   1.1411023e+00   8.2740860e-01   1.6125142e+00
   6.2177728e-01   1.8329904e-01   1.7680695e+00
   1.2115425e+01   4.7601971e+00   8.5594488e-01
   2.5044634e-01   1.0270128e-01   1.0556190e+00
   1.3652256e+01   5.9451620e+00   1.7891414e-01
   1.0619239e+00   4.0105779e-01   1.7664298e+00
   1.3932537e-01   1.0361657e-01   5.4833314e-01
   2.1006179e-01   1.5639209e-01   6.3266638e-01
   4.2251780e+00   2.6273147e+00   1.7266236e+00
   3.9401904e-01   1.0112050e-01   1.7650341e+00
   1.7132595e-01   1.0597227e-01   6.6945240e-01
   1.5153336e-01   1.0681598e-01   5.7342779e-01
   1.5071895e+00   1.0135784e+00   1.7517290e+00
   3.9454399e-01   1.0112242e-01   1.7675254e+00
   3.4984652e+00   1.2955507e+00   1.7512388e+00
   7.8646878e+00   5.1981085e+00   1.9792489e-01
   7.6158772e+00   3.3024196e+00   1.7108985e+00
   3.6665543e-01   1.0142603e-01   1.6384492e+00
   2.0862826e-01   1.0234220e-01   9.0635071e-01
   1.1147087e+01   5.4193536e+00   1.5877480e+00
   7.1406753e+00   2.6335160e+00   1.7181134e+00
   3.9557705e-01   1.0244415e-01   1.7679588e+00
   4.0699822e-01   1.1005017e-01   1.7410402e+00
   5.1725941e+00   2.1071136e+00   1.7391625e+00
   1.4849349e+01   7.1479491e+00   2.6765257e-01
   1.3063213e+01   5.6569314e+00   8.5218102e-01
   1.4917033e+01   7.1047573e+00   1.2047335e-01
   4.4018736e-01   1.1748571e-01   1.7679997e+00
   5.0472484e-01   2.2663539e-01   1.6845748e+00
   3.6339358e-01   1.0106266e-01   1.6212057e+00
   1.8832585e+00   7.6500482e-01   1.7635564e+00
   3.9178379e-01   1.0110006e-01   1.7548107e+00
   2.8874300e-01   1.0113028e-01   1.2699090e+00
   1.4584485e+00   6.5603395e-01   1.7656840e+00
   1.3528446e-01   1.0215398e-01   5.5232076e-01
   3.6169117e-01   1.0157090e-01   1.6165918e+00
   4.2652318e-01   1.3411317e-01   1.7289221e+00
   5.5714785e-01   2.7370619e-01   1.7307918e+00
   1.4757906e+00   8.8155187e-01   1.7615176e+00
   2.1204085e-01   1.0232276e-01   9.2122110e-01
   1.1065300e+01   6.3280071e+00   7.5055950e-01
   6.3147183e+00   2.3735724e+00   1.7137174e+00
   3.8296489e-01   1.0129021e-01   1.7141106e+00
   1.3262539e-01   1.6636936e-01   2.3224415e-01
   3.7092619e-01   1.0107135e-01   1.6554178e+00
   3.8507676e-01   1.0119694e-01   1.7241976e+00
   4.3556384e-01   1.4901666e-01   1.7538943e+00
   6.3304404e+00   3.5372907e+00   1.7107400e+00
   2.7519374e-01   1.0230435e-01   1.2181659e+00
   3.7456897e-01   1.0133434e-01   1.6750862e+00
   3.5909617e-01   1.0157083e-01   1.6045473e+00
   6.8254494e-01   2.0550323e-01   1.7680448e+00
   2.9838162e+00   2.1937916e+00   1.5793790e+00
   6.8655329e+00   4.7405921e+00   1.2606172e-01
   3.9083150e-01   1.0113832e-01   1.7497197e+00
   3.9610829e+00   1.5104379e+00   1.7478648e+00
   2.3913289e+00   8.5005258e-01   1.7598002e+00
   2.5262811e+00   2.1680354e+00   1.3894421e-01
   7.4285039e-01   4.5353924e-01   1.7084813e+00
   8.4673559e+00   3.5108838e+00   1.6678853e+00
   3.1991818e-01   3.7879273e-01   1.4849774e-01
   1.8416814e-01   1.0179518e-01   7.8227217e-01
   3.9469448e-01   1.0112355e-01   1.7682379e+00
   1.1934490e+01   6.4272218e+00   1.1034508e+00
   3.9305211e-01   1.0112925e-01   1.7603547e+00
   3.3959085e-01   1.0102971e-01   1.5082862e+00
   9.3660256e-02   1.4016366e-01   1.5821885e-01
   1.7582322e-01   1.0429382e-01   7.0265328e-01
   1.3266751e+01   5.6523057e+00   1.6190900e-01
   3.9388103e-01   1.0111901e-01   1.7643875e+00
   5.5519612e+00   4.0405322e+00   2.3812182e-01
   4.7485988e-01   1.3890304e-01   1.7680920e+00
   1.1206104e+00   3.6919498e-01   1.7664079e+00
   3.8898512e-01   9.3885395e-02   1.7297322e+00
   4.5394397e-01   1.2333986e-01   1.7680959e+00
   3.8883890e-01   1.0122958e-01   1.7414182e+00
   1.7710128e+00   6.3964761e-01   1.7626602e+00
   2.3384874e+00   8.2622514e-01   1.7606007e+00
   8.6913185e+00   5.3921504e+00   8.5967359e-01
   3.7464334e-01   1.0122215e-01   1.6763603e+00
   7.0334537e+00   3.8180367e+00   1.7055780e+00
   1.3263025e+01   7.0533901e+00   5.4098235e-01
   1.1479393e+01   4.4054411e+00   1.3436246e+00
   5.4782810e+00   4.0159781e+00   1.4170143e-01
   6.3077116e-01   5.8480571e-01   5.7853005e-01
   5.0780475e+00   3.6419854e+00   9.5512469e-01
   3.9262144e-01   9.8812346e-02   1.7569615e+00
   3.9411719e-01   1.0112939e-01   1.7655612e+00
   3.5071733e+00   2.1939006e+00   1.7392328e+00
   1.2593297e+01   5.1091753e+00   1.8651382e-01
   3.9429110e-01   1.0112878e-01   1.7663797e+00
   3.8073730e-01   9.8910413e-02   1.6898669e+00
   1.5754643e-01   1.0230744e-01   6.5035547e-01
   2.5605892e-01   1.0130634e-01   1.1156154e+00
   1.1916414e+01   5.0326380e+00   1.2317115e+00
   2.4623074e-01   1.0224604e-01   1.0801057e+00
   6.2360094e+00   4.2921546e+00   8.1462275e-01
   9.7905614e+00   5.9836397e+00   2.5685526e-01
   9.8166824e+00   5.5199011e+00   1.4124106e+00
   1.3452803e+00   4.8907771e-01   1.7648235e+00
   5.3882537e-01   1.5321905e-01   1.7681331e+00
   2.3318530e-01   1.0235503e-01   1.0215989e+00
   4.0323239e-01   1.0597151e-01   1.7682727e+00
   9.8417650e+00   3.7663665e+00   1.5217963e+00
   4.5438185e-01   1.2268252e-01   1.7682173e+00
   4.0166142e-01   1.0898908e-01   1.7679114e+00
   1.2628132e+01   5.1529307e+00   1.9134327e-01
   1.7029939e-01   1.0369346e-01   6.8412624e-01
   3.8470343e-01   1.0126608e-01   1.7186128e+00
   5.1028650e+00   3.8059378e+00   1.4468483e-01
   2.9278181e+00   1.6774905e+00   1.7550742e+00
   3.8629374e-01   9.5144335e-02   1.7113995e+00
   1.2602515e+01   5.7772755e+00   1.3809736e+00
   3.0679234e-01   1.0123542e-01   1.3512738e+00
   8.6573064e-01   5.7079636e-01   1.6813958e+00
   8.7325244e+00   3.6664920e+00   1.6623270e+00
   3.6534235e-01   1.0135223e-01   1.6337332e+00
   8.7612500e-02   1.0421144e-01   2.9996024e-01
   7.8921275e+00   4.8406198e+00   1.3655793e+00
   2.0865145e+00   1.5228908e+00   1.6919100e+00
   3.7328576e-01   1.0116784e-01   1.6660230e+00
   1.0376635e+01   4.2479256e+00   1.4936841e+00
   2.7312282e-01   1.0236007e-01   1.2076075e+00
   4.0244584e+00   2.7299392e+00   1.6694350e+00
   6.1621872e+00   3.7944318e+00   1.6414245e+00
   2.8838010e-01   1.0219119e-01   1.2767643e+00
   1.2987658e+01   6.3028414e+00   1.3329497e+00
   3.6473115e-01   1.0141120e-01   1.6309772e+00
   2.0724857e-01   1.0168881e-01   8.9213739e-01
   3.9465731e-01   1.0098278e-01   1.7681280e+00
   1.0629286e+01   4.9648344e+00   1.6202605e+00
   3.7921290e-01   1.0124105e-01   1.6973622e+00
   6.8773457e+00   2.6134985e+00   1.6989781e+00
   2.0347286e-01   1.0210408e-01   8.7900652e-01
   3.0874003e-01   1.0189023e-01   1.3698566e+00
   1.1537028e+01   5.7733364e+00   1.5276236e+00
   1.2550464e+01   5.5918761e+00   1.3081523e+00
   4.5171026e-01   1.7804060e-01   1.6595978e+00
   4.7876023e-01   2.0265339e-01   1.6751876e+00
   1.3250610e+00   4.4040220e-01   1.7672738e+00
   3.9219629e-01   1.0114381e-01   1.7556638e+00
   1.1651986e+01   4.6329300e+00   9.9884823e-01
   8.2113442e-01   4.6503643e-01   1.7633992e+00
   7.8328193e+00   3.0105858e+00   1.6634851e+00
   3.7563972e-01   1.0114244e-01   1.6773385e+00
   3.9676334e-01   1.0320357e-01   1.7612578e+00
   9.9205561e-02   1.0306783e-01   3.7382237e-01
   1.9025623e-01   1.0179456e-01   8.0666949e-01
   7.9753020e+00   3.4803662e+00   1.7043065e+00
   4.0119132e+00   2.9604944e+00   1.2120321e+00
   1.2089162e+00   4.0361010e-01   1.7656895e+00
   5.0635449e-01   1.4839419e-01   1.7679554e+00
   1.7206246e-01   1.0209818e-01   7.1930087e-01
   3.8900870e-01   9.3849608e-02   1.7298855e+00
   1.3766490e-01   1.0320160e-01   5.4976104e-01
   3.7688731e-01   1.0129014e-01   1.6767642e+00
   3.8659221e-01   9.5855257e-02   1.7189325e+00
   3.0585180e-01   1.0154260e-01   1.3542987e+00
   3.9163729e-01   9.3943981e-02   1.7529274e+00
   6.5840622e-01   4.2323813e-01   1.4994933e+00
   1.1572137e+01   5.6235237e+00   1.5509024e+00
   3.8506010e-01   9.6664107e-02   1.6938263e+00
   1.4143375e-01   1.0352117e-01   5.6347836e-01
   1.0879892e+00   5.3546848e-01   1.7659603e+00
   1.9905632e+00   9.5068451e-01   1.7640096e+00
   5.8802103e+00   2.3866994e+00   1.7292129e+00
   3.4877502e-01   1.0112456e-01   1.5531098e+00
   4.0713381e-01   1.1821149e-01   1.7625238e+00
   2.0229522e+00   8.0042735e-01   1.7626406e+00
   6.2098519e-01   3.3683461e-01   1.7244065e+00
   9.4175623e-01   3.0753282e-01   1.7663569e+00
   2.0911877e-01   1.0290803e-01   8.7450940e-01
   2.7321815e+00   2.1840419e+00   9.0260875e-01
   8.9328462e-02   1.2666731e-01   1.9427206e-01
   4.5518647e-01   1.7129846e-01   1.7540350e+00
   2.9905275e-01   1.0209716e-01   1.3286222e+00
   1.1026777e-01   1.0367284e-01   4.1902138e-01
   3.3727147e-01   1.0108909e-01   1.4987991e+00
   2.5098740e+00   1.0221566e+00   1.7608606e+00
   4.0681368e-01   1.1107903e-01   1.7282219e+00
   1.4682181e+01   7.0407698e+00   4.6261091e-01
   1.0489468e-01   1.0277338e-01   4.0304772e-01
   2.7296897e-01   1.0231381e-01   1.2078460e+00
   4.0797246e-01   1.1450424e-01   1.7679749e+00
   1.2279347e-01   1.3204927e-01   3.2656819e-01
   2.6830464e-01   1.0232854e-01   1.1843570e+00
   3.9372372e-01   9.8525704e-02   1.7662601e+00
   5.7625901e+00   2.9252687e+00   1.7416201e+00
   1.4268723e+01   6.4346781e+00   2.1171452e-01
   1.9808478e-01   1.0201841e-01   8.5290295e-01
   3.5768056e-01   1.0156810e-01   1.5971307e+00
   4.0178466e-01   1.0705468e-01   1.7682343e+00
   2.4249436e+00   9.3630497e-01   1.7598035e+00
   1.0234660e+00   3.2986361e-01   1.7677147e+00
   6.1929509e+00   4.3004660e+00   6.7567955e-01
   6.7097574e+00   4.4113846e+00   1.2052921e+00
   3.9470687e-01   1.0112976e-01   1.7681228e+00
   3.5678845e-01   1.0113415e-01   1.5877871e+00
   1.2382100e+01   4.9478490e+00   4.7400191e-01
   3.9682486e+00   2.5512988e+00   1.7207380e+00
   8.5527014e+00   4.2211023e+00   1.7024291e+00
   1.2932188e-01   1.0275145e-01   5.1591026e-01
   2.7464446e-01   1.0783211e-01   1.1391155e+00
   3.9629494e-01   1.0169158e-01   1.7682611e+00
   3.3816747e-01   1.0115342e-01   1.5035300e+00
   3.9305244e-01   9.1825868e-02   1.7493620e+00
   3.9306567e-01   9.6053511e-02   1.7642977e+00
   6.2021386e-01   3.3514891e-01   1.7468820e+00
   1.3641736e+01   6.6003317e+00   1.1270891e+00
   1.1759106e+00   1.1204170e+00   2.4270578e-01
   1.2660512e+01   5.1709312e+00   1.3513683e-01
   1.2770375e+00   4.2719708e-01   1.7658973e+00
   3.0646045e-01   1.0212279e-01   1.3625435e+00
   3.0092853e+00   2.4155900e+00   6.7244443e-01
   3.5781381e-01   1.0102730e-01   1.5939213e+00
   2.1903919e-01   1.0238466e-01   9.5516735e-01
   7.5849620e+00   2.8396674e+00   1.6851414e+00
   1.4551072e+01   6.9204160e+00   5.8542212e-01
   7.6892812e-01   2.3801096e-01   1.7678664e+00
   1.5129592e+00   1.0928902e+00   1.7101957e+00
   3.6960965e-01   1.0144274e-01   1.6523474e+00
   1.0052332e+01   4.0506204e+00   1.5085727e+00
   3.9790610e-01   1.0517975e-01   1.7679086e+00
   2.9254257e-01   1.0627352e-01   1.2318684e+00
   3.4452329e-01   1.0152165e-01   1.5380639e+00
   2.1498207e+00   1.3723932e+00   1.7533808e+00
   2.9935552e+00   2.0860724e+00   1.7051956e+00
   1.2836947e+01   5.0155636e+00   7.8302498e-01
   5.4800225e+00   1.9929797e+00   1.7434276e+00
   3.8335782e-01   1.0123416e-01   1.7162529e+00
   3.8281485e-01   9.7516158e-02   1.6961511e+00
   1.4276099e+00   9.3063635e-01   1.7562169e+00
   2.8423165e-01   1.2558332e-01   1.1101070e+00
   3.9388832e-01   9.9160194e-02   1.7666532e+00
   1.2350808e+00   4.1014817e-01   1.7666537e+00
   9.2746708e-01   5.6560264e-01   1.7605807e+00
   2.5682488e-01   1.0235447e-01   1.1324209e+00
   3.9488992e-01   1.0141940e-01   1.7682367e+00
   3.9461455e-01   1.0080990e-01   1.7680187e+00
   3.9307162e-01   1.0110842e-01   1.7607402e+00
   1.4245472e+01   6.4044379e+00   1.2041001e-01
   1.2556520e+00   4.5472334e-01   1.7652422e+00
   3.3580552e-01   1.0186726e-01   1.4975958e+00
   2.8810588e-01   1.0227246e-01   1.2764420e+00
   3.9486565e-01   1.0137964e-01   1.7682428e+00
   4.7310636e-01   1.7325501e-01   1.7672374e+00
   4.1248578e-01   1.2341223e-01   1.7653636e+00
   3.9463484e-01   1.0112283e-01   1.7679555e+00
   8.9371271e-01   5.8989111e-01   1.7048373e+00
   1.0437116e+00   7.7398005e-01   1.4859623e+00
   2.9213436e-01   1.0221555e-01   1.2965872e+00
   3.1963762e-01   1.0102335e-01   1.4148082e+00
   2.3138604e-01   1.0275724e-01   9.7479834e-01
   9.4760174e+00   5.4623530e+00   1.3425106e+00
   3.3977993e-01   1.0187481e-01   1.5157657e+00
   7.4452316e-02   1.1124047e-01   1.9400142e-01
   4.7930108e+00   1.9436544e+00   1.7428722e+00
   3.9220580e-01   9.3067914e-02   1.7594550e+00
   6.7363005e+00   4.1730536e+00   1.5646114e+00
   2.8270655e+00   1.5602958e+00   1.7572002e+00
   4.2676822e-01   1.4136756e-01   1.7612323e+00
   3.8492490e-01   1.0120232e-01   1.7234066e+00
   3.8579472e-01   1.0128077e-01   1.7273604e+00
   2.2734108e-01   1.0153746e-01   9.8256718e-01
   6.7981975e-01   4.4143272e-01   1.5090055e+00
   9.3803214e+00   5.5210842e+00   1.1923086e+00
   1.2537348e-01   1.0244766e-01   5.0138997e-01
   4.9941942e-01   2.1471880e-01   1.7211871e+00
   3.9810500e-01   1.0613900e-01   1.7626161e+00
   1.6147296e-01   1.0307215e-01   6.6035360e-01
   1.4938128e+01   7.1905078e+00   1.2957572e-01
   1.2387156e+01   5.5647084e+00   1.3801094e+00
   4.0236363e-01   1.1004082e-01   1.7579258e+00
   2.8228405e-01   1.0232254e-01   1.2509061e+00
   3.4535857e-01   1.1784838e-01   1.4309511e+00
   1.0976637e+01   4.1708464e+00   1.4860267e+00
   3.8703267e-01   1.0115051e-01   1.7315589e+00
   3.9449108e-01   1.0073556e-01   1.7673649e+00
   4.0087736e-01   1.4088778e-01   1.5887172e+00
   3.9424306e-01   1.0087214e-01   1.7656965e+00
   4.0617776e-01   1.1681684e-01   1.7603743e+00
   3.8812329e-01   9.8893006e-02   1.7315778e+00
   1.0349115e+01   5.1307813e+00   1.6323751e+00
   3.9412130e-01   1.0113031e-01   1.7656008e+00
   4.9600471e-01   1.8121846e-01   1.7676406e+00
   1.4593043e+01   7.3365026e+00   3.1892167e-01
   1.2301996e+01   5.3822926e+00   1.2985523e+00
   3.9784363e-01   1.0576082e-01   1.7665484e+00
   4.2092198e-01   1.1062545e-01   1.7682677e+00
   1.7937745e-01   1.0243204e-01   7.4921268e-01
   3.8232548e-01   1.0114055e-01   1.7104141e+00
   7.7914227e+00   3.0072785e+00   1.6657844e+00
   2.3582404e+00   1.0733579e+00   1.7627604e+00
   1.3685499e+01   7.0358227e+00   7.7025440e-01
   3.9409681e-01   9.9686072e-02   1.7668368e+00
   2.5610272e-01   1.0255648e-01   1.0869185e+00
   5.8022979e+00   2.2964560e+00   1.7272297e+00
   1.3445770e+01   5.3257388e+00   1.4537892e-01
   9.5121250e-01   3.1836665e-01   1.7662892e+00
   2.9098593e-01   1.0222955e-01   1.2894408e+00
   1.8265835e+00   1.2091074e+00   1.7516788e+00
   3.4998386e-01   1.0150695e-01   1.5632642e+00
   3.8835289e-01   1.0119184e-01   1.7388614e+00
   1.3860035e+01   6.8164168e+00   1.0078312e+00
   3.9639010e-01   1.0350420e-01   1.7678394e+00
   3.9271300e-01   1.0114815e-01   1.7591568e+00
   5.2626458e+00   2.2023273e+00   1.7412942e+00
   3.9816365e-01   1.0662337e-01   1.7656808e+00
   2.9136681e-01   1.0178782e-01   1.2633123e+00
   2.4480588e-01   1.0145747e-01   1.0664236e+00
   1.2763072e+01   5.0840653e+00   2.4757424e-01
   1.0985649e+01   6.4088053e+00   3.7405249e-01
   3.9199172e-01   1.0112313e-01   1.7558401e+00
   2.6223658e+00   9.6476314e-01   1.7577033e+00
   3.8144877e-01   1.0135501e-01   1.7074395e+00
   5.5562362e+00   3.7141137e+00   1.4827855e+00
   1.3888505e-01   1.0201165e-01   5.7176056e-01
   7.0498340e+00   4.1925348e+00   1.6186904e+00
   1.4051162e+00   5.2714073e-01   1.7648122e+00
   6.7720960e+00   4.0353876e+00   1.6393511e+00
   9.5210281e+00   5.9040014e+00   1.2597740e-01
   3.9603226e-01   1.0328975e-01   1.7650468e+00
   1.1996337e+01   5.3842313e+00   1.4513339e+00
   2.2477143e-01   1.0191845e-01   9.6375170e-01
   3.6029247e-01   1.0164751e-01   1.6103584e+00
   2.5730789e+00   9.1426876e-01   1.7594078e+00
   3.9265816e-01   9.4949689e-02   1.7637836e+00
   9.1597205e-01   2.9020232e-01   1.7676351e+00
   1.3367833e+01   6.8255039e+00   1.0062267e+00
   3.3139940e-01   1.0192308e-01   1.4773269e+00
   1.8629662e+00   8.1215160e-01   1.7643872e+00
   4.4724221e+00   3.4417016e+00   1.2817777e-01
   1.1876768e+01   4.9912060e+00   1.2204014e+00
   1.3107215e+01   5.5168151e+00   1.2113055e-01
   2.2605614e-01   1.0215490e-01   9.8491455e-01
   2.7836342e-01   1.0345198e-01   1.1783606e+00
   1.4719881e+00   8.3998964e-01   1.7628144e+00
   3.9110235e-01   8.9668928e-02   1.7513488e+00
   1.2822584e+01   5.0170786e+00   7.4851550e-01
   4.0061136e-01   1.0264604e-01   1.7459468e+00
   1.3523087e+01   6.4125590e+00   1.1627195e+00
   4.4313635e-01   1.3151227e-01   1.7681546e+00
   1.7935976e-01   1.1000160e-01   6.8163636e-01
   1.2925839e+01   5.3830439e+00   1.4091590e-01
   2.6973409e+00   1.9438343e+00   1.6767147e+00
   1.3440385e+01   5.3066004e+00   2.7058481e-01
   3.1720649e+00   1.1244207e+00   1.7607608e+00
   2.2822044e-01   1.0274387e-01   9.6048286e-01
   3.7689055e-01   9.9842102e-02   1.6708429e+00
   6.1400535e-01   3.3465220e-01   1.6928285e+00
   1.9813739e-01   1.0170364e-01   8.4510370e-01
   5.0036653e+00   3.0419093e+00   1.7139586e+00
   1.3663940e+00   9.9778511e-01   1.6649910e+00
   1.5158100e-01   1.0195908e-01   6.3384803e-01
   7.3908387e-01   2.3050664e-01   1.7671134e+00
   1.4449414e+00   5.9146760e-01   1.7654843e+00
   3.9469743e-01   1.0110575e-01   1.7682692e+00
   1.1595561e-01   1.6722037e-01   1.5137887e-01
   4.7075614e+00   1.8636675e+00   1.7419216e+00
   1.4264057e+01   7.3900624e+00   1.2519712e-01
   3.6507398e-01   1.0130031e-01   1.6324448e+00
   2.8303261e-01   1.0229490e-01   1.2529207e+00
   1.4160978e+01   6.9141325e+00   8.6670484e-01
   1.4590370e-01   1.0197541e-01   6.0515323e-01
   4.5543430e-01   1.5332549e-01   1.7677389e+00
   4.4783985e-01   2.0694576e-01   1.5265712e+00
   3.4696431e-01   1.0110937e-01   1.5324805e+00
   6.7149081e+00   3.3922057e+00   1.7314686e+00
   3.9196430e-01   9.2353581e-02   1.7596050e+00
   2.6779070e+00   1.0677245e+00   1.7590399e+00
   3.8659812e-01   1.0123722e-01   1.7308654e+00
   8.8109198e+00   4.3871572e+00   1.6938948e+00
   4.0670597e-01   1.1057434e-01   1.7682123e+00
   3.2451667e-01   1.0200053e-01   1.4445283e+00
   5.7053218e-01   5.9450345e-01   2.5258559e-01
   9.5096194e+00   3.7437331e+00   1.5460938e+00
   1.4633740e-01   1.0200120e-01   6.0639934e-01
   1.2778568e+01   5.3228654e+00   4.9184392e-01
   2.1595699e-01   1.0162883e-01   9.3013917e-01
   3.9368412e-01   9.8367042e-02   1.7663388e+00
   3.2370607e-01   1.0200384e-01   1.4407126e+00
   3.1463305e+00   2.2715147e+00   1.6240679e+00
   4.8140946e-01   1.7716962e-01   1.7674190e+00
   1.1609941e+00   1.1193183e+00   1.8139181e-01
   3.7433849e-01   1.0127464e-01   1.6702341e+00
   3.9440811e-01   1.0052854e-01   1.7667597e+00
   3.4293098e-01   1.0105243e-01   1.5237714e+00
   3.3277066e+00   1.1880560e+00   1.7581755e+00
   8.2873098e+00   5.0344109e+00   1.3076086e+00
   2.8793365e-01   1.0230357e-01   1.2767121e+00
   2.4657924e+00   1.9264064e+00   1.2700799e+00
   1.2500580e-01   1.0727507e-01   4.4901550e-01
   5.6698222e-01   2.6259346e-01   1.7652552e+00
   1.2694372e-01   1.0212557e-01   5.1427623e-01
   7.8744778e-01   4.4326011e-01   1.7632735e+00
   1.0895500e+00   6.9370519e-01   1.7584962e+00
   3.4292126e-01   1.0180212e-01   1.5293969e+00
   1.0462522e+01   4.4656293e+00   1.5546683e+00
   6.9981637e+00   2.6459855e+00   1.6958667e+00
