# Supplementary material for: Rethinking Colour Constancy
Source: PLoS One. 2015 Sep 10;10(9):e0135029. doi: 10.1371/journal.pone.0135029 (PMC4565710; doi:10.1371/journal.pone.0135029)
Supplement: S1 Dataset — (ZIP) [file pone.0135029.s002.zip › 5-TransitionMetamerReflectanceData/NtoR_20munsells/targetXYZ_11.txt]

   3.5958307e+00   2.9723385e+00   3.2006955e-01
   7.5594548e+00   2.7829853e+00   2.3620317e+00
   2.4199595e+00   1.5888122e+00   3.2604945e-01
   1.4252832e+00   6.1777132e-01   6.4005592e-01
   1.2289383e+00   4.0061958e-01   2.3625885e+00
   2.6172236e-01   1.5598926e-01   1.0740381e+00
   1.4328848e+00   6.5130958e-01   4.4612178e-01
   1.6955589e+01   6.8176876e+00   3.7825443e-01
   4.4477373e-01   2.6645821e-01   6.0100862e-01
   1.5636922e+01   6.2453224e+00   4.2982888e-01
   1.2535076e+01   4.9528105e+00   4.1116142e-01
   8.1731454e+00   3.1476569e+00   9.1806073e-01
   6.7698187e+00   2.5062381e+00   2.0131316e+00
   1.7731177e+01   7.1258856e+00   6.9690561e-01
   8.0822359e+00   3.1632705e+00   3.8870394e-01
   1.3809753e+01   5.4987459e+00   3.2104269e-01
   1.4256237e+01   5.5757614e+00   1.3768818e+00
   1.7127394e+01   6.8997512e+00   3.0724448e-01
   1.2050924e+01   4.6788532e+00   1.1868285e+00
   7.0072738e+00   2.5742078e+00   2.2916472e+00
   3.5375626e+00   1.3299550e+00   1.4019770e+00
   1.7780717e+01   7.1548438e+00   6.2093161e-01
   1.4798900e+01   5.7716312e+00   1.7306502e+00
   4.3996042e+00   1.6761293e+00   1.1233443e+00
   7.5737534e+00   3.9083420e+00   3.1516570e-01
   1.2568017e+01   4.8745223e+00   1.3722626e+00
   3.6101142e+00   1.3777698e+00   1.1483458e+00
   7.0237658e-01   3.2043631e-01   1.0032186e+00
   1.8132475e+01   7.3377486e+00   3.1461412e-01
   2.3874237e+00   8.8418285e-01   1.6386144e+00
   2.0469589e+01   9.7948127e+00   3.1221435e-01
   1.7292438e+01   7.8666118e+00   3.1020431e-01
   1.7735507e+01   7.1467173e+00   4.9566326e-01
   1.8380491e+01   8.0096568e+00   3.0822556e-01
   2.7547437e+00   2.0189304e+00   3.2274194e-01
   1.2174084e+01   6.3171155e+00   3.1325728e-01
   1.4124176e+01   6.9227990e+00   3.1188226e-01
   1.8127473e+01   7.3346557e+00   3.2465203e-01
   1.7990081e+01   7.2768625e+00   3.0658658e-01
   3.5465133e+00   1.4367680e+00   3.8084228e-01
   1.7957480e+01   7.2620183e+00   3.0655997e-01
   1.2979942e+00   7.1563532e-01   3.5503171e-01
   1.7683496e+01   7.0866569e+00   8.8403155e-01
   1.7989817e+01   7.2627608e+00   4.4759203e-01
   1.1617697e+01   4.5887902e+00   3.1444337e-01
   1.8071328e+01   7.3098254e+00   3.2483408e-01
   1.8061771e+01   7.2913515e+00   4.7529634e-01
   1.8222853e+00   6.4350113e-01   2.0424387e+00
   1.3045611e+01   5.1431070e+00   5.8328256e-01
   1.8042090e+01   7.2993898e+00   3.0667352e-01
   1.8350893e+01   8.0241742e+00   3.0829927e-01
   3.5770476e+00   1.3927524e+00   8.1849758e-01
   1.0038439e+00   3.5225330e-01   1.9493073e+00
   1.7981164e+01   7.2397510e+00   6.4403447e-01
   1.3670204e+01   5.3835152e+00   7.8152109e-01
   6.0658296e-01   2.0131143e-01   2.0342424e+00
   1.1032070e+01   4.3363933e+00   4.4127097e-01
   1.4347301e+00   1.2645218e+00   3.2682745e-01
   1.5638946e+01   6.1354302e+00   1.6390373e+00
   1.7510435e+01   6.9831561e+00   1.1770084e+00
   3.1260219e+00   2.4948980e+00   3.2093531e-01
   1.7723934e+01   7.1057306e+00   8.6882926e-01
   1.7560289e+01   7.0920477e+00   3.0880277e-01
   1.6583353e+01   6.5702546e+00   1.3142938e+00
   1.7856266e+01   7.1824161e+00   6.7198026e-01
   1.8152375e+01   7.3465284e+00   3.1426095e-01
   7.1193199e+00   2.7883288e+00   3.4931018e-01
   1.8404958e+01   9.6602794e+00   3.1551156e-01
   4.5302671e+00   1.6242484e+00   2.3317032e+00
   7.4836138e+00   5.4024792e+00   3.1904458e-01
   1.8152977e+01   7.3473914e+00   3.0803696e-01
   1.3889128e+01   7.6764769e+00   3.1570462e-01
   1.7044197e+01   6.8183901e+00   7.8767829e-01
   1.8826976e+01   7.8877978e+00   3.0730493e-01
   5.2425146e+00   4.0273918e+00   3.1914206e-01
   1.1710217e+01   4.4840582e+00   1.8106571e+00
   1.4399048e+01   7.1176779e+00   3.1222074e-01
   6.9650734e+00   2.6710321e+00   9.6352881e-01
   1.5614413e+01   6.2092771e+00   7.2056667e-01
   1.8144354e+01   7.3400582e+00   3.4550718e-01
   5.3029062e+00   2.8929619e+00   3.1847985e-01
   1.6128368e+01   6.4494937e+00   5.0520073e-01
   7.2251548e+00   2.7622281e+00   1.0834154e+00
   1.5010729e+01   6.9770987e+00   3.1039852e-01
   1.0912226e+01   4.2028990e+00   1.3345750e+00
   5.8889773e-01   2.8036064e-01   9.9103106e-01
   1.1686022e+01   6.6836994e+00   3.1584959e-01
   9.5780233e+00   6.4402804e+00   3.1878790e-01
   1.6034464e+01   6.4393210e+00   3.1525084e-01
   1.8022724e+01   7.3228533e+00   3.0640249e-01
   1.7444764e+01   6.9991754e+00   7.1958361e-01
   1.7864717e+01   7.2110188e+00   4.1217225e-01
   1.0416162e+01   5.7339531e+00   3.1468644e-01
   1.8055022e+01   7.2948610e+00   4.0857842e-01
   1.5029056e+01   8.7312692e+00   3.1774784e-01
   6.8756859e+00   2.5783734e+00   1.6511804e+00
   1.2919909e+01   5.0660732e+00   8.5120938e-01
   1.7965610e+01   7.2665419e+00   3.0696897e-01
   5.2580970e-01   1.5711321e-01   2.2237482e+00
   1.7372405e+01   7.0116963e+00   3.0933791e-01
   1.8082447e+01   7.3167423e+00   3.0654219e-01
   1.7892936e+01   7.2196174e+00   4.5503829e-01
   8.3033579e-01   3.0663398e-01   1.7364699e+00
   5.2415707e+00   1.9367383e+00   1.8163941e+00
   1.7409995e+01   7.1054595e+00   3.0666688e-01
   1.5225847e+01   5.9283629e+00   1.9781056e+00
   4.6561763e+00   1.6670918e+00   2.3872398e+00
   2.6783797e+00   9.3242349e-01   2.3587602e+00
   5.3625020e-01   1.4725736e-01   2.3985723e+00
   1.4574940e+01   5.7643606e+00   7.6592084e-01
   1.8078889e+01   7.3096785e+00   3.6410484e-01
   1.7670469e+01   7.0973764e+00   7.1888938e-01
   9.8657148e+00   3.7435870e+00   1.7853226e+00
   8.6893795e+00   3.3666472e+00   7.4996139e-01
   1.7541887e+01   7.0643287e+00   4.6494920e-01
   6.3127005e+00   2.4725553e+00   3.7900419e-01
   1.8124756e+01   7.3352549e+00   3.0634800e-01
   7.5925071e+00   3.9969049e+00   3.1528645e-01
   1.7552939e+01   7.0800130e+00   3.5446594e-01
   1.8537441e+01   7.6331492e+00   3.0689619e-01
   1.6708121e+01   8.4620761e+00   3.1391837e-01
   3.8821815e+00   1.5101013e+00   7.8336460e-01
   5.9582696e+00   2.2676915e+00   1.1334578e+00
   1.6798943e+01   6.6446402e+00   1.4982034e+00
   1.4882329e+01   5.7813499e+00   2.0019213e+00
   1.8116683e+01   7.3316219e+00   3.0631851e-01
   1.8814438e+01   7.8497098e+00   3.0727996e-01
   5.4303149e+00   3.8158861e+00   3.1899063e-01
   2.0099200e+01   9.0819803e+00   3.0969426e-01
   1.8120485e+01   7.3326131e+00   3.1256279e-01
   4.5060802e+00   1.7063123e+00   1.2437166e+00
   1.4830045e+01   5.7496577e+00   2.1060285e+00
   1.7949708e+01   7.2197129e+00   7.1005500e-01
   1.8019632e+01   7.2901044e+00   3.0671464e-01
   1.8061906e+01   7.2868974e+00   5.2232091e-01
   1.8145521e+01   7.3420986e+00   3.2893521e-01
   1.8107646e+01   7.3399779e+00   3.0632802e-01
   1.3959479e+01   5.5327821e+00   4.8456168e-01
   1.8057831e+01   7.2843727e+00   5.2998617e-01
   1.4203065e+01   7.0307535e+00   3.1220632e-01
   1.8100302e+01   7.3111339e+00   4.4535399e-01
   6.9203103e+00   2.6989782e+00   4.7363607e-01
   1.0738521e+01   4.2285141e+00   3.3269119e-01
   2.0238858e+01   9.2122716e+00   3.0999717e-01
   1.5974267e+00   5.4124195e-01   2.2874710e+00
   9.6867284e+00   3.7201539e+00   1.2380010e+00
   5.2912407e-01   1.7310726e-01   2.0384969e+00
   1.6823984e+01   6.7597862e+00   3.8731833e-01
   4.6552884e+00   1.7243036e+00   1.7026927e+00
   1.4943054e+01   5.9533046e+00   4.1050749e-01
   1.4819054e+01   5.8928181e+00   4.8502494e-01
   9.2097315e-01   2.8588012e-01   2.3967006e+00
   1.1672150e+00   3.7564528e-01   2.3939785e+00
   1.1130173e+00   4.4317966e-01   1.3236252e+00
   2.8117183e+00   2.2181579e+00   3.2173779e-01
   1.7365331e+00   6.4307749e-01   1.6647737e+00
   1.4560112e+00   6.3723979e-01   5.6574225e-01
   8.6230126e+00   3.3411000e+00   7.4257376e-01
   1.3388627e+00   5.2529707e-01   1.3265315e+00
   1.1524111e+01   4.4029163e+00   1.8694659e+00
   1.1440621e+01   4.5148395e+00   3.2904126e-01
   1.7642259e+01   7.0904718e+00   6.6497915e-01
   1.8066225e+01   7.3054073e+00   3.4877847e-01
   1.8102523e+01   7.3285538e+00   3.0630271e-01
   1.7759741e+01   7.1535674e+00   5.3892335e-01
   1.3749338e+01   8.2158762e+00   3.1823342e-01
   9.9009841e+00   3.7113986e+00   2.3072759e+00
   1.5921447e+01   6.2330373e+00   1.8753694e+00
   1.8000625e+01   7.2752521e+00   3.6252649e-01
   1.8128751e+01   7.3369489e+00   3.0642064e-01
   1.7872190e+01   7.2069184e+00   4.9469417e-01
   1.7447014e+01   7.0319116e+00   3.7227865e-01
   2.9537814e+00   1.0362977e+00   2.3332833e+00
   1.8063088e+01   7.3080442e+00   3.0638150e-01
   1.8156202e+01   7.3491853e+00   3.0628374e-01
   1.8896977e+01   8.4746194e+00   3.0908491e-01
   5.9994414e+00   2.3387393e+00   5.1297127e-01
   1.8106638e+01   7.3271007e+00   3.0701123e-01
   4.4669865e+00   3.1520700e+00   3.1971083e-01
   1.7406141e+01   6.9837801e+00   7.0298090e-01
   1.7939947e+01   7.2176758e+00   6.8626819e-01
   1.9680316e+01   9.4501564e+00   3.1184215e-01
   1.8756944e+01   8.7874069e+00   3.1127551e-01
   1.8134393e+01   7.3375376e+00   3.2615849e-01
   1.7960381e+01   7.2265815e+00   6.8679524e-01
   6.8505148e-01   2.6303875e-01   1.6247225e+00
   9.5082558e+00   3.7312468e+00   3.3282998e-01
   1.8118736e+01   7.3454063e+00   3.0633451e-01
   1.7376008e+01   7.0089053e+00   3.0679004e-01
   1.6713867e-01   1.8861367e-01   4.8154377e-01
   1.7915244e+01   7.2235081e+00   5.1711792e-01
   6.3647209e-01   1.9690764e-01   2.2223004e+00
   1.5261544e+01   6.1081118e+00   3.0826503e-01
   4.8723930e+00   2.4153223e+00   3.2028465e-01
   1.4024535e+01   5.5813605e+00   3.1044991e-01
   1.3148572e+01   5.2163997e+00   3.6090152e-01
   4.4407633e+00   3.5191886e+00   3.1947067e-01
   2.2207646e+00   8.8762840e-01   8.5074552e-01
   1.7512480e+01   7.0606634e+00   3.7052897e-01
   1.8150881e+01   7.3466540e+00   3.0629325e-01
   2.6293060e+00   1.4320649e+00   3.2989579e-01
   1.3611199e+01   5.3399978e+00   9.9481194e-01
   1.7934336e+01   7.2533427e+00   3.0693032e-01
   9.9350580e+00   3.9003411e+00   3.9645600e-01
   3.3086685e-01   1.5353040e-01   1.4057117e+00
   1.1989499e+01   4.5713231e+00   2.1065741e+00
   1.8141915e+01   7.3420164e+00   3.1339822e-01
   1.7707040e+01   7.1526682e+00   3.0660650e-01
   1.7808092e+01   7.6092719e+00   3.0762745e-01
   1.7934470e+01   7.2107900e+00   7.3362620e-01
   9.7572196e+00   6.5387935e+00   3.1878248e-01
   1.6244052e+01   6.5785178e+00   3.0705857e-01
   1.8014970e+01   7.2770665e+00   4.1342239e-01
   1.6795683e+01   7.4332643e+00   3.0915152e-01
   8.5281866e-01   7.6354185e-01   3.3555380e-01
   1.9345893e+01   9.8274152e+00   3.1429132e-01
   1.4850778e+01   5.9144216e+00   4.1000978e-01
   1.7422424e+01   7.1346971e+00   3.0646998e-01
   1.4023257e+01   5.6195977e+00   3.0879865e-01
   1.6071759e+01   6.3135771e+00   1.7038768e+00
   4.6532042e-01   1.7880721e-01   1.6857896e+00
   1.8131725e+01   7.3373280e+00   3.1554341e-01
   5.1699657e+00   2.0322641e+00   4.0482518e-01
   1.6456546e+01   6.5626858e+00   8.0421201e-01
   1.3464591e+01   5.2496952e+00   1.3257440e+00
   5.1962660e-01   1.4731589e-01   2.3223210e+00
   6.6853999e+00   2.5420723e+00   1.2083082e+00
   9.8707197e+00   3.6961026e+00   2.3444352e+00
   1.5644449e+01   6.2680097e+00   3.0800851e-01
   5.4493435e+00   2.0891245e+00   9.4513257e-01
   1.9262896e+01   9.6319361e+00   3.1343391e-01
   1.8114295e+01   7.3443009e+00   3.0631471e-01
   1.4338901e+01   6.1660751e+00   3.0876792e-01
   8.0908083e+00   3.0676249e+00   1.4757728e+00
   1.2656897e+01   5.0181091e+00   3.4856709e-01
   1.0011408e+01   6.0995184e+00   3.1702252e-01
   1.7923655e+01   7.2456662e+00   3.1951235e-01
   1.7641565e+01   7.1159767e+00   3.8679768e-01
   1.7878119e+01   7.2132298e+00   4.5312657e-01
   2.5157949e+00   9.1060212e-01   1.8937391e+00
   1.7145676e+01   6.8843470e+00   5.4889358e-01
   1.8063542e+01   7.3053493e+00   3.3643556e-01
   7.3368989e+00   2.8632344e+00   4.5721210e-01
   1.6229599e+01   6.5130167e+00   3.0916723e-01
   1.8125805e+01   7.3372498e+00   3.0629366e-01
   1.7465740e+01   7.0510899e+00   3.0808067e-01
   9.3662304e-01   5.1083798e-01   3.8710477e-01
   3.8790184e+00   1.4458481e+00   1.5442370e+00
   1.5096448e+00   5.4404107e-01   1.8608277e+00
   9.1638891e+00   3.5078556e+00   1.2885522e+00
   1.6919220e+01   7.1270806e+00   3.0749028e-01
   8.0607704e+00   3.2239171e+00   3.1858397e-01
   1.8029176e+01   7.2679766e+00   5.6916220e-01
   7.5355392e+00   3.1069710e+00   3.1721640e-01
   3.2811400e-01   2.4545962e-01   4.7717708e-01
   1.7748473e+01   7.1734359e+00   3.0746366e-01
   1.5589167e+01   6.1032499e+00   1.7560005e+00
   5.2402399e-01   1.4758618e-01   2.3383131e+00
   1.8102311e+01   7.3227817e+00   3.3272558e-01
   1.2001479e+00   4.1257256e-01   2.0862136e+00
   1.7465833e+01   7.0468867e+00   3.0687013e-01
   1.7756692e+01   7.1716940e+00   3.2781927e-01
   1.8068555e+01   7.2946047e+00   4.7152131e-01
   1.8024265e+01   7.2910717e+00   3.0638740e-01
   1.8458371e+01   7.6049596e+00   3.0672500e-01
   3.5239198e-01   1.7979400e-01   1.1735678e+00
   1.7991121e+01   7.2498156e+00   5.8507470e-01
   1.7219982e+01   6.9416482e+00   3.0686253e-01
   8.5400151e+00   3.3291403e+00   5.1487507e-01
   1.7932493e+01   7.2493750e+00   3.2053573e-01
   1.8057975e+01   7.3018945e+00   3.4841177e-01
   1.7682003e+01   7.1216015e+00   5.1388696e-01
   5.2502701e+00   1.9064046e+00   2.2145867e+00
   1.7639303e+01   7.0749705e+00   8.0890865e-01
   3.1215001e-01   2.4005352e-01   4.7600601e-01
   6.2452749e+00   2.4567908e+00   3.4327497e-01
   1.1922062e+01   4.7092747e+00   3.7270089e-01
   1.7652880e+01   7.1003253e+00   6.0940486e-01
   3.1042011e+00   1.1701224e+00   1.3834070e+00
   2.4604143e+00   8.7576998e-01   2.0686608e+00
   1.7427718e+01   6.9427957e+00   1.2223758e+00
   1.8096205e+01   7.3118550e+00   4.1828958e-01
   1.2603034e+01   4.8068591e+00   2.2807877e+00
   1.8228053e+01   7.4062037e+00   3.0643699e-01
   1.8139360e+01   7.3415872e+00   3.0640320e-01
   1.7923551e+01   7.2829547e+00   3.0634165e-01
   9.5566221e+00   3.5984446e+00   2.0325473e+00
   7.1682100e-01   2.4393036e-01   1.9998477e+00
   1.7278030e+01   6.9114447e+00   8.7977372e-01
   1.6545883e+01   6.6335530e+00   4.5583025e-01
   1.7417080e+01   7.0255636e+00   3.0709942e-01
   1.8111151e+01   7.3205399e+00   3.9611012e-01
   2.1832073e+00   8.4621191e-01   1.1806685e+00
   1.8125716e+01   7.3287522e+00   3.7736518e-01
   1.7650522e+01   7.1010419e+00   5.8993082e-01
   1.1988968e+01   4.7364167e+00   3.7338360e-01
   1.8091005e+01   7.3667495e+00   3.0647376e-01
   1.0994526e+01   4.3001125e+00   6.3921928e-01
   1.7922109e+01   7.2063626e+00   7.2270620e-01
   1.6068211e+01   6.4532397e+00   3.1233568e-01
   4.5798052e+00   1.6404859e+00   2.3606911e+00
   3.8775721e+00   1.6783150e+00   3.3387677e-01
   5.4238398e+00   2.1255677e+00   4.3830851e-01
   1.8020124e+01   7.2863649e+00   3.3428619e-01
   1.8130055e+01   7.3378482e+00   3.0641582e-01
   1.3984285e+01   5.5740407e+00   3.2627111e-01
   1.5247948e+00   5.1146727e-01   2.3272034e+00
   1.8125226e+01   7.3323929e+00   3.3776046e-01
   1.6440353e+00   6.8629176e-01   7.4876388e-01
   7.0087833e+00   2.5774340e+00   2.2607035e+00
   1.1663142e+01   4.4225726e+00   2.2811739e+00
   1.8138524e+01   7.3379271e+00   3.4050949e-01
   1.4854506e+01   5.9711925e+00   3.0800704e-01
   1.7820236e+01   7.1501025e+00   8.4448893e-01
   1.4042143e+01   5.5819478e+00   3.7553105e-01
   1.7860029e+01   7.2056381e+00   4.4845178e-01
   1.5645710e+00   5.3777637e-01   2.1823974e+00
   8.3782278e+00   3.2660740e+00   5.0846972e-01
   5.3344136e+00   1.9802483e+00   1.7194518e+00
   1.6976937e+01   6.7209026e+00   1.5006193e+00
   8.3181489e+00   3.2335488e+00   5.9604225e-01
   1.7306511e+01   6.8809944e+00   1.3186767e+00
   1.3442655e+01   5.3268079e+00   4.0875225e-01
   4.1212380e+00   1.6131739e+00   6.3570633e-01
   1.7604491e+01   7.4542947e+00   3.0736739e-01
   1.8107673e+01   7.3278049e+00   3.0631196e-01
   1.8102701e+01   7.3249547e+00   3.1102775e-01
   1.5972376e+01   6.4076528e+00   3.1068191e-01
   4.0017217e+00   1.4861289e+00   1.6129449e+00
   1.4965322e+01   5.9542026e+00   4.8960891e-01
   1.4021984e+01   5.4908635e+00   1.2304514e+00
   1.8154474e+01   7.3481518e+00   3.0684965e-01
   1.3286157e+00   4.5654304e-01   2.1216858e+00
   5.0525087e-01   1.6471232e-01   2.0366480e+00
   1.1867680e+01   4.6778524e+00   4.2545690e-01
   5.9948208e-01   1.8790010e-01   2.1690347e+00
   8.5022848e+00   3.3083551e+00   5.7388485e-01
   2.7812485e+00   1.3774309e+00   3.3338000e-01
   1.7840874e+01   7.1584742e+00   8.5182124e-01
   1.8150692e+01   7.3464768e+00   3.0711886e-01
   2.4090245e+00   9.8788478e-01   5.3550590e-01
   1.7025665e+01   6.7876109e+00   1.0310856e+00
   1.6629438e+01   6.6929464e+00   3.1324071e-01
   1.8129524e+01   7.3373418e+00   3.0633907e-01
   1.4494087e+01   5.7878765e+00   3.2042965e-01
   1.6227923e+01   6.4168049e+00   1.3239391e+00
   4.7085965e-01   1.4952382e-01   2.0757917e+00
   1.5178960e+01   5.9457871e+00   1.5824661e+00
   8.7487849e+00   4.9722019e+00   3.1554819e-01
   1.7649196e+01   7.0704082e+00   8.9790643e-01
   1.7560101e+01   7.2924854e+00   3.0686227e-01
   1.5611778e+01   7.6872633e+00   3.1253488e-01
   8.1439721e+00   3.1622263e+00   6.2696282e-01
   1.6477737e+01   6.6325464e+00   3.0711391e-01
   1.8002996e+01   7.2990695e+00   3.0636079e-01
   5.8669955e+00   2.7319187e+00   3.1831576e-01
   1.0076313e+01   5.8466104e+00   3.1585909e-01
   6.9832016e-01   6.2246775e-01   3.4087331e-01
   1.7993885e+01   7.2786608e+00   3.0685256e-01
   1.4928313e+01   6.0103993e+00   3.0789190e-01
   1.8141209e+01   7.3414640e+00   3.1625205e-01
   1.8150065e+01   7.3448095e+00   3.2156537e-01
   1.2831578e+01   5.0583507e+00   5.4100176e-01
   3.0876483e-01   2.3135492e-01   5.1126574e-01
   1.4390762e+01   5.7445284e+00   3.2497201e-01
   3.4832003e+00   1.2811728e+00   1.7489074e+00
   9.4620302e+00   3.6849823e+00   6.3138678e-01
   1.2643471e+01   4.9758887e+00   5.9378026e-01
   1.7743089e+01   7.1063128e+00   9.4977773e-01
   1.9337817e+01   8.6865090e+00   3.0926086e-01
   3.3937290e-01   3.5516478e-01   3.6217151e-01
   5.4825420e+00   2.1146744e+00   7.9810453e-01
   1.7450381e+01   7.3119568e+00   3.0707026e-01
   1.2078181e+01   7.5809628e+00   3.1854818e-01
   1.5772769e+01   6.1691422e+00   1.8825943e+00
   1.6873025e+01   6.7956514e+00   3.1258101e-01
   3.1654372e+00   1.1883234e+00   1.4389727e+00
   5.5025934e+00   2.0797935e+00   1.2959928e+00
   1.7903089e+01   9.5559320e+00   3.1563717e-01
   1.7390988e+01   7.0026535e+00   4.2751907e-01
   1.0617298e+01   4.1611143e+00   5.0334026e-01
   1.3639657e+01   5.3660784e+00   8.3402061e-01
   1.5314349e+01   6.0231865e+00   1.3658990e+00
   1.6028561e+01   6.2789171e+00   1.8736247e+00
   2.9436914e+00   1.0522316e+00   2.0939910e+00
   1.7346446e+01   6.8993796e+00   1.3079931e+00
   1.9836383e+01   8.9575134e+00   3.0957728e-01
   1.7713831e+01   7.1123219e+00   7.5771867e-01
   1.5414761e+01   7.8391950e+00   3.1357884e-01
   1.6131148e+01   6.3553194e+00   1.5327215e+00
   1.8072394e+01   7.3106014e+00   3.2106359e-01
   1.6491620e+01   6.4900612e+00   1.7381720e+00
   8.5409117e+00   3.1680559e+00   2.3630741e+00
   5.6723014e-01   2.3692629e-01   1.4210214e+00
   1.7904899e+01   7.2311816e+00   3.8358630e-01
   1.8150902e+01   7.3466198e+00   3.0642404e-01
   1.1987473e+01   4.6049799e+00   1.7254593e+00
   4.6818298e+00   1.8708610e+00   3.5308925e-01
   1.7340571e+01   6.9560992e+00   6.9136534e-01
   1.5741200e+01   6.3037760e+00   3.0929625e-01
   1.6122548e+00   6.4243953e-01   1.1154416e+00
   1.6545332e+01   6.6442372e+00   3.3913971e-01
   4.5415043e-01   1.5169403e-01   1.9739110e+00
   1.7089104e+01   6.8027677e+00   1.1556436e+00
   2.9889057e+00   1.0653321e+00   2.1383191e+00
   4.9796041e-01   1.7211782e-01   1.9129049e+00
   8.7498004e+00   3.2618537e+00   2.2300814e+00
   1.3668847e+01   5.4419711e+00   3.2510407e-01
   1.7795080e+01   7.3053631e+00   3.0673526e-01
   1.7852990e+01   7.1884026e+00   5.9842791e-01
   8.8127644e+00   3.4634477e+00   3.2262907e-01
   6.6234629e-01   3.8356721e-01   4.2354424e-01
   2.3040371e-01   2.7009426e-01   3.8223461e-01
   8.1634572e+00   3.0189275e+00   2.3711427e+00
   1.8051077e+01   7.3031926e+00   3.0649041e-01
   1.9389683e+00   7.8831552e-01   8.0750155e-01
   1.6408186e+01   6.5144295e+00   1.1077301e+00
   5.4640361e-01   1.5410493e-01   2.3543684e+00
   1.0335333e+00   4.1839604e-01   1.2728182e+00
   1.8542342e+01   7.6818056e+00   3.0698077e-01
   5.8830757e+00   2.1394231e+00   2.3178120e+00
   1.2644386e+01   5.0114215e+00   3.2508193e-01
   1.7760635e+01   7.1681980e+00   3.7822256e-01
   1.3910603e+00   6.0324938e-01   6.6093972e-01
   1.7870533e+01   7.1900558e+00   6.5729269e-01
   1.1477740e+01   6.2699996e+00   3.1452633e-01
   1.5640643e+01   6.5163723e+00   3.0767753e-01
   1.8176833e+01   7.3670987e+00   3.0631955e-01
   2.9025161e+00   1.1775287e+00   4.6875389e-01
   1.8803832e+01   9.7348425e+00   3.1482800e-01
   3.0985096e+00   1.0849323e+00   2.3945109e+00
   8.5307939e+00   3.2354690e+00   1.5415526e+00
   1.7548423e+01   7.0672855e+00   4.6393462e-01
   1.4553047e+01   5.6538214e+00   1.8856013e+00
   8.8484491e+00   4.4042243e+00   3.1381427e-01
   1.8132172e+01   7.3327404e+00   3.6552576e-01
   1.8146572e+01   7.3415022e+00   3.4060570e-01
   1.8059805e+01   7.2882699e+00   4.9750293e-01
   1.7421096e+00   6.7723371e-01   1.2701176e+00
   6.7497310e-01   2.8180783e-01   1.3493545e+00
   1.8194457e+01   7.3782998e+00   3.0633984e-01
   8.8573325e+00   3.4714748e+00   3.3192630e-01
   1.6620414e+01   7.3168567e+00   3.0895378e-01
   1.8103920e+01   7.3436518e+00   3.0632497e-01
   9.7342296e+00   3.8238569e+00   3.6700724e-01
   6.6404204e+00   2.4642529e+00   1.9210042e+00
   1.4880084e+01   5.8920865e+00   7.7701376e-01
   1.8023144e+01   7.2813332e+00   4.0607561e-01
   1.3683461e+01   5.2915458e+00   1.8685364e+00
   1.8146482e+01   7.3440932e+00   3.1286455e-01
   3.7179510e+00   1.3639485e+00   1.8060980e+00
   1.8788407e+00   1.2440928e+00   3.2998195e-01
   1.8521365e+01   7.9473194e+00   3.0787673e-01
   1.8106262e+01   7.3164354e+00   4.1675053e-01
   7.2069798e+00   2.7826461e+00   7.6091973e-01
   1.7783877e+01   7.1771244e+00   3.9180346e-01
   1.7496430e+01   7.0626485e+00   3.1004189e-01
   7.8023690e+00   3.0040398e+00   8.9456361e-01
   1.7943203e+01   7.2472155e+00   3.9411270e-01
   1.6053400e+01   6.2887062e+00   1.8828364e+00
   8.6161734e+00   3.2090645e+00   2.2316137e+00
   3.9539508e+00   1.5622784e+00   5.1145807e-01
   4.0836505e+00   1.5977289e+00   6.5134291e-01
   1.8970148e+01   7.9637516e+00   3.0743005e-01
   1.3764706e+00   5.0090617e-01   1.7935949e+00
   7.9192599e-01   3.4250205e-01   1.1272851e+00
   1.0916927e+01   4.1334516e+00   2.1343657e+00
   1.8250687e+01   7.4378022e+00   3.0646522e-01
   9.3418640e+00   3.4875907e+00   2.3238488e+00
   1.2199044e+01   4.7516935e+00   1.0489276e+00
   1.8053383e+01   7.2848947e+00   5.0332706e-01
   2.4568544e+00   8.4773058e-01   2.3967421e+00
   1.7020668e+01   6.8531135e+00   3.2024780e-01
   1.1934691e+01   5.5749773e+00   3.1120075e-01
   1.7290483e+01   6.8788905e+00   1.2684778e+00
   1.4820908e+01   6.0169472e+00   3.0783730e-01
   1.2475382e+01   4.9339268e+00   3.8450669e-01
   9.2162981e+00   3.6137788e+00   3.8633320e-01
   1.6481961e+00   6.1719239e-01   1.5854700e+00
   3.9802898e+00   1.5874750e+00   3.9982836e-01
   1.7648056e+01   7.1235447e+00   3.2880590e-01
   1.4707860e+01   8.5943068e+00   3.1796767e-01
   1.7905928e+01   7.2231207e+00   4.7943771e-01
   1.7727660e+01   7.5506381e+00   3.0753237e-01
   1.7359007e+01   6.9806542e+00   5.0796449e-01
   1.0663130e+01   4.1660352e+00   6.4101151e-01
   1.7806322e+01   7.1718225e+00   5.6179482e-01
   9.2443024e+00   3.5170944e+00   1.5490421e+00
   4.3527621e+00   1.5576068e+00   2.3309286e+00
   4.3825563e+00   1.6768304e+00   1.0371129e+00
   1.9100863e+01   8.1151793e+00   3.0769819e-01
   1.5567322e+01   6.1420276e+00   1.2425313e+00
   1.1836440e+01   6.8755476e+00   3.1635433e-01
   1.7431485e+01   7.0350981e+00   3.0776939e-01
   1.7840617e+01   7.2108887e+00   3.0671921e-01
   1.8209512e+01   7.3865081e+00   3.0634894e-01
   1.7980115e+01   7.2699473e+00   3.2217302e-01
   2.8165207e+00   1.1490780e+00   4.5087618e-01
   1.7663005e+01   7.0621748e+00   1.0462546e+00
   1.2587198e+01   4.8519532e+00   1.7116697e+00
   1.5167114e+00   9.9248403e-01   2.3913255e+00
   3.9960457e-01   4.1163114e-01   5.3593342e-01
   3.2432787e+00   1.1430018e+00   2.3945676e+00
   1.3424367e+00   1.2879178e+00   3.2862393e-01
   6.8301249e-01   3.0786906e-01   2.3887573e+00
   3.7732541e-01   1.6398547e-01   1.5687679e+00
   4.1716318e-01   1.4916911e-01   1.8439079e+00
   1.6995818e+01   6.8662881e+00   1.0407793e+00
   1.9513976e-01   1.8998241e-01   6.0371503e-01
   1.1555100e+01   7.3418323e+00   6.0139629e-01
   9.1641323e+00   5.5574626e+00   2.2770646e+00
   4.0513160e-01   1.4952679e-01   1.7870619e+00
   1.7604023e+01   7.4477676e+00   5.1460928e-01
   5.1876440e-01   1.4762452e-01   2.3142407e+00
   4.4340057e-01   1.5620996e-01   1.9181674e+00
   1.0111016e+00   9.9365090e-01   4.1262506e-01
   1.9198003e-01   1.6314595e-01   7.2520254e-01
   6.3251531e-01   2.5302668e-01   2.3955558e+00
   2.6852106e+00   9.4537073e-01   2.3942570e+00
   4.4481072e+00   2.1117568e+00   2.3926980e+00
   1.4903008e+01   8.6982350e+00   3.5208957e-01
   5.9189650e-01   2.0495992e-01   2.3806641e+00
   1.8790332e+01   8.3792589e+00   3.0932410e-01
   1.9644928e+01   9.3955703e+00   3.8676434e-01
   1.8487318e+00   1.3281988e+00   2.3469050e+00
   1.6670992e+01   8.8360164e+00   1.5974214e+00
   3.4702795e-01   1.5150040e-01   1.5050915e+00
   6.0448229e-01   2.2161938e-01   2.3839219e+00
   2.3244663e+00   8.8724463e-01   2.3952565e+00
   2.1457819e+00   1.4874213e+00   2.3846308e+00
   1.5994478e+00   6.6008258e-01   2.3975114e+00
   7.5779330e+00   5.4544380e+00   3.1934175e-01
   7.5364021e-01   2.2639183e-01   2.3986695e+00
   4.2610665e-01   1.5688591e-01   1.8346778e+00
   5.6474160e-01   5.2852257e-01   7.4014380e-01
   4.3160233e+00   2.9487716e+00   2.3620353e+00
   4.8497065e-01   1.4809957e-01   2.1566363e+00
   1.9387036e-01   1.6867725e-01   7.0231294e-01
   1.1794873e+01   7.0557012e+00   1.9234235e+00
   4.6895048e-01   3.2993478e-01   1.2373867e+00
   2.0794134e+00   7.3216179e-01   2.3953654e+00
   5.4299167e-01   1.5222802e-01   2.3937415e+00
   5.3516085e-01   1.4728510e-01   2.3940884e+00
   4.9172342e-01   1.4782441e-01   2.1922422e+00
   4.6304099e-01   1.4831544e-01   2.0582860e+00
   8.7292463e+00   6.0484191e+00   4.2341809e-01
   5.3618321e-01   1.4729829e-01   2.3984915e+00
   7.1912151e+00   3.6661995e+00   2.3835418e+00
   4.1479231e-01   1.4976704e-01   1.8216237e+00
   1.3544610e+01   5.2801031e+00   2.1757734e+00
   2.5569414e+00   2.2385844e+00   3.2188457e-01
   1.8135008e+01   7.3260412e+00   4.9469699e-01
   5.5516580e-01   1.5614589e-01   2.3987515e+00
   1.8452389e-01   1.7282045e-01   6.3735100e-01
   1.5407512e+01   6.0750174e+00   1.9033094e+00
   4.1361799e-01   1.4981589e-01   1.8187157e+00
   2.1108644e-01   1.6456314e-01   8.0561460e-01
   1.9793379e-01   1.6155344e-01   7.6026445e-01
   1.0571040e+01   3.9948060e+00   2.3363383e+00
   5.3507432e-01   1.4718532e-01   2.3940096e+00
   4.7640419e-01   1.4831476e-01   2.1170596e+00
   1.4324657e+01   5.7214814e+00   2.0726880e+00
   6.0200451e-01   2.2292637e-01   2.3912840e+00
   9.4061860e-01   5.3896285e-01   2.3924298e+00
   3.4519893e-01   2.8439775e-01   8.7126618e-01
   1.8977013e+01   9.3765474e+00   1.0409760e+00
   2.0554568e-01   2.4749542e-01   3.9355590e-01
   5.3801089e-01   1.4936690e-01   2.3880132e+00
   4.8450221e-01   1.4796019e-01   2.1511312e+00
   1.0437296e+00   3.3327234e-01   2.3980952e+00
   5.1390269e-01   1.4750545e-01   2.2940969e+00
   6.9926172e-01   3.3365748e-01   2.2898769e+00
   4.5633162e-01   1.4861361e-01   2.0262888e+00
   4.5010713e-01   1.4873215e-01   1.9972511e+00
   4.4858443e-01   1.4852093e-01   1.9911427e+00
   3.2958145e-01   1.5180677e-01   1.4244608e+00
   4.0416709e-01   1.4968584e-01   1.7816913e+00
   5.3618868e-01   1.4721875e-01   2.3985768e+00
   1.6784460e+01   7.3632822e+00   1.9044672e+00
   1.8868178e+01   8.4701203e+00   5.5671504e-01
   6.0536222e-01   2.1229963e-01   2.3983173e+00
   6.0666561e+00   4.4759997e+00   1.0323467e+00
   5.5454387e-01   1.6711817e-01   2.3984214e+00
   4.3785518e-01   1.4868439e-01   1.9410300e+00
   5.1958270e-01   1.4754728e-01   2.3189372e+00
   5.3293944e-01   1.5095460e-01   2.3698958e+00
   5.4918829e-01   1.6474682e-01   2.3527684e+00
   7.8324315e-01   2.3737865e-01   2.3985914e+00
   5.3358286e-01   1.4725904e-01   2.3866791e+00
   5.3637443e-01   1.4728539e-01   2.3974172e+00
   1.8742165e+01   9.4514643e+00   9.3974922e-01
   3.8129582e-01   1.5025988e-01   1.6726164e+00
   7.2116743e+00   5.1045219e+00   1.2447896e+00
   1.7459781e+01   7.0958857e+00   5.7612414e-01
   6.7159977e+00   4.8970334e+00   7.9540996e-01
   6.4092389e+00   3.5237944e+00   2.3819775e+00
   1.0688228e+00   4.8107095e-01   2.3981192e+00
   9.4053411e-01   5.7561147e-01   2.2497581e+00
   5.2825455e-01   1.4731545e-01   2.3622661e+00
   4.7247388e-01   1.4831230e-01   2.0959985e+00
   2.2693798e-01   1.6333809e-01   8.8442388e-01
   5.3507153e-01   1.4790205e-01   2.3913218e+00
   5.0903054e-01   1.4753838e-01   2.2730719e+00
   5.6118683e-01   1.5797776e-01   2.3987472e+00
   5.3724572e-01   1.4508519e-01   2.3942817e+00
   1.9179733e+00   1.3994511e+00   2.2909744e+00
   3.2990910e-01   1.5297250e-01   1.4119001e+00
   2.3149043e-01   2.2774401e-01   6.0055910e-01
   2.4454142e+00   1.1219786e+00   2.3964837e+00
   1.9385405e+01   9.2501947e+00   8.7971352e-01
   2.9378852e-01   3.4298392e-01   3.6835803e-01
   1.1315489e+00   3.6675632e-01   2.3977752e+00
   1.8174366e+01   7.3500412e+00   4.0504537e-01
   5.1124744e-01   1.4752843e-01   2.2828240e+00
   1.7419472e+00   1.2271769e+00   2.3745909e+00
   3.1056902e-01   1.5265673e-01   1.3303537e+00
   3.7518038e-01   1.5158559e-01   1.6245752e+00
   5.3594379e-01   1.4718347e-01   2.3982141e+00
   9.0788529e-01   5.2489894e-01   2.3354140e+00
   2.5676395e-01   1.5476729e-01   1.0696900e+00
   5.3196294e-01   1.4725586e-01   2.3795951e+00
   2.5867883e+00   1.8646669e+00   2.3629502e+00
   4.3011328e-01   1.5893513e-01   1.8395905e+00
   1.8457681e+00   6.6105635e-01   2.3960452e+00
   5.3323051e-01   1.4715529e-01   2.3848728e+00
   9.2965736e+00   4.5167289e+00   2.3734354e+00
   4.9959548e-01   1.4948930e-01   2.2155247e+00
   1.7669140e+01   7.1977277e+00   3.3687899e-01
   5.3276834e-01   1.4733574e-01   2.3825818e+00
   6.1623033e-01   2.2348687e-01   2.3981772e+00
   1.2551579e+00   1.1328547e+00   7.8244285e-01
   2.9919344e-01   1.5498220e-01   1.2587777e+00
   2.9567967e-01   1.5423544e-01   1.2479751e+00
   4.3683583e-01   1.4927571e-01   1.9224553e+00
   5.3619285e-01   1.6335583e-01   2.3195336e+00
   3.3773490e-01   1.5425881e-01   1.4381771e+00
   1.2066731e+01   5.0593672e+00   2.3040439e+00
   6.2748287e+00   4.6637119e+00   6.2395788e-01
   4.1295136e+00   3.2475828e+00   9.8878118e-01
   1.3131751e+00   9.0215032e-01   2.2750035e+00
   8.3992129e-01   4.5767014e-01   2.3526534e+00
   1.2365241e+00   1.1976539e+00   3.4218369e-01
   6.2950838e-01   2.0602824e-01   2.3986774e+00
   7.2296706e-01   5.1067919e-01   1.5612740e+00
   1.7583311e-01   1.6919847e-01   6.1693149e-01
   7.0944904e+00   4.8847528e+00   1.9291272e+00
   5.6046105e+00   2.6193369e+00   2.3895889e+00
   2.5487766e+00   1.6655491e+00   2.3897337e+00
   2.1878147e+00   1.5441683e+00   2.3793561e+00
   5.1654127e-01   1.4742634e-01   2.3081108e+00
   9.6594577e+00   3.7224321e+00   2.3395422e+00
   3.4050079e+00   1.3302236e+00   2.3923409e+00
   1.6423982e+01   7.3952673e+00   2.0761148e+00
   1.6189514e+00   1.1524161e+00   2.3104748e+00
   5.3474118e-01   1.5691360e-01   2.3448171e+00
   5.4476388e-01   1.5266712e-01   2.3987703e+00
   3.9699579e+00   2.9598021e+00   2.0323865e+00
   1.8479293e+01   8.1233087e+00   3.1989045e-01
   1.6391134e+01   6.6921348e+00   1.4501197e+00
   1.4058546e+01   5.8382493e+00   2.1807044e+00
   1.8854960e+00   1.7194563e+00   3.5852400e-01
   1.5707939e+01   8.0003247e+00   2.1216020e+00
   3.7519098e-01   1.5127125e-01   1.6281304e+00
   1.4072250e+01   7.2727814e+00   2.2422564e+00
   1.5043782e+00   1.0806689e+00   2.2083288e+00
   1.9169764e+01   8.7297344e+00   3.1194548e-01
   4.4254614e-01   1.5586308e-01   1.9168680e+00
   1.9923939e+00   9.5736165e-01   2.3970388e+00
   5.3301584e-01   1.4723280e-01   2.3845889e+00
   4.7008551e-01   1.4830659e-01   2.0819671e+00
   4.7568972e+00   3.3575604e+00   2.2934720e+00
   5.3611273e-01   1.4724118e-01   2.3987695e+00
   1.2427986e+00   8.2512304e-01   2.3615041e+00
   5.3402518e+00   4.0923163e+00   6.2397338e-01
   6.6774463e-01   2.8859038e-01   2.3391037e+00
   5.3662753e-01   1.4473686e-01   2.3959151e+00
   1.7344005e+01   7.1321167e+00   3.4431147e-01
   1.6136086e+01   7.4725262e+00   2.1547789e+00
   6.3471619e+00   4.3676807e+00   2.1768242e+00
   3.9533960e-01   1.5477971e-01   1.7011519e+00
   3.7545427e-01   1.5369262e-01   1.6135238e+00
   1.3017182e+01   7.5422828e+00   1.8876389e+00
   1.2145327e+01   4.8014850e+00   2.2625099e+00
   3.5146667e-01   1.5218211e-01   1.5146626e+00
   4.1043568e-01   1.8993672e-01   1.5974901e+00
   5.3363485e-01   1.4721403e-01   2.3872369e+00
   1.8976642e+01   8.5793118e+00   6.0733744e-01
   3.9674136e+00   1.4561517e+00   2.3894099e+00
   5.3587174e-01   1.4718299e-01   2.3978478e+00
   2.2180845e-01   1.5987551e-01   8.7828452e-01
   1.7496464e+01   6.9753135e+00   1.1961865e+00
   1.6376106e+01   6.6169486e+00   1.4207917e+00
   7.9397963e-01   7.9046643e-01   4.8072446e-01
   3.8466328e-01   4.3582106e-01   3.5258679e-01
   1.3056628e+01   5.1128921e+00   2.2039334e+00
   8.0520713e+00   3.6320929e+00   2.3786050e+00
   1.5621103e+01   6.6848979e+00   2.0538666e+00
   1.4989553e+01   5.8266470e+00   2.0957819e+00
   5.3832677e-01   1.4794641e-01   2.3987576e+00
   5.3606644e-01   1.4718332e-01   2.3987763e+00
   3.8011217e-01   1.5017188e-01   1.6683214e+00
   7.7981067e+00   3.1452021e+00   2.3702316e+00
   4.6860557e-01   1.4851475e-01   2.0811107e+00
   5.3815158e-01   1.4509540e-01   2.3922029e+00
   3.8111977e-01   1.5131159e-01   1.6534188e+00
   6.0647938e-01   2.0805782e-01   2.3985111e+00
   3.6460380e-01   4.1105179e-01   3.7767914e-01
   8.1706722e+00   5.7249858e+00   6.4635023e-01
   2.7423985e-01   1.5367222e-01   1.1575171e+00
   5.4910275e-01   1.5844239e-01   2.3914802e+00
   4.1539084e-01   1.8770915e-01   1.6305860e+00
   2.7132169e+00   1.7216277e+00   2.3909808e+00
   1.8206412e+01   8.9954183e+00   1.5803318e+00
   5.3003302e-01   1.5048587e-01   2.3563839e+00
   5.4252291e-01   1.4755277e-01   2.3871151e+00
   4.1844172e+00   2.1641898e+00   2.3927103e+00
   1.9507109e+01   9.1086101e+00   3.1060106e-01
   5.3607756e-01   1.4715440e-01   2.3987393e+00
   3.9039269e-01   1.5261752e-01   1.6883279e+00
   1.2068646e+01   6.1919100e+00   2.3286115e+00
   3.6031754e-01   1.5057661e-01   1.5744748e+00
   5.1284497e-01   1.4744640e-01   2.2871228e+00
   4.9589814e-01   1.4786439e-01   2.2108725e+00
   3.9979837e+00   3.2220090e+00   5.8226686e-01
   5.0872381e+00   3.4982896e+00   2.3259408e+00
   5.3649896e-01   1.4772906e-01   2.3987352e+00
   2.6649193e-01   2.7175765e-01   5.6403580e-01
   5.3209540e-01   1.5119693e-01   2.3640379e+00
   2.3120492e-01   1.7269132e-01   8.5204634e-01
   3.0954364e-01   1.5311880e-01   1.3201377e+00
   5.4448391e-01   1.5544561e-01   2.3987081e+00
   1.9325938e+01   8.8949744e+00   3.4704842e-01
   5.2467425e-01   1.4729967e-01   2.3459725e+00
   1.1477443e+00   7.4188245e-01   2.3622496e+00
   8.0049319e-01   5.2912711e-01   1.8354556e+00
   5.2160334e-01   1.4731072e-01   2.3295755e+00
   5.0756802e-01   1.4744886e-01   2.2664898e+00
   5.3613689e-01   1.4847321e-01   2.3916950e+00
   5.2184839e-01   1.4731242e-01   2.3328879e+00
   2.3938145e-01   1.5588369e-01   9.8245757e-01
   4.7885583e-01   1.4832121e-01   2.1310308e+00
   3.8854726e-01   1.5086343e-01   1.6908836e+00
   1.0376686e+01   4.1314485e+00   2.3292214e+00
   2.0825102e-01   2.0016344e-01   6.1584573e-01
   1.0354724e+00   6.3874152e-01   2.3833626e+00
   1.8161284e-01   2.1432583e-01   4.2895073e-01
   3.5537308e+00   2.6216944e+00   2.2321962e+00
   1.2557772e+01   7.8002926e+00   4.0373443e-01
   7.7295350e-01   5.1195492e-01   1.7913725e+00
   1.2350296e+01   6.0651018e+00   2.3358073e+00
   7.2747050e-01   3.5790069e-01   2.3042305e+00
   5.2033357e-01   1.4747084e-01   2.3249658e+00
   4.2801287e-01   1.4986450e-01   1.8772937e+00
   1.9940572e-01   1.6367591e-01   7.5705799e-01
   6.0882831e-01   1.8960717e-01   2.3986986e+00
   4.5278768e+00   3.5081733e+00   1.0235280e+00
   3.6632589e-01   1.5103786e-01   1.5953686e+00
   5.2288466e-01   1.4766631e-01   2.3340337e+00
   5.4750804e-01   1.5580119e-01   2.3761023e+00
   1.0913838e+00   3.5978587e-01   2.3976476e+00
   5.4206315e-01   1.7075076e-01   2.3074951e+00
   4.8379025e-01   1.4821989e-01   2.1531661e+00
   5.3343624e-01   2.6367523e-01   1.8453336e+00
   4.9076775e-01   1.4786347e-01   2.1873066e+00
   1.8544461e+01   9.6448890e+00   3.6805749e-01
   1.7032720e+01   6.7447836e+00   1.5036845e+00
   5.7797860e+00   3.9524915e+00   2.2848660e+00
   5.8196937e-01   1.6842377e-01   2.3987260e+00
   4.6585368e-01   1.4831787e-01   2.0711139e+00
   2.2550221e+00   1.7428220e+00   1.9030983e+00
   5.3171797e-01   1.4723366e-01   2.3785684e+00
   5.3211656e-01   1.4768887e-01   2.3780344e+00
   1.2009542e+00   3.9812124e-01   2.3974439e+00
   5.6065718e-01   1.6991168e-01   2.3862598e+00
   3.4796413e-01   1.5140097e-01   1.5107322e+00
   2.7137513e-01   1.5412791e-01   1.1411429e+00
   5.3402218e-01   1.4787086e-01   2.3856986e+00
   5.3532865e-01   1.4717872e-01   2.3953587e+00
   5.4022466e-01   1.5081456e-01   2.3799879e+00
   3.6579003e-01   3.1111934e-01   8.4636399e-01
   5.3594569e-01   1.4720098e-01   2.3981018e+00
   6.5789533e-01   1.9061910e-01   2.3985436e+00
   4.4424862e-01   1.4861327e-01   1.9708650e+00
   3.6458053e-01   1.5118814e-01   1.5857781e+00
   1.8016250e+01   7.8754118e+00   1.1493384e+00
   4.4953761e-01   1.4844522e-01   1.9956586e+00
   8.8397317e-01   4.5464168e-01   2.3969328e+00
   4.7696462e-01   4.9076738e-01   5.1627755e-01
   4.7617828e+00   1.7165764e+00   2.3892616e+00
   1.5843593e+00   9.3946258e-01   2.3955887e+00
   1.4457117e+00   8.2002850e-01   2.3964540e+00
   4.0322391e+00   3.2617913e+00   4.7569349e-01
   1.7340906e+01   7.1394368e+00   3.3120893e-01
   2.9386464e-01   1.5652673e-01   1.2254544e+00
   5.6250550e-01   1.7283815e-01   2.3621434e+00
   1.6217053e+00   1.1421774e+00   2.3602660e+00
   4.9655980e-01   1.4776702e-01   2.2142639e+00
   1.3398886e+01   7.4964682e+00   2.0801424e+00
   3.5181432e-01   3.9071617e-01   4.1459799e-01
   5.2819512e-01   1.4719669e-01   2.3622455e+00
   1.2595913e+01   7.1310367e+00   2.1462787e+00
   1.7847867e+01   9.5518059e+00   3.1645010e-01
   1.8373947e+01   8.1184431e+00   9.7087332e-01
   5.7551220e-01   1.8407076e-01   2.3776396e+00
   5.3545468e-01   1.4718164e-01   2.3957827e+00
   2.3121625e-01   1.7100771e-01   8.6013519e-01
   1.7263196e+01   7.1161477e+00   4.7782998e-01
   1.5832466e+01   6.9397632e+00   2.0969956e+00
   6.5102308e-01   1.9661641e-01   2.3986185e+00
   6.0997436e+00   4.6032405e+00   3.2322565e-01
   1.5536555e+00   5.4915554e-01   2.3967609e+00
   1.7061035e-01   1.7446606e-01   5.6543192e-01
   4.6302489e-01   1.5540159e-01   2.0125364e+00
   4.8857892e-01   1.4792232e-01   2.1768783e+00
   5.3530553e-01   1.4722063e-01   2.3950447e+00
   3.5454029e-01   1.5092345e-01   1.5450930e+00
   8.4075760e-01   4.5896090e-01   2.3642451e+00
   3.1282695e-01   1.5525630e-01   1.3190019e+00
   1.3369109e+01   7.4722834e+00   2.0909499e+00
   5.2764813e-01   1.4726999e-01   2.3597813e+00
   1.7064305e+01   8.2866724e+00   2.0158815e+00
   2.9180094e-01   3.4165964e-01   3.6518973e-01
   1.2605739e+01   7.3835648e+00   1.8985249e+00
   4.7564143e-01   1.4832416e-01   2.1131716e+00
   1.9632096e+01   9.4112884e+00   4.2811114e-01
   4.6652630e-01   1.4855886e-01   2.0629572e+00
   1.2605839e+01   7.4131670e+00   1.8519731e+00
   1.8318316e+01   8.0396671e+00   8.1704589e-01
   6.4513021e-01   2.6825213e-01   2.3929829e+00
   7.8711426e+00   2.9100596e+00   2.3738843e+00
   5.3571487e-01   1.4718020e-01   2.3970521e+00
   5.6215335e-01   1.6847228e-01   2.3801579e+00
   1.1207602e+00   7.3265263e-01   2.2754895e+00
   1.4899018e+01   6.4917601e+00   2.1890251e+00
   6.0911263e+00   2.2341641e+00   2.3820191e+00
   1.8187021e+01   7.3688964e+00   3.2558527e-01
   5.3613279e-01   1.4727170e-01   2.3987646e+00
   2.4458718e-01   1.5892735e-01   9.8728742e-01
   4.8279842e-01   1.4796597e-01   2.1503900e+00
   2.9622125e-01   1.5369687e-01   1.2554356e+00
   1.2823610e+01   6.2633428e+00   2.3264907e+00
   4.2285183e-01   1.4955573e-01   1.8622555e+00
   2.2442573e+00   1.3331355e+00   2.3946120e+00
   2.6477886e-01   1.5800434e-01   1.0842094e+00
   1.0651282e+01   4.1507370e+00   2.3170558e+00
   5.6753105e-01   1.8468290e-01   2.3967926e+00
   5.3660836e-01   1.4737032e-01   2.3987740e+00
   2.3198346e-01   1.5932356e-01   9.2765057e-01
   1.3921707e+01   8.3047950e+00   5.8729845e-01
   1.3623924e+01   7.9851488e+00   1.4146021e+00
   4.7994687e-01   1.4789459e-01   2.1378621e+00
   2.1909084e-01   1.9030073e-01   7.1193132e-01
   3.4364232e-01   1.5189394e-01   1.4845159e+00
   1.3011734e+01   7.0949927e+00   2.2200333e+00
   5.3608395e-01   1.4720928e-01   2.3987067e+00
   5.3594441e-01   1.4718620e-01   2.3981945e+00
   2.8811488e-01   2.1205922e-01   9.3037674e-01
   5.4283770e-01   1.4962702e-01   2.3987802e+00
   1.6241912e+01   6.5564424e+00   1.4956930e+00
   1.6376876e+01   6.9165617e+00   1.7792440e+00
   1.0041432e+01   3.9297740e+00   2.3328222e+00
   2.0639663e+00   7.8761916e-01   2.3959531e+00
   3.4450941e-01   1.5137490e-01   1.4956770e+00
   4.1257244e+00   1.6860880e+00   2.3912379e+00
   5.3607667e-01   1.4699465e-01   2.3986274e+00
   6.2755749e-01   2.5039826e-01   2.3927811e+00
   8.4204320e+00   3.5671487e+00   2.3708659e+00
   8.5475650e+00   3.1792730e+00   2.3675482e+00
   4.3354211e-01   1.4921274e-01   1.9185067e+00
   2.9702659e-01   1.5264461e-01   1.2695758e+00
   4.4629080e-01   1.4901927e-01   1.9761780e+00
   5.3615961e-01   1.4711620e-01   2.3982322e+00
   1.3766275e+01   6.9524170e+00   2.2824914e+00
   2.0362223e+00   1.6341705e+00   1.5426398e+00
   1.6575654e+00   6.0850548e-01   2.3966906e+00
   1.8453276e+01   8.5671862e+00   1.5639464e+00
   1.5481390e+01   6.0735840e+00   1.9528891e+00
   3.9742683e-01   1.5030608e-01   1.7391771e+00
   5.0678891e-01   1.4746374e-01   2.2628485e+00
   4.8313179e-01   5.0946446e-01   4.5484896e-01
   1.7679105e+01   7.4960428e+00   3.0887031e-01
   4.0359946e+00   3.1526578e+00   1.1853267e+00
   1.6543109e+01   6.5150803e+00   1.7473322e+00
   3.4250415e-01   1.5102807e-01   1.4893198e+00
   1.3525323e+00   1.2956619e+00   3.3190795e-01
   5.3924721e-01   1.8033985e-01   2.2566975e+00
   1.5952920e+01   9.0474810e+00   3.3949924e-01
   8.5981627e-01   6.3866939e-01   1.5582965e+00
   9.4775537e-01   2.9757446e-01   2.3984201e+00
   1.2070620e+00   1.1569850e+00   4.2996591e-01
   5.4719840e-01   1.5236913e-01   2.3873258e+00
   4.5774969e-01   1.4869575e-01   2.0219757e+00
   5.4667428e-01   1.5096137e-01   2.3987627e+00
   5.4918294e-01   1.5800286e-01   2.3987445e+00
   7.6891347e-01   2.3712163e-01   2.3983406e+00
   5.1587921e-01   1.4753627e-01   2.3043620e+00
   1.7862331e+01   7.2120902e+00   6.5234375e-01
   2.7812884e-01   1.9524805e-01   9.5963294e-01
   1.8014699e+00   1.6591631e+00   3.2389796e-01
   2.5734366e+00   1.8990039e+00   2.2992649e+00
   5.1875576e+00   2.8072660e+00   2.3883966e+00
   6.8235004e-01   3.0146837e-01   2.3487306e+00
   2.2648512e+00   1.9573506e+00   6.8918407e-01
   5.3526246e-01   1.4716834e-01   2.3948077e+00
   5.3150485e-01   1.4726736e-01   2.3774047e+00
   6.5415211e+00   3.4581386e+00   2.3844055e+00
   8.4575179e+00   5.6129780e+00   1.8683963e+00
   5.3029199e-01   1.4725521e-01   2.3720133e+00
   1.8540850e+01   8.2006528e+00   6.7086611e-01
   2.8283521e+00   1.1376942e+00   2.3947763e+00
   2.2354078e+00   7.7970394e-01   2.3952286e+00
   9.9224859e-01   4.7220822e-01   2.3979344e+00
   3.9436656e+00   1.4216001e+00   2.3901897e+00
   1.2081361e+01   7.6116628e+00   3.3333606e-01
   1.7841184e+01   7.1761846e+00   8.2634967e-01
   3.1592756e+00   2.3903014e+00   2.0539832e+00
   2.6551147e-01   3.1396281e-01   3.6963769e-01
   1.0085473e+00   3.1888816e-01   2.3985446e+00
   5.3486387e-01   1.4734239e-01   2.3922887e+00
   4.2346917e+00   1.6404113e+00   2.3891428e+00
   5.3608220e-01   1.4728625e-01   2.3981065e+00
   1.7198070e+01   7.0211553e+00   6.7227872e-01
   8.8198608e+00   5.8097672e+00   1.8132784e+00
   3.5125150e-01   1.5441170e-01   1.4989777e+00
   5.3607125e-01   1.4715701e-01   2.3987502e+00
   2.6953637e-01   1.6987395e-01   1.0420686e+00
   2.5375933e-01   1.5705135e-01   1.0398151e+00
   7.9744234e+00   5.6416248e+00   5.1016627e-01
   3.9507329e+00   1.7257466e+00   2.3931081e+00
   3.1494345e-01   1.5450678e-01   1.3331477e+00
   5.8467364e-01   2.0197467e-01   2.3890119e+00
   4.5994704e+00   3.1156350e+00   2.3598298e+00
   5.4459521e-01   1.5826942e-01   2.3967937e+00
   7.8994654e-01   2.6298059e-01   2.3984674e+00
   6.3009530e-01   3.3352231e-01   1.9788207e+00
   6.7333671e+00   2.6030085e+00   2.3755821e+00
   3.1638361e-01   1.5274825e-01   1.3546821e+00
   6.8044190e-01   2.4234210e-01   2.3985892e+00
   2.0384785e+00   6.9835918e-01   2.3967760e+00
   4.9928780e-01   1.4810380e-01   2.2194475e+00
   5.3479648e-01   1.4719671e-01   2.3927533e+00
   1.7328591e+01   7.1533070e+00   3.2937076e-01
   4.1447768e-01   1.5555804e-01   1.7869095e+00
   5.6669792e-01   1.8349164e-01   2.3970107e+00
   5.7293131e-01   1.6009134e-01   2.3986179e+00
   6.7522662e+00   4.1095613e+00   2.3620315e+00
   9.5999963e+00   4.8263285e+00   2.3696288e+00
   7.3646403e-01   3.5858774e-01   2.3771319e+00
   5.3574753e-01   1.4725342e-01   2.3969766e+00
   1.0990492e+00   3.8296675e-01   2.3978315e+00
   5.3281465e-01   1.4721681e-01   2.3833109e+00
   1.6115103e+00   6.3983868e-01   2.3973546e+00
   5.3929735e-01   1.7120052e-01   2.2960538e+00
   7.6738323e-01   4.2672070e-01   2.1815064e+00
   5.3606909e-01   1.4720880e-01   2.3985993e+00
   8.1875476e+00   4.1535047e+00   2.3787245e+00
   2.5560928e+00   1.8316291e+00   2.3689481e+00
   3.5291883e+00   2.3846131e+00   2.3790384e+00
   1.6945370e+01   6.9172097e+00   9.5313034e-01
   6.7663830e-01   2.0239995e-01   2.3985184e+00
   4.2816396e-01   1.5040362e-01   1.8751827e+00
   5.5417865e-01   1.6958921e-01   2.3505237e+00
   1.9624486e+01   9.5634787e+00   3.2551554e-01
   4.2239372e-01   1.4967230e-01   1.8535147e+00
   5.3620261e-01   1.4735453e-01   2.3987619e+00
   1.1462014e+01   7.0714128e+00   1.5898266e+00
   5.6697455e-01   1.8231706e-01   2.3977169e+00
   3.6754363e-01   1.5085280e-01   1.6038319e+00
   5.7603317e-01   1.9467028e-01   2.3956952e+00
   5.3578219e-01   1.4720139e-01   2.3973625e+00
   2.7278830e-01   1.7389005e-01   1.0381212e+00
   1.6016141e+01   7.0071626e+00   2.0624805e+00
   1.6860820e+01   7.2667279e+00   1.7530519e+00
   5.3620569e-01   1.4730907e-01   2.3986574e+00
   5.5545405e-01   1.6944392e-01   2.3981200e+00
   1.1253954e+01   6.6115447e+00   2.1659018e+00
   1.4629572e+01   8.0072954e+00   1.9705068e+00
   5.1040142e-01   1.4845649e-01   2.2710817e+00
   1.6477923e+00   1.1790826e+00   2.2982536e+00
   3.7546120e-01   1.5046813e-01   1.6436881e+00
   2.7405878e-01   1.8349839e-01   9.9676222e-01
   1.7238844e+01   7.0621256e+00   5.6777439e-01
   7.8484488e-01   4.0860962e-01   2.3270679e+00
   5.1795487e-01   1.4857569e-01   2.3067464e+00
   5.3518032e-01   1.4721332e-01   2.3944684e+00
   9.3057698e+00   4.1445398e+00   2.3692255e+00
   1.8038945e+01   8.0933377e+00   1.5542392e+00
   1.3689338e+00   4.5042586e-01   2.3982552e+00
   1.7369505e+01   7.2995760e+00   8.1564591e-01
   3.4708421e-01   2.2827937e-01   1.1322176e+00
   5.3641141e-01   1.4742119e-01   2.3973818e+00
   1.7922532e+01   7.7415601e+00   9.0658100e-01
   1.5070847e+01   7.1241975e+00   2.2431945e+00
   6.4235011e-01   1.8643458e-01   2.3985918e+00
   1.7335345e+01   7.1160906e+00   3.8990507e-01
   5.5692631e-01   1.7256057e-01   2.3971982e+00
   6.3874130e+00   4.7188117e+00   7.0227132e-01
   7.3790864e-01   2.4208903e-01   2.3985404e+00
   1.7768205e+01   7.5949126e+00   7.6858700e-01
   1.6103720e+00   6.6644616e-01   2.3975093e+00
