# Supplementary material for: Rethinking Colour Constancy
Source: PLoS One. 2015 Sep 10;10(9):e0135029. doi: 10.1371/journal.pone.0135029 (PMC4565710; doi:10.1371/journal.pone.0135029)
Supplement: S1 Dataset — (ZIP) [file pone.0135029.s002.zip › 5-TransitionMetamerReflectanceData/NtoR_20munsells/targetXYZ_12.txt]

   4.5280329e+00   1.5958515e+00   2.2939449e+00
   7.7404622e+00   2.9896051e+00   4.0798584e-01
   2.9987198e-01   1.0852352e-01   1.3844556e+00
   9.8292900e+00   3.7424464e+00   1.1914637e+00
   1.2802406e+01   5.0415024e+00   2.8373046e-01
   7.3461661e+00   2.6726366e+00   2.2095074e+00
   1.3017683e+01   5.2175541e+00   2.7178133e-01
   1.1934407e+01   4.6855460e+00   2.7300890e-01
   1.2824474e+01   5.0569986e+00   2.7144714e-01
   1.3949199e+01   5.9764371e+00   2.7337966e-01
   9.0851873e-01   3.8191721e-01   6.9720695e-01
   1.2832557e+01   5.0860056e+00   2.7154336e-01
   1.1125149e+01   4.2498986e+00   1.4168704e+00
   1.2242491e+01   4.7555291e+00   8.8331298e-01
   6.1595348e+00   2.3856613e+00   3.6095777e-01
   9.8993491e+00   3.7280742e+00   1.6809617e+00
   4.7242513e-01   1.2385563e-01   1.9749634e+00
   1.2723324e+01   5.0076482e+00   2.9103964e-01
   1.2689451e+01   4.9665046e+00   5.9110351e-01
   7.8666569e+00   3.0074829e+00   6.8439063e-01
   1.6463019e+00   5.4794469e-01   2.0233739e+00
   3.0231822e+00   2.4023157e+00   2.8568217e-01
   7.3844142e-01   2.4485056e-01   1.6671428e+00
   5.6014193e+00   2.1057928e+00   1.0377305e+00
   1.2047891e+00   5.1797833e-01   3.5664453e-01
   1.1747160e+01   4.6114782e+00   2.7541581e-01
   2.1817907e+00   1.8902655e+00   2.8689309e-01
   1.1252087e+01   4.7631368e+00   2.7372177e-01
   6.4575797e+00   2.3970983e+00   1.4493239e+00
   2.8207109e+00   1.0979167e+00   5.8503242e-01
   1.1126667e+01   4.4929011e+00   2.7325897e-01
   1.2757867e+01   5.0272410e+00   2.7148018e-01
   7.0572616e+00   4.5017418e+00   2.8290408e-01
   1.4216800e+00   5.2212785e-01   1.3190240e+00
   1.2494667e+01   6.7496229e+00   2.8011522e-01
   9.1300220e+00   3.5052912e+00   6.7324982e-01
   1.2835942e+01   5.0654438e+00   2.7146780e-01
   1.2647992e+01   4.9415211e+00   6.7685701e-01
   1.1601144e+01   4.6661772e+00   2.7275275e-01
   1.2719655e+01   5.0147219e+00   2.7143388e-01
   1.8212840e+00   6.9840813e-01   9.4441948e-01
   1.2832390e+01   5.0778316e+00   2.7151233e-01
   1.2516539e+01   4.9515500e+00   2.7173406e-01
   1.2809438e+01   5.0445235e+00   2.8260845e-01
   1.5193674e+00   7.0283680e-01   3.0882326e-01
   1.2445666e+01   4.8385795e+00   8.8639456e-01
   1.2433635e+01   5.4095096e+00   2.7417295e-01
   8.2248416e+00   3.0412019e+00   1.9076256e+00
   1.8773833e+00   6.7322578e-01   1.5252448e+00
   1.2806225e+01   5.0442093e+00   2.7143459e-01
   1.3988396e+01   6.5752971e+00   2.7577937e-01
   1.1174976e+01   4.3735322e+00   2.8867586e-01
   2.7431585e+00   1.0633772e+00   6.5517919e-01
   1.0585780e+01   4.1040176e+00   5.3745958e-01
   2.0834414e+00   7.9879535e-01   8.9801180e-01
   8.3393065e+00   3.0713972e+00   2.0770088e+00
   4.5572704e+00   1.6290070e+00   2.0285184e+00
   7.3113019e-01   2.6835875e-01   1.3356937e+00
   1.2066082e+01   4.6383226e+00   1.3691324e+00
   1.2432012e+01   4.8625251e+00   5.6855774e-01
   4.8944370e-01   1.1284196e-01   2.1916343e+00
   1.2729692e+01   4.9918779e+00   4.9600776e-01
   1.2701812e+01   4.9744327e+00   5.6029305e-01
   1.2811734e+01   5.0463708e+00   2.7264309e-01
   6.9804388e+00   2.5648417e+00   1.8261306e+00
   5.6486188e+00   2.0787491e+00   1.5628490e+00
   1.2175622e+00   3.9275755e-01   1.9987931e+00
   5.1812461e+00   1.9759053e+00   7.0796874e-01
   9.4963723e+00   3.5681265e+00   1.6579458e+00
   1.0071762e-01   1.1262856e-01   3.8203067e-01
   1.1390686e+01   4.4214130e+00   6.9691487e-01
   9.2267396e+00   3.4156201e+00   2.1631634e+00
   4.8611153e+00   1.8060046e+00   1.2815118e+00
   6.5817513e+00   2.5258417e+00   5.4217954e-01
   1.3503502e+01   5.5642459e+00   2.7248605e-01
   1.3029050e+01   5.2077751e+00   2.7177731e-01
   9.8529532e+00   3.8081145e+00   5.2480190e-01
   3.7518552e+00   1.3062275e+00   2.2790897e+00
   5.9139771e+00   2.2310643e+00   9.5673013e-01
   1.2804615e+01   5.0417814e+00   2.9042875e-01
   1.2737864e+01   4.9958897e+00   4.8991278e-01
   6.8214113e+00   2.6028910e+00   6.8885758e-01
   1.7621625e+00   5.8736926e-01   2.0627760e+00
   1.1711018e+00   4.9614331e-01   4.3877356e-01
   6.7163634e-01   3.7259013e-01   3.1728316e-01
   1.2200524e+01   5.6549185e+00   2.7597262e-01
   4.0575941e+00   1.5726235e+00   4.5866052e-01
   6.3495891e+00   2.4501806e+00   4.3856265e-01
   9.0462487e+00   3.7382403e+00   2.7579750e-01
   1.2601525e+01   4.9514083e+00   3.5341909e-01
   1.1058336e+01   4.2489225e+00   1.1197863e+00
   1.2799057e+01   5.0407326e+00   2.7646860e-01
   2.3098497e+00   8.7348445e-01   1.0124092e+00
   1.2741663e+01   5.0135476e+00   3.1275917e-01
   1.2809243e+01   5.0447523e+00   2.7901360e-01
   1.2825524e+01   5.0578590e+00   2.7145409e-01
   1.2791512e+01   5.0361807e+00   2.9285538e-01
   1.2503058e+01   4.9057628e+00   4.0735396e-01
   1.2329090e+01   4.7819872e+00   9.8020052e-01
   5.3716576e+00   2.0441136e+00   7.5044095e-01
   4.9028576e+00   1.8052257e+00   1.4793809e+00
   1.2186702e+00   5.1663491e-01   4.0328514e-01
   6.1667882e+00   2.3860341e+00   3.8496452e-01
   1.2787688e+01   5.0309924e+00   3.3175515e-01
   1.2310169e+01   4.8323172e+00   3.3178645e-01
   1.2812024e+01   5.0466018e+00   2.7142892e-01
   1.2530939e+01   4.9455494e+00   2.7170094e-01
   1.2846383e+01   5.0714057e+00   2.7148537e-01
   1.6977736e+00   5.9272035e-01   1.7048028e+00
   1.0479040e+01   4.1862538e+00   2.7397100e-01
   1.2625529e+01   4.9282456e+00   7.2049220e-01
   9.2483520e+00   3.5790658e+00   4.0507875e-01
   1.2684594e+01   5.0048035e+00   2.7144158e-01
   1.2089837e+01   4.6893736e+00   9.2167765e-01
   2.9429011e+00   1.0694187e+00   1.5128565e+00
   1.2681851e+01   4.9638882e+00   5.8536489e-01
   8.1577943e+00   4.9952535e+00   2.8239893e-01
   5.1548743e+00   1.9964198e+00   3.4443435e-01
   3.5575629e+00   1.6888487e+00   2.8787538e-01
   1.0796675e+01   4.0796122e+00   1.8158487e+00
   1.2279413e+01   4.8837260e+00   2.7200338e-01
   2.0327623e+00   6.6726933e-01   2.3071370e+00
   3.1674495e+00   1.1557871e+00   1.4792032e+00
   6.5649213e+00   2.5123624e+00   6.1120081e-01
   8.4661838e+00   3.1569067e+00   1.6682606e+00
   1.2653044e+01   4.9445084e+00   6.6703241e-01
   1.4841180e+01   6.9065242e+00   2.7590471e-01
   1.2337605e+01   4.8240960e+00   5.5700016e-01
   6.9280631e+00   2.6226547e+00   9.2359086e-01
   1.0726175e+00   4.4997366e-01   5.8746219e-01
   1.4136171e+01   7.0602863e+00   2.7792153e-01
   1.2607081e+01   4.9631131e+00   2.7236763e-01
   1.7335549e+00   8.6772660e-01   2.9900289e-01
   1.0714258e+01   4.1243897e+00   9.2700629e-01
   1.2474249e+01   4.9071481e+00   2.7214188e-01
   7.2407273e+00   2.6356243e+00   2.1673980e+00
   9.4364406e+00   3.6720706e+00   2.8065622e-01
   1.1770636e+01   4.5017573e+00   1.5446884e+00
   1.3937670e+01   5.9220995e+00   2.7334852e-01
   2.1196915e+00   7.0334762e-01   2.2570962e+00
   1.2809282e+01   5.0454307e+00   2.7170776e-01
   2.5710205e-01   1.4072521e-01   7.5059240e-01
   4.1408792e+00   1.6338779e+00   2.9959242e-01
   1.0859073e+01   4.1406041e+00   1.4235518e+00
   8.1543568e+00   2.9915833e+00   2.1600458e+00
   1.0286707e+00   4.2910661e-01   6.5502389e-01
   1.2812205e+01   5.0467506e+00   2.7142637e-01
   1.1612913e+01   4.5297013e+00   5.0067886e-01
   1.0151483e+01   5.5080986e+00   2.8006684e-01
   1.2765252e+01   5.0279331e+00   2.7194107e-01
   9.1762821e+00   3.4277780e+00   1.7948708e+00
   1.3807815e+01   7.0532686e+00   2.7867360e-01
   1.2582369e+01   4.9459568e+00   3.2268441e-01
   8.4015507e+00   3.0842794e+00   2.2098264e+00
   1.1177934e+00   4.2954518e-01   1.0788664e+00
   2.7084015e+00   9.1734476e-01   2.3062665e+00
   5.3877119e+00   2.0968795e+00   2.9489814e-01
   3.4360889e+00   2.5685856e+00   2.8542506e-01
   4.7736276e-01   3.3061195e-01   3.1107905e-01
   1.2570482e+01   4.9305386e+00   4.4853045e-01
   4.6363767e+00   1.7224052e+00   1.2649482e+00
   8.6189782e+00   3.1767994e+00   2.1295192e+00
   7.0266850e+00   2.7194875e+00   2.9975383e-01
   6.3295347e-01   3.1364465e-01   3.4981141e-01
   5.1247006e+00   1.9061842e+00   1.2722603e+00
   8.3056532e+00   3.2084235e+00   4.1211117e-01
   1.1827837e+01   5.3254733e+00   2.7514050e-01
   1.0396991e+01   4.0651884e+00   2.9098661e-01
   1.2303991e+01   4.8296911e+00   3.3254132e-01
   6.8508629e+00   2.4774011e+00   2.2659428e+00
   2.7070243e+00   1.0331818e+00   8.5810358e-01
   1.2378241e+01   4.8425144e+00   5.3955392e-01
   1.1645932e+01   4.4426153e+00   1.6370776e+00
   4.1905688e-01   1.2563985e-01   1.7125741e+00
   1.0619508e+01   4.0453260e+00   1.3962088e+00
   1.1908014e+01   4.6613754e+00   3.8889403e-01
   1.2169242e+01   4.8382021e+00   2.7151710e-01
   1.2370138e+01   4.7986607e+00   9.8193468e-01
   1.2232842e+01   4.7671090e+00   7.1436546e-01
   1.2682665e+01   5.0018964e+00   2.7143483e-01
   7.6639469e+00   2.8451568e+00   1.6390711e+00
   6.2360176e+00   2.4148298e+00   3.3010188e-01
   1.0920287e+01   4.2619050e+00   3.1311648e-01
   1.2914119e+01   5.1332012e+00   2.7160984e-01
   2.4158352e+00   8.5997567e-01   1.6791775e+00
   1.1667724e+01   4.5793582e+00   2.7891558e-01
   8.1570603e+00   3.1022515e+00   8.8336559e-01
   1.2432369e+01   4.8222026e+00   1.0066235e+00
   1.2340486e+01   4.8526882e+00   2.7478239e-01
   4.2630425e+00   1.5593858e+00   1.5356094e+00
   2.8419085e+00   9.7972416e-01   2.1488874e+00
   8.9555541e+00   3.4783972e+00   3.3228637e-01
   9.1217696e+00   3.4500509e+00   1.2845537e+00
   1.0307964e+01   4.0271515e+00   2.8204910e-01
   1.2690124e+01   4.9689421e+00   5.6753800e-01
   9.5137673e-01   3.6127941e-01   1.1744345e+00
   4.1182338e+00   1.4601782e+00   2.0727077e+00
   7.4457599e+00   2.8357800e+00   7.7376226e-01
   1.1664493e+01   4.5788046e+00   2.7304880e-01
   4.9569808e+00   1.8606320e+00   1.0589349e+00
   2.3185036e+00   7.9329752e-01   2.0551288e+00
   1.2512021e+01   4.9220052e+00   2.7370393e-01
   5.8244082e-01   2.3596703e-01   1.0548149e+00
   1.2423033e+01   4.8354319e+00   8.1981226e-01
   2.7941450e+00   1.0767168e+00   7.2171015e-01
   9.2107941e+00   3.5095063e+00   1.0000406e+00
   1.1846794e+01   4.6489501e+00   2.7408764e-01
   9.8069429e+00   3.6628443e+00   1.9967692e+00
   1.2479503e+01   4.8875313e+00   5.0776393e-01
   5.7351648e-01   1.3479879e-01   2.2955467e+00
   1.2755010e+01   5.0163953e+00   3.4343171e-01
   1.1659454e+01   4.5532450e+00   4.5323203e-01
   4.6161967e+00   1.7927881e+00   3.0937919e-01
   1.2806244e+01   5.0442273e+00   2.7144847e-01
   6.8690806e+00   2.6711514e+00   2.8581396e-01
   1.2675628e+01   4.9853758e+00   3.1883198e-01
   1.2763248e+01   5.0178029e+00   3.6457589e-01
   1.0371669e+01   4.4806733e+00   2.7472242e-01
   3.3892156e-01   1.0901053e-01   1.5592067e+00
   1.1011161e+01   6.2894543e+00   2.8157667e-01
   8.1287650e-01   3.5826602e-01   5.3217772e-01
   1.2779238e+01   5.0298375e+00   3.0668630e-01
   7.9553624e+00   2.9094517e+00   2.2083084e+00
   1.2068401e+01   4.7998032e+00   2.7150947e-01
   9.7277372e+00   3.6558012e+00   1.7178918e+00
   1.1280998e+00   3.7329093e-01   1.8348563e+00
   1.0961374e+01   4.2858800e+00   2.9245554e-01
   1.2659772e+01   4.9524188e+00   6.1064009e-01
   1.5995995e+00   7.5597807e-01   3.0486540e-01
   1.2763821e+01   5.0260690e+00   2.7570781e-01
   1.1794006e+01   4.6261383e+00   2.8240964e-01
   1.9450446e+00   6.8617067e-01   1.6750031e+00
   1.2732433e+01   5.0210743e+00   2.7144001e-01
   6.2201776e+00   2.3817266e+00   6.0033783e-01
   1.3082363e+01   5.2491431e+00   2.7184843e-01
   8.8030641e+00   3.3481143e+00   9.9040859e-01
   1.2766745e+01   5.0272435e+00   2.7660356e-01
   2.8295240e-01   1.0795873e-01   1.3134062e+00
   1.2701380e+01   4.9936532e+00   3.4937532e-01
   5.7187598e+00   2.2137030e+00   3.3232266e-01
   5.4835726e+00   2.1204265e+00   4.1588607e-01
   1.1139435e+01   4.2903935e+00   1.0257368e+00
   2.3372197e-01   1.7930103e-01   3.3662659e-01
   1.3900109e+00   4.9873485e-01   1.4671786e+00
   1.2395822e+01   4.9099539e+00   2.7147787e-01
   5.6502139e-01   1.3061123e-01   2.3102493e+00
   9.2907474e+00   3.6165192e+00   3.1642010e-01
   9.9649596e+00   3.8203513e+00   9.1493568e-01
   1.4534179e+01   6.3969992e+00   2.7430600e-01
   3.9121950e-01   1.6404121e-01   1.0891255e+00
   1.4459392e-01   1.1165815e-01   5.9259505e-01
   7.7681040e+00   2.9016764e+00   1.4533148e+00
   1.2715664e+01   5.0028871e+00   3.1008998e-01
   6.9022197e+00   4.1376836e+00   2.8194047e-01
   1.2757092e+01   5.0201103e+00   3.1255546e-01
   1.0216219e+01   3.8749054e+00   1.4700808e+00
   5.1917305e+00   1.9323671e+00   1.2608778e+00
   1.2647360e+01   4.9465792e+00   6.1816328e-01
   4.2336762e-01   1.4849976e-01   1.4411558e+00
   1.2658926e+01   5.0714103e+00   2.7190175e-01
   2.0983085e+00   8.2668636e-01   6.1699713e-01
   8.9223270e+00   3.3645538e+00   1.3537423e+00
   6.2317594e-01   1.9896327e-01   1.7176054e+00
   1.2538911e+01   4.9327369e+00   2.7687012e-01
   1.5274702e+00   6.1179070e-01   6.6634512e-01
   1.2792768e+01   5.0380174e+00   2.7698991e-01
   1.2743082e+01   5.0181426e+00   2.7161370e-01
   4.7017932e-01   1.5915265e-01   1.5213935e+00
   1.1576685e+01   4.4179831e+00   1.5964060e+00
   1.9965356e+00   7.2808555e-01   1.3874792e+00
   2.1056126e+00   1.1907290e+00   2.9205207e-01
   1.5967818e+00   6.5276720e-01   4.3534899e-01
   1.4296379e+01   6.2536336e+00   2.7398425e-01
   1.4181087e+01   6.6216998e+00   2.7568768e-01
   1.2955519e+01   5.1667191e+00   2.7167615e-01
   1.0088104e+01   3.8839342e+00   7.4825248e-01
   4.0381950e+00   1.5519623e+00   6.2875079e-01
   1.1009609e+01   4.1705336e+00   1.7703489e+00
   1.2308471e+01   4.7888578e+00   8.1631838e-01
   1.0481684e+01   4.0426468e+00   7.6243737e-01
   1.0685472e+01   4.0207452e+00   1.9676374e+00
   1.3423921e+01   5.4944019e+00   2.7239840e-01
   7.0114814e-01   1.7989028e-01   2.3086226e+00
   1.8579942e-01   1.0781407e-01   8.4877497e-01
   1.2579924e+01   4.9515103e+00   2.7285205e-01
   9.0890707e+00   3.5009117e+00   5.4186811e-01
   1.2791747e+01   5.0346114e+00   3.1032980e-01
   2.5500073e+00   1.1697412e+00   2.9539571e-01
   1.2686949e+01   5.8299811e+00   2.7577216e-01
   9.9965523e+00   4.6943689e+00   2.7635731e-01
   5.6439869e+00   2.0664726e+00   1.6862238e+00
   1.8650081e+00   6.6906458e-01   1.5202266e+00
   1.3601942e-01   1.1396146e-01   5.0989136e-01
   3.9475511e+00   1.4359781e+00   1.6003071e+00
   1.2659442e+01   4.9582022e+00   5.4495785e-01
   1.2499261e+00   1.1282745e+00   2.9012091e-01
   7.4510237e+00   2.7395123e+00   1.9044118e+00
   9.2318252e+00   3.4192151e+00   2.1449565e+00
   1.0366316e+01   3.9898328e+00   8.3282812e-01
   1.1997817e+01   4.6405913e+00   1.0419405e+00
   1.1957162e+01   4.5974853e+00   1.3274754e+00
   2.8473173e+00   9.7106560e-01   2.2787542e+00
   1.2679232e+01   4.9609845e+00   6.0500729e-01
   1.2719496e+01   5.0087838e+00   2.7180847e-01
   1.2409455e+00   3.8023813e-01   2.2601093e+00
   1.2508627e+01   4.9457994e+00   2.7145782e-01
   6.6505827e+00   2.5038346e+00   1.0650112e+00
   1.1500455e+01   4.5105026e+00   2.7340576e-01
   1.2268195e+01   4.7496327e+00   1.0597611e+00
   5.4306778e+00   2.0363410e+00   1.0968676e+00
   2.3237467e+00   9.2085293e-01   4.5295624e-01
   1.3646543e+01   6.2202451e+00   2.7487675e-01
   1.2729953e+01   5.0069706e+00   3.3348112e-01
   5.0456962e+00   1.9576192e+00   3.0302085e-01
   7.4682537e+00   2.8637829e+00   5.7908710e-01
   1.3217030e+00   4.0647453e-01   2.3014886e+00
   1.2042635e+01   4.6393490e+00   1.2519238e+00
   1.1576978e+01   6.4048335e+00   2.8119446e-01
   1.2732144e+01   5.0144607e+00   2.7151730e-01
   2.5996726e+00   8.7860446e-01   2.2864543e+00
   1.2328820e+01   4.7693873e+00   1.1163043e+00
   1.2752059e+01   5.0100924e+00   3.9845471e-01
   2.4924427e+00   8.4987236e-01   2.1514786e+00
   1.2797090e+01   5.0381004e+00   2.9654828e-01
   8.6022957e+00   3.2431082e+00   1.2917946e+00
   1.2633204e+00   5.1777130e-01   6.2136922e-01
   1.1376624e+01   4.4593208e+00   2.8343742e-01
   2.2269899e+00   7.6920842e-01   1.9337701e+00
   2.2066280e+00   8.8385948e-01   3.5827259e-01
   6.1668469e+00   2.3789617e+00   4.4833650e-01
   1.0462426e+01   4.0742149e+00   3.2895030e-01
   1.0251379e+01   3.9576720e+00   6.5887228e-01
   4.1930058e+00   1.6167504e+00   5.4986408e-01
   1.2018292e+01   4.6413681e+00   1.1219943e+00
   2.4421239e+00   8.6251688e-01   1.7674254e+00
   1.3000530e+01   5.1993798e+00   2.7174136e-01
   2.6899531e+00   1.1332455e+00   3.0143541e-01
   1.1932370e+01   4.5813616e+00   1.3934825e+00
   1.2702537e+01   5.0651574e+00   2.7177202e-01
   1.0838066e+01   4.2146783e+00   4.3737325e-01
   1.2357567e+01   4.8507530e+00   3.5077070e-01
   8.0589153e+00   3.0726021e+00   7.8591970e-01
   1.2029546e+01   4.6487362e+00   1.0924111e+00
   2.2782950e+00   8.9793225e-01   5.5118564e-01
   2.9710787e+00   1.1509783e+00   6.2419738e-01
   1.4813156e+01   6.7704350e+00   2.7534267e-01
   1.0813778e+01   4.0856767e+00   1.8257556e+00
   6.1107503e+00   2.3659497e+00   3.7051265e-01
   6.3080078e-01   1.5628348e-01   2.2851994e+00
   1.2591150e+01   5.0966999e+00   2.7218702e-01
   3.4715462e-01   1.3253932e-01   1.2931871e+00
   9.4877403e+00   4.0206063e+00   2.7540821e-01
   6.1075607e+00   2.3626958e+00   3.8993407e-01
   9.2427971e+00   5.5637418e+00   2.8235483e-01
   1.4993264e-01   1.1310629e-01   5.9961139e-01
   1.2516019e+01   4.9260870e+00   2.7179620e-01
   1.3376228e+00   4.8317157e-01   1.4212096e+00
   5.6839308e-01   1.8764457e-01   1.6107936e+00
   1.2317073e+00   3.9646766e-01   2.0171233e+00
   4.9571638e-01   1.0891421e-01   2.2697173e+00
   6.4221492e+00   2.3136449e+00   2.2655078e+00
   5.3623052e+00   1.9531597e+00   1.7662493e+00
   7.1991867e-01   3.6851560e-01   3.2593253e-01
   1.2617512e+01   4.9480292e+00   4.7102564e-01
   1.5472764e-01   1.0711552e-01   7.0563223e-01
   1.2017670e+01   4.7222371e+00   2.7608413e-01
   1.1587568e+01   4.4174292e+00   1.6514368e+00
   6.2655047e-01   1.5282683e-01   2.3099181e+00
   1.2806662e+01   5.0439639e+00   2.7603844e-01
   1.2306279e+01   6.6698136e+00   2.8070986e-01
   1.1519925e+01   4.5187221e+00   2.7705471e-01
   7.5812000e+00   2.7603783e+00   2.2474781e+00
   1.1905302e+01   4.6403960e+00   6.1662759e-01
   5.9626390e+00   2.2921167e+00   5.1639315e-01
   1.2790074e+01   5.0361411e+00   2.8621083e-01
   1.2738345e+01   4.9995183e+00   4.5147812e-01
   9.4113801e-01   3.7697216e-01   9.2088432e-01
   9.8742960e-01   3.8178494e-01   1.0796261e+00
   7.1180480e+00   2.7643715e+00   2.8564311e-01
   3.1787106e+00   1.1925759e+00   1.0732003e+00
   8.9283392e+00   3.2996716e+00   2.1269013e+00
   1.2486344e+01   4.9119181e+00   2.7219024e-01
   1.3042557e+01   5.2192872e+00   2.7182112e-01
   1.2167644e+01   4.6946056e+00   1.2086477e+00
   2.6570475e+00   9.3613277e-01   1.8425815e+00
   1.2595128e+01   4.9580867e+00   2.7235379e-01
   2.8403805e+00   9.6852813e-01   2.2783161e+00
   8.5398077e+00   4.3097195e+00   2.7836520e-01
   1.2428253e+01   4.8892958e+00   2.7377515e-01
   1.1080625e+01   4.3190828e+00   3.7223371e-01
   1.2376707e+01   4.8425173e+00   5.3179862e-01
   4.2549005e+00   1.6218274e+00   7.6419930e-01
   1.2548977e+01   4.9012063e+00   6.6878233e-01
   1.1236085e+01   4.3936567e+00   2.9901715e-01
   1.2178608e+01   4.7861949e+00   2.7342091e-01
   1.2789430e+01   5.0359826e+00   2.8491833e-01
   4.7282712e+00   1.7838535e+00   9.4114997e-01
   1.2217764e+01   4.8446757e+00   2.7147325e-01
   3.3069613e-01   1.2184093e-01   1.3547650e+00
   1.1270469e+01   4.3113771e+00   1.3932045e+00
   6.5883273e+00   2.5288251e+00   5.3745119e-01
   8.8430362e+00   3.4166302e+00   4.2836144e-01
   1.2075307e+00   3.8994567e-01   1.9880720e+00
   1.0888354e+01   4.2495843e+00   3.1141751e-01
   3.2180021e+00   1.1677005e+00   1.5642524e+00
   8.2181425e+00   3.0885853e+00   1.3274112e+00
   1.2811931e+01   5.0463925e+00   2.7334868e-01
   1.1315593e+01   5.5061496e+00   2.7726395e-01
   1.2794656e+01   5.0360708e+00   3.0765006e-01
   6.9846854e+00   2.6426435e+00   9.4410986e-01
   1.2024567e+01   4.6461854e+00   1.0979463e+00
   1.1950380e+01   4.6730412e+00   4.5194856e-01
   1.6566472e+00   1.5027084e+00   2.8826959e-01
   1.2065829e+01   4.6851531e+00   8.5992426e-01
   1.1300834e+01   6.3960375e+00   2.8128917e-01
   3.5512444e+00   1.3545655e+00   7.9299629e-01
   2.8756298e-01   1.2414910e-01   1.1219520e+00
   1.2650497e+01   4.9754381e+00   3.1053155e-01
   1.2791588e+01   5.0396333e+00   2.7144881e-01
   8.9471064e+00   3.4892258e+00   2.7831188e-01
   1.4791914e+00   1.3241171e+00   2.8897458e-01
   1.0773593e+01   4.2133837e+00   2.7887060e-01
   4.5363331e+00   1.6794303e+00   1.3279137e+00
   7.9760065e+00   4.8979300e+00   2.8240917e-01
   3.4510678e-01   2.1666252e-01   3.3923269e-01
   1.2605499e+01   4.9609418e+00   2.7403411e-01
   1.1096622e+00   4.5155930e-01   7.5123687e-01
   2.3480155e+00   9.1595474e-01   6.6084581e-01
   7.2555975e-01   2.8323843e-01   1.1179769e+00
   7.1116863e+00   2.7515045e+00   3.8200999e-01
   1.2593763e+01   4.9564249e+00   2.7181123e-01
   1.1312900e+01   4.4330651e+00   2.8449779e-01
   4.3489567e+00   1.6866623e+00   4.0159430e-01
   3.0637840e-01   1.3219513e-01   1.1051736e+00
   1.1220976e+00   3.3289635e-01   2.3096420e+00
   9.2402748e+00   3.6003370e+00   2.9166960e-01
   1.2324219e+01   4.7792376e+00   9.8832596e-01
   1.3046873e+01   6.8817190e+00   2.7948375e-01
   1.2794287e+01   5.0347906e+00   3.1998033e-01
   7.3962662e+00   2.8702318e+00   3.3146932e-01
   1.2779612e+01   5.0328917e+00   2.7179665e-01
   4.4090630e+00   1.6362563e+00   1.2700889e+00
   1.2806498e+01   5.0443394e+00   2.7146169e-01
   3.1108553e+00   1.1007969e+00   1.8901544e+00
   3.8778829e+00   1.3594185e+00   2.2034260e+00
   1.2244630e+01   4.7873656e+00   5.3311641e-01
   1.0612088e+01   4.0843924e+00   9.0543666e-01
   1.1797866e+01   4.5342932e+00   1.3101228e+00
   1.0934602e+01   4.1417532e+00   1.7506767e+00
   1.1483385e+01   4.5870679e+00   2.7281303e-01
   1.1227641e+01   4.2940858e+00   1.3910356e+00
   1.2564878e+01   4.8931815e+00   8.2994612e-01
   8.9344129e+00   3.4566634e+00   3.9668181e-01
   1.1453415e+01   4.4056188e+00   1.1809241e+00
   1.2669617e+01   4.9697748e+00   4.6735509e-01
   1.1370816e+01   4.4001338e+00   8.5265412e-01
   3.0568979e+00   1.1835023e+00   6.1868866e-01
   1.2932033e+01   5.1357107e+00   2.7161134e-01
   1.2794790e+00   5.3190158e-01   4.9491845e-01
   6.0044857e+00   2.2585700e+00   1.0371609e+00
   6.3238746e+00   2.2753485e+00   2.2758310e+00
   3.8128077e+00   1.4765573e+00   5.0115677e-01
   3.5892305e-01   2.5133181e-01   3.2081285e-01
   1.2751722e+01   5.0081624e+00   4.1765348e-01
   2.4236301e+00   9.0187436e-01   1.1885297e+00
   3.0024559e+00   1.0698366e+00   1.7783972e+00
   1.2775505e+01   5.0316937e+00   2.7166324e-01
   6.6888715e+00   2.5811902e+00   4.2937729e-01
   9.5090863e+00   3.6872341e+00   3.6928387e-01
   1.1798979e+00   4.0317177e-01   1.7004543e+00
   7.3109127e+00   2.8226524e+00   4.0836881e-01
   1.2759588e+01   5.0116188e+00   4.1585244e-01
   1.4922976e+01   7.0673629e+00   2.7649466e-01
   7.9931835e+00   2.9527938e+00   1.8788151e+00
   1.0982652e+01   4.2737498e+00   4.4374683e-01
   1.1405096e+01   4.7031174e+00   2.7321275e-01
   1.2810132e+01   5.0446107e+00   2.8506937e-01
   4.3128603e+00   1.6676125e+00   4.8254654e-01
   8.3470783e+00   3.2051415e+00   5.8158028e-01
   8.3905183e+00   3.2134825e+00   6.6702602e-01
   7.5103079e+00   2.7574001e+00   1.9636592e+00
   1.2819655e+01   5.0730892e+00   2.7154827e-01
   1.2122752e+01   4.6974962e+00   9.7896561e-01
   1.2649912e+01   4.9797970e+00   2.7190875e-01
   1.3482348e+01   5.9330955e+00   2.7434781e-01
   2.5306754e+00   9.9884402e-01   4.3520240e-01
   1.1876639e+01   4.6369291e+00   5.1743782e-01
   1.0871487e+01   4.2522189e+00   2.7810495e-01
   7.6466099e+00   2.8856052e+00   1.0899527e+00
   3.7173303e+00   1.4469861e+00   3.8146636e-01
   1.2799605e+01   5.0390373e+00   2.9771896e-01
   1.1193118e+01   4.2749181e+00   1.4463648e+00
   1.3739598e+00   4.3867824e-01   2.1392766e+00
   1.2456519e+01   4.8426315e+00   8.9102516e-01
   1.2809626e+01   5.0455188e+00   2.7227540e-01
   1.2802076e+01   5.0431560e+00   2.7142974e-01
   1.7080692e+00   6.8194322e-01   6.1965746e-01
   1.1954163e+01   4.6945385e+00   2.7766540e-01
   1.2195700e+01   4.7432912e+00   8.0799915e-01
   1.1647997e+01   4.5637894e+00   2.8777420e-01
   1.3029442e+01   5.8066255e+00   1.0555659e+00
   4.9358779e-01   1.0560275e-01   2.3029569e+00
   1.2401514e+01   4.9091743e+00   3.0288452e-01
   3.2736191e+00   2.2490752e+00   2.1809798e+00
   9.8494559e-01   3.1154701e-01   2.3093908e+00
   7.0222830e+00   2.8547335e+00   2.2505465e+00
   4.8610453e-01   1.0569730e-01   2.2686591e+00
   3.4678518e+00   1.5540990e+00   2.3016232e+00
   3.0483652e+00   1.7682396e+00   2.2940002e+00
   4.9489925e-01   1.0442945e-01   2.3103898e+00
   4.9370097e-01   1.0118575e-01   2.3083506e+00
   8.7824026e-01   3.0264804e-01   2.3100481e+00
   3.1730816e-01   1.0640897e-01   1.4448178e+00
   2.0247570e-01   1.0682644e-01   9.1351553e-01
   4.9076038e-01   9.0264101e-02   2.2964292e+00
   5.3239017e-01   1.4869059e-01   2.3040504e+00
   4.9508133e-01   1.0499717e-01   2.3101420e+00
   4.9422591e-01   1.0561857e-01   2.3060752e+00
   2.8705412e-01   1.0719459e-01   1.3376744e+00
   4.9818456e-01   1.0923647e-01   2.3103875e+00
   1.2692173e+01   4.9612970e+00   6.9367219e-01
   4.1917083e-01   1.0638545e-01   1.9567145e+00
   5.2965397e-01   1.4606769e-01   2.3063665e+00
   6.6696292e+00   2.4077667e+00   2.2696382e+00
   4.2134552e-01   1.0619799e-01   1.9687082e+00
   4.9415797e-01   9.4881155e-02   2.2888199e+00
   8.3505445e+00   5.3094282e+00   2.8300729e-01
   8.4987286e-01   8.5112862e-01   2.9312815e-01
   2.7971528e-01   1.0667081e-01   1.2764240e+00
   5.0637387e-01   1.1237724e-01   2.3108341e+00
   3.5270281e-01   1.2016040e-01   1.5260762e+00
   1.6712952e+00   1.0582901e+00   2.2925646e+00
   4.1471675e+00   2.2469260e+00   2.2898045e+00
   1.3833790e+01   6.6684077e+00   8.1334671e-01
   1.7387817e+00   1.1180885e+00   2.2889895e+00
   1.8712430e-01   1.1904799e-01   7.5881899e-01
   5.3249084e+00   2.6298455e+00   2.2892819e+00
   3.1178771e-01   1.0696807e-01   1.4522284e+00
   2.9799873e-01   1.2303962e-01   1.2571402e+00
   7.7885333e-01   3.8826358e-01   2.2815038e+00
   4.0595044e-01   1.0631337e-01   1.8973252e+00
   4.3586684e-01   1.0609083e-01   2.0361279e+00
   1.0117312e-01   1.0995582e-01   4.0957572e-01
   4.8963836e-01   1.0583436e-01   2.2831571e+00
   1.3800290e+01   6.8967779e+00   6.4430152e-01
   4.9574041e-01   1.0630289e-01   2.3105311e+00
   5.9687911e-01   2.1216626e-01   2.2873974e+00
   1.2755190e+01   6.5233141e+00   1.3010260e+00
   4.9464686e-01   1.0561588e-01   2.3080400e+00
   9.1767673e+00   4.9835943e+00   2.0592355e+00
   1.8713134e+00   6.0801226e-01   2.3090600e+00
   6.9312652e-01   2.5679144e-01   2.3097406e+00
   5.1929398e+00   1.8456487e+00   2.2905366e+00
   1.1001476e+00   3.3676452e-01   2.3087550e+00
   1.2456003e+01   5.2925176e+00   4.3161236e-01
   4.9180531e-01   1.0574338e-01   2.2933479e+00
   2.3163953e-01   1.0939913e-01   1.0099133e+00
   1.1741878e+01   4.7561471e+00   6.4236528e-01
   4.2181554e-01   1.0583370e-01   1.9601924e+00
   8.0199070e+00   4.4666026e+00   2.1305445e+00
   4.4341415e-01   1.0515198e-01   2.0430458e+00
   1.2473624e+00   9.6844783e-01   1.4715960e+00
   4.7206447e-01   1.0579561e-01   2.2039960e+00
   1.0741644e+01   5.1913855e+00   2.1137062e+00
   4.6208231e-01   1.0555156e-01   2.1538858e+00
   2.3634682e+00   9.3372109e-01   2.3049300e+00
   1.2393018e+01   6.7381672e+00   2.8561455e-01
   1.1846168e+01   4.5447991e+00   1.5059565e+00
   1.5243355e-01   1.8036325e-01   3.5078447e-01
   7.2616516e+00   4.8411251e+00   2.8346234e-01
   1.2283736e+01   5.1810604e+00   7.3897862e-01
   5.7595448e+00   4.1053490e+00   2.8557755e-01
   1.0485285e+01   5.6141465e+00   1.8507531e+00
   3.3025747e-01   1.0708816e-01   1.5431675e+00
   3.2506807e-01   1.0708378e-01   1.5203900e+00
   1.2298355e-01   1.1202383e-01   4.9290222e-01
   1.7048296e+00   1.3363673e+00   1.4780826e+00
   4.9509235e-01   1.0511264e-01   2.3106413e+00
   3.9394788e-01   1.0662895e-01   1.8409286e+00
   4.9437755e-01   1.0325793e-01   2.3093821e+00
   4.0048598e-01   1.6330573e-01   1.5750913e+00
   1.4061201e+01   6.7591254e+00   3.6049011e-01
   1.8365910e+00   8.5512790e-01   2.3071130e+00
   3.5589470e-01   1.0695749e-01   1.6630241e+00
   7.9252322e-01   2.3371700e-01   2.3100720e+00
   2.9199780e-01   1.0724011e-01   1.3648123e+00
   2.1339991e-01   1.0697606e-01   9.5511611e-01
   7.7409979e-01   7.1073607e-01   6.8155817e-01
   2.7918588e-01   1.0741657e-01   1.2444158e+00
   1.1210051e-01   1.0821833e-01   4.7420693e-01
   3.3351008e-01   1.0655406e-01   1.5393826e+00
   1.4883557e-01   1.0713986e-01   6.7594709e-01
   4.9490882e-01   1.0573276e-01   2.3088282e+00
   4.4752709e-01   1.0483944e-01   2.0594511e+00
   8.6483493e+00   4.0655775e+00   2.2361422e+00
   4.9398463e-01   1.0560869e-01   2.3047800e+00
   3.0937852e+00   2.3286281e+00   1.5209215e+00
   3.6466311e-01   1.0622616e-01   1.6892774e+00
   5.2220880e-01   1.1534583e-01   2.3108328e+00
   1.6392847e-01   1.0698235e-01   7.5185955e-01
   4.4680760e-01   1.0598223e-01   2.0872383e+00
   7.2167490e+00   3.0699930e+00   2.2574527e+00
   4.7679360e-01   1.0577655e-01   2.2253609e+00
   4.7013904e-01   1.0601043e-01   2.1892281e+00
   4.6805973e-01   1.0549861e-01   2.1815816e+00
   1.1785028e+01   6.4466764e+00   8.2521076e-01
   4.9498639e-01   1.0560944e-01   2.3096059e+00
   4.7900959e-01   1.0604168e-01   2.2312954e+00
   4.9205118e-01   1.0562057e-01   2.2958296e+00
   5.3904836e-01   1.2289023e-01   2.3107263e+00
   7.8707225e-01   3.7371145e-01   2.3055683e+00
   4.1425044e-01   1.0634383e-01   1.9352579e+00
   1.1468149e-01   1.0850479e-01   4.8303379e-01
   5.1501810e-01   1.2611051e-01   2.2999545e+00
   4.9449497e-01   1.0336914e-01   2.3093518e+00
   4.3685677e-01   1.0679266e-01   2.0266343e+00
   5.7316708e-01   5.5886031e-01   5.2867266e-01
   4.9517051e-01   1.0531453e-01   2.3107455e+00
   1.2568901e+01   4.9702699e+00   2.7169244e-01
   7.2523239e+00   2.7448987e+00   2.2199971e+00
   5.0382251e-01   1.0915533e-01   2.3108382e+00
   5.0724264e-01   1.1188295e-01   2.2828645e+00
   4.9390459e-01   1.0557478e-01   2.3043027e+00
   3.2742768e-01   1.0638560e-01   1.5191393e+00
   1.0896305e+01   4.3381299e+00   1.5379251e+00
   4.8607824e-01   1.0596777e-01   2.2656100e+00
   7.4435462e-01   2.1051482e-01   2.3101398e+00
   1.0436318e+01   4.2618585e+00   1.9095335e+00
   1.3625602e+01   6.9356483e+00   5.4440104e-01
   8.9136281e-01   2.5567820e-01   2.3095403e+00
   2.6103212e-01   1.0723106e-01   1.2148002e+00
   4.9520345e-01   1.0544879e-01   2.3106161e+00
   1.6789758e-01   1.0698549e-01   7.7131236e-01
   3.8292560e+00   2.3600681e+00   2.2703357e+00
   1.9089947e-01   1.0703233e-01   8.6452318e-01
   7.5029892e+00   3.6525690e+00   2.2624809e+00
   4.8775641e-01   9.8312356e-02   2.2687960e+00
   4.9525227e-01   1.0561894e-01   2.3108397e+00
   1.3440057e+01   6.0568756e+00   4.7809394e-01
   4.3875196e-01   1.0600395e-01   2.0498753e+00
   4.5860571e-01   1.0573810e-01   2.1386419e+00
   1.2845363e+01   6.0464185e+00   1.6099336e+00
   4.9166494e-01   9.1460775e-02   2.2896743e+00
   5.0067646e-01   1.1222667e-01   2.3101199e+00
   4.9197432e-01   1.0563630e-01   2.2950919e+00
   4.9373967e-01   1.0561248e-01   2.3036830e+00
   1.1780860e+01   4.8412697e+00   1.0339526e+00
   4.6814351e-01   1.0551221e-01   2.1822912e+00
   4.8516819e-01   1.0562102e-01   2.2643691e+00
   4.9277972e-01   1.0561844e-01   2.2992548e+00
   2.1385185e-01   1.0672193e-01   9.6403602e-01
   4.9364684e-01   1.0019282e-01   2.3081919e+00
   4.8862708e-01   1.0555020e-01   2.2792695e+00
   3.8731075e-01   1.0599309e-01   1.7986970e+00
   1.3822208e+01   6.4262031e+00   5.8783044e-01
   7.9887981e+00   5.0999222e+00   6.4071252e-01
   6.3540234e-01   3.2209399e-01   1.9689360e+00
   4.8584459e-01   1.0561780e-01   2.2665580e+00
   4.2713831e-01   1.6526737e-01   1.6958181e+00
   1.1021427e+01   4.1683156e+00   1.8904455e+00
   1.1647651e-01   1.0726834e-01   5.0610875e-01
   4.9516902e-01   1.0561247e-01   2.3104584e+00
   8.9686355e+00   3.8819208e+00   2.2012771e+00
   1.9752248e+00   7.5664910e-01   2.3064444e+00
   2.3070755e+00   9.5885366e-01   2.3058953e+00
   9.9522931e-01   3.7400475e-01   2.3097789e+00
   1.3606070e-01   1.0719467e-01   6.1295585e-01
   7.1778723e+00   4.7630006e+00   5.3754473e-01
   9.9691157e+00   5.5652776e+00   1.6768780e+00
   8.9406539e+00   3.5309624e+00   2.1154926e+00
   6.3503032e+00   2.5315575e+00   2.2619631e+00
   5.0969944e-01   1.2256239e-01   2.3095009e+00
   5.6184660e+00   2.8975147e+00   2.2816119e+00
   1.4175040e+00   7.6132680e-01   2.3058678e+00
   1.3813750e+01   6.6216199e+00   8.3446263e-01
   2.9915711e+00   1.0442457e+00   2.2995394e+00
   1.1054237e+01   4.3189413e+00   1.4172556e+00
   4.6982012e-01   1.0576655e-01   2.1917892e+00
   1.1293579e+01   4.5958333e+00   1.4531444e+00
   1.0190100e+01   3.8121489e+00   2.0674100e+00
   4.9525802e-01   1.0562449e-01   2.3108492e+00
   3.5673684e-01   1.0687686e-01   1.6656437e+00
   5.1975967e+00   2.0859353e+00   2.2831867e+00
   4.6145159e-01   1.0592464e-01   2.1540355e+00
   2.8485018e-01   1.0705696e-01   1.3253442e+00
   2.3516424e-01   1.0723167e-01   1.0928024e+00
   4.6142118e-01   1.0592022e-01   2.1546093e+00
   1.5391544e+00   1.0631378e+00   2.1774730e+00
   4.8346094e-01   1.0570322e-01   2.2564679e+00
   3.0149169e+00   2.3445983e+00   1.1304345e+00
   3.9567465e+00   2.5707758e+00   2.2270452e+00
   4.9922115e-01   1.0715409e-01   2.3108442e+00
   2.8450265e-01   1.0673532e-01   1.3078571e+00
   7.8679480e+00   2.8758231e+00   2.2389259e+00
   1.3980968e+01   6.8009523e+00   5.5519341e-01
   4.9136131e+00   2.7241418e+00   2.2768345e+00
   4.7950785e-01   1.0572924e-01   2.2373116e+00
   9.8747763e-02   1.1347782e-01   3.7347110e-01
   9.4749928e-01   2.8412916e-01   2.3093557e+00
   3.3852174e-01   1.0643140e-01   1.5732732e+00
   7.0782454e-01   3.8543295e-01   2.0050493e+00
   2.5106046e-01   1.0735079e-01   1.1697990e+00
   1.4862342e+00   6.5112653e-01   2.3083877e+00
   8.7512178e+00   3.7811904e+00   2.2111937e+00
   4.2272800e-01   1.0617607e-01   1.9751598e+00
   1.2605935e+01   4.9810780e+00   2.9118129e-01
   2.7769246e-01   1.0678297e-01   1.2751161e+00
   4.9369453e-01   1.0038188e-01   2.3082816e+00
   4.7865560e-01   1.0567242e-01   2.2329566e+00
   5.3329877e-01   1.2277850e-01   2.3107731e+00
   4.6224765e+00   1.6723618e+00   2.2846736e+00
   3.1695296e+00   2.4711917e+00   9.9517876e-01
   4.5828544e-01   1.3758665e-01   1.9628431e+00
   4.0732043e-01   1.0623709e-01   1.9037431e+00
   5.0318312e+00   3.1516124e+00   2.2008768e+00
   4.4556637e-01   1.0575504e-01   2.0769749e+00
   3.1019249e-01   1.0647482e-01   1.4358062e+00
   4.9553184e-01   9.9369263e-02   2.2987005e+00
   3.1151829e+00   1.4009979e+00   2.3031548e+00
   6.3443821e-01   2.5250645e-01   2.2608063e+00
   3.0535738e+00   1.7445284e+00   2.2954225e+00
   9.1768770e+00   3.7250720e+00   2.1247860e+00
   5.6426023e+00   3.9733521e+00   7.3535060e-01
   1.3879914e-01   1.0710874e-01   6.1883590e-01
   7.7738248e+00   3.4309377e+00   2.2510496e+00
   1.2541259e+01   4.9299006e+00   5.3657675e-01
   1.6098867e-01   1.0700977e-01   7.3714680e-01
   7.8865631e-01   4.0815228e-01   2.2347321e+00
   1.0333712e+00   7.7563693e-01   1.5294584e+00
   8.5189670e+00   4.4279910e+00   2.2005632e+00
   4.7942135e-01   1.0896239e-01   2.1742485e+00
   1.4793636e+00   4.7077526e-01   2.3079254e+00
   1.1049079e+01   4.2697656e+00   1.5383552e+00
   5.6801933e-01   1.8436434e-01   2.2958511e+00
   1.1563074e+01   4.6526257e+00   9.2023451e-01
   4.7176569e-01   1.0628289e-01   2.1912007e+00
   1.2186409e+01   4.6969119e+00   1.2687084e+00
   1.1938157e+01   4.7721398e+00   2.8026509e-01
   2.4545315e+00   1.5031635e+00   2.2935162e+00
   4.8054596e-01   1.0548643e-01   2.2407787e+00
   3.4474641e-01   1.0700296e-01   1.6125882e+00
   1.1984486e+01   4.7828974e+00   2.7409835e-01
   4.2969692e-01   1.0622102e-01   2.0066125e+00
   2.3683562e+00   1.6815244e+00   2.1577700e+00
   6.0009626e-01   1.8794771e-01   2.3102175e+00
   3.7622880e-01   1.0675689e-01   1.7592103e+00
   3.4485109e-01   1.0699601e-01   1.6108489e+00
   2.9152577e+00   1.8379363e+00   2.2823537e+00
   1.3437234e+01   6.0468331e+00   2.7460900e-01
   8.0455976e+00   4.3386032e+00   2.1847113e+00
   2.3472566e-01   1.0732761e-01   1.0927703e+00
   2.0221679e-01   1.0701432e-01   9.2053096e-01
   5.8230178e+00   4.0669988e+00   7.3918065e-01
   1.8481642e+00   6.7841073e-01   2.3063470e+00
   4.3136400e-01   1.0604824e-01   2.0155161e+00
   1.2755141e+01   5.0065446e+00   4.5213003e-01
   4.3857265e+00   1.5525968e+00   2.2936030e+00
   6.2775286e+00   2.3560872e+00   2.2539761e+00
   2.3688077e-01   1.0732875e-01   1.1037472e+00
   4.9467663e-01   1.0361921e-01   2.3099745e+00
   4.6444133e+00   2.8462581e+00   2.2461817e+00
   9.4182267e-01   3.9406064e-01   2.3093946e+00
   4.5625210e-01   1.0562800e-01   2.1243863e+00
   1.0043017e+01   5.7432322e+00   1.2965703e+00
   3.1410516e-01   1.0712659e-01   1.4688647e+00
   9.5084492e+00   5.6882517e+00   7.2263104e-01
   2.9101268e-01   1.0661093e-01   1.3468821e+00
   1.3254357e+01   5.9150774e+00   5.9472264e-01
   1.1160879e+01   4.5737895e+00   1.6195711e+00
   4.2531967e+00   1.4927747e+00   2.2982916e+00
   3.2904473e-01   1.3735384e-01   1.3462083e+00
   1.8044560e+00   1.2105158e+00   2.2672957e+00
   4.9800559e-01   1.0658039e-01   2.3108211e+00
   1.0409900e+00   9.7670047e-01   4.9248860e-01
   1.5648054e+00   9.0551346e-01   2.3025170e+00
   2.0766368e-01   1.0703020e-01   9.4395287e-01
   1.1779748e+01   4.9529903e+00   1.4226619e+00
   1.7474694e+00   6.2113363e-01   2.3064928e+00
   5.7180030e-01   1.3470870e-01   2.3106123e+00
   4.2713483e-01   1.0622634e-01   1.9949350e+00
   1.0761463e+01   4.3205353e+00   1.6767457e+00
   7.2405583e+00   2.6828430e+00   2.2253397e+00
   1.7427602e-01   1.0710203e-01   7.9194094e-01
   4.6301290e-01   1.0598307e-01   2.1611689e+00
   4.5143064e-01   1.0597372e-01   2.0999820e+00
   6.6649573e-01   2.8207512e-01   2.2804400e+00
   5.1795896e-01   1.5834214e-01   2.1514756e+00
   6.8072345e-01   1.7446619e-01   2.3103410e+00
   1.1223322e+01   4.2553280e+00   1.8301894e+00
   4.9451288e-01   1.0267456e-01   2.3089520e+00
   7.0871459e-01   1.8694069e-01   2.3101597e+00
   7.6436882e+00   4.9563511e+00   6.2145167e-01
   3.8660195e-01   1.0663554e-01   1.8073127e+00
   2.5417014e-01   1.0681071e-01   1.1664624e+00
   6.0017805e-01   1.4491767e-01   2.3105556e+00
   1.0955472e+01   4.1751142e+00   1.7829423e+00
   4.8815778e-01   1.0690564e-01   2.2706390e+00
   6.9188770e-01   2.7310424e-01   2.3089962e+00
   8.2359542e+00   3.0996001e+00   2.1641182e+00
   6.6481434e-01   1.9814746e-01   2.3104952e+00
   1.6240632e-01   1.5571081e-01   4.9728160e-01
   1.2146991e+01   5.0511384e+00   3.6712400e-01
   4.7464580e-01   1.0574308e-01   2.2159386e+00
   5.0128852e-01   1.1015296e-01   2.3108330e+00
   8.7720332e+00   5.2451938e+00   1.3586379e+00
   1.1433460e+01   4.4889102e+00   1.1228674e+00
   1.2589123e-01   1.1108260e-01   5.1296261e-01
   6.8675336e-01   2.8972698e-01   2.3062744e+00
   4.9508757e-01   1.0513974e-01   2.3102919e+00
   1.2860391e+01   5.0685177e+00   2.7776618e-01
   1.0901788e+01   4.3644830e+00   1.5687894e+00
   1.1433689e+01   5.0543202e+00   1.9391731e+00
   4.5310805e-01   1.0597975e-01   2.1159910e+00
   6.5293411e+00   4.4513445e+00   5.6463128e-01
   3.8253019e-01   1.0674268e-01   1.7867895e+00
   1.0652510e+01   4.1320175e+00   1.6546334e+00
   4.5826774e-01   1.0582923e-01   2.1402361e+00
   1.3993134e-01   1.0721528e-01   6.2864390e-01
   4.1438694e-01   1.0588584e-01   1.9300458e+00
   1.7606313e+00   9.5262089e-01   2.3047361e+00
   7.7371870e+00   4.7539984e+00   1.6080813e+00
   6.2774952e+00   2.5965157e+00   2.2713066e+00
   1.4740357e-01   1.0707585e-01   6.7068420e-01
   5.2389607e-01   1.3646534e-01   2.2550918e+00
   1.1826902e+01   4.8408250e+00   7.4320309e-01
   3.9205550e+00   1.5762240e+00   2.2961539e+00
   5.4763104e-01   1.2433507e-01   2.3105534e+00
   4.4544780e-01   1.0602681e-01   2.0804835e+00
   4.8381726e-01   1.0568712e-01   2.2559028e+00
   9.9646322e+00   3.7178361e+00   2.0932459e+00
   1.3118205e+01   5.9724168e+00   1.3123613e+00
   2.1125018e+00   6.9669556e-01   2.3083177e+00
   1.3945403e+01   6.5245978e+00   3.6960234e-01
   8.3603680e-01   3.4591551e-01   2.3094148e+00
   5.5984521e+00   4.0112505e+00   3.4968026e-01
   5.5303110e-01   1.3055248e-01   2.3107135e+00
   4.8041753e+00   2.7801661e+00   2.2684102e+00
   1.1900355e+01   4.7667305e+00   2.8268815e-01
   1.2535927e+01   4.8762355e+00   8.8582236e-01
   5.2394777e-01   1.3086294e-01   2.3105673e+00
   2.0636968e+00   6.8410630e-01   2.3071138e+00
   7.8471345e+00   3.7569525e+00   2.2566539e+00
   9.1034280e+00   5.6031756e+00   3.2580529e-01
   2.5482113e-01   1.0651949e-01   1.1559118e+00
   7.8932606e-01   2.3261231e-01   2.3100903e+00
   5.7845978e-01   1.4139647e-01   2.3106462e+00
   4.9396396e-01   1.0560930e-01   2.3047031e+00
   3.6976002e-01   1.0591245e-01   1.6876652e+00
   3.4522237e-01   1.0636578e-01   1.5749591e+00
   4.9386912e-01   1.0583077e-01   2.3021190e+00
   5.8686626e+00   2.2109447e+00   2.2643773e+00
   1.0547304e+00   9.8685534e-01   4.9997036e-01
   1.5681852e-01   1.0703659e-01   7.1665954e-01
   2.9150545e-01   1.0724324e-01   1.3624943e+00
   1.1051347e+01   5.7851151e+00   1.8410728e+00
   2.8077877e-01   1.0730005e-01   1.3119595e+00
   3.0197640e-01   1.0634764e-01   1.3757755e+00
   4.9641739e-01   1.0677708e-01   2.3073336e+00
   5.5993880e-01   1.2957046e-01   2.3106943e+00
   4.9738097e-01   1.0822414e-01   2.3105406e+00
   4.5227909e-01   1.0569381e-01   2.1052677e+00
   7.9474057e+00   5.0766303e+00   6.7421641e-01
   5.4216002e-01   1.3992707e-01   2.3106476e+00
   4.9482213e-01   1.0388657e-01   2.3094925e+00
   9.4537919e+00   4.5097627e+00   2.2045819e+00
   9.7091039e+00   4.8775618e+00   2.1662760e+00
   2.8675937e-01   1.0727199e-01   1.3401358e+00
   2.8485310e+00   1.1252666e+00   2.3026251e+00
   1.3183828e-01   1.4337200e-01   4.0455855e-01
   9.3214309e+00   3.5655562e+00   2.0371370e+00
   6.3897693e-01   2.0987002e-01   2.3102245e+00
   1.2276665e+01   5.5643161e+00   1.7743366e+00
   5.2176084e-01   1.3004650e-01   2.2741416e+00
   5.5631993e+00   3.7501059e+00   1.6264004e+00
   1.0373973e+01   5.5604444e+00   1.8751276e+00
   1.2448416e+01   4.9279003e+00   2.7924159e-01
   1.1738531e+01   4.7911187e+00   8.7283957e-01
   4.9523662e-01   1.0560976e-01   2.3107905e+00
   3.7708024e-01   1.0731768e-01   1.6974884e+00
   7.9840914e+00   3.8165980e+00   2.2536027e+00
   2.7521174e-01   1.5768854e-01   1.0130517e+00
   1.0922931e+00   3.3378863e-01   2.3087901e+00
   2.5131773e+00   1.9376720e+00   1.4737408e+00
   1.7597482e+00   7.3042607e-01   2.3078182e+00
   1.6303703e+00   1.1333029e+00   2.1796209e+00
   1.2629853e-01   1.5463022e-01   3.3444174e-01
   1.9215271e-01   1.1287198e-01   8.0738648e-01
   5.1022530e+00   2.2973128e+00   2.2919376e+00
   4.8340531e-01   1.0560445e-01   2.2545555e+00
   1.3425034e+01   6.8694752e+00   6.9498357e-01
   3.5855305e-01   1.0652015e-01   1.6697775e+00
   1.2717425e+01   5.8189351e+00   1.6154073e+00
   1.6174809e+00   7.6309804e-01   2.3074038e+00
   5.4336708e-01   1.6318229e-01   2.2391924e+00
   1.3957256e+01   7.0061960e+00   2.7804690e-01
   4.9220832e-01   1.0561835e-01   2.2965576e+00
   1.2857099e+01   6.1137168e+00   1.6189592e+00
   4.6380690e-01   1.0585987e-01   2.1658495e+00
   4.3201217e-01   1.0606878e-01   2.0185132e+00
   4.8235875e-01   1.0559968e-01   2.2495645e+00
   1.2351062e+00   8.2037654e-01   2.1665759e+00
   1.3345823e+00   4.1426913e-01   2.3091942e+00
   4.8702706e-01   1.0590230e-01   2.2703609e+00
   7.2044353e+00   2.6145473e+00   2.2587538e+00
   3.3192614e-01   1.0656434e-01   1.5318076e+00
   2.2567058e-01   1.0693782e-01   1.0313491e+00
   4.9721384e-01   1.3895271e-01   2.1366684e+00
   3.8990467e-01   4.3282089e-01   2.9996251e-01
   1.5203374e+00   7.9885333e-01   2.3061242e+00
   4.9214117e-01   9.3358111e-02   2.2803837e+00
   6.4610420e+00   3.0326956e+00   2.2796766e+00
   4.5751673e+00   2.6213056e+00   2.2760692e+00
   4.8687292e-01   1.0552218e-01   2.2708181e+00
   5.8606274e-01   1.8546533e-01   2.3099008e+00
   3.0534272e-01   1.0682043e-01   1.4194958e+00
   9.4283294e-01   2.6763357e-01   2.3103308e+00
   2.9624836e-01   1.0696219e-01   1.3782343e+00
   1.2097847e+01   4.8138169e+00   2.7333274e-01
   3.0817540e-01   1.0700073e-01   1.4355265e+00
   8.7532233e-01   4.7692577e-01   2.2732913e+00
   5.6404869e+00   3.9432491e+00   9.0324742e-01
   4.5097455e-01   1.0599523e-01   2.1063268e+00
   2.8111515e+00   1.1559445e+00   2.3034207e+00
   2.3048346e-01   1.0730854e-01   1.0731717e+00
   4.9018082e-01   1.0567208e-01   2.2873984e+00
   4.9525250e-01   1.0562649e-01   2.3108156e+00
   1.6500044e+00   1.1204775e+00   2.2410168e+00
   4.9524426e-01   1.0557928e-01   2.3108495e+00
   8.7415060e+00   3.3766810e+00   2.1176234e+00
   4.0945826e-01   1.0648217e-01   1.9123799e+00
   6.3918296e-01   2.4977851e-01   2.3060869e+00
   3.1795937e-01   1.0712933e-01   1.4868901e+00
   1.2784863e+01   5.6195019e+00   1.0969656e+00
   1.8988762e+00   1.6071613e+00   7.8661548e-01
   4.9256258e-01   9.6169318e-02   2.3034592e+00
   8.2840548e+00   3.7675684e+00   2.2441020e+00
   5.8721586e-01   1.4343515e-01   2.3105883e+00
   1.5176626e-01   1.0943558e-01   6.4531393e-01
   4.9415328e-01   1.0077464e-01   2.3052746e+00
   2.9739961e-01   1.0724625e-01   1.3879423e+00
   1.0728844e+00   3.8994700e-01   2.3095910e+00
   2.4677774e-01   1.0656246e-01   1.1147999e+00
   4.0158353e-01   1.0591358e-01   1.8646252e+00
   5.6233596e+00   2.1565194e+00   2.2714111e+00
   4.9422900e-01   1.0561366e-01   2.3059494e+00
   1.0033332e-01   1.1098043e-01   3.9696984e-01
   1.5946987e+00   5.1206804e-01   2.3079426e+00
   3.3863196e-01   1.8331061e-01   1.2010012e+00
   4.9519570e-01   1.0542319e-01   2.3105322e+00
   4.6279150e-01   1.0599206e-01   2.1602923e+00
   4.2992067e-01   1.1381408e-01   1.9225122e+00
   4.3562440e-01   1.0559404e-01   2.0284720e+00
   1.8050977e+00   7.3801650e-01   2.3076448e+00
   8.4004962e+00   3.8616260e+00   2.2423713e+00
   1.0698276e+01   4.0467614e+00   1.9207294e+00
   3.4311902e-01   1.4582611e-01   1.3787432e+00
   3.1782372e+00   2.5911909e+00   2.8640722e-01
   4.2901745e-01   1.3619092e-01   1.8268653e+00
   1.0372553e+01   5.8255666e+00   1.3932060e+00
   6.2309797e+00   4.0066993e+00   1.8461299e+00
   3.5687412e-01   1.0624588e-01   1.6590814e+00
   7.9735473e-01   2.4822699e-01   2.3101807e+00
   1.3261732e+01   6.5432706e+00   1.3145005e+00
   1.5401894e-01   1.2262161e-01   5.9084857e-01
   1.3839888e+01   6.3972928e+00   2.9338714e-01
   6.9115414e+00   2.7926123e+00   2.2515703e+00
   4.9117768e-01   9.2212855e-02   2.2970197e+00
   4.9544024e-01   1.0595941e-01   2.3106384e+00
   1.3010239e+00   4.3258131e-01   2.3081403e+00
   4.4273513e-01   1.0587165e-01   2.0591079e+00
   4.4774579e+00   1.6838751e+00   2.2869160e+00
   9.3114229e+00   3.7332242e+00   2.0874690e+00
   1.3986131e+00   5.3148935e-01   2.3086731e+00
   1.3204065e-01   1.2328096e-01   4.8673492e-01
   7.7837501e+00   3.0189310e+00   2.1994027e+00
   2.7910502e+00   9.4802063e-01   2.3059529e+00
   3.3570447e-01   1.0706593e-01   1.5700901e+00
   1.1684711e+01   4.5837448e+00   9.8065939e-01
   2.2712841e-01   1.0730016e-01   1.0569935e+00
   4.0264101e-01   1.0600097e-01   1.8751823e+00
   4.9491532e-01   1.0558237e-01   2.3083271e+00
   1.1268570e-01   1.0747739e-01   4.8576125e-01
   1.1529380e+01   6.4107917e+00   6.5765612e-01
   4.9521878e-01   1.0552312e-01   2.3107826e+00
   3.5867858e-01   1.0595838e-01   1.6334412e+00
   1.1061418e+00   7.4540586e-01   2.0152821e+00
   4.8929509e-01   1.0653692e-01   2.2783138e+00
   3.9090930e-01   1.0654154e-01   1.8274851e+00
   6.6242528e+00   4.5324265e+00   3.4463726e-01
   5.2404182e-01   1.3937414e-01   2.3039514e+00
   1.3390979e+01   6.0168554e+00   4.8076860e-01
   4.7462095e-01   1.0658128e-01   2.2010099e+00
   3.1752063e+00   2.1309888e+00   2.2333965e+00
   1.0241491e+01   5.6919882e+00   1.6063524e+00
   1.2628746e-01   1.0708521e-01   5.5634183e-01
   4.9478038e-01   1.0573123e-01   2.3079355e+00
   2.4046052e+00   8.0483412e-01   2.3074823e+00
   4.9824080e-01   1.0668447e-01   2.3108469e+00
   1.2129776e+01   6.0007940e+00   1.8298781e+00
   8.4585564e+00   5.1502760e+00   1.2642965e+00
