# Supplementary material for: Rethinking Colour Constancy
Source: PLoS One. 2015 Sep 10;10(9):e0135029. doi: 10.1371/journal.pone.0135029 (PMC4565710; doi:10.1371/journal.pone.0135029)
Supplement: S1 Dataset — (ZIP) [file pone.0135029.s002.zip › 5-TransitionMetamerReflectanceData/NtoR_20munsells/targetXYZ_13.txt]

   1.1477840e+01   4.8053743e+00   4.2275610e-01
   2.9174345e+00   2.0262021e+00   4.4005602e-01
   1.2335113e+01   4.8435243e+00   4.2280748e-01
   2.9595367e+00   9.9645048e-01   2.5534446e+00
   1.1163950e+01   5.0578541e+00   4.2505840e-01
   3.7657446e-01   1.1001500e-01   1.8044718e+00
   9.9215090e+00   3.7074489e+00   2.1246186e+00
   1.1754011e+01   4.5350703e+00   1.1958662e+00
   1.1517120e+01   4.5041660e+00   4.3708985e-01
   1.2318564e+01   4.8368369e+00   4.2086826e-01
   2.7867283e+00   9.6364181e-01   2.1794002e+00
   1.1335689e+01   4.3131268e+00   1.7556487e+00
   2.3975929e+00   9.2975465e-01   7.9918088e-01
   1.0822673e+01   4.2175180e+00   4.6141922e-01
   1.2329928e+01   4.8372538e+00   4.6847440e-01
   4.3041994e-01   2.0917490e-01   7.3723398e-01
   1.1673189e+01   4.5121301e+00   1.0848262e+00
   7.1320757e+00   3.0013035e+00   4.2987041e-01
   4.9042991e+00   1.7254197e+00   2.4823563e+00
   2.9712929e+00   1.1291404e+00   9.8515442e-01
   1.2201059e+01   4.7893585e+00   4.2091008e-01
   1.2337839e+01   4.8431868e+00   4.3937654e-01
   6.8629003e-01   1.9358927e-01   2.1591815e+00
   1.0497966e+00   2.9282677e-01   2.5740304e+00
   1.1915879e+01   4.6716857e+00   4.2171654e-01
   1.2307440e+01   4.8488025e+00   4.2075871e-01
   1.2274192e+01   4.8189132e+00   4.2120936e-01
   6.2343062e+00   2.2240788e+00   2.5336784e+00
   4.7771233e-01   1.3816562e-01   1.9075584e+00
   3.3810565e+00   1.1545004e+00   2.5214915e+00
   1.2206097e+01   4.7584706e+00   7.7313196e-01
   1.2026401e+01   4.7172268e+00   4.2202356e-01
   1.2406103e+01   4.9036767e+00   4.2077508e-01
   1.2595933e+01   5.0276982e+00   4.2106903e-01
   1.1998795e+01   4.6393308e+00   1.1465342e+00
   1.1858258e+01   4.6241613e+00   6.6949733e-01
   1.1155911e+01   4.3177880e+00   8.7656740e-01
   1.1606348e+01   4.4387510e+00   1.5864079e+00
   9.2389660e+00   3.5654116e+00   5.8107048e-01
   4.2526036e+00   1.5982746e+00   1.1094117e+00
   3.8068803e+00   1.4288618e+00   1.1432152e+00
   1.0865288e+01   4.2045183e+00   8.1260710e-01
   1.2097609e+01   4.7264567e+00   6.3841374e-01
   3.4126008e-01   1.3642477e-01   1.3001075e+00
   1.0555648e+01   4.1226443e+00   4.3506854e-01
   1.0785400e+01   4.2579828e+00   4.2300340e-01
   8.4454372e+00   3.1029505e+00   2.2813515e+00
   1.2007359e+01   4.6595864e+00   9.6597276e-01
   9.4203454e+00   3.6458218e+00   5.1896359e-01
   3.1970555e+00   1.3301701e+00   4.5300852e-01
   1.0009764e+01   3.8273215e+00   1.1488744e+00
   1.2214951e+01   4.7533508e+00   8.7098393e-01
   1.1539776e+01   4.4120268e+00   1.5822678e+00
   1.3281171e+00   4.0161198e-01   2.4851816e+00
   9.1043290e+00   3.5384281e+00   4.6475957e-01
   9.2938044e+00   3.7074950e+00   4.2560818e-01
   1.1749096e+01   4.6030966e+00   4.2222374e-01
   1.1640393e+01   4.5605376e+00   4.2479216e-01
   1.2317021e+01   4.8309327e+00   4.7905956e-01
   1.2337383e+01   4.8445664e+00   4.2170309e-01
   3.0124386e+00   1.0343576e+00   2.3312258e+00
   2.1632123e+00   7.0198646e-01   2.5672680e+00
   1.0156431e+01   3.8959584e+00   1.0407624e+00
   1.2233238e+01   4.7801244e+00   6.5775412e-01
   1.1929821e+01   4.6685804e+00   4.9823398e-01
   4.4180070e+00   1.5596377e+00   2.2993302e+00
   1.1850619e+01   4.6363638e+00   4.9183257e-01
   9.4060430e-01   4.7857004e-01   4.7307904e-01
   9.4715275e+00   3.5294947e+00   2.0836898e+00
   8.7294217e+00   3.2275358e+00   2.1459518e+00
   1.0921341e+01   4.2650661e+00   4.2492830e-01
   1.1694611e+01   4.5795838e+00   4.2822575e-01
   9.3864153e+00   3.5426698e+00   1.5361815e+00
   1.1274220e+00   3.5938202e-01   2.0947613e+00
   1.1565935e+01   4.4948083e+00   7.7069209e-01
   1.0114952e+00   3.9044255e-01   1.1670229e+00
   1.2318416e+01   4.8264693e+00   5.3551346e-01
   1.9490088e+00   6.7747747e-01   1.8924916e+00
   7.1405013e+00   2.7616478e+00   4.7084434e-01
   8.9921480e+00   3.4953185e+00   4.6041835e-01
   1.2305407e+01   4.8315196e+00   4.2075510e-01
   3.0247708e+00   1.0593839e+00   2.0841489e+00
   1.9383798e+00   1.1652132e+00   4.4702656e-01
   1.1753554e+01   4.6074113e+00   4.2459808e-01
   1.2324630e+01   4.8316100e+00   5.0710238e-01
   1.2449122e+01   4.9462427e+00   4.2091249e-01
   1.0013854e+01   3.8989799e+00   4.3229069e-01
   1.2335914e+01   4.8440755e+00   4.2066771e-01
   1.1745906e+01   4.5589878e+00   8.9162515e-01
   1.2335671e+01   4.8417897e+00   4.4460016e-01
   4.6382327e+00   1.7769464e+00   7.3940258e-01
   5.6079555e+00   2.0998202e+00   1.2055499e+00
   2.4874438e+00   8.6970828e-01   1.9767169e+00
   4.7234387e+00   1.6925341e+00   2.0721255e+00
   1.2175496e+01   4.7677724e+00   5.3253662e-01
   4.2493448e-01   1.2378689e-01   1.8490746e+00
   1.3433690e+01   6.1610453e+00   4.2512434e-01
   1.1192289e+01   4.3756875e+00   4.2433385e-01
   1.0884792e+01   4.1973485e+00   9.9148043e-01
   1.8316371e-01   1.1167552e-01   8.6436267e-01
   8.5220829e+00   4.3731012e+00   4.2913875e-01
   1.2330810e+01   4.8469557e+00   4.2068556e-01
   1.1161909e+01   4.2328480e+00   1.8668447e+00
   9.6627479e+00   3.7429842e+00   5.1266639e-01
   2.2769052e-01   1.1099514e-01   1.0958008e+00
   1.2098931e+01   4.7478416e+00   4.2238664e-01
   1.0756817e+01   4.1393896e+00   1.0604002e+00
   5.5740134e-01   1.1472696e-01   2.5683515e+00
   1.0132746e+01   3.7935580e+00   2.1166011e+00
   1.0406224e+01   4.0343036e+00   5.7765642e-01
   3.5426776e-01   1.1848163e-01   1.5920307e+00
   2.6919684e+00   1.0646973e+00   4.9042175e-01
   8.8254538e+00   3.2907013e+00   1.8579578e+00
   8.8708767e-01   3.8734691e-01   5.7783615e-01
   3.5819016e+00   1.3880955e+00   5.5614177e-01
   1.1990218e+01   4.8199897e+00   4.2144941e-01
   9.2485995e+00   3.5938890e+00   4.6918426e-01
   5.0873178e-01   1.0918155e-01   2.4168753e+00
   1.0788759e+01   4.0691113e+00   2.0080424e+00
   9.3834517e+00   3.4807933e+00   2.2355839e+00
   1.0880658e+01   4.1007997e+00   2.0703413e+00
   1.0504715e+01   4.1576462e+00   4.2344149e-01
   1.1930059e+01   4.6781648e+00   4.2253886e-01
   1.0124607e+01   3.9476673e+00   4.3518463e-01
   8.5570756e+00   3.3275385e+00   4.3041932e-01
   1.2458025e+01   4.9981272e+00   4.2110508e-01
   1.2034092e+01   4.9326222e+00   4.2195522e-01
   3.6027532e+00   1.2697034e+00   2.1245130e+00
   1.2300615e+01   4.8154929e+00   5.7442767e-01
   1.1640030e+01   4.5584886e+00   4.2292325e-01
   8.6025863e+00   3.3360030e+00   4.3324717e-01
   7.0087434e+00   2.6073173e+00   1.5198988e+00
   1.1487044e+01   4.7226382e+00   4.2144409e-01
   1.1609842e+01   4.4545324e+00   1.4297738e+00
   1.0693147e+01   4.0841231e+00   1.4019108e+00
   3.9475161e+00   1.5265309e+00   5.6786977e-01
   1.8952039e+00   6.4769452e-01   2.0158699e+00
   1.1756330e+01   4.5048252e+00   1.5335112e+00
   2.7816556e+00   9.6239388e-01   2.1718139e+00
   1.2237671e+01   4.7813405e+00   6.6404695e-01
   1.2125877e+01   4.7582557e+00   4.2239234e-01
   8.5570033e+00   3.2968610e+00   5.8513975e-01
   8.0004824e+00   3.0390989e+00   9.7959841e-01
   7.5773950e+00   3.3701980e+00   4.2874331e-01
   1.3493948e+00   4.0262961e-01   2.5700774e+00
   1.1677969e+01   4.5739036e+00   4.2782787e-01
   1.0444611e+01   4.0174284e+00   9.9464274e-01
   6.2814211e+00   2.4116922e+00   6.4005394e-01
   2.7052694e+00   1.2584655e+00   4.4889064e-01
   5.0603850e+00   1.7996325e+00   2.2978902e+00
   2.5046062e-01   1.3339498e-01   9.0219595e-01
   1.5347709e+00   4.8035060e-01   2.4482060e+00
   5.1306796e-01   1.0893185e-01   2.4398276e+00
   9.3754259e+00   3.5755474e+00   1.0903887e+00
   5.1540110e+00   1.9250733e+00   1.2461300e+00
   1.2329340e+01   4.8408017e+00   4.2651271e-01
   4.1315039e+00   1.4417661e+00   2.4312390e+00
   1.0413847e+01   4.3374091e+00   4.2374662e-01
   3.2180068e-01   1.1170745e-01   1.5300558e+00
   9.8842689e+00   3.6997160e+00   2.0412716e+00
   1.3496279e+01   6.1493382e+00   4.2486729e-01
   1.2089303e+01   4.7275825e+00   5.8319278e-01
   7.4948443e+00   4.8521657e+00   4.3377600e-01
   8.4840363e-01   3.7286676e-01   5.8275583e-01
   1.1043358e+01   4.2958367e+00   5.8729104e-01
   9.1437221e+00   3.7407463e+00   4.2563282e-01
   5.5739492e+00   1.9725403e+00   2.5500100e+00
   1.2328646e+01   4.8395206e+00   4.3817192e-01
   1.2153645e+01   4.7685200e+00   4.2432160e-01
   1.9392832e-01   1.4755204e-01   5.1922669e-01
   1.2620928e+01   5.0664192e+00   4.2116407e-01
   3.2008793e+00   1.1197251e+00   2.1394155e+00
   1.2314477e+01   4.8342206e+00   4.3079849e-01
   1.0931398e+01   4.1624140e+00   1.6149002e+00
   7.4193809e+00   2.8216125e+00   8.9474140e-01
   1.1937111e+01   4.5955471e+00   1.3493859e+00
   9.1277436e+00   3.5498324e+00   4.5577725e-01
   1.1556567e+01   4.4053109e+00   1.7307946e+00
   2.8800602e+00   1.0600038e+00   1.4261677e+00
   1.2312781e+01   4.8219604e+00   5.5957686e-01
   1.2328226e+01   4.8365017e+00   4.6881248e-01
   8.7102599e+00   3.3466127e+00   6.7184485e-01
   1.2074329e+01   4.7205562e+00   5.9262614e-01
   1.6060042e+00   6.3063418e-01   8.8345381e-01
   1.2567768e+01   5.0186964e+00   4.2105318e-01
   1.0502683e+01   4.3459297e+00   4.2355908e-01
   1.2329267e+01   4.8404779e+00   4.2995732e-01
   1.2327797e+01   4.8377465e+00   4.5316068e-01
   4.0965267e+00   2.9879191e+00   4.3694450e-01
   7.1872821e-01   3.7802233e-01   4.8054742e-01
   9.3143403e+00   3.4994492e+00   1.7038241e+00
   9.6293489e+00   3.6633539e+00   1.2647795e+00
   1.0002700e+01   3.8714077e+00   5.7565784e-01
   8.0850047e+00   2.9753839e+00   2.1116003e+00
   1.1693006e+01   5.1480749e+00   4.2410328e-01
   6.1652604e+00   2.3332113e+00   9.6654490e-01
   6.8495556e+00   4.5342542e+00   4.3425588e-01
   1.2320225e+01   4.8365357e+00   4.3188295e-01
   1.9173412e+00   6.4157744e-01   2.1932258e+00
   1.2335609e+01   4.8439757e+00   4.2068479e-01
   1.2114013e+01   4.7221728e+00   7.6072369e-01
   1.0889281e+01   4.1044934e+00   2.0681483e+00
   1.2609991e+00   4.9686868e-01   9.7270967e-01
   1.0693366e+01   4.0336768e+00   1.9716458e+00
   1.0135342e+01   3.8867453e+00   1.0481350e+00
   1.1562840e+01   4.4927466e+00   7.7982390e-01
   1.0831581e+01   4.0755163e+00   2.1309878e+00
   1.2348667e+01   5.1873942e+00   4.2261631e-01
   3.4354974e+00   1.1903739e+00   2.3327020e+00
   1.0629576e+01   5.7554493e+00   4.3059748e-01
   3.6397333e+00   2.8427655e+00   4.3722473e-01
   8.5489298e+00   3.3130878e+00   4.4248164e-01
   5.4436179e-01   1.1092834e-01   2.5569481e+00
   9.6826546e+00   3.5901683e+00   2.3628476e+00
   7.5584681e+00   2.7846879e+00   1.9336404e+00
   6.4147338e-01   2.3540403e-01   1.4248006e+00
   7.5874149e+00   2.9222320e+00   5.7308589e-01
   6.6284830e+00   2.4533598e+00   1.6129670e+00
   4.7327706e+00   1.7637521e+00   1.2795451e+00
   8.4512433e-01   2.4125070e-01   2.2858530e+00
   1.2855042e+01   5.4976921e+00   4.2298062e-01
   3.0724666e+00   1.1254950e+00   1.5006453e+00
   1.1643260e+01   4.4989649e+00   1.0945368e+00
   6.3840907e+00   4.2765219e+00   4.3460869e-01
   1.0729100e+01   4.0307308e+00   2.1665298e+00
   1.2224742e+01   4.7987494e+00   4.2171782e-01
   1.2261375e+01   4.8077370e+00   4.8197401e-01
   1.0980691e+01   4.1473304e+00   2.0037606e+00
   9.5436787e+00   3.5409282e+00   2.2855073e+00
   3.9466048e+00   1.4472419e+00   1.5351803e+00
   1.1330964e+01   4.4301185e+00   4.3629898e-01
   1.0988263e+01   4.2069498e+00   1.3731639e+00
   1.2304989e+01   4.8314233e+00   4.2081382e-01
   1.2337537e+01   4.8437891e+00   4.3112692e-01
   3.0012434e+00   1.3490638e+00   4.4804300e-01
   1.1072294e+01   4.2747617e+00   9.8185654e-01
   3.6907310e+00   1.2956095e+00   2.2070635e+00
   1.2062520e+01   4.6930326e+00   8.4890370e-01
   1.8644024e+00   5.9262533e-01   2.5586519e+00
   8.4007034e+00   3.2580828e+00   4.4988962e-01
   1.5458192e+00   5.4738465e-01   1.6609022e+00
   1.3607962e+01   6.2902095e+00   4.2500213e-01
   1.1950186e+01   6.4825137e+00   4.3029027e-01
   1.2340168e+01   4.8452763e+00   4.2687303e-01
   2.4446036e+00   9.4102462e-01   8.8346339e-01
   1.0769104e+01   4.1531432e+00   9.5590647e-01
   1.2289252e+01   4.8251081e+00   4.2094420e-01
   1.2327309e+01   4.8385019e+00   4.4309547e-01
   3.2535091e+00   1.1999781e+00   1.4133956e+00
   1.2317144e+01   4.8364876e+00   4.2081518e-01
   1.2087986e+01   4.6984074e+00   9.0136086e-01
   2.6175609e-01   1.1096602e-01   1.2598255e+00
   8.0810716e+00   3.1198447e+00   5.3332952e-01
   4.5846856e+00   1.7706350e+00   5.0690459e-01
   8.2154467e+00   4.0297974e+00   4.2860946e-01
   1.0252949e+01   3.8757793e+00   1.7380943e+00
   1.0550490e+01   3.9590319e+00   2.1580317e+00
   4.1680132e+00   1.4450060e+00   2.5562416e+00
   2.0603027e+00   7.9867157e-01   8.8130561e-01
   1.9122738e+00   7.4791296e-01   8.2519798e-01
   3.9039639e-01   1.4952097e-01   1.3600276e+00
   8.0600532e+00   3.0284371e+00   1.3790648e+00
   5.1440792e+00   1.8490353e+00   2.0855544e+00
   1.2244546e+01   4.7883791e+00   6.1994881e-01
   1.2330098e+01   4.8374305e+00   4.6730479e-01
   1.2334518e+01   4.8409640e+00   4.4837897e-01
   8.3031429e+00   4.2652979e+00   4.2932284e-01
   3.5623645e+00   1.2550579e+00   2.1202018e+00
   1.2045162e+01   4.7218401e+00   4.3033589e-01
   1.2103373e+01   4.7312767e+00   6.0902882e-01
   1.1230974e+01   4.3741317e+00   5.7833568e-01
   1.2334345e+01   4.8419504e+00   4.3673272e-01
   5.5634579e-01   1.2225841e-01   2.4676626e+00
   1.0714431e+01   4.1637036e+00   5.3118521e-01
   1.1304809e+01   4.2940763e+00   1.8275559e+00
   1.2777002e+01   5.3954323e+00   4.2261171e-01
   1.2331873e+01   4.8420472e+00   4.2432825e-01
   1.2335185e+01   4.8416002e+00   4.4445572e-01
   1.2292623e+01   5.0363696e+00   4.2153465e-01
   1.1973440e+01   4.6985846e+00   4.2127019e-01
   1.0826713e+01   4.0757215e+00   2.1060212e+00
   8.7842775e+00   3.2846319e+00   1.7372980e+00
   1.2323446e+01   4.8320888e+00   4.9567602e-01
   8.1750174e+00   4.8988658e+00   4.3293563e-01
   5.5271796e+00   2.1015029e+00   8.5558311e-01
   1.2309472e+01   4.8193603e+00   5.7314933e-01
   5.2932902e+00   1.9708749e+00   1.3206497e+00
   1.1223130e+01   4.3577202e+00   7.3121534e-01
   1.6372971e+00   6.1223297e-01   1.2662064e+00
   7.7101916e+00   3.1349207e+00   4.2890830e-01
   5.3517964e+00   1.9771411e+00   1.5024894e+00
   9.5488616e+00   3.6900351e+00   5.6750768e-01
   1.2266637e+01   4.8285696e+00   4.2076899e-01
   1.1000386e+01   4.2384067e+00   1.0642537e+00
   1.2229680e+01   4.7876037e+00   5.6433615e-01
   1.1029485e+00   4.5669586e-01   7.1018136e-01
   1.2178335e+01   4.7610438e+00   6.2531467e-01
   6.4425035e+00   2.4099496e+00   1.2947797e+00
   1.2179267e+01   4.7468980e+00   7.7845805e-01
   1.2248462e+01   4.7993475e+00   5.1872932e-01
   1.2326274e+01   4.8396545e+00   4.2481955e-01
   9.5061109e+00   3.5564513e+00   1.9348782e+00
   1.2343251e+01   4.8725052e+00   4.2076182e-01
   8.5952402e+00   4.4165345e+00   4.2912126e-01
   1.1208358e+01   4.2451864e+00   1.9371078e+00
   1.1655328e+01   4.6130080e+00   4.2071444e-01
   1.1977307e+01   4.7957997e+00   4.2136056e-01
   1.2304595e+01   4.8164925e+00   5.8207658e-01
   1.1224249e+01   5.3603340e+00   4.2660279e-01
   1.2204239e+01   4.7842986e+00   4.7690935e-01
   5.1898804e+00   1.8269547e+00   2.5531520e+00
   1.2220515e+01   4.7759483e+00   6.4907503e-01
   1.2344423e+01   4.8531394e+00   4.2067286e-01
   3.1163842e+00   1.1535655e+00   1.3571267e+00
   6.8588717e+00   2.4946731e+00   2.1577999e+00
   1.2159416e+01   4.7324440e+00   8.4765750e-01
   7.6661356e+00   2.7834236e+00   2.4372298e+00
   7.9779676e+00   3.0928100e+00   4.8259413e-01
   1.2042307e+01   4.6911655e+00   7.8077557e-01
   8.6134668e+00   3.1997400e+00   1.9336459e+00
   3.5593436e-01   1.8496053e-01   6.9717695e-01
   3.9843027e-01   1.1507747e-01   1.8391240e+00
   1.2416941e+01   4.9445219e+00   4.2101065e-01
   1.0431656e+01   3.9037588e+00   2.2390277e+00
   1.1991251e+01   4.6790710e+00   6.7569471e-01
   7.5369231e+00   2.7700314e+00   2.0063598e+00
   5.3963507e+00   2.0707212e+00   6.7942452e-01
   6.6559528e+00   2.4123641e+00   2.2110597e+00
   1.2221485e+01   4.7954464e+00   4.2630377e-01
   1.1681828e+01   4.5777861e+00   4.2397881e-01
   8.2076726e+00   4.3071121e+00   4.2981108e-01
   2.6049945e+00   9.6294883e-01   1.3589494e+00
   4.8185373e+00   2.1603071e+00   4.3679202e-01
   1.2057693e+01   4.7229943e+00   4.8871144e-01
   1.1428984e+01   4.4735861e+00   4.2953854e-01
   5.8818004e-01   1.2928682e-01   2.5236140e+00
   7.3443145e-01   3.4471665e-01   5.1350662e-01
   8.0711646e+00   3.0454707e+00   1.2282795e+00
   1.2289039e+01   4.8249404e+00   4.2092558e-01
   3.8171491e+00   1.4577620e+00   8.4998534e-01
   1.1511300e+01   4.6107568e+00   4.2092904e-01
   1.1031285e+01   4.1748166e+00   1.9258148e+00
   1.6907049e+00   6.9223359e-01   5.0991644e-01
   6.3131582e+00   2.2533267e+00   2.5425071e+00
   9.0728167e+00   3.3492830e+00   2.3195795e+00
   8.5428165e+00   3.1738171e+00   1.9085319e+00
   8.2626874e+00   3.0736843e+00   1.7829442e+00
   3.4605421e+00   1.2025331e+00   2.2981818e+00
   8.7062785e+00   3.2047365e+00   2.3020168e+00
   2.6794887e+00   9.4759735e-01   1.8937254e+00
   1.2301882e+01   4.8293637e+00   4.2652905e-01
   1.2189661e+01   4.7387408e+00   9.1651184e-01
   3.8746453e+00   1.4520957e+00   1.1670668e+00
   1.1802575e+01   4.5885819e+00   8.2017500e-01
   1.2303717e+01   4.8307938e+00   4.2078109e-01
   6.4778776e+00   2.3162940e+00   2.5394838e+00
   1.1588108e+01   4.5931328e+00   4.2073634e-01
   1.2332262e+01   4.8375454e+00   4.7665464e-01
   2.5185897e+00   2.1072609e+00   4.3933994e-01
   8.5795001e+00   3.3230284e+00   4.9608409e-01
   1.1832254e+01   4.6768295e+00   4.2071920e-01
   1.2348774e+01   4.8522943e+00   4.2067049e-01
   1.2048663e+01   4.6784906e+00   9.4310378e-01
   4.0159392e+00   1.5518107e+00   5.8724166e-01
   1.2328278e+01   4.8354759e+00   4.8060734e-01
   1.2309648e+01   4.8259923e+00   4.9986453e-01
   8.6634201e+00   3.3176535e+00   7.8295032e-01
   1.2460484e+01   4.9424223e+00   4.2087954e-01
   7.4280966e+00   2.8766625e+00   4.7617083e-01
   4.4826954e-01   1.2930613e-01   1.8854779e+00
   7.1455646e+00   2.7626379e+00   4.6670154e-01
   2.1475497e+00   7.0833823e-01   2.4175444e+00
   5.9331087e+00   2.2475617e+00   9.3898288e-01
   1.2053091e+01   4.7543360e+00   4.2105521e-01
   3.8857347e+00   1.4171696e+00   1.6226457e+00
   1.2115193e+01   4.7387148e+00   5.7943790e-01
   1.2279219e+01   4.8035657e+00   6.0911449e-01
   1.1886929e+01   5.8223363e+00   4.2750084e-01
   1.3502041e+01   6.5229671e+00   4.2628365e-01
   1.0234811e+01   3.9843970e+00   4.5628878e-01
   1.2653047e+01   5.0592216e+00   4.2113712e-01
   9.5332520e+00   3.7058027e+00   4.6680148e-01
   1.7447886e+00   5.5237250e-01   2.5119750e+00
   1.2220193e+01   4.7681161e+00   7.3063459e-01
   1.2284351e+01   4.8228206e+00   4.2083912e-01
   5.5495808e+00   2.0922228e+00   1.0446734e+00
   1.3493881e+00   9.7460967e-01   4.4776640e-01
   4.1550622e+00   1.4676762e+00   2.2259677e+00
   7.8903751e-01   3.3720259e-01   7.7937713e-01
   9.1320828e+00   3.3948350e+00   2.0686894e+00
   7.2024831e+00   2.5959834e+00   2.5208003e+00
   1.2346312e+01   5.4353080e+00   4.2404818e-01
   1.2076695e+01   4.7034852e+00   7.9821936e-01
   1.1533792e+00   3.4428763e-01   2.4028388e+00
   3.9035556e-01   1.8912922e-01   8.2561449e-01
   9.7894878e+00   4.6393712e+00   4.2662753e-01
   1.9777690e-01   1.1088902e-01   9.5029954e-01
   7.1503530e+00   2.6520972e+00   1.6334655e+00
   2.3447212e+00   1.0352368e+00   4.5697075e-01
   8.7833310e+00   3.2615846e+00   2.0006321e+00
   4.7574683e+00   1.7659582e+00   1.3629028e+00
   1.2222433e+01   4.7754247e+00   6.6250067e-01
   6.1680021e+00   2.3790074e+00   4.6573319e-01
   1.7773796e-01   1.1816712e-01   7.3154477e-01
   6.5109650e+00   2.3471760e+00   2.3254178e+00
   6.3801071e+00   2.4633965e+00   4.7547669e-01
   1.8595897e-01   1.1078379e-01   8.9207713e-01
   1.1040909e+01   4.2721215e+00   8.6037980e-01
   2.4379176e-01   1.3108878e-01   9.0073615e-01
   1.6288408e+00   6.5740637e-01   6.0064349e-01
   1.1964602e+01   4.6928568e+00   4.2137822e-01
   2.8831345e+00   1.0703267e+00   1.3113931e+00
   1.2030363e+01   4.7188459e+00   4.2192975e-01
   1.2100071e+01   4.7182776e+00   7.4242744e-01
   3.6462549e+00   1.8779676e+00   4.3992945e-01
   1.2323240e+01   4.8381725e+00   4.2739593e-01
   1.2310887e+01   4.8339010e+00   4.2081875e-01
   2.9635156e+00   1.1575776e+00   5.2675758e-01
   7.0561795e+00   2.6877041e+00   8.3179830e-01
   1.2334420e+01   4.8432656e+00   4.2242789e-01
   7.4332980e+00   2.8786296e+00   4.8583104e-01
   9.3977995e-01   2.6977833e-01   2.3600516e+00
   1.1139885e+01   4.3910127e+00   4.2243551e-01
   6.2500133e+00   2.3609454e+00   1.0156661e+00
   4.4758567e+00   1.6166560e+00   1.8799830e+00
   1.2315348e+01   4.8324285e+00   4.5639456e-01
   2.8865594e+00   1.0787756e+00   1.2212920e+00
   1.0309149e+01   3.8968632e+00   1.7574687e+00
   1.2369493e+01   4.8665857e+00   4.2069621e-01
   6.4639784e+00   2.4934374e+00   5.5139018e-01
   3.4920460e-01   1.5198666e-01   1.1334179e+00
   1.2049767e+01   4.9722179e+00   4.2213771e-01
   1.1380541e+01   4.5901859e+00   4.2213174e-01
   1.0029116e+01   3.8217381e+00   1.3116324e+00
   8.2880573e+00   3.0235180e+00   2.4796431e+00
   1.2162967e+01   4.7622023e+00   5.3658391e-01
   1.1681906e+01   4.4957873e+00   1.3017624e+00
   5.4323198e+00   2.0303932e+00   1.2400711e+00
   1.1403229e+01   4.4598165e+00   4.3353669e-01
   5.2020277e+00   3.7343735e+00   4.3542901e-01
   1.2062739e+01   4.7329144e+00   4.2275792e-01
   1.2340453e+01   4.8459430e+00   4.2065897e-01
   4.3310312e+00   1.6340562e+00   1.0381775e+00
   1.2323174e+01   4.8360518e+00   4.5124370e-01
   1.5522758e+00   5.3234578e-01   1.8800397e+00
   1.2240814e+01   4.8050056e+00   4.2089386e-01
   3.8362346e+00   1.3234195e+00   2.5272253e+00
   1.2268434e+01   4.8099920e+00   4.9133085e-01
   1.0244980e+01   3.9357502e+00   9.9639107e-01
   7.2822628e+00   2.7052126e+00   1.6084361e+00
   5.9321285e+00   2.7201697e+00   4.3266808e-01
   8.6043006e+00   3.1497189e+00   2.4697590e+00
   1.2291193e+01   4.8257093e+00   4.2076486e-01
   1.0813746e+01   4.1775757e+00   8.8215914e-01
   1.2107724e+01   4.7336004e+00   6.0295800e-01
   1.2839564e+01   5.3553027e+00   4.2209346e-01
   9.7115232e-01   2.6824158e-01   2.5221803e+00
   1.2042321e+01   4.7260372e+00   4.2115924e-01
   3.2644242e-01   1.1234611e-01   1.5431391e+00
   1.2338751e+01   4.8452526e+00   4.2066815e-01
   6.9249271e+00   2.6286968e+00   9.1955138e-01
   3.0377113e+00   1.1814247e+00   6.0399539e-01
   5.9121792e+00   2.2477155e+00   8.5572936e-01
   8.8896947e+00   3.4546819e+00   4.6206901e-01
   7.2525637e+00   2.7998857e+00   5.3580094e-01
   1.2070397e+01   4.6771372e+00   1.0533094e+00
   1.1528746e+01   4.4550053e+00   1.0575860e+00
   1.2263305e+01   4.8103266e+00   4.6110418e-01
   1.2340440e+01   4.8458449e+00   4.2166278e-01
   3.0532697e+00   1.0343158e+00   2.5126053e+00
   5.8386550e-01   2.6282377e-01   7.7095643e-01
   1.2325112e+01   4.8396569e+00   4.2072266e-01
   1.3954644e+00   5.5908817e-01   7.9240801e-01
   7.9967429e+00   3.0265834e+00   1.1058926e+00
   1.1603289e+01   4.4586637e+00   1.3568775e+00
   1.2325922e+01   4.8335561e+00   4.9103011e-01
   1.2543558e+01   5.0903841e+00   4.2148699e-01
   1.8893042e+00   6.9698614e-01   1.3681342e+00
   4.0888881e+00   1.5508794e+00   9.5541317e-01
   5.6372434e-01   1.2984631e-01   2.4052299e+00
   1.2322429e+01   4.8377590e+00   4.2847229e-01
   1.1548837e+01   4.4669103e+00   1.0158950e+00
   7.6968557e+00   2.8467039e+00   1.8411482e+00
   1.0851329e+01   4.5023390e+00   4.2313365e-01
   3.0061582e+00   1.1236420e+00   1.2184950e+00
   8.0057304e+00   3.0754913e+00   6.3708062e-01
   1.2237477e+01   4.7962925e+00   4.9967140e-01
   9.3611481e+00   5.6187918e+00   4.3270927e-01
   1.2321853e+01   4.8344557e+00   4.6263784e-01
   3.1437307e-01   1.8611868e-01   5.3155264e-01
   1.0658045e+01   4.0351121e+00   1.7948603e+00
   1.1190018e+01   4.2744910e+00   1.5343295e+00
   1.1512298e+01   4.6623105e+00   4.2201694e-01
   4.4778947e+00   1.6183534e+00   1.8689839e+00
   1.2147847e+01   4.7500726e+00   6.0671995e-01
   1.0882021e+01   4.2133509e+00   7.8918752e-01
   1.1554406e+01   4.5233922e+00   4.2298305e-01
   1.7642313e+00   6.3395797e-01   1.5822287e+00
   1.2334220e+01   4.8431168e+00   4.2327656e-01
   1.1450369e+01   4.4474157e+00   7.7265955e-01
   5.4728123e-01   1.1543637e-01   2.5740040e+00
   8.7571397e-01   2.5538210e-01   2.5743525e+00
   4.1163875e-01   1.0981053e-01   1.9675666e+00
   1.1614676e+00   5.4265796e-01   2.5725931e+00
   4.0533195e+00   2.0528621e+00   2.5613059e+00
   5.0290524e-01   1.0897948e-01   2.3930044e+00
   5.3614285e-01   9.6672047e-02   2.5390754e+00
   1.7024763e-01   1.1007792e-01   7.9537531e-01
   5.4203630e-01   1.0883245e-01   2.5735904e+00
   4.8064248e-01   1.0930047e-01   2.2878815e+00
   6.6537737e-01   2.4516011e-01   2.5043291e+00
   4.1581725e-01   1.0921989e-01   1.9770147e+00
   4.7840140e-01   1.0875355e-01   2.2705861e+00
   5.1411118e-01   1.0896537e-01   2.4448141e+00
   6.5938982e+00   4.0126273e+00   2.2810779e+00
   2.5409449e-01   1.1088142e-01   1.2164703e+00
   1.9816772e-01   1.1089169e-01   9.5216249e-01
   1.0827765e+01   5.6939976e+00   2.0071870e+00
   2.3741890e-01   1.1056987e-01   1.0946628e+00
   1.4880101e+00   9.4426578e-01   2.5310729e+00
   4.4690395e-01   1.0953829e-01   2.1311525e+00
   1.7490036e+00   7.8506565e-01   2.5721597e+00
   1.3351207e+01   6.6760572e+00   7.1862957e-01
   2.5634499e+00   1.9974523e+00   1.3695551e+00
   1.3441559e-01   1.3462340e-01   5.0733987e-01
   6.4463813e-01   1.8299396e-01   2.5747160e+00
   2.6854333e-01   1.1092295e-01   1.2924345e+00
   4.8023394e+00   2.3260518e+00   2.5595543e+00
   5.4949801e-01   1.1613437e-01   2.5749246e+00
   5.3609924e-01   1.0879138e-01   2.5454152e+00
   6.7848673e-01   1.5932946e-01   2.5747878e+00
   4.8973553e-01   1.0905874e-01   2.3289976e+00
   8.0719654e+00   4.5267720e+00   2.3341849e+00
   1.2334457e+00   3.6709748e-01   2.5731133e+00
   9.1857961e+00   4.7847116e+00   2.4025253e+00
   1.2929826e+01   6.7012548e+00   4.8936838e-01
   1.0887696e+01   4.3096679e+00   1.4529509e+00
   1.2799055e+01   6.6519127e+00   6.2684499e-01
   4.8148041e-01   1.1092536e-01   2.2729924e+00
   6.4073903e+00   2.5016043e+00   2.5237628e+00
   5.6958025e-01   1.3711771e-01   2.5743172e+00
   4.9198870e+00   3.3081963e+00   2.0741854e+00
   5.3308466e-01   1.0889363e-01   2.5321381e+00
   5.6205260e-01   1.2797355e-01   2.5655587e+00
   4.6338048e-01   1.0933315e-01   2.2064440e+00
   1.0629457e+01   4.1788934e+00   1.6982402e+00
   1.9041032e+00   8.2074173e-01   2.5722223e+00
   4.9542450e-01   1.0893180e-01   2.3548773e+00
   5.2709326e-01   1.0874083e-01   2.5024913e+00
   5.4210065e-01   1.0823822e-01   2.5747768e+00
   9.1963488e+00   4.0348901e+00   2.4606830e+00
   1.2944681e+01   6.7133616e+00   4.3088888e-01
   6.9592239e-01   1.8332866e-01   2.5748139e+00
   4.8710840e-01   1.8874568e-01   1.9287876e+00
   7.2487330e-01   3.2133745e-01   2.4419276e+00
   1.7991927e+00   5.7374529e-01   2.5720668e+00
   4.0539964e-01   1.0983509e-01   1.9390429e+00
   3.1869764e-01   1.5774987e-01   1.2702231e+00
   5.4222119e-01   1.0882943e-01   2.5743333e+00
   1.9506948e+00   6.2345337e-01   2.5733872e+00
   4.2594830e-01   1.0915763e-01   2.0219197e+00
   4.5729880e-01   1.0928059e-01   2.1811707e+00
   2.2925122e-01   1.1066569e-01   1.0907044e+00
   6.0036322e-01   1.7512080e-01   2.5120570e+00
   2.6288301e-01   1.1068894e-01   1.2495148e+00
   6.6426557e-01   1.6860959e-01   2.5748814e+00
   1.3538973e+01   6.4918030e+00   4.3582178e-01
   5.1356303e-01   1.1069787e-01   2.4237670e+00
   5.1882414e-01   1.0896633e-01   2.4665821e+00
   8.3052348e-01   3.6406327e-01   2.5715014e+00
   1.0594361e+01   4.1457907e+00   1.7222978e+00
   1.0370891e+01   4.7149997e+00   2.3912509e+00
   5.1425117e-01   1.0906353e-01   2.4447958e+00
   5.4292312e-01   1.0968500e-01   2.5748639e+00
   5.4070069e-01   1.0932311e-01   2.5656822e+00
   4.1741732e-01   1.0969260e-01   1.9952621e+00
   2.1598595e-01   1.1097587e-01   1.0390709e+00
   1.1755279e+01   4.6477613e+00   4.7018873e-01
   1.2908332e+01   6.0060878e+00   1.5042880e+00
   9.8608323e+00   5.6380470e+00   1.3296590e+00
   5.3794892e-01   1.0888905e-01   2.5535934e+00
   5.3407532e-01   1.0886847e-01   2.5364666e+00
   1.1487460e+00   3.5888592e-01   2.5733983e+00
   5.4162944e-01   1.0882831e-01   2.5716755e+00
   1.6641315e+00   5.1911693e-01   2.5738992e+00
   6.8505204e-01   2.5426665e-01   2.5488168e+00
   8.3197196e+00   5.1477360e+00   8.4916387e-01
   2.1427939e+00   1.4891009e+00   2.4199829e+00
   5.3723169e+00   1.8983458e+00   2.5548714e+00
   5.8418139e+00   2.0852535e+00   2.5446842e+00
   5.0230618e-01   1.1047803e-01   2.3699059e+00
   1.3553415e-01   1.2870979e-01   5.3636008e-01
   1.0546499e+01   6.0409343e+00   5.0840478e-01
   6.7232531e-01   2.1603887e-01   2.5742285e+00
   7.3137159e+00   3.1726817e+00   2.5256357e+00
   4.3007966e-01   1.0842926e-01   2.0074623e+00
   3.0136891e-01   1.1056616e-01   1.4386947e+00
   1.1405322e+01   4.6487198e+00   4.9781018e-01
   5.4175242e-01   1.0882874e-01   2.5723678e+00
   4.3881148e-01   1.6160596e-01   1.8167671e+00
   7.3921135e+00   3.8320312e+00   2.5075939e+00
   3.0062649e-01   1.1054831e-01   1.4328709e+00
   5.0996185e-01   1.0907298e-01   2.4244018e+00
   5.9810746e-01   4.6013956e-01   1.1873080e+00
   5.3774081e-01   9.4567750e-02   2.5521899e+00
   1.1543876e+01   4.4115980e+00   1.7131375e+00
   1.2440883e+01   5.4362327e+00   4.4356398e-01
   4.5448996e+00   2.6986676e+00   2.5265240e+00
   5.2587622e+00   1.9847382e+00   2.5435726e+00
   7.7871938e-01   1.9492030e-01   2.5749225e+00
   6.7192239e+00   2.4994456e+00   2.5064833e+00
   4.6035216e-01   1.2046704e-01   2.0890024e+00
   1.2140462e+01   5.2125855e+00   4.2269414e-01
   1.2206491e+01   4.7811325e+00   6.6348168e-01
   6.0156354e+00   3.6069815e+00   2.4304682e+00
   8.6528646e+00   4.9686268e+00   2.0141692e+00
   7.0958126e-01   1.7594990e-01   2.5746374e+00
   2.7381952e-01   1.1087035e-01   1.3178535e+00
   5.2601867e-01   1.0893517e-01   2.4994122e+00
   7.0213871e+00   4.5807194e+00   9.8317286e-01
   4.6997159e+00   2.2439379e+00   2.5605110e+00
   4.0280968e-01   2.2825801e-01   1.3606674e+00
   2.8271815e+00   1.9005132e+00   2.4888295e+00
   2.0826102e+00   1.1435908e+00   2.5674649e+00
   4.4076343e-01   1.0924041e-01   2.0978835e+00
   1.1802300e+01   4.9729668e+00   1.1138049e+00
   5.6435641e-01   1.8703637e-01   2.3086302e+00
   4.5468705e-01   1.0946713e-01   2.1678240e+00
   2.3767247e+00   1.5273834e+00   2.5423118e+00
   4.8538280e-01   1.0819961e-01   2.2772255e+00
   9.1508484e-01   3.3594723e-01   2.5741969e+00
   8.0048688e+00   5.0841489e+00   4.5088757e-01
   1.5434328e-01   1.0981222e-01   7.3061539e-01
   2.3627288e+00   1.2969555e+00   2.5664389e+00
   6.9341994e+00   3.0946584e+00   2.5374975e+00
   1.0683707e+01   4.0875454e+00   1.8729650e+00
   8.1164276e+00   2.9662199e+00   2.4868690e+00
   5.3181631e-01   1.1008759e-01   2.5165251e+00
   1.8910628e-01   1.1194534e-01   8.5644375e-01
   4.4448339e-01   1.3980033e-01   1.9341591e+00
   7.7954655e+00   4.2769434e+00   2.4255738e+00
   2.0936327e-01   1.0966809e-01   9.8679366e-01
   3.3419897e-01   1.1043389e-01   1.5808776e+00
   9.5950369e-01   5.0654589e-01   2.5480406e+00
   5.5887197e-01   1.1932788e-01   2.5559436e+00
   5.3361576e-01   1.0880983e-01   2.5347831e+00
   3.2392314e+00   2.4036186e+00   1.6688943e+00
   5.6523254e-01   1.3187330e-01   2.5657235e+00
   1.1002023e+01   4.8253348e+00   2.2357648e+00
   5.4472002e-01   1.0981219e-01   2.5750936e+00
   9.1644471e+00   5.5364719e+00   4.8554782e-01
   5.3773113e-01   1.0883195e-01   2.5537923e+00
   5.4073385e-01   1.0266152e-01   2.5728271e+00
   6.0171337e-01   1.5215532e-01   2.5748700e+00
   1.2987276e+01   6.0738610e+00   1.4362328e+00
   1.3550963e+01   6.5994752e+00   4.7803186e-01
   2.8223215e-01   1.1084819e-01   1.3574501e+00
   5.5888776e-01   1.2785827e-01   2.5739868e+00
   5.4078456e-01   1.0603535e-01   2.5646080e+00
   5.4220836e-01   1.0826137e-01   2.5746479e+00
   5.1721213e-01   1.0866007e-01   2.4556181e+00
   6.5012618e+00   2.3474607e+00   2.5270208e+00
   1.3494669e+01   6.4057444e+00   5.3381009e-01
   1.8249266e+00   7.7597451e-01   2.5724204e+00
   8.5889617e+00   3.3280585e+00   2.3958448e+00
   1.0998197e+00   3.2873507e-01   2.5734173e+00
   5.2379596e+00   1.8572076e+00   2.5516927e+00
   8.9662292e+00   3.9025170e+00   2.4694411e+00
   1.9477250e+00   6.3381492e-01   2.5705230e+00
   2.1388868e-01   1.1092576e-01   1.0251913e+00
   4.4383011e+00   1.6088776e+00   2.5527668e+00
   4.2857225e+00   3.2486766e+00   4.3655684e-01
   5.1322606e-01   3.0691885e-01   1.5217662e+00
   1.3281090e-01   1.1654918e-01   5.7337661e-01
   4.7918984e-01   1.0929881e-01   2.2816386e+00
   3.0392615e-01   1.8015498e-01   1.1089492e+00
   3.3053412e-01   1.1024983e-01   1.5721733e+00
   1.1239320e+01   4.8335490e+00   2.0643915e+00
   5.4194325e-01   1.0881926e-01   2.5731259e+00
   5.4223434e-01   1.0883107e-01   2.5745866e+00
   5.3901180e-01   1.0884573e-01   2.5595206e+00
   5.4185104e-01   1.0642814e-01   2.5736324e+00
   1.3386727e+01   6.4403735e+00   9.3023703e-01
   5.4052580e-01   1.0884283e-01   2.5667304e+00
   5.6287847e-01   1.6189941e-01   2.4082953e+00
   1.0087795e+01   5.1956112e+00   2.3198773e+00
   4.5689974e-01   1.0914855e-01   2.1664401e+00
   1.1335189e+01   4.9749953e+00   2.1405678e+00
   9.8201734e+00   4.6608177e+00   2.4462127e+00
   5.3393899e-01   1.0884968e-01   2.5347268e+00
   1.1581137e+01   4.5983466e+00   4.2418227e-01
   1.4125191e+00   4.2546836e-01   2.5741601e+00
   4.5709276e-01   1.1078951e-01   2.1588518e+00
   3.2413356e+00   2.1099856e+00   2.5121990e+00
   2.4446254e+00   8.1767413e-01   2.5684854e+00
   5.5022923e+00   3.4721280e+00   2.3589928e+00
   5.4268302e-01   1.0895485e-01   2.5750966e+00
   1.1588204e+01   4.7928821e+00   4.6218361e-01
   2.8287691e-01   1.1079594e-01   1.3612761e+00
   4.6837544e-01   1.0919492e-01   2.2327823e+00
   5.4206853e-01   1.0883119e-01   2.5738183e+00
   2.8227969e+00   1.3153041e+00   2.5692862e+00
   7.1228148e-01   3.1983410e-01   2.3978498e+00
   6.0723142e-01   1.4861826e-01   2.5749504e+00
   1.1374603e+01   4.5470500e+00   5.0355551e-01
   6.6955376e+00   3.5178179e+00   2.5200670e+00
   2.9792959e-01   1.2438529e-01   1.3043192e+00
   4.6870314e-01   1.0935092e-01   2.2328880e+00
   1.5325348e-01   1.0981317e-01   7.2529554e-01
   5.0013572e-01   1.0909891e-01   2.3791296e+00
   5.7261934e-01   1.2121619e-01   2.5750170e+00
   5.5991638e-01   1.1544400e-01   2.5750523e+00
   1.6931759e-01   1.0983481e-01   8.0184047e-01
   3.1836857e+00   2.5445531e+00   5.8897390e-01
   2.1891909e+00   1.2899256e+00   2.5628902e+00
   5.9384939e-01   1.6527696e-01   2.5701903e+00
   1.0505905e+01   3.9387829e+00   2.2346958e+00
   1.3371557e+01   6.2171599e+00   5.6356419e-01
   5.4048513e-01   1.0886498e-01   2.5664395e+00
   4.9223455e-01   1.1079926e-01   2.3266105e+00
   1.2350222e+01   5.3703462e+00   4.3142714e-01
   1.0401202e+01   5.9219340e+00   9.0494384e-01
   7.2468289e-01   1.7477226e-01   2.5749495e+00
   5.3883655e-01   9.5715151e-02   2.5647510e+00
   5.0790054e-01   1.0882712e-01   2.4105389e+00
   7.4111738e+00   4.6873357e+00   1.3171241e+00
   3.2240930e-01   3.4445825e-01   4.6452871e-01
   3.7255510e-01   1.1061138e-01   1.7573225e+00
   2.9290962e+00   1.8446459e+00   2.5422903e+00
   1.0739051e+01   4.1125419e+00   1.8414280e+00
   5.4211096e-01   1.0804485e-01   2.5748481e+00
   4.7260011e-01   1.1990858e-01   2.1516182e+00
   5.7848044e-01   1.4644440e-01   2.5270955e+00
   5.3245918e-01   1.0244425e-01   2.5173233e+00
   4.9193001e-01   1.9839960e-01   1.9098798e+00
   8.5842433e-01   2.3184364e-01   2.5741908e+00
   1.2115606e+01   5.3524955e+00   1.7585319e+00
   5.1404559e-01   1.0867732e-01   2.4410490e+00
   1.1507767e+01   6.0997931e+00   1.5382436e+00
   7.6338739e-01   3.7715773e-01   2.3631121e+00
   1.2576985e+01   5.5390999e+00   4.2382284e-01
   1.0467986e+00   3.4062535e-01   2.5740392e+00
   7.6014753e+00   2.8535908e+00   2.4669592e+00
   8.0055108e+00   3.7868800e+00   2.5183636e+00
   2.4093081e-01   1.1100448e-01   1.1597905e+00
   4.8114449e-01   4.7409667e-01   5.7941846e-01
   5.6628586e-01   1.2117985e-01   2.5750589e+00
   5.6276942e+00   2.5831246e+00   2.5542311e+00
   4.0328645e-01   1.0985428e-01   1.9291788e+00
   5.3400699e-01   1.0358720e-01   2.5277192e+00
   1.2182940e+01   6.5410542e+00   4.6687839e-01
   6.0538414e+00   2.2807184e+00   2.5272735e+00
   3.8638818e-01   3.2928949e-01   8.2938990e-01
   4.5561491e-01   1.0917222e-01   2.1145905e+00
   2.6425740e-01   2.4374256e-01   6.5250393e-01
   5.4231845e-01   1.0872622e-01   2.5749938e+00
   6.5237124e-01   1.4847223e-01   2.5747534e+00
   1.2107539e+00   4.2899617e-01   2.5737526e+00
   4.2274790e-01   1.0927073e-01   2.0116286e+00
   8.4381974e-01   3.8988801e-01   2.5680719e+00
   1.2350179e+01   4.8365751e+00   5.9958295e-01
   9.8560144e+00   4.1209359e+00   2.3379995e+00
   5.8917495e-01   1.5194876e-01   2.5745502e+00
   6.1275112e-01   1.8081663e-01   2.5386085e+00
   1.1768780e+01   5.9288033e+00   1.9935302e+00
   4.0242304e-01   1.0996413e-01   1.9047597e+00
   1.1449514e+01   5.1677063e+00   2.2008426e+00
   5.4168459e-01   1.0883727e-01   2.5720408e+00
   1.1274593e+01   4.5484613e+00   8.5357577e-01
   5.3085970e-01   1.0883229e-01   2.5221108e+00
   3.1323418e+00   1.1210229e+00   2.5640708e+00
   2.9447205e-01   1.4317745e-01   1.2152605e+00
   1.1353423e+01   4.5974610e+00   5.8497693e-01
   5.6711034e-01   1.2980654e-01   2.5409037e+00
   5.2920325e-01   1.0916937e-01   2.5104629e+00
   9.0747248e+00   5.0455353e+00   2.1527652e+00
   3.9093792e-01   1.0897474e-01   1.8162177e+00
   4.2180542e-01   1.0971201e-01   2.0128904e+00
   3.6102127e+00   2.4830116e+00   2.3284485e+00
   8.9064928e+00   3.8032262e+00   2.4611995e+00
   5.4304529e-01   2.2204830e-01   2.0511337e+00
   6.0627453e+00   2.8246435e+00   2.5501781e+00
   5.9247131e+00   2.1106726e+00   2.5472511e+00
   8.5363546e-01   2.2144350e-01   2.5747288e+00
   4.9715763e-01   1.1035451e-01   2.3528516e+00
   4.1768668e-01   1.0966052e-01   1.9915734e+00
   1.3974734e+00   5.0369775e-01   2.5732387e+00
   4.0763666e+00   2.8496073e+00   2.0288564e+00
   5.4167066e-01   1.0883478e-01   2.5718014e+00
   4.7202281e-01   1.1074338e-01   2.2307708e+00
   1.1547595e+00   4.6483908e-01   2.5736570e+00
   1.5218974e+00   4.9065722e-01   2.5719694e+00
   4.7152562e-01   1.3748942e-01   2.0733100e+00
   7.4761965e-01   1.8334377e-01   2.5749690e+00
   2.9970616e-01   1.1073766e-01   1.4392344e+00
   8.3194690e-01   4.8699028e-01   2.1453847e+00
   1.1899320e+01   6.4630470e+00   4.6829264e-01
   6.2465778e-01   2.0117425e-01   2.5109757e+00
   5.4227178e-01   1.0857779e-01   2.5746449e+00
   4.4774918e-01   1.0942041e-01   2.1329568e+00
   5.4237188e-01   1.0887232e-01   2.5750874e+00
   3.9690816e-01   1.0933242e-01   1.8563020e+00
   1.6748623e+00   1.3847701e+00   1.1213979e+00
   4.8166679e-01   1.0916321e-01   2.2946033e+00
   5.4939490e-01   1.1307463e-01   2.5750833e+00
   5.4469682e-01   1.1225390e-01   2.5737956e+00
   5.2787828e-01   1.1014524e-01   2.4950908e+00
   5.4113548e-01   1.0411269e-01   2.5698951e+00
   3.9012384e+00   2.8589303e+00   1.4501579e+00
   2.7005863e+00   1.7654799e+00   2.5260920e+00
   1.8279185e-01   1.2087685e-01   7.8613221e-01
   5.2031898e-01   1.0605607e-01   2.4477407e+00
   1.0519753e+01   6.0259063e+00   5.4551178e-01
   1.3925311e-01   1.1106000e-01   6.4079876e-01
   3.9733203e-01   1.0976624e-01   1.8948694e+00
   2.4761776e-01   1.1095638e-01   1.1882288e+00
   3.0399826e+00   1.6621675e+00   2.5631771e+00
   5.3570092e-01   1.0886735e-01   2.5444276e+00
   1.2219008e+01   4.7893515e+00   6.2861861e-01
   8.3349935e+00   5.1470226e+00   8.8807084e-01
   3.1435190e-01   1.1058586e-01   1.5107197e+00
   9.2009480e+00   4.6419744e+00   2.4488522e+00
   3.5168724e-01   1.1026236e-01   1.6872820e+00
   2.8318342e-01   1.1019556e-01   1.3366681e+00
   4.9505045e-01   1.1063702e-01   2.2993333e+00
   5.4904074e-01   1.1124923e-01   2.5750908e+00
   5.0484416e-01   1.0778556e-01   2.3724593e+00
   1.3221759e+01   6.3975772e+00   1.2205174e+00
   7.4173376e-01   3.0710216e-01   2.5650593e+00
   5.0755307e+00   3.5584680e+00   1.2942519e+00
   3.1475895e+00   1.9220847e+00   2.5484759e+00
   1.2022214e+01   4.7431346e+00   4.2084798e-01
   5.3482546e-01   1.0882417e-01   2.5403843e+00
   1.1092952e+01   4.8390073e+00   2.1913074e+00
   1.4949258e-01   1.1131130e-01   6.8552793e-01
   5.4153691e-01   1.0886506e-01   2.5710489e+00
   2.1933496e+00   7.2469637e-01   2.5695478e+00
   1.2388122e+00   7.6207885e-01   2.5026857e+00
   5.3248839e-01   1.0882298e-01   2.5287646e+00
   7.7988040e+00   4.8251815e+00   1.4193004e+00
   1.1805517e+00   5.4479984e-01   2.5727204e+00
   4.3383301e-01   1.1089725e-01   2.0458162e+00
   5.4002935e-01   1.0804590e-01   2.5592848e+00
   7.6855031e-01   3.5496729e-01   2.4755938e+00
   5.3803207e-01   9.3300619e-02   2.5658983e+00
   2.8057895e+00   1.9584968e+00   2.3810542e+00
   4.7888557e-01   1.0931395e-01   2.2796885e+00
   5.4019073e-01   1.0881399e-01   2.5651103e+00
   1.5858906e+00   5.5735148e-01   2.5723313e+00
   7.4102774e+00   2.8088016e+00   2.4779179e+00
   1.1028552e+00   3.6170803e-01   2.5738447e+00
   1.1391021e+01   4.5570690e+00   4.4796346e-01
   5.3790815e-01   9.2459224e-02   2.5616977e+00
   5.4229321e-01   1.0857952e-01   2.5749270e+00
   1.2058738e+01   4.7419468e+00   5.5343170e-01
   6.5828154e-01   3.8264260e-01   1.8432297e+00
   5.4231676e-01   1.0882224e-01   2.5748269e+00
   5.7762306e+00   2.0513873e+00   2.5505959e+00
   4.2577946e-01   1.0951711e-01   2.0344682e+00
   5.6296270e+00   2.0366198e+00   2.5366995e+00
   7.5438046e+00   2.8847112e+00   2.4731629e+00
   1.2721910e+01   5.6517443e+00   4.2481354e-01
   5.4878752e-01   1.1566551e-01   2.5709793e+00
   3.1364942e-01   1.1063318e-01   1.5047115e+00
   4.0243843e+00   2.1928762e+00   2.5554371e+00
   7.4452742e+00   4.8250056e+00   6.2314756e-01
   5.3989054e-01   1.0882517e-01   2.5632027e+00
   5.8479797e-01   1.2948520e-01   2.5750228e+00
   9.9842680e-01   2.7869990e-01   2.5739151e+00
   1.1729900e+00   6.9567968e-01   2.5294324e+00
   5.8970839e-01   1.6100957e-01   2.5714558e+00
   3.4827038e-01   1.0958192e-01   1.6324241e+00
   5.2997242e-01   1.0896039e-01   2.5151533e+00
   1.1038435e+00   4.4684525e-01   2.5737036e+00
   6.2598861e-01   1.8417051e-01   2.5742137e+00
   9.8593048e+00   5.1335286e+00   2.3185295e+00
   2.2365816e-01   1.1063909e-01   1.0642040e+00
   1.2727169e+01   5.6548863e+00   4.4751235e-01
   1.8566658e-01   1.1076035e-01   8.9067164e-01
   1.3785171e-01   1.3972833e-01   5.0322494e-01
   5.8386044e-01   3.1633606e-01   1.8092073e+00
   1.0836312e+01   4.2855259e+00   1.5127099e+00
   5.4451931e-01   1.0961244e-01   2.5750847e+00
   5.3829859e-01   1.0940891e-01   2.5527250e+00
   1.1356052e+01   4.4996045e+00   7.5080533e-01
   4.6884845e-01   1.0930067e-01   2.2341860e+00
   5.3064348e-01   1.0885393e-01   2.5211700e+00
   5.3742333e-01   1.0881613e-01   2.5523703e+00
   4.5122172e-01   1.0897540e-01   2.1410648e+00
   5.9540380e+00   4.0809854e+00   9.1848970e-01
   7.1538657e-01   1.7271829e-01   2.5747600e+00
   5.0211562e-01   1.0863768e-01   2.3842706e+00
   1.2337913e+01   4.8425578e+00   4.4695935e-01
   3.4969910e-01   1.1004984e-01   1.6649391e+00
   4.5985477e-01   1.0928491e-01   2.1930387e+00
   5.3832140e-01   9.2575962e-02   2.5621795e+00
   3.1477796e-01   1.1060681e-01   1.5087312e+00
   1.1241084e+01   4.4366477e+00   9.8538447e-01
   3.0462289e+00   2.4771210e+00   4.3849941e-01
   5.1433451e+00   3.7128551e+00   5.5646466e-01
   2.2036088e+00   1.4895085e+00   2.4954645e+00
   5.4233847e-01   1.0880256e-01   2.5750698e+00
   3.2588464e-01   1.1082629e-01   1.4944833e+00
   5.5219105e+00   3.2395867e+00   2.4949138e+00
   4.7785040e-01   1.0829508e-01   2.2368331e+00
   1.1176875e+01   4.2746310e+00   1.7671302e+00
   5.4697124e-01   1.1076604e-01   2.5750884e+00
   5.2758086e-01   1.0892976e-01   2.5068945e+00
   5.4132412e-01   1.0471037e-01   2.5711595e+00
   1.1347274e+01   4.5726044e+00   5.4155045e-01
   6.9206103e-01   1.9273318e-01   2.5748094e+00
   1.2342634e+01   4.8299109e+00   6.3027455e-01
   3.7661456e+00   1.5178153e+00   2.5635783e+00
   2.9176770e-01   1.0989956e-01   1.3740922e+00
   2.6227178e-01   1.3442868e-01   1.0993772e+00
   1.4676539e+00   1.2351393e+00   1.0447869e+00
   1.1971697e+01   6.1839063e+00   1.6307647e+00
   6.6516367e+00   4.4396261e+00   8.0389608e-01
   8.0813678e+00   4.9412076e+00   1.4061886e+00
   2.8797517e+00   1.0351507e+00   2.5656961e+00
   5.4229649e-01   1.0863872e-01   2.5749129e+00
   6.6097080e+00   2.4697132e+00   2.5101075e+00
   1.0958925e+00   4.8834801e-01   2.5730791e+00
   3.8502389e-01   1.0956799e-01   1.8295010e+00
   7.2896240e-01   1.8980724e-01   2.5746788e+00
   2.4093323e-01   1.1018825e-01   1.1398912e+00
   1.1072338e+01   4.3640136e+00   1.2024689e+00
   1.1382191e+01   5.0798354e+00   2.1916932e+00
   1.0174258e+01   5.1528164e+00   2.3561813e+00
   9.0576119e-01   3.0802367e-01   2.5744069e+00
   6.7520225e+00   2.4690124e+00   2.5099122e+00
   5.1991584e-01   1.0987796e-01   2.4615086e+00
   1.2237247e+01   5.2838856e+00   5.4780939e-01
   8.7790522e-01   2.6708864e-01   2.5744387e+00
   4.2140009e-01   1.0974008e-01   2.0129700e+00
   7.4303707e+00   2.7093364e+00   2.5008931e+00
   6.0862448e-01   1.3301236e-01   2.5750460e+00
   5.3777992e-01   1.0901373e-01   2.5522865e+00
   5.0504530e-01   1.0907798e-01   2.4026972e+00
   3.5483415e+00   2.7982252e+00   4.6137508e-01
   1.0836908e+00   5.2492225e-01   2.5717153e+00
   4.1558756e+00   1.8578499e+00   2.5638423e+00
   5.3722802e-01   1.0887376e-01   2.5513193e+00
   9.2961828e-01   2.6671954e-01   2.5740221e+00
   9.0773259e+00   3.3986066e+00   2.3570438e+00
   9.7644854e+00   5.7607470e+00   5.1172121e-01
   2.2374476e-01   1.1097107e-01   1.0283341e+00
   4.6027641e-01   1.0944653e-01   2.1927838e+00
   1.3319604e+00   1.1392232e+00   9.7076514e-01
   1.2541032e+00   1.0477253e+00   1.1248897e+00
   1.1367941e+01   4.7086809e+00   1.5394979e+00
   1.2527643e+01   5.9882622e+00   1.8541848e+00
   7.2787208e-01   2.2881537e-01   2.5746108e+00
   8.3285974e+00   4.4253611e+00   2.4385116e+00
   5.2314534e-01   1.0900252e-01   2.4859936e+00
   5.4235021e-01   1.0884062e-01   2.5750980e+00
   4.2388450e-01   1.0993296e-01   2.0057250e+00
   3.6176762e-01   1.0999216e-01   1.6708131e+00
   1.1108628e+01   4.4790674e+00   1.2895359e+00
   7.5470524e+00   4.0878122e+00   2.4625145e+00
   4.7191539e-01   2.6931753e-01   1.5005979e+00
   5.4225017e-01   1.0883146e-01   2.5746361e+00
   6.1189210e-01   1.7887569e-01   2.5478494e+00
   1.4378062e+00   4.4676498e-01   2.5723163e+00
   7.6077907e+00   2.9984343e+00   2.4819832e+00
   1.6651439e+00   5.7939623e-01   2.5717856e+00
   4.6131257e-01   1.0922885e-01   2.1956487e+00
   9.8905232e-01   4.9596278e-01   2.5692619e+00
   1.2458217e+00   7.4609498e-01   2.5431841e+00
   5.3979808e-01   9.4674940e-02   2.5600848e+00
   5.3909427e-01   9.4511134e-02   2.5643155e+00
   2.6964341e-01   1.1061242e-01   1.2777739e+00
   3.6455293e-01   1.1003769e-01   1.7394030e+00
   5.3365845e-01   1.0905805e-01   2.5321188e+00
   5.3725040e-01   1.7722818e-01   2.2224452e+00
   1.9487925e+00   1.2727245e+00   2.5340961e+00
   5.3070626e-01   1.0888760e-01   2.5193630e+00
   8.2944304e-01   2.5888120e-01   2.5745925e+00
   5.1754425e-01   1.0901146e-01   2.4600390e+00
   5.1236603e-01   1.0901078e-01   2.4359414e+00
   5.4232985e-01   1.0883053e-01   2.5750939e+00
   4.4540505e-01   1.1033512e-01   2.0902395e+00
   3.6258289e-01   1.1021396e-01   1.7370614e+00
   1.0976093e+01   4.3364503e+00   1.3308177e+00
   4.3990060e-01   1.0922369e-01   2.0935938e+00
   1.0521580e+01   6.0265555e+00   5.4495225e-01
   7.6260851e-01   3.3243066e-01   2.5330879e+00
   4.4467298e+00   2.4212390e+00   2.5507585e+00
   5.2541349e-01   1.0883976e-01   2.4956251e+00
   1.1984144e+01   4.6333501e+00   1.2462716e+00
   5.0027006e-01   1.0925254e-01   2.3723536e+00
   1.3444724e+01   6.4047396e+00   7.3411731e-01
   2.2005472e+00   8.7017420e-01   2.5709648e+00
   5.3775378e-01   9.4302567e-02   2.5530294e+00
   4.3663320e-01   1.0960909e-01   2.0821795e+00
   1.2308962e+00   7.8731101e-01   2.4019686e+00
   5.0057957e+00   2.5327667e+00   2.5550871e+00
   4.1700142e-01   1.0960600e-01   1.9935501e+00
   5.4352627e-01   1.0925298e-01   2.5750801e+00
   4.1674795e-01   1.0960658e-01   1.9923751e+00
