# Supplementary material for: Rethinking Colour Constancy
Source: PLoS One. 2015 Sep 10;10(9):e0135029. doi: 10.1371/journal.pone.0135029 (PMC4565710; doi:10.1371/journal.pone.0135029)
Supplement: S1 Dataset — (ZIP) [file pone.0135029.s002.zip › 5-TransitionMetamerReflectanceData/NtoR_20munsells/targetXYZ_14.txt]

   3.3049057e+00   1.2701737e+00   8.6826888e-01
   1.2595935e+01   4.9427740e+00   6.4160028e-01
   9.6321997e+00   3.7186485e+00   7.8013550e-01
   1.3692726e+01   5.8980336e+00   6.4070216e-01
   1.2587757e+01   4.9255132e+00   7.9467454e-01
   1.1342460e+01   4.3275197e+00   1.7648949e+00
   3.5855916e+00   1.2197189e+00   2.7941815e+00
   1.2370905e+01   4.8364916e+00   7.8677397e-01
   1.1604971e+01   4.6417956e+00   6.3813095e-01
   1.2390679e+01   4.9815057e+00   6.3840482e-01
   1.2578581e+01   4.9339293e+00   6.6084226e-01
   1.1479593e+00   3.2114941e-01   2.8002135e+00
   1.2558476e+01   4.9002808e+00   9.3859548e-01
   1.3253943e+01   5.4489496e+00   6.3917528e-01
   3.1929085e+00   1.2411262e+00   7.3252533e-01
   1.3786352e+01   6.5783648e+00   6.4390621e-01
   8.2537406e-01   3.4101177e-01   1.0207509e+00
   3.5945732e+00   1.3775112e+00   9.0768394e-01
   6.8653048e+00   2.6232955e+00   9.1921964e-01
   1.2300566e+01   4.8217439e+00   6.4138779e-01
   1.2604203e+01   4.9453268e+00   6.5124403e-01
   2.1972710e+00   7.1095770e-01   2.7443686e+00
   1.2606197e+01   4.9476336e+00   6.3785526e-01
   2.3370216e+00   7.7322192e-01   2.6128343e+00
   6.0366983e+00   2.2329973e+00   1.7019169e+00
   1.1178359e+01   4.2247989e+00   2.1669334e+00
   1.0611283e+01   4.0092796e+00   1.9948229e+00
   1.2602334e+01   4.9433727e+00   6.6421925e-01
   4.8465766e+00   1.8599933e+00   7.7439810e-01
   5.0619829e-01   1.8930342e-01   1.5212305e+00
   1.2515867e+01   4.9130431e+00   6.3803285e-01
   1.1911083e+01   4.5869379e+00   1.4673668e+00
   3.2322989e+00   1.4967993e+00   6.7193525e-01
   9.1188859e+00   3.3496284e+00   2.6510043e+00
   1.4543614e+01   6.6265697e+00   6.4270260e-01
   6.3513942e+00   2.2870278e+00   2.4636695e+00
   5.8518997e+00   2.1186503e+00   2.2121543e+00
   1.2594920e+01   4.9359104e+00   7.1290360e-01
   8.1546225e+00   3.1030620e+00   1.0989310e+00
   1.2455554e+01   4.8856854e+00   6.3944504e-01
   1.2138981e+01   4.7568464e+00   6.4179309e-01
   6.4871824e+00   2.4328559e+00   1.3888826e+00
   1.5301086e+00   6.1734806e-01   7.9714163e-01
   2.9867377e+00   1.1490308e+00   8.9701182e-01
   1.2542657e+01   4.9095767e+00   7.6891034e-01
   6.2706309e+00   2.2707969e+00   2.2950443e+00
   3.0161792e+00   1.0207398e+00   2.6574136e+00
   8.7896351e+00   3.2153059e+00   2.6859556e+00
   1.2572811e+01   4.9318360e+00   6.5633423e-01
   1.2703870e+01   5.0131481e+00   6.3801929e-01
   1.0045831e+01   3.9025501e+00   6.5041624e-01
   1.1860165e+01   4.5919371e+00   1.1675887e+00
   7.7162805e+00   2.8146167e+00   2.4332644e+00
   5.3155660e+00   1.9951584e+00   1.3109445e+00
   8.5784872e+00   3.3226052e+00   6.9910970e-01
   1.2443115e+01   4.8551779e+00   9.2014739e-01
   1.2528284e+01   4.8865408e+00   9.5231670e-01
   1.2207567e+01   4.7582686e+00   9.0771838e-01
   1.4608663e+01   6.6982462e+00   6.4292024e-01
   9.1596722e+00   3.4320751e+00   1.8836506e+00
   1.1874964e+01   4.6491891e+00   6.4441640e-01
   7.1438785e+00   2.6748301e+00   1.5003331e+00
   1.1995695e+01   4.6979241e+00   6.4208536e-01
   5.6741420e+00   2.0143336e+00   2.6447384e+00
   3.1813184e+00   1.1827537e+00   1.4320039e+00
   3.2112172e+00   2.3581609e+00   6.6207079e-01
   7.0512206e-01   1.8510751e-01   2.4869204e+00
   4.7993416e+00   1.7450146e+00   1.9460705e+00
   1.0955526e+01   4.2747552e+00   6.6060401e-01
   7.4943770e+00   2.8873774e+00   6.7421028e-01
   5.2208640e+00   3.2645703e+00   6.5730629e-01
   5.3964098e-01   1.1705736e-01   2.5934869e+00
   2.2714926e+00   7.7007770e-01   2.3514999e+00
   3.4113005e+00   1.2589504e+00   1.5551208e+00
   5.7599373e+00   2.2122456e+00   7.8449573e-01
   8.2975283e+00   3.2070933e+00   6.5926188e-01
   1.2534734e+01   4.9179803e+00   6.3824085e-01
   1.2237178e+01   4.7027690e+00   1.6570749e+00
   1.2599987e+01   4.9421919e+00   6.6643205e-01
   2.0359563e+00   6.7042407e-01   2.5090343e+00
   1.2590115e+01   4.9404356e+00   6.3964025e-01
   1.0131692e+00   4.2833245e-01   8.0136675e-01
   8.4057541e-01   2.6481264e-01   2.1039306e+00
   2.2325997e+00   7.5231514e-01   2.3934732e+00
   4.3381231e+00   1.6297842e+00   1.2841048e+00
   8.7647071e+00   5.2543090e+00   6.5278041e-01
   1.0017125e+01   4.3645222e+00   6.4344600e-01
   1.2362415e+01   4.7875570e+00   1.2907904e+00
   1.1652155e+00   3.2718168e-01   2.8037031e+00
   1.2501265e+01   4.9065717e+00   6.3806137e-01
   4.5154647e-01   1.1853098e-01   2.1746775e+00
   1.0829556e+01   4.1819882e+00   1.0142384e+00
   4.6138643e+00   1.6098455e+00   2.7187885e+00
   1.2791272e+01   5.1029999e+00   6.3824803e-01
   1.1577583e+01   4.4507868e+00   1.4536342e+00
   1.1350468e+01   4.3715322e+00   1.2980414e+00
   1.2592020e+01   4.9364982e+00   6.9273326e-01
   1.2310569e+01   4.8254346e+00   6.3896482e-01
   7.8112656e+00   3.0010296e+00   8.1974079e-01
   1.2251548e+01   4.8588525e+00   6.3853339e-01
   1.2582029e+01   4.9356018e+00   6.5798974e-01
   1.2409548e+01   4.8027428e+00   1.3347959e+00
   6.0053279e+00   2.2261586e+00   1.6439714e+00
   9.3459767e+00   3.5868341e+00   9.4192280e-01
   5.7522089e+00   2.1650700e+00   1.2594478e+00
   6.2431819e-01   1.3257257e-01   2.7817578e+00
   1.4386928e+00   6.1649626e-01   7.3069259e-01
   1.0516796e+00   2.9922055e-01   2.6344303e+00
   6.9454993e+00   2.6211014e+00   1.2542229e+00
   8.2985502e+00   3.1511645e+00   1.1871961e+00
   1.2600771e+01   4.9452399e+00   6.3798606e-01
   1.0579179e+01   3.9489670e+00   2.5289267e+00
   9.3578425e+00   3.5628740e+00   1.2764617e+00
   8.8943012e+00   3.4238324e+00   8.0970561e-01
   1.2750864e+01   5.0564185e+00   6.3813794e-01
   6.6129231e+00   2.5555036e+00   6.6726990e-01
   1.2000244e+01   4.6978297e+00   6.4631797e-01
   1.2409441e+01   4.8220476e+00   1.1258873e+00
   3.8061702e+00   1.4320128e+00   1.2521701e+00
   1.0340535e+01   3.9403456e+00   1.5159424e+00
   1.2289089e+01   4.8394515e+00   6.3787990e-01
   3.3737590e+00   1.1484914e+00   2.7086620e+00
   3.8349240e+00   1.3509603e+00   2.3314448e+00
   1.2121118e+01   4.6517086e+00   1.6972780e+00
   1.1945925e+01   4.6050163e+00   1.4256055e+00
   1.0890226e+01   4.1232950e+00   1.9884736e+00
   8.6981615e-01   3.4240041e-01   1.2412377e+00
   1.1345244e+01   4.4296401e+00   6.4352582e-01
   1.2386991e+01   4.8715517e+00   6.3787187e-01
   8.7170970e+00   3.4232240e+00   6.4821001e-01
   1.2596997e+01   4.9402544e+00   6.7430584e-01
   8.1552559e+00   3.1484172e+00   6.6476516e-01
   6.2133542e+00   2.3653203e+00   1.0018605e+00
   1.2608102e+01   4.9481630e+00   6.3785762e-01
   5.2541612e+00   2.0014350e+00   9.9679295e-01
   1.2592471e+01   4.9411077e+00   6.4380905e-01
   1.0116955e+01   3.7523863e+00   2.6336903e+00
   1.2296285e+01   6.6285555e+00   6.4882590e-01
   9.5744036e+00   3.6560037e+00   1.2025093e+00
   1.2941444e+01   5.2242964e+00   6.3856438e-01
   6.8513436e+00   2.6198018e+00   9.0520216e-01
   7.2846872e-01   1.7031795e-01   2.7796010e+00
   1.2603468e+01   4.9462671e+00   6.3790278e-01
   4.9751772e-01   1.1848415e-01   2.3835624e+00
   1.1407983e+01   4.4545089e+00   6.4366123e-01
   1.1522710e+01   6.3910667e+00   6.4981250e-01
   1.4189981e+01   6.2809729e+00   6.4167576e-01
   1.2873359e+00   3.8414128e-01   2.6486052e+00
   9.6001805e+00   3.7065850e+00   7.7588965e-01
   1.0066996e+01   3.9893674e+00   6.4323222e-01
   8.2928992e+00   3.0974988e+00   1.7733858e+00
   1.2600205e+01   4.9449403e+00   6.3794251e-01
   1.2053452e+01   4.8808123e+00   6.3851337e-01
   1.1968877e+01   4.5663970e+00   1.9499719e+00
   9.9244367e+00   3.6725245e+00   2.6578924e+00
   6.7349510e+00   2.4107245e+00   2.7254797e+00
   1.5592430e+00   6.1670975e-01   9.2671638e-01
   5.8192989e+00   2.2267151e+00   8.9441565e-01
   8.6309324e+00   3.3394323e+00   6.7445327e-01
   1.1910073e+01   4.6593204e+00   6.4903790e-01
   5.9988279e+00   2.1309829e+00   2.7225281e+00
   6.3004836e+00   2.8979235e+00   6.5317163e-01
   8.9691159e+00   3.3319482e+00   2.1628534e+00
   1.2591658e+01   4.9398907e+00   6.5457573e-01
   7.0343314e-01   1.7044882e-01   2.6635156e+00
   5.1045202e+00   2.0560401e+00   6.6595450e-01
   4.9370034e+00   1.8791276e+00   1.0154743e+00
   1.1237561e+01   5.5427843e+00   6.4606921e-01
   4.5397686e+00   1.7595536e+00   6.9201458e-01
   1.2572967e+01   4.9116415e+00   8.7984722e-01
   5.5552813e-01   2.0454296e-01   1.5556590e+00
   1.2640909e+01   4.9696637e+00   6.3790946e-01
   8.2849935e-01   2.0593899e-01   2.7870481e+00
   1.2287849e+01   4.7479334e+00   1.3904989e+00
   6.2282884e+00   2.3932230e+00   7.0269305e-01
   1.1674681e+01   4.4931217e+00   1.4250065e+00
   8.4873230e+00   3.1678537e+00   1.8470420e+00
   8.2751699e+00   3.1857565e+00   7.9049409e-01
   1.2001019e+01   4.6907823e+00   6.8427609e-01
   4.1600360e+00   1.5723342e+00   1.1644386e+00
   8.1340549e+00   3.1310520e+00   7.9046547e-01
   1.2490375e+01   4.8672861e+00   9.9245577e-01
   1.2597201e+01   4.9428562e+00   6.4703235e-01
   7.9004443e+00   3.0004574e+00   1.1405020e+00
   3.7426679e+00   1.4374168e+00   8.2135816e-01
   1.2684177e+01   5.0105193e+00   6.3800861e-01
   1.2600900e+01   4.9451510e+00   6.3794753e-01
   1.2600254e+01   4.9409632e+00   6.8100337e-01
   1.2059537e+01   4.7224672e+00   6.4495448e-01
   6.7335553e+00   2.4857973e+00   1.8548433e+00
   6.6319713e+00   2.5519106e+00   7.0728464e-01
   4.6419029e+00   1.6945339e+00   1.8428816e+00
   8.0495459e+00   3.0688363e+00   1.0312621e+00
   1.2254501e+01   4.7446294e+00   1.2830868e+00
   1.2392251e+01   4.8393406e+00   8.6016676e-01
   4.3943902e+00   1.5249711e+00   2.7537774e+00
   6.5520488e+00   2.5110607e+00   8.6706475e-01
   1.1158297e+01   4.3460000e+00   6.8494813e-01
   1.1919615e+01   4.6239152e+00   1.0806795e+00
   1.2391215e+01   4.8470688e+00   7.6157200e-01
   8.9607067e+00   3.3935312e+00   1.4046195e+00
   1.0984250e+01   4.2860716e+00   6.5017141e-01
   1.2498772e+01   4.8807644e+00   8.8626837e-01
   4.8599646e+00   1.7472985e+00   2.1836806e+00
   1.2687797e+01   5.0097176e+00   6.3800610e-01
   1.4136100e+01   6.7821728e+00   6.4435976e-01
   1.2612556e+01   4.9520097e+00   6.3786560e-01
   1.2200160e+01   4.9255325e+00   6.3847157e-01
   4.4764109e+00   1.5525458e+00   2.7912236e+00
   9.2393373e+00   3.5013094e+00   1.4421058e+00
   7.0349310e+00   2.7082810e+00   7.7760680e-01
   1.2479763e+01   4.8956625e+00   6.3864431e-01
   7.0369038e+00   2.5431407e+00   2.5316104e+00
   1.1072405e+01   4.3429091e+00   6.4123811e-01
   5.9622824e+00   2.2589002e+00   1.1044761e+00
   4.4445848e-01   1.3330093e-01   1.9547753e+00
   2.2417749e+00   7.2522829e-01   2.7712445e+00
   1.2553438e+01   4.9085558e+00   8.2413505e-01
   1.1104854e+01   4.3055117e+00   8.7818702e-01
   1.2595905e+01   4.9419468e+00   6.5193858e-01
   9.2405954e-01   7.6667168e-01   6.7853595e-01
   1.2596239e+01   4.9425126e+00   6.4606518e-01
   1.0793777e+01   4.7394283e+00   6.4251018e-01
   1.0729005e+01   4.0905990e+00   1.6119114e+00
   1.1067419e+01   4.2906035e+00   8.7153860e-01
   1.6038845e+00   6.2904824e-01   9.8806564e-01
   1.0627064e+01   3.9726391e+00   2.4812484e+00
   5.9140744e-01   2.3282754e-01   1.3534882e+00
   1.1951812e+01   4.6849434e+00   6.3932700e-01
   6.4824992e+00   2.4778880e+00   9.1846056e-01
   1.2279241e+01   4.8195456e+00   6.3850495e-01
   1.3471295e+00   5.3760406e-01   9.4316001e-01
   1.2273423e+01   4.8117492e+00   6.4067336e-01
   1.2135126e+01   4.7547720e+00   6.4087662e-01
   5.8977059e+00   2.0942834e+00   2.7028668e+00
   1.2547171e+01   4.9223809e+00   6.3901772e-01
   1.1303284e+01   4.3945447e+00   7.8113093e-01
   1.9794442e+00   7.9255496e-01   7.5241297e-01
   1.0598489e+01   4.8698097e+00   6.4391618e-01
   1.2390084e+01   4.8591487e+00   6.4001701e-01
   4.9114357e+00   1.7229204e+00   2.6930671e+00
   1.1214394e+01   6.2901032e+00   6.5021228e-01
   1.1998420e+01   4.5762687e+00   1.9746977e+00
   8.8568928e+00   3.4192626e+00   7.5455162e-01
   9.3237323e+00   3.5662075e+00   1.0776137e+00
   1.1182450e+01   4.3664733e+00   6.4206901e-01
   1.2872303e+01   5.4873733e+00   6.4012910e-01
   1.2575228e+01   4.9324735e+00   6.6133870e-01
   1.4944920e+00   4.5041168e-01   2.7683856e+00
   1.0153058e+01   3.8268222e+00   1.9511379e+00
   1.2592818e+01   4.9397905e+00   6.6153682e-01
   1.1786531e+01   4.5705793e+00   1.0628088e+00
   1.6505710e+00   5.2269604e-01   2.5814344e+00
   1.1681198e+01   4.5608260e+00   6.6970273e-01
   3.2086808e+00   1.0839597e+00   2.7519770e+00
   6.4574892e+00   2.4607061e+00   9.7824735e-01
   1.2176703e+01   4.7393926e+00   9.7983562e-01
   1.2254308e+01   4.8030074e+00   6.4169269e-01
   9.7715130e+00   3.7250390e+00   1.3260019e+00
   4.8938114e+00   1.8525738e+00   1.1295899e+00
   1.1923491e+01   4.6059244e+00   1.3108234e+00
   1.2803275e+01   5.0807710e+00   6.3822142e-01
   9.1535639e+00   3.5620754e+00   6.4862165e-01
   1.2617277e+01   4.9576744e+00   6.3787395e-01
   1.1692971e+01   4.5544550e+00   8.0473055e-01
   1.1553288e+01   4.4267119e+00   1.6143872e+00
   1.2356532e+01   4.8447309e+00   6.3921081e-01
   4.3403557e+00   1.5747857e+00   1.9192399e+00
   2.3103433e+00   7.6485258e-01   2.5944303e+00
   1.1893779e+01   5.0520961e+00   6.4075786e-01
   1.2275650e+01   4.7244415e+00   1.5923818e+00
   1.2648784e+01   5.0057104e+00   6.3809648e-01
   1.2929126e+00   3.7677095e-01   2.7662415e+00
   1.6934340e+00   5.8972931e-01   1.9437839e+00
   1.2037570e+01   4.6299011e+00   1.5651794e+00
   1.2345116e+01   4.7999505e+00   1.0846520e+00
   1.1950002e+01   4.6779479e+00   6.3989550e-01
   6.6523732e+00   2.3925817e+00   2.5693142e+00
   1.1683994e+01   4.5435350e+00   8.9136279e-01
   2.5438301e-01   2.2496138e-01   7.1671362e-01
   1.1635214e+01   4.4041298e+00   2.2374836e+00
   5.0480807e+00   2.7306263e+00   6.5737609e-01
   1.1934247e+01   4.6583499e+00   7.5451663e-01
   8.5961853e+00   4.5521002e+00   6.4938340e-01
   1.2969543e+00   3.9011132e-01   2.6179889e+00
   4.1800953e+00   1.5671302e+00   1.3210311e+00
   1.0739381e+01   4.0433997e+00   2.1979153e+00
   1.2491710e+01   4.8675768e+00   9.9492348e-01
   8.9545449e+00   3.2815492e+00   2.6795401e+00
   1.3408497e+00   5.3350051e-01   9.6945056e-01
   1.9934211e-01   1.1804371e-01   9.6580204e-01
   6.6081380e-01   1.4389790e-01   2.8054053e+00
   1.1694273e+01   4.6518438e+00   6.3801904e-01
   1.1532737e+01   4.3936622e+00   1.8883530e+00
   1.0329232e+01   3.9709205e+00   1.0894197e+00
   1.1705387e+01   4.5644951e+00   7.3939437e-01
   1.1576907e+01   4.4678171e+00   1.2579541e+00
   7.8304815e+00   3.0076849e+00   8.2531589e-01
   6.2149557e+00   2.3442978e+00   1.2255296e+00
   1.1505794e+01   4.4977340e+00   6.4645489e-01
   1.2598125e+01   4.9434062e+00   6.4482167e-01
   1.1771679e+01   4.5902841e+00   7.6545146e-01
   1.2674018e+01   4.9904351e+00   6.3796252e-01
   1.2221944e+01   4.7893538e+00   6.4235485e-01
   1.2477892e+01   4.8432003e+00   1.1998351e+00
   2.0478849e+00   7.7505469e-01   1.2561795e+00
   1.9919996e+00   1.7090085e+00   6.6558365e-01
   3.7301727e+00   1.2899071e+00   2.5949890e+00
   1.1937278e+01   4.6700729e+00   6.4920149e-01
   2.0313986e-01   1.2296063e-01   9.1919546e-01
   1.2379394e+01   4.8505524e+00   6.5831653e-01
   1.2128576e+01   4.7024224e+00   1.1773399e+00
   1.1915965e+01   4.6687199e+00   6.3948969e-01
   1.2571549e+01   4.9321484e+00   6.4640668e-01
   8.8655752e+00   3.3594030e+00   1.3626374e+00
   6.2554812e+00   2.4053366e+00   7.4533196e-01
   1.2050174e+01   4.6026062e+00   1.9172794e+00
   9.4548447e+00   3.5407359e+00   1.9971626e+00
   7.3927357e+00   2.6771701e+00   2.5686684e+00
   1.2586877e+01   4.9397469e+00   6.3822916e-01
   4.1248497e+00   2.3649542e+00   6.6092968e-01
   2.2167274e+00   8.9673276e-01   7.2446382e-01
   9.7188867e+00   3.6418012e+00   2.0552874e+00
   8.4393163e-01   3.5235239e-01   9.5730382e-01
   5.0198620e+00   1.7713347e+00   2.5997768e+00
   1.2532810e+01   4.8817941e+00   1.0253901e+00
   1.2601072e+01   4.9449664e+00   6.4086756e-01
   1.3389715e+00   4.6612621e-01   1.8631280e+00
   1.1750983e+01   4.6764148e+00   6.3803899e-01
   1.0217085e+01   4.8810796e+00   6.4530300e-01
   1.2877747e+01   5.1474317e+00   6.3835095e-01
   6.7370063e-01   1.6665580e-01   2.5760454e+00
   8.0580237e+00   3.1004196e+00   7.9667638e-01
   9.7212069e+00   3.5887992e+00   2.6773255e+00
   8.5498376e+00   3.3774202e+00   6.4818913e-01
   1.1476216e+01   4.5335002e+00   6.3997073e-01
   5.4939808e+00   1.9689054e+00   2.3748071e+00
   1.1327873e+01   4.3083499e+00   1.9113859e+00
   1.1904227e+01   4.5930661e+00   1.3660391e+00
   1.2404175e+01   4.8298591e+00   1.0209458e+00
   1.2502544e+01   4.8602314e+00   1.1247469e+00
   9.7789518e-01   2.8305946e-01   2.5006338e+00
   2.7181898e-01   1.4315409e-01   9.7721661e-01
   1.1866693e+01   4.6435038e+00   6.4187097e-01
   2.0643323e+00   7.5532580e-01   1.5827288e+00
   5.4434884e+00   3.4403581e+00   6.5688345e-01
   1.1061555e+01   4.2616159e+00   1.2018277e+00
   8.5023187e+00   3.1505630e+00   2.1147971e+00
   1.2559635e+01   4.9067347e+00   8.7322194e-01
   1.1872896e+01   4.7575727e+00   6.3821779e-01
   1.2016167e+01   4.6087086e+00   1.6995380e+00
   1.1910630e+01   4.5348496e+00   2.0355610e+00
   1.2603970e+01   4.9416670e+00   6.9125526e-01
   1.2550594e+01   4.8980287e+00   9.2764855e-01
   3.8875160e+00   1.4094762e+00   1.8769203e+00
   8.8647790e+00   3.3575676e+00   1.3802013e+00
   5.0670930e+00   1.8668711e+00   1.6995735e+00
   1.0746053e+01   4.3929462e+00   6.4145670e-01
   3.2840206e+00   1.2720482e+00   7.4172510e-01
   1.2411211e+01   4.8543694e+00   7.7476190e-01
   1.2607383e+01   4.9478140e+00   6.3841124e-01
   6.3719793e+00   2.2818002e+00   2.6153232e+00
   1.1116260e+01   4.3353694e+00   6.4584390e-01
   1.4433668e+01   6.5431403e+00   6.4241268e-01
   1.8563662e-01   1.1944415e-01   8.8772200e-01
   2.1087721e+00   7.6785091e-01   1.6308664e+00
   5.2193184e+00   1.8370652e+00   2.7069569e+00
   1.2190089e+01   4.7780292e+00   6.3889317e-01
   6.4119260e+00   2.3583696e+00   1.9071136e+00
   8.3090233e+00   3.1216218e+00   1.5658824e+00
   1.1716390e+01   4.4864360e+00   1.6946793e+00
   6.0585589e-01   2.8056659e-01   8.0106126e-01
   8.9375935e+00   3.2992647e+00   2.3963830e+00
   1.0443948e+01   4.0135211e+00   1.1400782e+00
   6.2433136e+00   2.5795161e+00   6.5558565e-01
   1.1085094e+01   4.1609842e+00   2.4582833e+00
   1.6958224e+00   6.6735175e-01   9.2144966e-01
   5.3464044e+00   1.9720388e+00   1.6992488e+00
   8.8641095e+00   3.4360535e+00   6.8910862e-01
   1.2486771e+01   4.8571736e+00   1.0865761e+00
   1.4369226e+01   7.0526181e+00   6.4575004e-01
   1.0054378e+01   5.8967870e+00   6.5151997e-01
   1.2552363e+01   4.9054077e+00   8.5395052e-01
   1.0136404e+01   3.9065890e+00   9.1511532e-01
   9.0346208e+00   3.3233492e+00   2.5657309e+00
   1.3040892e+01   5.2483650e+00   6.3864384e-01
   2.5163689e+00   9.0682351e-01   1.7800415e+00
   1.1851357e+01   4.6947351e+00   6.3794895e-01
   1.1752014e+01   4.4584098e+00   2.1645970e+00
   1.2607037e+01   4.9476966e+00   6.3813295e-01
   6.9741486e-01   2.6084441e-01   1.4935438e+00
   1.0669812e+01   4.0953712e+00   1.2729661e+00
   1.1304710e+01   4.4176299e+00   6.5228338e-01
   1.1122326e+01   4.2335978e+00   1.8125908e+00
   5.3899624e-01   2.7386769e-01   7.5442663e-01
   1.2620076e+01   4.9594355e+00   6.3787697e-01
   4.3382124e+00   2.9639368e+00   6.5937850e-01
   4.2697553e-01   2.1154660e-01   8.2520895e-01
   1.0621326e+01   4.0028380e+00   2.1140866e+00
   8.9838363e+00   3.3186442e+00   2.3855677e+00
   1.1806269e+01   4.4911740e+00   2.0474477e+00
   1.1893540e+01   4.5972051e+00   1.2684588e+00
   9.7646986e+00   3.7944231e+00   6.8364442e-01
   4.8523333e+00   1.7617961e+00   1.9825534e+00
   1.2527347e+01   4.8742163e+00   1.0847172e+00
   7.9627952e+00   2.9462832e+00   2.0236767e+00
   1.0581296e+01   3.9575532e+00   2.4422003e+00
   1.2516737e+01   4.8839958e+00   9.2766329e-01
   6.8390756e+00   2.6306204e+00   6.8694830e-01
   1.4859585e+00   4.7169189e-01   2.4640907e+00
   4.5279463e+00   1.7387887e+00   7.5417867e-01
   6.5147215e+00   2.3473998e+00   2.4845443e+00
   1.1409211e+01   4.4321491e+00   8.7092649e-01
   1.1142258e+01   4.7253031e+00   6.4130001e-01
   8.3569441e+00   3.0916947e+00   2.1330488e+00
   1.1345100e+00   3.2808070e-01   2.6513611e+00
   1.2256504e+01   4.7247433e+00   1.5038627e+00
   5.8880642e+00   2.1240867e+00   2.3092704e+00
   1.3414321e+01   5.5429662e+00   6.3948463e-01
   1.1699460e+01   4.4346542e+00   2.1896458e+00
   1.0350199e+01   4.0030495e+00   7.9966235e-01
   1.2245711e+01   4.7084517e+00   1.6332025e+00
   8.2344529e+00   3.1345115e+00   1.0951156e+00
   1.2025870e+01   4.5905314e+00   1.9408170e+00
   4.8258197e+00   1.8527500e+00   7.3329723e-01
   1.2607948e+01   4.9489145e+00   6.3785858e-01
   4.7843251e-01   1.2122200e-01   2.2620308e+00
   7.8816911e-01   2.1273487e-01   2.5178136e+00
   1.2355496e+01   5.2991899e+00   6.4088651e-01
   1.2356578e+01   4.8876834e+00   6.3833763e-01
   1.2661325e+01   5.1487558e+00   6.3898734e-01
   1.2398031e+01   4.8347969e+00   9.4097651e-01
   7.6298350e+00   2.8067722e+00   2.1332479e+00
   8.9466219e+00   3.2747821e+00   2.7220025e+00
   3.0264883e+00   1.0368398e+00   2.5094064e+00
   8.0317480e+00   3.1003150e+00   6.6483577e-01
   6.0046808e-01   1.6922677e-01   2.2105063e+00
   9.6418539e+00   3.6522499e+00   1.5710960e+00
   1.1673844e+01   4.4336052e+00   2.0855728e+00
   1.1160935e+01   4.3579135e+00   6.5704327e-01
   1.1566113e+00   4.5378937e-01   1.1455193e+00
   7.4285229e+00   2.7812502e+00   1.5361779e+00
   1.1182617e+01   4.2041232e+00   2.4179852e+00
   1.2592279e+01   4.9350774e+00   7.0965363e-01
   5.6930881e+00   2.2108084e+00   6.7184433e-01
   1.1422074e+01   4.3960500e+00   1.3554358e+00
   1.2331497e+01   4.8330520e+00   6.4353490e-01
   1.2608039e+01   4.9477118e+00   6.4267171e-01
   6.0426708e+00   2.3208603e+00   8.0772507e-01
   1.2532201e+01   4.8865939e+00   9.6967926e-01
   1.1647459e+01   4.7249605e+00   6.3846847e-01
   1.2373132e+01   4.7770781e+00   1.4525085e+00
   1.2548172e+01   4.8918851e+00   9.8431826e-01
   8.3701278e+00   3.2395868e+00   7.0905007e-01
   3.7325521e+00   1.2844148e+00   2.6712970e+00
   3.9348780e+00   2.7253610e+00   6.6039218e-01
   2.1020103e+00   7.7372957e-01   1.5268652e+00
   1.0612168e+01   3.9593758e+00   2.5630091e+00
   1.4327101e+01   6.6959766e+00   6.4368129e-01
   1.9168230e+00   6.0952910e-01   2.7197783e+00
   1.2552750e+01   4.9195126e+00   7.0357446e-01
   5.2098061e+00   3.1270197e+00   6.5714078e-01
   1.1093590e+01   4.3263257e+00   6.4526376e-01
   4.9539718e+00   1.7325526e+00   2.7668927e+00
   1.1437404e+01   4.7338478e+00   6.4041445e-01
   1.2580599e+01   4.9334310e+00   6.7681192e-01
   4.2080345e+00   1.5743222e+00   1.3590942e+00
   1.2632508e+01   4.9681948e+00   6.3790761e-01
   5.8438612e-01   1.1638044e-01   2.8065930e+00
   1.1614664e+01   4.4355620e+00   1.7956569e+00
   1.2587962e+01   4.9390915e+00   6.4531890e-01
   1.1158957e+00   4.3818624e-01   1.1556613e+00
   5.8647483e-01   1.1707812e-01   2.8071127e+00
   1.2671285e+01   4.9990296e+00   6.3798141e-01
   9.8042145e-01   2.6628918e-01   2.7219367e+00
   6.1455091e+00   2.2609925e+00   1.8576980e+00
   1.2986445e+01   6.2585889e+00   6.4517428e-01
   2.1167465e+00   8.5591007e-01   7.3012489e-01
   1.6973825e+00   5.2749605e-01   2.7358621e+00
   9.0573000e+00   5.4857539e+00   6.5248465e-01
   5.4436429e+00   1.9145132e+00   2.7932773e+00
   1.2545363e+01   4.9119669e+00   7.5537832e-01
   1.2407856e+01   4.7962977e+00   1.3986563e+00
   1.2433463e+01   4.8641654e+00   7.6898480e-01
   7.8357562e+00   3.0123887e+00   8.0828160e-01
   1.0249967e+01   3.8849330e+00   1.7337680e+00
   8.0182775e+00   3.0825326e+00   8.1164820e-01
   4.4825870e+00   1.6302254e+00   1.8948735e+00
   6.1298924e-01   1.2773382e-01   2.7915552e+00
   1.2186658e+01   4.6892119e+00   1.5806436e+00
   1.0900326e+01   4.2264674e+00   8.0081807e-01
   1.1119223e+01   4.1943666e+00   2.2386007e+00
   1.1802986e+01   4.6044853e+00   7.4497163e-01
   1.0801056e+01   4.0986280e+00   1.8573258e+00
   1.1561583e+01   4.3815421e+00   2.1540096e+00
   1.2605084e+01   4.9460364e+00   6.4759830e-01
   1.2447244e+01   4.8344616e+00   1.1574727e+00
   1.0563413e+01   3.9910427e+00   1.9804817e+00
   9.2473609e+00   3.4267091e+00   2.3540283e+00
   1.2516257e+01   4.8986925e+00   7.7014543e-01
   8.2619567e+00   3.5327310e+00   2.7559697e+00
   1.2430730e+01   5.3267197e+00   7.4929896e-01
   5.8277318e-01   1.1638263e-01   2.7991511e+00
   5.8540434e-01   1.1717650e-01   2.8075208e+00
   1.1479261e+01   4.6328769e+00   1.5968640e+00
   2.1071870e-01   1.1892349e-01   1.0075347e+00
   3.2778816e-01   1.1844769e-01   1.5444006e+00
   1.2020302e+01   5.4243236e+00   2.4534426e+00
   2.6967206e+00   2.0476361e+00   1.7659974e+00
   5.8059754e-01   1.1774182e-01   2.7816183e+00
   2.8624058e+00   1.0188156e+00   2.8013737e+00
   8.7495222e+00   4.0579316e+00   2.7571813e+00
   1.2692748e+01   5.5898139e+00   1.8346064e+00
   8.8123315e-01   4.5269704e-01   2.6183248e+00
   1.9806860e+00   1.3124533e+00   2.7496681e+00
   7.2039349e+00   2.5916194e+00   2.7737029e+00
   6.0440653e-01   1.5672100e-01   2.6920177e+00
   2.3379369e-01   1.5699203e-01   9.4543486e-01
   1.1477998e+01   4.6106302e+00   1.4350046e+00
   1.5011883e+00   9.1461145e-01   2.7888217e+00
   4.6316053e+00   1.7343493e+00   2.7923450e+00
   5.9562010e+00   2.3317312e+00   2.7816964e+00
   5.3256187e-01   1.1693453e-01   2.5645096e+00
   5.8414092e-01   1.1638390e-01   2.8054618e+00
   2.8677576e-01   1.1705536e-01   1.3821272e+00
   1.3434236e+01   6.8473337e+00   7.8386936e-01
   4.9992404e-01   1.1717320e-01   2.4097580e+00
   3.6467007e-01   1.1710242e-01   1.7281931e+00
   5.8136380e-01   1.1690189e-01   2.7889254e+00
   1.1033828e+01   4.1698396e+00   2.3814022e+00
   1.6920261e+00   1.4327015e+00   1.0198468e+00
   1.3533518e+01   6.3274379e+00   1.4679565e+00
   7.7067421e+00   4.8270419e+00   1.6351526e+00
   1.2920124e+01   5.6980688e+00   6.7187162e-01
   2.9098913e-01   1.1875291e-01   1.4237858e+00
   7.9063533e-01   1.9395315e-01   2.8071411e+00
   5.6428437e-01   1.1667182e-01   2.7094571e+00
   5.8454910e-01   1.1614794e-01   2.8067908e+00
   7.9337863e-01   3.8720114e-01   2.5305726e+00
   4.4399376e-01   1.4404502e-01   1.9762254e+00
   5.5351661e-01   1.1659813e-01   2.6634547e+00
   1.8608926e+00   1.2158045e+00   2.7610768e+00
   5.8072267e-01   1.1641654e-01   2.7894798e+00
   3.6006345e-01   1.1864615e-01   1.7534727e+00
   3.6511240e+00   1.2941048e+00   2.7975719e+00
   1.2369755e+01   4.7733876e+00   1.4784257e+00
   4.4987142e-01   1.1761050e-01   2.1611192e+00
   5.8022495e-01   1.1639158e-01   2.7869184e+00
   6.1369033e-01   1.4049967e-01   2.7932506e+00
   1.3607547e+01   6.6237302e+00   1.4042621e+00
   8.0547877e+00   3.0061444e+00   2.7180031e+00
   1.2159236e+00   3.7081777e-01   2.8062834e+00
   1.4656336e+00   5.8290613e-01   2.8065236e+00
   5.8720236e-01   1.1971615e-01   2.8060192e+00
   1.2569269e+01   4.9411685e+00   6.5086357e-01
   4.1081643e-01   1.1806241e-01   1.9851347e+00
   1.9065261e-01   1.2271501e-01   8.8558417e-01
   1.0383396e+01   4.6899820e+00   2.6861388e+00
   2.5407898e-01   1.3510820e-01   1.1254561e+00
   1.5562719e+00   9.6996575e-01   2.7787251e+00
   3.4511561e+00   1.1742446e+00   2.8020594e+00
   2.9825207e-01   1.1720538e-01   1.4400875e+00
   3.8966804e-01   1.1833589e-01   1.8959313e+00
   5.8481676e-01   1.1648259e-01   2.8075170e+00
   6.7700826e-01   1.5342821e-01   2.8073595e+00
   3.8003957e-01   2.4572583e-01   1.2484200e+00
   5.7502708e-01   1.1647691e-01   2.7629264e+00
   3.8560407e-01   1.1839241e-01   1.8689888e+00
   4.9731816e-01   1.3524304e-01   2.2657203e+00
   1.0671187e+00   5.0545185e-01   2.8052319e+00
   5.8451798e-01   1.1636163e-01   2.8068829e+00
   6.0252596e-01   1.3615497e-01   2.8069549e+00
   5.8492771e-01   1.0536128e-01   2.7971402e+00
   5.4933586e-01   1.1776343e-01   2.6187032e+00
   5.3358038e-01   1.1659290e-01   2.5631926e+00
   2.9591967e+00   1.1510021e+00   2.8026336e+00
   7.9832312e-01   2.7243592e-01   2.8070204e+00
   1.1856023e+01   4.7009442e+00   6.6618505e-01
   6.0639853e-01   1.2520821e-01   2.8074910e+00
   1.2033408e+01   5.0717229e+00   1.7601403e+00
   6.1417334e+00   3.4627778e+00   2.7553227e+00
   2.8687717e-01   1.1850703e-01   1.3999250e+00
   6.8325953e-01   1.5193567e-01   2.8074125e+00
   5.8380705e-01   1.1638811e-01   2.8038902e+00
   7.0645321e+00   3.1774997e+00   2.7827518e+00
   8.7463932e+00   3.7384713e+00   2.7414783e+00
   1.1714619e+01   4.7782042e+00   9.9146587e-01
   7.4891909e-01   2.8220581e-01   2.7865345e+00
   4.0060801e-01   1.1757689e-01   1.8901829e+00
   1.0002817e+01   4.6637221e+00   2.7162783e+00
   1.2538990e+01   5.5826749e+00   2.1618459e+00
   3.3116746e-01   1.1725356e-01   1.5716389e+00
   1.7872543e+00   5.8800160e-01   2.8048421e+00
   1.3367494e+01   6.1491231e+00   1.6257487e+00
   3.5084352e+00   1.3066473e+00   2.7991516e+00
   6.5648154e+00   2.3493568e+00   2.7810440e+00
   6.1977955e+00   4.0595686e+00   2.0096666e+00
   1.1686969e+01   4.7564879e+00   8.8134780e-01
   6.7870655e+00   4.5671479e+00   6.7231956e-01
   1.1672287e+01   4.6647457e+00   6.4675628e-01
   1.1422901e+01   4.7480435e+00   2.2217130e+00
   4.3554931e-01   1.1793190e-01   2.1088018e+00
   8.5286832e+00   5.2896387e+00   8.8373591e-01
   5.8323421e-01   1.1218259e-01   2.8062081e+00
   1.2353951e+01   4.7618220e+00   1.5377149e+00
   4.3801048e+00   1.6119214e+00   2.7937271e+00
   5.8318203e-01   1.1642406e-01   2.8006729e+00
   5.8257142e-01   1.1677372e-01   2.7926606e+00
   4.5414322e-01   1.1774437e-01   2.1960251e+00
   1.1758347e+01   4.8118921e+00   9.6716561e-01
   5.2677019e-01   1.1686725e-01   2.5359402e+00
   1.8171975e-01   1.3120085e-01   8.0933058e-01
   5.2017990e-01   1.1677463e-01   2.4985010e+00
   1.3313213e+01   6.5095548e+00   1.7789082e+00
   5.7595668e-01   1.1644243e-01   2.7670458e+00
   2.1602408e-01   1.1747184e-01   1.0540715e+00
   7.1704912e-01   2.5600097e-01   2.7640832e+00
   5.8183273e-01   1.1659868e-01   2.7878747e+00
   8.8961922e-01   4.6267203e-01   2.6082731e+00
   5.7933848e-01   1.0825156e-01   2.7634141e+00
   4.6051932e-01   1.1767519e-01   2.2266347e+00
   3.6145102e-01   1.1855712e-01   1.7556550e+00
   5.6469185e-01   1.1671378e-01   2.7111034e+00
   1.1029442e+01   4.2797994e+00   1.9843166e+00
   5.8406129e-01   1.1473393e-01   2.8070295e+00
   2.9301558e+00   2.2241000e+00   1.6761653e+00
   5.7906076e-01   1.1637725e-01   2.7811669e+00
   5.8227355e-01   1.0614371e-01   2.7999349e+00
   2.7309852e-01   2.5450091e-01   7.1757565e-01
   1.8577792e-01   1.1942169e-01   8.8866026e-01
   4.1187579e-01   1.1702809e-01   1.9684605e+00
   5.0368300e+00   3.5851106e+00   1.2536195e+00
   7.2763660e-01   1.7235653e-01   2.8072637e+00
   5.8458477e-01   1.1638070e-01   2.8075189e+00
   1.1098793e+01   4.4879287e+00   2.1933187e+00
   1.1631308e+01   4.5058757e+00   1.6511422e+00
   5.4898601e-01   1.1666888e-01   2.6418635e+00
   5.8458209e-01   1.1634892e-01   2.8074818e+00
   4.6913602e-01   1.1730230e-01   2.2700662e+00
   2.4315640e+00   1.7012422e+00   2.6011203e+00
   4.1139613e-01   1.1817872e-01   1.9906128e+00
   1.2724911e+01   5.8022796e+00   2.1966005e+00
   4.8796072e-01   1.1706397e-01   2.3464024e+00
   3.3629961e-01   2.3190580e-01   1.1066084e+00
   4.6053261e-01   1.1738001e-01   2.1955884e+00
   5.2740612e-01   1.1836547e-01   2.5146735e+00
   4.9213206e-01   1.1737290e-01   2.3749456e+00
   5.7467984e-01   1.1641441e-01   2.7616798e+00
   1.1740002e+01   4.5984468e+00   1.2380886e+00
   9.6050910e+00   4.3980650e+00   2.7305913e+00
   4.5138470e+00   1.8340070e+00   2.7969037e+00
   5.5325252e-01   1.1650817e-01   2.6623684e+00
   4.3105390e+00   2.8546721e+00   2.6496702e+00
   4.6277161e-01   1.1756893e-01   2.2391799e+00
   2.0616612e+00   7.6186076e-01   2.8049603e+00
   2.1797949e-01   1.1788067e-01   1.0531460e+00
   1.3610307e+01   6.6497142e+00   1.3750068e+00
   4.6128601e-01   1.1741869e-01   2.2332575e+00
   1.1447306e+01   4.6418156e+00   1.8521166e+00
   1.1463799e+01   4.9104751e+00   2.4210709e+00
   4.4265507e-01   1.1764205e-01   2.1459166e+00
   3.4221884e-01   1.4802568e-01   1.4820145e+00
   7.6969968e+00   4.8302121e+00   1.5973663e+00
   3.9845745e-01   1.1831905e-01   1.9353476e+00
   5.5223007e-01   1.1960553e-01   2.5970455e+00
   5.8421130e-01   1.1520057e-01   2.8034578e+00
   3.8802362e-01   1.1836600e-01   1.8879552e+00
   1.3091610e+01   5.8278748e+00   1.0977708e+00
   7.2321402e-01   1.7441987e-01   2.8073000e+00
   1.2288601e+01   4.8430402e+00   6.6122414e-01
   5.3216269e-01   1.1682943e-01   2.5629756e+00
   5.7952106e-01   1.1636590e-01   2.7840569e+00
   5.8186409e-01   1.1660281e-01   2.7880689e+00
   2.0548695e-01   1.1969803e-01   9.7556238e-01
   6.5232133e-01   1.7055478e-01   2.8073026e+00
   1.6279044e+00   8.8756260e-01   2.8032384e+00
   8.7330663e-01   3.9947095e-01   2.7895995e+00
   1.1947473e+00   1.0966035e+00   6.7254940e-01
   2.5141909e+00   9.8897248e-01   2.8040973e+00
   8.2633510e-01   5.1656097e-01   2.0460923e+00
   1.1545510e+00   3.2526215e-01   2.8070674e+00
   8.8693412e-01   2.9434226e-01   2.8071420e+00
   4.9543895e-01   1.1725106e-01   2.3914008e+00
   5.3834557e-01   1.1652091e-01   2.5867379e+00
   1.1875067e+01   4.8927889e+00   1.0118724e+00
   6.2000998e-01   1.4482363e-01   2.8074082e+00
   5.8458288e-01   1.1635111e-01   2.8074843e+00
   7.9585169e+00   4.9282666e+00   1.6504390e+00
   3.8176217e+00   2.6854411e+00   2.3154002e+00
   5.7916458e-01   1.1663797e-01   2.7806522e+00
   5.7623688e-01   1.1646249e-01   2.7685490e+00
   1.1785832e+00   7.2720107e-01   2.5868350e+00
   1.1407060e+00   5.8364761e-01   2.8035816e+00
   5.6731019e-01   1.1720938e-01   2.7216734e+00
   5.5636869e-01   1.1716079e-01   2.6529661e+00
   3.0784403e-01   1.1869232e-01   1.5015587e+00
   7.8860772e+00   4.8636323e+00   1.8116725e+00
   1.2541438e+01   5.4869406e+00   1.9093779e+00
   1.1841132e+01   4.6262246e+00   1.2656595e+00
   5.8118727e-01   1.0654726e-01   2.7878578e+00
   4.7725607e-01   1.1734603e-01   2.3074569e+00
   1.1808055e+01   4.6903698e+00   6.3961502e-01
   1.1257499e+01   5.2350760e+00   2.6185737e+00
   1.7457602e+00   5.5897257e-01   2.8048952e+00
   2.7530428e-01   1.1837833e-01   1.3444400e+00
   4.1920438e-01   1.3498415e-01   1.8942320e+00
   2.4832098e-01   1.1812070e-01   1.2171167e+00
   4.0653425e-01   1.1690259e-01   1.9252835e+00
   1.3392187e+01   6.0804037e+00   7.0550888e-01
   5.4587409e-01   1.1661383e-01   2.6280934e+00
   1.0618843e+01   4.2758771e+00   2.4128604e+00
   1.3732686e+01   6.4231865e+00   7.7314694e-01
   1.4713366e+00   5.6451471e-01   2.8064288e+00
   6.5080714e-01   6.0222800e-01   8.0266434e-01
   3.8212941e-01   1.1845667e-01   1.8587425e+00
   7.5494670e+00   4.8940095e+00   8.1503146e-01
   5.8442734e-01   1.1647422e-01   2.8062789e+00
   6.4782987e-01   1.4440347e-01   2.8074438e+00
   1.2023844e+00   3.9735062e-01   2.8066593e+00
   5.2705020e-01   1.4047331e-01   2.3869118e+00
   1.3541390e+01   6.8770411e+00   6.4821304e-01
   3.7321596e-01   1.1791719e-01   1.7984500e+00
   1.2244824e+01   5.2165937e+00   1.6783544e+00
   2.6716678e+00   1.4100523e+00   2.8022691e+00
   5.8470984e-01   1.1661515e-01   2.8074943e+00
   7.5023899e-01   1.8398851e-01   2.8072353e+00
   1.1709863e+01   4.7814098e+00   6.4568675e-01
   1.2141604e+00   7.2762469e-01   2.7140673e+00
   1.4842028e+00   4.5007846e-01   2.8059992e+00
   6.7178438e+00   3.3802167e+00   2.7816512e+00
   5.6851930e-01   1.1643823e-01   2.7304859e+00
   3.1551438e-01   1.1877342e-01   1.5398631e+00
   5.6216702e-01   1.1501294e-01   2.6693602e+00
   6.8232538e-01   2.1506693e-01   2.7836309e+00
   5.9503708e-01   1.6135160e-01   2.6300922e+00
   4.6718976e-01   1.1734964e-01   2.2609007e+00
   4.7485049e-01   1.1738470e-01   2.2960757e+00
   5.0839275e-01   1.1708633e-01   2.4497131e+00
   5.7080875e-01   1.1650222e-01   2.7435737e+00
   6.7877145e+00   4.3708750e+00   1.8789003e+00
   4.3661912e-01   1.1765724e-01   2.1047438e+00
   2.6543938e-01   1.1723728e-01   1.2856931e+00
   5.8460579e-01   1.1641425e-01   2.8075270e+00
   1.2621500e+01   5.4679398e+00   7.9875987e-01
   6.5829488e-01   1.9104470e-01   2.7951109e+00
   6.4437549e+00   4.1458441e+00   2.1498710e+00
   3.0263626e+00   2.3878758e+00   1.0634965e+00
   5.5888830e+00   3.6834965e+00   2.2902549e+00
   4.4062677e-01   1.1774174e-01   2.1264222e+00
   3.4810172e-01   3.2738390e-01   7.3582591e-01
   2.3221302e+00   1.6097962e+00   2.6462969e+00
   5.2210325e-01   1.1600663e-01   2.4744314e+00
   1.3501698e+01   6.4261987e+00   1.5957394e+00
   5.8450335e-01   1.1609301e-01   2.8062370e+00
   5.8458649e-01   1.1638022e-01   2.8075289e+00
   3.6606940e-01   1.1842457e-01   1.7739590e+00
   5.6685408e-01   1.1662817e-01   2.7218391e+00
   5.7409181e-01   1.1655157e-01   2.7565197e+00
   1.1749095e+01   4.8041510e+00   1.0974257e+00
   6.0054490e-01   1.2573644e-01   2.7960695e+00
   5.1619627e-01   1.1692672e-01   2.4895566e+00
   3.7484104e-01   1.1843321e-01   1.8258271e+00
   7.1228187e-01   3.7674215e-01   2.1986862e+00
   1.1535425e+01   4.3941628e+00   2.1429776e+00
   3.5958373e+00   2.5705636e+00   2.2044773e+00
   8.1438755e+00   5.1658971e+00   6.5448231e-01
   5.8487696e-01   1.0507691e-01   2.7889583e+00
   5.8433430e-01   1.1638077e-01   2.8063203e+00
   1.1972004e+00   3.9413219e-01   2.8066589e+00
   8.1274845e-01   1.9867541e-01   2.8072333e+00
   3.1967835e-01   1.1820330e-01   1.5498122e+00
   5.2855215e-01   1.1673194e-01   2.5476149e+00
   2.7819113e-01   1.1770346e-01   1.3513859e+00
   1.0781700e+01   4.5306094e+00   2.5281527e+00
   2.7270383e-01   1.1715864e-01   1.3143016e+00
   5.8168365e-01   1.0342748e-01   2.7882087e+00
   5.5630682e-01   1.1659542e-01   2.6756270e+00
   5.8395208e-01   1.1098253e-01   2.8040209e+00
   5.3362128e-01   1.1862517e-01   2.5540419e+00
   5.8386397e-01   1.1638707e-01   2.8041605e+00
   1.7810154e-01   1.3060420e-01   7.9500656e-01
   1.2251423e+01   5.3666802e+00   2.1969234e+00
   5.8454336e-01   1.1638244e-01   2.8073170e+00
   1.3061459e+00   9.9098012e-01   1.7629900e+00
   2.3584785e-01   1.1767425e-01   1.1544522e+00
   1.2566100e+01   5.4301205e+00   7.3282703e-01
   9.1517252e+00   3.3575515e+00   2.7162773e+00
   1.1437774e+01   4.6529292e+00   1.9447649e+00
   9.3681635e+00   3.4448070e+00   2.7030694e+00
   5.2420339e-01   1.1850634e-01   2.5024061e+00
   5.0959227e+00   1.8040041e+00   2.7904940e+00
   1.3485378e+01   6.1643063e+00   6.4355158e-01
   9.8969582e+00   5.8128473e+00   9.3244566e-01
   5.8455851e-01   1.1638020e-01   2.8073986e+00
   5.6885906e-01   1.4065044e-01   2.5910167e+00
   1.0906171e+01   4.2428553e+00   2.0676350e+00
   6.4374648e+00   4.1727890e+00   2.0259893e+00
   6.6593168e+00   3.0020988e+00   2.7867954e+00
   5.8529945e-01   1.0939665e-01   2.8007511e+00
   2.5222498e-01   1.1769662e-01   1.2093306e+00
   8.2004434e+00   4.9822623e+00   1.8465568e+00
   1.3132248e+01   6.2989326e+00   2.0134190e+00
   5.0198439e-01   1.1718428e-01   2.4218572e+00
   1.2772596e+01   6.0779967e+00   2.2433360e+00
   4.1152711e-01   1.1819910e-01   1.9961801e+00
   1.1448555e+00   6.0503016e-01   2.8017394e+00
   2.8949851e-01   1.1815659e-01   1.4082483e+00
   2.7144271e-01   1.1854096e-01   1.3285120e+00
   1.1881093e+01   4.7093934e+00   6.5479245e-01
   1.3988522e+00   4.1489487e-01   2.8068395e+00
   5.8571258e-01   1.1043290e-01   2.8010772e+00
   1.0853578e+01   6.1225052e+00   1.1268670e+00
   5.8330997e-01   1.1639249e-01   2.8015781e+00
   5.3209580e-01   1.1658063e-01   2.5578446e+00
   5.3844371e-01   1.1557840e-01   2.5588845e+00
   3.8226285e-01   3.6984273e-01   6.9591029e-01
   3.7666350e-01   2.1568759e-01   1.3627675e+00
   5.0513251e-01   1.1858367e-01   2.4155396e+00
   9.8806310e+00   5.4794395e+00   2.2696981e+00
   1.1489996e+00   3.5785600e-01   2.8065907e+00
   5.8108430e-01   1.0162223e-01   2.8005672e+00
   5.8431859e-01   1.1527208e-01   2.8072061e+00
   1.1901272e+00   6.1953965e-01   2.8033943e+00
   4.1190721e-01   1.9687170e-01   1.6072963e+00
   4.2113441e-01   1.1810230e-01   2.0414853e+00
   1.1806671e+01   4.8484385e+00   1.3963167e+00
   9.9415811e+00   5.2435192e+00   2.5812414e+00
   4.4503065e-01   1.1696990e-01   2.1050207e+00
   4.6007424e-01   1.1767841e-01   2.2254999e+00
   1.1602791e+01   4.6876866e+00   1.1125918e+00
   5.8392751e-01   1.1637729e-01   2.8044829e+00
   4.7943331e-01   1.1742760e-01   2.3167457e+00
   4.5418887e-01   1.1769930e-01   2.1986649e+00
   4.1291041e-01   1.1740030e-01   1.9767090e+00
   1.1759509e+01   4.8177274e+00   7.4792374e-01
   3.8373595e-01   1.1839543e-01   1.8597950e+00
   1.2083623e+01   6.5242087e+00   9.6764338e-01
   5.2706468e-01   1.1835665e-01   2.5127255e+00
   5.5521136e-01   1.4015371e-01   2.5264479e+00
   3.1359498e-01   1.1774807e-01   1.4865413e+00
   5.8457948e-01   1.1633644e-01   2.8075116e+00
   5.6531670e-01   1.1729800e-01   2.7116712e+00
   5.8459741e-01   1.1639441e-01   2.8075173e+00
   5.8224788e-01   1.0612432e-01   2.8034400e+00
   3.0641429e+00   1.9234462e+00   2.7832475e+00
   5.8423167e-01   1.1443375e-01   2.8067108e+00
   9.1361892e+00   4.2476679e+00   2.7472988e+00
   5.2033054e-01   1.1751268e-01   2.4955049e+00
   6.1874193e-01   1.3133046e-01   2.8074824e+00
   3.9240726e-01   1.1785491e-01   1.8891424e+00
   3.0637962e-01   1.1879637e-01   1.4991636e+00
   1.3689383e+01   6.3648906e+00   7.2987382e-01
   5.1595101e+00   2.1869432e+00   2.7946653e+00
   5.8144175e-01   1.1647685e-01   2.7921454e+00
   2.9835938e+00   1.9018631e+00   2.7785881e+00
   3.9832618e+00   2.5483632e+00   2.7479152e+00
   7.4044679e-01   2.6934109e-01   2.8047491e+00
   5.7050762e-01   1.1639257e-01   2.7423401e+00
   5.7165794e-01   1.1601303e-01   2.7328001e+00
   1.0049504e+00   6.4292295e-01   2.2339539e+00
   5.2850909e-01   1.1659519e-01   2.5404112e+00
   6.2979024e+00   2.4565513e+00   2.7762656e+00
   1.2895137e+01   5.6807608e+00   6.4213818e-01
   6.7595553e-01   2.1225319e-01   2.7993234e+00
   5.8278264e-01   1.0935388e-01   2.8053203e+00
   6.2138444e+00   3.3033221e+00   2.7755200e+00
   9.6078573e-01   2.6694012e-01   2.8068130e+00
   1.2281825e+00   6.4366201e-01   2.8034602e+00
   1.3089673e+01   6.6385180e+00   1.4928615e+00
   5.2831974e-01   1.1695632e-01   2.5441526e+00
   2.0348037e-01   1.1801583e-01   9.8537938e-01
   1.0424760e+01   4.3408947e+00   2.5749869e+00
   7.0996328e+00   4.7114532e+00   6.8154616e-01
   8.3673091e+00   5.1904110e+00   1.1140985e+00
   1.2114091e+01   4.6352781e+00   1.8936196e+00
   9.7188407e+00   3.6173977e+00   2.6400925e+00
   4.3414700e+00   1.7478608e+00   2.7975687e+00
   5.7625960e-01   1.1156919e-01   2.7437779e+00
   1.2064786e+01   4.6414627e+00   1.7354006e+00
   6.3697555e-01   2.0490065e-01   2.6402301e+00
   9.5656203e+00   3.7790382e+00   2.6082578e+00
   1.7662356e-01   1.2975325e-01   7.9155978e-01
   3.3092215e-01   1.1878373e-01   1.6162801e+00
   1.2434061e+00   4.0804310e-01   2.8065327e+00
   6.6071884e-01   1.9798488e-01   2.8038291e+00
   8.9651188e+00   5.2928829e+00   1.7998438e+00
   5.8193157e-01   1.1639699e-01   2.7950344e+00
   3.1518601e-01   1.1814278e-01   1.5280852e+00
   4.6762170e-01   1.1756321e-01   2.2574179e+00
   1.1474446e+01   4.7550563e+00   2.1583436e+00
   5.8458416e-01   1.1636685e-01   2.8075062e+00
   1.2361377e+01   5.6891022e+00   2.3763716e+00
   7.5656859e-01   3.8966288e-01   2.3442708e+00
   5.8450768e-01   1.1630953e-01   2.8067078e+00
   4.6053765e-01   1.1781409e-01   2.2004461e+00
   2.2149942e-01   1.5127175e-01   9.1133005e-01
   5.8318106e-01   1.1043775e-01   2.8058230e+00
   3.4396452e-01   1.1825394e-01   1.6650652e+00
   6.3855358e+00   2.7474381e+00   2.7862558e+00
   1.2360683e+01   5.7014553e+00   2.3793675e+00
   5.8412996e-01   1.1637974e-01   2.8053527e+00
   2.7013209e+00   1.1586608e+00   2.8042497e+00
   2.7133601e-01   1.1859912e-01   1.3291655e+00
   5.8444462e-01   1.1547108e-01   2.8072021e+00
   3.2770735e+00   1.2213047e+00   2.8002687e+00
   2.8622632e-01   1.1710136e-01   1.3816723e+00
   1.9618223e-01   1.1815283e-01   9.4925105e-01
   5.8328379e-01   1.1019570e-01   2.8016393e+00
   6.1724905e-01   3.1631489e-01   2.0360340e+00
   1.7993743e-01   1.3031098e-01   8.0474730e-01
   5.8016466e-01   1.1184057e-01   2.7798389e+00
   2.3635649e+00   1.5251930e+00   2.7799382e+00
   5.9305743e-01   1.2566716e-01   2.8072668e+00
   1.2493448e+01   5.3721393e+00   8.2017696e-01
   5.8456233e-01   1.1639031e-01   2.8073574e+00
   1.3203542e+01   6.4011044e+00   1.9312566e+00
   5.5131199e-01   1.1772284e-01   2.6427365e+00
   5.8520075e-01   1.1726490e-01   2.8069260e+00
   2.4992321e+00   8.1897767e-01   2.8054658e+00
   5.3768122e-01   1.1663525e-01   2.5900512e+00
   4.0848141e-01   1.1821936e-01   1.9804848e+00
   1.3805750e+01   6.6336459e+00   8.5935294e-01
   5.5023133e-01   1.1666302e-01   2.6477137e+00
   4.1114149e-01   1.1820166e-01   1.9951954e+00
   4.5550411e-01   1.1756202e-01   2.1748040e+00
   4.5644924e-01   1.1757570e-01   2.1792889e+00
   7.2663847e+00   2.6592434e+00   2.7528531e+00
   1.6285649e+00   9.6765633e-01   2.7979917e+00
   3.8768700e+00   2.5344304e+00   2.7267609e+00
   9.9016408e+00   5.8421614e+00   7.4350172e-01
   4.3923095e-01   1.1837759e-01   2.0615723e+00
   6.5642044e+00   4.4626024e+00   6.5518469e-01
   5.4667404e-01   1.3785887e-01   2.4937064e+00
   1.1304553e+01   5.0656414e+00   2.5857910e+00
   6.3574355e-01   1.3659980e-01   2.8074323e+00
   3.8508126e+00   2.8929385e+00   1.2453036e+00
   2.5226652e-01   1.1826815e-01   1.2370320e+00
   5.8176835e-01   1.1646679e-01   2.7936932e+00
   4.5867869e-01   1.1743882e-01   2.2210545e+00
   5.8709538e-01   1.1227902e-01   2.8007814e+00
   6.2869573e-01   1.3295871e-01   2.8074538e+00
   1.7617294e-01   1.2473792e-01   8.0990925e-01
   5.8458167e-01   1.1634624e-01   2.8075191e+00
   2.1817050e+00   1.3400759e+00   2.7945687e+00
   1.3445687e+01   6.1227855e+00   8.5101338e-01
   4.2796963e-01   1.1800488e-01   2.0753157e+00
   2.6353747e+00   8.6893221e-01   2.8052362e+00
   5.4697531e-01   1.1658775e-01   2.6269504e+00
   1.1618494e+01   4.6392344e+00   8.2927203e-01
   5.9541997e-01   1.1827773e-01   2.7854328e+00
   1.2262894e+01   4.7504854e+00   1.4221623e+00
   5.8401112e-01   1.1419291e-01   2.8069669e+00
   1.2598482e+01   5.5065720e+00   1.8044408e+00
   4.3948224e+00   1.9579775e+00   2.7995480e+00
   7.3002462e+00   4.1287614e+00   2.6958623e+00
   2.2053275e-01   1.1754250e-01   1.0733288e+00
   5.8953002e-01   1.1535251e-01   2.7750279e+00
   1.2564872e+01   5.4948102e+00   1.8686010e+00
   5.8328051e-01   1.1227446e-01   2.8059424e+00
   5.7545363e-01   1.1644806e-01   2.7651414e+00
   1.1639720e+01   4.6964996e+00   7.1167406e-01
   1.1657476e+01   4.7244177e+00   6.8102003e-01
   8.7029279e-01   3.9648081e-01   2.7911096e+00
   1.6081853e+00   4.9767966e-01   2.8055530e+00
   1.1581391e+01   4.4865918e+00   1.6732945e+00
   5.9625951e-01   1.1970705e-01   2.7948117e+00
   5.3947247e+00   3.7849963e+00   1.2211230e+00
   5.7905669e-01   1.1642626e-01   2.7816361e+00
   4.1969065e-01   1.1804883e-01   2.0287516e+00
   5.1716684e-01   1.1683789e-01   2.4945954e+00
   1.2933089e+00   6.3165167e-01   2.8054116e+00
   5.8156475e-01   1.0297921e-01   2.7907596e+00
   1.7018405e+00   1.0213026e+00   2.7972180e+00
   1.0453962e+00   9.7164167e-01   6.7671619e-01
   9.7307994e+00   3.8479706e+00   2.5825037e+00
   6.2765096e-01   1.6152897e-01   2.7664688e+00
   4.3604608e+00   3.1511218e+00   1.5592692e+00
   3.7900619e-01   1.1839552e-01   1.8456179e+00
   3.2114390e+00   1.1044826e+00   2.8000018e+00
   7.0368504e-01   1.6180201e-01   2.8073019e+00
   4.9401519e+00   3.5504316e+00   1.1293820e+00
   4.8766511e+00   2.7022916e+00   2.7856995e+00
   5.6337134e-01   1.1658922e-01   2.7086049e+00
   5.8048420e-01   1.1639857e-01   2.7885547e+00
   4.8019967e-01   1.1740525e-01   2.3204666e+00
   5.8662036e-01   1.1899517e-01   2.8072936e+00
   5.8186803e-01   1.0893440e-01   2.7919626e+00
   4.9869475e-01   1.1719428e-01   2.4069078e+00
   5.0618714e-01   1.1692563e-01   2.4433105e+00
   3.8724353e-01   3.5077397e-01   8.0744254e-01
   1.0211817e+00   5.4406134e-01   2.7570450e+00
   6.9430078e+00   4.5537721e+00   1.2677626e+00
   5.4554181e-01   1.1658852e-01   2.6265521e+00
   2.7412942e+00   1.0603650e+00   2.8032806e+00
   3.9603898e+00   2.0772653e+00   2.7973639e+00
   1.1495021e+00   6.4658111e-01   2.7767151e+00
   1.1701415e+01   6.0992332e+00   2.1430788e+00
   5.8395692e-01   1.1639958e-01   2.8044285e+00
   5.8423498e-01   1.1539559e-01   2.8073632e+00
   5.7840122e-01   1.3125391e-01   2.6766524e+00
