# Supplementary material for: Rethinking Colour Constancy
Source: PLoS One. 2015 Sep 10;10(9):e0135029. doi: 10.1371/journal.pone.0135029 (PMC4565710; doi:10.1371/journal.pone.0135029)
Supplement: S1 Dataset — (ZIP) [file pone.0135029.s002.zip › 5-TransitionMetamerReflectanceData/NtoR_20munsells/targetXYZ_15.txt]

   3.3147400e-01   1.8374579e-01   8.5025116e-01
   1.2415274e+01   4.7021349e+00   2.4261685e+00
   1.3786098e+01   5.4385907e+00   5.9338868e-01
   1.0330891e+01   3.8296408e+00   2.6221497e+00
   1.3958361e+01   5.5172733e+00   5.9182046e-01
   5.2940935e+00   2.2015130e+00   6.3423374e-01
   7.5507724e+00   2.8440646e+00   1.3812985e+00
   2.1485395e+00   1.4759268e+00   6.4595316e-01
   2.2018136e-01   1.3726651e-01   8.8384180e-01
   2.1050771e-01   1.5134632e-01   8.2440206e-01
   6.1193308e-01   1.2081066e-01   2.7541211e+00
   1.3955694e+01   5.5090524e+00   5.9256319e-01
   1.3958475e+01   5.5112142e+00   5.9178938e-01
   6.1853893e+00   2.3332850e+00   1.2336969e+00
   1.2625275e+01   4.8602027e+00   1.6413542e+00
   5.1912917e+00   1.9335524e+00   1.4596379e+00
   1.1814854e+00   4.0285857e-01   1.7965547e+00
   1.2924663e+01   6.1539507e+00   6.0054861e-01
   1.2949725e+01   5.0748085e+00   6.9996898e-01
   9.7670749e+00   3.6229300e+00   2.3958711e+00
   5.5620542e-01   1.6133969e-01   1.9742720e+00
   1.3950153e+01   5.5588096e+00   5.9216271e-01
   1.3425852e+01   5.2818361e+00   6.2450334e-01
   6.3550233e+00   2.3263404e+00   2.0409289e+00
   4.1349532e+00   1.7358236e+00   6.5052460e-01
   6.1611281e+00   2.3513978e+00   8.7574032e-01
   2.3824510e+00   1.0005849e+00   7.0443855e-01
   5.7672604e+00   2.0473554e+00   2.6996298e+00
   1.1675860e+01   4.5638740e+00   6.0491144e-01
   6.3063580e-01   2.8335279e-01   8.8527125e-01
   1.3955564e+01   5.5090407e+00   5.9208561e-01
   5.9638918e+00   2.2745693e+00   8.7446562e-01
   9.6867840e+00   3.5685953e+00   2.6490325e+00
   1.3513163e+01   5.2948481e+00   9.1212710e-01
   3.4930355e-01   1.1757204e-01   1.5791789e+00
   3.4604518e-01   1.1842155e-01   1.5534395e+00
   1.3810934e+01   5.4436738e+00   6.4075224e-01
   1.0777706e+01   4.1960447e+00   6.1765357e-01
   3.2116392e+00   1.1685136e+00   1.6347494e+00
   1.3365618e+01   5.5359770e+00   5.9321001e-01
   6.9338246e+00   2.5537491e+00   1.9706108e+00
   2.0663673e+00   6.7400443e-01   2.4929190e+00
   5.9749255e+00   2.1932285e+00   1.9221950e+00
   1.3134640e+01   5.2786556e+00   5.9365319e-01
   9.9314661e+00   3.6913509e+00   2.3666027e+00
   1.2894433e+01   5.3733086e+00   5.9487206e-01
   1.3707107e+01   5.3889827e+00   7.6735981e-01
   1.1563737e+01   4.3479129e+00   2.4686913e+00
   1.3825883e+01   5.4297967e+00   8.6839775e-01
   1.1184260e+01   4.3372732e+00   7.8882994e-01
   1.0837189e+01   4.1804403e+00   9.4815809e-01
   8.8047679e+00   3.2528377e+00   2.2565819e+00
   7.7504618e+00   3.4407324e+00   6.1121754e-01
   9.7917858e+00   3.9301450e+00   6.0440470e-01
   1.3934836e+01   5.4880569e+00   7.2547479e-01
   1.3777755e+01   5.4169107e+00   7.9016536e-01
   1.3954879e+01   5.5072764e+00   6.0841034e-01
   1.3902639e+01   5.4718185e+00   7.5623931e-01
   1.3055375e+01   5.1313717e+00   6.1000072e-01
   1.2814786e+01   4.9013144e+00   2.0519430e+00
   5.6588741e+00   2.1092520e+00   1.4925764e+00
   7.7012032e-01   2.0652836e-01   2.3885875e+00
   1.3267727e+01   7.1962489e+00   6.0631081e-01
   1.3924270e+01   5.4960263e+00   5.9213640e-01
   1.3897484e+01   5.4765341e+00   6.8503363e-01
   2.4401683e+00   9.7034285e-01   7.5558261e-01
   9.9639811e+00   3.7963633e+00   1.3108165e+00
   1.1805638e+01   4.6053304e+00   6.7119772e-01
   6.3932907e+00   2.3373450e+00   2.0796005e+00
   1.1888999e+01   4.6015837e+00   1.0973429e+00
   1.0607433e+01   4.0062414e+00   1.8883240e+00
   1.0751834e+01   4.0416222e+00   2.1617786e+00
   1.4602588e+01   7.4854200e+00   6.0333975e-01
   5.6502876e+00   2.0679761e+00   1.9408366e+00
   1.3535175e+01   5.2565402e+00   1.4358735e+00
   1.2937493e+01   4.9793706e+00   1.7522686e+00
   1.4471490e+01   5.8768010e+00   5.9288270e-01
   1.0320675e+01   3.9251479e+00   1.4843244e+00
   8.6018361e+00   3.1406718e+00   2.6299085e+00
   1.3948407e+01   5.5035592e+00   6.1892127e-01
   1.3009673e+01   5.1084316e+00   6.2379683e-01
   5.9854867e+00   2.1720134e+00   2.2095543e+00
   3.1003728e+00   1.0553839e+00   2.5311971e+00
   1.4022438e+01   5.7338582e+00   5.9319313e-01
   1.2985794e+01   5.0462386e+00   1.2331040e+00
   6.8780042e+00   2.5850739e+00   1.3861774e+00
   9.9142877e+00   3.7016323e+00   2.1710917e+00
   5.9283795e+00   2.2455150e+00   1.1038599e+00
   1.2596868e+00   3.8540998e-01   2.3851642e+00
   2.8066142e+00   1.0490532e+00   1.2062040e+00
   6.4737750e+00   2.4342095e+00   1.3484647e+00
   3.4926891e+00   1.4247413e+00   6.7468149e-01
   1.3906257e+01   5.4655525e+00   8.4028088e-01
   5.5728467e+00   4.0315330e+00   6.2008797e-01
   1.3929554e+01   5.4945302e+00   6.3322413e-01
   1.3531215e+01   5.2338453e+00   1.6613191e+00
   7.7307588e+00   2.9756472e+00   6.5568359e-01
   9.7549418e+00   3.7152801e+00   1.2840558e+00
   1.2762114e+01   4.8600541e+00   2.2649835e+00
   7.7233958e+00   3.5285495e+00   6.1108570e-01
   1.1863097e+01   4.5480678e+00   1.5973672e+00
   1.1119591e+01   4.2239933e+00   1.8046149e+00
   1.4229157e+01   5.7779047e+00   5.9275481e-01
   7.6107167e+00   2.7818758e+00   2.3344444e+00
   1.4772677e+01   6.1056944e+00   5.9363948e-01
   1.3618492e+01   5.3684424e+00   5.9626905e-01
   1.3723026e+01   5.3741464e+00   1.0107066e+00
   1.3827235e+01   5.4190282e+00   9.8636732e-01
   1.3234171e+00   4.2891170e-01   2.1286159e+00
   1.3888758e+01   5.4779402e+00   6.2449342e-01
   1.4596877e+01   6.1980026e+00   5.9450267e-01
   8.3016781e+00   3.0763142e+00   2.0331144e+00
   1.3561071e+01   5.2728636e+00   1.3761693e+00
   8.5319090e+00   3.2083215e+00   1.5591031e+00
   9.1418509e+00   3.5378732e+00   6.5822313e-01
   6.7900089e-01   1.4573604e-01   2.7450581e+00
   2.1042486e+00   6.7041194e-01   2.7139621e+00
   1.3348303e+01   5.2298207e+00   8.6277796e-01
   1.0463966e+01   4.0215304e+00   1.0405834e+00
   8.2228962e+00   3.1324125e+00   1.0907980e+00
   2.8852285e+00   1.4742270e+00   6.5082004e-01
   1.3628036e+01   5.2855595e+00   1.5362807e+00
   3.4509046e-01   1.1034293e-01   1.6531240e+00
   1.3859032e+01   5.4847651e+00   5.9184046e-01
   1.3955839e+01   5.5091798e+00   5.9181103e-01
   1.3093470e+01   5.1343439e+00   7.2797363e-01
   4.3222113e+00   1.5852745e+00   1.6680652e+00
   1.3926005e+01   5.4847755e+00   7.2099964e-01
   1.0464406e+00   6.5238191e-01   6.8213711e-01
   7.8570125e+00   2.9450264e+00   1.5737809e+00
   3.4849949e+00   1.3328600e+00   8.1810999e-01
   2.2415324e+00   7.2567207e-01   2.6583528e+00
   1.6763987e+00   5.2853392e-01   2.5118691e+00
   1.3765851e+01   5.3710743e+00   1.2286342e+00
   1.0984138e+01   4.2441218e+00   9.0448447e-01
   3.8346860e-01   1.1004160e-01   1.8339632e+00
   8.5804842e+00   3.2837366e+00   9.6973618e-01
   1.3905308e+01   5.4730837e+00   7.5392105e-01
   1.2810910e+01   5.1019322e+00   5.9441084e-01
   1.2276645e+01   4.8127051e+00   5.9911430e-01
   1.2239516e+00   1.0183909e+00   6.5411439e-01
   1.3861907e+01   5.4673473e+00   6.1926462e-01
   3.8887648e+00   1.4832000e+00   8.2456405e-01
   8.4092067e-01   2.4289526e-01   2.2523015e+00
   1.0041598e+01   3.7786402e+00   1.8762257e+00
   1.3088095e+01   5.1475936e+00   6.0542770e-01
   1.4001644e+01   5.5605845e+00   5.9196957e-01
   1.1910835e+01   4.6551864e+00   6.4408100e-01
   1.3551571e+01   5.3370824e+00   6.0681735e-01
   1.2458906e+01   4.7672486e+00   1.9059667e+00
   1.1919958e+01   5.6854429e+00   6.0112890e-01
   1.3671869e+01   5.3879088e+00   6.0380147e-01
   1.3879140e+01   5.4556318e+00   8.2521413e-01
   1.3936448e+01   5.4917717e+00   6.9307770e-01
   1.3928129e+01   5.4962039e+00   6.0606658e-01
   1.3772629e+01   5.3664379e+00   1.3100001e+00
   1.1018923e+01   4.2413935e+00   1.1053020e+00
   1.3228824e+00   4.1874320e-01   2.2555477e+00
   1.2042171e+01   4.7056484e+00   6.5356222e-01
   9.2470906e+00   3.5472733e+00   9.4742312e-01
   1.3166073e+01   5.1814047e+00   5.9879341e-01
   1.3436884e+01   5.1962544e+00   1.6468676e+00
   1.3926282e+01   5.4919089e+00   6.4744170e-01
   2.8005632e+00   1.2696810e+00   6.6582968e-01
   9.4915614e+00   3.5525067e+00   1.9379250e+00
   9.8115944e+00   3.7550413e+00   1.0996576e+00
   1.0137174e+01   3.7919785e+00   2.1603929e+00
   1.3930084e+01   5.4815442e+00   7.7493375e-01
   1.3598169e+01   5.2860981e+00   1.3974302e+00
   1.3945246e+01   5.5056700e+00   5.9177439e-01
   1.3534256e+01   5.2396473e+00   1.6123164e+00
   1.0176804e+01   4.0279511e+00   6.0390439e-01
   9.9830876e+00   3.6910089e+00   2.6053546e+00
   1.1501728e+01   4.7337984e+00   5.9781626e-01
   1.2137924e+01   4.5990381e+00   2.2963097e+00
   1.3599781e+01   5.6021792e+00   5.9371710e-01
   1.3776153e+01   5.4342952e+00   5.9325191e-01
   1.4310305e+01   5.8227968e+00   5.9275780e-01
   1.2041081e+01   4.6265514e+00   1.5385579e+00
   8.5497858e-01   2.9879847e-01   1.6032482e+00
   1.0605689e+01   3.9807623e+00   2.1732658e+00
   5.4365238e+00   1.9791427e+00   2.0283498e+00
   1.8714337e+00   7.4508090e-01   8.1757536e-01
   1.3697812e+01   5.5345531e+00   5.9247426e-01
   2.6688371e+00   8.7664642e-01   2.7537119e+00
   1.3895264e+01   5.4735359e+00   7.0760890e-01
   1.3953952e+01   5.5064590e+00   6.1301941e-01
   1.3926819e+01   5.4870881e+00   6.9932002e-01
   1.3608222e+01   5.3097423e+00   1.1931070e+00
   9.4743669e-01   4.3942015e-01   7.6832768e-01
   1.9329346e+00   6.7387091e-01   1.8655562e+00
   8.8484431e+00   3.2577804e+00   2.3956430e+00
   1.3416632e+01   5.2105349e+00   1.4061737e+00
   1.1362830e+01   4.2847409e+00   2.2536250e+00
   3.9369692e+00   1.5031505e+00   8.0470189e-01
   6.5398694e+00   2.4009958e+00   1.9887920e+00
   1.3665154e+01   5.3875414e+00   5.9643699e-01
   9.4817073e-01   4.7746649e-01   7.3023683e-01
   1.2692652e+01   4.9216588e+00   1.2580328e+00
   1.3414415e+01   5.1662879e+00   1.8699333e+00
   1.3123692e+01   5.1632651e+00   5.9975288e-01
   7.8282466e+00   3.0313170e+00   6.2938810e-01
   3.8765508e-01   1.7185336e-01   1.0709232e+00
   1.2103861e+01   4.6816309e+00   1.2025985e+00
   1.3745635e+01   5.3711852e+00   1.1384886e+00
   9.9061202e+00   3.8429938e+00   6.2426832e-01
   1.3915277e+01   5.4900567e+00   6.1442453e-01
   9.1783834e+00   3.5557049e+00   6.2240587e-01
   1.2021097e+01   4.6212550e+00   1.5050027e+00
   1.0160015e+01   3.8885975e+00   1.1598589e+00
   1.9094268e+00   7.0874096e-01   1.3082494e+00
   6.3928104e+00   2.6930453e+00   6.2160292e-01
   1.6913850e+00   5.7743057e-01   1.9594804e+00
   7.4372746e-01   5.4997315e-01   6.8239528e-01
   1.5161086e+00   5.4224276e-01   1.5836367e+00
   1.3823573e+01   5.4044805e+00   1.1274156e+00
   1.3758061e+01   5.3679839e+00   1.2273817e+00
   1.1586707e+01   4.3839431e+00   2.1698839e+00
   1.1513703e+01   4.4972002e+00   6.4516234e-01
   6.4685017e+00   2.3711116e+00   2.0202587e+00
   9.1470606e+00   3.5165937e+00   8.7460138e-01
   1.3851691e+01   5.4230898e+00   1.0532327e+00
   8.3650320e+00   3.2159634e+00   8.3685484e-01
   1.1424886e+01   5.5801453e+00   6.0251174e-01
   4.4062269e-01   1.0924815e-01   2.1089431e+00
   6.3153827e+00   2.2870736e+00   2.3150382e+00
   8.1626015e+00   2.9615383e+00   2.7251750e+00
   1.3070660e+01   5.7999782e+00   5.9719461e-01
   1.3933604e+01   5.4999217e+00   5.9197423e-01
   1.3928701e+01   5.4930294e+00   6.4578158e-01
   7.4032124e+00   2.6890667e+00   2.4839814e+00
   1.7555579e+00   1.4498485e+00   6.4329529e-01
   1.1856746e+01   4.5317578e+00   1.7534333e+00
   2.0799180e+00   9.8586534e-01   6.7962440e-01
   8.5453109e+00   3.1097294e+00   2.7324372e+00
   1.2804299e+01   4.8914170e+00   2.1124838e+00
   1.3720851e+01   5.3913317e+00   8.0919897e-01
   5.1621269e+00   1.9398801e+00   1.2401556e+00
   1.2219628e+01   4.6730678e+00   1.8492267e+00
   4.1344609e+00   1.4591847e+00   2.3464637e+00
   1.3546459e+01   5.2807284e+00   1.2299941e+00
   9.7090541e+00   5.9182493e+00   6.1215140e-01
   1.3859040e+01   5.4619718e+00   6.6532388e-01
   1.9649420e+00   6.6954595e-01   2.0732299e+00
   1.0866731e+01   4.2355552e+00   6.0837975e-01
   7.7021583e+00   2.9610605e+00   7.9202557e-01
   5.2547198e-01   2.7928337e-01   7.8423672e-01
   1.0792499e+01   4.0218330e+00   2.5786787e+00
   1.3924232e+01   5.4955738e+00   5.9335237e-01
   7.2390632e+00   2.7588314e+00   1.0220419e+00
   1.6014741e+00   4.8254656e-01   2.7446408e+00
   7.8809984e+00   3.0341615e+00   7.1238581e-01
   1.3847094e+01   5.4632896e+00   5.9385267e-01
   1.4158230e+01   5.6883829e+00   5.9236821e-01
   1.3853941e+01   5.4416153e+00   8.6553461e-01
   1.3881280e+01   5.4676841e+00   7.0840177e-01
   8.9341257e+00   3.2938357e+00   2.3683560e+00
   1.5341341e+01   7.5606100e+00   6.0212224e-01
   7.3977332e+00   2.8264285e+00   9.5888248e-01
   1.3316094e+01   5.2385317e+00   6.0996259e-01
   1.7284861e+00   6.7175223e-01   9.4869968e-01
   3.2743920e+00   1.2549371e+00   8.1679899e-01
   7.2414648e+00   2.7647404e+00   9.6851496e-01
   5.0112719e+00   1.9091905e+00   8.3249747e-01
   1.0672357e+01   6.1154153e+00   6.1026894e-01
   6.3935329e-01   1.7076482e-01   2.2392768e+00
   1.1824892e+01   4.4508452e+00   2.5110094e+00
   4.6289135e-01   1.4373132e-01   1.7667360e+00
   4.8736845e+00   1.7209403e+00   2.5602951e+00
   7.7403324e+00   4.8788792e+00   6.1589872e-01
   1.3521949e+01   5.2355625e+00   1.6017824e+00
   1.3054184e+01   5.1322643e+00   6.0854654e-01
   1.3930528e+01   5.4933142e+00   6.5056944e-01
   1.3748830e+01   5.3732075e+00   1.1310195e+00
   5.9456090e+00   2.2815199e+00   6.8040471e-01
   1.3543766e+01   5.3357096e+00   6.0193979e-01
   1.1731448e+01   4.5868374e+00   6.3791192e-01
   1.3314381e+01   5.1387754e+00   1.7207511e+00
   1.3264862e+01   5.2036255e+00   7.6636382e-01
   7.0102611e+00   2.5164726e+00   2.7398819e+00
   9.3189534e+00   3.5517309e+00   1.1872945e+00
   1.0357182e+01   3.8389045e+00   2.6380477e+00
   1.3869015e+01   5.4879985e+00   5.9197260e-01
   8.4725253e+00   3.0830225e+00   2.7127487e+00
   4.8646333e+00   1.8295381e+00   1.1875496e+00
   1.4536918e+01   6.3870206e+00   5.9571119e-01
   1.1334923e+01   4.4252670e+00   6.4663769e-01
   1.4060542e+01   5.5870683e+00   5.9201075e-01
   4.1754392e+00   1.4571850e+00   2.5595674e+00
   3.5790698e+00   1.2377666e+00   2.4936316e+00
   9.0397646e+00   3.3367169e+00   2.3538344e+00
   1.1682525e+01   4.5649532e+00   6.4417497e-01
   1.4186649e+01   5.6816235e+00   5.9230694e-01
   9.2642259e+00   3.5848632e+00   6.3721250e-01
   9.3114445e-01   2.4539620e-01   2.6400654e+00
   1.0342700e+01   3.8288868e+00   2.6859785e+00
   4.0306799e+00   1.3866774e+00   2.7531013e+00
   1.3955560e+01   5.5090339e+00   5.9213511e-01
   1.3885187e+01   5.4423313e+00   9.9738182e-01
   1.3262140e+01   5.1124751e+00   1.7712778e+00
   8.7561665e+00   3.3375843e+00   1.1175399e+00
   1.4587230e+01   5.9896149e+00   5.9323832e-01
   1.7456592e+00   5.6334319e-01   2.3939615e+00
   4.8084344e+00   1.6984716e+00   2.5340803e+00
   9.1946355e+00   4.6873276e+00   6.0723429e-01
   8.2469785e-01   1.9704023e-01   2.7641998e+00
   3.3945419e+00   1.1575361e+00   2.6283966e+00
   1.1715310e+01   4.6599947e+00   5.9760145e-01
   1.3539888e+01   5.6507182e+00   5.9428892e-01
   1.3738870e+01   5.3771508e+00   1.0477608e+00
   1.3540915e+01   5.3357774e+00   5.9793425e-01
   2.5751204e+00   9.0878102e-01   1.9117891e+00
   6.0923172e-01   1.9937962e-01   1.7314552e+00
   1.7522617e+00   6.6695979e-01   1.1053322e+00
   1.1769201e+01   4.6012636e+00   6.0701997e-01
   1.3582196e+01   5.3370168e+00   7.5636198e-01
   6.6779511e+00   4.4483504e+00   6.1823455e-01
   1.3197518e+01   5.6013544e+00   5.9524446e-01
   9.6219400e-01   2.6043688e-01   2.5924382e+00
   1.3892349e+01   5.4811176e+00   6.0523800e-01
   1.1269205e+01   4.3344808e+00   1.2200173e+00
   3.7721818e+00   2.9653749e+00   6.2639663e-01
   9.2763044e+00   3.4322417e+00   2.3321118e+00
   1.3217104e+01   5.2057699e+00   5.9403526e-01
   7.2076298e-01   2.6374220e-01   1.4297489e+00
   1.3795078e+01   5.4422923e+00   5.9305031e-01
   1.3074803e+01   5.1422029e+00   6.0550013e-01
   1.3217209e+01   5.0834782e+00   1.8831432e+00
   1.9189670e+00   6.4536052e-01   2.1647671e+00
   1.3807691e+01   5.4279759e+00   8.0874495e-01
   3.5237299e+00   1.6295440e+00   6.4792785e-01
   1.2117048e+01   5.0893552e+00   5.9643736e-01
   6.3197442e+00   2.3070019e+00   2.1082353e+00
   1.0413786e+01   4.0347021e+00   7.4169801e-01
   1.3033528e+01   5.1112241e+00   6.7976053e-01
   1.4000467e+01   5.5988425e+00   5.9227352e-01
   3.9386914e+00   1.3520545e+00   2.7522808e+00
   1.2995570e+01   5.0553664e+00   1.1760039e+00
   1.3887526e+00   5.5643717e-01   8.9076821e-01
   1.5662087e+00   4.7959539e-01   2.6177549e+00
   2.6909574e+00   1.9976011e+00   6.3597438e-01
   1.3944886e+01   5.4989965e+00   6.5245292e-01
   1.1916826e+01   4.5759810e+00   1.5312591e+00
   2.7352699e+00   1.0280057e+00   1.1349508e+00
   6.3533769e-01   1.7979267e-01   2.1049436e+00
   2.8450932e+00   9.6031093e-01   2.5291199e+00
   1.3643342e+01   5.3656465e+00   7.2355812e-01
   3.6964756e-01   1.6139644e-01   1.1184899e+00
   1.2082665e+01   4.7280886e+00   6.3499460e-01
   2.6742188e+00   9.8639628e-01   1.3798847e+00
   8.9006281e+00   4.4197050e+00   6.0734331e-01
   1.2809614e+01   4.8979741e+00   2.0651308e+00
   1.4780744e+00   8.1477360e-01   6.7824724e-01
   1.3737838e+01   5.4181424e+00   5.9458871e-01
   1.1157882e+01   4.1712093e+00   2.5846158e+00
   4.2620211e+00   1.6441709e+00   7.1059521e-01
   9.9223214e+00   3.8538540e+00   6.5225382e-01
   1.3399224e+01   5.2450528e+00   9.3208481e-01
   1.3632368e+01   5.3474439e+00   8.8558740e-01
   1.3612425e+01   5.5407972e+00   5.9269506e-01
   1.0251506e+01   3.9862701e+00   6.6741289e-01
   3.4666863e-01   1.1844249e-01   1.5560135e+00
   9.2763103e+00   3.5712703e+00   8.4165011e-01
   6.4002726e+00   2.3344174e+00   2.1422166e+00
   1.4343751e+00   4.8689285e-01   1.9080561e+00
   1.5283351e+01   6.5997679e+00   5.9513757e-01
   1.3827384e+01   5.4232813e+00   9.4361112e-01
   1.3797820e+01   5.4430437e+00   5.9397816e-01
   9.4714199e+00   4.1885792e+00   6.0425484e-01
   1.1711844e+01   4.5460708e+00   8.6414408e-01
   4.8887486e+00   1.8366452e+00   1.2164225e+00
   8.2365132e+00   3.0762999e+00   1.7459400e+00
   1.4220035e+01   5.7373850e+00   5.9246871e-01
   1.6513635e+00   5.4909199e-01   2.1332480e+00
   1.2971764e+01   5.0531582e+00   1.0868443e+00
   6.2951982e+00   2.4013067e+00   9.1995419e-01
   4.6216231e+00   1.6932115e+00   1.7432134e+00
   6.4896437e-01   4.8568237e-01   6.8857367e-01
   1.2865945e+01   4.9258819e+00   2.0140187e+00
   1.3973003e+01   5.5227062e+00   5.9182928e-01
   1.3815900e+01   5.4004112e+00   1.1366682e+00
   1.3770239e+01   5.3692569e+00   1.2681049e+00
   1.3302866e+00   3.9812302e-01   2.5525650e+00
   8.9841577e+00   3.3707226e+00   1.7221414e+00
   1.3943281e+01   5.4981954e+00   6.5411829e-01
   6.4472748e+00   2.4664069e+00   8.0274881e-01
   1.5402260e+00   6.0789857e-01   9.1354829e-01
   8.5710354e+00   3.2610376e+00   1.1626024e+00
   3.3028546e+00   1.1306927e+00   2.5361803e+00
   1.4502932e+00   5.2830540e-01   1.4543066e+00
   6.5553523e+00   2.4522567e+00   1.4923984e+00
   1.3926748e+01   5.4773222e+00   8.0601186e-01
   8.4179066e+00   3.3735444e+00   6.1169085e-01
   1.3937862e+01   5.5008325e+00   6.0018740e-01
   1.0169600e+01   3.9539941e+00   6.4724563e-01
   5.1209939e-01   4.4436887e-01   6.8783724e-01
   1.2939408e+01   5.0859354e+00   6.0823336e-01
   6.8409908e+00   2.6254291e+00   6.7794274e-01
   4.8963660e+00   2.0976651e+00   6.3550143e-01
   4.3485353e-01   1.0927785e-01   2.0819050e+00
   1.1313023e+01   4.4053517e+00   6.7891846e-01
   1.4665201e+01   6.2447834e+00   5.9462866e-01
   2.0593590e+00   6.8552729e-01   2.3140457e+00
   1.1952801e+01   4.7020119e+00   5.9789071e-01
   6.9749202e+00   2.6418744e+00   1.1849290e+00
   1.3430491e+01   5.1859448e+00   1.7287496e+00
   1.3256579e+01   5.2131155e+00   6.1226454e-01
   7.8650940e+00   3.0276643e+00   7.5100899e-01
   9.3901507e+00   3.4438371e+00   2.7196960e+00
   1.3662466e+01   5.3698657e+00   7.7006908e-01
   1.3651724e+01   5.3824703e+00   5.9283316e-01
   1.3396611e+01   5.2195892e+00   1.2142664e+00
   1.0836511e+01   4.1408781e+00   1.4066671e+00
   1.3434112e+01   5.1770985e+00   1.8407357e+00
   7.4739871e+00   2.8490863e+00   1.0273243e+00
   1.2079600e+01   4.7300559e+00   6.0133710e-01
   7.8055930e+00   5.1406092e+00   6.1506052e-01
   1.3070552e+00   5.2361780e-01   9.1198575e-01
   1.3228080e+01   5.2063257e+00   6.0221575e-01
   1.3099705e+01   5.0782215e+00   1.4063988e+00
   3.5440375e+00   2.3174352e+00   6.3269406e-01
   8.5074024e+00   3.2837895e+00   6.8347966e-01
   9.8381096e+00   3.8079276e+00   7.4243973e-01
   1.2223316e+01   4.7893399e+00   6.0514564e-01
   8.9845651e+00   3.3718306e+00   1.7115319e+00
   1.3145952e+01   5.1011014e+00   1.3667344e+00
   4.3600211e+00   1.5130569e+00   2.7272237e+00
   1.3037874e+01   5.1281210e+00   5.9510184e-01
   1.3492865e+01   5.2808235e+00   9.7685031e-01
   8.9348609e+00   3.4789433e+00   6.1580919e-01
   1.3643895e+01   5.3668062e+00   7.1374626e-01
   1.3492126e+01   5.3150513e+00   5.9391167e-01
   6.6823690e+00   2.4802594e+00   1.7083928e+00
   5.0606359e+00   1.8941250e+00   1.3276685e+00
   9.1189533e+00   3.3590022e+00   2.4568390e+00
   3.6146927e+00   1.3335636e+00   1.4619626e+00
   1.3946414e+01   5.4980259e+00   6.7023181e-01
   1.3876532e+01   5.4539583e+00   8.3159941e-01
   1.1403795e+01   4.3920658e+00   1.1982089e+00
   2.5066734e+00   9.0231570e-01   1.6643944e+00
   1.3937062e+01   5.5013239e+00   5.9200215e-01
   1.3931275e+01   5.4988254e+00   5.9214526e-01
   1.1838809e+01   4.5623825e+00   1.3150985e+00
   1.1470189e+01   4.4365108e+00   9.8377514e-01
   1.1971876e+00   1.0930045e+00   6.5106461e-01
   8.2431468e+00   3.1190059e+00   1.3115781e+00
   1.3955365e+01   5.5089375e+00   5.9234039e-01
   3.4170545e-01   1.1025909e-01   1.6388106e+00
   9.6001356e-01   3.4902769e-01   1.4531702e+00
   3.0581145e+00   1.0883888e+00   1.9230998e+00
   1.3910197e+01   5.4811529e+00   6.9144220e-01
   8.4813124e+00   3.2216334e+00   1.2074883e+00
   1.2575802e+01   4.9165536e+00   7.2525067e-01
   6.0939669e+00   4.2147990e+00   6.1921090e-01
   9.3147475e+00   3.4991106e+00   1.7452102e+00
   4.5698134e+00   1.6863567e+00   1.5825158e+00
   6.0220390e+00   2.4983515e+00   6.2634675e-01
   4.0031734e+00   1.5206427e+00   9.0677528e-01
   1.4322680e+00   1.2898164e+00   6.4644618e-01
   5.6569194e+00   2.2190310e+00   6.4604358e-01
   1.3081676e+01   5.1466498e+00   6.0350040e-01
   1.2330768e+00   3.7953511e-01   2.3357293e+00
   2.1937511e-01   1.1910399e-01   1.0036552e+00
   1.3028268e+01   5.1238011e+00   5.9950878e-01
   1.3389842e+01   5.1556886e+00   1.8740621e+00
   1.4026792e+01   6.1315610e+00   5.9616640e-01
   4.0030233e+00   1.4721270e+00   1.5670609e+00
   9.8431718e+00   3.8182121e+00   6.2319260e-01
   2.3399312e-01   1.1916058e-01   1.0490485e+00
   6.8760063e+00   2.5004001e+00   2.3296672e+00
   1.3901544e+01   5.4821626e+00   6.3982165e-01
   1.2196393e+01   4.7814282e+00   5.9874997e-01
   1.1767389e+00   4.0307671e-01   1.7714477e+00
   1.1422223e+01   4.2806745e+00   2.5738170e+00
   3.4808087e+00   1.3353530e+00   7.8827524e-01
   4.3499591e-01   1.8318945e-01   1.1409662e+00
   1.3922836e+01   5.5712057e+00   5.9234072e-01
   1.2451837e+01   6.9484255e+00   6.0788267e-01
   2.0672638e-01   1.3693615e-01   8.6687139e-01
   1.2348435e+01   4.7699382e+00   1.3548096e+00
   1.3950264e+01   5.5061088e+00   6.0023572e-01
   1.2867822e+01   4.9134443e+00   2.1574638e+00
   1.2253449e+01   4.6337849e+00   2.4392972e+00
   5.4545166e+00   2.0276308e+00   1.5357909e+00
   8.8776447e+00   3.4073421e+00   9.0471601e-01
   2.1724201e+00   7.6910551e-01   1.7804897e+00
   6.1030915e-01   1.2048329e-01   2.7507195e+00
   1.3953330e+01   5.5080397e+00   5.9269115e-01
   1.3176974e+01   5.1433106e+00   1.0326724e+00
   1.3380065e+01   5.1911491e+00   1.4516047e+00
   1.4694824e+01   6.6384371e+00   5.9678701e-01
   1.2859667e+01   4.9501255e+00   1.7202992e+00
   1.1328426e+00   3.3930950e-01   2.3810680e+00
   9.9285067e+00   3.7526786e+00   1.6488225e+00
   5.2289706e+00   1.8601672e+00   2.5039016e+00
   6.9385233e-01   1.8933069e-01   2.2542788e+00
   1.3608461e+01   5.2892773e+00   1.4088502e+00
   1.1581933e+01   4.5075376e+00   7.1463854e-01
   4.3704020e-01   1.1666549e-01   1.9963129e+00
   1.5058585e+01   6.9263546e+00   5.9827447e-01
   1.4843708e+01   6.7856175e+00   1.3245831e+00
   4.2697673e+00   2.9255908e+00   2.5829993e+00
   6.7858318e-01   1.7023073e-01   2.7643381e+00
   3.0312836e-01   1.4498732e-01   1.2758995e+00
   2.6443337e+00   9.9146622e-01   2.7624391e+00
   1.2047499e+00   5.2489638e-01   2.7641674e+00
   1.3116185e+01   5.1709159e+00   1.1879582e+00
   5.8103877e-01   1.0869841e-01   2.7642765e+00
   5.3144010e-01   1.0894615e-01   2.5330600e+00
   6.1226022e-01   1.2409926e-01   2.7643413e+00
   5.2752847e+00   3.0706850e+00   2.7490312e+00
   5.7618223e-01   1.1059755e-01   2.7140175e+00
   1.4429795e+01   6.4050090e+00   1.3149352e+00
   2.9374382e+00   1.0604481e+00   2.7614572e+00
   1.0662082e+00   2.8748117e-01   2.7641285e+00
   5.8184271e-01   1.0321939e-01   2.7596323e+00
   5.8029398e-01   1.0890445e-01   2.7602672e+00
   5.2098044e+00   2.2895445e+00   2.7592969e+00
   5.4918078e+00   1.9456606e+00   2.7566501e+00
   1.3272663e+01   6.2247962e+00   2.5097808e+00
   8.3607376e-01   3.8806098e-01   2.6829292e+00
   1.4065090e+01   6.6301394e+00   2.2771206e+00
   2.8374340e-01   1.1556170e-01   1.3163741e+00
   6.7370813e-01   1.5519919e-01   2.7643240e+00
   2.3955434e-01   1.2131598e-01   1.0863328e+00
   5.4675654e+00   3.2372405e+00   2.7432909e+00
   5.8078314e-01   1.0500756e-01   2.7598046e+00
   6.0999104e-01   1.1934201e-01   2.7642869e+00
   5.8666542e-01   1.1168265e-01   2.7643484e+00
   1.4649358e+01   6.5946671e+00   1.3222314e+00
   9.3085884e+00   3.6723347e+00   2.7008594e+00
   5.8108392e-01   1.0888848e-01   2.7643475e+00
   6.1975265e-01   1.4977404e-01   2.7564484e+00
   1.4027100e+00   4.6266469e-01   2.7637803e+00
   1.3386687e+01   5.3238069e+00   5.9744294e-01
   5.9857548e-01   1.3100115e-01   2.7606682e+00
   5.1588357e-01   1.1174247e-01   2.4207893e+00
   1.3956100e+01   5.5175229e+00   5.9212932e-01
   5.7397564e-01   1.0879157e-01   2.7298774e+00
   1.7723020e+00   1.3336716e+00   1.9492483e+00
   4.0274010e+00   1.3934822e+00   2.7605208e+00
   1.3741347e+01   5.8679078e+00   5.9538519e-01
   2.2873950e-01   1.1602811e-01   1.0645664e+00
   5.7447518e-01   1.0878242e-01   2.7327068e+00
   1.2959457e+01   5.2794922e+00   1.5711585e+00
   1.4525696e+01   6.4788875e+00   5.9992619e-01
   1.4420282e+01   7.4574464e+00   7.7040289e-01
   3.5453078e-01   1.1002348e-01   1.7004905e+00
   7.4130846e-01   1.7323624e-01   2.7642199e+00
   5.8994289e-01   1.2275560e-01   2.7627403e+00
   3.5926597e-01   1.1016982e-01   1.7201084e+00
   5.8042912e-01   1.0888096e-01   2.7611510e+00
   7.0139761e-01   1.5237528e-01   2.7642708e+00
   5.7676801e-01   1.0882785e-01   2.7437587e+00
   3.2399853e-01   1.1077531e-01   1.5520914e+00
   4.8123992e-01   1.0904871e-01   2.2959803e+00
   8.9708855e-01   8.3434653e-01   6.9923774e-01
   3.3050393e-01   1.1771479e-01   1.5192419e+00
   6.2404293e-01   1.2441583e-01   2.7642930e+00
   6.2605054e-01   1.5472972e-01   2.7480546e+00
   1.4289947e+01   6.2884530e+00   6.0727144e-01
   5.1165459e-01   1.2738238e-01   2.3224653e+00
   2.2351542e-01   1.7503266e-01   7.8646848e-01
   9.1172773e+00   3.5392878e+00   2.7021873e+00
   3.9302939e+00   2.5245350e+00   2.7417118e+00
   4.6557733e-01   1.0918316e-01   2.2255468e+00
   1.4729292e+01   7.3572203e+00   1.3668987e+00
   1.3831533e+01   5.3974208e+00   1.2838772e+00
   9.7049434e+00   5.7951679e+00   1.6721467e+00
   5.8977268e-01   1.2163679e-01   2.7636479e+00
   1.3769044e+01   7.2756586e+00   1.0418167e+00
   2.2721270e+00   7.3113142e-01   2.7635100e+00
   1.3767454e+01   5.4207175e+00   9.0006398e-01
   1.6297070e+00   1.4357502e+00   7.1254423e-01
   5.8070984e-01   1.0847963e-01   2.7619594e+00
   1.4230735e+01   6.2429334e+00   5.9661673e-01
   5.6525327e-01   1.0891445e-01   2.6904593e+00
   1.3377247e+01   5.5746435e+00   6.3036852e-01
   1.3000184e+01   5.2453007e+00   7.4563677e-01
   2.5271999e+00   1.6875779e+00   2.7428695e+00
   9.3529063e+00   3.4614375e+00   2.7068185e+00
   5.3422822e-01   1.0894494e-01   2.5452252e+00
   1.2782017e+01   6.9796077e+00   1.1938750e+00
   4.8480338e-01   1.0898371e-01   2.3165420e+00
   1.0617191e+01   3.9430371e+00   2.6777554e+00
   9.9290026e+00   5.0395753e+00   2.7142505e+00
   2.1196078e-01   1.3787377e-01   8.8745582e-01
   1.0691332e+00   6.0111469e-01   2.6942829e+00
   3.7383337e-01   1.1004770e-01   1.7850557e+00
   6.7805175e-01   1.6652202e-01   2.7643369e+00
   5.8082012e-01   1.0889851e-01   2.7631089e+00
   1.0884840e+01   6.3152838e+00   1.3418108e+00
   7.1486764e-01   2.5546798e-01   2.7620412e+00
   6.0129395e+00   2.2033127e+00   2.7496934e+00
   8.7858482e-01   7.9836825e-01   8.0313002e-01
   5.7435721e-01   1.0891234e-01   2.7331201e+00
   1.3279331e+01   5.0972390e+00   2.0195969e+00
   3.1597059e-01   1.1098803e-01   1.5128860e+00
   4.5613596e-01   1.0911320e-01   2.1823388e+00
   5.9872918e-01   1.1532649e-01   2.7643444e+00
   3.4839636e-01   1.3885487e-01   1.5094697e+00
   5.6640346e-01   1.0888018e-01   2.6964301e+00
   9.1556332e+00   5.5690764e+00   1.7065603e+00
   5.8301276e-01   1.0990042e-01   2.7618994e+00
   1.8178178e+00   5.7326632e-01   2.7631346e+00
   1.3477888e+01   5.3156053e+00   9.5258379e-01
   1.1490945e+01   6.2424394e+00   2.3023393e+00
   5.8096425e-01   1.0889546e-01   2.7637545e+00
   5.7666462e-01   1.0885230e-01   2.7432823e+00
   2.0472404e+00   7.8250802e-01   2.7634984e+00
   5.8065743e-01   1.0543699e-01   2.7614266e+00
   7.7700876e+00   2.8606586e+00   2.7332096e+00
   1.1726597e+01   6.5763174e+00   1.5375343e+00
   1.0424436e+01   4.9935865e+00   2.7197879e+00
   3.8505956e-01   1.2190968e-01   1.7528736e+00
   7.5550977e+00   2.7785257e+00   2.7360565e+00
   9.1636837e+00   3.3725434e+00   2.7185966e+00
   5.7497234e-01   1.0887056e-01   2.7343804e+00
   5.6189335e+00   3.9288115e+00   1.5185334e+00
   1.7148286e+00   8.7774637e-01   2.7636976e+00
   1.4457538e+01   7.3821011e+00   1.1912368e+00
   7.1214779e+00   4.0405304e+00   2.7255016e+00
   4.7618253e-01   1.0874246e-01   2.2684868e+00
   1.3487059e+01   5.6519674e+00   9.1021398e-01
   3.2481004e-01   1.1244861e-01   1.5318034e+00
   9.5621302e+00   3.6476057e+00   2.6775670e+00
   2.1017703e-01   1.2562568e-01   9.3285966e-01
   1.2210539e+01   6.8657126e+00   8.2228886e-01
   1.2980937e+01   5.2620515e+00   1.1773936e+00
   4.5979754e+00   2.1221904e+00   2.7609899e+00
   3.8583976e-01   1.0963692e-01   1.8503252e+00
   1.3723593e+01   5.3914225e+00   1.0297147e+00
   3.1821877e+00   2.3441696e+00   2.0883425e+00
   1.3439775e+01   5.2449940e+00   1.4310820e+00
   1.3060567e+00   3.7519387e-01   2.7640680e+00
   1.1733791e+01   4.7308318e+00   2.4639547e+00
   1.4580855e+01   6.6666160e+00   1.8314109e+00
   5.3723370e-01   1.0855803e-01   2.5520994e+00
   5.2081893e-01   1.0895406e-01   2.4847102e+00
   3.1714238e+00   1.2555937e+00   2.7621101e+00
   5.3415255e-01   1.1101836e-01   2.5133709e+00
   6.0457333e-01   1.1840673e-01   2.7643360e+00
   6.6286387e-01   1.4998241e-01   2.7643246e+00
   6.2010584e-01   4.2751451e-01   1.4768062e+00
   3.2728602e+00   1.3519889e+00   2.7623376e+00
   6.7950534e-01   1.4445663e-01   2.7642725e+00
   4.5005915e-01   3.6836368e-01   9.7018712e-01
   1.5057033e+01   7.5246616e+00   6.0464171e-01
   1.2637696e+01   4.8384014e+00   2.2334976e+00
   4.4560970e+00   1.5467106e+00   2.7603106e+00
   5.8484356e+00   2.0732089e+00   2.7559948e+00
   1.3994915e+00   8.5553928e-01   2.7510137e+00
   5.7975844e-01   1.0888378e-01   2.7581950e+00
   5.1903905e-01   1.0901673e-01   2.4744579e+00
   5.7221872e-01   1.0885788e-01   2.7226662e+00
   6.5312776e-01   1.8585908e-01   2.7541653e+00
   5.4478346e+00   3.3363963e+00   2.7310142e+00
   1.7085950e+00   1.1566176e+00   2.6314166e+00
   5.9144846e-01   1.2371424e-01   2.7620745e+00
   5.7542588e-01   1.0888880e-01   2.7337646e+00
   1.1527668e+00   6.4829911e-01   2.7567932e+00
   5.7733730e-01   1.0887887e-01   2.7467142e+00
   4.8009377e+00   1.6789439e+00   2.7594900e+00
   2.2194909e+00   1.5536437e+00   2.6176633e+00
   2.8452543e-01   1.8146310e-01   1.0387812e+00
   3.4102017e-01   1.1079682e-01   1.6265789e+00
   3.8136223e-01   1.0982165e-01   1.8256637e+00
   5.3356216e-01   1.0988898e-01   2.5257402e+00
   1.4365475e+01   6.3466434e+00   6.3696938e-01
   5.6950905e-01   1.0897733e-01   2.7063930e+00
   6.0076855e-01   1.2548121e-01   2.7544760e+00
   9.5829153e-01   4.5084293e-01   2.7632361e+00
   1.4754622e+00   8.7458799e-01   2.7608512e+00
   5.4941790e-01   1.0891466e-01   2.6168713e+00
   5.7120503e-01   1.0890173e-01   2.7185084e+00
   5.2841542e-01   1.0931887e-01   2.5041735e+00
   5.8107785e-01   1.0886132e-01   2.7643427e+00
   2.5473291e+00   1.5990626e+00   2.7575936e+00
   6.7885209e-01   2.1252636e-01   2.7526525e+00
   7.0670210e-01   1.5550533e-01   2.7642636e+00
   6.1182674e-01   1.4581937e-01   2.7637114e+00
   1.4594584e+00   8.9339687e-01   2.7560630e+00
   1.0195583e+01   4.1078846e+00   2.6725350e+00
   3.3176310e-01   1.1305783e-01   1.5539200e+00
   6.4821393e-01   1.7920110e-01   2.7473827e+00
   1.4895735e+01   7.1568198e+00   1.5907417e+00
   1.2973082e+01   5.0395570e+00   1.7648348e+00
   5.7797864e-01   1.0888218e-01   2.7497366e+00
   5.5292721e+00   1.9528775e+00   2.7572844e+00
   5.7412078e-01   1.0885354e-01   2.7320714e+00
   9.0027220e-01   4.1036466e-01   2.7629641e+00
   2.7417462e+00   2.1035459e+00   1.6901682e+00
   5.8269180e-01   1.1153043e-01   2.7642059e+00
   5.5637249e+00   1.9761443e+00   2.7556715e+00
   6.4110482e-01   1.3918159e-01   2.7643335e+00
   6.1421925e-01   1.3557907e-01   2.7643319e+00
   3.3865893e-01   1.1044632e-01   1.6230889e+00
   5.8051883e-01   1.0842659e-01   2.7607569e+00
   5.7634553e-01   1.0890631e-01   2.7423535e+00
   4.3469479e-01   1.2145609e-01   1.9858002e+00
   5.6482712e+00   2.6191214e+00   2.7587784e+00
   4.7292775e-01   1.0915653e-01   2.2584900e+00
   8.8405778e-01   4.6922051e-01   2.5203362e+00
   1.1736674e+01   4.4505125e+00   2.4941795e+00
   5.7830156e-01   1.0878283e-01   2.7421090e+00
   2.7118566e-01   1.1622933e-01   1.2552632e+00
   5.7947512e-01   1.0891188e-01   2.7561959e+00
   8.7310169e+00   3.1837412e+00   2.7334807e+00
   5.7658799e-01   1.0881814e-01   2.7428000e+00
   1.4874082e+01   6.7788393e+00   6.0469861e-01
   5.7059279e-01   1.0890777e-01   2.7154567e+00
   1.3595590e+01   5.7765299e+00   1.5941869e+00
   5.7924281e-01   1.0888748e-01   2.7557934e+00
   7.8200208e-01   1.8836451e-01   2.7641830e+00
   2.2803607e+00   1.4174599e+00   2.7590585e+00
   1.3219216e+01   5.0679699e+00   2.0836565e+00
   6.0336684e-01   1.2796753e-01   2.7521493e+00
   8.8553945e+00   3.9491386e+00   2.7406826e+00
   1.3194046e+01   7.1358298e+00   9.8996735e-01
   8.1875831e-01   6.9718625e-01   1.0530308e+00
   2.7366410e+00   2.2230696e+00   9.2477113e-01
   5.6284255e-01   1.0869883e-01   2.6769544e+00
   5.7384437e-01   1.0890779e-01   2.7305967e+00
   5.7861221e-01   1.0883714e-01   2.7523276e+00
   4.3625994e-01   1.3727544e-01   1.9250146e+00
   6.1652598e-01   1.4861339e-01   2.7335201e+00
   5.7479894e-01   1.0884945e-01   2.7339273e+00
   9.7882758e+00   3.6041523e+00   2.7098818e+00
   5.2358594e-01   1.0828483e-01   2.4891531e+00
   2.7524576e-01   1.3878427e-01   1.1737432e+00
   1.1079865e+01   4.1612077e+00   2.6173304e+00
   1.2405465e+01   5.2966831e+00   2.5036088e+00
   2.1093693e+00   1.1040813e+00   2.7634681e+00
   5.8074166e-01   1.0887835e-01   2.7624883e+00
   6.5017175e-01   1.5267857e-01   2.7643460e+00
   1.2654562e+01   5.4057158e+00   2.4448752e+00
   5.8196701e-01   1.1040627e-01   2.7642089e+00
   5.8473640e-01   1.0880616e-01   2.7462514e+00
   2.6452807e+00   1.7173272e+00   2.7524382e+00
   2.2935120e-01   1.2830135e-01   1.0088375e+00
   7.3277432e+00   3.8434499e+00   2.7462849e+00
   5.6109426e-01   1.0889608e-01   2.6718091e+00
   5.8058977e-01   1.0360915e-01   2.7603603e+00
   5.8008308e-01   1.0889754e-01   2.7597108e+00
   6.3174335e-01   1.6802509e-01   2.7633693e+00
   5.8039553e-01   1.0441653e-01   2.7623438e+00
   4.7700228e-01   1.0894499e-01   2.2745741e+00
   5.9776970e-01   1.3137581e-01   2.7615905e+00
   6.0274890e+00   4.1931432e+00   1.2420964e+00
   7.6321546e+00   4.9423656e+00   1.5539628e+00
   1.1540663e+01   6.4908179e+00   1.6380012e+00
   1.4342270e+01   6.3283166e+00   6.3291457e-01
   8.1670099e+00   3.1887909e+00   2.7289388e+00
   1.2320934e+00   5.5989606e-01   2.7640797e+00
   6.8731220e+00   2.4766572e+00   2.7487414e+00
   9.6358287e+00   3.5623417e+00   2.7055086e+00
   1.4235368e+01   6.2987362e+00   1.7135270e+00
   5.8055824e-01   1.0182099e-01   2.7595100e+00
   6.7825632e-01   2.1726404e-01   2.7628196e+00
   5.3937208e-01   1.0946659e-01   2.5562829e+00
   5.4670463e-01   1.2436970e-01   2.5059051e+00
   4.7639075e-01   1.0882194e-01   2.2702879e+00
   1.3818745e+01   5.4397703e+00   8.8739957e-01
   5.8346973e-01   1.1214590e-01   2.7626674e+00
   5.7326042e-01   1.0885034e-01   2.7280855e+00
   1.3959614e+01   6.0252538e+00   1.2278399e+00
   9.4548983e+00   3.4924867e+00   2.7093858e+00
   3.6319183e-01   1.1021683e-01   1.7358940e+00
   5.8064467e-01   1.0883395e-01   2.7618331e+00
   1.3175022e+00   7.5069567e-01   2.7616060e+00
   2.5960004e+00   8.4946206e-01   2.7633307e+00
   5.0400719e+00   2.8988194e+00   2.7525633e+00
   6.7006619e-01   1.4259693e-01   2.7642708e+00
   5.8083141e-01   1.0885414e-01   2.7628915e+00
   2.8292030e+00   2.3183206e+00   7.3244168e-01
   9.7461793e+00   3.9277252e+00   2.6949605e+00
   1.2774710e+01   5.0366428e+00   1.5058311e+00
   7.5411753e-01   1.9677296e-01   2.7643027e+00
   5.6440595e+00   2.0051176e+00   2.7556251e+00
   1.1908229e+01   4.7847904e+00   2.3928951e+00
   4.8394390e-01   1.0885684e-01   2.3067274e+00
   2.1694059e-01   1.5501957e-01   8.3951769e-01
   2.3427212e+00   1.7335642e+00   2.1685807e+00
   1.7792524e+00   1.0003767e+00   2.7628245e+00
   1.4100379e+00   8.7442910e-01   2.7387155e+00
   5.4151799e-01   2.2829976e-01   2.0349754e+00
   7.0374949e+00   2.7774410e+00   2.7451478e+00
   5.8032795e-01   1.0886196e-01   2.7602614e+00
   2.0821761e-01   1.4333796e-01   8.4719520e-01
   1.0082978e+01   5.7809838e+00   2.2363899e+00
   1.7167357e+00   7.2550425e-01   2.7640770e+00
   5.4355863e-01   1.0893802e-01   2.5902580e+00
   2.6493154e+00   1.7196152e+00   2.7524635e+00
   6.2506397e+00   4.1925967e+00   1.9390870e+00
   1.2192992e+01   4.6634461e+00   2.3282017e+00
   4.2604457e-01   1.0928340e-01   2.0311582e+00
   6.4432401e-01   1.3615126e-01   2.7643140e+00
   7.4047336e-01   1.6757114e-01   2.7642929e+00
   7.4769560e+00   4.9909029e+00   7.6047474e-01
   1.5162184e+01   7.0915639e+00   6.1180782e-01
   5.8243663e-01   1.1126123e-01   2.7641256e+00
   9.8963292e+00   5.7882259e+00   2.0032634e+00
   5.4022535e-01   1.0893841e-01   2.5748981e+00
   8.5655969e+00   3.1803088e+00   2.7173625e+00
   5.4760698e-01   1.0893875e-01   2.6080021e+00
   5.8100702e+00   2.0973592e+00   2.7515047e+00
   4.8487325e-01   1.1484485e-01   2.2531921e+00
   5.4772198e+00   1.9535464e+00   2.7542431e+00
   2.6606211e+00   1.9143873e+00   2.4454971e+00
   5.3018194e-01   1.0896222e-01   2.5278484e+00
   4.1705646e-01   1.0948048e-01   1.9962755e+00
   5.7606246e-01   1.0889369e-01   2.7409247e+00
   4.6642729e+00   1.9711106e+00   2.7598984e+00
   7.3248528e+00   4.2262828e+00   2.7068492e+00
   5.7921901e-01   1.0889364e-01   2.7553620e+00
   1.2256867e+01   4.8251326e+00   2.0513402e+00
   1.2987360e+01   5.5795971e+00   2.3634867e+00
   2.3992300e-01   1.2195203e-01   1.0851622e+00
   3.4505294e-01   3.2014397e-01   7.1016045e-01
   2.4792730e+00   1.3801367e+00   2.7625357e+00
   3.8406185e+00   1.7540918e+00   2.7621317e+00
   6.6830175e+00   3.5105134e+00   2.7508431e+00
   1.7858760e+00   1.2628071e+00   2.4136820e+00
   7.1108668e+00   4.6197145e+00   1.9528127e+00
   6.2194964e+00   2.2557493e+00   2.7489331e+00
   1.3689896e+01   5.3377770e+00   1.3793299e+00
   3.2345718e+00   2.3198006e+00   2.4118428e+00
   1.4596739e+00   8.3433477e-01   2.7622282e+00
   4.4311523e+00   2.6341369e+00   2.7533005e+00
   2.5649395e+00   1.6261702e+00   2.7565340e+00
   5.8033618e-01   1.0888946e-01   2.7608699e+00
   1.1936783e+01   4.5395600e+00   2.4430466e+00
   2.5107387e-01   1.1759003e-01   1.1567114e+00
   4.9641028e+00   1.8866914e+00   2.7559752e+00
   1.3018025e+01   5.2640250e+00   6.3474517e-01
   2.6370582e+00   9.0676409e-01   2.7618010e+00
   5.1695160e-01   1.1103316e-01   2.4327681e+00
   1.0903057e+01   6.3316605e+00   1.2899347e+00
   8.8695941e+00   3.2368451e+00   2.7304912e+00
   9.5422990e+00   3.5321243e+00   2.7037527e+00
   5.7932012e-01   1.0860253e-01   2.7541701e+00
   3.0483239e-01   1.1285514e-01   1.4370395e+00
   2.0013566e+00   6.5402567e-01   2.7627921e+00
   5.7838246e+00   2.5338435e+00   2.7576060e+00
   5.7999604e-01   1.0887988e-01   2.7591399e+00
   5.8777246e+00   2.5027921e+00   2.7564288e+00
   3.3882869e+00   1.2554051e+00   2.7606554e+00
   5.8196918e-01   1.0471228e-01   2.7528827e+00
   1.1509549e+01   4.3882817e+00   2.4709792e+00
   3.2214585e-01   2.6521836e-01   8.5071535e-01
   1.3837425e+01   6.0262020e+00   1.9227801e+00
   4.9359576e+00   3.4755105e+00   1.9248121e+00
   5.7570196e-01   1.0883762e-01   2.7383221e+00
   1.3413777e+01   5.3301457e+00   6.2259545e-01
   5.8038412e-01   1.0535857e-01   2.7627882e+00
   5.7867589e-01   1.0887411e-01   2.7531507e+00
   1.0024563e+00   2.7754759e-01   2.7639938e+00
   1.4835271e+01   7.2883952e+00   1.4988057e+00
   5.8104474e-01   1.0880740e-01   2.7640480e+00
   6.1023765e-01   1.3625011e-01   2.7530328e+00
   1.1606527e+01   6.6895630e+00   6.3231886e-01
   5.1342704e-01   1.1127149e-01   2.4134453e+00
   7.3227590e+00   3.1540867e+00   2.7503040e+00
   5.7987409e-01   1.0890064e-01   2.7587261e+00
   1.7134315e+00   1.0912233e+00   2.7537322e+00
   8.1388590e+00   3.6409184e+00   2.7472448e+00
   1.4466289e+01   6.4556082e+00   1.4949638e+00
   6.7652252e-01   1.4408354e-01   2.7642949e+00
   2.9691829e-01   1.1413995e-01   1.3866370e+00
   5.8049897e-01   1.0589078e-01   2.7631495e+00
   4.0600593e+00   1.9081615e+00   2.7619886e+00
   6.9684560e-01   1.5939735e-01   2.7642862e+00
   3.7797661e-01   1.4637708e-01   1.6155180e+00
   9.4106305e-01   4.8220214e-01   2.7013769e+00
   4.5382490e+00   1.6030710e+00   2.7575299e+00
   5.8098062e-01   1.0889832e-01   2.7638166e+00
   5.6558154e-01   1.0876676e-01   2.6911068e+00
   9.0109076e-01   2.9991573e-01   2.7643031e+00
   3.1065149e+00   1.0420525e+00   2.7625784e+00
   5.8049624e-01   1.0599954e-01   2.7631856e+00
   2.0766243e-01   1.3108376e-01   8.9717320e-01
   7.7483167e-01   2.1317280e-01   2.7643240e+00
   1.3879054e+01   5.9671199e+00   6.8230764e-01
   2.7044504e-01   1.1374864e-01   1.2728000e+00
   5.6339739e-01   1.0927703e-01   2.6733898e+00
   4.6993002e+00   3.0922607e+00   2.6851305e+00
   4.2290598e-01   1.0933141e-01   2.0260160e+00
   1.4084026e+01   6.1365984e+00   1.4524438e+00
   2.6198890e+00   2.1865332e+00   6.3446473e-01
   1.3593894e+01   5.3920064e+00   6.0453514e-01
   1.1057939e+00   8.6052187e-01   1.5205277e+00
   3.4863698e+00   1.6508551e+00   2.7628061e+00
   5.6817076e-01   1.0889489e-01   2.7039599e+00
   1.2888152e+01   5.3927481e+00   2.1792721e+00
   5.2698163e-01   1.0889931e-01   2.5134524e+00
   1.4246565e+01   6.3846335e+00   1.9594732e+00
   6.2919061e+00   2.7371873e+00   2.7555590e+00
   5.0665426e-01   1.0898589e-01   2.4184406e+00
   5.3705647e-01   1.0891678e-01   2.5602117e+00
   1.3136472e+01   5.3872118e+00   6.1164241e-01
   6.1404199e+00   3.1656963e+00   2.7553607e+00
   5.9368557e-01   1.1755525e-01   2.7643509e+00
   1.5037043e+01   6.9413843e+00   7.3880074e-01
   1.3095153e+01   5.1426387e+00   1.3417784e+00
   5.8084340e-01   1.0889863e-01   2.7632151e+00
   3.0868232e-01   1.1317281e-01   1.4502066e+00
   4.4072301e-01   1.0999670e-01   2.0833252e+00
   1.4948484e+01   6.8480439e+00   8.1625458e-01
   1.3855779e+01   5.4779688e+00   6.4585406e-01
   2.1070695e-01   1.2548457e-01   9.3591523e-01
   2.9926382e-01   1.3944237e-01   1.2810446e+00
   5.3804411e+00   3.5518702e+00   2.5722355e+00
   1.8583345e+00   7.4453608e-01   2.7638056e+00
   3.9612887e-01   1.0976348e-01   1.8866439e+00
   5.8016851e-01   1.0888866e-01   2.7601019e+00
   3.9216524e-01   1.0958412e-01   1.8803713e+00
   8.5553012e+00   4.6987477e+00   2.7018517e+00
   5.6973878e-01   1.1864209e-01   2.6468722e+00
   4.3330932e-01   1.1167350e-01   2.0329030e+00
   1.2048250e+01   4.8735861e+00   2.3789020e+00
   5.7870217e-01   1.0889217e-01   2.7531686e+00
   2.1815446e-01   1.2052362e-01   9.9238815e-01
   1.1328247e+00   4.5059037e-01   2.7642500e+00
   5.8069900e-01   1.0502129e-01   2.7620148e+00
   5.8106805e-01   1.0880260e-01   2.7642872e+00
   1.2698161e+01   6.7908296e+00   1.8627009e+00
   1.2599900e+01   6.5403350e+00   2.3399351e+00
   3.5055597e-01   1.1029107e-01   1.6791279e+00
   1.0321245e+00   3.0417257e-01   2.7640729e+00
   5.2948529e-01   1.1047217e-01   2.4982812e+00
   6.4438700e-01   1.3203145e-01   2.7643357e+00
   8.6771793e-01   4.7011136e-01   2.4385714e+00
   5.5073284e-01   1.0960042e-01   2.6084587e+00
   1.3583415e+01   5.2547111e+00   1.6715446e+00
   6.7226968e-01   2.1319161e-01   2.7596333e+00
   7.4026873e+00   2.9292271e+00   2.7418877e+00
   4.0777765e-01   1.0953099e-01   1.9503457e+00
   8.5985647e+00   5.4169641e+00   1.2851575e+00
   1.7147600e+00   5.4763723e-01   2.7631630e+00
   4.3562258e-01   2.9805274e-01   1.2273404e+00
   1.2511186e+01   5.8049350e+00   2.6157020e+00
   9.7863853e+00   3.6106551e+00   2.7083700e+00
   4.8113179e-01   1.0908760e-01   2.2987585e+00
   5.8239720e-01   1.0971249e-01   2.7643553e+00
   3.9444240e-01   1.0965050e-01   1.8896603e+00
   5.4619473e-01   1.0984220e-01   2.5777561e+00
   4.0475531e-01   1.0975795e-01   1.9197415e+00
   5.8079572e-01   1.0213961e-01   2.7588566e+00
   5.8224269e-01   1.1087790e-01   2.7641647e+00
   5.8111223e-01   1.0894295e-01   2.7643478e+00
   7.0320351e+00   3.3930833e+00   2.7543144e+00
   1.2459667e+00   4.0192717e-01   2.7639662e+00
   9.3886517e-01   4.7454170e-01   2.7187880e+00
   1.2561706e+01   6.6638502e+00   2.0985945e+00
   7.0253990e-01   1.5286391e-01   2.7643228e+00
   1.1436183e+01   4.3710508e+00   2.4672475e+00
   4.5426139e-01   1.9594694e-01   1.7649592e+00
   1.3381305e+01   5.7431746e+00   2.1351457e+00
   3.6627755e+00   1.2559854e+00   2.7612148e+00
   5.2925797e-01   1.0892599e-01   2.5217112e+00
   5.7289769e+00   2.2701824e+00   2.7540555e+00
   1.2635369e+01   6.9989416e+00   8.1973126e-01
   5.7488046e+00   3.7452592e+00   2.5699866e+00
   6.0103437e-01   1.3407852e-01   2.7637797e+00
   3.9363448e+00   2.4493943e+00   2.7506444e+00
   3.1961197e+00   1.0851017e+00   2.7615364e+00
   6.2286663e-01   1.5555761e-01   2.7638794e+00
   1.4315263e+01   6.6262129e+00   2.1295779e+00
   5.7117251e-01   1.0872742e-01   2.7168679e+00
   7.1284760e+00   4.2241708e+00   2.6878388e+00
   5.8057120e-01   1.0659112e-01   2.7634589e+00
   4.9444211e-01   1.0875159e-01   2.3446991e+00
   1.2778527e+01   6.6684797e+00   2.2108240e+00
   6.3377302e+00   3.7482207e+00   2.7248976e+00
   5.1585366e-01   1.0909959e-01   2.4449003e+00
   2.2701915e-01   1.5620975e-01   8.8092044e-01
   4.6411699e-01   1.0872287e-01   2.2097734e+00
   1.2748014e+01   5.0011209e+00   1.6259698e+00
   3.8567615e-01   1.2283132e-01   1.7515277e+00
   8.9279964e+00   3.7893733e+00   2.7335528e+00
   1.1842035e+01   5.5167683e+00   2.6687653e+00
   1.4841327e+01   7.4905041e+00   8.6356832e-01
   1.7406528e+00   1.4409130e+00   1.1865635e+00
   1.1243290e+01   6.1885571e+00   2.2539144e+00
   8.0381744e+00   3.0044528e+00   2.7266704e+00
   6.6422648e-01   1.3893438e-01   2.7642745e+00
   5.5636036e-01   1.0882031e-01   2.6432792e+00
   3.3982140e+00   1.1485889e+00   2.7623416e+00
   1.4079072e+00   7.0273949e-01   2.7638053e+00
   2.3620740e-01   1.8316872e-01   8.1068245e-01
   5.9173831e-01   1.2521601e-01   2.7631523e+00
   5.7749243e-01   1.0888826e-01   2.7469849e+00
   4.8453225e-01   1.0891774e-01   2.3102396e+00
   5.2907583e+00   2.3552667e+00   2.7592882e+00
   5.7074146e-01   1.0898193e-01   2.7122844e+00
   1.1870787e+01   6.0112095e+00   2.6067950e+00
   5.8113594e-01   1.0901956e-01   2.7643061e+00
   5.8260560e-01   1.0421411e-01   2.7594202e+00
   5.5624466e-01   1.0858100e-01   2.6451990e+00
   1.3662998e+01   5.7994659e+00   7.6966578e-01
