# Supplementary material for: Rethinking Colour Constancy
Source: PLoS One. 2015 Sep 10;10(9):e0135029. doi: 10.1371/journal.pone.0135029 (PMC4565710; doi:10.1371/journal.pone.0135029)
Supplement: S1 Dataset — (ZIP) [file pone.0135029.s002.zip › 5-TransitionMetamerReflectanceData/NtoR_20munsells/targetXYZ_16.txt]

   5.6036291e+00   2.0172179e+00   1.8544346e+00
   3.6371089e+00   1.5235923e+00   4.3645230e-01
   1.0817711e+01   4.1139645e+00   1.2778662e+00
   1.0241227e+01   3.9701931e+00   3.7286722e-01
   1.3299150e+01   5.2813947e+00   2.8772551e-01
   9.2085032e+00   3.3984427e+00   2.0698679e+00
   1.3554147e+01   5.3366460e+00   2.9082249e-01
   3.9115364e+00   1.4233996e+00   1.2429148e+00
   4.8030915e+00   1.6742754e+00   2.2782940e+00
   1.3569699e+01   5.3502697e+00   2.8677669e-01
   5.7785029e+00   2.1091978e+00   1.5604333e+00
   1.3448294e+01   5.2547314e+00   7.0223236e-01
   3.6329289e+00   1.2571054e+00   1.9903360e+00
   8.7113746e+00   3.3123277e+00   8.8050281e-01
   9.5412823e+00   3.6848796e+00   4.2664518e-01
   1.1156757e+01   4.2067591e+00   1.8087602e+00
   1.2059269e+01   4.7138132e+00   3.0327341e-01
   9.6009777e+00   3.6677713e+00   7.8547225e-01
   1.2844129e+01   6.9298070e+00   3.0852333e-01
   1.3522350e+01   5.3104691e+00   4.3115970e-01
   8.7339251e+00   3.2070744e+00   2.1355621e+00
   1.2154147e+01   4.7226677e+00   6.1549191e-01
   1.2807023e+01   5.1306872e+00   2.8962587e-01
   1.2753026e+01   5.0004486e+00   3.0686703e-01
   1.0495424e+01   4.0737218e+00   3.5534323e-01
   1.5139068e+01   6.6634247e+00   2.9293238e-01
   1.3527306e+01   5.3202029e+00   3.4856838e-01
   8.1461043e+00   3.0434523e+00   1.4279846e+00
   1.5858187e+00   4.9065582e-01   2.2728046e+00
   1.3372531e+01   5.2392876e+00   5.3135693e-01
   1.2660131e+01   4.8797110e+00   1.2427313e+00
   1.3451270e+01   5.2666262e+00   5.8533009e-01
   1.2918989e+01   5.0681582e+00   3.0441049e-01
   1.3476621e+01   5.2995513e+00   3.4226992e-01
   1.3497334e+01   5.3128387e+00   2.8920798e-01
   1.2967092e+01   5.0125443e+00   1.1651540e+00
   8.6392255e-01   2.3526904e-01   2.2305949e+00
   1.3543332e+01   5.3318658e+00   2.9349878e-01
   8.7616156e+00   3.2985912e+00   1.2399109e+00
   2.4239636e+00   9.0079303e-01   1.0702734e+00
   1.3550193e+01   5.3331460e+00   3.1094870e-01
   5.8558969e+00   2.1960860e+00   8.2685232e-01
   8.3128418e+00   3.1269239e+00   1.2161105e+00
   9.9132225e+00   3.7847688e+00   8.5766205e-01
   7.7137217e+00   3.1023241e+00   3.2652439e-01
   1.3583284e+01   5.3499849e+00   2.8673597e-01
   1.3341274e+01   5.2471724e+00   2.9198290e-01
   9.2605672e+00   3.4031064e+00   2.2475689e+00
   1.2396022e+01   5.5064723e+00   2.9529517e-01
   1.2650986e+01   4.9609407e+00   3.0002957e-01
   6.1808869e+00   2.2390712e+00   1.8848588e+00
   1.3366568e+01   5.2561016e+00   2.9770368e-01
   5.9392975e+00   2.1622227e+00   1.6733024e+00
   4.1510918e+00   1.5608147e+00   7.2524202e-01
   1.4257906e+01   7.2285469e+00   3.0249114e-01
   5.0477335e-01   1.2539369e-01   2.0346178e+00
   1.0663244e+00   4.3511232e-01   1.0121950e+00
   1.3364797e+01   5.4534848e+00   2.8893156e-01
   1.4212126e+01   6.4222885e+00   2.9404346e-01
   5.9082274e+00   2.2406390e+00   5.4286413e-01
   7.9080058e-01   3.2438775e-01   1.1050208e+00
   1.2926348e+01   5.0649260e+00   3.8509601e-01
   1.3338877e+01   5.1977120e+00   8.2541532e-01
   2.9694544e-01   1.9442021e-01   8.8170359e-01
   1.2515554e+01   4.8869336e+00   4.4486279e-01
   8.0151542e+00   2.9411815e+00   2.0153169e+00
   1.0586130e+01   3.9536054e+00   2.0291312e+00
   4.2451343e+00   1.6330578e+00   5.2237302e-01
   7.8858135e+00   2.9121952e+00   1.7713644e+00
   3.9305048e+00   1.4234132e+00   1.3271492e+00
   8.1924118e+00   3.1252609e+00   7.0660528e-01
   2.8730042e+00   1.4377723e+00   4.1896561e-01
   1.3791924e+01   6.0281504e+00   2.9205301e-01
   1.4014697e+01   5.6931315e+00   2.8831509e-01
   1.3555234e+01   5.3372562e+00   2.8917072e-01
   1.3541395e+01   5.3288894e+00   3.1772381e-01
   1.0842353e+01   4.8514841e+00   2.9967630e-01
   9.1989940e+00   3.3876514e+00   2.1495857e+00
   9.9435674e+00   3.8308327e+00   5.4465327e-01
   9.1244091e+00   3.4095608e+00   1.5751625e+00
   1.0419954e+01   3.9650645e+00   1.1247872e+00
   8.1987286e+00   3.0456213e+00   1.6366706e+00
   8.8691135e+00   3.2517926e+00   2.2264635e+00
   1.0562754e+01   4.0454833e+00   8.5980610e-01
   3.1849623e+00   2.4298032e+00   3.5977153e-01
   1.2982068e+01   5.0587353e+00   7.2834583e-01
   1.3224761e+01   5.1987238e+00   2.9409795e-01
   1.2868676e+00   3.8934409e-01   2.2049790e+00
   9.0133169e+00   3.3540583e+00   1.7078845e+00
   1.1768891e+01   4.4377574e+00   2.0487198e+00
   6.7533086e+00   2.5485000e+00   8.0416616e-01
   2.3822426e+00   8.7182148e-01   1.2054502e+00
   9.2823677e+00   3.4121312e+00   2.2419207e+00
   1.3386439e+01   5.2587228e+00   3.7289790e-01
   4.7336440e-01   3.6670293e-01   6.0148471e-01
   1.3485490e+01   5.3070232e+00   2.9210965e-01
   6.7287526e+00   2.4413087e+00   2.0254265e+00
   1.2033338e+01   4.6868663e+00   4.2079929e-01
   9.6752552e+00   3.6497277e+00   1.3124551e+00
   1.2433409e+01   4.8128062e+00   9.3614895e-01
   1.2743638e+01   4.8759827e+00   1.6537742e+00
   7.5393311e-01   2.9361400e-01   1.2427860e+00
   1.3736314e+01   5.4735866e+00   2.8731829e-01
   1.2654391e+01   4.9361020e+00   5.7015376e-01
   4.9694601e+00   1.7974834e+00   1.5553266e+00
   1.1309546e+01   4.2492382e+00   2.0374059e+00
   1.0194103e+01   3.8844533e+00   1.0005345e+00
   1.3619651e+01   5.3857692e+00   2.8694016e-01
   1.0363355e+01   3.9710554e+00   7.8879508e-01
   5.8048829e+00   2.9739667e+00   3.3742733e-01
   1.3532872e+01   5.3268521e+00   3.0031866e-01
   1.3553074e+01   5.3356516e+00   2.9683524e-01
   9.7525062e+00   3.7519800e+00   5.7642381e-01
   1.3545385e+01   5.3333445e+00   2.8692218e-01
   1.3524990e+01   5.3106808e+00   4.4158253e-01
   1.0801041e+01   4.1478115e+00   8.0198488e-01
   8.7393581e+00   3.3572348e+00   5.1634629e-01
   1.1479539e+01   4.4034470e+00   1.0818695e+00
   1.3554253e+01   5.3368877e+00   2.8873354e-01
   9.4202973e+00   3.5554913e+00   1.2407350e+00
   6.9040098e+00   2.4953610e+00   2.1935276e+00
   5.1268529e-01   1.1206147e-01   2.2353828e+00
   8.8282227e+00   3.3018962e+00   1.4825618e+00
   1.3498212e+01   5.3054322e+00   3.7830535e-01
   1.3472838e+01   6.3569444e+00   2.9848155e-01
   9.8213567e+00   3.6259396e+00   2.2427957e+00
   5.1926917e+00   2.1327435e+00   3.7292590e-01
   2.7209969e+00   9.8853682e-01   1.2460540e+00
   1.3407207e+01   5.2638712e+00   4.1644844e-01
   1.3305020e+01   5.1778416e+00   8.8840715e-01
   1.3501135e+01   5.2924164e+00   5.3183107e-01
   1.2578231e+01   4.7975530e+00   1.7647598e+00
   8.9192752e+00   3.4185469e+00   6.2977992e-01
   1.3032747e+01   5.0760562e+00   7.7130042e-01
   1.3424404e+01   5.4197817e+00   2.8825688e-01
   4.2231713e+00   1.5597972e+00   1.0062361e+00
   1.3198386e+01   5.1164403e+00   1.0744526e+00
   1.0204569e+01   3.9541762e+00   3.5032248e-01
   1.3369654e+01   5.2601383e+00   2.8988079e-01
   1.3930548e+01   5.9526478e+00   2.9125433e-01
   1.3475223e+01   5.3039082e+00   2.8840528e-01
   8.4340190e+00   5.3379275e+00   3.2051440e-01
   1.3435059e+01   5.3138282e+00   2.8689156e-01
   8.2620108e+00   3.0220201e+00   2.1806604e+00
   3.7632505e+00   2.7128859e+00   3.5471869e-01
   1.2591637e+01   5.0680217e+00   2.8743960e-01
   1.2823478e+01   5.0305531e+00   3.0321309e-01
   2.5528057e+00   9.2023309e-01   1.3312862e+00
   1.3114570e+01   5.1596778e+00   2.8880614e-01
   6.1012759e+00   2.3212422e+00   4.8701266e-01
   1.1694602e+01   4.4102326e+00   2.0122172e+00
   1.3553348e+01   5.3365845e+00   2.8776247e-01
   1.1911525e+01   4.6504635e+00   3.3352530e-01
   8.7312673e+00   3.1973323e+00   2.2345730e+00
   1.2583608e+01   5.0788259e+00   2.8756439e-01
   9.7627549e+00   3.7738230e+00   3.4710583e-01
   8.3736323e+00   3.0824742e+00   1.9812375e+00
   1.2664597e+01   4.9521274e+00   4.1059472e-01
   8.5627229e+00   3.2236469e+00   1.2199234e+00
   1.3124747e+01   5.0914608e+00   1.0156856e+00
   1.0954310e+01   4.2840148e+00   3.0247609e-01
   1.2409490e+01   4.7962349e+00   1.0131455e+00
   4.1900321e+00   1.5621655e+00   8.4454714e-01
   8.2602267e+00   3.1152865e+00   1.1151408e+00
   5.1466005e+00   3.4875969e+00   3.4155839e-01
   1.3113495e+01   5.0767854e+00   1.1240051e+00
   7.3317030e+00   2.6837176e+00   1.9357723e+00
   1.2113708e+01   4.7210797e+00   4.1039647e-01
   7.8792242e+00   2.8740739e+00   2.1801454e+00
   4.6376375e+00   1.6272454e+00   2.0819817e+00
   8.4226691e+00   3.2359468e+00   3.8112410e-01
   1.3093137e+01   5.0607263e+00   1.2063808e+00
   8.7917371e+00   3.3167316e+00   1.1694606e+00
   9.2222544e+00   3.5265015e+00   7.3120538e-01
   1.2394720e+01   4.8346183e+00   4.6520003e-01
   1.0139998e+01   5.9519218e+00   3.1614508e-01
   1.0664559e+01   4.0952015e+00   7.6326159e-01
   1.0471900e+01   4.0410837e+00   5.2323864e-01
   4.1796507e-01   1.3138449e-01   1.6529692e+00
   8.7046234e+00   3.3081307e+00   8.9722264e-01
   5.3622355e+00   2.4017020e+00   3.5120495e-01
   1.2324624e+01   4.6823097e+00   1.8810653e+00
   3.1508307e+00   1.0590049e+00   2.2263947e+00
   7.7182135e+00   2.9478032e+00   5.4390323e-01
   1.4822054e+01   7.3847046e+00   3.0246683e-01
   1.1020544e+00   1.0149572e+00   4.2563480e-01
   1.3563202e+01   5.3446269e+00   2.8675566e-01
   1.3113435e+01   5.5120208e+00   2.9095693e-01
   1.0785231e+01   4.1008004e+00   1.2769143e+00
   7.1939511e+00   2.7355824e+00   6.1509100e-01
   1.3014223e+00   4.3829261e-01   1.7226746e+00
   9.5307120e+00   3.6273831e+00   9.2244215e-01
   1.0195342e+01   3.9250948e+00   5.7616967e-01
   1.1717403e+01   4.4261290e+00   1.9412885e+00
   1.3140529e+01   5.1592602e+00   3.0898713e-01
   3.9312641e+00   1.4388262e+00   1.1474183e+00
   1.3524473e+01   5.3141091e+00   4.0130379e-01
   1.2099063e+01   4.7252542e+00   3.3478498e-01
   1.1813710e+01   4.5628860e+00   8.3186634e-01
   1.3074479e+01   5.0895041e+00   8.1556580e-01
   1.2424021e+01   4.8660519e+00   2.9638010e-01
   7.8558155e+00   2.8705326e+00   2.1163902e+00
   9.7478691e-01   3.4706922e-01   1.4681256e+00
   1.3584133e+01   5.3602721e+00   2.8682674e-01
   1.3346554e+01   5.1931827e+00   9.0962385e-01
   1.2611019e+01   4.8424793e+00   1.4244916e+00
   9.5411637e+00   3.6384485e+00   8.4577471e-01
   4.9643125e+00   3.6019854e+00   3.3854137e-01
   9.4416206e+00   3.4740541e+00   2.2518473e+00
   1.2223798e+01   4.7869126e+00   2.9537129e-01
   1.3540752e+01   5.3278441e+00   3.2559205e-01
   1.4005972e+01   5.7243524e+00   2.8864746e-01
   7.0599701e+00   2.6895191e+00   5.0165513e-01
   6.1916082e+00   2.2107271e+00   2.2746664e+00
   1.2904561e+01   5.0473527e+00   4.8961159e-01
   9.7179476e+00   3.7369819e+00   5.8805165e-01
   3.9515547e+00   1.4202158e+00   1.4607049e+00
   5.8671507e+00   2.2354184e+00   4.7147131e-01
   1.0105996e+01   3.7633038e+00   1.9782092e+00
   1.0165338e+01   4.0122606e+00   3.0540240e-01
   7.5434173e+00   2.8458247e+00   9.9570054e-01
   1.3001766e+01   5.0036209e+00   1.4163558e+00
   1.3221224e+01   5.1951944e+00   3.0006486e-01
   8.7963249e+00   3.3591118e+00   7.3907106e-01
   1.3554233e+01   5.3370084e+00   2.8719140e-01
   4.9235723e+00   1.7907894e+00   1.4188890e+00
   1.3550604e+01   5.3332561e+00   3.1167340e-01
   8.3224506e+00   3.0487994e+00   2.1401238e+00
   3.5817203e+00   1.4126762e+00   5.1380740e-01
   4.6211943e+00   1.7012460e+00   1.1070123e+00
   1.1570037e+01   4.4962165e+00   4.1804892e-01
   1.0501516e+01   3.9589151e+00   1.5832126e+00
   1.3533569e+01   5.3284179e+00   2.8695128e-01
   4.6547625e+00   1.6670585e+00   1.6797680e+00
   1.3515425e+01   5.3207704e+00   2.8759187e-01
   1.3258424e+01   5.1568023e+00   9.0722309e-01
   1.2235215e+01   4.7136003e+00   1.1304799e+00
   1.2995661e+01   5.0057214e+00   1.3657503e+00
   1.2315637e+01   4.8204346e+00   3.1468563e-01
   1.1612988e+01   4.5212200e+00   3.6613415e-01
   5.9675198e+00   2.1285735e+00   2.2097567e+00
   4.9927506e+00   1.7648212e+00   2.0645983e+00
   1.2859097e+01   5.0276387e+00   4.9887567e-01
   1.2098513e+01   4.7009999e+00   5.9252001e-01
   1.3342261e+01   5.2160993e+00   6.4489435e-01
   1.3427184e+01   5.2828659e+00   2.9228539e-01
   1.3514069e+01   5.3190990e+00   2.9926352e-01
   2.7720982e+00   1.0650423e+00   7.5350169e-01
   5.6622704e+00   2.0310844e+00   1.9593161e+00
   1.3235886e+01   5.1830228e+00   5.1808602e-01
   1.3516015e+01   5.3064894e+00   4.4548034e-01
   1.2889384e+01   5.0461810e+00   4.3690058e-01
   1.3115484e+01   5.1543782e+00   2.9376995e-01
   4.4706654e+00   1.6631524e+00   8.8370626e-01
   1.3531182e+01   5.3176116e+00   3.9363498e-01
   2.9981614e+00   1.3404700e+00   4.4680379e-01
   1.2222946e+01   4.7425745e+00   7.2805480e-01
   1.1187049e+01   5.2763531e+00   3.0106115e-01
   5.2138800e+00   1.9191669e+00   1.2049464e+00
   1.3535854e+01   5.3283198e+00   2.9793930e-01
   1.0780749e+01   4.2163606e+00   3.0358119e-01
   5.3391565e+00   3.7202563e+00   3.3792991e-01
   1.1113304e+01   4.2564534e+00   1.0290671e+00
   1.3191718e+01   5.1193068e+00   1.0142382e+00
   3.4549966e+00   1.2431179e+00   1.3727844e+00
   1.0255688e+01   3.8072049e+00   2.1659597e+00
   1.3483746e+01   5.2862176e+00   5.2013373e-01
   8.5248386e+00   3.1813656e+00   1.5267401e+00
   8.1952807e+00   4.1088783e+00   3.1552521e-01
   7.7110381e+00   2.9635252e+00   3.6614964e-01
   9.2186867e+00   3.4590018e+00   1.4343431e+00
   1.2308043e+01   4.8098472e+00   3.3413230e-01
   8.1705233e+00   2.9864312e+00   2.1846752e+00
   1.2285869e+01   4.7935590e+00   4.0366162e-01
   1.2708458e+01   4.9747723e+00   3.4225671e-01
   5.2199978e+00   2.0540886e+00   3.9915403e-01
   1.5469065e+01   7.0641513e+00   2.9553085e-01
   4.2909102e+00   2.1332514e+00   3.6614984e-01
   1.4162527e+01   5.7918618e+00   2.8875055e-01
   1.3520120e+01   5.3225752e+00   2.8761795e-01
   1.3492850e+01   5.2901946e+00   5.1768814e-01
   1.0012205e+01   3.8663901e+00   4.7856226e-01
   8.7283524e+00   3.3153935e+00   9.1864127e-01
   1.2208117e+01   4.7395785e+00   6.8667702e-01
   1.3438765e+01   5.2616478e+00   5.8191462e-01
   5.2594606e-01   2.6639167e-01   8.9122607e-01
   8.1861359e+00   4.1185606e+00   3.1567288e-01
   1.0542329e+01   4.0922979e+00   3.2241694e-01
   1.2205436e+01   4.6721284e+00   1.4568333e+00
   1.3571413e+01   5.3497207e+00   2.8676710e-01
   1.3502045e+01   5.3125394e+00   3.1506482e-01
   1.1155156e+01   4.2597184e+00   1.1954159e+00
   1.3388376e+01   5.2160442e+00   8.5149086e-01
   4.7996645e+00   1.7574712e+00   1.2469491e+00
   3.4054957e+00   1.4108102e+00   4.6182218e-01
   1.3890498e+01   5.5884652e+00   2.8781481e-01
   1.2240950e+01   4.6917365e+00   1.4028455e+00
   1.3303932e+01   5.2324962e+00   2.8942544e-01
   1.3191137e+01   5.1853308e+00   2.8977894e-01
   1.9261047e+00   8.8655648e-01   5.4518801e-01
   1.1323971e+01   4.2695723e+00   1.8780240e+00
   9.8687242e-01   5.5659276e-01   5.8158898e-01
   1.3477927e+01   5.3012502e+00   3.2779824e-01
   1.3330621e+01   5.2435317e+00   2.8843029e-01
   1.1954420e+01   4.6574740e+00   3.9683392e-01
   1.3183200e+01   5.1824194e+00   2.8920448e-01
   1.4830854e+00   5.8826648e-01   9.6015953e-01
   1.4993454e+01   6.7480098e+00   2.9428745e-01
   1.3076507e+01   5.1338050e+00   3.0392337e-01
   1.0966685e+01   4.2111175e+00   8.5029190e-01
   6.8818017e+00   2.6322760e+00   4.1278417e-01
   1.0381679e+01   4.0255348e+00   3.9228757e-01
   1.3270043e+01   5.1953952e+00   5.4186154e-01
   1.2317180e+01   4.8057727e+00   4.1927164e-01
   7.9744058e+00   3.0289753e+00   8.2906382e-01
   1.1935910e+01   4.6353009e+00   5.6577535e-01
   1.2541801e+01   5.0477509e+00   2.8742228e-01
   5.2331115e-01   2.7096007e-01   8.6600300e-01
   5.5027125e+00   2.1189192e+00   4.2705093e-01
   6.1311958e-01   1.7069136e-01   1.9505369e+00
   1.3325171e+01   5.1814563e+00   9.4022503e-01
   1.2513622e+01   4.8995434e+00   3.1601800e-01
   1.3624559e+01   5.3953594e+00   2.8695859e-01
   5.0103558e+00   1.8715727e+00   8.2949622e-01
   1.4241112e+01   6.0212082e+00   2.9057501e-01
   1.8954700e+00   6.8261434e-01   1.3764420e+00
   1.3554396e+01   5.3366979e+00   2.9137892e-01
   9.7045522e+00   3.6255812e+00   1.7202294e+00
   1.1319491e+01   4.6250382e+00   2.9615391e-01
   2.6238528e+00   9.1600281e-01   1.6583978e+00
   1.2835084e+01   5.0353344e+00   3.0304516e-01
   1.2835019e+01   4.9764072e+00   9.7315420e-01
   1.2904082e+01   5.1216789e+00   2.8689640e-01
   1.1039943e+01   4.2516414e+00   7.2904875e-01
   1.3398741e+01   5.2720849e+00   2.8842241e-01
   8.6760937e+00   3.2656650e+00   1.2397674e+00
   9.7771254e+00   3.7242195e+00   9.2946511e-01
   1.1494113e+01   4.3205591e+00   2.0897535e+00
   7.7233771e-01   3.4356649e-01   9.3927298e-01
   9.8380283e+00   3.6906656e+00   1.5878969e+00
   8.8206729e+00   3.3729882e+00   6.9632992e-01
   8.5301907e+00   3.1454138e+00   1.9473341e+00
   1.2713132e+01   4.8971397e+00   1.2900847e+00
   8.4171938e+00   3.1243806e+00   1.6990791e+00
   7.9962994e+00   2.9882786e+00   1.3918661e+00
   7.0159047e-01   1.7821875e-01   2.2189285e+00
   1.3251200e+01   5.1938219e+00   4.6595551e-01
   1.1289546e+01   4.6899849e+00   2.9627288e-01
   1.3827206e+01   5.5437773e+00   2.8758663e-01
   8.6852680e+00   3.2649196e+00   1.2862705e+00
   1.1835063e+01   4.6080297e+00   3.8932005e-01
   1.0580534e+01   3.9448425e+00   2.1016491e+00
   1.2844847e+01   5.0307286e+00   3.7450199e-01
   1.2723529e+01   4.9561659e+00   6.6977034e-01
   7.1524465e+00   2.5871081e+00   2.2527028e+00
   6.4731480e+00   2.4481234e+00   6.6975642e-01
   1.3385597e+01   5.3552549e+00   2.8781974e-01
   1.3173213e+01   5.1595744e+00   4.8270266e-01
   9.6917570e+00   3.6395850e+00   1.5041963e+00
   1.3427127e+01   5.2838879e+00   2.8777027e-01
   1.3247017e+01   5.2085938e+00   2.9269455e-01
   1.2292526e+01   4.7994972e+00   3.6738798e-01
   1.1005487e+01   4.1321684e+00   1.9460833e+00
   1.3481849e+01   5.3067564e+00   2.8728186e-01
   2.1439064e+00   6.8986239e-01   2.2798344e+00
   7.4480582e+00   3.3695016e+00   3.2116278e-01
   1.3005226e+01   5.0847578e+00   5.4224914e-01
   8.7519697e+00   3.3055935e+00   1.1243812e+00
   1.3232599e+01   5.2256179e+00   2.8795581e-01
   1.1006203e+01   4.1705695e+00   1.5178227e+00
   1.3546145e+01   5.3329706e+00   2.9439026e-01
   5.3311423e-01   1.1462003e-01   2.2796119e+00
   1.3215301e+01   5.1769420e+00   4.8636197e-01
   1.1910626e+01   4.5832813e+00   1.0751853e+00
   1.2722322e+01   4.9842942e+00   3.1393948e-01
   1.3477057e+01   5.3133795e+00   2.8675721e-01
   8.9507245e-01   4.5624908e-01   6.8875018e-01
   8.7500818e+00   3.3428793e+00   7.1984782e-01
   9.7836067e+00   3.7716586e+00   5.1398502e-01
   9.6939267e+00   3.7074187e+00   7.5522321e-01
   1.3511262e+01   5.3048399e+00   4.4261668e-01
   1.3415092e+01   5.2654551e+00   4.3740850e-01
   9.1792384e+00   3.3975721e+00   1.9504117e+00
   1.0456550e+01   4.0036166e+00   8.4591278e-01
   5.1952393e+00   1.9524970e+00   7.0836176e-01
   1.0115821e+01   3.8964942e+00   5.5491851e-01
   9.9008480e+00   3.8116174e+00   5.6372227e-01
   2.1418500e+00   6.8922289e-01   2.2786722e+00
   1.3555441e+01   5.3375553e+00   2.8681340e-01
   1.3531418e+01   5.3162730e+00   4.0975225e-01
   1.1647032e+00   4.1698169e-01   1.4461037e+00
   8.3018519e+00   3.0584299e+00   1.9406135e+00
   1.4102292e+01   5.7957244e+00   2.8897227e-01
   1.3803633e+01   5.5624835e+00   2.8786995e-01
   1.3560357e+01   5.3670239e+00   2.8696155e-01
   8.6038835e+00   3.1823543e+00   1.8490738e+00
   4.5965207e+00   1.7070242e+00   9.2360654e-01
   1.1296587e+01   4.2950971e+00   1.4638826e+00
   1.3554319e+01   5.3370847e+00   2.8677271e-01
   8.9981398e+00   3.3303951e+00   1.9077158e+00
   8.5573530e+00   3.2337749e+00   1.0843093e+00
   5.5716894e+00   1.9902271e+00   2.0313352e+00
   1.5935983e+00   6.4921665e-01   8.3182690e-01
   1.3404232e+01   5.2821612e+00   2.8730460e-01
   1.3554781e+01   5.3372189e+00   2.8748886e-01
   6.1467045e+00   2.2670013e+00   1.3771901e+00
   1.1117721e+01   4.3011920e+00   5.2570308e-01
   1.0766006e+01   4.1709004e+00   4.3491572e-01
   8.5598411e+00   3.1341395e+00   2.2026936e+00
   1.3535217e+01   5.3188865e+00   3.9880758e-01
   5.2950961e+00   2.0163224e+00   5.0079807e-01
   1.3424713e+01   5.2823392e+00   2.9079823e-01
   1.2281122e+01   4.6616335e+00   1.9116066e+00
   6.5079051e+00   2.4722001e+00   5.2796879e-01
   1.3629091e+01   5.3938987e+00   2.8697305e-01
   3.7184984e+00   1.3288020e+00   1.5140551e+00
   8.1799120e+00   3.0993095e+00   9.3868717e-01
   8.7230988e+00   3.2943411e+00   1.1254002e+00
   9.7155651e+00   3.5936106e+00   2.1316247e+00
   1.3268319e+01   5.1837192e+00   6.6562531e-01
   1.3224763e+01   5.1712063e+00   6.0241255e-01
   1.0459047e+01   3.9997106e+00   9.0253804e-01
   8.1097866e+00   3.1217836e+00   3.5408949e-01
   3.8063670e-01   1.3321552e-01   1.5155475e+00
   1.3546327e+01   5.3294747e+00   3.3344288e-01
   1.3422354e+01   5.2818544e+00   2.8927998e-01
   1.0777171e+01   4.0767618e+00   1.5168901e+00
   1.4264087e+01   5.8631141e+00   2.8909873e-01
   1.2721218e+01   4.9890654e+00   3.0419585e-01
   1.0431132e+01   3.8739459e+00   2.2178566e+00
   6.8998744e+00   2.6395803e+00   4.1094811e-01
   5.1275807e+00   1.8389753e+00   1.7934590e+00
   1.1127094e+01   4.1700586e+00   2.0813989e+00
   8.4103979e+00   3.1428400e+00   1.4637306e+00
   1.2194980e+01   4.6280231e+00   1.8899846e+00
   8.2349074e+00   5.2268417e+00   3.2153255e-01
   1.3547711e+01   5.3299621e+00   3.3480266e-01
   1.2244462e+01   4.6847096e+00   1.4953612e+00
   9.5612218e+00   4.8432349e+00   3.0934049e-01
   1.3244330e+01   5.2057839e+00   2.9568735e-01
   9.2971307e+00   3.4735316e+00   1.6173126e+00
   7.0727856e+00   2.6450597e+00   1.1921825e+00
   9.0518901e+00   3.4888081e+00   3.5561179e-01
   1.4228473e+01   5.8855447e+00   2.8909560e-01
   9.6437749e+00   3.6929305e+00   7.0673104e-01
   3.7434498e+00   1.4377184e+00   5.9102036e-01
   6.9301094e+00   2.5158487e+00   2.0728544e+00
   1.9424988e+00   6.7164979e-01   1.6676673e+00
   7.4607465e+00   2.7067469e+00   2.2436924e+00
   7.0855955e+00   2.6934318e+00   6.0288340e-01
   2.1554257e+00   1.1197018e+00   4.5665852e-01
   1.1753121e+01   4.5662199e+00   4.7408269e-01
   7.5709088e+00   2.8912495e+00   4.8832964e-01
   1.4423686e+01   7.2470532e+00   3.0188299e-01
   1.3506083e+01   5.3166142e+00   2.8797220e-01
   9.1763506e+00   3.3709236e+00   2.2388257e+00
   1.2010755e+01   5.7830371e+00   3.0092350e-01
   1.1533357e+01   4.4807195e+00   4.2275878e-01
   1.0071876e+01   3.8580227e+00   7.5050573e-01
   1.2588811e+01   4.9265123e+00   3.3216225e-01
   1.3550443e+01   5.3336695e+00   3.0629693e-01
   8.6872313e+00   3.2853280e+00   1.0723330e+00
   1.3495574e+01   5.3056584e+00   3.6421974e-01
   1.3515145e+01   5.3068194e+00   4.3779218e-01
   1.2850277e+01   4.9843713e+00   9.5455017e-01
   1.3535293e+01   5.3284311e+00   2.9338882e-01
   3.2280080e+00   1.2521581e+00   6.2013999e-01
   1.3302543e+01   5.1931051e+00   7.1549064e-01
   9.9956514e+00   3.7288359e+00   1.8658673e+00
   1.1959443e+01   4.6601257e+00   3.8946931e-01
   1.1481471e+01   4.4582250e+00   4.3515142e-01
   1.3458307e+01   5.2954320e+00   2.9499996e-01
   8.5520564e+00   3.2945132e+00   3.4873777e-01
   1.1676335e+01   4.5578550e+00   3.2787930e-01
   1.4137320e+01   5.7735515e+00   2.8865352e-01
   1.3171872e+01   5.6954841e+00   2.9264802e-01
   1.0010083e+01   3.7815210e+00   1.3355307e+00
   6.3847708e+00   2.2861234e+00   2.2752337e+00
   2.0576076e+00   6.6591943e-01   2.1969300e+00
   8.5904299e+00   3.1671695e+00   1.9621598e+00
   1.1087481e+01   6.3357828e+00   3.1348272e-01
   2.0987033e+00   6.9818948e-01   1.9931002e+00
   1.1977214e+01   4.6769367e+00   3.3321728e-01
   9.5087538e+00   3.6265708e+00   8.3608834e-01
   9.1936392e+00   3.4486016e+00   1.4405824e+00
   1.3078960e+01   5.1774700e+00   2.8683581e-01
   1.3012908e+01   5.0810693e+00   6.1836919e-01
   1.4764694e+01   6.6240984e+00   2.9409387e-01
   9.8698207e+00   3.7780881e+00   7.4782627e-01
   7.9697754e+00   2.9793302e+00   1.3759551e+00
   3.0220821e+00   1.4678514e+00   4.1773213e-01
   1.1287549e+01   4.3912531e+00   3.6898094e-01
   1.3494469e+01   5.3849548e+00   2.8752232e-01
   7.2808464e+00   2.6358873e+00   2.2631412e+00
   4.0338849e+00   1.3939294e+00   2.1475591e+00
   1.2981602e+01   5.0980912e+00   2.9332040e-01
   1.2465690e+01   4.8834787e+00   2.9683168e-01
   1.1330273e+01   4.4017054e+00   3.9766502e-01
   1.8658730e+00   6.9800617e-01   1.1352797e+00
   1.3372548e+01   5.2507286e+00   3.9928835e-01
   3.2442475e-01   2.5175595e-01   7.5198463e-01
   6.9237905e-01   1.8364726e-01   2.2801492e+00
   5.2088494e-01   1.1182933e-01   2.2743847e+00
   1.1698549e+01   4.4213009e+00   2.0628726e+00
   4.9666113e-01   1.1386810e-01   2.1553908e+00
   5.2001818e-01   1.1161664e-01   2.2713473e+00
   5.4458462e-01   1.2408316e-01   2.2801664e+00
   1.0401930e+01   4.1430950e+00   2.1740541e+00
   5.4306560e-01   1.3328716e-01   2.2801526e+00
   4.1275248e+00   2.7527106e+00   2.2539148e+00
   5.1016487e-01   3.4997636e-01   1.1483588e+00
   6.5723869e-01   2.5770140e-01   2.2753782e+00
   6.4925229e-01   2.4545251e-01   2.2797594e+00
   7.0173306e+00   4.3458881e+00   2.0934525e+00
   3.5028283e-01   1.4401977e-01   1.3533433e+00
   6.1733923e-01   2.1527087e-01   2.2748155e+00
   2.2917604e+00   1.5699840e+00   2.2734875e+00
   5.0692796e-01   1.1321363e-01   2.2053018e+00
   5.4000003e-01   4.3566120e-01   8.7334437e-01
   3.3429876e+00   1.3431790e+00   2.2797066e+00
   1.5987291e+00   1.4162464e+00   4.0528579e-01
   1.1340468e+01   4.3063980e+00   2.0402690e+00
   1.4017918e+00   9.1736736e-01   2.2694923e+00
   4.5065444e-01   1.1816743e-01   1.9265035e+00
   1.1012823e+01   4.5279969e+00   2.1502261e+00
   9.7767363e+00   5.6333916e+00   1.6477828e+00
   5.0464114e-01   1.1490687e-01   2.1837777e+00
   1.4604292e+01   7.0137782e+00   6.6519640e-01
   5.3205306e-01   1.2346319e-01   2.2791858e+00
   5.2120009e-01   1.1178372e-01   2.2760378e+00
   1.4405636e+01   6.9901340e+00   1.0132023e+00
   1.2095106e+01   4.5786237e+00   1.9812612e+00
   1.0660944e+01   4.3487456e+00   2.1808393e+00
   1.2642488e+01   5.2082917e+00   1.2314002e+00
   3.4762288e-01   1.5621573e-01   1.2844355e+00
   7.7106115e-01   1.9919435e-01   2.2800920e+00
   9.8698567e+00   5.5683110e+00   1.9176360e+00
   6.2908844e+00   2.2826866e+00   2.2736544e+00
   3.5970349e-01   1.9708640e-01   1.1579048e+00
   3.2862579e-01   1.6286493e-01   1.1690814e+00
   5.0065448e-01   1.2974575e-01   2.1028016e+00
   1.3334350e+01   5.7599243e+00   1.2664506e+00
   4.0651775e-01   1.3520898e-01   1.6461835e+00
   6.6237673e-01   3.6100905e-01   1.8006885e+00
   1.3890430e+01   7.1450615e+00   5.9028484e-01
   5.8926096e-01   2.5230342e-01   1.9720793e+00
   5.2285903e-01   1.1268618e-01   2.2800205e+00
   8.3701480e+00   3.0565678e+00   2.2657646e+00
   5.2962591e-01   1.2124308e-01   2.2799340e+00
   5.2210900e-01   1.1187407e-01   2.2800134e+00
   9.7640940e-01   5.5706840e-01   2.2701653e+00
   5.2303409e-01   1.1324255e-01   2.2788320e+00
   5.1926633e-01   1.1168718e-01   2.2676616e+00
   7.1952403e+00   4.6536202e+00   1.2648224e+00
   4.6336879e+00   1.6395938e+00   2.2774570e+00
   5.0412932e-01   1.1273767e-01   2.1941321e+00
   4.7324033e-01   1.1611466e-01   2.0386403e+00
   4.2266716e+00   3.0050450e+00   1.6923221e+00
   4.8494614e+00   2.8853096e+00   2.2771414e+00
   5.2174517e-01   1.1159096e-01   2.2794603e+00
   5.2183190e-01   1.1155198e-01   2.2800379e+00
   5.1936134e-01   1.1164154e-01   2.2681876e+00
   4.7590580e+00   3.1083677e+00   2.2458975e+00
   1.7501059e+00   1.1821255e+00   2.2751207e+00
   6.5308544e-01   2.5541183e-01   2.2788591e+00
   5.1759461e-01   1.9882719e-01   1.8803861e+00
   4.0316850e-01   1.2813167e-01   1.6665179e+00
   6.6329415e-01   3.0256310e-01   2.0885319e+00
   3.7922271e+00   2.3664581e+00   2.2783433e+00
   5.6839740e-01   1.4682766e-01   2.2801930e+00
   3.8084358e+00   1.5800132e+00   2.2796479e+00
   5.5757575e-01   1.5091265e-01   2.2799978e+00
   5.8821398e-01   1.4022356e-01   2.2801623e+00
   9.6634952e+00   4.6861812e+00   2.2642070e+00
   3.4772908e+00   2.4200774e+00   2.2042333e+00
   7.3457922e-01   3.3268101e-01   2.2725214e+00
   1.0760244e+01   4.0188031e+00   2.1986912e+00
   5.1419127e-01   3.4210181e-01   1.2038236e+00
   5.5595798e-01   1.5032267e-01   2.2798232e+00
   6.4667260e-01   2.6957089e-01   2.1716508e+00
   5.1305695e-01   1.1232832e-01   2.2366511e+00
   2.3216557e+00   1.5876855e+00   2.2740487e+00
   1.1925727e+01   6.6685014e+00   3.1790193e-01
   5.1991703e-01   1.1171518e-01   2.2705846e+00
   1.1576144e+01   6.4005072e+00   1.1610375e+00
   1.1249408e+01   6.4265069e+00   4.4023566e-01
   5.1986984e-01   1.1189763e-01   2.2692808e+00
   6.1333695e-01   2.0895440e-01   2.2798618e+00
   5.5172924e-01   1.2492356e-01   2.2801577e+00
   5.9757859e-01   1.9585476e-01   2.2766334e+00
   1.6529797e+00   1.2761423e+00   1.4624431e+00
   5.0896975e-01   1.1363527e-01   2.2095743e+00
   5.2271059e-01   1.1258336e-01   2.2801385e+00
   5.1311999e-01   1.3783725e-01   2.1280378e+00
   8.2591702e+00   3.0391368e+00   2.2607155e+00
   1.3053102e+01   5.4744108e+00   2.9471447e-01
   5.2276845e-01   1.2227428e-01   2.2392182e+00
   5.2125308e-01   1.1244249e-01   2.2735872e+00
   5.7083570e-01   1.6796108e-01   2.2779821e+00
   7.3994543e+00   2.8041792e+00   2.2652256e+00
   2.1770979e+00   1.5023497e+00   2.2685713e+00
   3.0710456e+00   2.0784884e+00   2.2706767e+00
   5.2105903e-01   1.1219614e-01   2.2736791e+00
   3.3632761e-01   1.9435972e-01   1.0627876e+00
   1.3027831e+01   5.4542493e+00   2.8950841e-01
   5.6454622e-01   1.6024407e-01   2.2775070e+00
   5.4044908e+00   2.2073190e+00   2.2778134e+00
   4.6816985e-01   1.4756761e-01   1.8731062e+00
   5.5012172e-01   1.2343116e-01   2.2801643e+00
   5.4396834e-01   1.3715924e-01   2.2783112e+00
   2.7783479e+00   1.8832765e+00   2.2736522e+00
   5.2981418e-01   1.2124155e-01   2.2799005e+00
   6.5831159e-01   2.6061783e-01   2.2788694e+00
   5.2156916e-01   1.1157298e-01   2.2787520e+00
   5.0770140e-01   1.1326780e-01   2.2086420e+00
   5.3335491e-01   1.2495470e-01   2.2792184e+00
   1.6081060e+00   1.3612796e+00   7.6864601e-01
   6.0576521e-01   3.4095043e-01   1.6325611e+00
   6.7848370e-01   5.6585060e-01   8.6326799e-01
   5.9957706e-01   4.8048825e-01   9.2676678e-01
   5.1366987e-01   1.1198525e-01   2.2406629e+00
   1.2030994e+01   4.6186975e+00   1.7560750e+00
   2.0238233e+00   7.6298358e-01   2.2800371e+00
   4.9232086e-01   1.1639694e-01   2.1205912e+00
   5.2346883e-01   1.1341690e-01   2.2801454e+00
   4.9057783e-01   1.1489705e-01   2.1232904e+00
   2.9686869e-01   1.9035851e-01   9.0169349e-01
   1.1732339e+00   7.2829936e-01   2.2742369e+00
   9.8546601e-01   7.0394460e-01   1.5665535e+00
   1.3116590e+01   5.5303664e+00   2.9502533e-01
   1.0431279e+01   5.2417525e+00   2.2446440e+00
   8.7552677e+00   3.2589443e+00   2.2484977e+00
   3.0837996e+00   1.1462612e+00   2.2792562e+00
   3.5020379e-01   1.5932304e-01   1.2817513e+00
   4.7752243e-01   1.1742181e-01   2.0509357e+00
   4.1551347e-01   1.2512481e-01   1.7365579e+00
   1.4517439e+01   7.2373711e+00   3.4738904e-01
   5.2467759e-01   1.1616023e-01   2.2745123e+00
   9.2045758e+00   4.0772134e+00   2.2649915e+00
   5.2387404e-01   1.1704809e-01   2.2666190e+00
   5.2153140e-01   1.1159672e-01   2.2784604e+00
   1.4064735e+01   6.2906946e+00   7.0043383e-01
   8.9290307e+00   3.6749207e+00   2.2579688e+00
   5.3946195e-01   1.5065794e-01   2.1962290e+00
   7.5194930e+00   2.7282983e+00   2.2717411e+00
   6.6139218e-01   2.6433670e-01   2.2774562e+00
   9.3019531e+00   5.3952954e+00   1.8150105e+00
   5.3555401e-01   1.2771226e-01   2.2769972e+00
   8.0782626e+00   3.0479850e+00   2.2574185e+00
   6.2487544e+00   2.8700748e+00   2.2784372e+00
   1.0007287e+01   5.8977809e+00   8.6292816e-01
   5.0101950e-01   1.1339244e-01   2.1776229e+00
   7.1527101e-01   2.0919591e-01   2.2802010e+00
   4.1911078e-01   3.7485671e-01   6.1392232e-01
   5.1984514e-01   1.1253530e-01   2.2664470e+00
   4.9940891e-01   1.1362286e-01   2.1692194e+00
   4.0279270e-01   2.2727970e-01   1.2207327e+00
   5.7221512e+00   2.1433096e+00   2.2747947e+00
   4.8222518e-01   1.1463189e-01   2.0862059e+00
   5.3657268e-01   1.2835495e-01   2.2776080e+00
   5.1657421e-01   1.1204046e-01   2.2541451e+00
   7.7246412e-01   3.6192214e-01   2.2796593e+00
   5.0718413e-01   1.2375155e-01   2.1592658e+00
   5.6735196e-01   1.6326334e-01   2.2770722e+00
   4.0766624e-01   1.2431919e-01   1.7039655e+00
   4.8450454e-01   1.1504215e-01   2.0947787e+00
   8.6054051e-01   4.5251123e-01   2.2699723e+00
   3.2919968e-01   1.5297866e-01   1.2170788e+00
   5.7559706e+00   3.5956536e+00   2.2476387e+00
   5.1506495e-01   1.1278754e-01   2.2420232e+00
   5.4288045e-01   1.2745755e-01   2.2801735e+00
   5.3460365e-01   1.2693109e-01   2.2797524e+00
   1.3047798e+01   6.9800247e+00   4.5112985e-01
   9.2557016e+00   4.4922382e+00   2.2677954e+00
   4.4469112e-01   1.3757452e-01   1.8069984e+00
   5.7905469e+00   3.5048267e+00   2.2650379e+00
   1.2010614e+00   1.0377517e+00   7.5163967e-01
   5.9259630e+00   2.2823066e+00   2.2747513e+00
   3.0550384e+00   1.6116043e+00   2.2809191e+00
   7.2226584e-01   3.2196386e-01   2.2791256e+00
   5.2166738e-01   1.1173308e-01   2.2784971e+00
   5.7570487e+00   3.1327580e+00   2.2781094e+00
   5.2152795e-01   1.1165084e-01   2.2781601e+00
   4.3923793e-01   3.1598691e-01   9.8356805e-01
   3.6416527e+00   1.3405051e+00   2.2786790e+00
   8.6304158e+00   3.1580481e+00   2.2635376e+00
   5.2183248e-01   1.1155287e-01   2.2800315e+00
   1.2512287e+01   5.0208975e+00   6.2221147e-01
   1.7024760e+00   1.2502412e+00   1.8409322e+00
   1.5922348e+00   1.0247414e+00   2.2796428e+00
   5.7176763e-01   2.6939888e-01   1.8106261e+00
   1.4485662e+01   6.6712499e+00   4.1327332e-01
   8.6848908e-01   4.6120958e-01   2.2654416e+00
   2.9882872e-01   1.9210918e-01   9.0300274e-01
   7.9308928e+00   2.8864732e+00   2.2690631e+00
   1.0577965e+01   4.4289766e+00   2.2143520e+00
   1.0748122e+01   4.6506158e+00   2.2297900e+00
   4.1042443e+00   1.4310768e+00   2.2782515e+00
   5.2013045e-01   1.1176212e-01   2.2714134e+00
   9.8759509e+00   4.5630577e+00   2.2617619e+00
   4.4580840e-01   1.5591882e-01   1.7328362e+00
   5.1841338e-01   1.1775735e-01   2.2379111e+00
   5.0205053e-01   1.1611381e-01   2.1667414e+00
   5.2511807e-01   1.1541314e-01   2.2796307e+00
   8.7542800e+00   3.2039757e+00   2.2617623e+00
   4.4951733e-01   1.3013631e-01   1.8612994e+00
   2.3913264e+00   1.2449462e+00   2.2809190e+00
   1.4310234e+01   6.6701313e+00   1.1767890e+00
   1.1316643e+01   6.4615577e+00   3.6123362e-01
   9.6893061e+00   3.5815698e+00   2.2460035e+00
   6.8899906e-01   2.7987752e-01   2.2799344e+00
   3.8021921e-01   1.3022026e-01   1.5529714e+00
   5.4423136e+00   2.1821069e+00   2.2772308e+00
   9.8445760e+00   4.1605358e+00   2.2479100e+00
   1.3255481e+01   5.1730394e+00   8.9166102e-01
   1.3253892e+01   5.1348262e+00   1.1658455e+00
   6.9329831e-01   2.9225437e-01   2.2732248e+00
   1.9157817e+00   1.0616472e+00   2.2808059e+00
   5.3303122e-01   1.2522074e-01   2.2796173e+00
   5.3039127e-01   1.2688585e-01   2.2562486e+00
   1.2313177e+01   5.7110443e+00   2.1559903e+00
   2.2548442e+00   1.5926762e+00   2.2190238e+00
   4.4224709e-01   2.2144834e-01   1.4288099e+00
   4.6529583e+00   2.7838783e+00   2.2776455e+00
   3.1635800e+00   1.2373728e+00   2.2796574e+00
   3.1290372e-01   1.6089089e-01   1.1074634e+00
   3.1582941e-01   1.7154949e-01   1.0720175e+00
   2.5241287e+00   1.7304738e+00   2.2717054e+00
   6.8857655e+00   2.6279297e+00   2.2697006e+00
   1.3289244e+01   5.8117656e+00   1.5896027e+00
   5.2910009e-01   1.2376189e-01   2.2643722e+00
   7.3136913e+00   4.0472274e+00   2.2663063e+00
   6.3697019e+00   4.3914579e+00   3.6621224e-01
   5.3028810e-01   1.2161312e-01   2.2800243e+00
   1.3850131e+01   6.9869155e+00   1.1666846e+00
   4.9143300e-01   1.6023406e-01   1.9286471e+00
   5.2566639e-01   1.1589549e-01   2.2801332e+00
   9.3204174e+00   4.0737856e+00   2.2627065e+00
   5.1442925e-01   1.1260083e-01   2.2412749e+00
   4.1439803e+00   1.4396906e+00   2.2784017e+00
   5.2244270e-01   1.1225365e-01   2.2799603e+00
   5.2044819e-01   1.1207856e-01   2.2712170e+00
   1.3686057e+01   6.5881511e+00   1.7542445e+00
   5.3484911e-01   1.2666776e-01   2.2790420e+00
   5.2118613e-01   1.1177341e-01   2.2760219e+00
   7.1908799e-01   3.1853054e-01   2.2791821e+00
   5.9146214e-01   1.4409236e-01   2.2801661e+00
   4.8094701e-01   1.1540341e-01   2.0769335e+00
   3.3531222e-01   1.5473404e-01   1.2364681e+00
   2.0557108e+00   1.2822648e+00   2.2803639e+00
   5.2045229e-01   1.1318491e-01   2.2666600e+00
   1.2986517e+00   8.3270348e-01   2.2714019e+00
   6.5760008e+00   4.4905776e+00   3.9583933e-01
   4.5718492e+00   2.2845135e+00   2.2805691e+00
   1.0008878e+01   3.7215551e+00   2.2297610e+00
   4.8669094e+00   2.1491538e+00   2.2794365e+00
   4.0393524e-01   2.0384850e-01   1.3298306e+00
   1.2530076e+01   5.0892103e+00   9.2102289e-01
   9.0695533e+00   3.4683073e+00   2.2367470e+00
   4.8008803e-01   1.2715941e-01   2.0158717e+00
   1.8092418e+00   1.2713609e+00   2.1812602e+00
   9.7313344e-01   4.4548935e-01   2.2804450e+00
   1.2727942e+01   5.9369483e+00   2.0947406e+00
   5.1490276e-01   1.1259324e-01   2.2432089e+00
   4.5084238e-01   1.1845266e-01   1.9261218e+00
   5.4223115e-01   1.2030698e-01   2.2801599e+00
   3.4691541e-01   2.8819629e-01   6.8883064e-01
   1.0668320e+01   5.9707662e+00   1.6191512e+00
   4.3315246e-01   1.2426645e-01   1.8197256e+00
   9.1892279e+00   3.9875880e+00   2.2632406e+00
   8.6394033e+00   4.6929269e+00   2.2492669e+00
   5.2280093e-01   1.1263038e-01   2.2801352e+00
   1.2319716e+01   4.6818340e+00   1.9100004e+00
   4.9736354e+00   3.1210284e+00   2.2672218e+00
   5.2188525e-01   1.1167209e-01   2.2797798e+00
   6.2827520e+00   4.3520501e+00   3.3105335e-01
   8.3656384e+00   3.3544149e+00   2.2606591e+00
   5.8443554e-01   1.8304715e-01   2.2668610e+00
   1.3016256e+01   5.4440364e+00   3.0848844e-01
   7.5722488e+00   2.8626546e+00   2.2634052e+00
   5.2022289e-01   1.1160453e-01   2.2723253e+00
   4.9122757e-01   1.1544697e-01   2.1228262e+00
   5.2607565e-01   1.2769869e-01   2.2319943e+00
   2.3415278e+00   7.6646995e-01   2.2794986e+00
   1.3393498e+01   5.7512309e+00   6.3814516e-01
   1.0161550e+01   3.8943756e+00   2.1671370e+00
   5.1867705e-01   1.1180607e-01   2.2645902e+00
   7.1719585e+00   4.4921154e+00   1.9114417e+00
   6.5693670e-01   2.7286339e-01   2.2066648e+00
   1.3456389e+01   6.5335181e+00   1.8476348e+00
   1.4643571e+01   7.0156710e+00   5.6227851e-01
   5.6132122e-01   1.5816920e-01   2.2787147e+00
   4.4187272e-01   1.1891866e-01   1.8828383e+00
   3.0551106e-01   1.8336342e-01   9.7251321e-01
   5.1272132e+00   2.9750103e+00   2.2774866e+00
   1.3514386e+01   5.2896451e+00   6.4941299e-01
   3.2472924e+00   2.0826047e+00   2.2784752e+00
   4.5300766e-01   4.1907943e-01   5.5622550e-01
   1.0608531e+01   5.2861403e+00   2.2433525e+00
   8.6385775e+00   3.1710781e+00   2.2609106e+00
   5.2130040e-01   1.1165619e-01   2.2771019e+00
   4.0865416e-01   1.2669426e-01   1.6982488e+00
   1.3603949e+01   5.9951547e+00   1.3433169e+00
   6.6569231e-01   2.6818791e-01   2.2784955e+00
   6.1485939e-01   2.1238075e-01   2.2743880e+00
   1.3892825e+01   6.4895795e+00   1.6204125e+00
   4.8873013e+00   2.7023738e+00   2.2795786e+00
   5.0963904e-01   1.6195216e-01   2.0073713e+00
   2.8447829e+00   1.3763276e+00   2.2807886e+00
   7.8663011e+00   2.8760039e+00   2.2673491e+00
   5.6384482e-01   1.6023317e-01   2.2796125e+00
   2.5670340e+00   1.4794935e+00   2.2808577e+00
   5.1986273e-01   1.1184934e-01   2.2696364e+00
   1.2997622e+01   5.4683914e+00   1.0313882e+00
   6.2880389e+00   4.0990039e+00   1.8317310e+00
   5.3711680e-01   1.4810860e-01   2.1960034e+00
   1.3600211e+01   5.3587808e+00   2.9896425e-01
   9.9173153e+00   3.7221650e+00   2.2075009e+00
   5.2200706e-01   1.1254083e-01   2.2767495e+00
   7.4870783e+00   4.5461315e+00   2.0901366e+00
   7.1521156e+00   2.5951244e+00   2.2724573e+00
   5.2415425e-01   1.1417597e-01   2.2798609e+00
   7.6255430e+00   3.0314159e+00   2.2668658e+00
   5.5771101e+00   2.0033078e+00   2.2757955e+00
   4.3932085e+00   3.2477286e+00   8.0722221e-01
   3.3696392e+00   2.2394078e+00   2.2730579e+00
   1.2916375e+00   8.2691721e-01   2.2703432e+00
   5.2207542e-01   1.1182622e-01   2.2801593e+00
   4.9245632e-01   1.1368054e-01   2.1368662e+00
   4.1003160e-01   1.2466212e-01   1.7136922e+00
   9.0231495e+00   4.0969692e+00   2.2683710e+00
   5.4631360e-01   1.3942895e-01   2.2779097e+00
   5.6284620e-01   1.7153496e-01   2.2207443e+00
   1.4324147e+01   6.5417145e+00   8.2599543e-01
   6.3574551e-01   2.6108579e-01   2.1576921e+00
   9.8509460e+00   4.0922714e+00   2.2415054e+00
   3.1896417e-01   2.5413630e-01   7.1584571e-01
   5.2748239e-01   1.1777832e-01   2.2800750e+00
   6.2092824e+00   4.1944919e+00   1.1375477e+00
   3.7530447e-01   1.8635286e-01   1.2764798e+00
   5.0728882e-01   1.1249640e-01   2.2095318e+00
   6.4001099e-01   1.5613733e-01   2.2801305e+00
   5.1883388e+00   3.2809105e+00   2.2589950e+00
   1.9175359e+00   1.0211220e+00   2.2808390e+00
   5.7440870e-01   1.3658357e-01   2.2801629e+00
   4.8311615e-01   1.1497625e-01   2.0892006e+00
   7.8247591e+00   5.0609920e+00   5.0564923e-01
   1.7462167e+00   1.1841295e+00   2.2717997e+00
   1.3653990e+00   4.1305981e-01   2.2800417e+00
   5.3392173e-01   1.1554515e-01   2.2801578e+00
   1.3991977e+01   6.2246883e+00   2.9381974e-01
   2.4671884e+00   1.6979344e+00   2.2698356e+00
   5.6750779e+00   2.1757511e+00   2.2754465e+00
   1.2366547e+01   5.0089455e+00   1.2525755e+00
   8.8821914e-01   4.8090692e-01   2.2612939e+00
   5.2185554e-01   1.1173140e-01   2.2793971e+00
   2.8391811e+00   1.6533976e+00   2.2808015e+00
   1.8774396e+00   1.2815757e+00   2.2719429e+00
   4.2060156e+00   3.1369616e+00   7.9929724e-01
   3.7510079e-01   1.3391728e-01   1.5121402e+00
   6.4452567e+00   3.6571796e+00   2.2708786e+00
   7.0588852e+00   3.2326189e+00   2.2770371e+00
   5.5096285e-01   1.3708373e-01   2.2801812e+00
   4.8202998e-01   1.3371161e-01   1.9973186e+00
   1.0485676e+00   7.0684615e-01   1.8449713e+00
   3.9043241e-01   1.2884570e-01   1.6059899e+00
   5.5038867e-01   1.4472638e-01   2.2738554e+00
   1.2058957e+00   7.5649403e-01   2.2685399e+00
   3.6528821e+00   1.2431111e+00   2.2792279e+00
   2.3318395e+00   1.4939382e+00   2.2799122e+00
   9.0791054e+00   3.4834230e+00   2.2369589e+00
   3.4303704e-01   1.6752672e-01   1.2123904e+00
   5.5753469e-01   1.6389267e-01   2.2292003e+00
   1.2624318e+01   5.7511702e+00   2.1000260e+00
   5.7569667e+00   2.6811742e+00   2.2791535e+00
   1.1632746e+01   5.1861197e+00   2.2004727e+00
   5.0640222e-01   1.1378567e-01   2.1985739e+00
   9.9773355e+00   4.3447154e+00   2.2535027e+00
   1.4586429e+01   7.1366960e+00   5.5437115e-01
   6.6622388e-01   1.6469351e-01   2.2801248e+00
   5.2076073e-01   1.1193775e-01   2.2732916e+00
   3.7295591e-01   1.9868211e-01   1.2116837e+00
   8.3080729e-01   4.2282169e-01   2.2790133e+00
   6.2232360e-01   2.2335573e-01   2.2772743e+00
   3.3640401e-01   1.8864620e-01   1.0884419e+00
   7.2505828e-01   3.2707733e-01   2.2766001e+00
   7.5151491e-01   3.0050888e-01   2.2803359e+00
   1.3381090e+01   5.2520875e+00   5.9300431e-01
   5.2662295e-01   1.1704138e-01   2.2792006e+00
   5.2169021e-01   1.1156382e-01   2.2793501e+00
   1.3052568e+00   8.4478377e-01   2.2573792e+00
   4.7111610e-01   1.3448654e-01   1.9425740e+00
   5.5255284e-01   1.2077996e-01   2.2801335e+00
   1.0474209e+01   5.7771795e+00   1.9289567e+00
   2.3178087e+00   1.5821508e+00   2.2746949e+00
   5.7250176e-01   1.4068167e-01   2.2801842e+00
   5.0631337e-01   1.1769524e-01   2.1803802e+00
   1.3161214e+01   5.5680661e+00   3.6695146e-01
   6.5620781e-01   2.5664497e-01   2.2753570e+00
   1.0797329e+01   4.0242142e+00   2.2003829e+00
   5.0851317e+00   1.7928955e+00   2.2776955e+00
   1.2676338e+01   5.1983962e+00   8.9923409e-01
   6.9954603e+00   4.0483352e+00   2.2570118e+00
   1.8825628e+00   1.2877318e+00   2.2696300e+00
   4.4974954e-01   1.3073704e-01   1.8596292e+00
   5.2158036e-01   1.1287078e-01   2.2730434e+00
   4.2862729e-01   1.2104597e-01   1.8135255e+00
   1.0525360e+01   5.0994869e+00   2.2524713e+00
   6.8875702e+00   3.3662361e+00   2.2780207e+00
   2.0160535e+00   1.3893671e+00   2.2673789e+00
   2.5382293e+00   8.4518864e-01   2.2793241e+00
   9.2256990e+00   3.3921120e+00   2.2562817e+00
   5.1997974e-01   1.1371938e-01   2.2621737e+00
   6.2564223e-01   2.2195550e-01   2.2797970e+00
   5.2188888e-01   1.1159051e-01   2.2801639e+00
   1.9548564e+00   1.0729254e+00   2.2808193e+00
   7.2386175e+00   3.8380771e+00   2.2737980e+00
   4.7651508e-01   2.5994354e-01   1.4136953e+00
   5.9340415e+00   4.1693789e+00   3.5485304e-01
   5.2794227e-01   1.1749436e-01   2.2801637e+00
   3.6508675e+00   1.3976564e+00   2.2789759e+00
   8.5972760e+00   5.3610767e+00   7.0244769e-01
   2.2990953e+00   1.7785897e+00   1.3859421e+00
   4.4042844e-01   1.2284430e-01   1.8594158e+00
   5.3317726e-01   1.1554098e-01   2.2801568e+00
   4.8082462e-01   3.5751818e-01   9.7889285e-01
   3.7347891e+00   2.4103192e+00   2.2754438e+00
   9.3067216e+00   3.9104971e+00   2.2563267e+00
   1.4127317e+01   6.5826493e+00   1.4086600e+00
   1.1865901e+01   6.0946676e+00   2.0631651e+00
   1.3776781e+01   6.3414350e+00   1.6753122e+00
   3.3580356e-01   2.4922358e-01   8.1548312e-01
   6.0609912e+00   3.5719309e+00   2.2679011e+00
   4.6021559e-01   1.1737895e-01   1.9735705e+00
   1.0172307e+01   5.8171211e+00   1.5287199e+00
   4.6684399e-01   1.5774308e-01   1.8230821e+00
   5.2160412e-01   1.1159017e-01   2.2788395e+00
   1.2914964e+01   5.5701854e+00   1.7332442e+00
   5.1862912e-01   1.1181861e-01   2.2643415e+00
   6.8108255e-01   2.8359362e-01   2.2784514e+00
   9.6081737e+00   5.2407535e+00   2.1859239e+00
   6.1264316e-01   2.0659039e-01   2.2799657e+00
   2.8353138e+00   1.7940994e+00   2.2797614e+00
   7.6452899e-01   1.9916816e-01   2.2800880e+00
   3.6683163e-01   1.3332087e-01   1.4775808e+00
   6.0314215e-01   1.4060328e-01   2.2801564e+00
   3.0628141e+00   1.9338089e+00   2.2795387e+00
   6.4267580e-01   2.4212139e-01   2.2711370e+00
   5.4211654e-01   1.3437083e-01   2.2799845e+00
   8.8531782e+00   3.6164528e+00   2.2577498e+00
   7.6236564e+00   2.9347774e+00   2.2642019e+00
   7.9172404e+00   3.2831169e+00   2.2689243e+00
   7.4196383e+00   2.6896301e+00   2.2722233e+00
   1.0971488e+01   4.7359832e+00   2.2170669e+00
   8.5216806e+00   3.2362441e+00   2.2503598e+00
   5.5188031e+00   2.4488463e+00   2.2789401e+00
   5.1568524e-01   1.1246883e-01   2.2475271e+00
   1.2663292e+01   4.8642773e+00   1.6049236e+00
   7.5812991e-01   4.2696874e-01   1.9291465e+00
   5.3668992e-01   1.1688094e-01   2.2801577e+00
   1.2260967e+00   8.1175783e-01   2.1166105e+00
   1.5659108e+00   1.2741906e+00   1.0792965e+00
   3.1358435e+00   1.2369479e+00   2.2797225e+00
   4.8615518e-01   1.1888704e-01   2.0802226e+00
   5.2993138e-01   1.2144477e-01   2.2797232e+00
   5.0850271e-01   1.1528681e-01   2.2008831e+00
   4.3916897e-01   1.1958789e-01   1.8678508e+00
   1.0011150e+01   4.4881731e+00   2.2573415e+00
   1.9401990e+00   1.3264652e+00   2.2726122e+00
   4.0505006e+00   1.4726524e+00   2.2781321e+00
   5.5747730e-01   1.5175313e-01   2.2771718e+00
   4.8662451e-01   1.2196199e-01   2.0689838e+00
   1.0792111e+01   4.0478357e+00   2.1760381e+00
   1.1603818e+01   6.3710942e+00   1.3142539e+00
   1.0846544e+00   6.4387285e-01   2.2788873e+00
   5.2448879e-01   1.1511184e-01   2.2777762e+00
   4.5242441e-01   4.1496613e-01   5.7371030e-01
   2.1746153e+00   7.2101906e-01   2.2795131e+00
   1.1448592e+01   6.1693784e+00   1.7694513e+00
   3.4418787e-01   2.9150329e-01   6.6088585e-01
   5.3300772e-01   3.0715418e-01   1.4544950e+00
   5.4101816e-01   1.3392297e-01   2.2765002e+00
   5.2115647e-01   1.1198786e-01   2.2749918e+00
   8.2332773e+00   3.1112725e+00   2.2551753e+00
   4.8536836e-01   1.3494182e-01   2.0079248e+00
   4.4854931e-01   3.1773199e-01   1.0182869e+00
   1.4043447e+01   6.2668127e+00   5.4379858e-01
   4.7637185e-01   1.4896014e-01   1.9056671e+00
   4.9002240e+00   2.7220247e+00   2.2794908e+00
   1.3510048e+01   5.2992041e+00   5.6607180e-01
   1.3764765e+01   6.0381970e+00   5.8370222e-01
   5.4749998e-01   1.4203512e-01   2.2797311e+00
   1.3944832e+01   6.9186130e+00   1.3478852e+00
   8.0571477e+00   4.9080601e+00   1.7950600e+00
   5.2198642e-01   1.1715517e-01   2.2569993e+00
   5.5511556e-01   1.2451397e-01   2.2801525e+00
   7.6225590e-01   3.6085665e-01   2.2679412e+00
   3.6736861e+00   2.3841315e+00   2.2750437e+00
   8.3150719e+00   3.6083934e+00   2.2701997e+00
   7.3084372e-01   5.9451584e-01   9.5910277e-01
