# Supplementary material for: Rethinking Colour Constancy
Source: PLoS One. 2015 Sep 10;10(9):e0135029. doi: 10.1371/journal.pone.0135029 (PMC4565710; doi:10.1371/journal.pone.0135029)
Supplement: S1 Dataset — (ZIP) [file pone.0135029.s002.zip › 5-TransitionMetamerReflectanceData/NtoR_20munsells/targetXYZ_17.txt]

   1.2224518e+01   4.7553103e+00   5.6032876e-01
   1.5899669e+01   6.3057234e+00   5.0239616e-01
   1.3813187e+01   5.4458394e+00   2.5622314e-01
   1.5997635e+01   6.3144893e+00   8.5010441e-01
   1.6088550e+01   6.3746300e+00   6.2733478e-01
   1.4052738e+01   5.3900325e+00   1.8915419e+00
   1.6260139e+01   6.4880390e+00   2.0544577e-01
   7.0027102e+00   2.5871882e+00   1.4275151e+00
   1.0947413e+01   4.1071662e+00   2.0171998e+00
   1.6763584e+01   6.8605979e+00   2.0430608e-01
   1.0299786e+01   4.0673811e+00   2.4559212e-01
   9.2678694e+00   3.4862787e+00   1.3984688e+00
   1.4173806e+01   5.4595047e+00   1.6972033e+00
   9.6574580e+00   3.7261382e+00   3.6489766e-01
   1.5766061e+01   6.1983005e+00   1.0337916e+00
   1.1275141e+01   4.3850589e+00   3.4860461e-01
   1.0637806e+01   6.0067077e+00   2.3890995e-01
   5.2599233e+00   1.8930225e+00   1.9034577e+00
   1.6543631e+01   6.7706659e+00   2.0424359e-01
   1.5150677e+01   7.4190241e+00   2.1889153e-01
   1.6261967e+01   6.4815423e+00   2.8531083e-01
   1.5808243e+01   6.3458901e+00   2.0423583e-01
   4.5369874e+00   2.9644021e+00   3.1762123e-01
   8.7086466e-01   4.8959486e-01   1.9913835e+00
   1.1917779e+01   4.5802173e+00   1.0769422e+00
   1.4534122e+01   5.7225122e+00   4.6695885e-01
   2.7288291e+00   1.1760364e+00   1.1591720e+00
   1.4097230e+01   5.5417720e+00   4.1934220e-01
   1.6164877e+01   6.4124402e+00   5.7525570e-01
   1.2976401e+01   5.0476198e+00   6.8398321e-01
   1.3772881e+01   5.4100559e+00   3.6943036e-01
   1.0585142e+00   8.9521441e-01   6.9741711e-01
   1.6576615e+01   6.7383318e+00   2.0370543e-01
   1.6438473e+01   6.6325272e+00   2.0339423e-01
   1.6263048e+01   6.4894623e+00   2.0380956e-01
   1.1074878e+01   4.2221363e+00   1.3114726e+00
   1.6062694e+01   6.3596964e+00   6.6763599e-01
   5.5185264e+00   2.0462431e+00   1.2541076e+00
   1.7038426e+01   7.0854526e+00   2.0523726e-01
   3.9082337e+00   1.5015829e+00   1.2318355e+00
   6.9984185e+00   2.5508985e+00   1.8257975e+00
   8.3228307e+00   3.1732865e+00   6.0127502e-01
   1.3209702e+01   5.0700817e+00   1.5234755e+00
   1.0488372e+01   4.1730121e+00   2.3974432e-01
   1.6036609e+01   6.3837551e+00   2.8930743e-01
   1.6179430e+01   6.4378601e+00   3.7378486e-01
   1.5167687e+01   5.9002506e+00   1.5044524e+00
   1.4533567e+01   5.7455853e+00   2.5142439e-01
   1.6341463e+01   6.5369067e+00   2.0289796e-01
   1.3505471e+01   5.3307543e+00   2.1881940e-01
   1.6285724e+01   6.4959754e+00   2.4085986e-01
   1.6266484e+01   6.4865099e+00   2.5288593e-01
   1.5799200e+01   6.2053440e+00   1.1070357e+00
   1.6241699e+01   6.4805091e+00   2.0318563e-01
   1.0150087e+01   3.7877691e+00   2.0245104e+00
   1.3091785e+01   5.1286317e+00   3.8561822e-01
   1.6056575e+01   6.3978743e+00   2.2992762e-01
   3.0017472e+00   1.3310896e+00   8.2827161e-01
   1.0057525e+01   3.9130463e+00   2.7093313e-01
   1.9415348e+00   8.7900121e-01   1.6344725e+00
   1.1444819e+01   4.3058677e+00   2.0120230e+00
   3.9883733e+00   1.6987945e+00   5.6584805e-01
   1.6346217e+01   6.5383405e+00   2.0289878e-01
   1.3775074e+01   5.2735831e+00   1.8838546e+00
   1.1003163e+01   4.1522014e+00   1.7654606e+00
   9.1340550e+00   3.4968996e+00   5.9034254e-01
   3.4820767e+00   1.3214081e+00   1.6360763e+00
   2.7572960e+00   1.0727390e+00   1.9635749e+00
   1.5484145e+01   6.1438952e+00   3.0768665e-01
   1.6062471e+01   6.3997720e+00   2.3866227e-01
   1.5981751e+01   6.3102390e+00   8.2256026e-01
   1.4140229e+01   5.5709973e+00   3.0713173e-01
   1.8964273e+00   8.2251436e-01   1.9584664e+00
   1.5979977e+01   6.3615090e+00   2.7209712e-01
   1.0395828e+01   3.9960416e+00   7.6116149e-01
   1.5786166e+01   6.2830224e+00   2.1321646e-01
   1.0052041e+01   4.2468628e+00   2.3550917e-01
   1.7803989e+01   7.6914044e+00   2.0778506e-01
   1.2122712e+01   4.7209152e+00   5.0103890e-01
   1.4836306e+01   5.8785873e+00   2.1939263e-01
   1.6288061e+01   6.4989905e+00   2.1895043e-01
   1.6206687e+01   6.4545098e+00   3.2074882e-01
   1.2515475e+01   4.8117301e+00   1.1994816e+00
   1.4722281e+01   5.6956212e+00   1.6702974e+00
   1.5834597e+01   6.3049953e+00   2.0643639e-01
   4.7553865e+00   1.8354990e+00   8.0610999e-01
   3.4140571e+00   1.2668448e+00   1.9649587e+00
   1.3076896e+01   5.1239761e+00   3.7598257e-01
   1.7157162e+01   7.3422203e+00   2.0673503e-01
   1.4702505e+01   5.8224988e+00   2.2599938e-01
   1.3622517e+01   5.3659206e+00   2.2580414e-01
   9.5574047e+00   3.5648953e+00   1.8411339e+00
   9.8710426e+00   3.8272593e+00   2.9047749e-01
   1.3003357e+01   5.0811112e+00   4.6487154e-01
   1.6267269e+01   6.4831424e+00   2.9217459e-01
   1.3304491e+01   5.0889653e+00   1.7464284e+00
   1.5280959e+01   6.0620655e+00   2.3388712e-01
   1.5651725e+01   6.1324119e+00   1.2194855e+00
   1.1150947e+01   4.1897289e+00   2.0025632e+00
   1.5646772e+01   6.1549204e+00   9.6192874e-01
   1.3176290e+01   5.1613578e+00   3.9443273e-01
   1.6230383e+01   6.4734183e+00   2.2517834e-01
   1.6283131e+01   6.4964783e+00   2.2310216e-01
   9.8176339e+00   3.6581740e+00   1.9722199e+00
   9.5050013e+00   3.6702996e+00   3.3795624e-01
   1.2605119e+01   5.0825943e+00   2.1855040e-01
   1.1589973e+01   4.4179002e+00   1.4204218e+00
   1.5329610e+01   6.0866255e+00   2.2327038e-01
   1.2175744e+01   6.7926722e+00   2.3405056e-01
   9.6550383e+00   3.6716076e+00   1.0552466e+00
   1.6271981e+01   6.4930542e+00   2.0407927e-01
   1.3122388e+01   5.0754080e+00   1.0563010e+00
   1.6234924e+01   6.4753171e+00   2.2646022e-01
   1.5610261e+01   6.1334766e+00   1.0241409e+00
   1.5750605e+01   6.2087636e+00   8.5727372e-01
   1.4341712e+01   5.5459134e+00   1.5368255e+00
   1.6036375e+01   6.3377516e+00   7.8025353e-01
   4.3614039e+00   1.6485384e+00   1.2205031e+00
   3.5846252e+00   2.4797941e+00   3.4747531e-01
   8.3603231e-01   5.0524019e-01   1.8676405e+00
   5.5672003e+00   2.1242838e+00   7.2016192e-01
   1.4624278e+01   5.7023343e+00   1.1498879e+00
   8.3906779e+00   3.1402151e+00   1.3278694e+00
   9.0262366e+00   3.3374778e+00   1.9892661e+00
   1.2009284e+01   7.1595493e+00   2.3748995e-01
   1.6081845e+01   6.4021468e+00   3.0196118e-01
   1.0846767e+00   5.9084242e-01   1.7453681e+00
   7.8073561e+00   2.8709736e+00   1.7711630e+00
   4.9106536e+00   1.8034539e+00   1.5265217e+00
   1.0074975e+01   3.8633818e+00   7.8801225e-01
   1.6182847e+01   6.4431287e+00   3.3430339e-01
   1.5253943e+01   6.0566927e+00   2.1042839e-01
   2.6298484e+00   1.2372982e+00   8.4431516e-01
   1.2779511e+01   5.0081128e+00   3.4128108e-01
   1.3880786e+01   5.4752580e+00   2.4248575e-01
   1.1906213e+01   4.6146163e+00   6.7557458e-01
   1.2644027e+01   4.9560880e+00   2.8236907e-01
   1.1536697e+01   6.6508289e+00   2.3826902e-01
   1.4179125e+01   5.5907578e+00   2.8465261e-01
   1.6213602e+01   6.4453646e+00   4.4794038e-01
   1.4751109e+01   5.6996142e+00   1.7591263e+00
   1.5501549e+01   6.0927867e+00   9.7002561e-01
   1.1724654e+00   6.8346094e-01   1.3810402e+00
   1.6279620e+01   6.4942541e+00   2.3062474e-01
   1.5643952e+01   7.8293396e+00   2.2081624e-01
   1.2018199e+01   4.6879489e+00   4.1411112e-01
   1.2369081e+01   4.7352626e+00   1.3836639e+00
   1.5975771e+01   6.3653521e+00   2.0835249e-01
   3.8662668e+00   1.8752073e+00   4.3707950e-01
   1.0575989e+01   3.9803437e+00   1.7740269e+00
   1.2633216e+01   4.8933672e+00   8.3140032e-01
   2.4055676e+00   1.1173879e+00   1.0542682e+00
   1.2169246e+01   4.6166986e+00   1.7906790e+00
   1.5665418e+01   6.2336124e+00   2.0965795e-01
   1.2384441e+01   4.8096270e+00   6.4371994e-01
   2.5195658e+00   1.6966044e+00   4.4902181e-01
   1.4276207e+01   6.5959281e+00   2.1490390e-01
   1.4712950e+01   6.1700827e+00   2.0847287e-01
   1.6209301e+01   6.4632114e+00   2.3750775e-01
   1.1220143e+01   4.3536833e+00   5.0300040e-01
   6.7839229e+00   4.6250795e+00   2.6890947e-01
   9.9241433e+00   3.8050986e+00   7.4757784e-01
   1.3819313e+01   5.3778484e+00   9.4011827e-01
   1.6107535e+01   6.4229022e+00   2.0496662e-01
   1.0682207e+01   4.1354708e+00   4.6751834e-01
   2.3344232e+00   1.2159122e+00   7.5064229e-01
   4.4768410e+00   1.6622983e+00   1.4456391e+00
   1.2607236e+00   6.8296488e-01   1.5360802e+00
   1.5932967e+01   6.3112120e+00   5.9670838e-01
   1.4429101e+01   5.6821568e+00   4.0847233e-01
   1.4736428e+01   5.8362351e+00   2.2133262e-01
   1.4041053e+01   5.4957843e+00   6.5818748e-01
   1.5587535e+01   6.3993042e+00   2.0544587e-01
   1.5904952e+01   6.2606826e+00   9.9896165e-01
   8.8384203e-01   7.3204986e-01   9.3507183e-01
   1.5906434e+01   6.2744688e+00   8.5969119e-01
   1.5786351e+01   7.5381315e+00   2.1634697e-01
   1.5841684e+01   6.3088669e+00   2.0861445e-01
   6.6797092e+00   2.5419078e+00   6.0994641e-01
   1.7576716e+01   7.5013461e+00   2.0698081e-01
   1.2405929e+01   4.8334380e+00   5.1727774e-01
   7.9188328e+00   4.3084650e+00   2.5492357e-01
   1.4088120e+01   5.5483124e+00   3.1468032e-01
   1.5395000e+01   6.1458716e+00   2.0588377e-01
   9.2039236e+00   3.4841869e+00   1.1138129e+00
   1.6012038e+01   6.3329955e+00   7.1972342e-01
   1.6157309e+01   6.4227383e+00   4.3187742e-01
   1.3647536e+01   5.2284041e+00   1.7892082e+00
   6.2528323e+00   4.3155982e+00   2.7517953e-01
   6.1746239e+00   2.3215718e+00   8.9562165e-01
   1.7538085e+01   7.5153960e+00   2.0708146e-01
   8.6916912e-01   4.8955721e-01   1.9885568e+00
   1.3564440e+01   5.3747349e+00   2.1594649e-01
   1.6189726e+01   6.4286592e+00   5.1649960e-01
   1.8573207e+00   1.6001252e+00   4.2688049e-01
   1.1970882e+01   4.5775029e+00   1.3373413e+00
   1.4337909e+01   5.6147813e+00   7.4560453e-01
   1.3821219e+01   5.4312648e+00   3.5957181e-01
   1.1669405e+01   4.4144126e+00   1.7966559e+00
   1.5669024e+01   6.1632755e+00   9.7197393e-01
   1.0758236e+01   4.1326623e+00   8.8618712e-01
   7.9552420e+00   2.9644429e+00   1.3627030e+00
   1.6116484e+01   6.3990970e+00   4.9625935e-01
   7.9947366e+00   3.8773929e+00   2.5362383e-01
   1.5840144e+01   6.2907320e+00   3.8560741e-01
   1.4874155e+01   5.8910204e+00   2.3834307e-01
   1.6515119e+01   6.6513182e+00   2.0335675e-01
   1.3154486e+01   7.5833488e+00   2.3367289e-01
   8.4442756e+00   3.3291383e+00   2.8380990e-01
   1.6230463e+01   6.4733005e+00   2.2713400e-01
   4.7040738e+00   1.9373434e+00   4.9173310e-01
   1.0041477e+01   3.8595384e+00   6.5944761e-01
   1.4788502e+01   7.4264284e+00   2.2144304e-01
   3.6703249e+00   1.5876353e+00   6.1669249e-01
   1.6236538e+01   6.4630992e+00   3.6416280e-01
   8.5188416e+00   3.2480877e+00   6.3021401e-01
   1.3875361e+01   5.4480375e+00   4.1352192e-01
   1.4090725e+01   6.2669739e+00   2.1280795e-01
   1.5700816e+01   6.2465764e+00   2.1390888e-01
   1.6242022e+01   6.4982103e+00   2.0297350e-01
   1.0597171e+01   4.0756212e+00   7.9266110e-01
   1.6134695e+01   6.4258060e+00   2.9563741e-01
   1.4528863e+01   5.7436415e+00   2.5140282e-01
   1.4891919e+01   6.3689681e+00   2.0896821e-01
   1.5768216e+01   6.2775207e+00   2.0563269e-01
   1.5753589e+01   6.2544983e+00   3.7352251e-01
   1.4691499e+01   5.8170270e+00   2.2141533e-01
   1.5866801e+01   6.2704395e+00   7.2753885e-01
   1.6087033e+01   6.6127697e+00   2.0478527e-01
   1.5949915e+01   6.2870803e+00   9.2325473e-01
   1.0673609e+01   4.1344937e+00   4.2355106e-01
   1.0834913e+01   4.1849982e+00   6.3953637e-01
   1.0761832e+01   4.1365298e+00   8.5864618e-01
   1.3182116e+01   5.0677628e+00   1.4227950e+00
   9.0649355e+00   3.3598721e+00   1.9117701e+00
   6.7197423e+00   2.4262499e+00   2.0262846e+00
   4.6641200e+00   3.5145148e+00   2.9308361e-01
   3.9302064e+00   1.5271713e+00   1.0986219e+00
   1.0765623e+01   4.1585558e+00   6.1594250e-01
   1.6284448e+01   6.4977942e+00   2.1541813e-01
   8.5824308e+00   3.1721778e+00   1.8493738e+00
   9.4935649e+00   3.6373729e+00   6.4970257e-01
   1.6226048e+01   6.4847858e+00   2.0296696e-01
   1.6096549e+01   6.3699120e+00   7.1460593e-01
   1.3377993e+01   5.2606546e+00   2.9610525e-01
   1.6203733e+01   6.4377183e+00   4.8445626e-01
   7.1945093e+00   2.6123978e+00   1.9915060e+00
   8.0629436e+00   3.0186011e+00   1.2253921e+00
   1.5140282e+01   5.9847969e+00   4.4494917e-01
   1.6264364e+01   6.4813342e+00   2.9798378e-01
   5.4864205e+00   2.2414965e+00   4.0355239e-01
   1.4931796e+01   5.7897359e+00   1.6161522e+00
   1.5894693e+01   6.3265350e+00   2.2580649e-01
   1.6074376e+01   6.3793299e+00   5.1615360e-01
   1.6143753e+01   6.4376119e+00   2.0618160e-01
   1.6282147e+01   6.4979298e+00   2.0304407e-01
   1.6222160e+01   6.4713752e+00   2.0620226e-01
   1.5612409e+01   6.2069618e+00   2.1833399e-01
   1.5779319e+01   6.5756537e+00   2.0497063e-01
   1.2694137e+01   4.8351732e+00   1.7456806e+00
   1.6293228e+01   6.5027407e+00   2.0278567e-01
   2.6306132e+00   1.6718435e+00   4.6268224e-01
   1.1779647e+01   5.7457085e+00   2.2458764e-01
   1.0592848e+01   4.0411592e+00   1.1721450e+00
   1.5394925e+01   6.1101328e+00   2.3718567e-01
   1.5820695e+01   7.7662538e+00   2.1886480e-01
   7.2509812e+00   2.7197119e+00   1.0035837e+00
   1.0082986e+01   3.7854368e+00   1.7463577e+00
   6.9396738e+00   2.6845236e+00   4.1055024e-01
   1.5948753e+01   6.3515890e+00   2.1539105e-01
   1.5480447e+01   6.5392061e+00   2.0721096e-01
   1.1257388e+01   4.2309466e+00   2.0169376e+00
   3.9245617e+00   1.5846865e+00   7.8839074e-01
   8.8319375e+00   5.8128483e+00   2.5060096e-01
   8.9939931e+00   3.4393690e+00   6.0817423e-01
   1.3025269e+01   4.9643484e+00   1.8323571e+00
   1.5694254e+01   6.1982870e+00   7.1938542e-01
   5.9432592e+00   2.2684593e+00   6.4655675e-01
   1.6181700e+01   6.4502089e+00   2.4881947e-01
   1.0608575e+01   4.0999401e+00   5.4156635e-01
   4.1905182e+00   1.5628939e+00   1.4832684e+00
   8.3388039e+00   3.1536365e+00   9.1270127e-01
   3.1112507e+00   1.2157599e+00   1.6034543e+00
   2.7236811e+00   1.6826223e+00   4.6395604e-01
   1.6278758e+01   6.4949332e+00   2.2005054e-01
   1.5499368e+01   6.4060857e+00   2.0438334e-01
   5.9237064e+00   2.3028536e+00   4.8765972e-01
   1.4786216e+01   5.8453239e+00   2.9136256e-01
   1.2512627e+01   4.7772465e+00   1.5641848e+00
   1.4041944e+01   5.5415531e+00   2.5820723e-01
   1.6242748e+01   6.5206921e+00   2.0306928e-01
   1.1962381e+01   4.6302550e+00   7.4479734e-01
   1.2146776e+01   4.6969187e+00   8.1270835e-01
   1.4808859e+01   5.7731491e+00   1.2411436e+00
   8.7101418e+00   3.2652309e+00   1.3616463e+00
   1.2607844e+01   4.9410088e+00   2.8028333e-01
   1.6267600e+01   6.4860349e+00   2.6298556e-01
   8.2420843e-01   5.6261378e-01   1.4421923e+00
   1.2294479e+01   4.7532731e+00   8.4812956e-01
   1.3800438e+01   6.0004723e+00   2.1249130e-01
   1.1836368e+01   4.5120459e+00   1.4607048e+00
   1.5983534e+01   6.3054929e+00   8.8148076e-01
   2.0642751e+00   9.2163736e-01   1.5878178e+00
   1.1174944e+01   4.3039652e+00   8.4798831e-01
   9.2203671e+00   3.4609438e+00   1.4709078e+00
   1.4865629e+01   5.8399623e+00   7.6438557e-01
   1.2712862e+01   4.9589450e+00   5.0007050e-01
   1.7784081e+01   7.8469356e+00   2.0917279e-01
   1.3010838e+01   5.0958136e+00   3.8563523e-01
   1.2199328e+01   4.7466086e+00   5.4695633e-01
   1.2606735e+01   4.7768275e+00   1.9890819e+00
   9.2531710e+00   3.4257918e+00   2.0266811e+00
   1.5882781e+01   6.2881849e+00   6.1426811e-01
   1.0096498e+01   3.8439100e+00   1.1358116e+00
   1.6171193e+01   6.4371053e+00   3.4527369e-01
   9.9164943e+00   3.8304547e+00   3.5567801e-01
   1.3638114e+01   5.3585524e+00   3.3556020e-01
   8.8836095e+00   3.2922119e+00   1.8526663e+00
   1.6229834e+01   6.4678784e+00   2.8504623e-01
   1.4434078e+01   5.5617977e+00   1.7863807e+00
   1.6302502e+01   6.5094102e+00   2.0279196e-01
   1.5969249e+01   6.4061859e+00   2.0294650e-01
   1.6318699e+01   6.5192805e+00   2.0283046e-01
   2.4924367e+00   1.6204866e+00   4.7075368e-01
   1.6042600e+01   6.3393403e+00   7.9208888e-01
   1.2900263e+01   4.9745266e+00   1.1515583e+00
   8.7046795e-01   4.8653663e-01   2.0218365e+00
   1.5391004e+01   6.1042731e+00   2.8598492e-01
   1.6145869e+01   6.4392562e+00   2.0497173e-01
   9.3461545e+00   3.4939808e+00   1.6768289e+00
   3.3222950e+00   1.2330770e+00   2.0299510e+00
   1.1578718e+01   4.4841422e+00   6.6163117e-01
   8.2494208e+00   3.0237054e+00   2.0295065e+00
   1.3991801e+00   6.5813169e-01   2.0161008e+00
   1.2125524e+01   4.6572248e+00   1.1518191e+00
   1.6246342e+01   6.4689574e+00   3.4703550e-01
   1.5473324e+01   6.0826681e+00   9.5001960e-01
   1.7031987e+01   8.5439169e+00   2.1928771e-01
   1.0337422e+01   3.8644741e+00   2.0045763e+00
   1.6755770e+01   6.8671879e+00   2.0436793e-01
   1.3153905e+01   5.0425856e+00   1.5681600e+00
   1.1548768e+01   4.3685478e+00   1.7762658e+00
   1.1325224e+01   4.2610704e+00   1.9815284e+00
   1.6280675e+01   6.4965390e+00   2.1143028e-01
   2.2749357e+00   9.9172032e-01   1.5196122e+00
   1.6127725e+01   6.4259083e+00   2.5717057e-01
   1.6238902e+01   6.4771007e+00   2.2604971e-01
   1.1838270e+01   4.5440336e+00   1.1254794e+00
   1.5559059e+01   6.1580076e+00   5.1974195e-01
   1.1617423e+01   4.5268729e+00   3.1127403e-01
   1.6261254e+01   6.4889633e+00   2.0298627e-01
   1.6293475e+01   6.5028473e+00   2.0281265e-01
   1.2109797e+01   4.7239318e+00   4.3178772e-01
   6.3637225e+00   2.3419052e+00   1.4424282e+00
   1.1400003e+01   4.3905326e+00   8.9203859e-01
   1.2716793e+01   5.4404305e+00   2.1645196e-01
   1.6258153e+01   6.4876317e+00   2.0306761e-01
   1.6190957e+01   6.4295327e+00   5.1282114e-01
   1.6355954e+01   6.5437001e+00   2.0291527e-01
   1.5930094e+01   6.2779605e+00   9.2943995e-01
   1.3080910e+01   5.0004340e+00   1.6934846e+00
   1.6336704e+01   6.5891948e+00   2.0334891e-01
   1.4261741e+01   5.6180374e+00   3.3280526e-01
   9.6085336e+00   3.6265561e+00   1.3701162e+00
   1.5590573e+01   6.1533133e+00   7.2848252e-01
   1.6285270e+01   6.4988867e+00   2.0728396e-01
   1.1534230e+01   4.4815189e+00   5.0319898e-01
   1.6224501e+01   6.9480045e+00   2.0665221e-01
   1.1589466e+01   4.3916618e+00   1.6996320e+00
   1.5338016e+01   6.0628666e+00   5.2823418e-01
   1.5296935e+01   6.0737794e+00   2.2195597e-01
   3.9720475e+00   3.0678150e+00   3.0847152e-01
   1.4492145e+01   5.6846287e+00   6.9893858e-01
   1.6045266e+01   6.3941276e+00   2.1077889e-01
   1.4447202e+01   6.5626431e+00   2.1346319e-01
   1.6220857e+01   6.4624584e+00   3.0100485e-01
   1.6257812e+01   6.6454996e+00   2.0427979e-01
   8.0047735e+00   3.8788768e+00   2.5350075e-01
   1.0336216e+01   3.9934789e+00   4.6600782e-01
   1.6282825e+01   6.4975186e+00   2.1082264e-01
   1.6452017e+01   6.6852646e+00   2.0380402e-01
   1.1045147e+01   4.1681734e+00   1.7744544e+00
   1.6370984e+01   6.5817656e+00   2.0311307e-01
   1.4034011e+01   5.5393069e+00   2.4304173e-01
   5.3628496e+00   1.9191920e+00   2.0311293e+00
   3.7691493e+00   1.6624852e+00   5.4967685e-01
   1.5461371e+01   6.1328603e+00   3.2942075e-01
   1.6084168e+01   6.3713163e+00   6.4239710e-01
   2.3022004e+00   9.6879593e-01   1.7349208e+00
   1.2864033e+01   5.1125983e+00   2.1913063e-01
   1.3435498e+01   5.2546851e+00   5.0676109e-01
   9.9631227e-01   8.5307761e-01   7.3857655e-01
   1.2245434e+01   4.7176588e+00   1.0232270e+00
   1.4961051e+01   6.8647071e+00   2.1353435e-01
   1.2720272e+01   4.8649527e+00   1.5393758e+00
   9.8590540e+00   3.7572116e+00   1.0200057e+00
   1.5494350e+01   6.1300883e+00   5.2254001e-01
   1.5965698e+01   6.3616600e+00   2.0518338e-01
   1.2288772e+01   4.6456656e+00   2.0029333e+00
   1.5394661e+01   6.0704125e+00   7.1673880e-01
   6.9837340e+00   2.6419573e+00   7.3286345e-01
   1.6351955e+01   6.5644484e+00   2.0304399e-01
   1.6231232e+01   6.4748241e+00   2.1410575e-01
   1.5967787e+01   6.4157259e+00   2.0302854e-01
   1.1679062e+01   4.5088108e+00   8.2517497e-01
   8.8744981e+00   3.4164848e+00   3.7229791e-01
   1.6179383e+01   6.4790381e+00   2.0313500e-01
   1.1539732e+01   4.3530095e+00   1.9061376e+00
   3.2403138e+00   1.2100685e+00   2.0115388e+00
   1.4412562e+01   5.5520690e+00   1.7925459e+00
   1.2994627e+01   5.1009625e+00   3.0144858e-01
   1.6353711e+01   6.5593698e+00   2.0306364e-01
   2.2712220e+00   1.0397537e+00   1.2389286e+00
   1.3953185e+01   5.6879624e+00   2.1106184e-01
   1.6130563e+01   6.4071336e+00   4.7521573e-01
   1.3187307e+01   5.0626677e+00   1.5023021e+00
   1.6258313e+01   6.4855890e+00   2.2581974e-01
   1.5120385e+01   5.8884651e+00   1.4176627e+00
   1.6225888e+01   6.4674054e+00   2.7242014e-01
   1.6293167e+01   6.5026534e+00   2.0346993e-01
   8.0429669e+00   3.0691793e+00   5.4875453e-01
   1.0085202e+01   3.8722692e+00   7.2689410e-01
   6.8731585e+00   2.5894508e+00   8.3963361e-01
   2.9333725e+00   1.5399960e+00   5.3595693e-01
   1.6060629e+01   6.4019438e+00   2.0717901e-01
   1.5681002e+01   6.2041507e+00   5.9179008e-01
   1.5359556e+01   6.0907221e+00   2.8639224e-01
   1.1239932e+01   4.3179664e+00   9.8354488e-01
   1.7354430e+01   8.5322778e+00   2.1744885e-01
   1.6206299e+01   6.4552657e+00   3.1203752e-01
   1.6275466e+01   6.4949752e+00   2.0313646e-01
   1.4348554e+01   5.5705872e+00   1.3034989e+00
   1.0864271e+01   6.6464992e+00   2.4185691e-01
   1.1148460e+01   5.2058968e+00   2.2589724e-01
   1.5235431e+01   6.0488020e+00   2.1105157e-01
   1.0991948e+01   4.2554300e+00   5.6277209e-01
   1.2484689e+01   4.7278486e+00   1.9766760e+00
   1.3986148e+01   6.4356429e+00   2.1513566e-01
   1.6289998e+01   6.4998053e+00   2.1937507e-01
   1.0729033e+01   4.1367230e+00   7.0164313e-01
   1.5868875e+01   6.3184341e+00   2.1161652e-01
   1.5396235e+01   6.0451164e+00   1.0002845e+00
   1.5163298e+01   5.9098792e+00   1.3835376e+00
   1.6127656e+01   6.4300205e+00   2.0723851e-01
   1.6185298e+01   6.4461430e+00   3.1389144e-01
   7.0354707e+00   2.7907550e+00   3.3038172e-01
   1.5427399e+01   6.2482788e+00   2.0546737e-01
   8.5413755e+00   3.2516940e+00   6.9476814e-01
   1.2609321e+01   4.8990677e+00   6.6378820e-01
   1.5667411e+01   6.2342143e+00   2.1129810e-01
   2.0409682e+00   8.9265260e-01   1.7429061e+00
   1.3136562e+01   5.5318902e+00   2.1446412e-01
   1.2143062e+01   4.5865289e+00   2.0044217e+00
   1.4448289e+01   5.7020410e+00   2.8934296e-01
   1.5590143e+01   6.1142260e+00   1.1362465e+00
   1.5467928e+01   6.0956500e+00   7.8499120e-01
   1.5786439e+01   6.1970123e+00   1.1386415e+00
   6.4655779e+00   3.6687482e+00   2.7610583e-01
   1.5229456e+01   6.0252891e+00   4.2189533e-01
   1.2727212e+01   4.8897187e+00   1.2980161e+00
   1.5985431e+01   6.3470417e+00   4.5495787e-01
   5.6735992e+00   2.1528773e+00   7.8077372e-01
   1.2105965e+01   4.6212750e+00   1.4615440e+00
   1.3239877e+01   5.0469466e+00   1.9093878e+00
   1.6834382e+01   7.3352187e+00   2.0792844e-01
   1.2572960e+01   4.8959654e+00   5.5314970e-01
   1.5572686e+01   6.1839025e+00   2.8263704e-01
   1.2552581e+01   4.8911949e+00   5.2647178e-01
   1.6227315e+01   6.4665915e+00   2.8727409e-01
   7.6700976e+00   4.9139734e+00   2.6230693e-01
   1.1848546e+01   4.5556481e+00   1.0455937e+00
   8.4637918e+00   3.1425261e+00   1.6451088e+00
   1.4693333e+01   5.6823063e+00   1.6804245e+00
   1.6220517e+01   6.4576272e+00   3.4912250e-01
   1.1732564e+01   4.4471645e+00   1.7129185e+00
   1.0950620e+01   4.1814808e+00   1.2095230e+00
   1.5715544e+01   6.2473398e+00   2.6482619e-01
   8.4896231e-01   5.1157307e-01   1.7785948e+00
   1.6119322e+01   6.4102852e+00   3.9424080e-01
   1.6262788e+01   6.4818716e+00   2.8561661e-01
   1.1228070e+01   4.2204255e+00   2.0033915e+00
   1.1429318e+01   4.3042241e+00   1.9616514e+00
   1.6183325e+01   6.4510199e+00   2.4757070e-01
   1.2729932e+01   4.9875652e+00   3.4237855e-01
   1.3065176e+01   5.0336634e+00   1.2564718e+00
   9.2066229e+00   3.4078304e+00   2.0168102e+00
   8.5629940e-01   4.9077648e-01   2.0327605e+00
   1.4049966e+00   7.7735482e-01   1.2924619e+00
   1.6338595e+01   6.6032344e+00   2.0347445e-01
   1.5546037e+01   6.1215328e+00   8.6590432e-01
   1.6292053e+01   6.5020807e+00   2.0450590e-01
   1.6218754e+01   6.4647135e+00   2.6799601e-01
   3.8096683e+00   2.2323372e+00   3.7002874e-01
   1.5343644e+01   5.9763014e+00   1.4875737e+00
   1.1854801e+01   4.4972467e+00   1.7009626e+00
   1.5810552e+01   6.2973066e+00   2.0497930e-01
   2.1278135e+00   1.4138921e+00   5.2248619e-01
   1.6260339e+01   6.4865475e+00   2.2443851e-01
   1.2704059e+01   4.8952570e+00   1.1312262e+00
   1.0662764e+01   3.9934881e+00   2.0137719e+00
   9.1370125e+00   5.2852150e+00   2.0217039e+00
   8.4503654e-01   5.0148950e-01   1.9297365e+00
   1.1825706e+00   7.9962563e-01   1.9531960e+00
   9.2320016e-01   5.8468821e-01   1.8688435e+00
   8.4454868e+00   4.9084282e+00   2.0285646e+00
   8.5598340e-01   4.9227047e-01   2.0239882e+00
   8.4485549e-01   5.0723246e-01   1.9008457e+00
   9.6207709e+00   4.3673407e+00   2.0312695e+00
   2.4142480e+00   1.7616933e+00   2.0248451e+00
   1.5291133e+01   6.2102971e+00   6.7504492e-01
   2.5940773e+00   2.1789133e+00   3.6271695e-01
   8.5702792e-01   4.9175788e-01   2.0312592e+00
   8.0484901e+00   2.9543753e+00   2.0297037e+00
   3.8214530e+00   2.9867537e+00   6.1429040e-01
   8.4854881e-01   5.0845416e-01   1.9120078e+00
   1.0268618e+01   4.6072227e+00   2.0298131e+00
   1.2443387e+00   1.0210347e+00   1.0371503e+00
   1.6044630e+01   6.3363048e+00   8.3922025e-01
   7.5998574e+00   4.7158125e+00   2.0194573e+00
   1.0953694e+01   5.8998404e+00   2.0210813e+00
   8.7726387e-01   5.1034704e-01   2.0328387e+00
   9.1274524e+00   3.8505089e+00   2.0296580e+00
   1.0223236e+01   3.8931080e+00   2.0181547e+00
   1.2803925e+01   5.4678112e+00   2.0026208e+00
   1.5431968e+01   6.2819955e+00   2.6882553e-01
   3.9619133e+00   2.2960168e+00   2.0348096e+00
   2.2960800e+00   1.8915544e+00   7.8848677e-01
   4.7449709e+00   2.9025253e+00   2.0351056e+00
   1.2828593e+00   9.5405007e-01   1.5824885e+00
   1.1202755e+01   4.2678048e+00   2.0081145e+00
   8.9187528e-01   5.3961759e-01   1.9525291e+00
   8.3999144e+00   5.5326304e+00   7.9273679e-01
   1.3931566e+01   5.3700278e+00   1.8815052e+00
   9.7670332e+00   4.0563697e+00   2.0270056e+00
   2.4271265e+00   1.7707359e+00   2.0257585e+00
   1.0699888e+00   6.8634588e-01   2.0271910e+00
   4.3331042e+00   3.3631143e+00   3.0760364e-01
   3.7483543e+00   1.3683303e+00   2.0322539e+00
   1.2146874e+01   4.9745702e+00   2.0012007e+00
   1.9902012e+00   7.8264205e-01   2.0325172e+00
   8.5723253e-01   5.0126727e-01   1.9834242e+00
   9.9701282e+00   4.0574151e+00   2.0245371e+00
   1.5745626e+01   6.2169537e+00   9.9743673e-01
   1.7493156e+00   1.2747469e+00   1.9429354e+00
   2.8463949e+00   1.1093468e+00   2.0323654e+00
   2.5688432e+00   1.3503997e+00   2.0337187e+00
   8.6118080e-01   4.9530492e-01   2.0329758e+00
   1.1070261e+00   9.6216326e-01   7.2934680e-01
   1.0923933e+00   5.6830944e-01   2.0329905e+00
   8.5639044e-01   4.9084930e-01   2.0328451e+00
   1.1510255e+00   5.8884161e-01   2.0329636e+00
   8.5326008e-01   4.9761838e-01   1.9853974e+00
   8.6294949e-01   4.9696317e-01   2.0329028e+00
   8.9972804e-01   5.2988043e-01   2.0330522e+00
   8.5637209e-01   4.9118728e-01   2.0310376e+00
   9.7593112e+00   5.7619053e+00   1.9706694e+00
   9.1621491e-01   5.7738349e-01   1.8734545e+00
   1.6134513e+01   8.4530133e+00   2.3970932e-01
   2.9607420e+00   2.2385509e+00   1.6287190e+00
   6.2720550e+00   4.1254410e+00   2.0142871e+00
   9.2459664e-01   5.5110331e-01   2.0330765e+00
   7.0524242e+00   4.5128227e+00   2.0123854e+00
   9.8201378e-01   7.5156537e-01   1.2767573e+00
   1.0395169e+01   3.9290933e+00   2.0188812e+00
   1.2903337e+01   5.2872148e+00   1.9743227e+00
   1.0900757e+00   9.0838093e-01   9.4134826e-01
   1.1210610e+01   4.6579287e+00   2.0179670e+00
   1.0100213e+01   3.9812258e+00   2.0203129e+00
   4.8764085e+00   3.6056963e+00   9.5571234e-01
   8.6463984e-01   4.9955721e-01   2.0278530e+00
   1.2584432e+00   1.0542035e+00   9.1969614e-01
   1.5746761e+01   8.2307017e+00   9.0163834e-01
   1.0257844e+01   3.9937654e+00   2.0178724e+00
   9.3750924e-01   5.2261277e-01   2.0330214e+00
   8.6023187e-01   4.9514997e-01   2.0291270e+00
   9.9671498e-01   5.6907974e-01   2.0330988e+00
   9.5368353e+00   5.9222380e+00   1.4764443e+00
   9.8414663e-01   6.0886679e-01   2.0328282e+00
   1.1772654e+01   7.0683000e+00   2.3886757e-01
   8.6678487e-01   4.9306341e-01   2.0330119e+00
   9.2815584e+00   5.7309831e+00   1.7485977e+00
   1.2147844e+01   5.7324331e+00   2.0246608e+00
   1.1008022e+01   4.1518467e+00   2.0167669e+00
   3.0540446e+00   1.3319955e+00   2.0328930e+00
   1.5410870e+01   6.3424913e+00   6.6335955e-01
   1.1878431e+01   4.7257253e+00   1.9963562e+00
   1.1293847e+01   4.3496325e+00   2.0039038e+00
   2.6070767e+00   1.7844048e+00   2.0343271e+00
   9.3971938e-01   7.8515552e-01   9.1047258e-01
   5.0776122e+00   3.4492886e+00   2.0251880e+00
   1.1439511e+00   7.5432642e-01   2.0165481e+00
   1.4751785e+01   7.7371746e+00   1.6059760e+00
   1.5186364e+01   6.6407048e+00   1.8243551e+00
   1.6328256e+01   6.5185084e+00   2.0673260e-01
   9.9506810e-01   6.1977355e-01   2.0257949e+00
   1.9228510e+00   1.3909956e+00   2.0276905e+00
   9.0419584e-01   5.3546331e-01   2.0329255e+00
   1.6036797e+01   6.4215246e+00   2.4947379e-01
   1.2645621e+01   7.2659774e+00   1.0181435e+00
   2.1764821e+00   1.5840923e+00   2.0283699e+00
   1.0646115e+01   4.0225335e+00   2.0175741e+00
   8.9325769e-01   5.8379808e-01   1.7329431e+00
   8.4982110e-01   4.9568788e-01   1.9795209e+00
   8.1469988e-01   5.5533421e-01   1.5261581e+00
   9.9561145e-01   7.6213679e-01   1.2834052e+00
   1.6282039e+01   6.4906528e+00   2.8210574e-01
   6.3649873e+00   4.1983413e+00   2.0045517e+00
   1.7413054e+01   8.1505629e+00   4.4439255e-01
   1.4721091e+00   7.3212495e-01   2.0329888e+00
   2.0935773e+00   1.7650106e+00   6.3464264e-01
   4.4188822e+00   1.5880902e+00   2.0320081e+00
   4.1332780e+00   2.5335430e+00   2.0349796e+00
   8.4564065e-01   5.1997660e-01   1.8417320e+00
   1.8490605e+00   7.6889126e-01   2.0326315e+00
   3.3843995e+00   2.4197248e+00   2.0305092e+00
   8.8225572e-01   6.0236852e-01   1.5881769e+00
   1.5494695e+01   6.3776497e+00   3.2714670e-01
   8.1443806e-01   5.8483374e-01   1.3764151e+00
   8.4295054e+00   5.0953744e+00   2.0140144e+00
   1.2355803e+00   8.8974950e-01   1.7106595e+00
   1.3977211e+01   7.3569099e+00   1.8476350e+00
   1.1177814e+00   7.2859368e-01   2.0317500e+00
   8.5378443e-01   4.9181886e-01   2.0159951e+00
   2.3428026e+00   1.7137179e+00   2.0191248e+00
   8.5790439e-01   6.9325084e-01   1.0189891e+00
   1.0433571e+00   8.6794557e-01   9.4362249e-01
   1.3460534e+01   5.1753203e+00   1.9273348e+00
   1.2637787e+01   6.4094530e+00   2.0157551e+00
   1.0991217e+01   6.6000971e+00   1.1501637e+00
   8.6319670e+00   3.1795079e+00   2.0290781e+00
   3.7947926e+00   2.8756660e+00   1.2214415e+00
   1.3847383e+01   6.1799933e+00   1.9948235e+00
   6.6970006e+00   4.3981039e+00   1.9825578e+00
   6.8595291e+00   3.4884492e+00   2.0344690e+00
   7.6285064e+00   4.6216879e+00   2.0277699e+00
   3.5719437e+00   2.5465384e+00   2.0290249e+00
   8.5704646e-01   4.9209588e-01   2.0296244e+00
   8.3634306e-01   5.0582964e-01   1.8684361e+00
   1.2354933e+01   6.4394991e+00   2.0110672e+00
   8.5740717e-01   4.9177412e-01   2.0330090e+00
   1.5463922e+01   6.2284151e+00   4.1457993e-01
   8.9323264e-01   4.9869349e-01   2.0329972e+00
   5.7017933e+00   3.5585447e+00   2.0343833e+00
   8.6111778e+00   3.1789704e+00   2.0288447e+00
   8.5632523e-01   4.9075701e-01   2.0329957e+00
   9.3470039e-01   5.1641288e-01   2.0330075e+00
   1.1098593e+00   9.8010665e-01   6.4484457e-01
   8.5820734e-01   5.0059961e-01   1.9915759e+00
   4.5221977e+00   3.2575303e+00   1.7554426e+00
   1.0970551e+01   5.1396538e+00   2.0294811e+00
   9.4621216e-01   5.7003495e-01   2.0331008e+00
   1.3588766e+01   5.9021880e+00   1.9886369e+00
   9.8280427e-01   8.5008921e-01   7.6365308e-01
   1.7138397e+01   7.7910381e+00   4.0963482e-01
   9.3279388e+00   3.7456898e+00   2.0263266e+00
   1.2504997e+00   8.4461493e-01   2.0243820e+00
   2.5752780e+00   2.1656541e+00   3.6065627e-01
   8.5627117e-01   4.9097257e-01   2.0317133e+00
   1.6334896e+01   6.5219806e+00   2.0322850e-01
   1.4169243e+01   6.6020091e+00   1.9957073e+00
   8.5597486e+00   4.8770260e+00   2.0307517e+00
   3.9308789e+00   2.8141867e+00   2.0055747e+00
   8.6290779e-01   5.6872487e-01   1.6715923e+00
   1.1272479e+00   8.0099205e-01   1.6886561e+00
   6.9175703e+00   3.0542741e+00   2.0327136e+00
   8.6771355e-01   5.4481014e-01   1.8125111e+00
   6.9768704e+00   4.2270468e+00   2.0324351e+00
   1.2193904e+00   1.0196859e+00   9.2994246e-01
   1.0767492e+00   7.0847755e-01   1.9432118e+00
   1.0659258e+00   7.1862639e-01   1.8376884e+00
   1.4123072e+01   5.9071171e+00   1.8827068e+00
   1.5068541e+01   6.3876720e+00   1.6735445e+00
   8.6106024e-01   5.3111434e-01   1.8509364e+00
   8.5100482e-01   4.9314290e-01   1.9967566e+00
   1.1809615e+01   4.7292077e+00   2.0009197e+00
   1.4615791e+00   1.0214740e+00   2.0305643e+00
   1.7544567e+00   1.2563233e+00   2.0319040e+00
   1.1150873e+01   5.2146925e+00   2.0288760e+00
   8.6497467e-01   5.0860759e-01   1.9831677e+00
   8.4299845e-01   5.0424868e-01   1.9068297e+00
   5.4697825e+00   2.1405096e+00   2.0316841e+00
   1.4461249e+00   1.0146958e+00   2.0053825e+00
   1.6740002e+00   1.1943015e+00   2.0300922e+00
   2.0047992e+00   1.2940079e+00   2.0339432e+00
   8.7212786e-01   5.0901041e-01   2.0151759e+00
   8.3320204e-01   5.1128523e-01   1.8279396e+00
   1.3702177e+01   6.9876473e+00   1.9811848e+00
   8.4783071e-01   5.0919613e-01   1.9052216e+00
   1.4955886e+01   5.9962100e+00   1.0996638e+00
   2.5804715e+00   1.1299136e+00   2.0328747e+00
   1.2675260e+00   9.1214378e-01   1.7358092e+00
   1.2533471e+01   5.2204682e+00   1.9982391e+00
   9.3140336e-01   5.8362279e-01   1.9133433e+00
   5.6585966e+00   4.1656086e+00   2.8995957e-01
   8.7413384e-01   4.9724346e-01   2.0330033e+00
   6.1023006e+00   3.9924623e+00   2.0235065e+00
   2.9759456e+00   1.7934053e+00   2.0344101e+00
   8.7491475e-01   5.0813405e-01   2.0327850e+00
   8.5623625e-01   4.9085755e-01   2.0320934e+00
   1.2769174e+01   6.9423938e+00   1.9022169e+00
   1.5708068e+01   7.8551208e+00   1.6942938e+00
   8.5669780e-01   4.9087907e-01   2.0330130e+00
   1.2577986e+01   6.4016574e+00   2.0157165e+00
   1.0017004e+00   6.8625130e-01   1.7090164e+00
   8.5633433e-01   4.9086767e-01   2.0324770e+00
   1.0095290e+00   6.3164156e-01   2.0318766e+00
   2.9395231e+00   2.2792662e+00   1.2831581e+00
   2.1676540e+00   1.5780492e+00   2.0261880e+00
   1.4229182e+01   5.9194223e+00   1.8418318e+00
   1.0552226e+00   7.1876026e-01   1.7898050e+00
   8.8742571e-01   5.1958272e-01   2.0330156e+00
   2.7591438e+00   1.9815837e+00   2.0329664e+00
   8.6475358e-01   5.0084280e-01   2.0218776e+00
   9.9019778e+00   3.7779035e+00   2.0203863e+00
   9.2099816e-01   6.0212971e-01   1.7680661e+00
   5.7838699e+00   2.4727863e+00   2.0326932e+00
   9.0591420e-01   5.3697646e-01   2.0324933e+00
   1.1427414e+00   7.5438655e-01   2.0105826e+00
   9.5856278e+00   6.0744242e+00   8.0049070e-01
   1.3530046e+01   5.8127051e+00   1.9834984e+00
   9.7027819e+00   5.1528034e+00   2.0316785e+00
   9.0253510e-01   5.3399312e-01   2.0328503e+00
   1.0469190e+01   6.4467503e+00   8.3774855e-01
   9.9607983e-01   6.1997992e-01   2.0323845e+00
   8.5721105e-01   4.9223219e-01   2.0297114e+00
   8.4475977e-01   5.2549618e-01   1.8101553e+00
   1.3847515e+01   7.8241371e+00   2.3154055e-01
   9.0773263e-01   6.1320696e-01   1.6500464e+00
   8.6789228e+00   5.2094703e+00   2.0116736e+00
   1.5438862e+01   6.0324630e+00   1.4350518e+00
   8.6504216e-01   4.9598871e-01   2.0330212e+00
   9.4461000e-01   6.0418229e-01   1.8689041e+00
   9.2334804e-01   7.1447896e-01   1.2030962e+00
   1.4055369e+01   6.8285115e+00   1.9986380e+00
   1.2239308e+01   5.6479304e+00   2.0228065e+00
   8.1697477e+00   3.2653481e+00   2.0293441e+00
   9.2937219e+00   3.5660013e+00   2.0241510e+00
   8.9095787e-01   5.0934194e-01   2.0330376e+00
   8.9547922e-01   5.2742153e-01   2.0328841e+00
   1.0961797e+00   8.3809251e-01   1.3441452e+00
   1.2034641e+01   5.5314971e+00   2.0239795e+00
   8.2349696e-01   5.4348304e-01   1.6253697e+00
   1.1523621e+01   4.3904588e+00   2.0040195e+00
   2.7569718e+00   2.0134145e+00   2.0203276e+00
   1.1511409e+01   4.9525728e+00   2.0209306e+00
   1.5197684e+01   6.4946826e+00   1.6793415e+00
   1.1284884e+01   4.3265508e+00   2.0048083e+00
   1.7533234e+01   8.3218671e+00   2.1449499e-01
   1.0045000e+00   6.2655663e-01   2.0311229e+00
   4.6512767e+00   3.0879266e+00   2.0337488e+00
   1.2147098e+00   9.1759551e-01   1.4657121e+00
   1.1180307e+00   9.1536769e-01   1.0314492e+00
   5.8055573e+00   2.2322463e+00   2.0313431e+00
   4.1381368e+00   1.4992255e+00   2.0318255e+00
   2.0994994e+00   1.7968472e+00   4.7069503e-01
   8.4151635e-01   5.0626815e-01   1.8899936e+00
   4.8491974e+00   3.3343370e+00   2.0226154e+00
   3.9420350e+00   2.8692635e+00   1.8528669e+00
   9.3116510e-01   5.6055884e-01   2.0326176e+00
   6.2385240e+00   4.1592897e+00   1.9859935e+00
   1.7961768e+00   1.2835939e+00   2.0328925e+00
   9.7528420e-01   8.2890350e-01   8.4159268e-01
   8.5676947e-01   4.9133811e-01   2.0321568e+00
   8.5624766e-01   4.8940452e-01   2.0330053e+00
   1.7575318e+00   1.5397570e+00   4.4281019e-01
   1.2156350e+01   5.2678346e+00   2.0161121e+00
   2.2457457e+00   1.4199827e+00   2.0340304e+00
   1.6948213e+00   8.0903037e-01   2.0329625e+00
   6.0970592e+00   4.0237059e+00   2.0175491e+00
   6.8748075e+00   3.8664018e+00   2.0348225e+00
   9.5865204e-01   6.4738167e-01   1.7101517e+00
   8.4096690e+00   5.4987184e+00   1.0294750e+00
   4.1764107e+00   1.4977015e+00   2.0318837e+00
   7.7897786e+00   5.1158868e+00   1.4891395e+00
   8.7311027e-01   4.9916270e-01   2.0330282e+00
   1.1437162e+00   8.1452451e-01   1.6930270e+00
   8.5699903e-01   4.9134984e-01   2.0330238e+00
   8.4239804e-01   5.5871338e-01   1.6333149e+00
   5.0225739e+00   3.3471148e+00   2.0319612e+00
   8.2549288e-01   5.2131767e-01   1.7432796e+00
   9.3584179e-01   7.1946289e-01   1.2334460e+00
   8.5400429e-01   5.0296597e-01   1.9628206e+00
   1.3080403e+01   5.7367429e+00   2.0061872e+00
   7.6459907e+00   3.0548127e+00   2.0301847e+00
   1.0700439e+00   8.0407272e-01   1.4046135e+00
   8.7640095e-01   5.2430988e-01   1.9572602e+00
   1.1614680e+00   7.6943911e-01   2.0177898e+00
   9.0809590e-01   5.2756680e-01   2.0330719e+00
   8.5575334e-01   5.0004522e-01   1.9838327e+00
   1.6321497e+01   6.5078913e+00   3.0668464e-01
   8.6700628e-01   5.3232630e-01   1.8725089e+00
   1.1725418e+00   7.7613382e-01   2.0311945e+00
   1.5001099e+01   8.1159331e+00   6.1089898e-01
   1.3018077e+01   5.2996733e+00   1.9620490e+00
   1.4824620e+01   5.7751113e+00   1.6292043e+00
   2.0514506e+00   1.5217413e+00   1.8911541e+00
   9.1719918e-01   5.4873921e-01   2.0262572e+00
   8.5456818e-01   4.9178042e-01   2.0199460e+00
   1.4065918e+01   5.7841374e+00   1.8395770e+00
   1.2710239e+01   6.3493566e+00   2.0178590e+00
   1.4077439e+01   6.4538797e+00   1.9961778e+00
   1.7075929e+00   1.2213786e+00   2.0305005e+00
   8.4375777e-01   4.9920084e-01   1.9344841e+00
   2.4113240e+00   1.3653162e+00   2.0339472e+00
   8.3734939e-01   5.0697434e-01   1.8678898e+00
   3.2598225e+00   2.2812136e+00   2.0338060e+00
   1.6264460e+00   1.1654056e+00   1.9921740e+00
   8.5718493e-01   4.9155565e-01   2.0330047e+00
   1.7494694e+00   1.1548672e+00   2.0338674e+00
   2.9785379e+00   2.4472294e+00   3.9575121e-01
   1.4440884e+01   7.0792526e+00   1.9786814e+00
   1.5710797e+01   6.3193193e+00   2.2045808e-01
   1.4658195e+00   1.0162514e+00   2.0331289e+00
   1.2955770e+00   1.1301394e+00   6.6997098e-01
   9.4350230e-01   5.7158633e-01   2.0322913e+00
   1.1627585e+01   4.6876487e+00   2.0066720e+00
   5.7629244e+00   3.7824517e+00   2.0283226e+00
   8.9854877e-01   5.0205859e-01   2.0330012e+00
   1.2433604e+01   4.7086567e+00   2.0010502e+00
   6.4625870e+00   3.2320379e+00   2.0342643e+00
   9.7162984e-01   5.9448409e-01   2.0330960e+00
   1.0556706e+01   4.0000111e+00   2.0167882e+00
   1.9733393e+00   1.6890464e+00   5.4362709e-01
   1.7255778e+01   7.9955369e+00   7.0129331e-01
   2.6572692e+00   1.8770399e+00   2.0339508e+00
   1.0128959e+01   3.8983531e+00   2.0185723e+00
   9.7260505e+00   6.1249692e+00   8.6642561e-01
   3.9466195e+00   2.7997572e+00   2.0229059e+00
   1.1923285e+01   4.6923893e+00   1.9908759e+00
   1.1299462e+00   7.3705363e-01   2.0329191e+00
   4.9249096e+00   3.6565618e+00   8.1428273e-01
   8.6197536e-01   5.0162366e-01   2.0045691e+00
   1.0483513e+01   4.8694526e+00   2.0303975e+00
   1.5377397e+00   1.0839238e+00   2.0292399e+00
   1.5528165e+01   6.4073846e+00   2.5041864e-01
   8.5552891e-01   4.9539419e-01   2.0068731e+00
   2.0995226e+00   1.0088076e+00   2.0330378e+00
   1.1799520e+01   6.3503924e+00   2.0058441e+00
   3.3620924e+00   1.2156005e+00   2.0320866e+00
   8.5515310e-01   4.9112454e-01   2.0257112e+00
   8.6926410e-01   6.1051900e-01   1.4905442e+00
   1.0808394e+01   4.1141812e+00   2.0127680e+00
   8.5392802e-01   4.9306904e-01   2.0108151e+00
   8.5666094e-01   4.9125969e-01   2.0320374e+00
   8.5085261e-01   4.9397272e-01   1.9922746e+00
   1.3883428e+01   5.4840947e+00   1.7472960e+00
   4.2561041e+00   2.9756804e+00   2.0267316e+00
   1.7245476e+01   8.5221764e+00   3.3509694e-01
   3.5691687e+00   2.7412054e+00   1.1163329e+00
   1.5914981e+01   6.2647015e+00   1.0492837e+00
   1.0455646e+00   5.3282467e-01   2.0329176e+00
   1.2980236e+01   5.2786831e+00   1.9637180e+00
   1.8962852e+00   1.4989052e+00   1.3115515e+00
   5.5033628e+00   3.5820310e+00   2.0323211e+00
   1.9956320e+00   1.7027717e+00   5.6301751e-01
   6.7942499e+00   4.5505810e+00   1.7589005e+00
   8.9723460e-01   5.9583738e-01   1.6903302e+00
   8.0108509e+00   3.1053553e+00   2.0287857e+00
   5.8120250e+00   4.0375842e+00   1.6682416e+00
   1.4825512e+00   1.0383975e+00   2.0299385e+00
   5.1798224e+00   1.9806788e+00   2.0316354e+00
   1.3520702e+01   6.8534168e+00   1.9958799e+00
   4.0795619e+00   2.9971478e+00   1.6342486e+00
   9.5128062e-01   6.2157010e-01   1.8101898e+00
   8.3745645e-01   5.1092149e-01   1.8487870e+00
   8.6309720e-01   4.9221367e-01   2.0330150e+00
   8.1255477e-01   5.6436736e-01   1.4708905e+00
   9.7740239e+00   4.7240028e+00   2.0323369e+00
   1.5378909e+00   7.2119174e-01   2.0329101e+00
   9.9581684e-01   7.1805204e-01   1.5146421e+00
   2.1596771e+00   1.7805563e+00   8.4104366e-01
   1.6095517e+01   6.4449316e+00   2.1793571e-01
   1.0210076e+01   5.4204690e+00   2.0296930e+00
   6.7266194e+00   3.4635210e+00   2.0346321e+00
   8.5602008e-01   4.9263816e-01   2.0223405e+00
   8.3041126e-01   6.4229717e-01   1.1568963e+00
   8.5559905e-01   4.9253978e-01   2.0211254e+00
   1.4129676e+01   5.6957095e+00   1.7316574e+00
   8.3322697e-01   5.1398825e-01   1.8145200e+00
   3.4022999e+00   2.4499538e+00   2.0233050e+00
   5.8192871e+00   3.8434236e+00   2.0245523e+00
   8.1601505e-01   5.8170317e-01   1.3995023e+00
   8.6579328e-01   4.9362063e-01   2.0330170e+00
   1.6965473e+01   8.5106571e+00   4.6229513e-01
   3.6149202e+00   1.7859035e+00   2.0336905e+00
   3.7526919e+00   2.3225766e+00   2.0348271e+00
   1.2748552e+01   4.9022998e+00   1.9606247e+00
   1.2147538e+01   4.9753934e+00   2.0012194e+00
   8.5487386e-01   4.8941921e-01   2.0329260e+00
   1.1366025e+01   6.1530480e+00   2.0127742e+00
   5.0568818e+00   3.5385405e+00   1.9314051e+00
   1.4132376e+00   9.8127566e-01   2.0306144e+00
   1.1394500e+01   4.8888332e+00   2.0214543e+00
   8.8492302e-01   6.0466539e-01   1.5885061e+00
   8.4132489e-01   5.7482335e-01   1.5477280e+00
   8.5658275e-01   4.9436337e-01   2.0156357e+00
   8.6178302e-01   4.9578228e-01   2.0330321e+00
   3.2242313e+00   2.3430445e+00   2.0128372e+00
   9.6510620e+00   5.6428267e+00   2.0002039e+00
   8.5514247e-01   4.9308847e-01   2.0164505e+00
   1.1228996e+00   7.4929552e-01   1.9435141e+00
   1.2840190e+01   7.3048740e+00   1.1541183e+00
   1.6628617e+01   8.4582022e+00   6.1036284e-01
   1.5862354e+01   6.3058121e+00   6.8148051e-01
   1.5498342e+01   6.2461790e+00   3.5121530e-01
   5.1598478e+00   3.0290297e+00   2.0351665e+00
   9.0203076e-01   5.8442177e-01   1.7701558e+00
   9.5668278e-01   6.2124535e-01   1.8372434e+00
   9.6663937e-01   5.2608195e-01   2.0330063e+00
   9.3874513e-01   5.6720397e-01   2.0321047e+00
   1.3740227e+01   5.2757421e+00   1.9221942e+00
   8.6042555e-01   5.2715633e-01   1.8677994e+00
   8.4253636e-01   6.2547787e-01   1.2974391e+00
   9.2295912e-01   5.3266163e-01   2.0330562e+00
   1.3685554e+00   9.5927424e-01   1.9564264e+00
   8.5370176e-01   4.9396201e-01   2.0055607e+00
   8.6622657e-01   5.0041871e-01   2.0310489e+00
   8.7639893e-01   5.4582327e-01   1.8476559e+00
   1.1092021e+00   9.2786590e-01   9.2405757e-01
   8.1761046e-01   5.3443643e-01   1.6426126e+00
   9.3898886e+00   5.1485779e+00   2.0306861e+00
   1.0240502e+00   6.4515819e-01   2.0321278e+00
   1.7403679e+00   1.4973686e+00   6.1277478e-01
   1.1579049e+00   8.6837723e-01   1.4682206e+00
   8.9380023e-01   5.2571377e-01   2.0329660e+00
   1.0344090e+01   5.6179277e+00   2.0257220e+00
   8.5653401e+00   4.5618752e+00   2.0338881e+00
   5.3799236e+00   3.9318436e+00   7.9114420e-01
   8.3091176e-01   5.5374345e-01   1.6072520e+00
   1.6005838e+00   1.2508557e+00   1.3884978e+00
   1.1625939e+01   6.1408760e+00   2.0179919e+00
   1.4886920e+01   5.7673793e+00   1.7244486e+00
   1.3385504e+01   6.3587339e+00   2.0131159e+00
   8.2182758e-01   5.4165318e-01   1.6267479e+00
   1.3032156e+01   5.5638457e+00   1.9970505e+00
   5.4477416e+00   3.1575688e+00   2.0351540e+00
   7.6985983e+00   3.0484517e+00   2.0298789e+00
   1.2810648e+01   4.9493522e+00   1.9469820e+00
   7.0987731e+00   4.2709524e+00   2.0324688e+00
   5.6933775e+00   3.2276625e+00   2.0351030e+00
   5.2783694e+00   3.6153815e+00   2.0068575e+00
   3.2162131e+00   1.6398682e+00   2.0338323e+00
   8.4897151e-01   5.0240038e-01   1.9433394e+00
   7.6966505e+00   3.8932526e+00   2.0342685e+00
   3.2027032e+00   2.3211611e+00   2.0208106e+00
   8.1541029e-01   5.4409942e-01   1.5850279e+00
   8.2863922e-01   5.2228002e-01   1.7529451e+00
   1.7262834e+00   1.2320447e+00   2.0325811e+00
   8.3404397e-01   5.1239932e-01   1.8262573e+00
   7.7617752e+00   4.4480160e+00   2.0332644e+00
   4.8994500e+00   3.5543109e+00   1.3746650e+00
   7.9441091e+00   5.3221806e+00   7.2841288e-01
   1.4864712e+00   1.3125709e+00   5.1693014e-01
   1.0055587e+01   5.5001190e+00   2.0268732e+00
   1.4848847e+01   6.2056787e+00   1.6522400e+00
   8.6349417e+00   4.5850612e+00   2.0338436e+00
   6.5338476e+00   4.1435548e+00   2.0289487e+00
   1.6091702e+01   6.3927709e+00   6.1544452e-01
   1.0114736e+01   3.8968853e+00   2.0187192e+00
   1.8542603e+00   1.4578781e+00   1.3592309e+00
   1.3245158e+01   6.0535864e+00   2.0121492e+00
   8.1380394e-01   5.5298723e-01   1.5335715e+00
   1.1460746e+01   6.0434374e+00   2.0206039e+00
   1.5144456e+01   7.7719282e+00   1.6865045e+00
   8.6200076e-01   4.9602253e-01   2.0330126e+00
   4.5634673e+00   3.3587693e+00   1.3002003e+00
   8.5550523e-01   6.0576254e-01   1.4549615e+00
   8.6015863e+00   4.2121185e+00   2.0334754e+00
   8.7301014e-01   5.0118603e-01   2.0330304e+00
   1.6835357e+01   8.1131417e+00   1.3090185e+00
   8.5633202e-01   4.9080110e-01   2.0328085e+00
   2.3866052e+00   2.0255881e+00   3.7699821e-01
   2.6897071e+00   1.9275620e+00   2.0332930e+00
   9.4964021e-01   5.4358805e-01   2.0330830e+00
   8.6210844e-01   4.9009042e-01   2.0330096e+00
   8.3979676e-01   6.0247948e-01   1.4014282e+00
   1.3694014e+00   9.3951533e-01   2.0329805e+00
   2.7603145e+00   2.0157699e+00   2.0203335e+00
   1.0812933e+00   6.9495972e-01   2.0328557e+00
   3.0821475e+00   2.1745051e+00   2.0336864e+00
   1.2232980e+00   8.2160074e-01   2.0217076e+00
   2.7204558e+00   1.9641887e+00   2.0322236e+00
   1.3141454e+01   6.8097917e+00   1.9915787e+00
   4.6705467e+00   3.1580853e+00   2.0320635e+00
   1.7152328e+01   7.8440115e+00   6.3504794e-01
   1.4086535e+00   6.2294233e-01   2.0327451e+00
   1.0092056e+01   3.9161017e+00   2.0191634e+00
   8.0671497e+00   4.8331445e+00   2.0253402e+00
   2.1059247e+00   8.4473509e-01   2.0326259e+00
   8.5477471e-01   4.9424189e-01   2.0089577e+00
   3.9779401e+00   2.5894958e+00   2.0347328e+00
   2.9324724e+00   2.0575870e+00   2.0340085e+00
   1.2910629e+01   4.9647593e+00   1.9531161e+00
   1.3644913e+01   5.2254420e+00   1.9420872e+00
   1.2567878e+00   8.4924533e-01   2.0263741e+00
   3.8945236e+00   2.8292010e+00   1.8949868e+00
   8.8696453e-01   4.9828421e-01   2.0329953e+00
   5.2667271e+00   2.7245098e+00   2.0345469e+00
   1.4334860e+00   1.1970127e+00   9.2884921e-01
   1.2736579e+01   7.1953999e+00   1.4317275e+00
