# Supplementary material for: Rethinking Colour Constancy
Source: PLoS One. 2015 Sep 10;10(9):e0135029. doi: 10.1371/journal.pone.0135029 (PMC4565710; doi:10.1371/journal.pone.0135029)
Supplement: S1 Dataset — (ZIP) [file pone.0135029.s002.zip › 5-TransitionMetamerReflectanceData/NtoR_20munsells/targetXYZ_18.txt]

   1.8691122e+01   7.5469434e+00   1.6606502e-01
   1.8586722e+01   7.5014019e+00   1.6400273e-01
   2.0611146e+01   9.4154522e+00   1.5789555e-01
   1.8462164e+01   7.4460612e+00   1.5287923e-01
   1.4934310e+01   5.7933725e+00   1.4835482e+00
   1.2222811e+01   4.7502471e+00   5.3693159e-01
   1.8498099e+01   7.4336643e+00   4.5668473e-01
   1.4089033e+01   5.5575615e+00   2.1131231e-01
   1.8441139e+01   7.4352856e+00   1.5865711e-01
   1.8669216e+01   7.5381045e+00   1.5604412e-01
   1.0297219e+01   3.9442864e+00   7.9340568e-01
   1.8713370e+01   7.5949812e+00   1.4855810e-01
   1.8488732e+01   7.4306519e+00   4.4703508e-01
   1.8353084e+01   7.6734866e+00   1.5030830e-01
   1.3960778e+01   5.3650484e+00   1.7644268e+00
   1.7759023e+01   7.2983757e+00   1.5090509e-01
   1.8666339e+01   7.5281045e+00   2.4761683e-01
   1.8617952e+01   7.5149449e+00   1.5331333e-01
   1.8698313e+01   7.5518256e+00   1.4826881e-01
   1.4656946e+01   5.7188916e+00   1.0455511e+00
   6.8830498e+00   2.9732036e+00   3.9975601e-01
   1.5235243e+01   6.0377749e+00   3.0826620e-01
   1.5536809e+01   6.0339107e+00   1.6280410e+00
   1.2875682e+01   4.9220043e+00   1.7071630e+00
   1.2422821e+01   4.8334873e+00   5.3780736e-01
   1.7067540e+01   6.8181469e+00   2.9491052e-01
   1.8701792e+01   7.5533242e+00   1.4871781e-01
   1.4389595e+01   5.6372112e+00   7.5016171e-01
   1.6043837e+01   8.0685731e+00   1.7017256e-01
   1.6271873e+01   6.4809803e+00   2.5074682e-01
   8.7870419e+00   3.3678398e+00   7.2466481e-01
   1.2518109e+01   4.8900098e+00   3.3237077e-01
   1.1015783e+01   4.2255512e+00   8.7930741e-01
   1.1403250e+01   4.3075537e+00   1.7389552e+00
   5.2299880e+00   3.9163823e+00   3.2701219e-01
   1.8640741e+01   7.5221586e+00   1.9317464e-01
   1.3981678e+01   5.3970374e+00   1.5147868e+00
   1.6726719e+01   6.5533563e+00   1.5565387e+00
   1.3406833e+01   7.5671088e+00   1.8898260e-01
   1.7122448e+01   6.8195879e+00   5.5929994e-01
   1.6651812e+01   6.6437535e+00   2.3905920e-01
   1.0962984e+01   4.1293878e+00   1.7205713e+00
   2.0686061e+01   9.7387029e+00   1.6106634e-01
   1.2858188e+01   4.9080385e+00   1.7804427e+00
   1.8665492e+01   7.5259678e+00   2.6641947e-01
   1.5172148e+01   5.9306976e+00   1.0861073e+00
   1.8243133e+01   7.3291900e+00   3.8560530e-01
   1.8700119e+01   7.5520540e+00   1.5422239e-01
   1.8594735e+01   7.4818668e+00   3.9889481e-01
   1.2608534e+01   4.9290413e+00   3.1526918e-01
   1.8687638e+01   7.5436928e+00   1.8375561e-01
   2.5872994e+00   2.0459246e+00   1.2056323e+00
   1.7685355e+01   8.4734090e+00   1.6350508e-01
   4.8451786e+00   3.3242829e+00   4.2094637e-01
   1.8635250e+01   7.5233315e+00   1.4993621e-01
   1.5284890e+01   6.0022978e+00   8.2658196e-01
   1.8377351e+01   7.4063024e+00   1.7024935e-01
   1.8656215e+01   7.5329106e+00   1.4910547e-01
   1.6356012e+01   8.8819286e+00   1.8019072e-01
   1.6907411e+01   6.7096411e+00   7.3562652e-01
   1.8392252e+01   7.5012663e+00   1.4925966e-01
   1.5077383e+01   5.9060301e+00   9.2547181e-01
   1.8693777e+01   7.5496019e+00   1.5030711e-01
   1.8339551e+01   7.3283144e+00   8.2873856e-01
   1.7752659e+01   7.0749765e+00   8.0177419e-01
   1.5929384e+01   6.3435376e+00   1.9435626e-01
   1.8562966e+01   7.4716670e+00   3.5972649e-01
   1.8440449e+01   7.4683583e+00   1.4832474e-01
   1.0973367e+01   4.1444587e+00   1.6011106e+00
   1.0089170e+01   3.8558418e+00   8.5746263e-01
   9.4056364e+00   5.3778790e+00   2.1980177e-01
   1.8611650e+01   7.5048061e+00   2.4097087e-01
   1.2089895e+01   4.6499510e+00   1.0951948e+00
   1.6662010e+01   6.5203314e+00   1.6065338e+00
   1.6164958e+01   6.4295271e+00   2.8595882e-01
   1.3140889e+01   5.1507615e+00   3.1460072e-01
   1.3188512e+01   5.1274633e+00   8.7794277e-01
   1.1432230e+01   6.1031052e+00   1.9175358e-01
   1.8547172e+01   7.4618011e+00   3.8934761e-01
   1.4686170e+01   5.7851693e+00   4.9934348e-01
   1.6978906e+01   6.7876069e+00   2.1601609e-01
   1.5759673e+01   8.8436209e+00   1.8188531e-01
   1.4831682e+01   5.7789057e+00   1.1802593e+00
   1.3466059e+01   5.3748060e+00   1.7879614e-01
   1.8224062e+01   7.3373498e+00   1.8083286e-01
   1.8321760e+01   7.4581888e+00   1.4932161e-01
   1.6458232e+01   6.5768123e+00   1.6071960e-01
   1.0517031e+01   4.0715420e+00   4.1173431e-01
   1.3470715e+01   5.1760860e+00   1.6239596e+00
   1.7384965e+01   6.9179368e+00   7.6329545e-01
   1.4216672e+01   5.5485350e+00   9.3505850e-01
   1.8603260e+01   7.5091655e+00   1.5970079e-01
   1.8501858e+01   7.4572156e+00   2.2853318e-01
   1.8704643e+01   7.5562901e+00   1.4825167e-01
   3.4533093e+00   2.2888054e+00   1.0747151e+00
   3.0122728e+00   2.3547872e+00   7.6477064e-01
   1.6483912e+01   7.1077213e+00   1.5597369e-01
   3.7799469e+00   2.3941308e+00   9.5137574e-01
   1.8501437e+01   7.4323343e+00   4.8543605e-01
   7.5404697e+00   2.8157318e+00   1.7257759e+00
   1.6412467e+01   6.5420419e+00   2.4185341e-01
   1.8694289e+01   7.5500412e+00   1.4830545e-01
   1.3818807e+01   5.3059706e+00   1.7734513e+00
   1.8001513e+01   7.2445353e+00   1.5853981e-01
   3.3256031e+00   2.4583635e+00   7.4241062e-01
   1.6058593e+01   6.3986413e+00   2.0214742e-01
   1.8486625e+01   7.4554784e+00   1.6218580e-01
   8.7184730e+00   3.2375875e+00   1.7856103e+00
   1.5317550e+01   6.0405673e+00   5.6291966e-01
   1.7132314e+01   6.8554033e+00   2.0409558e-01
   1.4317808e+01   7.8505032e+00   1.8316713e-01
   1.4723917e+01   7.1840650e+00   1.6922836e-01
   1.8604814e+01   7.5465203e+00   1.4862101e-01
   1.5380635e+01   6.0781290e+00   4.5299206e-01
   3.6744309e+00   2.7305184e+00   5.7309761e-01
   1.8547090e+01   7.4807368e+00   1.9384949e-01
   1.4238712e+01   5.6035824e+00   4.5174818e-01
   1.5752898e+01   6.2333855e+00   4.7500954e-01
   1.4825410e+01   5.7531950e+00   1.4240821e+00
   1.8598335e+01   7.5008930e+00   2.1988196e-01
   1.8178782e+01   7.2646605e+00   7.6374310e-01
   4.0893805e+00   3.2186484e+00   4.1740938e-01
   1.5163606e+01   5.9525361e+00   8.1434943e-01
   1.8646657e+01   7.5273321e+00   1.6436960e-01
   1.8679754e+01   7.5411454e+00   1.7454679e-01
   1.5927938e+01   7.7648941e+00   1.6680203e-01
   1.8698849e+01   7.5508012e+00   1.6143879e-01
   1.7748884e+01   7.1138769e+00   3.6018543e-01
   1.4739230e+01   5.8161119e+00   4.2145669e-01
   1.7619011e+01   6.9600010e+00   1.3856197e+00
   1.8700677e+01   7.5528156e+00   1.4883774e-01
   1.4255203e+01   5.5324116e+00   1.2759563e+00
   1.1850190e+01   7.3036101e+00   2.0230817e-01
   1.8092591e+01   7.2668621e+00   3.3650034e-01
   1.6912901e+01   6.6310183e+00   1.5973831e+00
   1.4394945e+01   5.6045201e+00   1.1207634e+00
   1.2751677e+01   4.9409866e+00   9.2001326e-01
   1.8698747e+01   8.0795039e+00   1.5317698e-01
   9.5357639e+00   6.3245326e+00   2.2015456e-01
   5.5134809e+00   4.0115008e+00   3.2386194e-01
   5.8371111e+00   3.6510545e+00   3.5167406e-01
   1.6793823e+01   6.7165846e+00   1.6318642e-01
   1.8685350e+01   7.5421070e+00   1.8976092e-01
   1.3933636e+01   8.1594488e+00   1.9119649e-01
   1.8892442e+01   7.7418397e+00   1.4902052e-01
   1.8673972e+01   7.5398469e+00   1.6066907e-01
   1.7102696e+01   6.8335684e+00   2.9503133e-01
   1.5309214e+01   6.0675236e+00   3.1607576e-01
   4.3577122e+00   2.1071675e+00   1.7838439e+00
   1.5516962e+01   6.1335349e+00   4.7634357e-01
   1.7839873e+01   7.1729229e+00   1.5469946e-01
   1.5374667e+01   5.9603369e+00   1.6720665e+00
   1.3015433e+01   5.0053883e+00   1.4347668e+00
   1.4841842e+01   5.7401246e+00   1.6350384e+00
   1.8537853e+01   7.4555975e+00   4.1081268e-01
   1.3667490e+01   5.3320972e+00   8.1448948e-01
   6.2917425e+00   2.6555602e+00   6.0508393e-01
   1.3669389e+01   5.3707041e+00   3.7291492e-01
   1.8628621e+01   7.5210286e+00   1.4898057e-01
   1.8642033e+01   7.5252740e+00   1.6402841e-01
   1.4836358e+01   5.8624405e+00   3.7426829e-01
   1.8661481e+01   7.5353908e+00   1.4895251e-01
   1.5446962e+01   6.1335625e+00   2.4889059e-01
   1.4657860e+01   5.7505050e+00   7.2399293e-01
   1.8734888e+01   7.5714156e+00   1.4829094e-01
   1.8289258e+01   7.3689298e+00   1.5806329e-01
   1.8290795e+01   7.3720639e+00   1.5252913e-01
   1.4150969e+01   5.5795510e+00   2.4914180e-01
   1.3548068e+01   8.0682461e+00   1.9196018e-01
   1.3809332e+01   5.3045550e+00   1.7459288e+00
   1.8635960e+01   7.5108722e+00   2.8741472e-01
   1.3583595e+01   5.2335087e+00   1.5105043e+00
   1.8594568e+01   7.4829019e+00   3.8773393e-01
   1.5074139e+01   5.9641445e+00   3.5369798e-01
   1.8695836e+01   7.5502762e+00   1.5311761e-01
   1.8669105e+01   7.5313704e+00   2.2681555e-01
   1.8651835e+01   7.5187720e+00   2.7774487e-01
   5.0942898e+00   3.4208089e+00   4.0203223e-01
   1.8520942e+01   7.4685800e+00   2.0186655e-01
   1.1228301e+01   4.2849878e+00   1.1971690e+00
   1.6674206e+01   6.5229776e+00   1.6344473e+00
   1.7348664e+01   6.8745552e+00   1.0571201e+00
   1.8618110e+01   7.5046411e+00   2.7136980e-01
   1.7697562e+01   6.9974142e+00   1.3516555e+00
   1.8297493e+01   7.3044439e+00   8.8646340e-01
   1.5453610e+01   6.1290351e+00   3.0659131e-01
   1.5412458e+01   5.9814129e+00   1.6197478e+00
   1.8257628e+01   7.3392243e+00   3.4568076e-01
   1.5026648e+01   5.8827506e+00   9.4572118e-01
   1.8481103e+01   7.4416244e+00   2.9979311e-01
   1.6678101e+01   6.5846567e+00   1.0080283e+00
   1.9278022e+01   8.2279006e+00   1.5172223e-01
   1.7345518e+01   6.9567086e+00   1.7273063e-01
   1.2216184e+01   4.6555679e+00   1.6191031e+00
   1.2753685e+01   4.9120779e+00   1.2600229e+00
   1.5269990e+01   6.0380487e+00   4.0970312e-01
   1.8624208e+01   7.5153113e+00   1.8721496e-01
   1.5853248e+01   6.2638693e+00   6.0791232e-01
   1.8881501e+01   7.8436380e+00   1.4989431e-01
   1.7764326e+01   7.1388252e+00   1.6564397e-01
   1.7873442e+01   7.1244006e+00   8.3415306e-01
   1.8547729e+01   7.4853075e+00   1.4906255e-01
   1.3263803e+01   5.0960062e+00   1.5651508e+00
   1.1121659e+01   4.2420964e+00   1.1892539e+00
   1.7412287e+01   6.9752960e+00   2.2398009e-01
   1.1595829e+01   4.4814936e+00   6.5975531e-01
   1.4942247e+01   5.8117317e+00   1.3264886e+00
   1.5929762e+01   6.2027998e+00   1.6182501e+00
   1.8297176e+01   7.3361676e+00   5.6098381e-01
   6.2770180e+00   2.5998004e+00   7.1313119e-01
   1.4682623e+01   5.6652068e+00   1.7208320e+00
   1.8606661e+01   7.5060816e+00   2.0274145e-01
   1.8617469e+01   7.4933077e+00   3.8495362e-01
   1.9766924e+01   8.6388988e+00   1.5360701e-01
   1.7943539e+01   7.2154413e+00   1.6559171e-01
   1.4602752e+01   5.7540677e+00   4.6828353e-01
   1.6033372e+01   6.2583476e+00   1.4995377e+00
   7.0894257e+00   4.6351120e+00   2.7794509e-01
   1.1387642e+01   4.4311030e+00   3.2726946e-01
   1.3805716e+01   5.3008626e+00   1.7704137e+00
   1.2978769e+01   4.9667844e+00   1.6873624e+00
   1.4256995e+01   5.5865037e+00   7.0755876e-01
   1.4262735e+01   5.5800373e+00   8.0114574e-01
   1.3362617e+01   5.2464076e+00   2.6951738e-01
   1.8682973e+01   7.5442330e+00   1.5649828e-01
   1.6451603e+01   6.5433500e+00   3.8034691e-01
   1.5094787e+01   7.3880938e+00   1.6861476e-01
   1.3746324e+01   5.3786422e+00   6.5928096e-01
   1.7999095e+01   7.2317611e+00   2.7800585e-01
   2.4826008e+00   1.9148040e+00   1.4921076e+00
   1.4154856e+01   7.5297761e+00   1.7937694e-01
   1.5168627e+01   5.9677191e+00   6.6910139e-01
   1.2322518e+01   4.7788409e+00   7.0891469e-01
   1.7028031e+01   6.7955821e+00   3.5670698e-01
   1.1474599e+01   4.4793536e+00   2.7128810e-01
   2.5852991e+00   1.8773836e+00   1.7112126e+00
   1.7827179e+01   7.2077262e+00   1.5084841e-01
   7.3176226e+00   3.2507327e+00   3.2531911e-01
   1.7904993e+01   7.1886141e+00   2.9488626e-01
   1.8075529e+01   7.2769416e+00   1.5557926e-01
   6.9339904e+00   2.6956697e+00   1.0366702e+00
   1.5881845e+01   6.2926129e+00   4.3077770e-01
   1.4661926e+01   5.7746476e+00   5.0373679e-01
   1.1543353e+01   4.4348491e+00   9.5787566e-01
   1.3953760e+01   5.4432809e+00   9.0222779e-01
   8.4028292e+00   4.5976487e+00   2.3756323e-01
   1.4237597e+01   5.5292034e+00   1.2336216e+00
   4.5916497e+00   3.5414909e+00   3.6449280e-01
   1.0897018e+01   4.1773116e+00   8.7873194e-01
   1.6230620e+01   6.3249233e+00   1.6964254e+00
   1.0154446e+01   4.4911816e+00   2.0685419e-01
   1.8461861e+01   7.4320872e+00   3.1103482e-01
   1.8661785e+01   7.5247204e+00   2.6170120e-01
   1.5091683e+01   5.8629838e+00   1.4436314e+00
   1.8654175e+01   7.5251205e+00   2.2312223e-01
   1.4155191e+01   5.4855787e+00   1.3349854e+00
   1.8554940e+01   7.5133329e+00   1.4864490e-01
   1.6250587e+01   6.4814467e+00   2.0547964e-01
   1.8701231e+01   7.5527942e+00   1.5161675e-01
   1.4401311e+01   5.6453533e+00   7.1532633e-01
   1.8075373e+01   7.2774332e+00   1.5465615e-01
   1.6608755e+01   6.5986964e+00   5.1084374e-01
   1.8622329e+01   7.5021536e+00   3.1548237e-01
   1.8672273e+01   7.5388447e+00   1.6344005e-01
   1.6034555e+01   6.2934072e+00   1.1389724e+00
   1.8381501e+01   7.4109213e+00   1.5383995e-01
   1.7001894e+01   6.6796241e+00   1.4982293e+00
   1.4661107e+01   5.7880718e+00   3.8300626e-01
   1.8713358e+01   7.5618352e+00   1.4828215e-01
   1.7427688e+01   6.9926891e+00   1.6169434e-01
   1.4010169e+01   5.3867779e+00   1.7487123e+00
   3.5053449e+00   2.6866620e+00   5.7242248e-01
   3.0587083e+00   1.9968748e+00   1.7849231e+00
   1.7073111e+01   6.8335988e+00   1.9265938e-01
   1.3607324e+01   5.3554074e+00   2.2111330e-01
   1.6643451e+01   6.6494226e+00   2.0046780e-01
   1.8364990e+01   8.0823643e+00   1.5495683e-01
   1.4523642e+01   5.6664616e+00   1.0239094e+00
   1.6348285e+01   6.4782488e+00   5.9045998e-01
   1.8745535e+01   7.6064773e+00   1.4855558e-01
   1.8758817e+01   7.6149149e+00   1.4849961e-01
   4.4017458e+00   2.1132552e+00   1.7431443e+00
   1.8022400e+01   7.2229486e+00   4.7995060e-01
   1.5624329e+01   6.1607772e+00   6.6019435e-01
   1.5790452e+01   6.1611127e+00   1.4356621e+00
   1.8651826e+01   7.5302956e+00   1.6126470e-01
   1.8665891e+01   7.5349031e+00   1.7588102e-01
   1.6305390e+01   6.5047783e+00   1.8050285e-01
   1.3558339e+01   5.3307480e+00   2.4520489e-01
   7.9395087e+00   3.2610681e+00   3.4516061e-01
   1.3397354e+01   5.1742215e+00   1.3186375e+00
   1.7201412e+01   6.8938009e+00   1.5894030e-01
   1.2138158e+01   4.6491463e+00   1.3336153e+00
   1.8112571e+01   7.3666372e+00   1.4846768e-01
   1.0940630e+01   4.2535865e+00   3.3068442e-01
   1.3548661e+01   5.2947277e+00   6.7934330e-01
   1.8508361e+01   7.9779263e+00   1.5313247e-01
   1.4525825e+01   5.7018228e+00   6.6393020e-01
   1.5722044e+01   6.2158437e+00   5.1809729e-01
   1.1349433e+01   4.4013333e+00   4.3546369e-01
   1.3448250e+01   5.1734991e+00   1.5520087e+00
   1.8399437e+01   7.3864808e+00   5.0030695e-01
   1.8814354e+01   7.6411152e+00   1.4862099e-01
   1.7993303e+01   7.2343481e+00   1.8301162e-01
   3.5566533e+00   2.8008720e+00   5.1376091e-01
   1.4144544e+01   5.4591126e+00   1.5673857e+00
   1.1481934e+01   4.4376889e+00   6.2273146e-01
   1.2523142e+01   4.7945276e+00   1.4950734e+00
   1.7874617e+01   7.1885100e+00   1.5388093e-01
   1.1335613e+01   4.4071165e+00   3.4656335e-01
   1.1287052e+01   4.3509491e+00   7.0492878e-01
   1.8702177e+01   7.5535188e+00   1.4845476e-01
   1.4783081e+01   5.8115267e+00   6.2976886e-01
   1.6244094e+01   6.4337955e+00   5.8764574e-01
   1.4320794e+01   5.6363568e+00   4.7102859e-01
   1.8667642e+01   7.5324758e+00   2.0817758e-01
   1.2551214e+01   4.8165610e+00   1.3822444e+00
   6.7621031e+00   2.5798890e+00   1.5413756e+00
   7.8935121e+00   3.0605886e+00   6.7193105e-01
   1.8669959e+01   7.5352581e+00   1.9057483e-01
   8.9846742e+00   3.4101166e+00   1.0223663e+00
   1.2346148e+01   4.8144580e+00   3.8106135e-01
   1.2844454e+01   4.9053338e+00   1.7465975e+00
   1.3315985e+01   5.2029337e+00   6.1181549e-01
   6.2533163e+00   2.6597225e+00   5.9011056e-01
   1.3488017e+01   5.1691382e+00   1.7767769e+00
   1.7609400e+01   7.0614160e+00   2.2760841e-01
   8.3427823e+00   3.1475270e+00   1.2548076e+00
   1.6244077e+01   6.4439716e+00   4.8336607e-01
   4.7593140e+00   2.1667270e+00   1.5391718e+00
   1.5000876e+01   5.8202329e+00   1.4942547e+00
   1.4198062e+01   5.4991892e+00   1.3771338e+00
   1.8578111e+01   7.4715901e+00   4.2958792e-01
   1.7942897e+01   7.1839413e+00   5.2426653e-01
   1.4498946e+01   8.4232346e+00   1.8751928e-01
   1.2668255e+01   4.9380057e+00   5.2114455e-01
   1.8383797e+01   7.3588847e+00   7.1138619e-01
   1.8291654e+01   7.3478856e+00   4.1470581e-01
   1.8495571e+01   7.4256211e+00   5.2881714e-01
   4.0498994e+00   2.1478417e+00   1.5675633e+00
   1.3261146e+01   5.1997307e+00   3.3124146e-01
   7.8428359e+00   3.0348845e+00   7.2093999e-01
   1.8702338e+01   7.5536092e+00   1.4827030e-01
   1.4261697e+01   5.5890427e+00   7.0132662e-01
   1.9093270e+01   7.8666199e+00   1.4963297e-01
   1.7408720e+01   6.9818232e+00   1.7578226e-01
   4.4862159e+00   3.0261007e+00   4.9578523e-01
   1.5148315e+01   6.0012924e+00   3.0881707e-01
   1.7639146e+01   7.0490199e+00   5.4592310e-01
   1.2889126e+01   4.9562388e+00   1.3962714e+00
   4.2349460e+00   2.1068620e+00   1.7793387e+00
   1.3902396e+01   5.3756441e+00   1.3970940e+00
   1.8249081e+01   7.3511438e+00   1.6024200e-01
   1.8667253e+01   7.5346765e+00   1.8466463e-01
   9.5202134e+00   3.5535585e+00   1.7118046e+00
   1.1384311e+01   4.2992221e+00   1.7450828e+00
   1.1820034e+01   4.5234310e+00   1.2572404e+00
   1.1297452e+01   4.3936767e+00   3.3510038e-01
   9.0613890e+00   4.2786405e+00   2.2489368e-01
   1.8650948e+01   7.5307623e+00   1.4901193e-01
   1.8552166e+01   7.4857301e+00   1.5623479e-01
   6.9813462e+00   2.8302721e+00   5.5189705e-01
   2.4771660e+00   1.8770538e+00   1.5878075e+00
   7.6403828e+00   2.8457996e+00   1.7759366e+00
   1.1355636e+01   4.3160995e+00   1.4295997e+00
   1.8056290e+01   7.1774581e+00   1.1066153e+00
   1.8822256e+01   8.2479848e+00   1.5342125e-01
   1.5238624e+01   5.9849584e+00   8.0465843e-01
   1.8711831e+01   7.5644557e+00   1.4828669e-01
   1.2864319e+01   4.9619561e+00   1.2194636e+00
   1.5229897e+01   7.4594267e+00   1.6839617e-01
   7.8388579e+00   2.9994711e+00   9.6347040e-01
   1.6233871e+01   6.4988319e+00   1.5919695e-01
   1.3836361e+01   5.3881950e+00   9.7310014e-01
   1.4273886e+01   5.4936821e+00   1.7649633e+00
   1.4812194e+01   5.8387560e+00   4.8739330e-01
   1.7374772e+01   6.9435712e+00   4.1124936e-01
   1.8694070e+01   7.5480464e+00   1.6812400e-01
   1.5723398e+01   6.2544128e+00   2.1382202e-01
   1.8675029e+01   7.5347509e+00   2.1841673e-01
   1.3437652e+01   5.2730000e+00   3.7162405e-01
   1.8634520e+01   7.5075246e+00   3.1485801e-01
   5.5076757e+00   2.4589617e+00   7.7933946e-01
   1.1200496e+01   4.2504392e+00   1.4539376e+00
   1.3893472e+01   5.4652485e+00   3.7208420e-01
   1.6049348e+01   6.2460759e+00   1.6994972e+00
   1.2269634e+01   4.7198211e+00   1.1542931e+00
   1.7049209e+01   6.8272755e+00   1.6502866e-01
   7.9162749e+00   2.9422327e+00   1.7866046e+00
   1.4365010e+01   5.5869665e+00   1.1770284e+00
   1.4537624e+01   5.6065193e+00   1.7091287e+00
   1.8649354e+01   7.5293711e+00   1.5835091e-01
   1.6852310e+01   6.7242507e+00   3.0190809e-01
   1.8821195e+01   7.6574470e+00   1.4876319e-01
   1.5408217e+01   6.0064784e+00   1.3379432e+00
   1.8459881e+01   7.4023900e+00   6.0640906e-01
   1.7349027e+01   6.9017194e+00   7.6708946e-01
   1.7962237e+01   7.4767356e+00   1.4986472e-01
   1.8361787e+01   7.3724815e+00   4.7713396e-01
   1.5162285e+01   6.0118674e+00   2.5441072e-01
   1.9731777e+01   9.3751492e+00   1.6073873e-01
   1.8701702e+01   7.5532817e+00   1.4873952e-01
   1.3838720e+01   5.3777412e+00   1.0963603e+00
   1.4364867e+01   5.6148375e+00   8.8040253e-01
   1.5719532e+01   6.2500132e+00   2.4636403e-01
   1.7480654e+01   6.9979407e+00   3.1580395e-01
   1.7998326e+01   7.1616284e+00   1.0085596e+00
   1.7689576e+01   7.1027144e+00   1.7337418e-01
   1.6425172e+01   6.5556930e+00   1.7368503e-01
   1.4892223e+01   5.8777672e+00   4.3613568e-01
   5.5757035e+00   2.9911964e+00   4.2822260e-01
   1.4758807e+01   5.8293945e+00   3.7978623e-01
   1.8361833e+01   7.3396793e+00   8.1224578e-01
   1.8517897e+01   7.4836864e+00   1.4875678e-01
   1.8461179e+01   7.8176567e+00   1.5176891e-01
   1.4199919e+01   5.4765732e+00   1.6232055e+00
   1.8517826e+01   7.4328613e+00   5.5539803e-01
   1.5137534e+01   6.0075065e+00   1.7590269e-01
   1.6844708e+01   6.7380367e+00   1.6751805e-01
   1.8328695e+01   7.3619440e+00   4.3801952e-01
   1.8665339e+01   7.5269188e+00   2.5534640e-01
   1.8647600e+01   7.5232654e+00   2.1314664e-01
   1.8287148e+01   7.3131619e+00   7.4881951e-01
   9.4119935e+00   3.5905031e+00   8.5372833e-01
   1.6344890e+01   6.4846114e+00   5.0793052e-01
   1.6968893e+01   6.9518707e+00   1.5332037e-01
   8.3037484e+00   3.3363533e+00   3.5187025e-01
   1.8634547e+01   7.5235915e+00   1.4883780e-01
   9.3115801e+00   3.5483634e+00   8.8866395e-01
   1.3756842e+01   5.3431013e+00   1.1051362e+00
   1.8223505e+01   7.3371064e+00   1.9847165e-01
   1.4923550e+01   5.7985697e+00   1.3818672e+00
   1.8406145e+01   7.3707960e+00   6.8935434e-01
   3.7227000e+00   2.4433198e+00   8.7250111e-01
   1.8287525e+01   7.4663287e+00   1.4878498e-01
   1.7512451e+01   6.9183447e+00   1.3375211e+00
   1.3963854e+01   5.4423127e+00   9.5723662e-01
   1.5183830e+01   5.9811902e+00   5.9175198e-01
   1.8699965e+01   7.5524833e+00   1.4899551e-01
   1.8608796e+01   7.4989676e+00   2.8716496e-01
   1.8685421e+01   7.5449270e+00   1.6107239e-01
   1.8319110e+01   7.4425003e+00   1.4927482e-01
   1.5691974e+01   8.2819482e+00   1.7660732e-01
   1.8382548e+01   7.3868519e+00   4.2285377e-01
   1.8557896e+01   7.9285443e+00   1.5171078e-01
   5.9941828e+00   2.5463829e+00   7.2226690e-01
   1.7630774e+01   7.0773252e+00   1.7461181e-01
   1.5001883e+01   5.9435458e+00   1.9776618e-01
   1.8561920e+01   7.5129295e+00   1.4861663e-01
   1.7042885e+01   9.2356203e+00   1.7740840e-01
   1.8744950e+01   7.6346758e+00   1.4871530e-01
   1.3940247e+01   5.4495740e+00   7.7201474e-01
   1.0278562e+01   3.8567784e+00   1.6769748e+00
   1.8583942e+01   7.4997860e+00   1.5713560e-01
   1.8086689e+01   7.3002907e+00   1.5015901e-01
   1.8437557e+01   7.4069969e+00   4.6051211e-01
   4.7580405e+00   2.2129866e+00   1.3271023e+00
   1.7331553e+01   6.9478342e+00   1.7853241e-01
   1.5617030e+01   6.0600611e+00   1.7157677e+00
   1.4750841e+01   5.7312536e+00   1.3254437e+00
   1.7063805e+01   6.8231698e+00   2.2600848e-01
   1.2367580e+01   4.7202310e+00   1.6003474e+00
   1.8056828e+01   7.2705477e+00   1.5119817e-01
   1.8695875e+01   7.5504867e+00   1.5092761e-01
   1.8699306e+01   7.5732945e+00   1.4843820e-01
   1.2559630e+01   4.9119968e+00   2.8998450e-01
   1.8533832e+01   7.4791399e+00   1.4995807e-01
   1.5411885e+01   6.0356214e+00   1.0424796e+00
   1.1670822e+01   4.4329947e+00   1.5740192e+00
   1.8313500e+01   7.7713558e+00   1.5118354e-01
   1.8422190e+01   7.4128659e+00   3.2977649e-01
   1.0814879e+01   4.2389027e+00   2.6015235e-01
   1.8684235e+01   7.5424720e+00   1.8065120e-01
   1.8415161e+01   7.4268640e+00   1.4975177e-01
   1.3686810e+01   5.3735514e+00   4.2971556e-01
   1.5206080e+01   6.0212212e+00   3.3864543e-01
   1.8102957e+01   7.2013514e+00   1.0718130e+00
   4.5970426e+00   2.2599222e+00   1.1496120e+00
   1.4403182e+01   5.6764134e+00   4.1304968e-01
   1.5982019e+01   6.2164051e+00   1.7089373e+00
   1.4238917e+01   5.5534675e+00   9.8016385e-01
   1.2764377e+01   4.9536613e+00   8.3246814e-01
   1.9322009e+01   8.0482881e+00   1.5039355e-01
   1.5568172e+01   6.1472541e+00   5.5481823e-01
   1.7835336e+01   7.3027919e+00   1.4878579e-01
   1.4599492e+01   5.6365556e+00   1.6596181e+00
   1.6900127e+01   6.7631273e+00   1.7468105e-01
   1.8699371e+01   7.5532268e+00   1.4825229e-01
   1.8827195e+01   7.6599766e+00   1.4874296e-01
   1.8618926e+01   7.5152949e+00   1.6999875e-01
   1.8240538e+01   7.3447567e+00   1.8556614e-01
   5.7889907e+00   2.8643635e+00   4.4697734e-01
   6.8562766e+00   2.7105537e+00   8.2434351e-01
   1.5898459e+01   6.2352405e+00   1.1417690e+00
   1.0750115e+01   4.0572454e+00   1.5605439e+00
   8.1675391e+00   3.0329131e+00   1.7851989e+00
   1.8458765e+01   7.4183664e+00   4.3906853e-01
   1.8562953e+01   7.4845598e+00   2.2592715e-01
   2.0530785e+01   9.1952760e+00   1.5602853e-01
   1.9887117e+01   8.5125736e+00   1.5229562e-01
   1.3908129e+01   5.9681112e+00   1.7799954e+00
   1.7825626e+01   9.2782529e+00   8.9373810e-01
   1.4503979e+01   6.4998908e+00   1.7820287e+00
   1.7765550e+01   7.3155339e+00   3.8338342e-01
   1.4353255e+01   5.7841728e+00   1.7597393e+00
   2.9586383e+00   2.3374922e+00   1.0753819e+00
   1.1844525e+01   4.6494434e+00   1.7813143e+00
   1.1761478e+01   6.6349058e+00   1.7875251e+00
   1.2038944e+01   7.3699654e+00   7.7280056e-01
   1.8239775e+01   7.3493235e+00   5.8642143e-01
   8.1678901e+00   4.6028004e+00   1.7919016e+00
   2.4746699e+00   1.8754284e+00   1.7306899e+00
   3.3399970e+00   2.5049003e+00   1.7411300e+00
   2.4748791e+00   1.8642143e+00   1.7899078e+00
   2.6929116e+00   2.0280560e+00   1.7894216e+00
   9.4017313e+00   4.2721152e+00   1.7886663e+00
   1.5574426e+01   8.6655579e+00   9.2940988e-01
   2.4984944e+00   1.8933844e+00   1.7293073e+00
   1.8638062e+01   9.5717098e+00   1.6998658e-01
   9.8801990e+00   5.0683124e+00   1.7908309e+00
   1.7189844e+01   6.8367149e+00   1.3683150e+00
   1.3201334e+01   5.1246976e+00   1.7733795e+00
   1.4590208e+01   7.4530285e+00   1.7831965e+00
   2.4708090e+00   1.8625309e+00   1.7899142e+00
   2.5295647e+00   1.9143832e+00   1.7439950e+00
   1.4592346e+01   5.6241616e+00   1.7659417e+00
   8.0937778e+00   5.2297018e+00   1.7856491e+00
   1.1609666e+01   7.2531309e+00   3.3156565e-01
   1.8333053e+01   7.4389562e+00   1.8100114e-01
   2.5225347e+00   1.9077177e+00   1.7525824e+00
   1.8429986e+01   7.4476560e+00   3.5304534e-01
   1.2910652e+01   5.2773138e+00   1.7796859e+00
   4.9724794e+00   3.6032492e+00   1.6717317e+00
   2.5722070e+00   2.0222768e+00   1.2879533e+00
   8.4754080e+00   5.4218971e+00   1.7836617e+00
   1.7283573e+01   7.1716616e+00   1.2661369e+00
   1.3356335e+01   5.3928916e+00   1.7743973e+00
   5.8288556e+00   4.2617914e+00   8.0151894e-01
   5.2824460e+00   3.9972139e+00   3.2347504e-01
   6.7216981e+00   4.5356567e+00   1.7878957e+00
   8.5913044e+00   5.6796585e+00   1.4161018e+00
   8.2038525e+00   3.4574954e+00   1.7876986e+00
   2.4728092e+00   1.8745289e+00   1.7280129e+00
   3.2213165e+00   2.4152729e+00   1.7699120e+00
   8.3769073e+00   3.2915626e+00   1.7865474e+00
   2.4963687e+00   1.9263779e+00   1.5236719e+00
   2.8531802e+00   2.2378190e+00   1.2213001e+00
   2.5157348e+00   1.9413586e+00   1.5222461e+00
   2.4702862e+00   1.8548586e+00   1.7898862e+00
   4.8385904e+00   3.4790281e+00   1.7859474e+00
   7.3283481e+00   4.7985975e+00   1.7901668e+00
   8.0351329e+00   5.2155741e+00   1.7840932e+00
   2.4995176e+00   1.8892505e+00   1.7594404e+00
   2.4706758e+00   1.8630062e+00   1.7870355e+00
   2.4720196e+00   1.8630741e+00   1.7899157e+00
   2.5463555e+00   1.9529476e+00   1.5877825e+00
   6.0519834e+00   4.1968527e+00   1.7834788e+00
   5.1525444e+00   3.6093637e+00   1.7910786e+00
   7.8697590e+00   5.3244141e+00   1.3443818e+00
   1.2584792e+01   7.1122278e+00   1.7758792e+00
   7.6905577e+00   5.2485215e+00   1.2311254e+00
   2.7461243e+00   2.0693585e+00   1.7817922e+00
   6.0186285e+00   4.1168850e+00   1.7906640e+00
   1.3773863e+01   6.9292519e+00   1.7880537e+00
   1.9617569e+01   9.0874436e+00   3.7456951e-01
   4.3791326e+00   2.6382262e+00   1.7903400e+00
   1.7002272e+01   7.8681760e+00   1.7530568e+00
   7.9026580e+00   5.5023534e+00   2.4987385e-01
   2.5640781e+00   1.9325148e+00   1.7896064e+00
   2.7760847e+00   2.0891746e+00   1.7894115e+00
   2.4682825e+00   1.8652764e+00   1.7622151e+00
   1.2792631e+01   4.8857091e+00   1.7809944e+00
   2.5419676e+00   1.9310540e+00   1.6980315e+00
   2.5228819e+00   1.9311114e+00   1.6151248e+00
   3.0807325e+00   2.4183739e+00   1.1175311e+00
   1.1102291e+01   6.3286659e+00   1.7895475e+00
   2.4712718e+00   1.8633243e+00   1.7878446e+00
   2.6747041e+00   1.8360526e+00   1.7895813e+00
   2.6217289e+00   2.0713685e+00   1.2105198e+00
   1.5962938e+01   7.6803771e+00   1.7754369e+00
   7.6550759e+00   2.8546031e+00   1.7866530e+00
   8.2183701e+00   5.1711233e+00   1.7908980e+00
   1.8880127e+01   9.4853426e+00   6.2079036e-01
   1.8603067e+01   7.5246964e+00   2.1402298e-01
   1.1895334e+01   7.3461296e+00   5.3779954e-01
   2.4688030e+00   1.8611191e+00   1.7899037e+00
   2.7363915e+00   2.1592728e+00   1.1843979e+00
   7.8012631e+00   3.4457017e+00   1.7883645e+00
   2.5136403e+00   1.9489107e+00   1.4667389e+00
   1.0277846e+01   6.1211110e+00   1.7870367e+00
   2.6541100e+00   1.9994338e+00   1.7894484e+00
   1.5898582e+01   6.3402708e+00   1.6455325e+00
   3.8330813e+00   2.8124104e+00   1.7904688e+00
   2.9693773e+00   1.8101932e+00   1.7891862e+00
   2.7703719e+00   1.8088469e+00   1.7893941e+00
   2.9936504e+00   2.2445605e+00   1.7899864e+00
   9.3352790e+00   5.5819220e+00   1.7912559e+00
   6.4918742e+00   4.4138104e+00   1.7880600e+00
   1.9019373e+01   8.4038565e+00   1.8273772e-01
   2.5953004e+00   1.9827740e+00   1.6249687e+00
   2.4834273e+00   1.8768429e+00   1.7611989e+00
   1.4354843e+01   5.6065110e+00   1.7566009e+00
   1.8656544e+01   8.0911205e+00   1.5975392e-01
   1.5944695e+01   8.2878063e+00   1.7364891e+00
   2.7475292e+00   2.1383100e+00   1.3597907e+00
   2.4699304e+00   1.8619715e+00   1.7899057e+00
   1.3698142e+01   5.9306392e+00   1.7822139e+00
   2.5416733e+00   1.9158613e+00   1.7895237e+00
   1.8406938e+01   7.8892528e+00   3.8933799e-01
   2.9928903e+00   2.2466349e+00   1.7880087e+00
   2.7748944e+00   2.0983020e+00   1.7363637e+00
   2.4695351e+00   1.8695382e+00   1.7424290e+00
   2.5964015e+00   1.9587359e+00   1.7793254e+00
   1.4625044e+01   5.6804786e+00   1.7577719e+00
   2.4933610e+00   1.9094076e+00   1.6123588e+00
   2.6724004e+00   2.0128904e+00   1.7891292e+00
   3.2466867e+00   2.1660280e+00   1.7900817e+00
   2.4699225e+00   1.8619919e+00   1.7897606e+00
   3.4879630e+00   2.5943674e+00   1.7887073e+00
   2.4703906e+00   1.8622432e+00   1.7899147e+00
   9.9468665e+00   3.8051719e+00   1.7851085e+00
   1.2598848e+01   7.0367716e+00   1.7818397e+00
   2.4900834e+00   1.8771250e+00   1.7898751e+00
   2.7887395e+00   2.1510297e+00   1.4695911e+00
   5.6316617e+00   4.2125727e+00   3.0664390e-01
   4.5426939e+00   3.2931973e+00   1.7864032e+00
   5.9640037e+00   4.1015837e+00   1.7900963e+00
   1.4610143e+01   5.6512799e+00   1.7631502e+00
   9.5230241e+00   4.3041151e+00   1.7886120e+00
   1.4845132e+01   6.3481147e+00   1.7705676e+00
   1.7673308e+01   7.1103789e+00   9.1146561e-01
   1.2789081e+01   5.0686011e+00   1.7765679e+00
   8.5575325e+00   5.5551951e+00   1.7456327e+00
   1.8282713e+01   7.3650962e+00   5.7656411e-01
   1.8033016e+01   7.1970579e+00   1.0440035e+00
   4.0542899e+00   3.1946121e+00   4.2864527e-01
   3.2649407e+00   1.9771153e+00   1.7893506e+00
   2.8722244e+00   2.2386483e+00   1.3021084e+00
   2.5028211e+00   1.8939957e+00   1.7453305e+00
   1.2139780e+01   6.6076691e+00   1.7895770e+00
   4.7326368e+00   3.4116751e+00   1.7866326e+00
   2.6331909e+00   2.0573578e+00   1.3459366e+00
   2.6074510e+00   1.9648401e+00   1.7894794e+00
   2.8563964e+00   2.2015674e+00   1.4635799e+00
   1.6219792e+01   7.8437271e+00   1.7715380e+00
   2.4705096e+00   1.8629508e+00   1.7867690e+00
   1.5232154e+01   6.0923036e+00   1.7216915e+00
   2.4980839e+00   1.8888563e+00   1.7550881e+00
   1.8099092e+01   8.0325652e+00   1.5259647e+00
   1.7191658e+01   8.4754287e+00   1.7253891e+00
   1.7488188e+01   6.8969167e+00   1.4615186e+00
   3.1598396e+00   2.4642101e+00   1.1856241e+00
   1.6857325e+01   7.2656564e+00   1.6881717e+00
   1.7988225e+01   7.3437601e+00   1.4908852e-01
   6.1654142e+00   4.3149977e+00   1.7033195e+00
   4.0716548e+00   2.8827330e+00   1.7909974e+00
   1.8554720e+01   7.4471996e+00   6.1781329e-01
   7.9518028e+00   4.9218266e+00   1.7920167e+00
   2.8123680e+00   1.8377371e+00   1.7894519e+00
   3.1947133e+00   2.3915628e+00   1.7865270e+00
   1.5503404e+01   7.1484818e+00   1.7782201e+00
   1.8832303e+01   8.2773888e+00   6.3825141e-01
   4.3480961e+00   3.3047767e+00   1.0022316e+00
   2.4860065e+00   1.9022865e+00   1.6216592e+00
   1.4432794e+01   5.5631086e+00   1.7685871e+00
   3.2440957e+00   2.4250010e+00   1.7885062e+00
   1.2588734e+01   4.9522067e+00   1.7774822e+00
   1.4781835e+01   7.6824491e+00   1.7772485e+00
   1.8717037e+01   8.3156110e+00   1.1284045e+00
   1.2770893e+01   7.1454480e+00   1.7781809e+00
   1.0568529e+01   4.0851634e+00   1.7843346e+00
   1.3450207e+01   6.0107057e+00   1.7855896e+00
   2.4764742e+00   1.8896148e+00   1.6537846e+00
   3.6260269e+00   2.7598506e+00   1.3909842e+00
   2.5129712e+00   1.9537438e+00   1.4338390e+00
   2.6459249e+00   2.0424900e+00   1.4891740e+00
   7.3375517e+00   4.8732335e+00   1.7846993e+00
   2.4719127e+00   1.8662745e+00   1.7734080e+00
   2.4895745e+00   1.8714942e+00   1.7899237e+00
   4.9999498e+00   3.7004706e+00   1.1580148e+00
   2.6451502e+00   2.0459905e+00   1.4643735e+00
   6.3539571e+00   2.4804946e+00   1.7870238e+00
   3.0735221e+00   2.4480685e+00   8.9628342e-01
   1.2470258e+01   4.8082568e+00   1.7793050e+00
   5.5920755e+00   4.0396817e+00   1.3396141e+00
   4.0972182e+00   2.9532506e+00   1.7909701e+00
   2.5204122e+00   1.9034367e+00   1.7692796e+00
   1.6533556e+01   6.6791334e+00   1.5035966e+00
   2.6121190e+00   1.9629785e+00   1.7900370e+00
   2.5025172e+00   1.9351547e+00   1.4988150e+00
   7.3727412e+00   2.7540047e+00   1.7867001e+00
   1.6543349e+01   6.9863891e+00   1.6771311e+00
   1.4808054e+01   7.7628634e+00   1.7736662e+00
   3.5402868e+00   2.7768946e+00   8.9081360e-01
   2.5019756e+00   1.8995626e+00   1.7092536e+00
   3.1892800e+00   2.5520193e+00   7.5719785e-01
   2.4744363e+00   1.8668687e+00   1.7806934e+00
   1.0194195e+01   5.8799478e+00   1.7912786e+00
   7.0269723e+00   4.9899068e+00   5.3710133e-01
   1.3791953e+01   5.6827210e+00   1.7738017e+00
   2.4770324e+00   1.8663924e+00   1.7899206e+00
   3.9522938e+00   2.7863471e+00   1.7908895e+00
   1.2107166e+01   6.7530979e+00   1.7872280e+00
   1.7928986e+01   9.4593600e+00   1.7824760e-01
   9.5587862e+00   6.1884712e+00   1.2027357e+00
   2.4689191e+00   1.8614795e+00   1.7882876e+00
   2.5935162e+00   1.9522262e+00   1.7900028e+00
   4.8851142e+00   3.4900343e+00   1.7897366e+00
   3.1607040e+00   2.5442713e+00   6.7782731e-01
   2.4689303e+00   1.8612249e+00   1.7898750e+00
   6.9791395e+00   4.9953279e+00   2.9955204e-01
   2.8048008e+00   2.1867748e+00   1.3195998e+00
   7.1757196e+00   4.7919981e+00   1.7846521e+00
   1.6821287e+01   7.4435663e+00   1.7356544e+00
   2.4724681e+00   1.8654068e+00   1.7809805e+00
   1.0048045e+01   6.1249809e+00   1.7798983e+00
   2.5226266e+00   1.9014461e+00   1.7899003e+00
   1.7831614e+01   7.3546623e+00   2.0271460e-01
   3.9754390e+00   2.9229270e+00   1.7884102e+00
   2.5553234e+00   1.9852360e+00   1.4359459e+00
   2.7779529e+00   2.0904176e+00   1.7896861e+00
   1.6781615e+01   8.0120427e+00   1.7615230e+00
   2.6636431e+00   2.0706682e+00   1.3977098e+00
   2.6804733e+00   2.1376802e+00   1.0679344e+00
   1.1495065e+01   6.6976190e+00   1.7784401e+00
   1.5890787e+01   8.4579576e+00   1.6473386e+00
   1.6657589e+01   7.0595205e+00   1.6707092e+00
   1.3308968e+01   5.1175758e+00   1.7770555e+00
   5.1676902e+00   3.8034862e+00   1.1734438e+00
   2.5054926e+00   1.8881312e+00   1.7899187e+00
   4.5554622e+00   3.3024919e+00   1.7850319e+00
   6.5055509e+00   4.4378408e+00   1.7854336e+00
   1.2156457e+01   6.3743060e+00   1.7904390e+00
   4.6494510e+00   3.3610553e+00   1.7860996e+00
   1.9717405e+01   9.5307999e+00   1.6459065e-01
   1.6266757e+01   8.3655012e+00   1.7322558e+00
   6.7802787e+00   4.8876315e+00   2.7008500e-01
   1.4798163e+01   6.6905889e+00   1.7813009e+00
   2.8961075e+00   2.3224888e+00   8.8891213e-01
   4.3913271e+00   3.3157487e+00   1.1164329e+00
   3.2849922e+00   2.0735893e+00   1.7896511e+00
   2.6253178e+00   1.9538472e+00   1.7900022e+00
   4.0073145e+00   2.3859912e+00   1.7897984e+00
   2.5224656e+00   1.9174388e+00   1.6913714e+00
   1.7601817e+01   7.2012227e+00   6.8032537e-01
   2.4739045e+00   1.8647025e+00   1.7899043e+00
   2.7446452e+00   2.0725264e+00   1.7568846e+00
   3.5268362e+00   2.7930329e+00   7.2276902e-01
   8.6549043e+00   4.8057440e+00   1.7918746e+00
   1.3457426e+01   5.5634807e+00   1.7773472e+00
   9.1559303e+00   5.6685586e+00   1.7876608e+00
   3.0985504e+00   2.3475453e+00   1.6476989e+00
   2.5020347e+00   1.8860886e+00   1.7898357e+00
   2.4703367e+00   1.8622042e+00   1.7899015e+00
   2.5571890e+00   2.0010305e+00   1.3490665e+00
   1.0087504e+01   4.1326960e+00   1.7864709e+00
   2.4866543e+00   1.8698794e+00   1.7899167e+00
   2.8770428e+00   2.2520749e+00   1.2407375e+00
   2.7044313e+00   2.1524024e+00   1.0847269e+00
   1.0308906e+01   4.0643514e+00   1.7851296e+00
   2.5033303e+00   1.9315647e+00   1.5243462e+00
   2.4723371e+00   1.8651477e+00   1.7819126e+00
   2.4931060e+00   1.8820243e+00   1.7742955e+00
   1.5113606e+01   7.1541837e+00   1.7826261e+00
   1.7689926e+01   7.3200016e+00   6.8725511e-01
   2.4917323e+00   1.8811293e+00   1.7733666e+00
   2.8653161e+00   2.1506989e+00   1.7900882e+00
   3.6401556e+00   2.6998243e+00   1.7873341e+00
   1.0968976e+01   6.9451534e+00   5.1753519e-01
   2.5401973e+00   1.8740288e+00   1.7898700e+00
   2.4810075e+00   1.8737654e+00   1.7686515e+00
   2.4726091e+00   1.8649709e+00   1.7839284e+00
   6.1376949e+00   3.1445834e+00   1.7894050e+00
   2.5140591e+00   1.8944840e+00   1.7899340e+00
   1.4635944e+01   7.3790418e+00   1.7843610e+00
   6.8403372e+00   4.5731373e+00   1.7895789e+00
   2.6034632e+00   1.8283872e+00   1.7896516e+00
   3.6131008e+00   2.6853941e+00   1.7809006e+00
   5.5191244e+00   4.1213620e+00   4.7256692e-01
   2.5278477e+00   1.9458829e+00   1.5503764e+00
   1.5513629e+01   8.4745676e+00   1.4767304e+00
   2.8797849e+00   2.0696676e+00   1.7900299e+00
   2.4747737e+00   1.8722533e+00   1.7506156e+00
   2.7185922e+00   2.0470016e+00   1.7895971e+00
   7.2151924e+00   4.7508727e+00   1.7899248e+00
   4.4554471e+00   3.2339714e+00   1.7882331e+00
   2.7405062e+00   2.0630969e+00   1.7893105e+00
   2.6301434e+00   2.0135923e+00   1.5950045e+00
   4.6405225e+00   3.4220314e+00   1.4851663e+00
   9.7296687e+00   3.6916604e+00   1.7853675e+00
   3.1829734e+00   2.3816363e+00   1.7892374e+00
   2.6900337e+00   2.0831110e+00   1.4396092e+00
   3.0269230e+00   2.4231546e+00   8.4419567e-01
   2.5617411e+00   1.9371226e+00   1.7531697e+00
   1.4285315e+01   5.5862837e+00   1.7572014e+00
   2.4746957e+00   1.8654704e+00   1.7899195e+00
   2.5016982e+00   1.8858377e+00   1.7898749e+00
   6.8297449e+00   4.6025917e+00   1.7864731e+00
   4.9932766e+00   3.5980465e+00   1.7522557e+00
   2.7843099e+00   2.0951762e+00   1.7888405e+00
   2.4764207e+00   1.8727389e+00   1.7554831e+00
   1.1776071e+01   4.8007278e+00   1.7838950e+00
   2.5085484e+00   1.9380302e+00   1.5092225e+00
   2.7161749e+00   2.1704473e+00   1.0266192e+00
   9.9050394e+00   3.8203971e+00   1.7852187e+00
   7.8190238e+00   3.4567756e+00   1.7883678e+00
   9.8987594e+00   3.8886374e+00   1.7855359e+00
   2.8071865e+00   2.1141891e+00   1.7814894e+00
   2.8103555e+00   2.1778268e+00   1.4003423e+00
   1.7968859e+01   7.1371206e+00   1.2090822e+00
   2.5180156e+00   1.9354659e+00   1.5686621e+00
   5.8990039e+00   4.1075880e+00   1.7847592e+00
   2.7055160e+00   2.0373753e+00   1.7895771e+00
   4.3625645e+00   3.4003000e+00   4.1277243e-01
   1.3731304e+01   7.3111881e+00   1.7832592e+00
   1.8702338e+01   8.1319015e+00   1.5693949e-01
   2.8199686e+00   2.1192477e+00   1.7900041e+00
   1.7430479e+01   7.1721104e+00   9.9375981e-01
   1.8596181e+01   9.4047385e+00   8.2033917e-01
   1.0977095e+01   4.2067773e+00   1.7837047e+00
   1.4621621e+01   5.8775072e+00   1.7523326e+00
   1.8393883e+01   7.4343886e+00   3.6172361e-01
   1.4188475e+01   6.1902212e+00   1.7805642e+00
   1.1059883e+01   5.0540573e+00   1.7885711e+00
   2.7229080e+00   1.9279318e+00   1.7898332e+00
   1.8602638e+01   7.4795671e+00   5.1833661e-01
   1.3288185e+01   5.9083555e+00   1.7856650e+00
   3.0352142e+00   2.4315218e+00   8.2869412e-01
   1.3854801e+01   5.3207105e+00   1.7743837e+00
   1.0867327e+01   5.5038814e+00   1.7906198e+00
   1.8689292e+01   7.5519312e+00   2.2513968e-01
   5.7792338e+00   4.2031209e+00   1.0025483e+00
   8.1519441e+00   5.0676482e+00   1.7917112e+00
   2.7792000e+00   2.1431009e+00   1.4753623e+00
   5.7744396e+00   4.2765135e+00   4.6497834e-01
   2.5337729e+00   1.9211057e+00   1.7218379e+00
   3.1245802e+00   2.5047111e+00   7.6709392e-01
   2.9177441e+00   2.1924547e+00   1.7888484e+00
   1.8718004e+01   7.5564505e+00   2.5405907e-01
   5.3803502e+00   3.8238599e+00   1.7748993e+00
   3.2254919e+00   2.5923799e+00   6.6181347e-01
   2.5075637e+00   1.8470609e+00   1.7898321e+00
   1.3986013e+01   5.8283679e+00   1.7740567e+00
   2.5331027e+00   1.9229857e+00   1.7067810e+00
   6.3964814e+00   4.4104047e+00   1.7736974e+00
   1.9617471e+01   9.5087352e+00   3.8078241e-01
   9.8686015e+00   3.6856760e+00   1.7858834e+00
   2.8472180e+00   2.1424554e+00   1.7855628e+00
   2.9552060e+00   2.1977727e+00   1.7903085e+00
   1.4351075e+01   5.7468829e+00   1.7577456e+00
   4.2052556e+00   3.0764764e+00   1.7865539e+00
   2.7082679e+00   2.0937387e+00   1.4574035e+00
   2.8126479e+00   1.9637633e+00   1.7898158e+00
   2.5122529e+00   1.8914345e+00   1.7899401e+00
   1.5271224e+01   7.4096512e+00   1.7820649e+00
   2.4688938e+00   1.8614381e+00   1.7884178e+00
   3.0326609e+00   2.2849376e+00   1.7431049e+00
   1.2476495e+01   4.8262517e+00   1.7786867e+00
   1.4820302e+01   6.5775022e+00   1.7787902e+00
   5.2098227e+00   3.7104562e+00   1.7830206e+00
   1.7952277e+01   7.1418358e+00   1.1695120e+00
   2.9836306e+00   2.2505345e+00   1.7366160e+00
   1.4185227e+01   5.5065452e+00   1.7635546e+00
   2.9941957e+00   2.2477408e+00   1.7879551e+00
   2.5155740e+00   1.8858945e+00   1.7899171e+00
   6.5961836e+00   4.3835858e+00   1.7913178e+00
   1.7877116e+01   7.3054575e+00   2.6404838e-01
   3.1263725e+00   2.3284551e+00   1.7903582e+00
   4.0215086e+00   3.1727532e+00   4.2858605e-01
   1.9458484e+01   9.5219563e+00   4.6866595e-01
   1.4661553e+01   5.8809588e+00   1.7502808e+00
   1.3940551e+01   5.7835997e+00   1.7735636e+00
   6.1395187e+00   4.2351905e+00   1.7861855e+00
   3.3580994e+00   2.5066897e+00   1.7860011e+00
   1.2622890e+01   4.9123797e+00   1.7772272e+00
   2.9076930e+00   2.2913804e+00   1.1338321e+00
   4.2760323e+00   3.1369289e+00   1.7600438e+00
   2.4690391e+00   1.8613592e+00   1.7895478e+00
   4.0653829e+00   3.0338280e+00   1.5498886e+00
   8.5848607e+00   5.4935473e+00   1.7803184e+00
   1.4715841e+01   6.2619269e+00   1.7708645e+00
   2.4779745e+00   1.8924029e+00   1.6440100e+00
   1.7868667e+01   7.7874403e+00   1.4900474e+00
   1.2063964e+01   6.6045979e+00   1.7894737e+00
   2.4724416e+00   1.8656342e+00   1.7793924e+00
   1.6079085e+01   6.2596132e+00   1.7202618e+00
   3.2250588e+00   2.0377830e+00   1.7895271e+00
   2.4980333e+00   1.8827433e+00   1.7899256e+00
   1.1863147e+01   6.6354608e+00   1.7882604e+00
   2.4731046e+00   1.8664878e+00   1.7773855e+00
   2.8715327e+00   2.2511399e+00   1.2215647e+00
   2.7856843e+00   2.0967393e+00   1.7879376e+00
   2.7819233e+00   2.1244365e+00   1.6054395e+00
   4.8143823e+00   2.1405142e+00   1.7880927e+00
   2.4702451e+00   1.8655175e+00   1.7702091e+00
   3.0517516e+00   2.2925647e+00   1.7784050e+00
   2.5361214e+00   1.8666429e+00   1.7898502e+00
   2.8916993e+00   2.1750430e+00   1.7847957e+00
   2.6341207e+00   2.0760328e+00   1.2374049e+00
   1.1996478e+01   4.5818877e+00   1.7823542e+00
   7.4357675e+00   4.2348318e+00   1.7917235e+00
   3.2889842e+00   2.4417184e+00   1.7904332e+00
   2.4876562e+00   1.8753650e+00   1.7896317e+00
   2.4687895e+00   1.8611833e+00   1.7894719e+00
   2.4893074e+00   1.8766731e+00   1.7893292e+00
   4.0991133e+00   3.0026517e+00   1.7889836e+00
   5.3714586e+00   2.1729162e+00   1.7874999e+00
   1.7826922e+01   7.3218963e+00   2.4104457e-01
   2.8288534e+00   2.1279060e+00   1.7889380e+00
   1.5502069e+01   6.3044645e+00   1.7158339e+00
   4.4079863e+00   3.4339607e+00   3.8446895e-01
   1.6863830e+01   7.5026250e+00   1.7380672e+00
   3.1528952e+00   2.5223061e+00   7.8272545e-01
   1.7783737e+01   7.4311378e+00   7.8860230e-01
   2.9874724e+00   2.4064651e+00   7.7246728e-01
   1.6957938e+01   6.7235889e+00   1.4737242e+00
   7.3521561e+00   3.0750893e+00   1.7876171e+00
   1.3055779e+01   7.4429959e+00   1.7339501e+00
   1.4849566e+01   6.7938857e+00   1.7821021e+00
   2.4953851e+00   1.8839558e+00   1.7729943e+00
   1.8031196e+01   7.1630030e+00   1.1438906e+00
   6.6298355e+00   4.4377462e+00   1.7906805e+00
   2.5675957e+00   1.9349329e+00   1.7898794e+00
   2.9012179e+00   2.2221065e+00   1.5409534e+00
   2.4704481e+00   1.8629994e+00   1.7860693e+00
   1.2041071e+01   4.8930775e+00   1.7829466e+00
   3.2152346e+00   2.4158890e+00   1.7451214e+00
   2.4849333e+00   1.9065808e+00   1.5907537e+00
   1.4871358e+01   6.6621648e+00   1.7797357e+00
   4.6386119e+00   3.3550887e+00   1.7850469e+00
   4.3721674e+00   3.4087010e+00   3.9790149e-01
   9.0608269e+00   3.4974080e+00   1.7859820e+00
   7.7036926e+00   5.2640613e+00   1.1767612e+00
   6.8997118e+00   4.7148910e+00   1.7345940e+00
   4.0019703e+00   3.1522256e+00   4.8001987e-01
   3.6550181e+00   2.7506782e+00   1.5773082e+00
   1.4446748e+01   5.5645885e+00   1.7680174e+00
   1.9139030e+01   8.5162399e+00   2.1340427e-01
   1.3050146e+01   5.7586337e+00   1.7857421e+00
   2.4904321e+00   1.8773827e+00   1.7898830e+00
   2.4693050e+00   1.8618586e+00   1.7877527e+00
   1.3006187e+01   7.3177842e+00   1.7682401e+00
   3.0427372e+00   2.4514869e+00   7.3667854e-01
   3.6669630e+00   2.7170680e+00   1.7879627e+00
   2.4976324e+00   1.8826471e+00   1.7899176e+00
   2.6036860e+00   1.9638943e+00   1.7814076e+00
   1.5390169e+01   6.5510939e+00   1.7598193e+00
   1.1285596e+01   6.9255176e+00   1.3932797e+00
   2.6272566e+00   2.0778216e+00   1.1958462e+00
   4.1830505e+00   3.0616128e+00   1.7868383e+00
   5.1102593e+00   2.0287736e+00   1.7872921e+00
   1.5365718e+01   6.1254941e+00   1.7087288e+00
   2.4835288e+00   1.8792908e+00   1.7485462e+00
   1.3268454e+01   5.1606194e+00   1.7722786e+00
   2.4719766e+00   1.8657099e+00   1.7768512e+00
   9.9017297e+00   6.0621625e+00   1.7802994e+00
   2.4762217e+00   1.8689250e+00   1.7762147e+00
   2.4877969e+00   1.8725187e+00   1.7899133e+00
   1.6343929e+01   8.8648858e+00   1.0817206e+00
   2.4845480e+00   1.8767673e+00   1.7669238e+00
   5.4776515e+00   3.8655180e+00   1.7847432e+00
   2.4753696e+00   1.8658216e+00   1.7899193e+00
   1.2008567e+01   4.8612827e+00   1.7827842e+00
   1.0455023e+01   6.2847707e+00   1.7801143e+00
   2.4777539e+00   1.8683896e+00   1.7868474e+00
   2.6276179e+00   1.8283399e+00   1.7896210e+00
   6.3373069e+00   4.5893287e+00   6.0150420e-01
   8.8545151e+00   5.4312923e+00   1.7908929e+00
   9.0460242e+00   5.2109966e+00   1.7921709e+00
   3.2230326e+00   2.4106774e+00   1.7879938e+00
   1.3978165e+01   5.3725175e+00   1.7735305e+00
   2.9719381e+00   2.3155121e+00   1.2735284e+00
   2.5309646e+00   1.8444959e+00   1.7897776e+00
   2.4921502e+00   1.9105184e+00   1.6001106e+00
   2.5509448e+00   1.9227905e+00   1.7894672e+00
   2.4710657e+00   1.8632625e+00   1.7872587e+00
   2.4895223e+00   1.8785036e+00   1.7793040e+00
   5.9917986e+00   4.3764941e+00   6.7617954e-01
   1.6949094e+01   6.9452059e+00   1.3694577e+00
   1.1691204e+01   6.8012172e+00   1.7751774e+00
   1.5190651e+01   6.5637998e+00   1.7688745e+00
   2.7378128e+00   2.1131018e+00   1.4720230e+00
   7.7238828e+00   2.8748855e+00   1.7867143e+00
   2.6919810e+00   2.1372389e+00   1.1219391e+00
   1.3936678e+01   7.0382276e+00   1.7874993e+00
   2.6007800e+00   1.9598269e+00   1.7896260e+00
   2.5220272e+00   1.9088923e+00   1.7428625e+00
   1.1703994e+01   6.8031714e+00   1.7755147e+00
   2.4697885e+00   1.8621339e+00   1.7882481e+00
   2.6457632e+00   1.9953219e+00   1.7805511e+00
   1.6034221e+01   7.7682402e+00   1.7741741e+00
   3.2066018e+00   2.0318918e+00   1.7895357e+00
   6.9961499e+00   4.8848898e+00   1.1428363e+00
   1.7916741e+01   7.4609216e+00   1.9527569e-01
   1.9746095e+01   9.2609427e+00   1.6233240e-01
   1.9458552e+01   8.8469825e+00   1.5822657e-01
   5.1263833e+00   3.8363346e+00   7.7459948e-01
   2.4735712e+00   1.8670816e+00   1.7758351e+00
   2.8431250e+00   2.1456288e+00   1.7521331e+00
   2.4770635e+00   1.8673363e+00   1.7899021e+00
