# Supplementary material for: Rethinking Colour Constancy
Source: PLoS One. 2015 Sep 10;10(9):e0135029. doi: 10.1371/journal.pone.0135029 (PMC4565710; doi:10.1371/journal.pone.0135029)
Supplement: S1 Dataset — (ZIP) [file pone.0135029.s002.zip › 5-TransitionMetamerReflectanceData/NtoR_20munsells/targetXYZ_19.txt]

   3.4332434e+01   1.5238817e+01   1.5438271e-01
   2.6051642e+01   1.0863385e+01   1.2954894e+00
   2.7825506e+01   1.1728311e+01   1.2862123e+00
   3.4004589e+01   1.5052957e+01   1.9589647e-01
   2.6800120e+01   1.4760300e+01   1.8995017e-01
   2.7148521e+01   1.1416941e+01   1.1085056e+00
   3.4302523e+01   1.5185199e+01   4.6214327e-01
   3.4298923e+01   1.5190212e+01   4.0460311e-01
   3.3952431e+01   1.5021318e+01   2.3111400e-01
   2.9181537e+01   1.3113317e+01   1.6068456e-01
   1.9734106e+01   8.0227016e+00   6.7110800e-01
   2.4524119e+01   1.0075157e+01   1.8202987e+00
   3.3784130e+01   1.4902684e+01   4.5813810e-01
   3.4225647e+01   1.5136300e+01   5.1747669e-01
   3.4383308e+01   1.5261685e+01   1.9780703e-01
   3.0659612e+01   1.3160486e+01   1.1462193e+00
   3.4255979e+01   1.5149386e+01   5.4712343e-01
   3.0053695e+01   1.2919655e+01   5.3560876e-01
   1.2074060e+01   6.9622689e+00   5.9646093e-01
   3.4121222e+01   1.5264659e+01   1.5477559e-01
   3.3001001e+01   1.4375502e+01   1.3317116e+00
   3.4124981e+01   1.5123507e+01   1.5835954e-01
   2.2100375e+01   1.2133011e+01   1.9548161e-01
   3.1742383e+01   1.3738452e+01   1.0301721e+00
   2.7311898e+01   1.1552901e+01   5.6276105e-01
   3.1385229e+01   1.3653258e+01   2.0800929e-01
   2.3159191e+01   9.4603142e+00   1.5661447e+00
   2.9432649e+01   1.2567328e+01   8.8024007e-01
   2.9311423e+01   1.2487522e+01   1.0523124e+00
   2.2284822e+01   1.2989011e+01   2.1263666e-01
   2.2907894e+01   9.4318663e+00   6.8922362e-01
   3.4389098e+01   1.5262291e+01   2.1847709e-01
   2.8663753e+01   1.2098309e+01   1.6633291e+00
   2.5678808e+01   1.4417172e+01   1.9224834e-01
   3.4296489e+01   1.5239916e+01   1.5400257e-01
   1.9744925e+01   7.9478974e+00   1.3641676e+00
   2.6310488e+01   1.1079530e+01   3.5999638e-01
   2.0077771e+01   8.0431801e+00   1.8316721e+00
   2.9436553e+01   1.2498102e+01   1.5169910e+00
   3.4388343e+01   1.5265064e+01   1.9267815e-01
   2.8427889e+01   1.2109119e+01   5.2086699e-01
   2.9553687e+01   1.2624180e+01   9.1670418e-01
   1.2650341e+01   8.3001705e+00   4.9406559e-01
   3.4193979e+01   1.5161206e+01   1.5935777e-01
   2.0142204e+01   8.1152625e+00   1.4040530e+00
   2.7798995e+01   1.1773420e+01   7.4960204e-01
   3.3703941e+01   1.4999132e+01   1.5457670e-01
   3.3268405e+01   1.4524415e+01   1.2888440e+00
   3.0686351e+01   1.3177197e+01   1.1194540e+00
   2.6584712e+01   1.1209586e+01   4.0148735e-01
   3.4272147e+01   1.5179081e+01   3.7528572e-01
   3.0893969e+01   1.3282846e+01   1.1317102e+00
   1.0832628e+01   7.0616208e+00   1.4933710e+00
   3.4169231e+01   1.5082823e+01   7.0555478e-01
   2.0225362e+01   8.3140414e+00   3.4074139e-01
   2.3614851e+01   9.7604806e+00   6.8607569e-01
   3.1672427e+01   1.3645544e+01   1.5170296e+00
   3.4258980e+01   1.5464588e+01   1.5585174e-01
   2.9430856e+01   1.2462724e+01   1.8054675e+00
   2.5568393e+01   1.4372630e+01   1.9253403e-01
   3.3299954e+01   1.5944609e+01   1.6376097e-01
   3.4207985e+01   1.5121530e+01   5.5963002e-01
   2.6334740e+01   1.0977817e+01   1.5093826e+00
   3.1045807e+01   1.3356106e+01   1.1817604e+00
   3.4413304e+01   1.5283491e+01   1.5392779e-01
   3.3735295e+01   1.4905797e+01   1.7195681e-01
   2.7460077e+01   1.1566891e+01   1.1279720e+00
   3.4421266e+01   1.5298490e+01   1.5399799e-01
   2.5647087e+01   1.0612824e+01   1.8148173e+00
   3.4413028e+01   1.5282293e+01   1.6232206e-01
   3.4137854e+01   1.5117724e+01   2.7215366e-01
   3.2838776e+01   1.4288247e+01   1.3300573e+00
   3.4245679e+01   1.5164356e+01   3.7776943e-01
   3.3754664e+01   1.4920445e+01   1.6375429e-01
   1.8547225e+01   7.5236800e+00   7.2779721e-01
   3.4138305e+01   1.5071531e+01   6.5817316e-01
   2.1129203e+01   8.5449753e+00   1.4577310e+00
   3.2249414e+01   1.4109338e+01   1.6616639e-01
   2.3161562e+01   9.4920462e+00   1.2669197e+00
   3.3168724e+01   1.5205402e+01   1.5681348e-01
   1.2415244e+01   5.8559292e+00   1.0425944e+00
   2.2728358e+01   9.3637251e+00   5.4670717e-01
   2.6337036e+01   1.4632447e+01   1.8931484e-01
   3.1979586e+01   1.3949219e+01   2.6357702e-01
   3.2796563e+01   1.4291133e+01   1.1158819e+00
   2.8266926e+01   1.2054328e+01   2.1030059e-01
   2.2084558e+01   8.9490099e+00   1.7305840e+00
   3.4309271e+01   1.5194841e+01   4.1315015e-01
   3.1364881e+01   1.3481367e+01   1.5436326e+00
   2.2972626e+01   9.4608543e+00   6.9869066e-01
   2.0078899e+01   8.1766568e+00   6.2050102e-01
   2.9970209e+01   1.2778872e+01   1.4051945e+00
   3.1323036e+01   1.3561212e+01   6.3330706e-01
   2.2703725e+01   9.3168204e+00   9.0124215e-01
   2.1097996e+01   8.5719988e+00   1.0586034e+00
   3.4039203e+01   1.5032162e+01   5.4170124e-01
   1.2767060e+01   5.7067732e+00   1.4918011e+00
   3.2135825e+01   1.3990331e+01   6.3590408e-01
   3.3376475e+01   1.5997617e+01   1.6367603e-01
   2.1162496e+01   1.2634418e+01   2.1909418e-01
   2.2067744e+01   9.0382139e+00   7.7055398e-01
   2.6201521e+01   1.0880323e+01   1.8177789e+00
   1.8648628e+01   7.5132007e+00   1.1191964e+00
   3.2994380e+01   1.4501132e+01   1.8832701e-01
   3.2448059e+01   1.4169605e+01   5.2327780e-01
   1.8416906e+01   7.4715870e+00   7.2756726e-01
   1.6641278e+01   6.7090425e+00   1.3072047e+00
   2.5250443e+01   1.0521375e+01   8.4220348e-01
   3.4016526e+01   1.5065776e+01   1.5733696e-01
   1.0046885e+01   6.8480981e+00   1.7425959e+00
   2.9196580e+01   1.2502707e+01   4.3687332e-01
   1.3783026e+01   5.8350263e+00   1.5658650e+00
   1.1585702e+01   6.9415158e+00   8.1637247e-01
   2.8424228e+01   1.2057013e+01   9.7901085e-01
   2.3554082e+01   9.7493452e+00   5.1704774e-01
   3.4242972e+01   1.5140121e+01   5.6473449e-01
   2.6514696e+01   1.1029845e+01   1.8385460e+00
   1.2986346e+01   8.3201516e+00   4.6725637e-01
   3.4149138e+01   1.5096541e+01   5.0209085e-01
   2.8325398e+01   1.3483602e+01   1.6461736e-01
   3.3140990e+01   1.5225977e+01   1.5707150e-01
   1.1720110e+01   7.5065153e+00   7.7404524e-01
   3.4391433e+01   1.5259597e+01   2.5189498e-01
   3.3591592e+01   1.4833668e+01   1.6066766e-01
   2.1997040e+01   8.9379935e+00   1.4484157e+00
   3.0060459e+01   1.2882763e+01   8.8825598e-01
   2.9554249e+01   1.3139426e+01   1.6036282e-01
   3.4231875e+01   1.5137984e+01   5.3189741e-01
   2.9863755e+01   1.2682871e+01   1.7756673e+00
   2.0618548e+01   8.3968025e+00   7.2157662e-01
   3.4146724e+01   1.5120852e+01   2.8720441e-01
   2.3152399e+01   9.4337648e+00   1.7938678e+00
   2.8613459e+01   1.2202896e+01   5.0669530e-01
   2.8954194e+01   1.2344603e+01   7.4944661e-01
   2.8114926e+01   1.1835649e+01   1.6025546e+00
   3.4077567e+01   1.5099217e+01   1.5694683e-01
   3.4199495e+01   1.5165500e+01   1.5475260e-01
   2.1701750e+01   8.7647675e+00   1.8311505e+00
   3.3675771e+01   1.4874378e+01   1.7031190e-01
   3.1196832e+01   1.3393270e+01   1.5444013e+00
   2.9385683e+01   1.2459047e+01   1.6378011e+00
   2.1163532e+01   8.6483956e+00   6.2362970e-01
   3.0683043e+01   1.3288318e+01   2.1307869e-01
   3.4276316e+01   1.5202707e+01   1.9641565e-01
   2.8499876e+01   1.2017154e+01   1.6704930e+00
   3.3745132e+01   1.4916955e+01   1.6176942e-01
   2.8301329e+01   1.2016763e+01   7.8723842e-01
   3.2037332e+01   1.3997742e+01   1.9000448e-01
   3.4367087e+01   1.5318814e+01   1.5432568e-01
   3.0819369e+01   1.3187789e+01   1.6249630e+00
   3.4242763e+01   1.5142960e+01   5.4029496e-01
   3.1199252e+01   1.3489467e+01   6.9757188e-01
   3.0567558e+01   1.3076595e+01   1.4672525e+00
   3.3686869e+01   1.4797223e+01   9.0205138e-01
   3.4392582e+01   1.5262811e+01   2.3006982e-01
   3.2169311e+01   1.4048292e+01   2.7197877e-01
   2.9442663e+01   1.2646615e+01   2.8049493e-01
   1.1177245e+01   7.3759791e+00   1.0066195e+00
   3.4140627e+01   1.5125077e+01   2.2645438e-01
   1.3914721e+01   6.1360856e+00   6.8449139e-01
   3.4260885e+01   1.5262664e+01   1.5415118e-01
   1.6769755e+01   9.7329020e+00   2.5042816e-01
   3.4396028e+01   1.5300467e+01   1.5407400e-01
   2.5580006e+01   1.0779220e+01   1.9430053e-01
   1.1481134e+01   5.8134515e+00   1.5834517e+00
   3.1636075e+01   1.3756535e+01   3.6189086e-01
   1.3565995e+01   5.9213684e+00   1.0351079e+00
   1.8467259e+01   1.0552521e+01   2.2439203e-01
   3.4301980e+01   1.5198829e+01   3.4647339e-01
   3.3184266e+01   1.4613258e+01   1.6749298e-01
   1.1449526e+01   5.7806489e+00   1.7336814e+00
   1.2138302e+01   5.7067451e+00   1.4756090e+00
   3.2730127e+01   1.4230309e+01   1.3257347e+00
   1.9116650e+01   7.7552794e+00   7.3282553e-01
   3.1735535e+01   1.3837341e+01   1.6883235e-01
   1.1801509e+01   5.9601564e+00   1.0729018e+00
   3.1574959e+01   1.3733840e+01   2.8886967e-01
   2.8261547e+01   1.1969402e+01   1.0446614e+00
   3.4361568e+01   1.5234323e+01   3.2453411e-01
   2.9442206e+01   1.2649531e+01   2.2733770e-01
   1.4110092e+01   6.0165548e+00   1.0331191e+00
   3.4403296e+01   1.5275413e+01   1.7493560e-01
   2.9094173e+01   1.2472171e+01   2.3301552e-01
   3.1861261e+01   1.3894126e+01   2.2518988e-01
   3.4007230e+01   1.5342689e+01   1.5546958e-01
   1.4662789e+01   6.4409763e+00   4.8893023e-01
   3.3579976e+01   1.4825842e+01   1.6471400e-01
   1.6955698e+01   1.0660289e+01   2.7119691e-01
   3.3437857e+01   1.4750944e+01   1.6147519e-01
   3.3350957e+01   1.4703712e+01   1.6448182e-01
   3.4014509e+01   1.5092522e+01   1.5435604e-01
   2.3664250e+01   9.8502388e+00   2.4681957e-01
   1.6047833e+01   6.5988503e+00   7.7205124e-01
   2.0802298e+01   8.3618626e+00   1.8253594e+00
   2.9834703e+01   1.5602863e+01   1.7705322e-01
   2.9144271e+01   1.2318763e+01   1.8132033e+00
   3.0989080e+01   1.3443320e+01   2.3218098e-01
   3.0240320e+01   1.2883650e+01   1.6919319e+00
   3.4402913e+01   1.5274501e+01   1.8073298e-01
   3.4410510e+01   1.5284671e+01   1.5392523e-01
   3.2413682e+01   1.4187171e+01   2.1304824e-01
   3.4032760e+01   1.5059029e+01   2.8371142e-01
   3.3173081e+01   1.4477447e+01   1.2528737e+00
   1.1048381e+01   6.0670464e+00   1.7704275e+00
   3.3142480e+01   1.4474441e+01   1.1412929e+00
   1.1969887e+01   5.7166486e+00   1.4958472e+00
   1.0961521e+01   6.9578886e+00   1.4847156e+00
   3.1855418e+01   1.3717779e+01   1.7220237e+00
   3.4288267e+01   1.5197869e+01   2.9442309e-01
   3.0526289e+01   1.4582584e+01   1.6357936e-01
   1.4728808e+01   6.0227883e+00   1.8439798e+00
   3.4417972e+01   1.5285927e+01   1.5472609e-01
   2.7947550e+01   1.1760592e+01   1.5362317e+00
   2.4376231e+01   1.0087881e+01   1.0188458e+00
   3.0946419e+01   1.3277801e+01   1.4141722e+00
   3.4409757e+01   1.5281339e+01   1.5444272e-01
   2.9663433e+01   1.2739902e+01   4.1541485e-01
   3.3555106e+01   1.5865701e+01   1.6157239e-01
   3.3143001e+01   1.4705079e+01   1.5525818e-01
   3.1001991e+01   1.3452378e+01   1.7409037e-01
   1.2967917e+01   7.7080259e+00   4.3768901e-01
   2.9892021e+01   1.3878725e+01   1.6090832e-01
   2.2021900e+01   8.9328228e+00   1.6098531e+00
   3.2952692e+01   1.4444290e+01   5.0335639e-01
   2.4367891e+01   1.0332014e+01   1.8588666e-01
   1.2683397e+01   5.6722940e+00   1.6370756e+00
   3.4410423e+01   1.5281453e+01   1.5704905e-01
   3.0119370e+01   1.2821982e+01   1.6918774e+00
   2.9677991e+01   1.2748114e+01   4.0920789e-01
   2.9124526e+01   1.2321483e+01   1.7005654e+00
   2.9794601e+01   1.3835879e+01   1.6100928e-01
   1.3970338e+01   5.9933703e+00   1.0202927e+00
   2.4461366e+01   1.0053740e+01   1.7412894e+00
   3.2746321e+01   1.4267731e+01   1.0848326e+00
   2.7690413e+01   1.1672376e+01   1.1918012e+00
   1.6751763e+01   6.7078441e+00   1.6479742e+00
   2.6223654e+01   1.1081634e+01   1.9061144e-01
   1.4837445e+01   6.6939282e+00   3.8816536e-01
   3.1255841e+01   1.3436342e+01   1.4389238e+00
   1.1923929e+01   6.1862742e+00   8.1992198e-01
   3.3295001e+01   1.4658962e+01   2.2720481e-01
   9.9077393e+00   6.7936540e+00   1.8232623e+00
   2.9205042e+01   1.2500260e+01   4.9043226e-01
   2.6943135e+01   1.1397570e+01   2.3754645e-01
   1.1226275e+01   6.6868263e+00   1.1161814e+00
   3.1784160e+01   1.3891012e+01   1.5940721e-01
   2.9997530e+01   1.2856031e+01   8.4262927e-01
   3.4419548e+01   1.5286763e+01   1.5504371e-01
   3.4053637e+01   1.5037700e+01   5.6041018e-01
   3.4143818e+01   1.5549278e+01   1.5673786e-01
   3.4388249e+01   1.5268189e+01   1.6507255e-01
   3.4419226e+01   1.5292916e+01   1.5396214e-01
   2.9534660e+01   1.2679019e+01   3.8824353e-01
   3.4376287e+01   1.5256586e+01   2.0793051e-01
   3.4401981e+01   1.5275129e+01   1.7147208e-01
   3.3840583e+01   1.5119184e+01   1.5422426e-01
   2.7037514e+01   1.1362366e+01   1.1112478e+00
   3.1604535e+01   1.3642182e+01   1.2404013e+00
   1.6153681e+01   6.4709423e+00   1.8467483e+00
   3.3171144e+01   1.4452495e+01   1.4534386e+00
   1.2608832e+01   5.7585889e+00   1.2770742e+00
   3.2845461e+01   1.4418232e+01   2.0091932e-01
   1.8600354e+01   7.7242138e+00   3.2033860e-01
   1.1953621e+01   5.6419903e+00   1.8401630e+00
   2.1243900e+01   8.5935847e+00   1.4844960e+00
   3.1408153e+01   1.3665940e+01   1.6917616e-01
   2.7452527e+01   1.1568587e+01   1.0784753e+00
   2.4028723e+01   9.9790822e+00   4.4355524e-01
   2.0316186e+01   8.3867647e+00   2.9491004e-01
   3.0632590e+01   1.3247411e+01   2.9987970e-01
   3.4341261e+01   1.5241296e+01   1.7360770e-01
   3.4317362e+01   1.5206954e+01   3.4931511e-01
   1.2068137e+01   5.9393812e+00   9.9239372e-01
   3.0669076e+01   1.3129025e+01   1.4637028e+00
   1.2357809e+01   5.8722322e+00   1.0218232e+00
   3.2656633e+01   1.4302723e+01   3.2929985e-01
   3.0893076e+01   1.3236717e+01   1.5306843e+00
   2.8695948e+01   1.2147158e+01   1.3713500e+00
   3.4331262e+01   1.5213031e+01   3.6267213e-01
   2.9831199e+01   1.2700857e+01   1.4731928e+00
   2.8145694e+01   1.1829496e+01   1.7943470e+00
   2.4320598e+01   1.0039387e+01   1.2402477e+00
   3.0844188e+01   1.5793644e+01   1.7344433e-01
   1.1358984e+01   6.1558838e+00   1.1742507e+00
   1.1571600e+01   6.2975449e+00   9.2700138e-01
   3.1109573e+01   1.3370261e+01   1.3489275e+00
   2.2214138e+01   9.0044416e+00   1.7669410e+00
   3.4329627e+01   1.5324066e+01   1.5443160e-01
   3.4404652e+01   1.5275939e+01   1.7682336e-01
   1.5130436e+01   6.8347729e+00   3.5750896e-01
   2.9752400e+01   1.2807847e+01   2.0700726e-01
   1.1000041e+01   7.0867628e+00   1.3548027e+00
   2.3657154e+01   9.7045538e+00   1.4560739e+00
   2.9659599e+01   1.2598784e+01   1.6133343e+00
   2.8516335e+01   1.2047739e+01   1.4699333e+00
   3.3032904e+01   1.4372393e+01   1.5019057e+00
   3.4275810e+01   1.5168127e+01   4.8218193e-01
   3.4118516e+01   1.5121181e+01   1.5486360e-01
   2.2652415e+01   9.2835416e+00   9.9901666e-01
   3.3920017e+01   1.5007534e+01   1.6998514e-01
   2.6957947e+01   1.1254266e+01   1.7552830e+00
   2.8063187e+01   1.1881374e+01   9.5267167e-01
   3.2036438e+01   1.4526632e+01   1.5717112e-01
   2.9896277e+01   1.5595524e+01   1.7634093e-01
   1.6782821e+01   6.8832663e+00   6.3227320e-01
   3.0104532e+01   1.2985663e+01   2.5894875e-01
   1.1287225e+01   7.1129941e+00   1.0674363e+00
   3.3923720e+01   1.4946913e+01   7.2868679e-01
   3.4404502e+01   1.5273100e+01   1.9925568e-01
   3.3130175e+01   1.4440166e+01   1.3714757e+00
   3.3003890e+01   1.4497733e+01   2.5167566e-01
   1.5800102e+01   6.4461316e+00   1.1218478e+00
   1.9013063e+01   7.7156954e+00   7.1129233e-01
   3.1659752e+01   1.3617613e+01   1.6996762e+00
   1.1916224e+01   7.5308731e+00   6.9088748e-01
   1.1432898e+01   7.4605018e+00   8.9525159e-01
   3.4398147e+01   1.5281261e+01   1.5395510e-01
   3.2638620e+01   1.4202765e+01   1.1465223e+00
   1.2977796e+01   8.5584896e+00   4.3825620e-01
   2.8954339e+01   1.2230909e+01   1.7550304e+00
   2.3042126e+01   9.4673708e+00   9.5903920e-01
   2.6930841e+01   1.1344002e+01   7.8021835e-01
   1.4772603e+01   6.2824654e+00   6.9279051e-01
   2.4668849e+01   1.0207477e+01   1.2083018e+00
   1.2166113e+01   5.9696625e+00   9.2421076e-01
   2.9576738e+01   1.2698346e+01   4.0132459e-01
   2.5250251e+01   1.0570133e+01   3.2589167e-01
   3.2748894e+01   1.4378976e+01   1.7152977e-01
   3.4158974e+01   1.5208189e+01   1.5403090e-01
   3.4032410e+01   1.5073545e+01   1.5589289e-01
   1.8505546e+01   1.1231487e+01   2.4791021e-01
   2.9238960e+01   1.2366760e+01   1.8063340e+00
   1.1609069e+01   6.4543047e+00   8.3867964e-01
   3.4287603e+01   1.5172600e+01   4.9886160e-01
   3.2675379e+01   1.4225852e+01   1.1174839e+00
   2.8121566e+01   1.1897102e+01   1.0733372e+00
   1.9133538e+01   7.7849527e+00   5.9405495e-01
   3.4416353e+01   1.5282797e+01   1.7364767e-01
   2.1335217e+01   1.1878522e+01   2.0102149e-01
   2.9587088e+01   1.2730196e+01   1.7359017e-01
   3.4244057e+01   1.5180706e+01   2.3080070e-01
   2.7216559e+01   1.1469951e+01   9.2101936e-01
   1.3451675e+01   6.1664075e+00   6.1135222e-01
   2.4592345e+01   1.0244610e+01   4.4442984e-01
   2.0565682e+01   8.9550732e+00   2.0296464e-01
   2.5276766e+01   1.0523086e+01   9.5429915e-01
   3.4412366e+01   1.5280995e+01   1.6995167e-01
   3.4161047e+01   1.5113290e+01   4.1831372e-01
   3.0351712e+01   1.3037912e+01   8.2643392e-01
   3.0413691e+01   1.3048947e+01   1.0153802e+00
   2.9794043e+01   1.2789855e+01   5.2476266e-01
   1.2801080e+01   6.5496054e+00   5.0445628e-01
   3.3143885e+01   1.4587601e+01   1.7312818e-01
   3.1164165e+01   1.4068142e+01   1.5769173e-01
   2.8699549e+01   1.2167648e+01   1.2056732e+00
   2.3412421e+01   9.6201478e+00   1.1541333e+00
   3.2870450e+01   1.4659771e+01   1.5540495e-01
   3.0284598e+01   1.2895951e+01   1.7827156e+00
   3.3932121e+01   1.4966168e+01   6.0866720e-01
   1.8651432e+01   7.6635419e+00   3.9897904e-01
   1.2070450e+01   7.2197359e+00   6.0752761e-01
   2.9629723e+01   1.3313162e+01   1.5990933e-01
   1.4861951e+01   6.0825265e+00   1.6541674e+00
   3.3398499e+01   1.4716228e+01   2.1876325e-01
   3.1033329e+01   1.3700258e+01   1.5828613e-01
   1.8702180e+01   1.1367688e+01   2.4624419e-01
   2.0753247e+01   8.3594702e+00   1.6355178e+00
   3.1304938e+01   1.3597627e+01   2.6397520e-01
   3.3439471e+01   1.4703794e+01   5.5315580e-01
   1.7552908e+01   7.2518044e+00   4.2301828e-01
   1.1032411e+01   6.9932121e+00   1.3764266e+00
   3.2020789e+01   1.5973689e+01   1.7006706e-01
   2.7797498e+01   1.1820032e+01   2.1947013e-01
   2.8851143e+01   1.2346144e+01   2.9143396e-01
   2.7154181e+01   1.1349505e+01   1.7563714e+00
   1.0661639e+01   7.3229026e+00   9.1566718e-01
   1.0124661e+01   6.9950166e+00   1.4020800e+00
   3.4392774e+01   1.5265570e+01   2.0807327e-01
   2.8659672e+01   1.2092119e+01   1.7004117e+00
   3.4398584e+01   1.5273195e+01   1.7189904e-01
   2.3595261e+01   9.7253261e+00   9.5527288e-01
   3.2027984e+01   1.3854902e+01   1.3305878e+00
   2.8815418e+01   1.2302596e+01   5.1519716e-01
   3.3979831e+01   1.5022384e+01   3.5021322e-01
   2.3884751e+01   1.2678394e+01   1.8471976e-01
   1.1260386e+01   6.8478010e+00   1.0795127e+00
   3.3827788e+01   1.4961408e+01   1.5668246e-01
   3.0514959e+01   1.3199951e+01   1.8962046e-01
   3.2217006e+01   1.3948212e+01   1.3937615e+00
   3.0634283e+01   1.3092979e+01   1.6222330e+00
   3.0331548e+01   1.3100720e+01   2.6469303e-01
   3.4412321e+01   1.5279455e+01   1.8272629e-01
   2.9359222e+01   1.2566724e+01   5.7270763e-01
   3.0758662e+01   1.3140602e+01   1.7635417e+00
   1.9493423e+01   7.8387076e+00   1.3796566e+00
   2.4154324e+01   9.9634061e+00   1.2144777e+00
   1.8582648e+01   7.7492726e+00   3.0253840e-01
   2.7572604e+01   1.1662221e+01   7.5132814e-01
   2.9676706e+01   1.2715264e+01   6.5296718e-01
   2.3584684e+01   9.6916546e+00   1.2478564e+00
   2.8490430e+01   1.2132320e+01   5.8779013e-01
   2.3148387e+01   9.5382716e+00   7.3869641e-01
   3.4419444e+01   1.5286831e+01   1.5398261e-01
   3.4225648e+01   1.5175999e+01   1.9061641e-01
   3.4402900e+01   1.5277730e+01   1.5402592e-01
   2.6447837e+01   1.1137023e+01   4.6397425e-01
   1.1240472e+01   5.8673898e+00   1.8389728e+00
   3.3614262e+01   1.5084875e+01   1.5458168e-01
   3.0795839e+01   1.3280894e+01   6.9368391e-01
   3.2095401e+01   1.3891274e+01   1.3266467e+00
   3.4455310e+01   1.5319025e+01   1.5405083e-01
   3.0857787e+01   1.3369488e+01   2.6350251e-01
   3.0346025e+01   1.2994546e+01   1.1929530e+00
   3.3640706e+01   1.4873224e+01   1.5515256e-01
   3.3767882e+01   1.4849238e+01   8.3656109e-01
   1.1559736e+01   6.8351456e+00   8.2954602e-01
   3.4348626e+01   1.5268191e+01   1.5404787e-01
   2.8995147e+01   1.3405733e+01   1.6166410e-01
   2.9670558e+01   1.2582087e+01   1.8094078e+00
   2.9493444e+01   1.2499873e+01   1.7528378e+00
   3.4233104e+01   1.5216108e+01   1.5404810e-01
   3.4322284e+01   1.5205627e+01   3.8308455e-01
   3.3517544e+01   1.5071761e+01   1.5474578e-01
   3.3574111e+01   1.4810211e+01   2.4612675e-01
   3.0498470e+01   1.3106640e+01   8.8701560e-01
   3.4243050e+01   1.5239392e+01   1.5403980e-01
   2.9989236e+01   1.2902808e+01   4.1834850e-01
   1.7582184e+01   9.3665292e+00   2.2210219e-01
   2.7750915e+01   1.3909941e+01   1.7132869e-01
   2.1108747e+01   8.5944013e+00   8.8942714e-01
   3.3028176e+01   1.4506608e+01   3.0207892e-01
   1.3922179e+01   8.4762813e+00   3.6683144e-01
   3.2344354e+01   1.3993754e+01   1.5841193e+00
   3.4334491e+01   1.5260541e+01   1.5394668e-01
   3.4372425e+01   1.5254765e+01   2.0560628e-01
   1.1180293e+01   7.1226703e+00   1.1696503e+00
   1.3406478e+01   6.7414645e+00   4.1813126e-01
   3.4246025e+01   1.5395019e+01   1.5533066e-01
   2.9741462e+01   1.2802497e+01   2.3035956e-01
   1.0893995e+01   6.8207989e+00   1.6900950e+00
   3.3792975e+01   1.4876653e+01   7.2380493e-01
   1.4951410e+01   6.8950521e+00   3.4498765e-01
   1.1010318e+01   6.1149770e+00   1.8121279e+00
   3.2865585e+01   1.4432479e+01   1.8717169e-01
   3.1049710e+01   1.3479558e+01   1.9037187e-01
   3.0125791e+01   1.2982744e+01   3.5036481e-01
   3.4419083e+01   1.5286615e+01   1.5408292e-01
   3.3733300e+01   1.4858987e+01   5.9874895e-01
   3.4160213e+01   1.5080572e+01   6.8276821e-01
   3.4419167e+01   1.5286201e+01   1.5805657e-01
   2.9278892e+01   1.2385283e+01   1.8195942e+00
   3.4397165e+01   1.5274561e+01   1.5408725e-01
   3.2424725e+01   1.4193576e+01   2.0956960e-01
   3.0958557e+01   1.3273514e+01   1.5057289e+00
   3.4413948e+01   1.5346240e+01   1.5438421e-01
   3.3436875e+01   1.4741976e+01   1.8070252e-01
   3.0458213e+01   1.3001260e+01   1.6366245e+00
   2.1055247e+01   8.6222420e+00   4.7669674e-01
   3.4370909e+01   1.5260041e+01   1.5418328e-01
   3.4308745e+01   1.5225710e+01   1.5510411e-01
   3.0423995e+01   1.3071193e+01   8.6125123e-01
   2.8106239e+01   1.1873332e+01   1.2234817e+00
   3.3643827e+01   1.4852902e+01   1.8722558e-01
   3.2727141e+01   1.5359521e+01   1.6073412e-01
   3.4190476e+01   1.5110104e+01   5.7479695e-01
   2.6055399e+01   1.0854025e+01   1.4014551e+00
   1.3093759e+01   7.7114398e+00   4.2021349e-01
   3.4028262e+01   1.5142098e+01   1.5430121e-01
   3.4297684e+01   1.5197592e+01   3.3833024e-01
   3.2557851e+01   1.4242806e+01   3.9229117e-01
   3.4370281e+01   1.5411124e+01   1.5498596e-01
   3.3412517e+01   1.5082330e+01   1.5512115e-01
   3.2254817e+01   1.4068443e+01   5.0142762e-01
   3.0803268e+01   1.5688831e+01   1.7174648e-01
   3.3754141e+01   1.4887538e+01   4.4616508e-01
   3.0900325e+01   1.3311312e+01   9.0663521e-01
   1.9793868e+01   7.9269393e+00   1.7669310e+00
   1.6367776e+01   6.5662413e+00   1.6663166e+00
   3.4418419e+01   1.5286176e+01   1.5472994e-01
   2.5893684e+01   1.0730137e+01   1.8313741e+00
   1.3682194e+01   5.7783631e+00   1.8238302e+00
   2.8001387e+01   1.1898578e+01   5.1878543e-01
   3.3272058e+01   1.4534890e+01   1.2179415e+00
   2.4891123e+01   1.0264302e+01   1.6779340e+00
   2.7215498e+01   1.1488059e+01   7.3704526e-01
   3.1622724e+01   1.3761914e+01   2.6972043e-01
   2.1891496e+01   8.9293057e+00   1.0586226e+00
   1.6585447e+01   6.6544798e+00   1.5799623e+00
   1.3623587e+01   8.1834367e+00   3.8125902e-01
   2.4157822e+01   1.0212087e+01   1.8935557e-01
   3.1990651e+01   1.5880595e+01   1.6933169e-01
   2.9348177e+01   1.2584023e+01   3.9722672e-01
   3.0121625e+01   1.2834594e+01   1.5915722e+00
   2.5889997e+01   1.0836348e+01   7.7775586e-01
   3.4322156e+01   1.5213380e+01   3.1783794e-01
   3.4277405e+01   1.5164405e+01   5.2043389e-01
   2.8198177e+01   1.2009021e+01   3.9961703e-01
   2.7633290e+01   1.1703577e+01   6.4157799e-01
   1.0992851e+01   6.3719989e+00   1.5518396e+00
   3.1794228e+01   1.3829265e+01   4.5346017e-01
   1.5176862e+01   9.8505211e+00   4.8440688e-01
   1.0093476e+01   6.9180724e+00   1.8556620e+00
   2.9009792e+01   1.2762435e+01   1.8177995e+00
   1.2826871e+01   8.5782826e+00   8.3369462e-01
   1.0088003e+01   6.9256691e+00   1.7735490e+00
   2.8502568e+01   1.3696922e+01   1.8320232e+00
   2.8536666e+01   1.4189589e+01   1.8210383e+00
   1.6114376e+01   1.0064406e+01   1.8537938e+00
   1.0223309e+01   7.0406087e+00   1.4922382e+00
   1.9242421e+01   9.7242830e+00   1.8535083e+00
   1.4101683e+01   9.0370203e+00   1.8569252e+00
   2.8483129e+01   1.2522057e+01   1.8252959e+00
   1.7025299e+01   1.0510735e+01   1.8492419e+00
   1.0135194e+01   6.9996717e+00   1.4176726e+00
   1.0377822e+01   7.1518375e+00   1.3197048e+00
   2.6002475e+01   1.4104468e+01   1.7543006e+00
   1.8598850e+01   1.1257062e+01   1.8352605e+00
   9.9447631e+00   6.8329872e+00   1.8463601e+00
   1.0601928e+01   7.2957632e+00   1.1950709e+00
   2.2040730e+01   1.2587405e+01   1.8414227e+00
   2.5326704e+01   1.3198552e+01   1.8493501e+00
   1.5494750e+01   9.4094187e+00   1.8574557e+00
   1.0023276e+01   6.8769268e+00   1.8559389e+00
   1.0050359e+01   6.8953322e+00   1.8401371e+00
   2.1349605e+01   1.2609859e+01   1.3211930e+00
   1.0430668e+01   7.1149238e+00   1.8449463e+00
   2.6164329e+01   1.3864966e+01   1.8299749e+00
   2.5927551e+01   1.3904100e+01   1.8201636e+00
   2.1971822e+01   8.9506402e+00   1.8454648e+00
   1.0374236e+01   7.0790771e+00   1.8559179e+00
   1.2481109e+01   8.1964042e+00   1.8569282e+00
   1.4940194e+01   9.4934192e+00   1.8550930e+00
   1.3968195e+01   9.0214341e+00   1.8538025e+00
   1.0703169e+01   7.2676168e+00   1.8542393e+00
   1.2686543e+01   8.3798392e+00   1.7977379e+00
   1.9571386e+01   1.1688341e+01   1.8274864e+00
   2.8311564e+01   1.1907256e+01   1.8293592e+00
   1.0867362e+01   6.7063897e+00   1.8543524e+00
   9.9359797e+00   6.7647546e+00   1.8557028e+00
   1.5915467e+01   6.7989499e+00   1.8480389e+00
   1.0473700e+01   7.1394154e+00   1.8460352e+00
   2.2445900e+01   9.1093415e+00   1.8453839e+00
   2.9984958e+01   1.2740948e+01   1.8090333e+00
   3.4313452e+01   1.5275691e+01   1.7613333e-01
   2.5379794e+01   1.1276014e+01   1.8455950e+00
   1.0578096e+01   7.2056705e+00   1.7987356e+00
   1.1806838e+01   7.8818992e+00   1.8550657e+00
   1.5627511e+01   9.8963719e+00   1.8064833e+00
   2.6891123e+01   1.4174171e+01   1.8098472e+00
   1.0377363e+01   7.1385630e+00   1.4168895e+00
   1.4001578e+01   9.0111417e+00   1.8563845e+00
   2.5481855e+01   1.4189816e+01   1.2122485e+00
   1.0825970e+01   7.4683662e+00   8.4085913e-01
   1.0035652e+01   6.9021056e+00   1.7231984e+00
   1.0245905e+01   7.0838651e+00   1.2608248e+00
   2.4705436e+01   1.1683318e+01   1.8504386e+00
   1.2219892e+01   8.1741622e+00   1.4269501e+00
   1.0708176e+01   7.2946169e+00   1.6885058e+00
   2.9879008e+01   1.3071682e+01   1.7947862e+00
   1.0338221e+01   7.0072860e+00   1.8560393e+00
   2.9642229e+01   1.2826893e+01   1.8011219e+00
   1.7510377e+01   1.0625600e+01   1.8560841e+00
   2.9355935e+01   1.2507566e+01   1.8147358e+00
   1.0553959e+01   7.2337950e+00   1.4650321e+00
   2.6813795e+01   1.1503585e+01   1.8359416e+00
   3.0142667e+01   1.5521898e+01   6.3399019e-01
   1.9690846e+01   1.1534201e+01   1.8546092e+00
   1.1770291e+01   7.8780310e+00   1.7999986e+00
   1.2296917e+01   8.1255727e+00   1.8565546e+00
   3.2262657e+01   1.5560884e+01   5.6179929e-01
   2.9429829e+01   1.2544546e+01   1.8135900e+00
   2.7060269e+01   1.1519574e+01   1.8338303e+00
   2.9133536e+01   1.2423691e+01   1.8162515e+00
   1.6833366e+01   6.7328163e+00   1.8466450e+00
   1.2431323e+01   8.2216448e+00   1.8535053e+00
   2.5960270e+01   1.3490042e+01   1.8452010e+00
   9.9491712e+00   6.8340301e+00   1.8559198e+00
   1.1579712e+01   7.6468232e+00   1.8566310e+00
   2.5715183e+01   1.0817276e+01   1.8398530e+00
   1.1052410e+01   7.5787627e+00   9.8043464e-01
   1.0126312e+01   6.9803977e+00   1.5275439e+00
   2.6131685e+01   1.3853850e+01   1.8303658e+00
   9.9593675e+00   6.8405575e+00   1.8538781e+00
   3.1710246e+01   1.5471114e+01   9.8200062e-01
   2.6200783e+01   1.3216070e+01   1.8483667e+00
   9.9467378e+00   6.8338013e+00   1.8492878e+00
   1.5978276e+01   1.0057486e+01   1.8274188e+00
   2.5561898e+01   1.2022192e+01   1.8491364e+00
   1.0422215e+01   7.1889349e+00   1.2294409e+00
   1.7459380e+01   1.0946190e+01   7.4761729e-01
   1.0075160e+01   6.9304989e+00   1.6807173e+00
   1.2848795e+01   8.4552987e+00   1.8403297e+00
   2.9354639e+01   1.3734466e+01   1.8198354e+00
   9.9759983e+00   6.8372334e+00   1.8559013e+00
   1.1369878e+01   7.8021547e+00   6.1966834e-01
   3.3091104e+01   1.5278700e+01   2.4538052e-01
   1.0152340e+01   6.9813959e+00   1.6294303e+00
   1.8595523e+01   9.4136453e+00   1.8533410e+00
   9.8728607e+00   6.5513245e+00   1.8550078e+00
   2.7868273e+01   1.2452331e+01   1.8351973e+00
   1.0890349e+01   7.5118954e+00   7.8402566e-01
   1.0012472e+01   6.8917844e+00   1.6995066e+00
   2.3146480e+01   1.1087227e+01   1.8518610e+00
   1.0121090e+01   6.9905384e+00   1.4243781e+00
   1.1472679e+01   7.7521483e+00   1.4930831e+00
   1.0737890e+01   7.2888630e+00   1.8519847e+00
   9.9663054e+00   6.8474505e+00   1.8314995e+00
   1.3683468e+01   8.9114893e+00   1.7884147e+00
   2.1485947e+01   1.1226187e+01   1.8551245e+00
   2.9644211e+01   1.5068049e+01   1.5593478e+00
   1.0041218e+01   6.8891351e+00   1.8471528e+00
   1.0859104e+01   7.3498684e+00   1.8561578e+00
   1.2382785e+01   7.5623249e+00   1.8556767e+00
   1.2128306e+01   7.1034080e+00   1.8535391e+00
   1.0383881e+01   7.0882079e+00   1.8430784e+00
   1.1094367e+01   7.4625513e+00   1.8564649e+00
   1.0166272e+01   7.0060686e+00   1.5075788e+00
   2.7828116e+01   1.3800734e+01   1.8360878e+00
   1.0046710e+01   6.8910525e+00   1.8556303e+00
   1.1015190e+01   7.5472445e+00   1.0644908e+00
   3.0316503e+01   1.3414577e+01   1.7804641e+00
   2.7940436e+01   1.4459596e+01   1.7875509e+00
   3.2968977e+01   1.4701715e+01   1.0633353e+00
   9.9631707e+00   6.8424955e+00   1.8558085e+00
   1.0075997e+01   6.9361046e+00   1.6430282e+00
   2.7158915e+01   1.3008933e+01   1.8448774e+00
   9.9595290e+00   6.8467445e+00   1.8069602e+00
   1.0144461e+01   6.9849624e+00   1.5721000e+00
   1.0240612e+01   7.0029710e+00   1.8555364e+00
   2.4884914e+01   1.1857891e+01   1.8506098e+00
   1.1924126e+01   8.0805251e+00   8.6638369e-01
   1.3909125e+01   7.6085296e+00   1.8530842e+00
   1.3135659e+01   8.5917064e+00   1.8543904e+00
   2.4913407e+01   1.2501952e+01   1.8522105e+00
   2.8024196e+01   1.3268558e+01   1.8386320e+00
   2.2744481e+01   1.1875924e+01   1.8548344e+00
   1.0112902e+01   6.9325755e+00   1.8339217e+00
   1.2790163e+01   8.5396669e+00   9.8861042e-01
   2.3225456e+01   9.8586638e+00   1.8456100e+00
   1.1886307e+01   7.8716015e+00   1.8568011e+00
   2.8005876e+01   1.3512061e+01   1.8380189e+00
   3.0049902e+01   1.5488926e+01   7.1627338e-01
   3.4368740e+01   1.5293654e+01   1.7201291e-01
   1.2138186e+01   8.0649889e+00   1.8529494e+00
   3.2159766e+01   1.3902038e+01   1.6931993e+00
   9.9834964e+00   6.8085423e+00   1.8557779e+00
   3.2636791e+01   1.5580876e+01   1.7093892e-01
   1.0438962e+01   7.1169225e+00   1.8552427e+00
   1.0984516e+01   7.4269021e+00   1.8544263e+00
   1.1163407e+01   5.4633274e+00   1.8499165e+00
   1.1302188e+01   7.7496130e+00   7.3803522e-01
   2.8551028e+01   1.2661835e+01   1.8264871e+00
   3.3172962e+01   1.5254434e+01   1.6108409e-01
   1.3277697e+01   8.7698011e+00   1.2411116e+00
   1.0555454e+01   7.2983517e+00   9.6995744e-01
   9.9950693e+00   6.8609909e+00   1.8558379e+00
   1.0500414e+01   7.2182352e+00   1.3453910e+00
   1.0170768e+01   7.0285897e+00   1.3530551e+00
   1.1705135e+01   7.4826760e+00   1.8561253e+00
   1.1951501e+01   7.9784052e+00   1.7987809e+00
   1.0243613e+01   7.0825278e+00   1.2608537e+00
   1.1522215e+01   7.6785562e+00   1.8566570e+00
   1.6262053e+01   1.0220847e+01   1.7645805e+00
   1.0049941e+01   6.9159330e+00   1.6816340e+00
   2.5696267e+01   1.2398838e+01   1.8499118e+00
   1.2560836e+01   7.8096329e+00   1.8562251e+00
   1.8354455e+01   7.7280847e+00   1.8476378e+00
   9.9645123e+00   6.5775199e+00   1.8549439e+00
   1.5087378e+01   7.2883788e+00   1.8506694e+00
   1.5797069e+01   6.3500336e+00   1.8468581e+00
   3.2454885e+01   1.4140394e+01   1.5936854e+00
   1.7816836e+01   1.0860970e+01   1.8494401e+00
   3.2916715e+01   1.4505468e+01   1.3173401e+00
   1.0234412e+01   7.0403041e+00   1.5402683e+00
   3.3148439e+01   1.5264934e+01   1.8213568e-01
   3.2118301e+01   1.3927242e+01   1.6733494e+00
   1.9135314e+01   1.0921239e+01   1.8570360e+00
   1.1662262e+01   7.9043052e+00   1.1170789e+00
   3.4328169e+01   1.5254281e+01   3.0687189e-01
   1.0340262e+01   7.1472033e+00   1.1891507e+00
   2.8383507e+01   1.2971439e+01   1.8337198e+00
   1.0357009e+01   7.0893990e+00   1.7133858e+00
   3.3072265e+01   1.4466057e+01   1.4378995e+00
   1.4971131e+01   9.3350366e+00   1.8575744e+00
   2.8007764e+01   1.3804698e+01   1.8349153e+00
   3.2876747e+01   1.5438175e+01   2.1459449e-01
   1.0209617e+01   6.9851982e+00   1.8554836e+00
   1.4411124e+01   9.3970050e+00   9.8936100e-01
   3.3405280e+01   1.5113421e+01   1.6569543e-01
   3.1731252e+01   1.5523724e+01   8.7025225e-01
   1.0020970e+01   6.8760143e+00   1.8558290e+00
   1.6449507e+01   1.0252231e+01   1.8474753e+00
   3.0285600e+01   1.2896237e+01   1.8033925e+00
   1.0078775e+01   6.9053179e+00   1.8559954e+00
   1.0130788e+01   6.9395138e+00   1.8558512e+00
   1.0556288e+01   7.2667491e+00   1.2184236e+00
   1.0960475e+01   7.4808633e+00   1.3466450e+00
   1.5518272e+01   9.5583224e+00   1.8576025e+00
   9.9439248e+00   6.8314184e+00   1.8548114e+00
   2.4407745e+01   1.3713628e+01   1.5987129e+00
   2.2651177e+01   1.0325507e+01   1.8497121e+00
   9.9637091e+00   6.8545766e+00   1.7650650e+00
   2.2432643e+01   9.4286700e+00   1.8458962e+00
   2.1820978e+01   8.8281341e+00   1.8456703e+00
   1.2097642e+01   8.0492124e+00   1.8421726e+00
   1.5801846e+01   9.9156057e+00   1.8541007e+00
   1.0760962e+01   7.3463613e+00   1.5148725e+00
   3.4044263e+01   1.4994275e+01   8.7840409e-01
   1.1205195e+01   7.6148039e+00   1.3853662e+00
   9.9437454e+00   6.8312357e+00   1.8554248e+00
   3.1274708e+01   1.3803257e+01   1.6962459e+00
   2.3348881e+01   1.1227595e+01   1.8519825e+00
   1.1405171e+01   7.8224208e+00   6.1559524e-01
   1.1158233e+01   7.2862727e+00   1.8560701e+00
   3.3187797e+01   1.4709748e+01   1.0674361e+00
   3.2846334e+01   1.5182797e+01   7.1264660e-01
   1.0019781e+01   6.8754874e+00   1.8553475e+00
   9.8311493e+00   5.9014958e+00   1.8528618e+00
   2.8938278e+01   1.3048618e+01   1.8247957e+00
   2.7009908e+01   1.3092586e+01   1.8456181e+00
   1.0386329e+01   7.0885145e+00   1.8490675e+00
   1.2433276e+01   8.3948670e+00   5.8092755e-01
   1.3186898e+01   8.6286812e+00   1.8490077e+00
   1.1923564e+01   8.0915015e+00   7.7327357e-01
   1.7478585e+01   7.0197816e+00   1.8465741e+00
   1.5023874e+01   9.3303287e+00   1.8575777e+00
   9.9438165e+00   6.8320514e+00   1.8491967e+00
   9.9718696e+00   6.8545263e+00   1.8038411e+00
   1.1079598e+01   7.6273643e+00   7.1510006e-01
   2.8103011e+01   1.3025176e+01   1.8375089e+00
   2.7341225e+01   1.1909705e+01   1.8346845e+00
   1.0322387e+01   6.9340403e+00   1.8557362e+00
   3.3678591e+01   1.4756257e+01   1.2163714e+00
   9.9472177e+00   6.8337015e+00   1.8518961e+00
   1.7617134e+01   1.0866399e+01   1.7644570e+00
   9.9604352e+00   6.8468543e+00   1.8105402e+00
   2.9293980e+01   1.3382481e+01   1.8210094e+00
   3.0411185e+01   1.4713396e+01   1.7251572e+00
   3.4207245e+01   1.5231847e+01   2.3464331e-01
   1.7265360e+01   1.0630298e+01   1.8465836e+00
   9.9435904e+00   6.8310949e+00   1.8558059e+00
   3.0848895e+01   1.4383981e+01   1.7368617e+00
   2.9480022e+01   1.2784500e+01   1.8049250e+00
   1.3650057e+01   7.0287975e+00   1.8516446e+00
   3.2862771e+01   1.5139103e+01   7.4611289e-01
   9.9483769e+00   6.8345280e+00   1.8507511e+00
   1.0934490e+01   6.3681808e+00   1.8531205e+00
   1.0047942e+01   6.8982397e+00   1.8063092e+00
   1.0175429e+01   6.9862925e+00   1.6949695e+00
   1.1309747e+01   7.6085341e+00   1.8545579e+00
   2.6714835e+01   1.1497600e+01   1.8369756e+00
   1.0463879e+01   7.1320940e+00   1.8535586e+00
   1.1559376e+01   7.7980830e+00   1.5121334e+00
   2.4445866e+01   1.3674975e+01   1.7014952e+00
   1.2931397e+01   8.5012941e+00   1.8351128e+00
   1.0307982e+01   7.0815896e+00   1.5489075e+00
   1.2244327e+01   5.5424295e+00   1.8488872e+00
   2.2006993e+01   1.2981287e+01   6.5355678e-01
   1.4292672e+01   9.1598058e+00   1.8562118e+00
   1.0195064e+01   6.9591486e+00   1.8560376e+00
   2.8657498e+01   1.2324290e+01   1.8191068e+00
   3.1536972e+01   1.3696693e+01   1.7061432e+00
   1.4117049e+01   9.1601520e+00   1.6445477e+00
   1.0972726e+01   7.4248803e+00   1.8388519e+00
   3.0433418e+01   1.3631422e+01   1.7780170e+00
   9.9481153e+00   6.8341786e+00   1.8522925e+00
   9.9435038e+00   6.8310629e+00   1.8556596e+00
   1.1512921e+01   7.7274833e+00   1.8413035e+00
   1.0115443e+01   6.9307301e+00   1.8556921e+00
   1.0030333e+01   6.9164748e+00   1.5882076e+00
   2.5943281e+01   1.3713793e+01   1.8370686e+00
   1.4129075e+01   9.1072806e+00   1.8522810e+00
   1.5021368e+01   9.6742976e+00   1.2793803e+00
   2.3976409e+01   1.3664547e+01   1.1980884e+00
   2.9065287e+01   1.3819459e+01   1.8238142e+00
   1.2833750e+01   8.6295184e+00   4.3655951e-01
   2.3932242e+01   9.9772345e+00   1.8436392e+00
   1.0173129e+01   6.9639368e+00   1.8558429e+00
   3.2697948e+01   1.4421897e+01   1.3725154e+00
   9.9616780e+00   6.8452418e+00   1.8286600e+00
   1.0893012e+01   7.4466362e+00   1.3129959e+00
   2.8736463e+01   1.2115988e+01   1.8256143e+00
   1.0087055e+01   6.9142714e+00   1.8558567e+00
   1.1974427e+01   8.1430594e+00   5.8096559e-01
   1.1887865e+01   7.9267174e+00   1.8547660e+00
   1.0792104e+01   7.3182276e+00   1.8544276e+00
   2.4243601e+01   1.3245460e+01   1.8433565e+00
   1.0422129e+01   7.1073372e+00   1.8550181e+00
   1.4360951e+01   9.1433475e+00   1.8571751e+00
   2.8876929e+01   1.4389361e+01   1.8065512e+00
   1.5734659e+01   9.9074576e+00   1.8495899e+00
   1.5362847e+01   9.8884920e+00   9.5715351e-01
   1.8649984e+01   8.8518183e+00   1.8511398e+00
   1.0948113e+01   7.3681298e+00   1.8564144e+00
   3.1437298e+01   1.3498995e+01   1.7598770e+00
   2.7592217e+01   1.3677459e+01   1.8392585e+00
   1.0122598e+01   6.9355763e+00   1.8530230e+00
   1.0048794e+01   6.8955287e+00   1.8321685e+00
   3.1176179e+01   1.4211043e+01   1.7093699e+00
   9.9487133e+00   6.8318912e+00   1.8559041e+00
   9.9451144e+00   6.8328029e+00   1.8494829e+00
   1.0059371e+01   6.8984809e+00   1.8552213e+00
   1.0810431e+01   7.3072348e+00   1.8563406e+00
   1.2963619e+01   8.6852051e+00   5.5668304e-01
   2.7207931e+01   1.1367003e+01   1.8361840e+00
   2.7188205e+01   1.4327143e+01   1.7869168e+00
   1.2865653e+01   8.4400604e+00   1.8559319e+00
   1.0507147e+01   7.1558798e+00   1.8552016e+00
   1.0938898e+01   7.5131385e+00   9.9110044e-01
   9.9458204e+00   6.8301237e+00   1.8558953e+00
   9.9657694e+00   6.8496892e+00   1.8134018e+00
   9.9423393e+00   6.7591869e+00   1.8556400e+00
   1.4369632e+01   9.3025285e+00   1.5619790e+00
   1.0217164e+01   6.9894376e+00   1.8553257e+00
   1.9888748e+01   1.2126960e+01   2.3751683e-01
   2.2413306e+01   1.1138282e+01   1.8534372e+00
   9.9597437e+00   6.8166893e+00   1.8558367e+00
   2.0951675e+01   1.2477868e+01   1.0999219e+00
   2.6532627e+01   1.1049686e+01   1.8391689e+00
   1.3457299e+01   8.2792136e+00   1.8566044e+00
   2.5411416e+01   1.3904953e+01   1.7756770e+00
   1.9438056e+01   9.6853044e+00   1.8530922e+00
   1.0070913e+01   6.9013866e+00   1.8559732e+00
   1.0689447e+01   7.3330390e+00   1.2937598e+00
   1.0232163e+01   7.0746312e+00   1.2708215e+00
   1.0321553e+01   7.1026305e+00   1.4471680e+00
   1.8701117e+01   1.1074747e+01   1.8562796e+00
   2.9244021e+01   1.2450539e+01   1.8164592e+00
   3.3266798e+01   1.5134037e+01   2.6583614e-01
   1.1541252e+01   7.8629190e+00   9.0440476e-01
   9.9436735e+00   6.8311556e+00   1.8557064e+00
   9.9445331e+00   6.8334027e+00   1.8418412e+00
   1.0158116e+01   7.0140189e+00   1.4099014e+00
   1.0541688e+01   7.1745529e+00   1.8558986e+00
   1.1069368e+01   7.5535824e+00   1.2584351e+00
   1.0182700e+01   7.0339232e+00   1.3659726e+00
   3.0189796e+01   1.2944932e+01   1.7962186e+00
   1.0720619e+01   7.2771740e+00   1.8555396e+00
   1.1168377e+01   5.3596316e+00   1.8494926e+00
   1.0045568e+01   6.9299542e+00   1.5525794e+00
   1.1219223e+01   7.1427140e+00   1.8551944e+00
   9.9852824e+00   6.8552331e+00   1.8559148e+00
   3.1892667e+01   1.3897258e+01   1.6556999e+00
   9.9526095e+00   6.8377031e+00   1.8456307e+00
   9.9499945e+00   6.8181050e+00   1.8558617e+00
   1.5728179e+01   9.8562815e+00   1.8557373e+00
   1.0006488e+01   6.8721107e+00   1.8217392e+00
   1.6603100e+01   1.0309003e+01   1.8509554e+00
   1.0152614e+01   7.0150936e+00   1.3759257e+00
   2.8686122e+01   1.4466952e+01   1.7986716e+00
   1.1292211e+01   7.6905886e+00   1.1687427e+00
   2.8439514e+01   1.1980640e+01   1.8289016e+00
   2.0950544e+01   8.4257478e+00   1.8459231e+00
   2.1097667e+01   1.0688973e+01   1.8540612e+00
   1.8957445e+01   1.1378714e+01   1.8439155e+00
   1.0048723e+01   6.9126203e+00   1.7009162e+00
   1.6158227e+01   6.4770168e+00   1.8467924e+00
   1.7028972e+01   8.4260729e+00   1.8519447e+00
   1.6610348e+01   1.0257709e+01   1.8556504e+00
   1.4429233e+01   8.8386981e+00   1.8571142e+00
   9.9530358e+00   6.8406068e+00   1.8251518e+00
   2.1911844e+01   9.7366731e+00   1.8487571e+00
   2.9508327e+01   1.3619234e+01   1.8168975e+00
   1.9470846e+01   7.9251984e+00   1.8464047e+00
   3.3119505e+01   1.5058311e+01   5.7842019e-01
   3.3043042e+01   1.4946600e+01   7.7169748e-01
   2.4691942e+01   1.0184197e+01   1.8431262e+00
   2.4016938e+01   1.3824274e+01   2.3145702e-01
   2.8815911e+01   1.2276810e+01   1.8198933e+00
   2.8702439e+01   1.3620291e+01   1.8303039e+00
   3.0604616e+01   1.5351332e+01   1.2658570e+00
   1.2714530e+01   8.2982541e+00   1.8570579e+00
   1.0270844e+01   7.0771607e+00   1.4220559e+00
   1.0302560e+01   7.0314474e+00   1.8560883e+00
   2.7144847e+01   1.2226776e+01   1.8412677e+00
   1.4807995e+01   7.3751031e+00   1.8512821e+00
   2.5309022e+01   1.0727065e+01   1.8413778e+00
   1.5360017e+01   8.3232122e+00   1.8539862e+00
   1.1058254e+01   7.5759650e+00   1.0297090e+00
   1.0095264e+01   6.9190736e+00   1.8557963e+00
   1.7909609e+01   1.0911800e+01   1.8476760e+00
   2.2053668e+01   1.2150493e+01   1.8552410e+00
   1.2934390e+01   8.5236871e+00   1.7272064e+00
   1.1193550e+01   7.2211874e+00   1.8559566e+00
   2.0636731e+01   1.0921312e+01   1.8554701e+00
   1.0102376e+01   6.9765975e+00   1.4477160e+00
   1.7444773e+01   1.0714996e+01   1.8455409e+00
   1.1140680e+01   7.6613629e+00   7.1844384e-01
   1.0144659e+01   6.9473157e+00   1.8558806e+00
   1.0212014e+01   6.9744153e+00   1.8560544e+00
   2.5965217e+01   1.0958783e+01   1.8390117e+00
   1.0045048e+01   6.8944053e+00   1.8236302e+00
   2.1967030e+01   1.2716206e+01   1.7778327e+00
   1.0034881e+01   6.9212000e+00   1.5719103e+00
   1.0246557e+01   6.3407905e+00   1.8538604e+00
   1.9312380e+01   1.1166148e+01   1.8568515e+00
   2.6440755e+01   1.1017149e+01   1.8392958e+00
   2.8766387e+01   1.4499857e+01   1.7941810e+00
   1.0020483e+01   6.8802564e+00   1.8219872e+00
   2.7561314e+01   1.1950674e+01   1.8321450e+00
   1.4790480e+01   9.4561736e+00   1.8444051e+00
   1.4639538e+01   9.3626729e+00   1.8524943e+00
   1.8291984e+01   9.5365627e+00   1.8542315e+00
   1.3778975e+01   5.7416644e+00   1.8474081e+00
   1.0982888e+01   7.4201885e+00   1.8561331e+00
   2.9268955e+01   1.2900962e+01   1.8134821e+00
   1.8868818e+01   1.1629777e+01   5.5087062e-01
   9.9442931e+00   6.8314950e+00   1.8558785e+00
   9.8324217e+00   6.5732917e+00   1.8551721e+00
   1.0695745e+01   7.3546223e+00   1.1525948e+00
   1.1586830e+01   7.7627044e+00   1.8538181e+00
   1.1740970e+01   7.8479623e+00   1.8534494e+00
   9.9698189e+00   6.8379673e+00   1.8558998e+00
   1.2904159e+01   8.5507562e+00   1.3914040e+00
   1.2181688e+01   8.2370988e+00   7.4620039e-01
   1.9129748e+01   1.0839244e+01   1.8569503e+00
   9.9440116e+00   6.8315655e+00   1.8540750e+00
   1.6425952e+01   1.0340307e+01   1.5486115e+00
   3.0668990e+01   1.5307799e+01   1.3436347e+00
   3.0829823e+01   1.5646440e+01   4.4088173e-01
   9.9974282e+00   6.8708747e+00   1.7911409e+00
   3.4037946e+01   1.5157098e+01   3.4942484e-01
   1.0057851e+01   6.9405595e+00   1.5258113e+00
   1.2114361e+01   5.9033339e+00   1.8499633e+00
   3.3246778e+01   1.5086918e+01   3.8165358e-01
   1.0697525e+01   7.2930207e+00   1.6521868e+00
   9.9860957e+00   6.8663782e+00   1.7770598e+00
   3.0070294e+01   1.4234177e+01   1.7907474e+00
   9.9433680e+00   6.8311937e+00   1.8539597e+00
   1.0148335e+01   6.8888414e+00   1.8558598e+00
   3.3363718e+01   1.5127139e+01   1.5599127e-01
   1.2872140e+01   8.4541233e+00   1.8543389e+00
   2.0752228e+01   1.0924024e+01   1.8552947e+00
   3.2690326e+01   1.5412076e+01   5.3743329e-01
   1.0692217e+01   7.3043869e+00   1.5359480e+00
   1.4905291e+01   9.4758021e+00   1.8551471e+00
   1.1104660e+01   7.5834698e+00   1.1786118e+00
   1.1227764e+01   7.2809364e+00   1.8560471e+00
   9.9378936e+00   6.7183373e+00   1.8555276e+00
   1.0651048e+01   7.3305581e+00   1.1421110e+00
   1.0146033e+01   6.9626612e+00   1.7479449e+00
   1.1031643e+01   7.5168372e+00   1.3829047e+00
   9.9550372e+00   6.8437995e+00   1.8095407e+00
   1.2579183e+01   8.3094739e+00   1.8448835e+00
   9.9682273e+00   6.8568064e+00   1.7689619e+00
   1.3210852e+01   8.8371283e+00   3.9380298e-01
   2.8905219e+01   1.2369095e+01   1.8169020e+00
   1.0068199e+01   6.9050161e+00   1.8458898e+00
   3.0710598e+01   1.4499714e+01   1.7371967e+00
   1.0293050e+01   7.1193926e+00   1.1943798e+00
   9.9552953e+00   6.8378527e+00   1.8559091e+00
   1.0739276e+01   7.2879693e+00   1.8551377e+00
   1.1184744e+01   7.6645128e+00   8.9141026e-01
   2.3700430e+01   1.1590182e+01   1.8525111e+00
   1.0980052e+01   7.5673175e+00   7.4618034e-01
   1.1522070e+01   7.8294078e+00   1.0896255e+00
   2.6934090e+01   1.1334375e+01   1.8357147e+00
   1.0153370e+01   6.9527106e+00   1.8555432e+00
   1.0187610e+01   6.9724355e+00   1.8557380e+00
   1.3673103e+01   8.1822552e+00   1.8561664e+00
   1.9974494e+01   1.1694844e+01   1.8528259e+00
   2.6682270e+01   1.1219174e+01   1.8367985e+00
   1.0745860e+01   7.1799329e+00   1.8561429e+00
   1.1571276e+01   7.9107279e+00   6.5264696e-01
   3.2107864e+01   1.3854611e+01   1.6960251e+00
   1.0052126e+01   6.8940819e+00   1.8557568e+00
   9.9461832e+00   6.8329117e+00   1.8533563e+00
   1.5046864e+01   6.1097102e+00   1.8470191e+00
   1.6524949e+01   7.7280641e+00   1.8501994e+00
   2.7261992e+01   1.1555714e+01   1.8328559e+00
   1.1117572e+01   7.6124862e+00   1.0056734e+00
   9.9461818e+00   6.8326686e+00   1.8553370e+00
   1.0342501e+01   7.0840792e+00   1.6882264e+00
   1.2153679e+01   7.5539872e+00   1.8559818e+00
   2.4819176e+01   1.3525014e+01   1.8335852e+00
   1.2313332e+01   8.1610563e+00   1.8509984e+00
   2.5733518e+01   1.0652444e+01   1.8412505e+00
   2.8775363e+01   1.2221781e+01   1.8219872e+00
   2.6379678e+01   1.2949392e+01   1.8483549e+00
   1.0927715e+01   7.3949386e+00   1.8542328e+00
   1.0782202e+01   7.4265772e+00   9.7385669e-01
   2.9035385e+01   1.2340740e+01   1.8195696e+00
   1.1741260e+01   7.8981216e+00   1.5193090e+00
   3.3715383e+01   1.4781429e+01   1.2092973e+00
   3.0764296e+01   1.3147023e+01   1.7908628e+00
   9.9434078e+00   6.8309732e+00   1.8559128e+00
   2.9240947e+01   1.4845189e+01   1.6995580e+00
   9.9653631e+00   6.8560024e+00   1.7615508e+00
   2.8917612e+01   1.2920890e+01   1.8231693e+00
   3.0227096e+01   1.5264380e+01   1.3717358e+00
   1.7497870e+01   1.0645358e+01   1.8554459e+00
   1.6883601e+01   1.0515123e+01   1.7814406e+00
   9.9474143e+00   6.8336544e+00   1.8531901e+00
   1.6167126e+01   1.0109564e+01   1.8503581e+00
   9.9649380e+00   6.8408269e+00   1.8559263e+00
   1.0936832e+01   7.4581715e+00   1.4218025e+00
   2.8183497e+01   1.2219640e+01   1.8258679e+00
   1.6510264e+01   1.0272776e+01   1.8496675e+00
   3.1241080e+01   1.3521067e+01   1.7396200e+00
   1.0150382e+01   5.5698237e+00   1.8513847e+00
