# Supplementary material for: Rethinking Colour Constancy
Source: PLoS One. 2015 Sep 10;10(9):e0135029. doi: 10.1371/journal.pone.0135029 (PMC4565710; doi:10.1371/journal.pone.0135029)
Supplement: S1 Dataset — (ZIP) [file pone.0135029.s002.zip › 5-TransitionMetamerReflectanceData/NtoR_20munsells/targetXYZ_2.txt]

   2.6594236e+01   1.1272766e+01   4.4524666e-01
   3.7246314e+01   1.6834005e+01   3.9630094e-01
   3.5504534e+01   1.7615667e+01   2.8889248e-02
   3.7314789e+01   1.6878249e+01   3.6800421e-01
   3.5434087e+01   1.5839770e+01   1.0757583e-01
   3.2470710e+01   1.4214819e+01   7.4348541e-02
   3.2135899e+01   1.4045059e+01   3.3465730e-02
   3.6047889e+01   1.6192448e+01   4.4682510e-02
   3.6361132e+01   1.6329534e+01   3.3835234e-01
   3.5906564e+01   1.6101918e+01   1.1559355e-01
   3.7849132e+01   1.7238495e+01   4.2778461e-02
   3.4790414e+01   1.5444865e+01   4.0661999e-01
   1.9878248e+01   1.0783449e+01   3.7677417e-01
   3.5316082e+01   1.5724932e+01   5.0415958e-01
   3.8054307e+01   1.7362462e+01   4.3530304e-02
   3.3967068e+01   1.5003964e+01   2.8914261e-01
   2.2345808e+01   9.8101633e+00   2.5671132e-01
   3.6304372e+01   1.6328723e+01   8.6434865e-02
   2.2969627e+01   1.0035155e+01   1.0953083e-01
   3.8061753e+01   1.7369439e+01   2.4222257e-02
   3.8065724e+01   1.7371887e+01   2.3877103e-02
   3.7983603e+01   1.7311012e+01   1.1074825e-01
   2.8571235e+01   1.2193729e+01   3.7082624e-01
   3.6069780e+01   1.6165900e+01   3.2498428e-01
   3.3783745e+01   1.4901208e+01   3.0549312e-01
   1.9672050e+01   1.0291180e+01   5.0691562e-01
   3.3378194e+01   1.4673032e+01   3.5626490e-01
   2.9979484e+01   1.2922784e+01   8.7878524e-02
   3.8021821e+01   1.7344687e+01   2.8531503e-02
   3.7133600e+01   1.7126328e+01   2.3769044e-02
   2.1840930e+01   9.6666389e+00   4.8270156e-01
   3.4377164e+01   1.5229367e+01   2.9844665e-01
   2.8624693e+01   1.2221768e+01   3.5294960e-01
   3.5574242e+01   1.5898355e+01   2.6198529e-01
   3.6925557e+01   1.6676182e+01   1.7263893e-01
   2.9077760e+01   1.2484912e+01   6.4240630e-02
   2.1420792e+01   9.6736979e+00   2.1284599e-01
   3.8006078e+01   1.7336126e+01   2.3562269e-02
   2.9759216e+01   1.2766054e+01   4.7117632e-01
   3.3528536e+01   1.4738425e+01   4.9664181e-01
   2.0141559e+01   1.0672771e+01   1.0491214e-01
   3.0292848e+01   1.3078782e+01   1.0060826e-01
   1.9824157e+01   1.0289299e+01   1.8579178e-01
   3.7671269e+01   1.7123510e+01   1.0687333e-01
   3.7474017e+01   1.7091291e+01   2.3269229e-02
   3.8044452e+01   1.7366370e+01   2.3394864e-02
   3.3757809e+01   1.4861193e+01   5.2042182e-01
   3.3623653e+01   1.7143441e+01   3.0296535e-02
   2.1383098e+01   9.6861875e+00   1.8209656e-01
   3.1157350e+01   1.3492164e+01   3.5321342e-01
   2.8598581e+01   1.2286372e+01   3.4078116e-02
   2.6342712e+01   1.1212542e+01   1.2476080e-01
   3.5388959e+01   1.5814831e+01   1.0633532e-01
   3.6170329e+01   1.6210093e+01   4.2303271e-01
   3.8034540e+01   1.7350709e+01   4.2120423e-02
   3.2433508e+01   1.4171707e+01   2.8375973e-01
   3.6409959e+01   1.6401743e+01   2.4173822e-02
   3.7012778e+01   1.6750645e+01   2.5456844e-02
   2.2842758e+01   1.3381756e+01   3.0200897e-01
   3.7126710e+01   1.6787264e+01   2.1673869e-01
   2.4061984e+01   1.0286609e+01   3.3247067e-01
   2.7604113e+01   1.1721591e+01   5.0761126e-01
   3.7171429e+01   1.6842474e+01   2.5165652e-02
   2.5285520e+01   1.0924117e+01   3.7305304e-02
   2.9739332e+01   1.2766115e+01   3.8175886e-01
   3.7475178e+01   1.7133079e+01   2.3341109e-02
   2.3607325e+01   1.0151554e+01   2.6188736e-01
   3.4988330e+01   1.5594444e+01   2.4946986e-02
   3.7246295e+01   1.6869156e+01   1.2169239e-01
   3.7978899e+01   1.7430111e+01   2.3766822e-02
   3.4794382e+01   1.6320823e+01   2.5025124e-02
   2.5747066e+01   1.0951455e+01   1.7079541e-01
   3.8054297e+01   1.7363518e+01   3.5223781e-02
   3.7581965e+01   1.7072916e+01   8.4776760e-02
   3.7889688e+01   1.7314814e+01   2.3441819e-02
   3.4177387e+01   1.5130607e+01   1.9854557e-01
   2.4118365e+01   1.0952302e+01   2.9144410e-02
   3.8009020e+01   1.7336126e+01   3.5398466e-02
   3.5661484e+01   1.5921078e+01   4.6763573e-01
   3.6483666e+01   1.6727272e+01   2.3258091e-02
   3.7289469e+01   1.7170787e+01   2.4022488e-02
   3.6283885e+01   1.6329537e+01   3.3225624e-02
   2.2471176e+01   1.3107754e+01   4.2824722e-01
   3.4614963e+01   1.5389324e+01   3.6260240e-02
   3.2239248e+01   1.4080044e+01   1.7863977e-01
   3.5548020e+01   1.5854545e+01   4.9550788e-01
   3.2754320e+01   1.4315602e+01   5.1901698e-01
   1.9694177e+01   1.0372208e+01   4.3073065e-01
   3.6115424e+01   1.6221691e+01   9.2032954e-02
   3.7871366e+01   1.7337886e+01   2.3589683e-02
   3.6223688e+01   1.6283971e+01   8.0888873e-02
   3.2278755e+01   1.4114134e+01   6.2199239e-02
   2.4471318e+01   1.1976260e+01   2.6967383e-02
   2.2729449e+01   1.0245965e+01   4.3774930e-02
   3.6385983e+01   1.6380048e+01   5.5897844e-02
   3.5258729e+01   1.5692591e+01   5.0881509e-01
   3.1488724e+01   1.3649901e+01   4.7786170e-01
   3.7985903e+01   1.7319193e+01   5.8936496e-02
   3.4123035e+01   1.5112047e+01   9.3419435e-02
   3.8058862e+01   1.7369052e+01   2.3382581e-02
   2.2627988e+01   1.3202522e+01   2.5870310e-01
   3.2397683e+01   1.4165805e+01   1.6589974e-01
   3.5863886e+01   1.6030590e+01   4.9241193e-01
   3.5544042e+01   1.5892030e+01   1.7707428e-01
   3.6404213e+01   1.6399087e+01   2.3882940e-02
   3.5541342e+01   1.5869063e+01   3.4799298e-01
   2.3964325e+01   1.0547604e+01   3.6742101e-02
   3.6217228e+01   1.6328180e+01   2.2839240e-02
   3.3783626e+01   1.4890455e+01   3.9280076e-01
   3.4620097e+01   1.5370525e+01   2.4747224e-01
   3.7206067e+01   1.7076371e+01   2.3707217e-02
   2.9046136e+01   1.2598211e+01   2.3766048e-02
   3.5807859e+01   1.6046631e+01   1.1717435e-01
   3.2639460e+01   1.4257239e+01   4.9128175e-01
   3.5821596e+01   1.6034034e+01   2.7737671e-01
   3.2842175e+01   1.4422754e+01   2.5926180e-02
   3.5154635e+01   1.5674490e+01   1.8633926e-01
   3.4924460e+01   1.5506245e+01   5.1289224e-01
   2.3389390e+01   1.3386486e+01   6.3880461e-02
   3.8068670e+01   1.7373678e+01   2.3781562e-02
   3.8061022e+01   1.7376021e+01   2.3406901e-02
   3.7008232e+01   1.6690020e+01   4.3947443e-01
   3.7827964e+01   1.7317082e+01   2.3602644e-02
   3.7260439e+01   1.6889738e+01   3.1450319e-02
   3.3961731e+01   1.5025669e+01   4.1594910e-02
   3.7589150e+01   1.7083426e+01   2.9520289e-02
   3.3212856e+01   1.4566335e+01   4.9502054e-01
   3.6338853e+01   1.6379476e+01   2.2934679e-02
   3.8068268e+01   1.7373257e+01   2.5197395e-02
   2.0546726e+01   1.1573220e+01   3.3244648e-01
   3.7108409e+01   1.6905362e+01   2.3191614e-02
   3.6531977e+01   1.6436842e+01   2.5901835e-01
   3.7721149e+01   1.7144096e+01   1.7888515e-01
   2.3132130e+01   1.2492829e+01   3.7153909e-02
   3.5746405e+01   1.6009942e+01   1.3637379e-01
   3.2102950e+01   1.4005483e+01   1.9868722e-01
   3.5326290e+01   1.5730190e+01   5.0757380e-01
   2.3197997e+01   1.3674935e+01   1.5871144e-01
   3.6053661e+01   1.6193916e+01   5.6543519e-02
   3.6245596e+01   1.6288820e+01   1.3768680e-01
   2.7958789e+01   1.1890223e+01   4.7934369e-01
   3.3638803e+01   1.4839223e+01   1.5237381e-01
   3.6382928e+01   1.6361722e+01   1.8384548e-01
   3.4439237e+01   1.5288809e+01   2.8203190e-02
   3.7242469e+01   1.6836633e+01   3.5856137e-01
   3.6754670e+01   1.6553742e+01   3.4683156e-01
   3.3833670e+01   1.4955327e+01   3.5743765e-02
   3.5623159e+01   1.5943068e+01   1.2090504e-01
   3.7968230e+01   1.7309752e+01   4.9502126e-02
   3.8064018e+01   1.7370769e+01   2.4579838e-02
   3.8032705e+01   1.7346334e+01   6.7212959e-02
   3.5425264e+01   1.6166784e+01   2.2949691e-02
   3.5790488e+01   1.6031053e+01   1.6264998e-01
   3.5645787e+01   1.5953985e+01   1.3485354e-01
   3.7986332e+01   1.7319126e+01   6.1228274e-02
   3.7184503e+01   1.6888369e+01   2.3119692e-02
   1.9994590e+01   9.9095622e+00   1.6274363e-01
   2.3022467e+01   1.3345931e+01   1.0110725e-01
   2.1865967e+01   1.2613141e+01   2.1073852e-01
   2.4673763e+01   1.0583958e+01   8.4599998e-02
   3.8047616e+01   1.7361202e+01   2.3727288e-02
   2.2792322e+01   9.9689710e+00   1.3283437e-01
   3.7227488e+01   1.6862665e+01   8.4179123e-02
   3.7789707e+01   1.7207610e+01   2.3905021e-02
   3.3915863e+01   1.5001616e+01   2.5422610e-02
   2.1466749e+01   1.1992241e+01   6.9372018e-02
   3.5674628e+01   1.5933420e+01   4.2680490e-01
   3.2614729e+01   1.4289321e+01   9.8153460e-02
   2.6280338e+01   1.1161709e+01   2.5195706e-01
   3.5691474e+01   1.5935648e+01   4.8474580e-01
   3.6493617e+01   1.6429398e+01   1.4435443e-01
   3.7069061e+01   1.6740382e+01   3.1906502e-01
   3.6219216e+01   1.6254424e+01   2.9310239e-01
   3.5536958e+01   1.5849232e+01   4.8858644e-01
   3.5903643e+01   1.6103065e+01   9.6468800e-02
   2.9161242e+01   1.2463487e+01   5.2531006e-01
   3.7998526e+01   1.7325153e+01   7.1052450e-02
   3.3882506e+01   1.5402075e+01   2.2753400e-02
   3.7086261e+01   1.6778614e+01   9.8734382e-02
   3.7966232e+01   1.7301764e+01   1.0107573e-01
   3.3586399e+01   1.6542201e+01   2.7743349e-02
   3.5336529e+01   1.5740024e+01   4.7309038e-01
   3.8047550e+01   1.7358169e+01   4.4898604e-02
   3.6993266e+01   1.6704082e+01   2.6231061e-01
   3.0175151e+01   1.3023654e+01   7.5290940e-02
   3.7113195e+01   1.6809472e+01   2.5091372e-02
   3.8067535e+01   1.7372832e+01   2.5025675e-02
   3.2742398e+01   1.4310364e+01   5.0881881e-01
   3.5029868e+01   1.5600307e+01   2.2529318e-01
   3.5648220e+01   1.5951253e+01   1.6654283e-01
   3.8068813e+01   1.7373733e+01   2.4043978e-02
   3.0143529e+01   1.3012032e+01   5.8670584e-02
   2.3774989e+01   1.0431723e+01   4.6417153e-02
   3.0136428e+01   1.2949889e+01   5.2498973e-01
   3.7745598e+01   1.7171408e+01   8.0747918e-02
   3.6183015e+01   1.6808929e+01   2.4616392e-02
   2.1156793e+01   9.7780576e+00   1.0442359e-01
   2.0530734e+01   1.1564613e+01   5.1672103e-01
   3.8068999e+01   1.7373869e+01   2.3850366e-02
   3.1507673e+01   1.3693851e+01   1.8462658e-01
   3.4820212e+01   1.5448756e+01   5.1107247e-01
   3.0651082e+01   1.3221632e+01   4.3692001e-01
   2.6728165e+01   1.1392629e+01   8.8347312e-02
   3.0745313e+01   1.3280667e+01   3.4529539e-01
   3.2687933e+01   1.4317243e+01   2.0165317e-01
   3.6353076e+01   1.6337715e+01   2.4003809e-01
   3.4950981e+01   1.5577205e+01   3.4643377e-02
   2.2129578e+01   9.7441674e+00   3.3827465e-01
   3.7638062e+01   1.7108821e+01   6.3442266e-02
   3.5750970e+01   1.6021666e+01   7.1029530e-02
   2.6507587e+01   1.4799515e+01   3.8354903e-02
   3.3282747e+01   1.4615406e+01   4.0135648e-01
   2.7487344e+01   1.1684985e+01   3.5556392e-01
   2.0901419e+01   9.5936248e+00   3.2701022e-01
   2.3148707e+01   1.3739246e+01   1.0084754e-01
   2.0711716e+01   1.1736602e+01   4.1616815e-01
   3.6409569e+01   1.7311515e+01   2.6016202e-02
   3.7972785e+01   1.7311927e+01   5.4113356e-02
   3.7865549e+01   1.7246706e+01   5.8465355e-02
   3.7658450e+01   1.7118735e+01   8.2500666e-02
   3.5821302e+01   1.6053958e+01   1.1845765e-01
   3.6241511e+01   1.6262393e+01   3.3031891e-01
   3.5837238e+01   1.6015133e+01   4.9808424e-01
   3.5944875e+01   1.7677848e+01   2.8314596e-02
   3.7943375e+01   1.7296783e+01   3.2707248e-02
   2.2879272e+01   1.3460877e+01   4.0021512e-01
   3.2043672e+01   1.3936449e+01   5.2258344e-01
   3.3381435e+01   1.4703516e+01   9.8466617e-02
   3.7621341e+01   1.7211525e+01   2.3465932e-02
   3.5916047e+01   1.6062874e+01   4.6490546e-01
   3.4133164e+01   1.5101538e+01   2.3934203e-01
   3.2964236e+01   1.4428293e+01   5.2238348e-01
   3.2031494e+01   1.3977741e+01   1.0675112e-01
   2.0584908e+01   1.0711026e+01   6.4564015e-02
   3.7065114e+01   1.6753170e+01   2.0457428e-01
   3.8063145e+01   1.7370174e+01   2.5124110e-02
   3.7994874e+01   1.7318809e+01   1.0315333e-01
   3.4346762e+01   1.5237801e+01   3.0173956e-02
   3.4175297e+01   1.5138684e+01   1.1446326e-01
   3.7331104e+01   1.6892811e+01   3.3064587e-01
   3.6002010e+01   1.6155817e+01   1.1027994e-01
   2.6424513e+01   1.1648661e+01   2.4638465e-02
   2.2770770e+01   1.0000919e+01   9.9103529e-02
   3.8063934e+01   1.7370347e+01   2.7432653e-02
   2.6130355e+01   1.1083451e+01   3.5305975e-01
   3.5791990e+01   1.6037372e+01   1.2010418e-01
   1.9772786e+01   9.9611651e+00   2.8441992e-01
   3.5112383e+01   1.5667539e+01   5.0400584e-02
   3.2867072e+01   1.4429555e+01   5.4029874e-02
   2.4446148e+01   1.1024401e+01   2.8497198e-02
   3.3084314e+01   1.4524696e+01   2.5734937e-01
   2.0021940e+01   1.0865470e+01   1.9368965e-01
   3.6650817e+01   1.6533443e+01   3.9769406e-02
   3.6258344e+01   1.6764199e+01   2.4161568e-02
   3.3344668e+01   1.4684501e+01   8.6836955e-02
   3.7172902e+01   1.6805699e+01   2.8145490e-01
   3.7728612e+01   1.7141278e+01   2.3459606e-01
   3.7962583e+01   1.7335559e+01   2.3412122e-02
   3.7748316e+01   1.7162120e+01   1.6632326e-01
   3.4693607e+01   1.5389359e+01   4.2391581e-01
   2.9394092e+01   1.2617863e+01   1.8346920e-01
   3.3499328e+01   1.4741502e+01   3.3816173e-01
   3.7796366e+01   1.7207162e+01   2.9551337e-02
   3.5687104e+01   1.5932975e+01   4.8677177e-01
   3.8065195e+01   1.7371489e+01   2.3275073e-02
   3.7707525e+01   1.7130748e+01   2.1841256e-01
   2.0791662e+01   9.7963065e+00   1.0510908e-01
   2.0502412e+01   1.1050891e+01   8.0658171e-02
   3.5599610e+01   1.5884841e+01   4.8216943e-01
   3.8042455e+01   1.7357147e+01   2.9217362e-02
   3.8012270e+01   1.7337275e+01   4.2085238e-02
   3.4797740e+01   1.5436178e+01   5.1252090e-01
   3.8019669e+01   1.7355905e+01   2.3391136e-02
   3.5718090e+01   1.5992688e+01   1.4723009e-01
   3.5546667e+01   1.5896449e+01   1.5225595e-01
   3.7982696e+01   1.7317278e+01   5.8862815e-02
   3.3384299e+01   1.4704266e+01   1.0705699e-01
   3.6617662e+01   1.6465518e+01   4.1733423e-01
   3.6882696e+01   1.6618366e+01   4.2817542e-01
   2.0616227e+01   9.5857510e+00   3.5493882e-01
   3.1102243e+01   1.3462053e+01   3.6576834e-01
   2.6657852e+01   1.1302147e+01   4.3195584e-01
   2.0049946e+01   1.1041482e+01   3.7657446e-01
   2.1826690e+01   1.2499856e+01   1.1736545e-01
   3.0906390e+01   1.3367242e+01   3.1261033e-01
   3.6874622e+01   1.6670641e+01   2.3531264e-02
   2.3468317e+01   1.3910315e+01   7.8854211e-02
   2.2322463e+01   1.3368893e+01   3.4021122e-01
   2.7694696e+01   1.4498695e+01   3.0251101e-02
   2.1392121e+01   1.2284128e+01   3.7338087e-01
   3.3810648e+01   1.4941344e+01   7.6644856e-02
   3.4346392e+01   1.5216537e+01   2.6409113e-01
   3.8056509e+01   1.7365054e+01   3.3685006e-02
   3.5562519e+01   1.5919269e+01   5.6149146e-02
   2.9070350e+01   1.2427296e+01   4.4895443e-01
   3.5503100e+01   1.5829740e+01   4.9439776e-01
   2.0266433e+01   1.0084265e+01   9.1222991e-02
   3.0097104e+01   1.2983711e+01   7.8486338e-02
   3.5131406e+01   1.5633148e+01   4.1563986e-01
   3.6461890e+01   1.6388423e+01   3.2567445e-01
   3.7577091e+01   1.7063472e+01   1.3831762e-01
   3.6873479e+01   1.6664294e+01   3.0767142e-02
   3.5880809e+01   1.6058971e+01   3.3952524e-01
   2.0120282e+01   9.7590946e+00   2.0958180e-01
   3.6399407e+01   1.6333603e+01   4.7984739e-01
   3.5515503e+01   1.5875877e+01   1.7954301e-01
   3.7316594e+01   1.6922746e+01   2.7304073e-02
   3.6393762e+01   1.6369431e+01   1.7117000e-01
   3.6238380e+01   1.6270133e+01   2.5610637e-01
   3.7294478e+01   1.6909701e+01   2.6515446e-02
   3.5215651e+01   1.5689721e+01   3.3846431e-01
   3.5785983e+01   1.5996923e+01   4.1426246e-01
   3.7997630e+01   1.7326944e+01   5.3680423e-02
   2.1440431e+01   9.7475832e+00   1.2339345e-01
   3.2528474e+01   1.4279172e+01   2.3256707e-02
   2.2577140e+01   1.0100701e+01   5.8327517e-02
   3.6980857e+01   1.6717286e+01   9.9746785e-02
   3.4593910e+01   1.6843975e+01   2.7164687e-02
   3.2849096e+01   1.4367823e+01   5.0792598e-01
   3.6787610e+01   1.6617008e+01   2.7905966e-02
   3.5456159e+01   1.5860596e+01   3.9252954e-02
   3.5862256e+01   1.6072947e+01   1.4792726e-01
   3.7456403e+01   1.6976652e+01   2.5713821e-01
   3.7569414e+01   1.7038000e+01   2.9848085e-01
   3.0450439e+01   1.3136803e+01   2.8543478e-01
   2.2456100e+01   1.3442939e+01   2.7378705e-01
   3.5431903e+01   1.5840927e+01   9.0192844e-02
   2.4271476e+01   1.0334472e+01   5.2548154e-01
   3.7129101e+01   1.6761944e+01   4.2356739e-01
   2.2816849e+01   1.3581529e+01   1.5538394e-01
   3.4746495e+01   1.5459299e+01   2.6923696e-02
   3.3303015e+01   1.5264852e+01   2.2932832e-02
   2.8669803e+01   1.2224690e+01   5.1965565e-01
   3.5770157e+01   1.6005566e+01   2.7636507e-01
   2.0310912e+01   1.1347698e+01   3.7197663e-01
   2.1236814e+01   1.2130145e+01   2.0435173e-01
   2.2626045e+01   1.3503020e+01   1.8947382e-01
   3.7479121e+01   1.6983366e+01   3.0979926e-01
   3.5755874e+01   1.5983276e+01   3.8850277e-01
   3.8041828e+01   1.7380639e+01   2.3461783e-02
   3.4293613e+01   1.5182109e+01   3.0617163e-01
   3.5455512e+01   1.5813319e+01   4.1276764e-01
   3.7868624e+01   1.7235495e+01   1.5989820e-01
   2.8887647e+01   1.2356018e+01   2.9434650e-01
   3.5602365e+01   1.5931249e+01   1.2275963e-01
   2.7644072e+01   1.1785885e+01   1.4624895e-01
   2.3363458e+01   1.3710513e+01   1.3065665e-01
   3.7729909e+01   1.7161338e+01   8.5632706e-02
   2.0080932e+01   1.1085589e+01   3.8768540e-01
   3.1608437e+01   1.3712914e+01   4.7378387e-01
   2.1232006e+01   1.0821988e+01   4.1470877e-02
   3.6418827e+01   1.6369482e+01   2.8318276e-01
   2.0101696e+01   1.1098803e+01   3.4948572e-01
   3.3163067e+01   1.4571924e+01   2.1825576e-01
   3.4633112e+01   1.5371181e+01   3.0014664e-01
   3.6112480e+01   1.6186088e+01   3.5284750e-01
   3.7148248e+01   1.6775422e+01   4.0468186e-01
   3.4402338e+01   1.5236634e+01   3.5346921e-01
   3.5224674e+01   1.5676465e+01   4.8557168e-01
   3.8064883e+01   1.7371349e+01   2.4101010e-02
   3.4574348e+01   1.5364846e+01   6.9039976e-02
   3.5596133e+01   1.5909293e+01   2.7162837e-01
   2.4459441e+01   1.4301554e+01   5.5362066e-02
   3.4380709e+01   1.5258528e+01   3.7021232e-02
   2.2420667e+01   1.3403007e+01   3.0462248e-01
   3.5230993e+01   1.5677187e+01   5.0891476e-01
   3.4364931e+01   1.5218860e+01   3.2965222e-01
   2.9147374e+01   1.4698840e+01   2.8220779e-02
   3.3632382e+01   1.4792850e+01   5.1713389e-01
   3.1958813e+01   1.4210517e+01   2.2287602e-02
   1.9870702e+01   1.0479051e+01   1.7489561e-01
   3.7025065e+01   1.6750592e+01   3.4963511e-02
   3.7815242e+01   1.7205479e+01   1.4311749e-01
   3.6403101e+01   1.6382052e+01   1.1186069e-01
   3.7846429e+01   1.7241174e+01   2.3856257e-02
   3.7638478e+01   1.7086046e+01   2.4393445e-01
   2.9934254e+01   1.2906068e+01   6.2498201e-02
   2.2443023e+01   1.3371758e+01   5.3747781e-01
   3.6703334e+01   1.6559565e+01   6.7311918e-02
   3.0235331e+01   1.3000300e+01   5.2175215e-01
   3.8060073e+01   1.7367393e+01   3.2168892e-02
   3.8056681e+01   1.7366211e+01   2.5508678e-02
   3.7514956e+01   1.7012677e+01   2.4580158e-01
   2.4410799e+01   1.0457649e+01   1.2938837e-01
   3.4922170e+01   1.5553956e+01   1.1057218e-01
   3.7913373e+01   1.7275924e+01   5.5610677e-02
   3.8038092e+01   1.7352718e+01   4.2937824e-02
   3.6597303e+01   1.7194323e+01   2.4891803e-02
   3.7511628e+01   1.7443725e+01   2.4691345e-02
   3.7812063e+01   1.7285441e+01   2.3455965e-02
   2.3644840e+01   1.3771858e+01   9.2224574e-02
   3.7829946e+01   1.7290820e+01   2.3447971e-02
   2.8994732e+01   1.2427212e+01   1.4347488e-01
   3.5134486e+01   1.5652746e+01   2.7296999e-01
   2.1067153e+01   1.0913552e+01   4.7079543e-02
   3.8044578e+01   1.7356503e+01   4.3889037e-02
   3.5616644e+01   1.5951447e+01   2.6640275e-02
   3.4234383e+01   1.5171676e+01   1.1152642e-01
   3.5693143e+01   1.5972204e+01   2.0081017e-01
   3.4905863e+01   1.5496605e+01   5.0708968e-01
   2.4066984e+01   1.0263712e+01   5.2527679e-01
   2.4283062e+01   1.0573240e+01   4.5553516e-02
   3.0519018e+01   1.3199741e+01   6.5235135e-02
   1.9695128e+01   1.0224676e+01   3.3890894e-01
   3.4629208e+01   1.5394087e+01   2.7469187e-02
   2.0743094e+01   9.8765770e+00   8.8514743e-02
   2.2885156e+01   1.3223451e+01   9.4562467e-02
   3.7287740e+01   1.6909746e+01   2.5050692e-02
   2.6286703e+01   1.1182107e+01   1.5055688e-01
   3.8017761e+01   1.7339852e+01   4.7620218e-02
   3.7963687e+01   1.7310882e+01   2.3621116e-02
   3.6405303e+01   1.6379125e+01   1.4496477e-01
   3.5158129e+01   1.5689409e+01   7.8011448e-02
   2.7483592e+01   1.2445461e+01   2.3373295e-02
   2.2292340e+01   1.3351555e+01   3.7862356e-01
   3.4271580e+01   1.5144276e+01   5.1782508e-01
   3.4909356e+01   1.5502916e+01   4.7089084e-01
   1.9871454e+01   9.9315285e+00   2.1666294e-01
   3.2601168e+01   1.4254536e+01   3.4115577e-01
   3.4619736e+01   1.5338057e+01   5.1078685e-01
   3.6701401e+01   1.6543864e+01   1.8226235e-01
   3.8059681e+01   1.7368107e+01   2.4868566e-02
   3.2349996e+01   1.4143347e+01   1.3959783e-01
   3.6629351e+01   1.6522670e+01   3.5748872e-02
   2.0449304e+01   1.1344766e+01   1.4204918e-01
   2.2346211e+01   1.3010037e+01   5.1391470e-01
   3.4234447e+01   1.6987296e+01   2.8510635e-02
   3.4286045e+01   1.5155156e+01   4.9343557e-01
   3.4800711e+01   1.5490159e+01   8.0534660e-02
   2.5527277e+01   1.0912416e+01   7.2611084e-02
   3.6318612e+01   1.6287140e+01   4.8366049e-01
   2.4021653e+01   1.0366929e+01   8.5531754e-02
   3.6193167e+01   1.6217457e+01   4.6786734e-01
   3.6953591e+01   1.6704560e+01   7.2706381e-02
   3.5448358e+01   1.5804630e+01   4.5133800e-01
   3.7971198e+01   1.7307694e+01   7.8744748e-02
   3.7641760e+01   1.7117961e+01   2.4660207e-02
   3.6373011e+01   1.6320485e+01   4.6428120e-01
   3.7089063e+01   1.6739631e+01   4.1628770e-01
   3.6763470e+01   1.6607325e+01   2.3352759e-02
   3.8011441e+01   1.7408650e+01   2.3621142e-02
   3.2474966e+01   1.4172640e+01   4.6273114e-01
   3.6929975e+01   1.6703415e+01   2.5520617e-02
   3.6035346e+01   1.6169689e+01   1.4435768e-01
   3.4963477e+01   1.5528056e+01   5.1160779e-01
   2.2664494e+01   1.0072088e+01   6.5030485e-02
   2.2408710e+01   1.3418124e+01   2.6577619e-01
   3.5214429e+01   1.5725270e+01   3.8066722e-02
   3.7177979e+01   1.6807942e+01   2.8664179e-01
   2.1298844e+01   1.1847426e+01   6.9887140e-02
   3.8042654e+01   1.7353720e+01   5.6641111e-02
   3.0427884e+01   1.3105437e+01   4.5638898e-01
   2.0508985e+01   1.0720044e+01   6.8463410e-02
   3.5845493e+01   1.6076284e+01   6.1188098e-02
   3.4953395e+01   1.5538792e+01   3.7658537e-01
   2.0440544e+01   9.5984458e+00   3.5315825e-01
   3.5351510e+01   1.5788654e+01   1.4840166e-01
   3.5704533e+01   1.5992053e+01   9.4857546e-02
   3.0557169e+01   1.3216970e+01   7.6646675e-02
   3.5359071e+01   1.5804574e+01   5.8541712e-02
   3.7298201e+01   1.6864789e+01   3.9603745e-01
   2.9364555e+01   1.2589588e+01   2.9776489e-01
   3.6599704e+01   1.6625009e+01   2.3039876e-02
   3.6326834e+01   1.6299221e+01   4.2423163e-01
   3.2812470e+01   1.4363828e+01   3.7371594e-01
   3.8017630e+01   1.7340428e+01   4.2786511e-02
   3.7991782e+01   1.7326488e+01   2.8492990e-02
   3.2708262e+01   1.4301978e+01   4.2366646e-01
   3.4518719e+01   1.5290688e+01   4.3957341e-01
   3.6549442e+01   1.6438641e+01   3.2195560e-01
   3.7123448e+01   1.6788124e+01   1.9559081e-01
   3.5194266e+01   1.5705830e+01   1.0861085e-01
   3.4834323e+01   1.5510361e+01   6.7049862e-02
   3.5260023e+01   1.5728418e+01   2.2637373e-01
   2.3334231e+01   1.3680687e+01   1.3393466e-01
   3.5448352e+01   1.5814729e+01   3.6870640e-01
   3.3144635e+01   1.4538195e+01   4.1860320e-01
   3.0064752e+01   1.2940365e+01   2.9164428e-01
   2.3071402e+01   1.3381103e+01   1.0088501e-01
   3.0678559e+01   1.3226820e+01   5.1551285e-01
   3.7964936e+01   1.7303327e+01   8.3286856e-02
   3.7962140e+01   1.7306620e+01   4.5215110e-02
   2.2091240e+01   1.0167204e+01   4.7687656e-02
   2.2499095e+01   1.3125734e+01   4.9864731e-01
   2.1847022e+01   1.2477208e+01   1.0047489e-01
   3.7940016e+01   1.7292548e+01   5.0905695e-02
   3.7504873e+01   1.7039814e+01   2.3677008e-02
   3.6472237e+01   1.6437675e+01   2.8968279e-02
   3.5910796e+01   1.6117112e+01   2.4840565e-02
   3.6832357e+01   1.6592008e+01   4.0382566e-01
   3.6548531e+01   1.6432156e+01   3.6776029e-01
   2.8326458e+01   1.5715613e+01   3.5631904e-02
   3.8033785e+01   1.7346891e+01   6.8052034e-02
   3.7632157e+01   1.7106837e+01   5.1734128e-02
   2.2860315e+01   1.3370180e+01   2.3803376e-01
   3.4325041e+01   1.5226259e+01   6.9511258e-02
   3.5705140e+01   1.5992728e+01   9.2455602e-02
   3.6644191e+01   1.6506123e+01   2.2012369e-01
   2.0382311e+01   1.1422688e+01   3.8483577e-01
   3.3709659e+01   1.4856237e+01   3.4201618e-01
   3.3137113e+01   1.5365958e+01   5.2164760e-01
   2.3038776e+01   1.3719272e+01   1.1220261e-01
   2.9418831e+01   1.5983337e+01   5.1868542e-01
   3.5955402e+01   1.7119000e+01   2.4831178e-01
   2.4331938e+01   1.4212051e+01   5.2935226e-01
   2.5526669e+01   1.4752145e+01   2.3453297e-01
   2.9055927e+01   1.3191824e+01   5.2791716e-01
   2.2343707e+01   1.3366556e+01   5.3789009e-01
   2.2822563e+01   1.3548451e+01   5.3786658e-01
   2.2363091e+01   1.3386772e+01   4.2338420e-01
   2.0152231e+01   1.1731207e+01   5.3537325e-01
   3.0685175e+01   1.5274014e+01   5.3193809e-01
   2.6902536e+01   1.5144299e+01   5.3208150e-01
   2.2405215e+01   1.3407838e+01   4.0509813e-01
   2.2772064e+01   1.3551690e+01   5.3734101e-01
   2.3585987e+01   1.2428856e+01   5.3287808e-01
   2.8620832e+01   1.5782235e+01   5.1037920e-01
   2.5699440e+01   1.4839659e+01   8.7549447e-02
   2.3580182e+01   1.3893753e+01   5.3583007e-01
   2.7503347e+01   1.5339557e+01   5.3129604e-01
   2.6427328e+01   1.3787569e+01   5.3434992e-01
   3.0059890e+01   1.2982626e+01   5.2522774e-01
   2.7722387e+01   1.5445156e+01   5.2617958e-01
   2.2353468e+01   1.3371452e+01   5.3417395e-01
   2.3625939e+01   1.3208881e+01   5.3569865e-01
   2.3741436e+01   1.3954864e+01   5.3665784e-01
   2.2387010e+01   1.3402586e+01   3.7442729e-01
   2.2301260e+01   1.3325810e+01   5.3784190e-01
   2.5756798e+01   1.4861777e+01   9.3258277e-02
   3.1037831e+01   1.3846855e+01   5.2558998e-01
   2.2829030e+01   1.3591507e+01   4.4868175e-01
   3.1573306e+01   1.5382857e+01   5.2974015e-01
   2.2342721e+01   1.3366754e+01   5.3300845e-01
   2.2565950e+01   1.3480732e+01   3.9561326e-01
   2.4486987e+01   1.2401003e+01   5.3178391e-01
   3.5652177e+01   1.6928366e+01   3.7661945e-01
   2.2400315e+01   1.3392821e+01   5.2982273e-01
   3.5137545e+01   1.6070934e+01   4.8871202e-01
   3.1469013e+01   1.6252775e+01   5.2549405e-01
   2.2243335e+01   1.3298911e+01   5.3781953e-01
   2.5522915e+01   1.3685155e+01   5.3513723e-01
   2.2765545e+01   1.3553029e+01   5.3150818e-01
   2.9197920e+01   1.6004742e+01   4.7639194e-01
   2.2638210e+01   1.3532512e+01   2.0062875e-01
   2.2859737e+01   1.3591147e+01   5.3625552e-01
   2.2345474e+01   1.3368774e+01   5.2517777e-01
   2.3059590e+01   1.3726210e+01   1.3495458e-01
   2.2714340e+01   1.3538049e+01   4.7563271e-01
   2.0884587e+01   1.2344903e+01   5.3655417e-01
   2.3446452e+01   1.3841920e+01   5.3425645e-01
   2.2222131e+01   1.3260494e+01   5.3774617e-01
   3.6828055e+01   1.6594726e+01   4.5937381e-01
   1.9023018e+01   1.0311523e+01   5.3188957e-01
   3.5877444e+01   1.7338254e+01   3.4922962e-02
   3.6061851e+01   1.6514877e+01   4.3402334e-01
   2.2696153e+01   1.3541227e+01   3.7194506e-01
   2.2344755e+01   1.3370244e+01   5.0720931e-01
   3.4078972e+01   1.7194165e+01   2.9550087e-01
   2.2402011e+01   1.3399441e+01   4.7262864e-01
   3.4510065e+01   1.5999062e+01   5.0257962e-01
   2.4663226e+01   1.4334314e+01   5.3365685e-01
   3.7108397e+01   1.6803177e+01   4.1319920e-01
   3.3864568e+01   1.6971221e+01   4.4844590e-01
   2.4756990e+01   1.4353956e+01   5.3601810e-01
   2.5928171e+01   1.4838811e+01   5.2476961e-01
   2.8523417e+01   1.5382950e+01   5.3522936e-01
   3.4809647e+01   1.5450380e+01   5.1464637e-01
   3.4872029e+01   1.7012251e+01   4.1641832e-01
   2.2941617e+01   1.3498033e+01   5.3769194e-01
   2.2427133e+01   1.3417977e+01   4.0285374e-01
   2.2848324e+01   1.3581910e+01   5.3759412e-01
   2.1893601e+01   1.3066365e+01   5.3752668e-01
   2.5566077e+01   1.4664228e+01   5.3478740e-01
   2.2659393e+01   9.8589185e+00   5.2609699e-01
   3.2122269e+01   1.5187368e+01   5.2719485e-01
   2.4870569e+01   1.4414070e+01   5.3378465e-01
   2.8359349e+01   1.5656193e+01   5.2332563e-01
   2.2464131e+01   1.3437411e+01   3.7414339e-01
   2.4079778e+01   1.4101243e+01   5.3433643e-01
   2.7765429e+01   1.1964940e+01   5.2564433e-01
   2.2453664e+01   1.3409800e+01   5.3788840e-01
   2.2778799e+01   1.3592819e+01   2.2510445e-01
   2.3710867e+01   1.3948551e+01   5.3538056e-01
   3.7088134e+01   1.7144993e+01   2.4403812e-02
   2.2602162e+01   1.3493402e+01   4.3001669e-01
   2.6847894e+01   1.5096892e+01   5.3415026e-01
   2.2341062e+01   1.3367260e+01   5.1958541e-01
   2.2343114e+01   1.3368450e+01   5.1791468e-01
   3.3144916e+01   1.7120502e+01   2.3074896e-01
   2.3514380e+01   1.3926226e+01   1.2357919e-01
   2.9084067e+01   1.5923108e+01   5.1055218e-01
   2.2533247e+01   1.3439055e+01   5.3789485e-01
   2.2747919e+01   1.3586466e+01   1.5099850e-01
   2.2410308e+01   1.3401971e+01   4.8488786e-01
   2.5346938e+01   1.4539995e+01   5.3674925e-01
   2.2401362e+01   1.3347137e+01   5.3770912e-01
   2.2362389e+01   1.3376131e+01   5.2774514e-01
   2.2339476e+01   1.3364839e+01   5.3748321e-01
   2.9160689e+01   1.5996145e+01   4.7268994e-01
   2.3275922e+01   1.3824255e+01   1.0506113e-01
   2.3458575e+01   1.3848002e+01   5.3344323e-01
   2.2643467e+01   1.0794008e+01   5.2870830e-01
   3.3970839e+01   1.5807678e+01   5.1282543e-01
   2.6117597e+01   1.3213367e+01   5.3268587e-01
   2.2835808e+01   1.3587134e+01   5.1087089e-01
   2.4348876e+01   1.4204748e+01   5.3530595e-01
   2.2339608e+01   1.3365738e+01   5.2879125e-01
   3.2298103e+01   1.4585698e+01   5.2394959e-01
   3.3969628e+01   1.6874013e+01   4.7410761e-01
   2.6015490e+01   1.4843420e+01   5.3231270e-01
   3.0674233e+01   1.6246398e+01   5.2143272e-01
   2.2719458e+01   1.3536837e+01   5.0544859e-01
   2.9868560e+01   1.6218106e+01   4.6148321e-01
   2.6482846e+01   1.4795334e+01   5.3675584e-01
   2.3473439e+01   1.3897761e+01   2.2565812e-01
   2.8397907e+01   1.5632555e+01   5.2836114e-01
   2.2917764e+01   1.3652718e+01   2.4274471e-01
   2.8668923e+01   1.4600462e+01   5.3382228e-01
   2.4162025e+01   1.4155263e+01   4.9820183e-01
   3.3815351e+01   1.7288695e+01   4.6492180e-02
   2.5200486e+01   1.4553030e+01   5.2954953e-01
   2.8849282e+01   1.5877397e+01   4.9605537e-01
   2.2525061e+01   1.3474873e+01   2.7401859e-01
   2.2744508e+01   1.3571612e+01   2.8483670e-01
   2.2345922e+01   1.3369348e+01   5.2152526e-01
   3.1769510e+01   1.6523571e+01   5.1025430e-01
   2.3656316e+01   1.3920124e+01   5.3675482e-01
   2.2352733e+01   1.3376235e+01   4.8254341e-01
   2.2811879e+01   1.3616265e+01   1.3639517e-01
   2.1714511e+01   1.1598901e+01   5.3239717e-01
   2.5000657e+01   1.4471826e+01   5.3162980e-01
   2.1803263e+01   1.2979674e+01   5.3743587e-01
   2.2851725e+01   1.3468173e+01   5.3758261e-01
   2.2632393e+01   1.3492780e+01   5.3696116e-01
   2.4250547e+01   1.4153796e+01   5.3670071e-01
   2.2786919e+01   1.3560513e+01   5.3577987e-01
   2.7355720e+01   1.5246924e+01   5.3412914e-01
   3.4388697e+01   1.6120079e+01   5.0346321e-01
   2.9481424e+01   1.3010691e+01   5.2617514e-01
   2.2752749e+01   1.3544664e+01   5.3678071e-01
   2.6651550e+01   1.5089486e+01   5.2705626e-01
   2.6480142e+01   1.5029843e+01   5.2700736e-01
   2.4892694e+01   1.4360521e+01   5.3719689e-01
   2.2341883e+01   1.3367523e+01   5.2114454e-01
   2.2759724e+01   1.3527897e+01   5.3787124e-01
   2.1516952e+01   1.2804330e+01   5.3721966e-01
   3.4885235e+01   1.6155601e+01   4.9210545e-01
   2.9262950e+01   1.5628035e+01   5.3409373e-01
   1.9332292e+01   9.8974692e+00   5.3021900e-01
   2.6216649e+01   1.4918010e+01   5.3160166e-01
   2.2425494e+01   1.3424647e+01   3.2822720e-01
   2.8131165e+01   1.5507670e+01   5.3209657e-01
   2.2360230e+01   1.3376759e+01   5.1199910e-01
   2.9669726e+01   1.6278957e+01   3.5753122e-02
   2.2346042e+01   1.3373258e+01   4.8203242e-01
   2.2409734e+01   1.3403534e+01   4.6650174e-01
   3.6672845e+01   1.7160763e+01   3.2995450e-02
   3.5762684e+01   1.6688248e+01   4.1933368e-01
   1.9066393e+01   9.6449130e+00   5.2964263e-01
   2.5023017e+01   1.0679225e+01   5.2558833e-01
   3.3505978e+01   1.6491947e+01   5.0983924e-01
   2.2342043e+01   1.3368208e+01   5.1520602e-01
   2.7812752e+01   1.4324400e+01   5.3423648e-01
   2.0581235e+01   1.2136818e+01   5.3639697e-01
   2.3970699e+01   1.4066610e+01   5.2653536e-01
   2.2339732e+01   1.3366156e+01   5.2499633e-01
   3.0413529e+01   1.3141013e+01   5.2510422e-01
   2.3716411e+01   1.3984573e+01   3.7907302e-01
   3.5146764e+01   1.6092434e+01   4.8780216e-01
   2.2345671e+01   1.3369575e+01   5.1798176e-01
   2.2342107e+01   1.3367379e+01   5.2403715e-01
   3.2077660e+01   1.6958419e+01   3.1793267e-02
   2.2340607e+01   1.3366054e+01   5.3027781e-01
   2.4610170e+01   1.4154688e+01   5.3748985e-01
   2.2370724e+01   1.3362869e+01   5.3782847e-01
   3.0572049e+01   1.3599670e+01   5.2589246e-01
   2.3137705e+01   1.3763498e+01   1.0579452e-01
   3.4526659e+01   1.6767095e+01   4.7760868e-01
   2.3402992e+01   1.3817994e+01   5.3662667e-01
   2.2973170e+01   1.3677375e+01   2.4130671e-01
   2.2919752e+01   1.3665859e+01   1.1970256e-01
   2.2702230e+01   1.3540797e+01   4.0191715e-01
   3.5883958e+01   1.6429258e+01   4.5075956e-01
   2.2727870e+01   1.3503752e+01   5.3783572e-01
   2.2114309e+01   1.3189230e+01   5.3772159e-01
   2.8879331e+01   1.5823713e+01   5.2046140e-01
   3.4939954e+01   1.5830915e+01   4.9920573e-01
   2.2350873e+01   1.3376151e+01   4.7558063e-01
   2.2440573e+01   1.3431603e+01   3.2735804e-01
   2.2918712e+01   1.3618182e+01   5.3449197e-01
   2.3066297e+01   1.3686655e+01   5.1646024e-01
   2.3708199e+01   1.3900238e+01   5.3769067e-01
   2.2848771e+01   1.3414888e+01   5.3743892e-01
   3.5791632e+01   1.6000133e+01   5.0030744e-01
   2.2634896e+01   1.3493855e+01   5.3695495e-01
   2.3341706e+01   1.3778443e+01   5.3760676e-01
   2.2339053e+01   1.3364695e+01   5.3689109e-01
   2.2446949e+01   1.3423829e+01   4.3084739e-01
   3.3680925e+01   1.6470090e+01   5.0862972e-01
   3.0217815e+01   1.2991151e+01   5.2511376e-01
   2.2544245e+01   1.3464271e+01   4.6189693e-01
   2.2452066e+01   1.3409091e+01   5.3791571e-01
   3.6450161e+01   1.7209559e+01   4.5549561e-02
   3.3199861e+01   1.7195967e+01   3.5472054e-02
   3.1002723e+01   1.6491028e+01   4.8397480e-01
   2.4318236e+01   1.1269173e+01   5.2817317e-01
   2.2619675e+01   1.3525481e+01   1.8864607e-01
   3.5594442e+01   1.5993636e+01   4.9604476e-01
   2.2636935e+01   1.3505819e+01   4.5890461e-01
   2.2339961e+01   1.3365463e+01   5.3339961e-01
   2.2370180e+01   1.3382088e+01   5.0346251e-01
   3.6253837e+01   1.6250350e+01   4.8651289e-01
   2.2796628e+01   1.3555330e+01   5.3778601e-01
   2.9427523e+01   1.5172027e+01   5.3409972e-01
   2.3143409e+01   1.3711403e+01   5.3621926e-01
   2.2466475e+01   1.3447531e+01   2.8445348e-01
   2.2545794e+01   1.3442714e+01   5.3788296e-01
   2.2468646e+01   1.3421578e+01   5.3729668e-01
   2.5358385e+01   1.4543756e+01   5.3676045e-01
   2.2456323e+01   1.3434946e+01   3.6481329e-01
   3.3913447e+01   1.6060657e+01   5.1240544e-01
   3.3703850e+01   1.5297715e+01   5.1652793e-01
   2.2524390e+01   1.3443477e+01   5.3783586e-01
   3.3911414e+01   1.6489151e+01   5.0480833e-01
   2.3050044e+01   1.3661869e+01   5.3766764e-01
   2.2597451e+01   1.3478988e+01   5.3431190e-01
   2.2522051e+01   1.3443495e+01   5.3776800e-01
   3.1590964e+01   1.3858422e+01   5.2429064e-01
   3.0818112e+01   1.5434498e+01   5.3192122e-01
   2.2369341e+01   1.3385291e+01   4.6793730e-01
   2.2633462e+01   1.3503590e+01   4.6530267e-01
   2.1059498e+01   1.2491329e+01   5.3683983e-01
   3.2155728e+01   1.6658458e+01   4.9858656e-01
   2.2375232e+01   1.3379329e+01   5.3789143e-01
   2.2520106e+01   1.3461292e+01   3.8502373e-01
   2.2807243e+01   1.3606618e+01   2.1371007e-01
   2.2412799e+01   1.3406933e+01   4.4703158e-01
   2.7450546e+01   1.5243632e+01   5.3490387e-01
   3.1207932e+01   1.6455238e+01   5.0791853e-01
   2.2343014e+01   1.3366796e+01   5.3392880e-01
   3.1628689e+01   1.6522193e+01   5.0818575e-01
   2.5736593e+01   1.4736832e+01   5.3349305e-01
   2.1280390e+01   9.6051933e+00   5.2692505e-01
   2.2340842e+01   1.3365654e+01   5.3546963e-01
   2.2400119e+01   1.3403352e+01   4.2715196e-01
   2.3011058e+01   1.1569215e+01   5.3062530e-01
   3.0818587e+01   1.6374840e+01   5.0863480e-01
   1.8868247e+01   9.8754540e+00   5.3072084e-01
   2.2330018e+01   1.3357786e+01   5.3789650e-01
   2.7269301e+01   1.4422923e+01   5.3526616e-01
   3.3407933e+01   1.6087437e+01   5.1855493e-01
   3.6126451e+01   1.6262621e+01   4.8307252e-01
   2.8748149e+01   1.5742424e+01   5.2706635e-01
   2.2379869e+01   1.3384498e+01   5.2256587e-01
   2.4246809e+01   1.4150866e+01   5.3680232e-01
   2.9701543e+01   1.6258023e+01   2.1143372e-01
   3.6803028e+01   1.6568076e+01   4.5892936e-01
   3.1028786e+01   1.3538704e+01   5.2477669e-01
   2.2721391e+01   1.3544015e+01   4.5110478e-01
   2.9995769e+01   1.3461413e+01   5.2687724e-01
   2.2803210e+01   1.3567249e+01   5.3621115e-01
   2.1862955e+01   1.1419770e+01   5.3156633e-01
   2.4473752e+01   1.4248458e+01   5.3593845e-01
   2.2752571e+01   1.3588517e+01   1.5100757e-01
   2.4867409e+01   1.4492058e+01   1.7804090e-01
   2.9645140e+01   1.6035175e+01   5.1996574e-01
   2.7364413e+01   1.5090356e+01   5.3612911e-01
   3.1261989e+01   1.6558259e+01   4.7928666e-01
   3.3431744e+01   1.6040708e+01   5.1870714e-01
   3.3627583e+01   1.5197309e+01   5.1729229e-01
   2.3214151e+01   1.3743583e+01   5.3495898e-01
   2.2120550e+01   1.2961538e+01   5.3665993e-01
   2.5915785e+01   1.4739549e+01   5.3641034e-01
   2.2647208e+01   1.3519259e+01   3.7351265e-01
   3.0129813e+01   1.5975225e+01   5.3052208e-01
   2.9530160e+01   1.6232185e+01   4.9560300e-02
   3.2502443e+01   1.6447889e+01   5.1761067e-01
   3.3885821e+01   1.5634846e+01   5.1443904e-01
   2.2538458e+01   1.3484617e+01   2.3640707e-01
   2.6590717e+01   1.5179145e+01   1.4182982e-01
   2.7742401e+01   1.5412710e+01   5.3113904e-01
   3.0024108e+01   1.5952888e+01   5.3077307e-01
   2.2364813e+01   1.3387282e+01   4.2643258e-01
   3.6477758e+01   1.6657542e+01   4.0125528e-01
   3.4569302e+01   1.6726272e+01   4.8022736e-01
   2.7271113e+01   1.5132861e+01   5.3578477e-01
   2.4093806e+01   1.3523183e+01   5.3631463e-01
   3.3319185e+01   1.4660883e+01   5.2190784e-01
   2.4842117e+01   1.4422839e+01   5.2359583e-01
   2.8577677e+01   1.3082361e+01   5.2842711e-01
   2.2744412e+01   1.3262333e+01   5.3687373e-01
   2.3774832e+01   1.3856476e+01   5.3765037e-01
   2.2348950e+01   1.3369739e+01   5.3110936e-01
   2.2627203e+01   1.3428507e+01   5.3773795e-01
   2.3251192e+01   1.3750871e+01   5.3728113e-01
   2.2338467e+01   1.3364726e+01   5.3379654e-01
   2.4054740e+01   1.4125958e+01   3.9613729e-01
   2.2448335e+01   1.3412617e+01   5.3744088e-01
   3.3955964e+01   1.4971349e+01   5.1980450e-01
   2.5562782e+01   1.4533206e+01   5.3715110e-01
   3.6730859e+01   1.6607716e+01   4.4815990e-01
   2.2726356e+01   1.3446081e+01   5.3776096e-01
   2.2343343e+01   1.3367507e+01   5.2819555e-01
   2.2360671e+01   1.3379354e+01   4.8835753e-01
   2.9359573e+01   1.5801664e+01   5.3193289e-01
   1.9634229e+01   1.0089440e+01   5.3052935e-01
   2.6995335e+01   1.5243051e+01   5.1097217e-01
   2.2611640e+01   1.3472145e+01   5.3787790e-01
   3.5999479e+01   1.6161722e+01   4.9085248e-01
   2.8666342e+01   1.5839283e+01   4.7200308e-01
   3.6320583e+01   1.6801977e+01   3.4176630e-01
   2.2401245e+01   1.3391257e+01   5.3787254e-01
   2.2618227e+01   1.3412333e+01   5.3766851e-01
   2.2346031e+01   1.3371753e+01   4.9769557e-01
   1.9090529e+01   1.0563911e+01   5.3269521e-01
   2.4238771e+01   1.4201950e+01   4.0484168e-01
   2.2359523e+01   1.3370897e+01   5.3789851e-01
   2.7256553e+01   1.5311603e+01   5.2196415e-01
   2.4418452e+01   1.4187641e+01   5.3738539e-01
   2.2386639e+01   1.3387082e+01   5.2678008e-01
   2.2408459e+01   1.3394242e+01   5.3787035e-01
   2.0183226e+01   1.1290878e+01   5.3372521e-01
   2.2366382e+01   1.3380343e+01   5.0384527e-01
   2.2425591e+01   1.3403057e+01   5.3643224e-01
   2.9541715e+01   1.6077076e+01   5.0143466e-01
   2.1120077e+01   9.5194867e+00   5.2683979e-01
   3.1653248e+01   1.3961795e+01   5.2420283e-01
   3.5170334e+01   1.6382055e+01   4.7748365e-01
   2.2788980e+01   1.3591912e+01   2.7956964e-01
   2.5215935e+01   1.1202823e+01   5.2683683e-01
   2.2385255e+01   1.3389267e+01   4.9940611e-01
   2.2677203e+01   1.3508017e+01   5.3776854e-01
   3.1165274e+01   1.5320494e+01   5.3084795e-01
   2.8449721e+01   1.5796589e+01   4.0835648e-01
   2.2571377e+01   1.3479540e+01   4.3132989e-01
   2.2347607e+01   1.3373585e+01   4.8637261e-01
   2.2369121e+01   1.3377668e+01   5.3787380e-01
   2.2367844e+01   1.3384192e+01   4.7235321e-01
   2.7594127e+01   1.5415543e+01   5.2373453e-01
   2.6664289e+01   1.5078510e+01   5.3031152e-01
   2.2378580e+01   1.3381749e+01   5.3784543e-01
   2.5503488e+01   1.4646252e+01   5.3436110e-01
   2.2283175e+01   1.3323902e+01   5.3785086e-01
   2.2438849e+01   1.3408161e+01   5.3769475e-01
   3.6291465e+01   1.7247999e+01   4.4031956e-02
   2.1171280e+01   1.2546121e+01   5.3689798e-01
   2.0872223e+01   1.2350816e+01   5.3665349e-01
   2.7760559e+01   1.5540477e+01   4.6413828e-01
   2.2418811e+01   1.3408116e+01   4.6175215e-01
   2.0637274e+01   1.0555337e+01   5.3048791e-01
   3.2939811e+01   1.5501812e+01   5.2348218e-01
   3.0022553e+01   1.5871804e+01   5.3216704e-01
   2.4233123e+01   1.4188051e+01   4.8338118e-01
   2.4728972e+01   1.4329789e+01   5.3673821e-01
   2.2580750e+01   1.3470111e+01   5.3724848e-01
   2.3984026e+01   1.4066203e+01   5.3263645e-01
   2.2760296e+01   1.3581934e+01   2.5177312e-01
   2.2345435e+01   1.3367592e+01   5.3665904e-01
   2.2708391e+01   1.3561814e+01   2.2142252e-01
   3.5334530e+01   1.6195715e+01   4.8020607e-01
   2.2894980e+01   1.3605498e+01   5.3669675e-01
   2.3666818e+01   1.3930737e+01   5.3532366e-01
   3.6350313e+01   1.6523242e+01   4.4129656e-01
   3.6438826e+01   1.6381653e+01   4.7919834e-01
   2.7989665e+01   1.5581178e+01   5.1005120e-01
   2.5450466e+01   1.2601587e+01   5.3130526e-01
   3.0033679e+01   1.5307876e+01   5.3331792e-01
   2.2887344e+01   1.3614223e+01   4.7529532e-01
   1.9706350e+01   9.9171174e+00   5.2982063e-01
   3.3871923e+01   1.5108225e+01   5.1741285e-01
   3.7164297e+01   1.6900503e+01   3.6023891e-01
   3.6345395e+01   1.6927746e+01   2.8502422e-01
   3.6099405e+01   1.6340559e+01   4.6932716e-01
   2.2437434e+01   1.3396403e+01   5.3788174e-01
   2.2907635e+01   1.3329977e+01   5.3699865e-01
   3.5101397e+01   1.5605462e+01   5.1108921e-01
   3.3110986e+01   1.6591534e+01   5.0802843e-01
   2.3839282e+01   1.3514954e+01   5.3656582e-01
   2.2915695e+01   1.3663789e+01   1.2242437e-01
   3.3866445e+01   1.5630243e+01   5.1469438e-01
   2.3263579e+01   1.3763499e+01   5.3522506e-01
   2.3096048e+01   1.3744453e+01   1.1290813e-01
   3.5052958e+01   1.6570298e+01   4.7278361e-01
   2.2341329e+01   1.3367105e+01   5.2250531e-01
   2.8536850e+01   1.2780350e+01   5.2726438e-01
   2.2079771e+01   1.2789923e+01   5.3667370e-01
   2.2351160e+01   1.3371060e+01   5.2792892e-01
   3.5364125e+01   1.6245365e+01   4.7709666e-01
   2.7694463e+01   1.5597665e+01   6.7381991e-02
   3.1083759e+01   1.6308537e+01   5.2153265e-01
   2.3402273e+01   1.3487373e+01   5.3699280e-01
   3.3791610e+01   1.6281884e+01   5.1175492e-01
   3.5807372e+01   1.6467908e+01   4.4715970e-01
   2.2339800e+01   1.3365837e+01   5.2848441e-01
   2.3957803e+01   1.4052498e+01   5.3419347e-01
   2.5183838e+01   1.4136265e+01   5.3685686e-01
   2.2300731e+01   1.3337466e+01   5.3788683e-01
   2.9157969e+01   1.5697906e+01   5.3331289e-01
   2.6509875e+01   1.4735510e+01   5.3673965e-01
   2.2850498e+01   1.3226119e+01   5.3657900e-01
   2.6317597e+01   1.4996267e+01   5.1410746e-01
   2.2350007e+01   1.3370203e+01   5.3129390e-01
   2.2544935e+01   1.3446655e+01   5.3786860e-01
   2.7390557e+01   1.5198545e+01   5.3538063e-01
   2.2609434e+01   1.3483530e+01   5.3616767e-01
   2.2379217e+01   1.3374976e+01   5.3787959e-01
   2.2744406e+01   1.3548260e+01   5.0170320e-01
   2.3438703e+01   1.3829174e+01   5.3707049e-01
   3.6188545e+01   1.6757087e+01   3.6665108e-01
   2.8136039e+01   1.5755150e+01   6.8885244e-02
   2.5360281e+01   1.4638509e+01   5.0296216e-01
   3.3469588e+01   1.5658826e+01   5.1909445e-01
   2.2462424e+01   9.8119409e+00   5.2618531e-01
   3.2466503e+01   1.5471188e+01   5.2630496e-01
   3.3709394e+01   1.6315639e+01   5.1212500e-01
   2.2405538e+01   1.3409989e+01   3.8475888e-01
   2.2442608e+01   1.3419840e+01   4.5144063e-01
   2.6527662e+01   1.4962573e+01   5.3554094e-01
   3.1236284e+01   1.6485740e+01   5.0334493e-01
   2.8465638e+01   1.5550750e+01   5.3353576e-01
   3.3058378e+01   1.6343223e+01   5.1801312e-01
   3.4377954e+01   1.6442576e+01   4.9802893e-01
   2.2370303e+01   1.3378286e+01   5.3782205e-01
   3.5469249e+01   1.5809702e+01   5.0561247e-01
   3.4333205e+01   1.6557215e+01   4.9534976e-01
   2.2376049e+01   1.3389423e+01   4.5671142e-01
   2.3893396e+01   1.4092747e+01   9.2150076e-02
   2.2339454e+01   1.3364983e+01   5.3578400e-01
   2.3482010e+01   1.3851313e+01   5.3644538e-01
   3.4089533e+01   1.6809601e+01   4.8203703e-01
   2.6836339e+01   1.5086063e+01   5.3453126e-01
   2.4822729e+01   1.1523299e+01   5.2833086e-01
   2.1612015e+01   1.2880701e+01   5.3733024e-01
   2.2336461e+01   1.3363333e+01   5.3789920e-01
   2.2334815e+01   1.3361192e+01   5.3789490e-01
   2.2607992e+01   1.3504586e+01   3.4547741e-01
   3.5553072e+01   1.6895599e+01   3.9604914e-01
   3.0418993e+01   1.3229272e+01   5.2510989e-01
   2.3715428e+01   1.3976365e+01   4.3913252e-01
   3.4406011e+01   1.6417515e+01   4.9795738e-01
   3.5831321e+01   1.6357449e+01   4.6070991e-01
   2.5199320e+01   1.4525109e+01   5.3539548e-01
   3.0880219e+01   1.4272356e+01   5.2805510e-01
   2.8593451e+01   1.5685418e+01   5.2857206e-01
   2.2523245e+01   1.3445417e+01   5.3718844e-01
   3.3333978e+01   1.6396409e+01   5.1446237e-01
   2.2338809e+01   1.3364659e+01   5.3615161e-01
   2.2359108e+01   1.3377052e+01   5.0409754e-01
   2.2327748e+01   1.3357225e+01   5.3788337e-01
   2.3580235e+01   1.3952036e+01   1.4957871e-01
   2.2348362e+01   1.3370192e+01   5.2417869e-01
   2.0830205e+01   1.2306372e+01   5.3649649e-01
   3.6646943e+01   1.6520541e+01   4.6493609e-01
   2.4274361e+01   1.1409606e+01   5.2863688e-01
   2.5968633e+01   1.4720880e+01   5.3675573e-01
   2.2935835e+01   1.3673182e+01   1.1774684e-01
   2.8249985e+01   1.2024031e+01   5.2537174e-01
   2.2457403e+01   1.3425756e+01   4.5869257e-01
   2.2963627e+01   1.3634103e+01   5.3688324e-01
   2.5540444e+01   1.4677824e+01   5.3094975e-01
   2.2381835e+01   1.3383488e+01   5.3762923e-01
   2.6546720e+01   1.5025753e+01   5.3232224e-01
   3.5031082e+01   1.6201053e+01   4.8754745e-01
   2.3680745e+01   1.3940285e+01   5.3355122e-01
   3.3645095e+01   1.4799386e+01   5.2092320e-01
   3.0650651e+01   1.6301423e+01   5.1476749e-01
   2.2346422e+01   1.3368721e+01   5.2992696e-01
   3.5856714e+01   1.6157014e+01   4.8648067e-01
   2.3049375e+01   1.3711282e+01   2.3818002e-01
   3.3935843e+01   1.6685706e+01   4.9524528e-01
   3.7755647e+01   1.7300126e+01   2.8055746e-02
   3.3367827e+01   1.5481026e+01   5.1993118e-01
   2.9840359e+01   1.5984092e+01   5.2869072e-01
   3.0742325e+01   1.6281212e+01   5.1933846e-01
   2.5751999e+01   1.4742257e+01   5.3349943e-01
   2.9357707e+01   1.5682299e+01   5.3372996e-01
   2.2542071e+01   1.3446038e+01   5.3787004e-01
   2.3198512e+01   1.3732978e+01   5.3675250e-01
   2.2537842e+01   1.3363125e+01   5.3763549e-01
   3.7122763e+01   1.6758579e+01   4.2670853e-01
   2.2391383e+01   1.3388165e+01   5.3528886e-01
   2.2405135e+01   1.3402929e+01   4.5261938e-01
   3.0840394e+01   1.6532980e+01   3.9031159e-01
   2.2341593e+01   1.3366095e+01   5.3448685e-01
   2.2915057e+01   1.3613996e+01   5.3670149e-01
   2.2638609e+01   1.3495526e+01   5.3690906e-01
   2.2345447e+01   1.3362520e+01   5.3787195e-01
   3.6244668e+01   1.6470134e+01   4.4952534e-01
   3.4191043e+01   1.6495340e+01   5.0023932e-01
   2.2455811e+01   1.3435630e+01   3.5589250e-01
   2.2663686e+01   1.3495301e+01   5.3787094e-01
   3.1807510e+01   1.6353285e+01   5.2219525e-01
   2.2619174e+01   1.3497311e+01   4.6476373e-01
   3.0871784e+01   1.4970967e+01   5.3062215e-01
   2.2339704e+01   1.3365131e+01   5.3544943e-01
   2.3287299e+01   1.3796971e+01   4.0511473e-01
   2.2954678e+01   1.3629418e+01   5.3713419e-01
   3.7249942e+01   1.6873132e+01   3.9788634e-01
   2.2854229e+01   9.9102929e+00   5.2600700e-01
   2.3272093e+01   1.3613692e+01   5.3752206e-01
