# Supplementary material for: Rethinking Colour Constancy
Source: PLoS One. 2015 Sep 10;10(9):e0135029. doi: 10.1371/journal.pone.0135029 (PMC4565710; doi:10.1371/journal.pone.0135029)
Supplement: S1 Dataset — (ZIP) [file pone.0135029.s002.zip › 5-TransitionMetamerReflectanceData/NtoR_20munsells/targetXYZ_20.txt]

   3.7146433e+01   1.6846491e+01   9.1133701e-02
   3.0165566e+01   1.2915796e+01   1.0664420e+00
   3.5896894e+01   1.6072909e+01   3.9194526e-01
   3.1166207e+01   1.3458598e+01   8.6313851e-01
   2.8331246e+01   1.1997980e+01   9.7367570e-01
   3.6530250e+01   1.6476652e+01   9.6591192e-02
   1.7368721e+01   8.4649847e+00   6.8451130e-01
   2.4679547e+01   1.0228874e+01   1.2718531e+00
   1.8463157e+01   1.1392166e+01   9.3818720e-01
   2.1601243e+01   1.2916754e+01   2.7084151e-01
   1.8597465e+01   1.1020435e+01   5.6395754e-01
   1.9554613e+01   1.1963300e+01   4.6880473e-01
   2.9077553e+01   1.2452458e+01   2.5101458e-01
   3.5483480e+01   1.5785213e+01   8.3265859e-01
   3.6642874e+01   1.6522181e+01   2.4975941e-01
   3.4476279e+01   1.6909191e+01   1.0045349e-01
   3.6240761e+01   1.6971617e+01   9.4719507e-02
   3.6036996e+01   1.6193165e+01   9.9325058e-02
   3.4284238e+01   1.5206564e+01   1.6094832e-01
   3.3676316e+01   1.4846083e+01   3.7642335e-01
   1.7362923e+01   9.2961206e+00   5.0559196e-01
   3.3272181e+01   1.4637456e+01   3.1312209e-01
   3.2039629e+01   1.6478595e+01   1.1179146e-01
   2.6327940e+01   1.2351424e+01   1.1144735e-01
   3.7060303e+01   1.6779185e+01   1.3275086e-01
   3.7144071e+01   1.6832780e+01   9.1162889e-02
   3.0339795e+01   1.6142904e+01   1.2179494e-01
   3.3885692e+01   1.5502053e+01   9.3887617e-02
   3.6884959e+01   1.6664913e+01   2.2909258e-01
   2.0391749e+01   1.1901860e+01   2.8425594e-01
   3.3155547e+01   1.4493371e+01   9.9684140e-01
   3.2138237e+01   1.4032545e+01   2.8786784e-01
   3.6500297e+01   1.6384058e+01   7.0325411e-01
   3.7013534e+01   1.6743177e+01   2.0441255e-01
   3.5986039e+01   1.6158845e+01   1.1555766e-01
   3.5315142e+01   1.5633660e+01   1.2810871e+00
   3.6025920e+01   1.6606838e+01   9.2378616e-02
   3.5414906e+01   1.5793575e+01   4.3005246e-01
   3.5726518e+01   1.6010985e+01   1.2373038e-01
   3.5810711e+01   1.5949806e+01   9.9946189e-01
   3.6357051e+01   1.6376808e+01   9.8356761e-02
   2.4766976e+01   1.0317254e+01   8.5303265e-01
   3.7049712e+01   1.6746525e+01   3.4095531e-01
   1.7934161e+01   1.0712895e+01   1.4289788e+00
   3.0857244e+01   1.3367168e+01   1.8413093e-01
   3.7152615e+01   1.6837494e+01   9.3322921e-02
   3.5986179e+01   1.6146504e+01   1.9845246e-01
   1.9681912e+01   1.1704729e+01   4.0118956e-01
   3.5859684e+01   1.6076434e+01   1.8008763e-01
   3.4313550e+01   1.5104584e+01   1.0742068e+00
   3.4344342e+01   1.5148694e+01   8.5234332e-01
   3.4150157e+01   1.5032940e+01   9.3658596e-01
   3.4212923e+01   1.5010124e+01   1.4007998e+00
   3.1342319e+01   1.3560872e+01   7.7365754e-01
   2.5688186e+01   1.0771773e+01   5.7239786e-01
   2.3871032e+01   1.2714265e+01   1.3773402e-01
   1.8667971e+01   8.1403397e+00   1.4095805e+00
   3.6580054e+01   1.6397468e+01   9.5453610e-01
   1.6747684e+01   9.2511389e+00   1.3831376e+00
   3.2782932e+01   1.4340316e+01   6.1431473e-01
   2.9866700e+01   1.2822343e+01   5.0571592e-01
   2.8266915e+01   1.2109713e+01   1.4665347e-01
   3.3500940e+01   1.4643580e+01   1.2685914e+00
   3.5911835e+01   1.6730198e+01   9.4307912e-02
   3.7123199e+01   1.6815861e+01   1.2983905e-01
   1.7799540e+01   9.5514985e+00   3.8479576e-01
   3.1550111e+01   1.3598528e+01   1.3957327e+00
   2.8223592e+01   1.2970585e+01   1.0525416e-01
   2.6723699e+01   1.1197084e+01   1.1188011e+00
   3.6969863e+01   1.6707974e+01   2.8321095e-01
   3.1637955e+01   1.3906198e+01   1.0260894e-01
   3.6789461e+01   1.6785315e+01   9.1638089e-02
   3.2766543e+01   1.4402811e+01   1.0565116e-01
   2.3520002e+01   9.8335199e+00   4.9413475e-01
   3.7144810e+01   1.6832064e+01   1.0051036e-01
   2.2488028e+01   9.3471117e+00   9.0396235e-01
   3.5454296e+01   1.5854353e+01   1.4104999e-01
   3.7109191e+01   1.6796951e+01   2.1385499e-01
   3.4189513e+01   1.5123469e+01   3.6181066e-01
   2.7173523e+01   1.1378348e+01   1.4398175e+00
   3.5977338e+01   1.6134520e+01   2.6175756e-01
   2.9937289e+01   1.6161272e+01   1.2242081e-01
   3.6972737e+01   1.6675810e+01   5.4640681e-01
   3.5404700e+01   1.6718869e+01   9.5147724e-02
   3.5927018e+01   1.6123085e+01   1.2153371e-01
   2.7398599e+01   1.1568733e+01   7.0672920e-01
   1.7883959e+01   1.0080721e+01   4.4422888e-01
   1.7914860e+01   8.1794045e+00   9.3207636e-01
   1.9640995e+01   1.1417967e+01   3.1169310e-01
   3.0053540e+01   1.2943995e+01   2.6179072e-01
   3.7132112e+01   1.6820998e+01   1.2981868e-01
   3.5336676e+01   1.5794755e+01   9.9337785e-02
   2.9499971e+01   1.2765517e+01   1.1902169e-01
   3.4911537e+01   1.5499765e+01   5.3033080e-01
   3.7113787e+01   1.6801470e+01   1.9985192e-01
   1.7059401e+01   8.8650850e+00   6.6811227e-01
   3.7107059e+01   1.6795606e+01   2.1544419e-01
   3.6888264e+01   1.6663873e+01   2.5294505e-01
   3.6792923e+01   1.6626269e+01   9.6268737e-02
   3.0952845e+01   1.3281587e+01   1.4363236e+00
   2.9367761e+01   1.2613773e+01   1.7259852e-01
   3.5443973e+01   1.5818027e+01   3.6339482e-01
   1.7029033e+01   9.7276472e+00   1.2627745e+00
   3.6539192e+01   1.6474661e+01   1.1355703e-01
   3.2552118e+01   1.4177911e+01   9.5861422e-01
   3.6711157e+01   1.6571338e+01   1.7380871e-01
   3.3680683e+01   1.4830833e+01   5.1536354e-01
   3.6998661e+01   1.6748706e+01   9.1346932e-02
   2.6368875e+01   1.1065336e+01   7.8800134e-01
   3.3794345e+01   1.4936535e+01   1.1893126e-01
   2.1341236e+01   1.0216022e+01   1.6245921e-01
   3.2074997e+01   1.3947736e+01   7.7101333e-01
   3.6591743e+01   1.6671991e+01   9.1325276e-02
   1.7102863e+01   8.4207580e+00   8.7140600e-01
   3.2303222e+01   1.4073759e+01   7.2221337e-01
   3.7097312e+01   1.6791991e+01   1.9895751e-01
   3.6078449e+01   1.6598839e+01   9.2174546e-02
   1.8601578e+01   8.2371468e+00   9.1714899e-01
   2.0315115e+01   1.0352706e+01   1.8188119e-01
   3.3786897e+01   1.6670179e+01   1.0292112e-01
   3.4211586e+01   1.5122783e+01   4.5918166e-01
   2.9930878e+01   1.2824599e+01   7.9956996e-01
   2.4289828e+01   1.0037461e+01   1.4339787e+00
   3.3890660e+01   1.4950902e+01   4.5314679e-01
   3.5400946e+01   1.5807699e+01   2.5353673e-01
   2.8827098e+01   1.2195099e+01   1.4234574e+00
   3.6774249e+01   1.6613530e+01   1.0129853e-01
   3.6411113e+01   1.6363918e+01   4.5222494e-01
   3.7152976e+01   1.6837258e+01   9.6807810e-02
   3.7113327e+01   1.6801102e+01   2.0073901e-01
   3.0856811e+01   1.3269544e+01   1.1035805e+00
   3.7036319e+01   1.6761612e+01   1.6233260e-01
   3.7045886e+01   1.6796247e+01   9.1147947e-02
   3.6932993e+01   1.6660707e+01   4.8262455e-01
   3.6422098e+01   1.7167198e+01   9.5933771e-02
   3.1366599e+01   1.6531457e+01   1.1508684e-01
   3.5569745e+01   1.5900236e+01   2.7344454e-01
   3.6320443e+01   1.6234301e+01   1.0656004e+00
   2.0442019e+01   1.0643196e+01   1.8052360e-01
   3.6806156e+01   1.6550485e+01   7.7186471e-01
   3.7130794e+01   1.6819704e+01   1.3378439e-01
   1.6943912e+01   9.6267283e+00   1.4010348e+00
   3.4673190e+01   1.5397862e+01   2.8687357e-01
   3.6342259e+01   1.6365249e+01   1.0419583e-01
   3.4966520e+01   1.5478981e+01   9.6468245e-01
   3.7086649e+01   1.6798562e+01   9.2448415e-02
   3.6891549e+01   1.6646338e+01   4.0878891e-01
   3.5817372e+01   1.5926122e+01   1.2178556e+00
   2.3554134e+01   9.7247778e+00   1.3718140e+00
   3.4840078e+01   1.5456135e+01   5.6222513e-01
   3.3887493e+01   1.4883886e+01   9.8847793e-01
   3.7155972e+01   1.6839774e+01   9.1056908e-02
   3.2769278e+01   1.4332175e+01   6.2193489e-01
   3.7132277e+01   1.6824664e+01   1.0159050e-01
   2.2173142e+01   9.1556024e+00   1.4401544e+00
   3.7111140e+01   1.6810593e+01   1.1600789e-01
   2.7468743e+01   1.5366112e+01   1.3918105e-01
   3.5775663e+01   1.6177874e+01   9.2285894e-02
   3.4263329e+01   1.5152975e+01   4.4362682e-01
   3.4321640e+01   1.5186824e+01   4.2830615e-01
   2.9803186e+01   1.2821696e+01   2.2763326e-01
   3.6727168e+01   1.6589457e+01   9.2956837e-02
   3.7129141e+01   1.6818359e+01   1.3678753e-01
   3.6315801e+01   1.6346249e+01   1.1008387e-01
   3.2142892e+01   1.4028729e+01   3.5037565e-01
   2.6570096e+01   1.1201203e+01   4.4708446e-01
   2.6458823e+01   1.1086050e+01   9.8351474e-01
   3.4933262e+01   1.5544892e+01   2.6285316e-01
   3.4537672e+01   1.5306359e+01   4.2034853e-01
   3.5652810e+01   1.5846316e+01   1.1110954e+00
   3.7153929e+01   1.6838079e+01   9.4702525e-02
   3.0596483e+01   1.3139698e+01   1.0554804e+00
   3.5578010e+01   1.5911255e+01   2.2833040e-01
   3.7005891e+01   1.6719068e+01   3.5667118e-01
   3.7135128e+01   1.6818395e+01   1.6368999e-01
   3.3126092e+01   1.4512138e+01   7.0710569e-01
   3.6473561e+01   1.6426631e+01   2.2288831e-01
   3.5829377e+01   1.6265913e+01   9.2095748e-02
   3.5386645e+01   1.5795832e+01   2.8552621e-01
   1.8356468e+01   1.1274441e+01   1.1807717e+00
   3.6938890e+01   1.6697986e+01   2.1643270e-01
   3.5454118e+01   1.5861010e+01   9.8382308e-02
   2.1371964e+01   9.0569752e+00   4.5493195e-01
   3.6793841e+01   1.6545041e+01   7.5811204e-01
   3.4619131e+01   1.5363140e+01   3.2513725e-01
   3.4925014e+01   1.5404636e+01   1.3768968e+00
   1.6626792e+01   8.7716656e+00   1.3288648e+00
   3.2742562e+01   1.4326214e+01   5.4858385e-01
   3.3420701e+01   1.4626871e+01   1.0569629e+00
   3.3768621e+01   1.4777745e+01   1.3338172e+00
   3.5361783e+01   1.5688851e+01   1.0496663e+00
   3.5109340e+01   1.5628200e+01   3.7981227e-01
   3.6646098e+01   1.6536010e+01   1.2395736e-01
   3.7063319e+01   1.6785700e+01   9.1812775e-02
   3.1866165e+01   1.3832731e+01   8.1126158e-01
   2.8169176e+01   1.4569006e+01   1.1535694e-01
   3.7142607e+01   1.6832282e+01   9.1071017e-02
   3.5695801e+01   1.5954397e+01   4.2516451e-01
   3.1255243e+01   1.3531896e+01   6.1651048e-01
   3.7098341e+01   1.6793200e+01   1.9421383e-01
   1.6613652e+01   8.7634731e+00   1.4024499e+00
   3.1112212e+01   1.3470392e+01   4.8428196e-01
   2.8702860e+01   1.2143688e+01   1.3257837e+00
   3.7121876e+01   1.6819708e+01   9.1441466e-02
   3.7153437e+01   1.6837972e+01   9.3331331e-02
   3.7137558e+01   1.6848929e+01   9.1179815e-02
   3.6582245e+01   1.6405226e+01   9.0286588e-01
   3.1800960e+01   1.3747523e+01   1.2496293e+00
   3.7141459e+01   1.6830022e+01   1.0110760e-01
   3.7147992e+01   1.6834611e+01   9.4871567e-02
   3.7151725e+01   1.6837058e+01   9.1177900e-02
   3.5404590e+01   1.5720013e+01   9.9533395e-01
   2.9325349e+01   1.2489530e+01   1.0373488e+00
   3.5828822e+01   1.5940834e+01   1.1525980e+00
   3.6312275e+01   1.6335793e+01   1.8827174e-01
   3.7147256e+01   1.6832560e+01   1.0756132e-01
   3.5679463e+01   1.5838723e+01   1.2926359e+00
   2.0331433e+01   8.7388294e+00   5.1005540e-01
   3.1075984e+01   1.3475945e+01   2.3325794e-01
   3.6285477e+01   1.6329943e+01   1.0847064e-01
   2.6742565e+01   1.1381836e+01   1.7054831e-01
   3.6118915e+01   1.6180894e+01   5.6717721e-01
   2.1057915e+01   1.2301585e+01   2.6260923e-01
   2.2849765e+01   9.4912067e+00   9.0296335e-01
   3.5067937e+01   1.5486063e+01   1.3627352e+00
   3.0195396e+01   1.2996683e+01   4.5178886e-01
   3.4651002e+01   1.5357911e+01   5.0475337e-01
   3.5359102e+01   1.7163093e+01   9.9726993e-02
   1.9130345e+01   8.4749350e+00   5.5010721e-01
   3.2611763e+01   1.4157326e+01   1.3963752e+00
   3.4285247e+01   1.5139695e+01   6.5906953e-01
   3.4965654e+01   1.5567443e+01   2.3203476e-01
   1.8230931e+01   8.1168045e+00   1.1996726e+00
   3.4680395e+01   1.5428057e+01   1.0246078e-01
   3.5592103e+01   1.5812113e+01   1.1102861e+00
   3.1131386e+01   1.3426447e+01   9.8719110e-01
   3.6779809e+01   1.6601464e+01   2.4796945e-01
   3.6962933e+01   1.6713355e+01   2.0575397e-01
   3.5082787e+01   1.5634634e+01   2.1789286e-01
   2.2412424e+01   9.2513435e+00   1.4178922e+00
   3.7132339e+01   1.6817434e+01   1.5833333e-01
   3.7142512e+01   1.6827434e+01   1.2625357e-01
   3.1806752e+01   1.3740986e+01   1.3316757e+00
   3.7124583e+01   1.6813163e+01   1.5660819e-01
   3.0269493e+01   1.2990876e+01   8.7412619e-01
   3.0256244e+01   1.4851538e+01   1.0355361e-01
   3.6768757e+01   1.6610327e+01   9.9783609e-02
   3.6216114e+01   1.6161974e+01   1.1616672e+00
   3.6128085e+01   1.6841788e+01   9.4453719e-02
   3.1155681e+01   1.3499466e+01   4.2293908e-01
   3.7006473e+01   1.6726424e+01   3.0392568e-01
   2.9726811e+01   1.2686065e+01   1.1058741e+00
   3.7152523e+01   1.6838502e+01   9.1059216e-02
   3.4528259e+01   1.5317530e+01   2.9008392e-01
   3.4739064e+01   1.5317214e+01   1.2451301e+00
   3.6118428e+01   1.6503818e+01   9.2269551e-02
   2.1204565e+01   8.9089299e+00   7.5159938e-01
   1.6843540e+01   8.9922771e+00   8.9183684e-01
   3.7136683e+01   1.6826915e+01   1.0379568e-01
   1.7678879e+01   8.0841674e+00   1.2514276e+00
   3.6159034e+01   1.6125816e+01   1.1888344e+00
   3.6875797e+01   1.6643808e+01   3.5818823e-01
   3.2202210e+01   1.4008587e+01   8.2699076e-01
   2.2592036e+01   9.3426052e+00   1.2442370e+00
   3.6712188e+01   1.6565301e+01   2.2432121e-01
   3.4527906e+01   1.5181734e+01   1.4002561e+00
   3.3843738e+01   1.4890432e+01   7.4000645e-01
   3.3134849e+01   1.4812081e+01   9.6071284e-02
   3.2528416e+01   1.4109391e+01   1.4299934e+00
   1.9440393e+01   9.6597807e+00   2.2186007e-01
   3.4400757e+01   1.5167206e+01   9.5257833e-01
   3.7156247e+01   1.6839887e+01   9.1078783e-02
   3.5017416e+01   1.7188101e+01   1.0210950e-01
   3.5279179e+01   1.5664693e+01   8.7120058e-01
   3.5201668e+01   1.5694558e+01   2.5578507e-01
   3.4240922e+01   1.5024555e+01   1.4072252e+00
   3.4749085e+01   1.5391765e+01   6.7967160e-01
   3.1594854e+01   1.3656062e+01   1.1027253e+00
   2.5405715e+01   1.0652831e+01   4.9539806e-01
   3.4006439e+01   1.5029407e+01   3.3392716e-01
   3.0125454e+01   1.2989417e+01   2.0243427e-01
   2.8380272e+01   1.2011336e+01   1.0716182e+00
   3.6887262e+01   1.6681943e+01   9.4602625e-02
   3.6146461e+01   1.6779695e+01   9.3866197e-02
   3.5784562e+01   1.5901888e+01   1.2622670e+00
   3.0399960e+01   1.3085154e+01   6.2196230e-01
   3.7147782e+01   1.6835060e+01   9.1067883e-02
   1.9718745e+01   8.6356850e+00   4.6712481e-01
   3.4788786e+01   1.5350238e+01   1.2013858e+00
   3.0135573e+01   1.2878810e+01   1.2559824e+00
   2.6888115e+01   1.1251856e+01   1.3363033e+00
   3.3282297e+01   1.4584323e+01   8.0096230e-01
   3.5839438e+01   1.6049263e+01   3.1475965e-01
   3.5376618e+01   1.5733904e+01   7.5450202e-01
   1.7008039e+01   9.5543959e+00   9.8633076e-01
   3.4509740e+01   1.5315291e+01   2.4478313e-01
   2.0636507e+01   8.7944311e+00   5.5966449e-01
   3.2872761e+01   1.4291948e+01   1.4263416e+00
   3.3163668e+01   1.4485924e+01   1.0926650e+00
   3.4076157e+01   1.5053211e+01   4.3036257e-01
   2.2172215e+01   1.1669621e+01   1.5046382e-01
   3.6887992e+01   1.6956788e+01   9.2762305e-02
   3.1681073e+01   1.3706109e+01   1.0632135e+00
   3.3423671e+01   1.4627267e+01   1.0664871e+00
   3.1281174e+01   1.3481480e+01   1.1887549e+00
   3.3774954e+01   1.4878703e+01   5.3523745e-01
   3.5092285e+01   1.5684091e+01   9.4714534e-02
   3.7128700e+01   1.6823769e+01   9.1142281e-02
   3.4769757e+01   1.5460331e+01   2.2380000e-01
   2.8939237e+01   1.2402379e+01   1.7335680e-01
   3.6212579e+01   1.6244487e+01   4.8685427e-01
   3.3849226e+01   1.4820996e+01   1.3339715e+00
   3.5485146e+01   1.5802032e+01   7.0145255e-01
   3.1459109e+01   1.3549749e+01   1.4047766e+00
   3.3862545e+01   1.4875681e+01   9.4543572e-01
   3.7044199e+01   1.6774282e+01   9.1537611e-02
   3.2100828e+01   1.6430919e+01   1.1062828e-01
   3.6963822e+01   1.6688271e+01   4.0686442e-01
   3.3271470e+01   1.4629206e+01   3.7659481e-01
   3.7050440e+01   1.6772921e+01   1.3705989e-01
   3.6363469e+01   1.6380567e+01   9.9046914e-02
   3.5590189e+01   1.6248487e+01   9.2408425e-02
   3.6641525e+01   1.6525918e+01   2.1397502e-01
   1.8658497e+01   1.0692044e+01   3.5258795e-01
   3.7143917e+01   1.6828655e+01   1.2308723e-01
   3.3023704e+01   1.4403894e+01   1.1564043e+00
   3.5290502e+01   1.5624967e+01   1.2395196e+00
   2.4192025e+01   1.0159312e+01   3.3798079e-01
   3.2939898e+01   1.4422781e+01   6.2452955e-01
   3.7096109e+01   1.6802841e+01   1.1125824e-01
   2.5880278e+01   1.0855505e+01   6.1546231e-01
   3.6313130e+01   1.6304326e+01   4.7398689e-01
   3.5861728e+01   1.7027417e+01   9.6445081e-02
   3.5761386e+01   1.6031824e+01   1.1930331e-01
   3.1261866e+01   1.3568270e+01   2.8291314e-01
   3.6938544e+01   1.6954800e+01   9.2526530e-02
   3.7141256e+01   1.6831143e+01   9.1148484e-02
   2.7360070e+01   1.3214099e+01   1.0791244e-01
   3.2630575e+01   1.4247525e+01   7.1716649e-01
   3.7003875e+01   1.6701295e+01   4.8801814e-01
   3.4277414e+01   1.5044376e+01   1.4068546e+00
   3.7090361e+01   1.6799963e+01   1.0243974e-01
   2.9063329e+01   1.2333782e+01   1.2440780e+00
   3.3280136e+01   1.4572016e+01   8.9358997e-01
   3.3603423e+01   1.4806389e+01   3.8093016e-01
   3.3327864e+01   1.4620162e+01   7.0215621e-01
   3.7099838e+01   1.6806209e+01   9.2351066e-02
   3.4453053e+01   1.5254502e+01   4.6432222e-01
   3.2117721e+01   1.4040045e+01   1.2025053e-01
   3.3254638e+01   1.4601755e+01   5.2698292e-01
   3.3380562e+01   1.4670186e+01   5.1658015e-01
   3.4424448e+01   1.5141823e+01   1.2622033e+00
   2.9742287e+01   1.2800312e+01   1.7434262e-01
   2.7900422e+01   1.1799575e+01   8.4103396e-01
   3.6907340e+01   1.6950518e+01   9.2583227e-02
   3.7091615e+01   1.6791844e+01   1.7519077e-01
   2.0442782e+01   8.5626025e+00   1.3954428e+00
   2.5293794e+01   1.0570419e+01   7.3377753e-01
   3.7118204e+01   1.6814559e+01   1.1679218e-01
   1.8877346e+01   1.0480728e+01   2.8110534e-01
   3.4902562e+01   1.5517342e+01   3.3739055e-01
   3.4416091e+01   1.5161719e+01   1.0637315e+00
   3.4497574e+01   1.5324514e+01   1.5895116e-01
   3.3759679e+01   1.4901005e+01   3.0302446e-01
   1.9591992e+01   1.1958808e+01   4.7660637e-01
   3.1904643e+01   1.3883001e+01   5.3439970e-01
   2.6008289e+01   1.0972666e+01   2.8530955e-01
   3.3045662e+01   1.4501151e+01   4.3567654e-01
   3.6901590e+01   1.6651327e+01   4.1549681e-01
   3.3751220e+01   1.4870043e+01   5.0296553e-01
   3.2801811e+01   1.5092667e+01   9.5252381e-02
   2.6595114e+01   1.1126959e+01   1.1958132e+00
   3.2862172e+01   1.4286299e+01   1.4267793e+00
   3.4404606e+01   1.5274671e+01   1.4352024e-01
   3.3598290e+01   1.4732773e+01   9.6244718e-01
   3.4024361e+01   1.4923114e+01   1.2742008e+00
   3.5331309e+01   1.5718013e+01   6.7253570e-01
   3.6175680e+01   1.6988541e+01   9.5068975e-02
   3.6433170e+01   1.6680976e+01   9.2329217e-02
   2.0910632e+01   1.2693801e+01   2.8356221e-01
   3.2059016e+01   1.5230479e+01   9.8207604e-02
   3.5058248e+01   1.5605390e+01   3.2726359e-01
   3.4752506e+01   1.5453498e+01   2.1141167e-01
   3.2389005e+01   1.4087354e+01   9.9500401e-01
   3.6342197e+01   1.6251681e+01   1.0277261e+00
   2.1052280e+01   8.7858802e+00   1.1536779e+00
   3.4442998e+01   1.5166800e+01   1.1410072e+00
   3.2277655e+01   1.4033401e+01   9.5504548e-01
   3.3865217e+01   1.4974092e+01   1.8601020e-01
   3.7154490e+01   1.6838845e+01   9.1581580e-02
   3.3359524e+01   1.4669944e+01   4.2763105e-01
   1.6765932e+01   8.9192571e+00   1.0027335e+00
   3.1105299e+01   1.3446579e+01   6.7915013e-01
   3.6969459e+01   1.6823379e+01   9.1435388e-02
   2.9199784e+01   1.2381607e+01   1.4327266e+00
   3.0411047e+01   1.3099498e+01   5.3720904e-01
   3.1150772e+01   1.5607088e+01   1.0616158e-01
   3.4832769e+01   1.5470432e+01   4.0460521e-01
   3.2582600e+01   1.4173615e+01   1.1287723e+00
   3.1453612e+01   1.3667549e+01   3.0576432e-01
   3.7112082e+01   1.6795824e+01   2.3643916e-01
   3.3990387e+01   1.4992255e+01   5.4749444e-01
   3.5320812e+01   1.5686587e+01   8.8345247e-01
   3.6528379e+01   1.6470268e+01   1.0291713e-01
   3.5715527e+01   1.6003485e+01   1.2754934e-01
   3.2117052e+01   1.4039135e+01   1.2106884e-01
   3.4113830e+01   1.4962917e+01   1.3466270e+00
   3.7039073e+01   1.6755063e+01   2.2722517e-01
   3.2444830e+01   1.4189132e+01   3.5877155e-01
   3.3628620e+01   1.4694762e+01   1.4053693e+00
   3.2870583e+01   1.4296332e+01   1.3786958e+00
   3.7129550e+01   1.6822627e+01   1.0501804e-01
   3.0857143e+01   1.3295070e+01   8.8000584e-01
   3.3369436e+01   1.4691658e+01   2.9884241e-01
   2.8786801e+01   1.2273426e+01   5.2529471e-01
   3.3424341e+01   1.4614641e+01   1.1719565e+00
   2.5907543e+01   1.0946677e+01   2.4203801e-01
   2.2323509e+01   9.3122674e+00   7.2573691e-01
   1.8414213e+01   9.3483666e+00   2.9136067e-01
   3.1016711e+01   1.3427676e+01   4.1187246e-01
   3.7138030e+01   1.6827312e+01   1.0706283e-01
   3.5248294e+01   1.5602095e+01   1.2336641e+00
   1.8888584e+01   1.1489744e+01   7.9966662e-01
   3.1292677e+01   1.3470778e+01   1.3337013e+00
   3.4566527e+01   1.5303473e+01   5.7278699e-01
   3.5748432e+01   1.6029012e+01   1.0946477e-01
   3.2861502e+01   1.4302549e+01   1.2858467e+00
   2.8981241e+01   1.2366551e+01   5.6718807e-01
   3.2770127e+01   1.4245136e+01   1.3623591e+00
   3.7123847e+01   1.6808416e+01   1.9065748e-01
   3.6620628e+01   1.6425337e+01   9.1787400e-01
   3.4928256e+01   1.5460326e+01   9.4253382e-01
   3.1482577e+01   1.4897126e+01   9.8312816e-02
   3.6810471e+01   1.6726707e+01   9.1446908e-02
   3.4604583e+01   1.5325227e+01   5.6542763e-01
   3.6120838e+01   1.6241369e+01   9.4308603e-02
   3.1334709e+01   1.4188148e+01   9.7981149e-02
   3.7137842e+01   1.6828747e+01   9.4141520e-02
   3.5022535e+01   1.5582154e+01   3.5447413e-01
   3.6195479e+01   1.6208711e+01   7.0137367e-01
   3.5593292e+01   1.5855778e+01   7.6795479e-01
   3.7109539e+01   1.6802874e+01   1.6942518e-01
   3.7145239e+01   1.6843971e+01   9.1121101e-02
   3.4992716e+01   1.5481863e+01   1.0581670e+00
   2.2246377e+01   9.2372815e+00   1.0137225e+00
   2.3505033e+01   9.8460498e+00   4.2607495e-01
   3.4365986e+01   1.5249039e+01   1.7780371e-01
   3.2195469e+01   1.4065307e+01   2.6457945e-01
   3.5388698e+01   1.6016848e+01   9.2596000e-02
   3.2471978e+01   1.4188222e+01   4.9860160e-01
   2.8657170e+01   1.2111795e+01   1.4075940e+00
   3.7041231e+01   1.6745213e+01   3.1208349e-01
   3.4765130e+01   1.5459109e+01   2.1740836e-01
   3.7115569e+01   1.6808054e+01   1.5649525e-01
   2.5142648e+01   1.0432743e+01   1.3265287e+00
   3.7097316e+01   1.6802045e+01   1.2060806e-01
   2.1103658e+01   1.0760567e+01   1.6295454e-01
   3.2777288e+01   1.4379185e+01   2.4295833e-01
   3.7142506e+01   1.6825749e+01   1.3953252e-01
   3.3776055e+01   1.4809501e+01   1.1052931e+00
   3.5090210e+01   1.5636558e+01   2.3110222e-01
   3.1692865e+01   1.3672779e+01   1.4026570e+00
   2.5511243e+01   1.0741691e+01   3.0507975e-01
   2.9235967e+01   1.2423648e+01   1.2195772e+00
   3.4099394e+01   1.5015767e+01   8.4977790e-01
   3.4183115e+01   1.5023339e+01   1.1587110e+00
   3.4343503e+01   1.5220510e+01   2.7266022e-01
   3.4481100e+01   1.5316265e+01   1.5162312e-01
   3.4630130e+01   1.5852616e+01   9.3208299e-02
   3.1871488e+01   1.3879367e+01   4.0154675e-01
   3.7152625e+01   1.6839860e+01   9.1064995e-02
   3.2226474e+01   1.3950481e+01   1.4287457e+00
   2.9066547e+01   1.2440210e+01   2.9600935e-01
   2.1950524e+01   9.0838004e+00   1.3207634e+00
   3.5312080e+01   1.5669494e+01   9.8100236e-01
   3.1227804e+01   1.3492015e+01   8.5309383e-01
   3.3623870e+01   1.4798222e+01   5.3384290e-01
   2.4590865e+01   1.0180396e+01   1.3501390e+00
   3.6968341e+01   1.6676847e+01   5.1782768e-01
   3.7120072e+01   1.6818252e+01   9.5279277e-02
   3.0324515e+01   1.3623146e+01   1.0097298e-01
   2.4566364e+01   1.0258334e+01   6.1752398e-01
   3.6798000e+01   1.6588480e+01   4.3865359e-01
   3.0910112e+01   1.3483848e+01   1.0862131e-01
   3.5125816e+01   1.5702205e+01   9.4655322e-02
   3.6176088e+01   1.6189204e+01   7.6762427e-01
   2.6027132e+01   1.0876917e+01   1.0266775e+00
   2.8729860e+01   1.2270635e+01   3.0675310e-01
   3.7087623e+01   1.6799114e+01   9.2223225e-02
   1.7102509e+01   9.8344983e+00   1.4485885e+00
   3.7031857e+01   1.6748928e+01   2.4247320e-01
   3.5774410e+01   1.6064186e+01   9.3190158e-02
   3.5410467e+01   1.5812128e+01   2.6196933e-01
   3.0390130e+01   1.3003234e+01   1.3147384e+00
   2.9633287e+01   1.2664970e+01   8.6685943e-01
   3.6326418e+01   1.6361601e+01   9.2872225e-02
   3.7105510e+01   1.6790052e+01   2.5187156e-01
   3.7131665e+01   1.6818750e+01   1.4499575e-01
   3.2768251e+01   1.4237900e+01   1.4155601e+00
   3.5337230e+01   1.5687588e+01   9.4993062e-01
   1.7973868e+01   1.1183708e+01   1.4521651e+00
   2.3391659e+01   9.7332540e+00   1.4402428e+00
   3.7021043e+01   1.6814223e+01   1.3091888e-01
   1.7845873e+01   1.1122255e+01   1.4522420e+00
   3.2708462e+01   1.4510584e+01   1.4211399e+00
   2.6434455e+01   1.4534840e+01   1.4471959e+00
   2.5003642e+01   1.0552984e+01   1.4403849e+00
   1.6819932e+01   1.0301463e+01   1.4508771e+00
   1.9676628e+01   1.1785640e+01   1.4521104e+00
   1.7856519e+01   1.1131691e+01   1.4158140e+00
   1.7861234e+01   1.1137642e+01   1.3814333e+00
   1.7892480e+01   1.1145879e+01   1.4453464e+00
   2.5146676e+01   1.3824966e+01   1.4509490e+00
   1.7857494e+01   1.1128835e+01   1.4451875e+00
   3.1239914e+01   1.6366955e+01   8.3913627e-01
   3.2561796e+01   1.4379968e+01   1.4237613e+00
   2.0471980e+01   1.1340684e+01   1.4493859e+00
   1.8086370e+01   1.1184322e+01   1.4522028e+00
   1.8964372e+01   1.1648968e+01   1.4518488e+00
   1.9174286e+01   1.1863940e+01   5.2578545e-01
   1.8058542e+01   1.1227628e+01   1.4372625e+00
   2.6004776e+01   1.4424715e+01   1.4470738e+00
   2.7221372e+01   1.3424519e+01   1.4472590e+00
   1.7746838e+01   1.0806860e+01   1.4511398e+00
   3.0380642e+01   1.4661323e+01   1.4426968e+00
   2.8888727e+01   1.5294203e+01   1.4379315e+00
   2.3636178e+01   1.3788006e+01   1.0782089e+00
   3.2204359e+01   1.3996768e+01   1.4313613e+00
   2.1157361e+01   1.2643081e+01   1.4476885e+00
   3.1279880e+01   1.3526061e+01   1.4351278e+00
   1.7833509e+01   1.1116539e+01   1.4499645e+00
   1.8140283e+01   1.1263370e+01   1.4520027e+00
   2.5112693e+01   1.4166132e+01   1.4463740e+00
   1.9056743e+01   1.1808651e+01   5.1923609e-01
   1.7899904e+01   1.1152318e+01   1.4205424e+00
   2.3812269e+01   1.3796676e+01   1.3844055e+00
   1.9250087e+01   1.1369841e+01   1.4513166e+00
   1.6740582e+01   9.5458133e+00   1.4484437e+00
   3.2493597e+01   1.4369013e+01   1.4242214e+00
   2.3912824e+01   9.8857247e+00   1.4401551e+00
   1.9800647e+01   1.2141161e+01   7.0231777e-01
   2.6619121e+01   1.4641382e+01   1.4448118e+00
   2.1350098e+01   1.2250232e+01   1.4514520e+00
   3.4274136e+01   1.6902551e+01   1.6512583e-01
   1.8909629e+01   1.1723509e+01   6.5956481e-01
   2.1061361e+01   1.2535005e+01   1.4521157e+00
   1.8082927e+01   1.1253043e+01   1.3167236e+00
   1.7882987e+01   1.1142488e+01   1.4346841e+00
   1.7906935e+01   1.1124692e+01   1.4522089e+00
   1.9758765e+01   1.2065033e+01   1.2009877e+00
   2.0141156e+01   1.2195057e+01   1.4481975e+00
   2.7916015e+01   1.2180117e+01   1.4405904e+00
   2.9627890e+01   1.3010359e+01   1.4388750e+00
   3.0334438e+01   1.2961636e+01   1.4376576e+00
   1.7870376e+01   1.1121422e+01   1.4522571e+00
   3.3762045e+01   1.6073105e+01   1.3301208e+00
   3.4559658e+01   1.5365373e+01   1.3750867e+00
   1.8431610e+01   1.1400722e+01   1.4520309e+00
   2.8255649e+01   1.5152440e+01   1.4385472e+00
   1.9457393e+01   1.1781104e+01   1.4523609e+00
   1.8949428e+01   1.1655969e+01   1.4251377e+00
   3.3069665e+01   1.6206715e+01   1.3351158e+00
   1.8784281e+01   1.1569836e+01   1.4504491e+00
   2.7560378e+01   1.1621600e+01   1.4397735e+00
   1.9495237e+01   1.1890561e+01   1.4517589e+00
   3.1259273e+01   1.5619000e+01   1.4293041e+00
   1.9656044e+01   1.2069369e+01   7.3882288e-01
   1.8038450e+01   1.1229689e+01   1.3326840e+00
   3.4151516e+01   1.5055198e+01   1.4050858e+00
   2.4232647e+01   1.0783502e+01   1.4423353e+00
   3.6940825e+01   1.6650502e+01   5.9992334e-01
   1.9524120e+01   1.1912886e+01   1.4499687e+00
   2.7713477e+01   1.5137522e+01   1.4157488e+00
   1.9413793e+01   1.1967752e+01   6.1822627e-01
   1.7956621e+01   1.1178328e+01   1.4353493e+00
   1.8452945e+01   1.1493951e+01   7.5844532e-01
   1.8433357e+01   1.1430452e+01   1.2519017e+00
   1.8100711e+01   1.1244630e+01   1.4519724e+00
   1.7857757e+01   1.1130041e+01   1.4352374e+00
   3.5670325e+01   1.6387735e+01   6.8894103e-01
   2.0399696e+01   1.1995608e+01   1.4518532e+00
   1.7864982e+01   1.1133844e+01   1.4331096e+00
   1.6772526e+01   9.2994190e+00   1.4475851e+00
   3.0779400e+01   1.3786801e+01   1.4373109e+00
   2.9004385e+01   1.5241928e+01   1.4412585e+00
   1.7828792e+01   1.1110760e+01   1.4522790e+00
   1.7833017e+01   1.1115925e+01   1.4522931e+00
   1.7729080e+01   1.1017830e+01   1.4521512e+00
   3.0050829e+01   1.4929887e+01   1.4438624e+00
   3.2411623e+01   1.4307771e+01   1.4253471e+00
   3.3024442e+01   1.5175778e+01   1.4133322e+00
   2.8819482e+01   1.3747841e+01   1.4450805e+00
   3.6435190e+01   1.6568813e+01   4.3883910e-01
   2.5669441e+01   1.4252312e+01   1.4492426e+00
   1.9003938e+01   1.1706108e+01   1.2362493e+00
   2.9760310e+01   1.5453577e+01   1.4358572e+00
   2.0971028e+01   1.2412900e+01   1.4522833e+00
   1.7850581e+01   1.1129759e+01   1.4060530e+00
   1.8976478e+01   1.1768326e+01   5.3878649e-01
   3.2591232e+01   1.4552532e+01   1.4221654e+00
   2.3509709e+01   1.3312325e+01   1.4516481e+00
   1.7844581e+01   1.0972103e+01   1.4515762e+00
   2.0992918e+01   1.2553329e+01   1.4509317e+00
   1.8924377e+01   1.1676255e+01   1.1635960e+00
   3.4174301e+01   1.5635045e+01   1.3483003e+00
   1.7953443e+01   1.1203361e+01   1.1953085e+00
   3.3401317e+01   1.4572642e+01   1.4220266e+00
   1.8666838e+01   1.1563920e+01   1.0601009e+00
   1.8964790e+01   1.1758231e+01   5.8172646e-01
   2.7815098e+01   1.4877929e+01   1.4462152e+00
   1.9581762e+01   8.3108030e+00   1.4406911e+00
   3.3377537e+01   1.4569186e+01   1.4230538e+00
   1.8041266e+01   1.1137726e+01   1.4519598e+00
   3.0394293e+01   1.6035326e+01   1.2298792e+00
   1.7902912e+01   1.1146351e+01   1.4523060e+00
   1.7919254e+01   1.1177648e+01   1.2773659e+00
   2.1412260e+01   1.2658493e+01   1.4521516e+00
   3.0284030e+01   1.5326951e+01   1.4398634e+00
   3.2202526e+01   1.4297509e+01   1.4269654e+00
   3.7056586e+01   1.6817580e+01   1.6901262e-01
   1.7897646e+01   1.1163937e+01   1.3052564e+00
   1.8036081e+01   1.1215133e+01   1.4486435e+00
   3.2463894e+01   1.4076042e+01   1.4305375e+00
   1.8381430e+01   1.1377250e+01   1.4520220e+00
   3.0824138e+01   1.3239781e+01   1.4368213e+00
   3.7021980e+01   1.6800822e+01   1.9610530e-01
   1.7833839e+01   1.1116582e+01   1.4510690e+00
   2.6354400e+01   1.4596798e+01   1.4426072e+00
   1.8060044e+01   1.1265840e+01   1.1040901e+00
   1.9175091e+01   9.6521686e+00   1.4451515e+00
   2.3556955e+01   1.3181336e+01   1.4514260e+00
   3.7123512e+01   1.6851531e+01   1.0022189e-01
   3.0191204e+01   1.6141059e+01   7.1282150e-01
   2.7584073e+01   1.4750480e+01   1.4476797e+00
   2.0006285e+01   1.2270914e+01   3.8306190e-01
   1.8038217e+01   1.1205928e+01   1.4523194e+00
   1.8674870e+01   1.1612506e+01   6.4787960e-01
   1.8247630e+01   1.1323643e+01   1.4003384e+00
   2.1941231e+01   1.3000103e+01   1.4334440e+00
   1.9449290e+01   1.1863493e+01   1.4520867e+00
   1.8455587e+01   1.1486153e+01   8.4149996e-01
   3.2615635e+01   1.5823066e+01   1.4077147e+00
   1.9055571e+01   1.1745455e+01   1.1039936e+00
   1.8607174e+01   1.1481080e+01   1.4521494e+00
   1.8479031e+01   1.1424822e+01   1.4514722e+00
   1.9470198e+01   1.1837820e+01   1.4524185e+00
   1.8387591e+01   1.1210119e+01   1.4520096e+00
   3.4875998e+01   1.6878593e+01   1.0363939e-01
   1.8125737e+01   1.1262439e+01   1.4188843e+00
   1.9214851e+01   1.1769525e+01   1.4505876e+00
   1.7850450e+01   1.1126849e+01   1.4323662e+00
   1.7837790e+01   1.1118794e+01   1.4485545e+00
   1.8854290e+01   1.1595316e+01   1.4521204e+00
   2.1674024e+01   1.2915024e+01   1.3342479e+00
   3.2196294e+01   1.4088400e+01   1.4291265e+00
   1.7808398e+01   1.1094431e+01   1.4522574e+00
   3.2548477e+01   1.4778435e+01   1.4232349e+00
   1.8080881e+01   1.1275020e+01   1.1135696e+00
   3.2167874e+01   1.6127760e+01   1.3683949e+00
   2.9122772e+01   1.4854249e+01   1.4462952e+00
   2.0586267e+01   1.1766883e+01   1.4509082e+00
   2.4128717e+01   1.4024382e+01   8.2476740e-01
   3.3425470e+01   1.6634069e+01   9.2546169e-01
   3.0640385e+01   1.3540868e+01   1.4366490e+00
   1.7829396e+01   1.1114326e+01   1.4517155e+00
   1.7829888e+01   1.1114613e+01   1.4513167e+00
   2.7147797e+01   1.5056109e+01   1.2997477e+00
   1.7988188e+01   1.1195671e+01   1.4191386e+00
   1.8361277e+01   1.1388640e+01   1.3153613e+00
   3.2406110e+01   1.4977712e+01   1.4255742e+00
   2.9622031e+01   1.5362905e+01   1.4390824e+00
   1.7971269e+01   1.1182581e+01   1.4521131e+00
   1.7861237e+01   1.1129636e+01   1.4522317e+00
   3.5662514e+01   1.5935174e+01   1.2524356e+00
   3.6075701e+01   1.6521063e+01   3.7683885e-01
   1.8013409e+01   1.1202582e+01   1.4521782e+00
   3.2292586e+01   1.4418640e+01   1.4260138e+00
   1.7794062e+01   1.0526309e+01   1.4500088e+00
   1.7852754e+01   1.1128949e+01   1.4230726e+00
   2.0837549e+01   1.2502680e+01   1.4483799e+00
   2.7492330e+01   1.1570413e+01   1.4397977e+00
   2.4933235e+01   1.3951086e+01   1.4505845e+00
   1.9780000e+01   1.0432365e+01   1.4468641e+00
   1.9674740e+01   1.2017265e+01   1.2778919e+00
   2.8832270e+01   1.5226059e+01   1.4408818e+00
   3.6034567e+01   1.6432804e+01   6.0382198e-01
   1.8769945e+01   1.1561489e+01   1.4513055e+00
   1.7853250e+01   1.1131736e+01   1.3999427e+00
   2.0832583e+01   1.2336674e+01   1.4522787e+00
   1.8594976e+01   1.1399975e+01   1.4522672e+00
   2.3320816e+01   1.3640251e+01   1.1895441e+00
   2.9538781e+01   1.4714525e+01   1.4455672e+00
   2.0836208e+01   1.1975426e+01   1.4512371e+00
   1.8366841e+01   8.6723104e+00   1.4431921e+00
   2.3864180e+01   1.3716702e+01   1.4477875e+00
   2.3982311e+01   1.0437958e+01   1.4415451e+00
   1.7880072e+01   1.1141316e+01   1.4323573e+00
   1.8429159e+01   1.1400065e+01   1.4519451e+00
   2.0044947e+01   1.2143631e+01   1.4509317e+00
   1.8636246e+01   1.1429843e+01   1.4523089e+00
   2.0972378e+01   1.2527181e+01   1.4517144e+00
   2.0309627e+01   1.2059372e+01   1.4521509e+00
   2.6517473e+01   1.3168230e+01   1.4475890e+00
   1.9792520e+01   1.2013532e+01   1.4521200e+00
   1.8169580e+01   1.1276659e+01   1.4521662e+00
   1.7831952e+01   1.1116210e+01   1.4460528e+00
   1.6993356e+01   1.0137575e+01   1.4499614e+00
   1.8509186e+01   1.1405410e+01   1.4523623e+00
   1.9406053e+01   1.1852382e+01   1.4516212e+00
   1.8219417e+01   1.1301566e+01   1.4516984e+00
   1.7829639e+01   1.1114551e+01   1.4507935e+00
   3.6092283e+01   1.6131501e+01   1.1874431e+00
   2.2634951e+01   1.3462075e+01   2.8712489e-01
   3.1622980e+01   1.4736945e+01   1.4352109e+00
   1.7833996e+01   1.1116998e+01   1.4483022e+00
   2.9797069e+01   1.6092781e+01   3.3318841e-01
   1.8198049e+01   1.1282915e+01   1.4523458e+00
   1.7983973e+01   1.1196323e+01   1.3946685e+00
   1.8070835e+01   1.1231004e+01   1.4514579e+00
   1.8605191e+01   1.1214832e+01   1.4514268e+00
   3.6415785e+01   1.6566710e+01   4.2851808e-01
   2.4181135e+01   1.2740042e+01   1.4495471e+00
   2.6793925e+01   1.4982722e+01   1.1361775e+00
   1.8773120e+01   1.1651729e+01   7.2003345e-01
   1.9501212e+01   1.2023312e+01   4.8425925e-01
   2.9562125e+01   1.6051373e+01   1.2464461e-01
   3.1220140e+01   1.3914533e+01   1.4348103e+00
   1.8862445e+01   1.1662739e+01   1.0156271e+00
   2.6463574e+01   1.4925245e+01   8.0927731e-01
   1.8074862e+01   1.1231812e+01   1.4521725e+00
   3.0073916e+01   1.3436705e+01   1.4393087e+00
   3.2241641e+01   1.6697229e+01   2.0932085e-01
   1.8516304e+01   1.1487781e+01   1.0921822e+00
   1.9185562e+01   1.1730793e+01   1.4523565e+00
   3.7141875e+01   1.6857743e+01   9.2498997e-02
   2.7491802e+01   1.1553501e+01   1.4398107e+00
   1.8694536e+01   1.1537987e+01   1.4042682e+00
   3.1961982e+01   1.6503371e+01   8.5271202e-01
   1.8620830e+01   1.1499307e+01   1.4295926e+00
   2.0629807e+01   1.2420036e+01   1.4442325e+00
   3.3711808e+01   1.5786280e+01   1.3684234e+00
   2.8786401e+01   1.5509814e+01   1.3773619e+00
   3.2501349e+01   1.6529366e+01   9.9172260e-01
   2.0058831e+01   1.2060858e+01   1.4523850e+00
   1.8619735e+01   1.1578122e+01   7.2145780e-01
   3.3123939e+01   1.5352448e+01   1.4091794e+00
   2.5616530e+01   1.1043126e+01   1.4410242e+00
   3.5618549e+01   1.6465932e+01   5.8510314e-01
   3.0732568e+01   1.5738611e+01   1.4229739e+00
   3.2538541e+01   1.5298686e+01   1.4221995e+00
   2.5261583e+01   1.4523687e+01   4.3331700e-01
   1.7890466e+01   1.1154082e+01   1.3646007e+00
   2.0757737e+01   1.2467163e+01   1.4486030e+00
   1.8319639e+01   1.1375505e+01   1.2503201e+00
   2.5397150e+01   1.4278202e+01   1.4447189e+00
   3.4072218e+01   1.6909743e+01   1.2523791e-01
   3.0940226e+01   1.5629945e+01   1.4296770e+00
   1.9546737e+01   1.1941023e+01   1.3995567e+00
   1.7875354e+01   1.1143458e+01   1.3934484e+00
   3.3927301e+01   1.4899112e+01   1.4130490e+00
   1.8836457e+01   9.8665265e+00   1.4462136e+00
   2.0928713e+01   1.2705887e+01   2.8869878e-01
   1.7857383e+01   1.1129100e+01   1.4422890e+00
   1.7258915e+01   1.0662723e+01   1.4515801e+00
   1.8135297e+01   1.1269229e+01   1.4024242e+00
   3.1891869e+01   1.5861269e+01   1.4138367e+00
   2.5423110e+01   1.1002628e+01   1.4412219e+00
   1.8033072e+01   1.1236736e+01   1.2487455e+00
   2.0579469e+01   1.2238048e+01   1.4522896e+00
   2.3873536e+01   1.3416607e+01   1.4515118e+00
   1.7927020e+01   1.1170587e+01   1.3753830e+00
   2.7619603e+01   1.5244278e+01   1.2047598e+00
   2.1160221e+01   1.2654452e+01   1.4430398e+00
   3.2260267e+01   1.4494588e+01   1.4268029e+00
   3.0258318e+01   1.3360313e+01   1.4378204e+00
   1.8153159e+01   1.1273186e+01   1.4388496e+00
   1.9574027e+01   1.1977154e+01   1.2143886e+00
   1.9566897e+01   1.1857430e+01   1.4523984e+00
   2.6061724e+01   1.4455701e+01   1.4464335e+00
   2.2628867e+01   1.3447572e+01   3.9582699e-01
   2.4107641e+01   1.3895686e+01   1.4150625e+00
   1.7859443e+01   1.1136302e+01   1.3857307e+00
   3.2569663e+01   1.5473137e+01   1.4193623e+00
   2.8186039e+01   1.5525529e+01   7.6308164e-01
   2.7131842e+01   1.5248603e+01   1.6308316e-01
   1.7494468e+01   1.0799840e+01   1.4517240e+00
   3.1554850e+01   1.5217992e+01   1.4345659e+00
   2.8131822e+01   1.5167122e+01   1.4343816e+00
   1.8563191e+01   1.1269692e+01   1.4518865e+00
   2.6873568e+01   1.4754594e+01   1.4417672e+00
   1.7824563e+01   1.0366311e+01   1.4494216e+00
   2.8888679e+01   1.3534502e+01   1.4441239e+00
   3.3869884e+01   1.6114706e+01   1.3111374e+00
   1.9711472e+01   1.1956253e+01   1.4523617e+00
   3.5950196e+01   1.6609232e+01   1.0003180e-01
   3.0059083e+01   1.5566428e+01   1.4311637e+00
   1.8660678e+01   1.1573818e+01   9.4153486e-01
   3.2371702e+01   1.4675405e+01   1.4257907e+00
   3.4749358e+01   1.5484830e+01   1.3564246e+00
   1.8399680e+01   1.1437857e+01   1.0341543e+00
   1.8029178e+01   1.1210807e+01   1.4517024e+00
   1.8922100e+01   1.1332332e+01   1.4516398e+00
   3.2558866e+01   1.4231808e+01   1.4274760e+00
   1.8162591e+01   1.1249465e+01   1.4523168e+00
   1.8958807e+01   1.1648830e+01   1.4514747e+00
   3.2008765e+01   1.3843599e+01   1.4333001e+00
   1.8953645e+01   1.1639248e+01   1.4521607e+00
   2.1359078e+01   1.2872241e+01   5.5606277e-01
   2.6570220e+01   1.4087781e+01   1.4499470e+00
   2.1319427e+01   1.2841861e+01   6.7197230e-01
   3.3046218e+01   1.5077911e+01   1.4134258e+00
   1.7979540e+01   1.1221023e+01   1.1506590e+00
   3.1343277e+01   1.4204023e+01   1.4355235e+00
   3.4737590e+01   1.6260928e+01   1.1024082e+00
   1.7862638e+01   1.1116836e+01   1.4522889e+00
   1.8167689e+01   1.1290003e+01   1.3578731e+00
   3.0251919e+01   1.5171390e+01   1.4419582e+00
   2.9920562e+01   1.5235432e+01   1.4419721e+00
   3.5601858e+01   1.5792196e+01   1.3232926e+00
   1.8917146e+01   1.1688777e+01   1.0171387e+00
   1.6730868e+01   9.1927442e+00   1.4472653e+00
   2.5328554e+01   1.3283965e+01   1.4497199e+00
   1.9343491e+01   1.1815858e+01   1.4521093e+00
   2.0084570e+01   1.1912193e+01   1.4519803e+00
   2.3977681e+01   1.3819670e+01   1.4358014e+00
   1.8067236e+01   1.1176327e+01   1.4522253e+00
   2.0802309e+01   1.2488720e+01   1.4478519e+00
   2.9856929e+01   1.5553821e+01   1.4305888e+00
   1.7896890e+01   1.1154537e+01   1.3880720e+00
   1.8206230e+01   1.1297252e+01   1.4476526e+00
   2.7950865e+01   1.4264341e+01   1.4483595e+00
   2.0696460e+01   1.2522559e+01   9.9485350e-01
   3.1702917e+01   1.3969664e+01   1.4311748e+00
   1.9295986e+01   1.1847785e+01   1.2081406e+00
   2.5836828e+01   1.4338388e+01   1.4483327e+00
   2.3781777e+01   1.1802625e+01   1.4467836e+00
   3.0578929e+01   1.5535491e+01   1.4338315e+00
   1.7829973e+01   1.1114966e+01   1.4483272e+00
   2.4985065e+01   1.4107071e+01   1.4475008e+00
   1.7861327e+01   1.1131478e+01   1.4381894e+00
   1.8271589e+01   1.1356958e+01   1.2054961e+00
   1.8687309e+01   1.1523248e+01   1.4511879e+00
   1.8475123e+01   1.1424225e+01   1.4505627e+00
   3.1109078e+01   1.3363695e+01   1.4360823e+00
   1.8796957e+01   1.1575078e+01   1.4509141e+00
   1.9125892e+01   1.1792797e+01   9.7706185e-01
   1.7826626e+01   1.1112807e+01   1.4522969e+00
   1.8472686e+01   1.1413726e+01   1.4523048e+00
   3.0997242e+01   1.4970926e+01   1.4395890e+00
   1.7960904e+01   1.1176971e+01   1.4522697e+00
   1.8554238e+01   1.1465489e+01   1.4408432e+00
   2.1949305e+01   1.3157771e+01   3.4163340e-01
   3.3082888e+01   1.4411692e+01   1.4261301e+00
   1.9686175e+01   1.2066640e+01   8.9571271e-01
   1.8975450e+01   1.1654962e+01   1.4517610e+00
   3.5037240e+01   1.5652486e+01   1.3214103e+00
   1.8867467e+01   1.1708804e+01   6.0961492e-01
   1.9016711e+01   1.1739491e+01   9.8840013e-01
   1.7866990e+01   1.1141732e+01   1.3703900e+00
   1.6825458e+01   8.0273338e+00   1.4429963e+00
   2.7044248e+01   1.4791112e+01   1.4425448e+00
   1.8299592e+01   1.1333370e+01   1.4523188e+00
   2.3158531e+01   1.3319177e+01   1.4516253e+00
   1.5967630e+01   9.1938430e+00   1.4480136e+00
   2.5478086e+01   1.3970070e+01   1.4507302e+00
   1.7702619e+01   1.1006611e+01   1.4521105e+00
   1.8342021e+01   1.1358991e+01   1.4519672e+00
   1.8275325e+01   1.1394978e+01   8.8030483e-01
   1.7847766e+01   1.1126098e+01   1.4273105e+00
   1.7863199e+01   1.1127762e+01   1.4523013e+00
   1.7829466e+01   1.1114392e+01   1.4514579e+00
   2.2926252e+01   1.3376094e+01   1.4460541e+00
   2.9296558e+01   1.5747364e+01   1.2399256e+00
   1.7842214e+01   1.1119618e+01   1.4523060e+00
   1.8405138e+01   1.1428197e+01   1.1457251e+00
   1.8159520e+01   1.1311748e+01   1.1274487e+00
   3.0790840e+01   1.5559152e+01   1.4327521e+00
   2.1424371e+01   1.2932680e+01   2.6127285e-01
   1.9291219e+01   1.1814085e+01   1.4370705e+00
   3.3558927e+01   1.4751677e+01   1.4158415e+00
   2.5466853e+01   1.1822679e+01   1.4442547e+00
   1.7845462e+01   1.1123199e+01   1.4426670e+00
   1.8109105e+01   1.1117989e+01   1.4520146e+00
   3.2590577e+01   1.6725191e+01   3.6810912e-01
   2.4369695e+01   1.1873637e+01   1.4461891e+00
   3.4658920e+01   1.6858793e+01   2.7638517e-01
   1.9809286e+01   1.1973816e+01   1.4524004e+00
   2.1763422e+01   9.0209951e+00   1.4402377e+00
   3.0366312e+01   1.5572250e+01   1.4320448e+00
   2.3438992e+01   1.3603686e+01   1.4392943e+00
   2.4320765e+01   1.0672111e+01   1.4418256e+00
   2.1223108e+01   1.2839881e+01   2.8365188e-01
   1.7948649e+01   1.1188427e+01   1.3118576e+00
   2.2776834e+01   1.3375157e+01   1.3833540e+00
   3.4388291e+01   1.6898349e+01   1.7072519e-01
   1.9356663e+01   1.1834632e+01   1.4505562e+00
   1.8212768e+01   1.1296461e+01   1.4522124e+00
   1.7834082e+01   1.1115263e+01   1.4522926e+00
   3.0618085e+01   1.5976433e+01   1.3538667e+00
   2.2146438e+01   1.3218969e+01   5.7131378e-01
   3.4024273e+01   1.5944296e+01   1.3247589e+00
   2.5950202e+01   1.4395639e+01   1.4475610e+00
   3.2186774e+01   1.4779096e+01   1.4286791e+00
   1.9145748e+01   1.1780613e+01   1.1736425e+00
   1.8982291e+01   1.1625512e+01   1.4524049e+00
   3.1642145e+01   1.5622109e+01   1.4270174e+00
   1.8327013e+01   1.1359942e+01   1.4175251e+00
   1.9428419e+01   1.1852723e+01   1.4521466e+00
   2.9817464e+01   1.6105423e+01   2.8571613e-01
   2.3607940e+01   1.3374864e+01   1.4516278e+00
   1.7862433e+01   1.1133659e+01   1.4241879e+00
   1.9168646e+01   1.1758096e+01   1.4320739e+00
   1.8235255e+01   1.1309118e+01   1.4516857e+00
   2.3075582e+01   9.5306226e+00   1.4401749e+00
   2.1320055e+01   1.2705913e+01   1.4491419e+00
   3.1519549e+01   1.6479483e+01   6.2147001e-01
   2.2131495e+01   1.3081477e+01   1.4323390e+00
   1.8227670e+01   1.1347090e+01   1.1049002e+00
   2.2829073e+01   1.3530355e+01   4.2260108e-01
   1.7810523e+01   1.1055697e+01   1.4520814e+00
   3.4935182e+01   1.6784833e+01   3.6748274e-01
   2.6302153e+01   1.4138457e+01   1.4501916e+00
   1.9408287e+01   1.1862504e+01   1.4485478e+00
   1.8438662e+01   1.1438871e+01   1.1978356e+00
   3.1210178e+01   1.5962912e+01   1.3962922e+00
   1.8647790e+01   1.1505495e+01   1.4506960e+00
   3.2413023e+01   1.6624460e+01   6.9169350e-01
   1.8003740e+01   1.1197130e+01   1.4522728e+00
   1.7866094e+01   1.1137590e+01   1.4043055e+00
   3.4341979e+01   1.5082536e+01   1.4064306e+00
   3.1473902e+01   1.3789115e+01   1.4327120e+00
   1.7845016e+01   1.1124518e+01   1.4283152e+00
   1.8842519e+01   1.1538875e+01   1.4523771e+00
   2.4144623e+01   1.3848347e+01   1.4442861e+00
   2.6996819e+01   1.2935519e+01   1.4458966e+00
   1.8047514e+01   1.1219751e+01   1.4515514e+00
   2.0170616e+01   1.2330347e+01   5.4604011e-01
   1.8241410e+01   1.1371653e+01   9.4384873e-01
   1.8541020e+01   1.1483752e+01   1.2404825e+00
   1.7900370e+01   1.1157491e+01   1.3767665e+00
   2.6978565e+01   1.5189863e+01   2.0264060e-01
   2.6459204e+01   1.4657903e+01   1.4395290e+00
   3.3904521e+01   1.6538900e+01   1.0619458e+00
   1.9141337e+01   1.1739412e+01   1.4480731e+00
   1.8132154e+01   1.1311383e+01   1.0095232e+00
   3.0973126e+01   1.3648786e+01   1.4351082e+00
   1.7961500e+01   1.1198401e+01   1.2795478e+00
   1.9974583e+01   1.2088195e+01   1.4521656e+00
   3.2747049e+01   1.4393360e+01   1.4236027e+00
   2.6155792e+01   1.4552816e+01   1.4411008e+00
   2.2575273e+01   1.1464600e+01   1.4471939e+00
   1.7988194e+01   1.1216457e+01   1.2338412e+00
   3.2952387e+01   1.6216583e+01   1.3344313e+00
   1.5943860e+01   9.2674017e+00   1.4483478e+00
   3.1519804e+01   1.5911530e+01   1.4096386e+00
   1.6937128e+01   9.8879490e+00   1.4493841e+00
   2.4689497e+01   1.1921347e+01   1.4458970e+00
   2.7333764e+01   1.3347881e+01   1.4467929e+00
   1.7857458e+01   1.1125307e+01   1.4523070e+00
   2.9884213e+01   1.5968696e+01   1.0764420e+00
   3.7185797e+01   1.6867166e+01   9.2890761e-02
   3.2003724e+01   1.3835759e+01   1.4331800e+00
   1.8569784e+01   1.1469235e+01   1.4502944e+00
   2.6398834e+01   1.1651671e+01   1.4418950e+00
   1.7848527e+01   1.1126455e+01   1.4266008e+00
   2.5193050e+01   1.4204096e+01   1.4454064e+00
   1.7829656e+01   1.1114761e+01   1.4487673e+00
   1.8284244e+01   1.1297570e+01   1.4523308e+00
   3.2278356e+01   1.4048533e+01   1.4306009e+00
   3.2751008e+01   1.5342293e+01   1.4179934e+00
   1.7840053e+01   1.1120425e+01   1.4440671e+00
   3.3468483e+01   1.4899996e+01   1.4072693e+00
   2.1650844e+01   1.2817249e+01   1.4512460e+00
   2.0103344e+01   1.2316170e+01   3.8320840e-01
   1.8117397e+01   1.1146760e+01   1.4519323e+00
   1.8523018e+01   1.1528050e+01   7.5503268e-01
   1.9450896e+01   1.1975897e+01   7.0722891e-01
   3.2384525e+01   1.4427996e+01   1.4249037e+00
   1.8116804e+01   1.1181260e+01   1.4521923e+00
   3.0080120e+01   1.4189921e+01   1.4427990e+00
   2.9963124e+01   1.4338617e+01   1.4436439e+00
   3.1081273e+01   1.4816366e+01   1.4392592e+00
   3.1235259e+01   1.4678940e+01   1.4381237e+00
   1.8544240e+01   1.1455141e+01   1.4516048e+00
   1.7829282e+01   1.1114240e+01   1.4520344e+00
   2.7186468e+01   1.2905530e+01   1.4454237e+00
   1.8873414e+01   1.1630160e+01   1.3515089e+00
   1.8182403e+01   8.7789306e+00   1.4437213e+00
   1.8116626e+01   1.1252178e+01   1.4519757e+00
   1.7999445e+01   1.1196185e+01   1.4520217e+00
   3.0795801e+01   1.3499963e+01   1.4355749e+00
   1.7831350e+01   1.1115285e+01   1.4517775e+00
   1.8305349e+01   1.1341950e+01   1.4518684e+00
   1.8244371e+01   1.1376772e+01   9.0971215e-01
   1.8965602e+01   1.1622072e+01   1.4524111e+00
   1.7854024e+01   1.1127320e+01   1.4434847e+00
   1.8392403e+01   1.1423062e+01   1.1366596e+00
   2.0703450e+01   1.2455924e+01   1.4415897e+00
   1.7891660e+01   1.1146623e+01   1.4357780e+00
   1.8219578e+01   1.1363798e+01   9.1788053e-01
