# Supplementary material for: Rethinking Colour Constancy
Source: PLoS One. 2015 Sep 10;10(9):e0135029. doi: 10.1371/journal.pone.0135029 (PMC4565710; doi:10.1371/journal.pone.0135029)
Supplement: S1 Dataset — (ZIP) [file pone.0135029.s002.zip › 5-TransitionMetamerReflectanceData/NtoR_20munsells/targetXYZ_3.txt]

   3.5710055e+01   1.6924916e+01   4.9866720e-02
   4.6990736e+01   2.3650627e+01   1.6527261e-01
   4.4181461e+01   2.1289588e+01   8.7465086e-01
   2.8093144e+01   1.5578263e+01   8.9462250e-01
   4.7056020e+01   2.3736247e+01   6.5744512e-02
   4.5631816e+01   2.2477958e+01   3.0722042e-01
   4.5919391e+01   2.2628224e+01   7.5845686e-01
   4.5920686e+01   2.2742099e+01   1.1901920e-01
   4.4928494e+01   2.2998241e+01   4.6716199e-02
   4.6779767e+01   2.3332077e+01   7.8849950e-01
   4.7062575e+01   2.3730764e+01   1.2230334e-01
   3.7600434e+01   2.0256133e+01   5.0917491e-02
   4.1178905e+01   2.1656077e+01   4.8508993e-02
   4.6989148e+01   2.3683588e+01   4.5958203e-02
   3.1401744e+01   1.4872185e+01   1.0847051e-01
   3.9142008e+01   1.9589973e+01   4.4398425e-02
   2.8147474e+01   1.5632668e+01   7.4970036e-01
   4.2128059e+01   1.9954137e+01   3.6790519e-01
   4.5579736e+01   2.2350040e+01   8.1114817e-01
   2.7377966e+01   1.4995886e+01   8.3027743e-01
   3.9543156e+01   1.8400201e+01   1.6104635e-01
   4.7069303e+01   2.3731852e+01   1.4757050e-01
   4.6911786e+01   2.3537344e+01   3.4755853e-01
   4.6658094e+01   2.3402530e+01   4.5633193e-02
   3.3021605e+01   1.5294636e+01   2.1602176e-01
   4.3914027e+01   2.2669880e+01   4.6796425e-02
   4.1587341e+01   2.0542585e+01   4.3777472e-02
   3.9208639e+01   2.0916121e+01   4.9512648e-02
   2.6975384e+01   1.3721663e+01   8.8983016e-01
   4.6630700e+01   2.3232844e+01   6.3833279e-01
   4.7060395e+01   2.3742652e+01   5.5901151e-02
   4.7062137e+01   2.3708503e+01   2.2283604e-01
   4.5277414e+01   2.2199913e+01   3.0779338e-01
   4.7041004e+01   2.3665906e+01   3.2499629e-01
   4.3651348e+01   2.0993501e+01   3.4632484e-01
   4.6456945e+01   2.3087116e+01   6.3821189e-01
   4.3001768e+01   2.0519303e+01   5.0055202e-01
   2.7667873e+01   1.5242188e+01   8.9657977e-01
   3.6726234e+01   1.7063239e+01   6.5161284e-02
   3.3853909e+01   1.7813043e+01   4.9748859e-02
   3.9658339e+01   1.9565115e+01   4.3786315e-02
   2.9875850e+01   1.6970866e+01   1.8200978e-01
   4.4511801e+01   2.2780165e+01   4.6669218e-02
   4.6606953e+01   2.3211307e+01   6.4550872e-01
   4.6981154e+01   2.3647913e+01   1.3142566e-01
   4.2186460e+01   2.0003370e+01   2.9125009e-01
   4.6750345e+01   2.3305672e+01   7.9439477e-01
   4.1816389e+01   1.9689617e+01   7.9345533e-01
   4.6097830e+01   2.2854828e+01   2.8847692e-01
   4.5832197e+01   2.2671650e+01   1.1263361e-01
   4.7067439e+01   2.3737216e+01   1.1353229e-01
   2.6860173e+01   1.3938035e+01   3.4160168e-01
   4.6665061e+01   2.3344062e+01   2.0285624e-01
   4.6962047e+01   2.3615376e+01   1.9697742e-01
   4.4055934e+01   2.1313874e+01   1.3538403e-01
   4.7063003e+01   2.3747143e+01   4.6686478e-02
   4.6803516e+01   2.3366369e+01   7.1595947e-01
   4.6741161e+01   2.3453463e+01   4.9801719e-02
   4.6953935e+01   2.3675956e+01   4.5966914e-02
   4.5102316e+01   2.2126070e+01   4.6019349e-02
   3.6002358e+01   1.6542585e+01   2.6562001e-01
   4.3974765e+01   2.1172443e+01   6.7661550e-01
   4.6702689e+01   2.3410800e+01   4.6481961e-02
   3.9121915e+01   1.8084197e+01   6.3030318e-01
   4.3202786e+01   2.0619492e+01   7.4636375e-01
   4.7063017e+01   2.3745448e+01   5.4779386e-02
   4.6980196e+01   2.3568752e+01   5.0240037e-01
   4.5912127e+01   2.2688952e+01   3.8339476e-01
   2.6761255e+01   1.4375257e+01   6.7351663e-01
   4.7061699e+01   2.3746038e+01   4.6052992e-02
   3.3018341e+01   1.5325910e+01   1.6754344e-01
   2.8884648e+01   1.6056942e+01   1.7720878e-01
   4.3035590e+01   2.2045679e+01   4.6301161e-02
   3.9288572e+01   1.8145306e+01   8.7855548e-01
   3.7530928e+01   1.7243608e+01   5.0577662e-01
   4.5970949e+01   2.2700486e+01   5.8470338e-01
   2.7818935e+01   1.3777529e+01   4.0933852e-01
   4.6880438e+01   2.3544010e+01   1.6447547e-01
   3.2089629e+01   1.4925482e+01   2.6722537e-01
   4.7046055e+01   2.3730699e+01   4.6503806e-02
   4.5510501e+01   2.2359073e+01   4.4623449e-01
   4.6667650e+01   2.3267192e+01   6.2333965e-01
   4.5841398e+01   2.2628337e+01   4.0677757e-01
   4.3625797e+01   2.0964577e+01   4.2066069e-01
   3.9865534e+01   2.1128847e+01   4.9367658e-02
   4.2776896e+01   2.0349141e+01   6.1546236e-01
   4.7055603e+01   2.3742385e+01   4.6030956e-02
   4.5770230e+01   2.2526673e+01   6.6182499e-01
   4.6499587e+01   2.3143652e+01   5.2553102e-01
   2.7884853e+01   1.4772963e+01   1.0040608e-01
   3.1723003e+01   1.4708273e+01   6.7292907e-01
   4.3426557e+01   2.0863977e+01   1.5330939e-01
   4.2867602e+01   2.0467161e+01   2.3100267e-01
   2.6944082e+01   1.4188894e+01   2.2559414e-01
   2.8088802e+01   1.4585439e+01   9.0055522e-02
   4.6227157e+01   2.2971338e+01   2.2518383e-01
   4.2049987e+01   2.1169497e+01   4.4710042e-02
   2.7262904e+01   1.4727650e+01   2.1356659e-01
   3.2773371e+01   1.5301577e+01   1.1759822e-01
   4.7063996e+01   2.3733550e+01   1.1521217e-01
   3.0609718e+01   1.4323793e+01   7.9644749e-01
   4.6237010e+01   2.2969401e+01   2.8183099e-01
   4.3731920e+01   2.1090334e+01   7.3290460e-02
   4.6185470e+01   2.2928286e+01   2.7522353e-01
   4.7063571e+01   2.3744720e+01   6.0660010e-02
   4.6018342e+01   2.2812265e+01   1.6759413e-01
   4.7036026e+01   2.3737997e+01   4.6039023e-02
   4.3967237e+01   2.1136824e+01   8.6838577e-01
   3.9167171e+01   1.9656307e+01   4.4559111e-02
   2.8132781e+01   1.4751509e+01   8.5197902e-02
   2.8016677e+01   1.5363306e+01   1.7254133e-01
   2.6673390e+01   1.4244287e+01   6.9005342e-01
   2.9391492e+01   1.6590879e+01   6.3219799e-01
   4.6698584e+01   2.3288146e+01   6.5172637e-01
   4.6919351e+01   2.3519409e+01   4.7002223e-01
   4.5102211e+01   2.2051286e+01   3.9606032e-01
   4.6954292e+01   2.3643359e+01   4.6025918e-02
   3.9131220e+01   2.0774663e+01   4.9702572e-02
   4.7060454e+01   2.3737720e+01   7.9760574e-02
   4.7063646e+01   2.3726900e+01   1.4481124e-01
   3.6251441e+01   1.9760875e+01   5.1695574e-02
   4.7055394e+01   2.3727380e+01   1.0538558e-01
   4.4116567e+01   2.2715892e+01   4.7050485e-02
   4.2357920e+01   2.1868284e+01   4.7015820e-02
   4.6181195e+01   2.2850826e+01   6.8835947e-01
   4.6123628e+01   2.2918275e+01   6.3308680e-02
   3.2943959e+01   1.5225317e+01   3.2393687e-01
   4.6369593e+01   2.2978375e+01   8.3695516e-01
   2.7287012e+01   1.4504174e+01   1.5440001e-01
   4.6883861e+01   2.3583100e+01   4.8147683e-02
   4.3939783e+01   2.2654668e+01   4.7131798e-02
   4.3090492e+01   2.0640109e+01   9.9601564e-02
   4.7052034e+01   2.3705481e+01   1.9117618e-01
   4.5302782e+01   2.2228845e+01   2.5105844e-01
   3.5554885e+01   1.9228718e+01   5.3194304e-02
   4.7002848e+01   2.3690498e+01   4.7063596e-02
   4.7062510e+01   2.3668384e+01   4.1070944e-01
   3.9975961e+01   2.0708569e+01   4.6927880e-02
   4.5491887e+01   2.2400488e+01   1.0604443e-01
   4.6174861e+01   2.2817218e+01   8.4866127e-01
   2.7021959e+01   1.3758139e+01   6.2265036e-01
   4.6807385e+01   2.3472724e+01   1.8489137e-01
   4.7010020e+01   2.3696763e+01   4.6294147e-02
   4.6993029e+01   2.3681021e+01   4.7382921e-02
   4.6457389e+01   2.3174664e+01   1.6536697e-01
   4.4251714e+01   2.1384202e+01   6.0130147e-01
   4.7061633e+01   2.3742379e+01   6.3045639e-02
   2.9634761e+01   1.6885947e+01   2.0298308e-01
   4.7046339e+01   2.3743982e+01   4.6055734e-02
   2.7814066e+01   1.4793219e+01   1.0795776e-01
   4.5892374e+01   2.2588890e+01   8.6064433e-01
   4.2599013e+01   2.0346170e+01   5.1183421e-02
   4.5897967e+01   2.2694578e+01   2.8327471e-01
   4.4264293e+01   2.1436824e+01   3.2305381e-01
   4.4233148e+01   2.1429661e+01   2.2024445e-01
   4.7056096e+01   2.3738140e+01   5.7085838e-02
   3.8183354e+01   1.7624432e+01   2.6058297e-01
   4.6824505e+01   2.3406941e+01   6.0118555e-01
   2.9699950e+01   1.4081947e+01   6.3736075e-01
   4.5787268e+01   2.2583074e+01   4.1881062e-01
   4.6852899e+01   2.3432490e+01   5.9949815e-01
   4.6747485e+01   2.3643475e+01   4.6148433e-02
   4.6965201e+01   2.3636168e+01   1.1023956e-01
   4.2407460e+01   2.0062872e+01   8.8004031e-01
   2.9269810e+01   1.6478588e+01   8.2781643e-01
   4.7059219e+01   2.3743013e+01   4.8081506e-02
   4.7049917e+01   2.3707870e+01   1.7097314e-01
   4.6709072e+01   2.3360470e+01   3.1925040e-01
   4.6800737e+01   2.3441385e+01   3.1820787e-01
   4.5899760e+01   2.2710067e+01   2.0240219e-01
   4.6535648e+01   2.3322213e+01   4.5527058e-02
   4.6951292e+01   2.3639722e+01   4.6234057e-02
   4.3945964e+01   2.1218233e+01   2.4593364e-01
   4.6502193e+01   2.3092556e+01   8.1279283e-01
   4.4333432e+01   2.1569128e+01   4.6044002e-02
   4.6682974e+01   2.3294415e+01   5.4985534e-01
   3.2157637e+01   1.7798310e+01   6.7186832e-02
   2.9019262e+01   1.6656406e+01   2.7169892e-01
   4.1636659e+01   1.9564338e+01   8.6446480e-01
   4.6687779e+01   2.3482867e+01   4.5772851e-02
   3.5448554e+01   1.6413576e+01   9.5167267e-02
   3.2006019e+01   1.4805477e+01   6.9569209e-01
   4.6008499e+01   2.2779279e+01   3.0788280e-01
   4.0325622e+01   1.8845173e+01   2.2327523e-01
   4.6984784e+01   2.3675396e+01   4.7036509e-02
   4.6945903e+01   2.3498698e+01   6.9209067e-01
   3.0600813e+01   1.4383275e+01   4.3519188e-01
   3.3807937e+01   1.5514595e+01   6.3843819e-01
   4.2094895e+01   1.9872393e+01   7.7758753e-01
   4.3634195e+01   2.1003781e+01   1.9425418e-01
   3.9261807e+01   1.8132689e+01   8.5812414e-01
   3.0865583e+01   1.4436448e+01   5.8162649e-01
   4.6336936e+01   2.3039591e+01   3.5515149e-01
   4.0504679e+01   1.9016151e+01   6.3141491e-02
   4.3451326e+01   2.0875267e+01   1.9346182e-01
   3.1947150e+01   1.4777466e+01   7.4703848e-01
   4.1120594e+01   1.9237952e+01   8.7220486e-01
   2.9785148e+01   1.6913096e+01   2.1638534e-01
   4.7025659e+01   2.3639552e+01   3.7991321e-01
   3.6861480e+01   1.9973703e+01   5.1547025e-02
   4.4978220e+01   2.2291482e+01   4.4702356e-02
   4.6946579e+01   2.3509915e+01   6.3947731e-01
   4.7062295e+01   2.3746595e+01   4.6045770e-02
   4.6686191e+01   2.3344195e+01   2.9971254e-01
   4.5834223e+01   2.2558354e+01   7.7027043e-01
   4.7063630e+01   2.3742963e+01   6.9192096e-02
   4.6640309e+01   2.3271011e+01   4.8120177e-01
   4.6577727e+01   2.3257869e+01   2.6334983e-01
   4.6081312e+01   2.2883648e+01   5.9028728e-02
   4.4969930e+01   2.1875540e+01   8.4770270e-01
   4.6619447e+01   2.3345092e+01   5.1839561e-02
   4.6054972e+01   2.2785824e+01   4.8552643e-01
   4.7062334e+01   2.3746605e+01   4.6047051e-02
   2.9406558e+01   1.4009891e+01   6.1478280e-01
   4.6971629e+01   2.3648186e+01   8.1469982e-02
   4.6059473e+01   2.2777800e+01   5.5012797e-01
   2.8728227e+01   1.6527045e+01   4.9683342e-01
   4.7060029e+01   2.3744443e+01   4.6075460e-02
   4.7056241e+01   2.3719751e+01   1.4503988e-01
   2.7444984e+01   1.4004871e+01   1.9692736e-01
   4.7055367e+01   2.3692010e+01   2.6750329e-01
   4.6802437e+01   2.3352901e+01   7.8213336e-01
   4.5229342e+01   2.2082427e+01   7.8749219e-01
   4.7076749e+01   2.3714211e+01   2.6343643e-01
   4.5393328e+01   2.2246089e+01   5.7045070e-01
   4.6790111e+01   2.3468872e+01   1.2593700e-01
   4.7031201e+01   2.3712541e+01   5.1569465e-02
   4.7026167e+01   2.3641564e+01   3.7304181e-01
   4.6425393e+01   2.3041337e+01   7.4462983e-01
   2.9677052e+01   1.6794001e+01   2.9839184e-01
   3.9102105e+01   1.8164094e+01   1.2612366e-01
   4.5934255e+01   2.3359861e+01   4.6397613e-02
   4.6531236e+01   2.3550893e+01   4.6170881e-02
   2.9748892e+01   1.4107407e+01   5.6863802e-01
   4.6952648e+01   2.3657521e+01   4.5921561e-02
   2.8547061e+01   1.4119069e+01   1.4058380e-01
   4.5179937e+01   2.2155891e+01   1.1517152e-01
   3.9882329e+01   1.8550193e+01   4.3386569e-01
   4.6996088e+01   2.3569026e+01   5.7400225e-01
   4.7062400e+01   2.3746734e+01   4.6051999e-02
   4.5836299e+01   2.2661836e+01   1.8616637e-01
   4.4063599e+01   2.2728109e+01   4.6957855e-02
   4.6923760e+01   2.3596761e+01   1.0361352e-01
   4.7020139e+01   2.3614461e+01   4.7016007e-01
   2.6901286e+01   1.3796490e+01   5.6445004e-01
   4.5285958e+01   2.2159588e+01   5.9026058e-01
   4.6494102e+01   2.3083004e+01   8.2871971e-01
   4.6704861e+01   2.3343597e+01   3.9074825e-01
   4.1289404e+01   1.9440562e+01   2.0377077e-01
   4.4879770e+01   2.1817914e+01   7.8601360e-01
   3.6524576e+01   1.6742478e+01   5.1840172e-01
   4.3800645e+01   2.1069760e+01   5.4097719e-01
   4.5860182e+01   2.2565535e+01   8.4746184e-01
   2.7717716e+01   1.3838736e+01   2.9246182e-01
   2.9088464e+01   1.6329297e+01   8.4246391e-01
   4.4445312e+01   2.1603398e+01   9.2676666e-02
   4.6664383e+01   2.3617146e+01   4.6173065e-02
   4.7060615e+01   2.3744974e+01   4.6046105e-02
   4.5289071e+01   2.2117801e+01   8.4930413e-01
   4.6341798e+01   2.2954811e+01   8.4024859e-01
   4.6987465e+01   2.3543046e+01   6.6204055e-01
   4.6532048e+01   2.3135176e+01   7.1586972e-01
   4.6916689e+01   2.3523135e+01   4.3952687e-01
   2.9506395e+01   1.6839754e+01   2.1416840e-01
   3.3632582e+01   1.5451746e+01   5.7849472e-01
   3.3668703e+01   1.5431999e+01   8.2978172e-01
   4.6429547e+01   2.3135646e+01   2.4938038e-01
   4.7065871e+01   2.3744375e+01   7.2952994e-02
   2.7137487e+01   1.3865799e+01   3.3251024e-01
   3.4053579e+01   1.6945430e+01   4.6639408e-02
   4.6029759e+01   2.2712486e+01   7.8081175e-01
   4.3971371e+01   2.1251410e+01   1.4551494e-01
   4.7071960e+01   2.3708327e+01   2.6911610e-01
   4.6833780e+01   2.3540507e+01   4.5839539e-02
   4.6661726e+01   2.3264351e+01   6.1196439e-01
   4.7047007e+01   2.3725521e+01   7.4196599e-02
   3.5922373e+01   1.6782396e+01   5.8233703e-02
   3.2937325e+01   1.8384916e+01   5.9815691e-02
   2.8854249e+01   1.6161101e+01   7.3142415e-01
   4.1594305e+01   1.9641576e+01   1.5899566e-01
   2.9420046e+01   1.6076670e+01   8.2397835e-02
   4.6933649e+01   2.3642152e+01   4.5901403e-02
   4.7061193e+01   2.3744589e+01   5.0333134e-02
   3.4056368e+01   1.5623124e+01   6.0490184e-01
   3.3517121e+01   1.5469367e+01   2.6703901e-01
   4.6269008e+01   2.2908407e+01   7.6534495e-01
   4.5701404e+01   2.2480190e+01   6.1612138e-01
   4.6417639e+01   2.3158988e+01   7.5714618e-02
   4.7040578e+01   2.3732846e+01   4.6021371e-02
   4.6724478e+01   2.3418866e+01   8.5777101e-02
   4.1863239e+01   2.0103020e+01   4.4518816e-02
   3.5860473e+01   1.8425990e+01   4.6754316e-02
   4.6516407e+01   2.3203502e+01   2.7555570e-01
   3.0589997e+01   1.6734221e+01   6.8266188e-02
   2.8044872e+01   1.4247834e+01   1.1969340e-01
   4.6916497e+01   2.3606444e+01   4.6373838e-02
   4.0880116e+01   1.9164189e+01   3.4207395e-01
   4.7075058e+01   2.3726551e+01   1.9855626e-01
   3.5302932e+01   1.6342611e+01   1.0030720e-01
   4.1464301e+01   2.0798338e+01   4.4404180e-02
   4.0682476e+01   2.1064833e+01   4.6941115e-02
   4.6110215e+01   2.2900269e+01   1.0003719e-01
   2.9615985e+01   1.6927528e+01   1.4554933e-01
   4.6235617e+01   2.2900705e+01   6.5745465e-01
   3.9284560e+01   1.8203683e+01   4.3960360e-01
   4.7046471e+01   2.3731872e+01   4.6239872e-02
   4.6962815e+01   2.3653822e+01   4.7782794e-02
   2.6966373e+01   1.3771006e+01   6.0810636e-01
   4.6575804e+01   2.3282345e+01   1.2687638e-01
   4.7063636e+01   2.3746775e+01   5.1374990e-02
   4.6765541e+01   2.3441532e+01   1.5277359e-01
   4.7058409e+01   2.3721539e+01   1.4618821e-01
   4.7069334e+01   2.3706274e+01   2.6658469e-01
   2.7137525e+01   1.3714460e+01   7.6843711e-01
   4.5069815e+01   2.1951818e+01   8.4271506e-01
   4.6822938e+01   2.3436050e+01   4.4742576e-01
   4.3062788e+01   2.2373608e+01   4.7136142e-02
   4.1438675e+01   2.1780109e+01   4.7964938e-02
   4.2242416e+01   1.9955440e+01   8.7064670e-01
   2.8587407e+01   1.5968672e+01   6.1060239e-01
   4.3149831e+01   2.0614548e+01   5.4120438e-01
   4.6789325e+01   2.3412267e+01   4.1711175e-01
   4.6847976e+01   2.3543869e+01   4.6056061e-02
   4.2644985e+01   2.0384014e+01   4.9827351e-02
   4.4352024e+01   2.1535856e+01   8.1937366e-02
   4.7062001e+01   2.3742034e+01   6.6325788e-02
   3.9568211e+01   1.8373768e+01   3.8810954e-01
   4.7049753e+01   2.3734540e+01   4.6032650e-02
   2.8633658e+01   1.6471226e+01   6.2332796e-01
   4.5444974e+01   2.2346219e+01   2.1131061e-01
   2.8352858e+01   1.5791992e+01   5.0588970e-01
   2.9229092e+01   1.6437755e+01   4.5029087e-01
   4.6255043e+01   2.3481846e+01   4.6316749e-02
   4.6954886e+01   2.3643493e+01   4.6056262e-02
   3.8747488e+01   1.7896832e+01   4.7615300e-01
   2.8851928e+01   1.3845279e+01   8.5734592e-01
   4.7063879e+01   2.3678027e+01   3.7140181e-01
   4.7054823e+01   2.3630129e+01   5.5711654e-01
   4.3709147e+01   2.1008937e+01   5.1519300e-01
   4.2162746e+01   1.9987752e+01   2.9161404e-01
   4.7058484e+01   2.3740305e+01   5.7987304e-02
   2.6640251e+01   1.3848171e+01   8.8563630e-01
   4.6495226e+01   2.3226151e+01   6.9992726e-02
   4.3323352e+01   2.0790500e+01   1.6342735e-01
   4.2858894e+01   2.0484070e+01   9.0716810e-02
   4.1626818e+01   1.9670417e+01   1.2191326e-01
   4.6768984e+01   2.3362671e+01   5.7963804e-01
   4.7041154e+01   2.3725291e+01   4.7036543e-02
   2.9860125e+01   1.6665638e+01   1.3165238e-01
   4.3797741e+01   2.2632444e+01   4.6954729e-02
   4.7048290e+01   2.3724210e+01   8.6621902e-02
   4.7063393e+01   2.3742566e+01   7.0063349e-02
   4.5668877e+01   2.2537642e+01   1.2795682e-01
   4.2979131e+01   2.0446105e+01   8.8155812e-01
   4.3847570e+01   2.1176071e+01   5.9016645e-02
   4.5819582e+01   2.2655714e+01   1.4455087e-01
   4.4938822e+01   2.1970459e+01   1.1870767e-01
   4.7067276e+01   2.3725841e+01   1.6628486e-01
   4.7062239e+01   2.3746455e+01   4.6273445e-02
   3.9069290e+01   1.8133427e+01   1.5717608e-01
   4.6189046e+01   2.2966611e+01   4.7943918e-02
   2.8120886e+01   1.5462788e+01   1.7765872e-01
   4.6159209e+01   2.2936545e+01   1.2008899e-01
   4.1687535e+01   1.9635553e+01   5.9709360e-01
   4.5921681e+01   2.2614989e+01   8.4442496e-01
   3.9236474e+01   1.8233506e+01   1.3893164e-01
   4.6861906e+01   2.3459554e+01   5.0567712e-01
   4.0745736e+01   1.9005383e+01   8.8006778e-01
   4.1619220e+01   1.9630250e+01   3.2991586e-01
   4.4491173e+01   2.1548748e+01   6.6583542e-01
   4.3803449e+01   2.1951065e+01   4.4681906e-02
   4.6943718e+01   2.3614329e+01   1.1191929e-01
   4.6469197e+01   2.3113066e+01   5.5389978e-01
   3.1414835e+01   1.4612101e+01   6.1043939e-01
   4.6321685e+01   2.2938404e+01   8.3917444e-01
   2.9715369e+01   1.6900208e+01   2.1440635e-01
   4.0972463e+01   1.9190588e+01   5.5761959e-01
   4.5284759e+01   2.2117343e+01   8.3241013e-01
   4.5413021e+01   2.2289462e+01   4.0580881e-01
   4.5790461e+01   2.2626980e+01   1.7477421e-01
   4.6480632e+01   2.3089161e+01   7.3341616e-01
   3.4696268e+01   1.5937176e+01   3.6184385e-01
   4.6239652e+01   2.2874805e+01   8.1921911e-01
   4.6899948e+01   2.3567106e+01   1.3956941e-01
   4.7015544e+01   2.3576689e+01   6.2648755e-01
   4.4316395e+01   2.1455278e+01   4.5171171e-01
   4.7035166e+01   2.3716809e+01   5.2721248e-02
   2.9114757e+01   1.6359707e+01   6.1224655e-01
   2.9221985e+01   1.6665010e+01   5.4412566e-01
   4.6998634e+01   2.3684970e+01   4.6079457e-02
   4.7062670e+01   2.3746934e+01   4.6039819e-02
   4.7063704e+01   2.3742701e+01   7.0753623e-02
   4.7076141e+01   2.3722795e+01   2.2102778e-01
   4.7010103e+01   2.3730605e+01   4.6052754e-02
   4.7051237e+01   2.3727449e+01   8.5393447e-02
   4.6255632e+01   2.2932649e+01   5.7293892e-01
   3.0023769e+01   1.4242822e+01   3.2515003e-01
   4.2620317e+01   2.0204641e+01   8.7843554e-01
   4.6995313e+01   2.3728251e+01   4.6074691e-02
   4.7064313e+01   2.3742083e+01   7.6452153e-02
   4.7062525e+01   2.3746685e+01   4.6032846e-02
   3.1051368e+01   1.4501084e+01   5.5365061e-01
   4.7074469e+01   2.3722539e+01   2.1452796e-01
   4.5487462e+01   2.2297944e+01   6.9404572e-01
   4.4581081e+01   2.1704731e+01   8.4509036e-02
   4.7078999e+01   2.3719449e+01   2.4996499e-01
   4.6703016e+01   2.3290833e+01   6.5757394e-01
   3.6493210e+01   1.8947332e+01   4.7423400e-02
   4.3932230e+01   2.1151039e+01   6.2018627e-01
   4.7029557e+01   2.3597237e+01   5.9375599e-01
   4.7004205e+01   2.3688099e+01   4.7909102e-02
   2.9595556e+01   1.6705982e+01   3.0873999e-01
   4.6973114e+01   2.3646378e+01   9.8720034e-02
   4.3698913e+01   2.0949138e+01   8.5095150e-01
   2.9212298e+01   1.4649862e+01   7.3641521e-02
   4.7067387e+01   2.3743439e+01   8.4457961e-02
   4.7063449e+01   2.3746860e+01   5.0092658e-02
   2.6693319e+01   1.3904745e+01   5.3325146e-01
   4.7043778e+01   2.3735788e+01   4.6024472e-02
   4.6574247e+01   2.3579179e+01   4.6115979e-02
   2.9522210e+01   1.6744769e+01   4.3755587e-01
   2.8234335e+01   1.3805584e+01   4.4415408e-01
   4.6997291e+01   2.3684903e+01   4.6367922e-02
   2.9732413e+01   1.6791637e+01   2.5871922e-01
   4.7062834e+01   2.3747106e+01   4.6036768e-02
   4.3784087e+01   2.1123904e+01   9.8629746e-02
   4.5488660e+01   2.2388757e+01   1.6199708e-01
   2.9600442e+01   1.6898382e+01   1.7073760e-01
   4.4901093e+01   2.1901125e+01   3.8001485e-01
   4.7063243e+01   2.3746737e+01   4.9684771e-02
   4.7070668e+01   2.3723158e+01   1.9477035e-01
   2.9758774e+01   1.4121540e+01   5.1184021e-01
   4.6032308e+01   2.3339230e+01   4.6159840e-02
   4.7062872e+01   2.3747150e+01   4.6053885e-02
   4.5135786e+01   2.2126009e+01   7.2080148e-02
   3.9101152e+01   1.8318968e+01   5.2712444e-02
   2.7841732e+01   1.3738038e+01   5.2916359e-01
   4.6581597e+01   2.3157219e+01   8.2170471e-01
   4.5881688e+01   2.2580971e+01   8.5720181e-01
   3.1122974e+01   1.4478830e+01   8.7746165e-01
   4.7066691e+01   2.3741823e+01   8.8506311e-02
   4.7066065e+01   2.3744839e+01   7.1772074e-02
   3.1245110e+01   1.7173019e+01   6.7482047e-02
   4.5237265e+01   2.2200601e+01   1.1270530e-01
   3.5351739e+01   1.6165458e+01   7.4725210e-01
   2.7181877e+01   1.4317494e+01   1.6511808e-01
   3.5201047e+01   1.8292517e+01   4.7794092e-02
   4.1049031e+01   1.9234044e+01   5.8631585e-01
   4.7061719e+01   2.3746027e+01   4.6040019e-02
   3.7417697e+01   1.9851736e+01   4.9594527e-02
   4.7068171e+01   2.3728665e+01   1.5733132e-01
   4.6941588e+01   2.3594859e+01   1.9889637e-01
   2.9191079e+01   1.6317696e+01   2.0535474e-01
   4.0126069e+01   1.8716116e+01   2.8322355e-01
   4.5468181e+01   2.2326407e+01   4.4293182e-01
   4.7064431e+01   2.3745581e+01   6.0591104e-02
   4.6912264e+01   2.3696701e+01   4.6072175e-02
   3.9056774e+01   1.8067315e+01   4.9112562e-01
   4.3870372e+01   2.1345773e+01   4.4682123e-02
   2.6808285e+01   1.4320252e+01   3.5273585e-01
   4.1164882e+01   1.9335392e+01   3.8411380e-01
   4.6639652e+01   2.3592043e+01   4.6146939e-02
   4.6753628e+01   2.3311013e+01   7.8067137e-01
   4.7063480e+01   2.3746176e+01   5.3391874e-02
   4.1022862e+01   1.9280938e+01   1.6719093e-01
   4.6888903e+01   2.3498560e+01   4.3440538e-01
   2.7762820e+01   1.3678916e+01   8.2539276e-01
   4.6756905e+01   2.3401225e+01   3.2491979e-01
   4.4290944e+01   2.1442493e+01   4.1453057e-01
   4.6591045e+01   2.3165977e+01   8.1714919e-01
   4.7049898e+01   2.3735189e+01   4.6176361e-02
   4.6864458e+01   2.3428352e+01   6.7329563e-01
   3.0084344e+01   1.7156239e+01   1.0159233e-01
   2.8666216e+01   1.6459673e+01   7.3926124e-01
   4.6713406e+01   2.3425873e+01   4.8160668e-02
   4.6996200e+01   2.3626360e+01   3.0737051e-01
   4.7049620e+01   2.3703096e+01   1.9150942e-01
   4.5747269e+01   2.2476684e+01   8.4317660e-01
   4.7058254e+01   2.3740495e+01   5.6034624e-02
   4.0455344e+01   1.8865880e+01   6.1374217e-01
   4.6633331e+01   2.3418835e+01   4.5656574e-02
   4.6004816e+01   2.2812606e+01   1.0807500e-01
   3.0362474e+01   1.4700995e+01   8.1396836e-02
   4.7071718e+01   2.3723101e+01   1.9921653e-01
   4.7061849e+01   2.3744698e+01   5.2942549e-02
   4.6712648e+01   2.3389263e+01   1.8236927e-01
   4.3308090e+01   2.1377070e+01   4.3998834e-02
   2.9959158e+01   1.6939404e+01   1.9546960e-01
   3.3637212e+01   1.5532274e+01   2.2838318e-01
   4.4885879e+01   2.1828040e+01   7.5273102e-01
   4.6740236e+01   2.3358995e+01   4.6965668e-01
   3.7978904e+01   1.8437382e+01   4.3923338e-02
   4.5938262e+01   2.2637250e+01   7.9261786e-01
   3.5375881e+01   1.6194433e+01   6.1575599e-01
   2.7009628e+01   1.4550123e+01   2.9332946e-01
   3.9330516e+01   1.9419131e+01   4.3837097e-02
   3.4972700e+01   1.6044808e+01   4.3121589e-01
   3.6617796e+01   1.6743801e+01   8.3858552e-01
   4.1576110e+01   1.9561845e+01   6.1412789e-01
   3.8076632e+01   1.7565965e+01   2.6934382e-01
   2.8758238e+01   1.6500988e+01   8.9878785e-01
   2.8899710e+01   1.6620892e+01   3.0247351e-01
   3.6731919e+01   1.9876578e+01   7.9622505e-01
   3.0313253e+01   1.7258714e+01   9.7101381e-02
   2.8648182e+01   1.6454283e+01   8.7529392e-01
   4.5376518e+01   2.3160664e+01   1.0531306e-01
   4.5311913e+01   2.2337526e+01   8.6525671e-01
   4.4414062e+01   2.2438776e+01   8.3900359e-01
   2.8649214e+01   1.6452802e+01   8.9334810e-01
   2.8832728e+01   1.6534072e+01   8.9841390e-01
   2.9885432e+01   1.4174003e+01   8.8828840e-01
   3.6105674e+01   1.9267045e+01   8.9434581e-01
   4.4899422e+01   2.2938993e+01   4.5646467e-01
   2.8789003e+01   1.6556105e+01   4.7157899e-01
   2.9443511e+01   1.6871236e+01   1.8495049e-01
   3.0411012e+01   1.7229261e+01   8.9331066e-01
   3.9793854e+01   2.0810435e+01   8.8255176e-01
   2.8645665e+01   1.6458114e+01   8.2305283e-01
   2.9063924e+01   1.6700013e+01   2.2954385e-01
   2.9230358e+01   1.6770697e+01   2.5644370e-01
   4.1851832e+01   2.1876441e+01   5.4360056e-01
   2.8286770e+01   1.5877060e+01   8.9747688e-01
   2.8921445e+01   1.6601506e+01   6.0063448e-01
   2.8644817e+01   1.6457240e+01   8.2810989e-01
   2.8767690e+01   1.6511197e+01   8.3264295e-01
   2.8830524e+01   1.6532848e+01   8.9874660e-01
   4.6758644e+01   2.3528936e+01   5.7106552e-01
   3.4645144e+01   1.8971210e+01   8.9275416e-01
   2.8881581e+01   1.6555194e+01   8.9755567e-01
   2.9016758e+01   1.6612890e+01   8.9886622e-01
   3.1154824e+01   1.7624475e+01   7.5009940e-02
   2.8867774e+01   1.6583919e+01   5.3733531e-01
   2.8859691e+01   1.6544381e+01   8.9882593e-01
   4.0066466e+01   1.9752509e+01   8.8839959e-01
   2.8800657e+01   1.6557450e+01   5.0767815e-01
   3.2973506e+01   1.8323476e+01   8.7842660e-01
   3.0738105e+01   1.7371371e+01   8.9398203e-01
   3.0637787e+01   1.7322394e+01   8.8525023e-01
   4.6244015e+01   2.2962012e+01   8.3915624e-01
   3.5342546e+01   1.9308743e+01   8.3380362e-01
   4.1732525e+01   2.1784326e+01   7.4020636e-01
   2.9778783e+01   1.6949812e+01   8.9227857e-01
   4.0646963e+01   2.1348479e+01   8.2868862e-01
   2.8968249e+01   1.6594653e+01   8.9832783e-01
   3.1947162e+01   1.7962463e+01   9.6333929e-02
   2.8652983e+01   1.6439149e+01   8.9901016e-01
   2.6779926e+01   1.5056104e+01   8.9694735e-01
   2.8662572e+01   1.6457781e+01   8.9907307e-01
   2.8995054e+01   1.6644315e+01   4.9298069e-01
   3.3598656e+01   1.8600290e+01   7.4046915e-01
   4.4514393e+01   2.2315421e+01   8.5447975e-01
   4.3659926e+01   2.2298080e+01   8.2855262e-01
   3.4302910e+01   1.8017723e+01   8.9529835e-01
   4.1793934e+01   2.1652138e+01   8.5605393e-01
   3.4412804e+01   1.8959316e+01   5.5795407e-01
   2.9524869e+01   1.6455986e+01   8.9774436e-01
   3.1564905e+01   1.7725339e+01   8.9462528e-01
   2.9225196e+01   1.6737286e+01   5.8338931e-01
   3.0372730e+01   1.7201691e+01   8.9782937e-01
   2.9157055e+01   1.6671256e+01   8.9885088e-01
   2.8734399e+01   1.6509376e+01   7.0047628e-01
   2.8641606e+01   1.6449453e+01   8.9309169e-01
   4.0063138e+01   1.8599147e+01   8.8655983e-01
   3.9726693e+01   1.9216944e+01   8.8810599e-01
   3.0622124e+01   1.7387431e+01   1.5245648e-01
   3.6520045e+01   1.6779824e+01   8.8697531e-01
   4.2553820e+01   2.2036211e+01   7.8604510e-01
   2.8647263e+01   1.6453237e+01   8.8158225e-01
   2.8861963e+01   1.6188560e+01   8.9801824e-01
   2.8641374e+01   1.6449123e+01   8.9525522e-01
   2.9217674e+01   1.6733837e+01   5.8477950e-01
   4.6578132e+01   2.3204863e+01   8.1343846e-01
   3.6582795e+01   1.7550824e+01   8.8948266e-01
   4.1260172e+01   1.9326683e+01   8.8612808e-01
   2.6960783e+01   1.3587330e+01   8.9107307e-01
   2.8919244e+01   1.6199619e+01   8.9765462e-01
   2.7137509e+01   1.5330723e+01   8.9728063e-01
   3.8763338e+01   2.0721376e+01   4.8224148e-01
   2.8760142e+01   1.6540313e+01   5.0486918e-01
   3.1008813e+01   1.7485343e+01   8.6886851e-01
   3.1542608e+01   1.7713331e+01   8.9531224e-01
   3.7072192e+01   1.9940087e+01   8.8517954e-01
   2.8911192e+01   1.6554952e+01   8.9901020e-01
   2.9442467e+01   1.6804207e+01   8.9767701e-01
   3.6027778e+01   1.9587285e+01   8.2927867e-01
   2.8726354e+01   1.6516839e+01   5.9297309e-01
   2.8915504e+01   1.6575225e+01   8.4535747e-01
   2.8642640e+01   1.6449684e+01   8.9563647e-01
   2.8648144e+01   1.6453653e+01   8.8047018e-01
   2.8651678e+01   1.6454542e+01   8.8663668e-01
   2.8863678e+01   1.6600251e+01   3.5273690e-01
   2.9827021e+01   1.6973438e+01   8.9506485e-01
   3.7544140e+01   2.0190711e+01   8.2750697e-01
   4.4495895e+01   2.1534497e+01   8.7923489e-01
   3.6592699e+01   1.9708294e+01   8.8985632e-01
   2.8950334e+01   1.6585548e+01   8.9633205e-01
   3.7813047e+01   2.0296058e+01   8.2619453e-01
   4.3480256e+01   2.2219249e+01   8.3610799e-01
   4.6224876e+01   2.2859810e+01   8.4853810e-01
   2.9093426e+01   1.6713669e+01   2.2266149e-01
   3.2189755e+01   1.7964024e+01   8.9647094e-01
   2.8819514e+01   1.6527723e+01   8.9683308e-01
   2.9418507e+01   1.6787961e+01   8.9859239e-01
   2.9465256e+01   1.6814970e+01   8.6958847e-01
   3.8793531e+01   2.0582419e+01   8.7850164e-01
   4.0371413e+01   2.0606227e+01   8.8685792e-01
   2.9267270e+01   1.6732959e+01   8.1782748e-01
   2.9860884e+01   1.6566279e+01   8.9773213e-01
   4.4879363e+01   2.1802835e+01   8.7644741e-01
   3.2248702e+01   1.7881720e+01   8.9765858e-01
   3.1030603e+01   1.7495248e+01   8.6473786e-01
   2.7779476e+01   1.5694248e+01   8.9772296e-01
   2.9346667e+01   1.6752255e+01   8.9877494e-01
   3.9146917e+01   2.0892114e+01   2.8094394e-01
   3.0757178e+01   1.7375580e+01   8.7984434e-01
   3.7550328e+01   2.0168929e+01   8.7198163e-01
   4.5513362e+01   2.2305006e+01   8.6888338e-01
   4.0320008e+01   2.0124048e+01   8.8810865e-01
   3.5808991e+01   1.9104652e+01   8.9479856e-01
   3.0878419e+01   1.7426406e+01   8.8263518e-01
   2.7809215e+01   1.5852109e+01   8.9815382e-01
   3.0463226e+01   1.7252000e+01   8.9311501e-01
   2.8738494e+01   1.6529205e+01   5.2188505e-01
   2.9405549e+01   1.6824301e+01   5.0317039e-01
   2.8847568e+01   1.6541331e+01   8.8708044e-01
   3.4245578e+01   1.8853595e+01   8.6065304e-01
   2.8662537e+01   1.6257038e+01   8.9829031e-01
   2.8647341e+01   1.6453915e+01   8.7481885e-01
   2.9568454e+01   1.6857629e+01   8.9369004e-01
   2.8675033e+01   1.6468556e+01   8.4924499e-01
   4.0463730e+01   2.1226503e+01   8.5978830e-01
   4.5324144e+01   2.2435972e+01   8.6027852e-01
   4.4943667e+01   2.2611384e+01   8.3283484e-01
   2.6340082e+01   1.3675801e+01   8.9226699e-01
   2.9081051e+01   1.6643819e+01   8.8892023e-01
   2.9091412e+01   1.6710785e+01   2.4385837e-01
   2.9161530e+01   1.6702927e+01   6.4930202e-01
   2.8838414e+01   1.6536167e+01   8.9639650e-01
   4.3129206e+01   2.0763777e+01   8.8301131e-01
   2.8161463e+01   1.6099423e+01   8.9849203e-01
   3.1582093e+01   1.7774356e+01   4.3834629e-01
   3.2448867e+01   1.8101096e+01   8.6256987e-01
   4.3578865e+01   2.2104354e+01   8.5565198e-01
   4.5496968e+01   2.2932329e+01   7.8474505e-01
   2.8640375e+01   1.6451698e+01   8.6368233e-01
   2.8682934e+01   1.6467219e+01   8.9868846e-01
   4.5458308e+01   2.2974729e+01   7.4989173e-01
   2.8906703e+01   1.6578014e+01   7.7806365e-01
   2.8796380e+01   1.6504617e+01   8.9902586e-01
   2.9532528e+01   1.6843541e+01   8.9571083e-01
   4.6026403e+01   2.2715275e+01   8.5624129e-01
   2.8774565e+01   1.6517313e+01   8.0061247e-01
   3.9947040e+01   2.1119164e+01   7.9082715e-01
   3.1412152e+01   1.7656114e+01   8.9576040e-01
   3.0032616e+01   1.7059320e+01   8.8913303e-01
   2.9240620e+01   1.6716651e+01   8.6846223e-01
   4.4362033e+01   2.1566239e+01   8.7834359e-01
   2.9341803e+01   1.6825215e+01   1.9896411e-01
   3.1116780e+01   1.7481078e+01   8.9806742e-01
   2.8851677e+01   1.6568434e+01   6.2413543e-01
   4.0937482e+01   2.0422113e+01   8.8663616e-01
   2.8709928e+01   1.6514604e+01   5.4094832e-01
   2.8861298e+01   1.6561285e+01   7.4270007e-01
   2.8649715e+01   1.6449444e+01   8.9906630e-01
   3.2777841e+01   1.8242771e+01   8.9086386e-01
   4.5913944e+01   2.3129039e+01   7.4113711e-01
   2.8641664e+01   1.6449027e+01   8.9772947e-01
   2.8709681e+01   1.6481323e+01   8.7488540e-01
   4.0412229e+01   2.1248807e+01   8.4301587e-01
   3.1530398e+01   1.7707653e+01   8.8047697e-01
   4.2803133e+01   2.2247794e+01   3.3650434e-01
   2.8652126e+01   1.6455352e+01   8.8037812e-01
   2.8841248e+01   1.6550297e+01   7.6455896e-01
   2.9631503e+01   1.6884787e+01   8.9790756e-01
   2.9730601e+01   1.6928702e+01   8.9310269e-01
   4.3400081e+01   2.2140013e+01   8.4668933e-01
   2.8648773e+01   1.6451972e+01   8.9907195e-01
   4.4853940e+01   2.2795555e+01   7.4591744e-01
   2.8645393e+01   1.6450779e+01   8.9673925e-01
   3.1111698e+01   1.7532524e+01   8.9007800e-01
   4.2817365e+01   2.0342484e+01   8.8457646e-01
   4.5088434e+01   2.2879304e+01   7.3369846e-01
   3.1538472e+01   1.7712940e+01   8.8395250e-01
   4.0629746e+01   1.9532826e+01   8.8677427e-01
   2.8643547e+01   1.6451410e+01   8.8218045e-01
   4.4919290e+01   2.2969435e+01   3.4388369e-01
   4.2388011e+01   2.0358868e+01   8.8433567e-01
   2.8693802e+01   1.6489589e+01   7.2310780e-01
   2.9118256e+01   1.6660691e+01   8.8593120e-01
   2.8789070e+01   1.6554794e+01   4.8488613e-01
   3.9252393e+01   1.9812429e+01   8.9016156e-01
   2.8671006e+01   1.6466109e+01   8.5595739e-01
   2.8670113e+01   1.6467110e+01   8.4205846e-01
   4.4841245e+01   2.2691785e+01   8.0640521e-01
   3.2171482e+01   1.7816141e+01   8.9774114e-01
   3.7475298e+01   1.9604574e+01   8.9278723e-01
   2.8629701e+01   1.6374382e+01   8.9884665e-01
   3.0783740e+01   1.7387454e+01   8.9630538e-01
   2.8969952e+01   1.6607198e+01   7.6419384e-01
   4.2272916e+01   2.1436160e+01   8.7681930e-01
   2.8928169e+01   1.6576013e+01   8.9323120e-01
   2.9164103e+01   1.6681144e+01   8.9731808e-01
   2.9196055e+01   1.6695760e+01   8.7708866e-01
   3.1516478e+01   1.7644955e+01   8.9785122e-01
   4.0969703e+01   2.1487867e+01   7.9713738e-01
   2.8708126e+01   1.6483767e+01   8.4304269e-01
   2.8885217e+01   1.6604994e+01   4.0100398e-01
   2.9576540e+01   1.6858938e+01   8.9826463e-01
   2.8641900e+01   1.6449301e+01   8.9607287e-01
   2.8678588e+01   1.6471109e+01   8.3932223e-01
   2.8714682e+01   1.6481436e+01   8.9878264e-01
   3.4722425e+01   1.8808063e+01   8.9573954e-01
   2.8768344e+01   1.6505317e+01   8.9853781e-01
   4.2003779e+01   2.1891540e+01   7.0956290e-01
   2.8724595e+01   1.6490274e+01   8.5143279e-01
   3.3245847e+01   1.8440779e+01   8.8723404e-01
   2.8849404e+01   1.6481827e+01   8.9891634e-01
   4.2903343e+01   2.0628758e+01   8.8349893e-01
   4.4691422e+01   2.2350208e+01   8.5485628e-01
   2.8988207e+01   1.6601764e+01   8.9631746e-01
   3.5836812e+01   1.9498535e+01   8.7935691e-01
   2.9209621e+01   1.6760201e+01   2.7071786e-01
   4.5677434e+01   2.2654249e+01   8.5252605e-01
   3.4782925e+01   1.8992131e+01   8.9392404e-01
   3.0036067e+01   1.7071784e+01   8.0229557e-01
   3.8764492e+01   1.9365211e+01   8.9057012e-01
   2.9056194e+01   1.6651492e+01   7.0098174e-01
   3.5125433e+01   1.9215380e+01   8.7905595e-01
   4.5486586e+01   2.2946887e+01   7.7516511e-01
   3.0188542e+01   1.7160053e+01   5.6896131e-01
   4.1129442e+01   1.9336876e+01   8.8622565e-01
   2.8642293e+01   1.6449179e+01   8.9907439e-01
   4.1104969e+01   2.1528994e+01   8.0673448e-01
   3.1939899e+01   1.7883760e+01   8.8031997e-01
   3.2548108e+01   1.7956471e+01   8.9753163e-01
   3.5425793e+01   1.6449874e+01   8.8752496e-01
   2.8564185e+01   1.6386718e+01   8.9901046e-01
   2.9023630e+01   1.6266939e+01   8.9805255e-01
   3.7077228e+01   1.8824359e+01   8.9264523e-01
   4.0909783e+01   2.1469232e+01   7.9235514e-01
   2.8723404e+01   1.6485353e+01   8.9875857e-01
   3.2112699e+01   1.7959533e+01   8.5387592e-01
   2.8883976e+01   1.6609393e+01   3.5039796e-01
   3.2394467e+01   1.8079718e+01   8.9238548e-01
   4.7068391e+01   2.3699628e+01   3.3984433e-01
   2.8796571e+01   1.3827681e+01   8.8897170e-01
   2.9058091e+01   1.6696340e+01   2.4137464e-01
   4.5958003e+01   2.2652034e+01   8.5880211e-01
   4.2810123e+01   2.1745360e+01   8.6916484e-01
   4.6593301e+01   2.3386856e+01   7.1274262e-01
   4.0925125e+01   2.1430009e+01   8.3956577e-01
   4.6631003e+01   2.3278332e+01   7.9514216e-01
   4.5556153e+01   2.2671240e+01   8.4726610e-01
   4.0975599e+01   2.1608860e+01   8.9780985e-02
   2.7403266e+01   1.3574193e+01   8.9014030e-01
   4.5939302e+01   2.2843839e+01   8.4153336e-01
   3.1001523e+01   1.7556634e+01   9.5094881e-02
   4.2618632e+01   2.1150581e+01   8.8082743e-01
   2.8774045e+01   1.6507903e+01   8.9868601e-01
   3.0322596e+01   1.7185548e+01   8.8604653e-01
   2.9572761e+01   1.6806417e+01   8.9880925e-01
   3.8840597e+01   2.0670328e+01   8.5551050e-01
   2.8872060e+01   1.6584586e+01   5.4966411e-01
   3.5997825e+01   1.9551384e+01   8.8408411e-01
   3.0805506e+01   1.7400667e+01   8.9334079e-01
   2.8710992e+01   1.6479794e+01   8.9889463e-01
   2.8760536e+01   1.6501661e+01   8.9845931e-01
   4.0305231e+01   2.1126245e+01   8.7006537e-01
   4.5358409e+01   2.2562992e+01   8.5188226e-01
   3.1084074e+01   1.7515703e+01   8.8028192e-01
   2.9409650e+01   1.6846355e+01   2.9003226e-01
   2.8765704e+01   1.6530615e+01   6.2363386e-01
   3.5075426e+01   1.9116583e+01   8.9313518e-01
   2.9105987e+01   1.6654857e+01   8.8830390e-01
   3.4042814e+01   1.8470650e+01   8.9648336e-01
   2.9101336e+01   1.6698551e+01   4.1619111e-01
   2.8683609e+01   1.6496419e+01   6.0695042e-01
   2.9465336e+01   1.6883866e+01   1.5244144e-01
   2.8666403e+01   1.6459112e+01   8.9907507e-01
   2.8685661e+01   1.6469171e+01   8.9107084e-01
   4.2022680e+01   2.1545100e+01   8.7176932e-01
   2.9015022e+01   1.6651689e+01   5.0769697e-01
   3.2342022e+01   1.8059949e+01   8.9080196e-01
   4.6506940e+01   2.3520873e+01   2.7046998e-01
   3.0562029e+01   1.7291837e+01   8.8968180e-01
   4.5343597e+01   2.2871630e+01   7.9184325e-01
   3.4467541e+01   1.8992348e+01   4.5128504e-01
   4.3335624e+01   2.1472064e+01   8.7713836e-01
   4.5535160e+01   2.3160525e+01   4.0491914e-01
   4.6988026e+01   2.3540429e+01   6.8020886e-01
   4.3991265e+01   2.1313693e+01   8.8026361e-01
   3.5974983e+01   1.9555325e+01   8.7715169e-01
   2.9249507e+01   1.6730596e+01   7.6258374e-01
   2.9858222e+01   1.6962008e+01   8.9864698e-01
   4.1268664e+01   2.1719653e+01   7.5096113e-02
   2.8976626e+01   1.6614248e+01   7.2264756e-01
   2.8832966e+01   1.6580164e+01   4.2032783e-01
   2.8683084e+01   1.6468463e+01   8.8643833e-01
   2.8903503e+01   1.6621788e+01   3.1074879e-01
   2.5941449e+01   1.4152110e+01   8.9496073e-01
   3.0950667e+01   1.7463425e+01   8.9319796e-01
   2.8644595e+01   1.6456043e+01   8.3899365e-01
   2.8685922e+01   1.6458318e+01   8.9906287e-01
   2.8704985e+01   1.6483728e+01   8.2913955e-01
   2.9684647e+01   1.6909266e+01   8.9416789e-01
   4.6609382e+01   2.3533322e+01   3.7904526e-01
   3.0537864e+01   1.7280927e+01   8.8894969e-01
   4.3189091e+01   2.2110563e+01   8.4255828e-01
   2.8678992e+01   1.6469476e+01   8.5740466e-01
   3.1831127e+01   1.7839374e+01   8.8497845e-01
   3.0711622e+01   1.4514378e+01   8.8816083e-01
   2.8704390e+01   1.6482505e+01   8.3899748e-01
   3.2042562e+01   1.7932659e+01   8.8921801e-01
   3.6587207e+01   1.9768452e+01   8.8492348e-01
   3.0572824e+01   1.7314244e+01   7.0997367e-01
   2.8645590e+01   1.6452075e+01   8.8564589e-01
   2.8739541e+01   1.6492331e+01   8.9816704e-01
   3.7283481e+01   2.0075094e+01   8.6478730e-01
   3.1337572e+01   1.7624687e+01   8.8123300e-01
   2.8654345e+01   1.6454694e+01   8.9726771e-01
   4.7062861e+01   2.3747127e+01   4.7078758e-02
   2.8664757e+01   1.6474550e+01   7.4439638e-01
   2.8685834e+01   1.6476127e+01   8.2038165e-01
   4.4185154e+01   2.2671716e+01   5.8489602e-01
   2.9039817e+01   1.6687268e+01   2.5224414e-01
   3.5911704e+01   1.7034708e+01   8.8884354e-01
   2.8670536e+01   1.6482827e+01   6.8610439e-01
   3.5965294e+01   1.9460487e+01   8.9155784e-01
   3.0754384e+01   1.7375247e+01   8.8868448e-01
   2.8870412e+01   1.6605674e+01   3.2704554e-01
   2.8679116e+01   1.6469178e+01   8.6106383e-01
   4.4817851e+01   2.2149478e+01   8.6706299e-01
   4.6359113e+01   2.3168961e+01   8.0195895e-01
   2.8672859e+01   1.6003651e+01   8.9767412e-01
   2.8650434e+01   1.6465613e+01   7.6834027e-01
   3.0686413e+01   1.7175622e+01   8.9835635e-01
   4.6628821e+01   2.3431888e+01   6.6993757e-01
   3.1837252e+01   1.7840648e+01   8.8217491e-01
   2.8692955e+01   1.6474390e+01   8.7070985e-01
   2.8652476e+01   1.6453731e+01   8.9903777e-01
   4.0887709e+01   1.9821051e+01   8.8662818e-01
   4.6845324e+01   2.3401709e+01   7.6652969e-01
   2.8906954e+01   1.6556661e+01   8.9901572e-01
   3.3483229e+01   1.8540164e+01   8.8547179e-01
   4.2097201e+01   2.1642962e+01   8.6670008e-01
   4.6741788e+01   2.3423922e+01   7.2687882e-01
   3.6945402e+01   1.9893531e+01   8.8539303e-01
   3.1743403e+01   1.7770712e+01   8.9716002e-01
   3.3878396e+01   1.8701066e+01   8.7190813e-01
   2.9401264e+01   1.6785833e+01   8.9635835e-01
   4.6154909e+01   2.2993928e+01   8.2937278e-01
   2.8099386e+01   1.6030952e+01   8.9841438e-01
   3.2611266e+01   1.8170291e+01   8.5927526e-01
   2.9025715e+01   1.6681494e+01   2.4775490e-01
   4.3946177e+01   2.2299993e+01   8.4288023e-01
   3.2309742e+01   1.6445541e+01   8.9324306e-01
   2.9273415e+01   1.6796733e+01   1.8177190e-01
   2.8641033e+01   1.6453175e+01   8.5156638e-01
   4.5925127e+01   2.2631171e+01   8.5964682e-01
   2.8833365e+01   1.6581543e+01   4.0824544e-01
   4.0371284e+01   1.9334593e+01   8.8695105e-01
   2.9700690e+01   1.6917951e+01   8.9608452e-01
   3.7774580e+01   2.0295191e+01   7.6562361e-01
   2.6766087e+01   1.3783240e+01   8.9224376e-01
   2.8648330e+01   1.6452492e+01   8.9248692e-01
   3.5980617e+01   1.9558663e+01   8.7611090e-01
   2.8662117e+01   1.6457983e+01   8.9871791e-01
   3.1202315e+01   1.7567633e+01   8.7393317e-01
   3.0541889e+01   1.7285580e+01   8.9586047e-01
   3.0173319e+01   1.7026823e+01   8.9860646e-01
   3.9053910e+01   2.0299014e+01   8.8928305e-01
   4.0250239e+01   2.0808199e+01   8.8477813e-01
   3.0489545e+01   1.7335779e+01   9.0403464e-02
   2.9052824e+01   1.6630518e+01   8.9462808e-01
   4.4335945e+01   2.1917461e+01   8.7088330e-01
   2.9613691e+01   1.6919346e+01   4.5994224e-01
   2.8648516e+01   1.6451869e+01   8.9907808e-01
   3.0277992e+01   1.6832159e+01   8.9801006e-01
   2.8680363e+01   1.6479616e+01   7.6392663e-01
   3.9738023e+01   2.0970909e+01   8.6405704e-01
   3.5185142e+01   1.7256825e+01   8.9120422e-01
   2.9921001e+01   1.7080989e+01   1.7796911e-01
   3.0128356e+01   1.7101022e+01   8.8849645e-01
   2.8887245e+01   1.6525403e+01   8.9902803e-01
   3.4513319e+01   1.8953270e+01   8.8914265e-01
   2.8643350e+01   1.6450274e+01   8.9311456e-01
   2.9618944e+01   1.6863043e+01   8.9873355e-01
   3.4406894e+01   1.9001792e+01   6.8254106e-02
   3.5895951e+01   1.6400914e+01   8.8684162e-01
   2.7248158e+01   1.5412700e+01   8.9746498e-01
   2.9330569e+01   1.6752140e+01   8.9834679e-01
   3.8073137e+01   2.0374086e+01   8.6589792e-01
   2.8723860e+01   1.6504724e+01   7.0222592e-01
   4.6279125e+01   2.3169733e+01   7.9098394e-01
   2.8886943e+01   1.6158071e+01   8.9790163e-01
   2.9223185e+01   1.6621294e+01   8.9893095e-01
   2.8657352e+01   1.6470894e+01   7.4711388e-01
   4.6578279e+01   2.3492921e+01   4.9354546e-01
   2.8710196e+01   1.6513778e+01   5.5085287e-01
   2.8642078e+01   1.6449145e+01   8.9847279e-01
   2.8589973e+01   1.6422435e+01   8.9904538e-01
   2.8644604e+01   1.6450989e+01   8.9131002e-01
   2.8800396e+01   1.6538449e+01   7.0000242e-01
   2.9471592e+01   1.6814991e+01   8.9360902e-01
   2.8645872e+01   1.6450958e+01   8.9710670e-01
   2.8913316e+01   1.6567888e+01   8.9891950e-01
   2.8644686e+01   1.6451363e+01   8.8843827e-01
   3.4388297e+01   1.8912804e+01   8.5286861e-01
   4.4823254e+01   2.2778702e+01   7.5291789e-01
   2.8657317e+01   1.6464827e+01   8.0973539e-01
   2.8781894e+01   1.6554241e+01   4.5985006e-01
   3.4980005e+01   1.9160819e+01   8.3344156e-01
   3.1579450e+01   1.7734437e+01   8.9099996e-01
   2.8697326e+01   1.6493545e+01   6.9865809e-01
   2.8745993e+01   1.6528029e+01   5.6641466e-01
   3.4899812e+01   1.9124444e+01   8.7841994e-01
   4.3902863e+01   2.2284158e+01   8.4365957e-01
   3.7687289e+01   1.9611252e+01   8.9256321e-01
   3.2923002e+01   1.8300094e+01   8.7487104e-01
   3.1002674e+01   1.7482292e+01   8.8649965e-01
   2.8671667e+01   1.6465903e+01   8.6078770e-01
   2.8872660e+01   1.6183773e+01   8.9764868e-01
   3.3619349e+01   1.8595468e+01   8.7778746e-01
   4.5193244e+01   2.2077517e+01   8.7301975e-01
   4.1881147e+01   2.1749792e+01   8.3589745e-01
   2.8646770e+01   1.6452746e+01   8.8422997e-01
   2.8641400e+01   1.6448812e+01   8.9878738e-01
   3.9914337e+01   2.1058922e+01   8.5288227e-01
   2.8755932e+01   1.6530238e+01   5.8660227e-01
   3.6763083e+01   1.9718645e+01   8.9125863e-01
   3.4314689e+01   1.8884941e+01   8.7970845e-01
   4.1155003e+01   2.0995286e+01   8.8310252e-01
   2.8643959e+01   1.6450028e+01   8.9795019e-01
   2.7950424e+01   1.5377881e+01   8.9606935e-01
   3.2349151e+01   1.8056930e+01   8.7627111e-01
   2.8811120e+01   1.6571550e+01   4.1258223e-01
   3.7012408e+01   1.7829828e+01   8.8963980e-01
   3.1022095e+01   1.7494289e+01   8.9094249e-01
   4.2788475e+01   2.2141866e+01   7.4637671e-01
   3.4375317e+01   1.5795141e+01   8.8706983e-01
   2.8772512e+01   1.6506914e+01   8.9825853e-01
   4.0525146e+01   1.9545947e+01   8.8701828e-01
   4.6141130e+01   2.3126137e+01   7.8965135e-01
   3.2648348e+01   1.8205614e+01   6.9664949e-01
   2.8690323e+01   1.5589325e+01   8.9552980e-01
   2.8641643e+01   1.6449799e+01   8.8950510e-01
   2.9109140e+01   1.6655639e+01   8.9633868e-01
   3.4520978e+01   1.8967572e+01   8.5774860e-01
   4.7044121e+01   2.3723287e+01   1.8357180e-01
   2.8776298e+01   1.6384341e+01   8.9860724e-01
   4.5115629e+01   2.2969500e+01   5.9653196e-01
   3.9165670e+01   1.9594077e+01   8.9011880e-01
   3.0617779e+01   1.5096417e+01   8.9048066e-01
   2.8681452e+01   1.6481175e+01   7.5299007e-01
   3.0972960e+01   1.7529787e+01   2.5209230e-01
   2.8857295e+01   1.6593108e+01   3.9693972e-01
   4.0689685e+01   2.0603722e+01   8.8651040e-01
   4.2825009e+01   2.2220834e+01   5.4527054e-01
   3.7366043e+01   1.9171448e+01   8.9280591e-01
   3.3592760e+01   1.7670143e+01   8.9549350e-01
   2.9068341e+01   1.6701449e+01   2.3506559e-01
   3.5175903e+01   1.9237323e+01   8.7390498e-01
   3.5393705e+01   1.9410770e+01   5.5213599e-02
   2.8672717e+01   1.6473744e+01   7.8907945e-01
   4.3801289e+01   2.1680034e+01   8.7434677e-01
   4.3294445e+01   2.1366370e+01   8.7845495e-01
   4.5827769e+01   2.3090492e+01   7.4994008e-01
   3.9221553e+01   1.9794060e+01   8.9021142e-01
   3.5591219e+01   1.7713629e+01   8.9211058e-01
   2.9213905e+01   1.6681485e+01   8.9893017e-01
   3.1321808e+01   1.7617895e+01   8.9580653e-01
   4.3986518e+01   2.2377924e+01   8.3048703e-01
   2.7497944e+01   1.5450730e+01   8.9737014e-01
   3.2670311e+01   1.8235275e+01   4.8211572e-01
   2.8953418e+01   1.6586610e+01   8.9675077e-01
   2.8994650e+01   1.6605303e+01   8.9309756e-01
   2.8735192e+01   1.6490573e+01   8.9890207e-01
   3.5354881e+01   1.9305842e+01   8.8099614e-01
   4.5257884e+01   2.2237744e+01   8.6864403e-01
   3.1949948e+01   1.7892937e+01   8.9102719e-01
   2.9315362e+01   1.6749606e+01   8.6683929e-01
   4.5505416e+01   2.2562200e+01   8.5554636e-01
   2.9010012e+01   1.6667047e+01   3.2586702e-01
   2.8641554e+01   1.6449306e+01   8.9414099e-01
   2.8726090e+01   1.6514551e+01   6.1467982e-01
   3.1294577e+01   1.7668152e+01   2.5555284e-01
   4.3571942e+01   2.1910559e+01   8.6726441e-01
   4.6474584e+01   2.3170824e+01   8.1351503e-01
   2.8648612e+01   1.6451973e+01   8.9907786e-01
   3.4003076e+01   1.8756309e+01   8.8085836e-01
   4.3348692e+01   2.2474259e+01   5.6307073e-02
   3.8642171e+01   2.0716510e+01   5.6350902e-02
   2.8893559e+01   1.6560395e+01   8.9602798e-01
   2.9724133e+01   1.6925903e+01   8.8964733e-01
   3.8438886e+01   1.8370215e+01   8.8845716e-01
   2.8710007e+01   1.6508275e+01   6.0674197e-01
   3.6402452e+01   1.9739383e+01   8.2258051e-01
   4.4194924e+01   2.1413313e+01   8.7977327e-01
   4.7057566e+01   2.3678456e+01   4.1509331e-01
   4.1140508e+01   2.1321702e+01   8.7349928e-01
