# Supplementary material for: Rethinking Colour Constancy
Source: PLoS One. 2015 Sep 10;10(9):e0135029. doi: 10.1371/journal.pone.0135029 (PMC4565710; doi:10.1371/journal.pone.0135029)
Supplement: S1 Dataset — (ZIP) [file pone.0135029.s002.zip › 5-TransitionMetamerReflectanceData/NtoR_20munsells/targetXYZ_4.txt]

   4.5156921e+01   2.2138113e+01   2.3823694e-02
   4.5656139e+01   2.2514485e+01   4.1119977e-02
   4.4818401e+01   2.1870066e+01   2.2698242e-02
   2.3919101e+01   1.1082931e+01   3.7730427e-01
   4.3663729e+01   2.1016762e+01   1.7495340e-01
   4.4078682e+01   2.1327639e+01   7.5074141e-02
   2.0763844e+01   1.1850558e+01   1.1056202e-01
   3.1513257e+01   1.7580508e+01   2.6171832e-02
   4.5667620e+01   2.2526974e+01   2.3459942e-02
   4.1970067e+01   1.9881792e+01   2.0407319e-02
   2.0762961e+01   1.1771292e+01   8.0651723e-02
   2.1650075e+01   1.0795228e+01   1.3607315e-01
   4.5283193e+01   2.2330468e+01   2.3212698e-02
   2.1100709e+01   1.0956481e+01   7.6020839e-02
   3.0237803e+01   1.6586472e+01   2.4625137e-02
   4.5527149e+01   2.2443771e+01   2.3359115e-02
   4.5686055e+01   2.2542435e+01   2.3451177e-02
   4.4515570e+01   2.1615731e+01   2.4602349e-01
   4.5260977e+01   2.2406418e+01   2.3507313e-02
   4.2781145e+01   2.0426193e+01   3.2577305e-02
   4.4931871e+01   2.2110850e+01   2.3004127e-02
   4.5433372e+01   2.2332789e+01   7.7556492e-02
   4.4005413e+01   2.1278074e+01   2.2587021e-02
   2.0556783e+01   1.1290825e+01   1.7587371e-01
   4.5689572e+01   2.2544261e+01   2.3809300e-02
   3.3859179e+01   1.5443283e+01   1.6723138e-02
   4.5665735e+01   2.2524021e+01   3.0442543e-02
   3.9328610e+01   1.8919680e+01   1.9386849e-02
   4.5631174e+01   2.2530235e+01   2.3480916e-02
   4.5688889e+01   2.2543798e+01   2.3453342e-02
   3.6232860e+01   1.6372747e+01   1.3703888e-01
   4.5585533e+01   2.2463832e+01   2.3428746e-02
   4.5527154e+01   2.2498140e+01   2.3494455e-02
   4.3728671e+01   2.1057647e+01   2.0754071e-01
   4.5664861e+01   2.2522932e+01   3.2648475e-02
   3.5966143e+01   1.6215407e+01   2.1192576e-01
   4.4021161e+01   2.1299723e+01   2.4630897e-02
   2.8163167e+01   1.6179651e+01   2.7049917e-02
   4.4611478e+01   2.1731031e+01   2.4576706e-02
   4.5675596e+01   2.2538164e+01   2.3448205e-02
   4.5159678e+01   2.2131134e+01   2.9212468e-02
   2.1936648e+01   1.3117560e+01   1.6732508e-01
   4.4583676e+01   2.1682421e+01   1.4390525e-01
   3.9565972e+01   1.9895479e+01   2.2657638e-02
   2.4239396e+01   1.1198788e+01   1.3553904e-01
   4.5654602e+01   2.2512683e+01   4.4419918e-02
   4.5402810e+01   2.2375890e+01   2.3296254e-02
   4.5624331e+01   2.2493299e+01   2.3415897e-02
   3.7834483e+01   1.7296248e+01   6.1771070e-02
   3.7895836e+01   1.7291346e+01   3.7255499e-01
   2.0839619e+01   1.1050409e+01   9.2204054e-02
   4.4585777e+01   2.1700798e+01   4.0150727e-02
   4.3542320e+01   2.0950487e+01   4.9750984e-02
   3.6447365e+01   1.6503496e+01   5.9715606e-02
   4.5351537e+01   2.2434438e+01   2.3493377e-02
   4.5551657e+01   2.2492839e+01   2.3465247e-02
   4.0779751e+01   1.9092094e+01   1.1381883e-01
   4.3966110e+01   2.1213779e+01   2.8827628e-01
   4.2248108e+01   2.1716087e+01   2.4934163e-02
   4.5645178e+01   2.2509547e+01   2.3531921e-02
   2.6424472e+01   1.5505930e+01   2.7500242e-02
   4.2897432e+01   2.1907248e+01   2.4768191e-02
   4.2624634e+01   2.0742168e+01   2.1357967e-02
   3.3629369e+01   1.5003621e+01   5.9467652e-02
   4.0477074e+01   1.8910653e+01   2.9874218e-02
   2.6230939e+01   1.1778752e+01   3.1109447e-01
   3.2158214e+01   1.5280291e+01   1.7072655e-02
   2.2315242e+01   1.3403535e+01   6.3750941e-02
   4.2659487e+01   2.0311076e+01   2.4776045e-01
   2.7498660e+01   1.2276978e+01   7.7290379e-02
   4.5145038e+01   2.2112594e+01   6.9503361e-02
   4.2815989e+01   2.1664669e+01   2.4184004e-02
   4.2803739e+01   2.0429048e+01   1.1735008e-01
   4.0520046e+01   1.9565837e+01   2.0019943e-02
   2.6758443e+01   1.1973247e+01   2.2353242e-01
   4.2124944e+01   1.9963961e+01   1.6284339e-01
   2.1995486e+01   1.3171152e+01   1.3575247e-01
   4.4137038e+01   2.1360893e+01   1.2958092e-01
   4.5590445e+01   2.2465004e+01   2.3337998e-02
   2.1852169e+01   1.3382073e+01   4.9366524e-02
   2.1507697e+01   1.3138869e+01   3.4997529e-01
   4.5682449e+01   2.2537917e+01   2.7432335e-02
   4.5653131e+01   2.2512313e+01   3.9859797e-02
   4.5014892e+01   2.2030020e+01   2.3537616e-02
   2.1421099e+01   1.3175478e+01   1.0044466e-01
   4.5392975e+01   2.2288205e+01   1.5409374e-01
   4.5200331e+01   2.2168609e+01   2.3379234e-02
   4.5018756e+01   2.2008884e+01   1.2190807e-01
   2.4961316e+01   1.1713743e+01   1.9881704e-02
   4.5685346e+01   2.2540531e+01   2.5763691e-02
   4.4608247e+01   2.1680122e+01   2.6857489e-01
   4.5102449e+01   2.2073590e+01   1.1125423e-01
   4.2033340e+01   1.9920087e+01   4.2382205e-02
   3.7278184e+01   1.6966565e+01   1.1285162e-01
   4.5667191e+01   2.2526032e+01   2.5494768e-02
   4.5676065e+01   2.2533460e+01   2.3545374e-02
   2.2913804e+01   1.0896664e+01   2.7520200e-01
   3.2340227e+01   1.4342559e+01   1.8813031e-01
   2.3051536e+01   1.0914112e+01   3.2545602e-01
   2.2048728e+01   1.0997917e+01   3.7173861e-02
   4.5670654e+01   2.2528210e+01   2.8976326e-02
   4.2384715e+01   2.0153983e+01   5.1324873e-02
   4.2837421e+01   2.0440119e+01   1.9798366e-01
   2.1537336e+01   1.2725845e+01   2.6534113e-01
   4.3899860e+01   2.1164837e+01   2.9920767e-01
   3.8176528e+01   1.7490371e+01   1.1249530e-01
   2.3064888e+01   1.3713519e+01   3.5462137e-02
   4.5105667e+01   2.2078448e+01   9.6660554e-02
   3.8494542e+01   1.8832785e+01   1.9907403e-02
   4.4276193e+01   2.2244181e+01   2.4180078e-02
   3.0415484e+01   1.3455354e+01   1.4453359e-01
   4.1459429e+01   1.9537017e+01   7.3257589e-02
   3.9288185e+01   2.0556205e+01   2.5226536e-02
   2.5615200e+01   1.1749913e+01   2.5881946e-02
   3.8524451e+01   1.8104676e+01   1.8186923e-02
   4.4543345e+01   2.2262941e+01   2.3987214e-02
   4.4951676e+01   2.1981682e+01   2.3466490e-02
   4.5113192e+01   2.2098783e+01   2.6027005e-02
   4.3354596e+01   2.0821942e+01   3.3395548e-02
   2.1233417e+01   1.1236074e+01   3.5544401e-02
   3.9059488e+01   1.7989212e+01   3.4142167e-01
   4.5573730e+01   2.2451509e+01   2.7712753e-02
   2.1713363e+01   1.3218741e+01   2.1836601e-01
   2.0748589e+01   1.1740988e+01   7.9884073e-02
   4.5432500e+01   2.2344591e+01   2.4308557e-02
   3.8694327e+01   1.7862292e+01   1.8626372e-02
   2.0794191e+01   1.1895753e+01   1.1052524e-01
   4.3216106e+01   2.0955830e+01   2.1526143e-02
   2.0664558e+01   1.1355158e+01   8.3051976e-02
   4.1254166e+01   1.9366253e+01   3.3594671e-01
   4.5321538e+01   2.2240579e+01   1.0993095e-01
   4.4992811e+01   2.2327742e+01   2.3565881e-02
   4.4939366e+01   2.1928345e+01   2.5014818e-01
   2.1138583e+01   1.2144561e+01   5.3859297e-02
   4.5377222e+01   2.2288662e+01   8.0110536e-02
   4.5436595e+01   2.2395545e+01   2.3315930e-02
   4.5687673e+01   2.2542672e+01   2.4187571e-02
   3.0774537e+01   1.3601435e+01   2.4867598e-01
   3.9429302e+01   2.0709392e+01   2.5481358e-02
   2.5368600e+01   1.4621258e+01   2.7467754e-02
   2.3675811e+01   1.1041066e+01   2.5506387e-01
   3.5832284e+01   1.6134264e+01   2.7037738e-01
   2.1858125e+01   1.3036716e+01   1.6735256e-01
   4.0039533e+01   2.0981333e+01   2.5490423e-02
   4.4146434e+01   2.1356000e+01   2.0209309e-01
   3.5985615e+01   1.9015585e+01   2.4423745e-02
   4.5076245e+01   2.2430685e+01   2.3818695e-02
   4.1103880e+01   1.9293707e+01   1.6374770e-01
   4.4119009e+01   2.1338617e+01   1.8889999e-01
   4.2189821e+01   2.0063108e+01   2.0283055e-02
   4.3449566e+01   2.0847903e+01   2.9373996e-01
   2.2156674e+01   1.0783462e+01   3.7908320e-01
   4.4905889e+01   2.1935699e+01   5.3256948e-02
   4.4994358e+01   2.1978051e+01   1.9740257e-01
   4.1367588e+01   1.9474799e+01   8.9508367e-02
   4.4959067e+01   2.1957397e+01   1.6229752e-01
   4.5674372e+01   2.2532457e+01   2.3697157e-02
   2.9948617e+01   1.5620620e+01   2.1520171e-02
   4.3385850e+01   2.0843967e+01   2.3349036e-02
   4.2543654e+01   2.0275842e+01   2.0595750e-02
   3.8436586e+01   1.9759369e+01   2.3644762e-02
   4.5598171e+01   2.2467376e+01   4.7710045e-02
   4.4160070e+01   2.1351909e+01   2.8913998e-01
   4.4728828e+01   2.1774216e+01   2.3733605e-01
   4.5040118e+01   2.2035760e+01   5.5526371e-02
   2.8795999e+01   1.2784957e+01   7.5825621e-02
   4.3331570e+01   2.0800107e+01   6.9665124e-02
   4.5520510e+01   2.2395168e+01   1.1148010e-01
   4.3979915e+01   2.1222702e+01   2.9396055e-01
   3.3048045e+01   1.4666826e+01   3.7996428e-01
   4.1914070e+01   1.9837142e+01   2.1440470e-02
   4.3288701e+01   2.0771273e+01   6.3758160e-02
   4.3741549e+01   2.1071611e+01   1.7640311e-01
   4.4813369e+01   2.1872357e+01   2.6438344e-02
   4.5648356e+01   2.2508615e+01   3.9231319e-02
   3.0447075e+01   1.3666020e+01   1.8041843e-02
   3.9043365e+01   1.7980944e+01   3.3012651e-01
   2.1384941e+01   1.3134019e+01   1.5769171e-01
   2.2103333e+01   1.3411911e+01   6.3743090e-02
   4.2219501e+01   2.0012618e+01   2.5950702e-01
   4.3197327e+01   2.0669175e+01   3.1819298e-01
   4.5174561e+01   2.2120840e+01   1.5386663e-01
   3.7046953e+01   1.7434639e+01   1.7717300e-02
   2.2006679e+01   1.3288938e+01   1.4388464e-01
   4.1158415e+01   1.9486997e+01   1.9562621e-02
   4.4432527e+01   2.1579002e+01   9.6005378e-02
   4.5666024e+01   2.2523909e+01   3.2366298e-02
   2.1225492e+01   1.2397038e+01   1.2581741e-01
   4.4799536e+01   2.1854339e+01   6.6884838e-02
   2.1764582e+01   1.2946255e+01   3.9696416e-01
   4.2432701e+01   2.0497710e+01   2.0965599e-02
   4.5594810e+01   2.2460734e+01   7.0520981e-02
   4.4715190e+01   2.1777543e+01   1.5551888e-01
   4.5679271e+01   2.2535925e+01   2.4214888e-02
   3.0121501e+01   1.4847472e+01   1.8546344e-02
   2.1093926e+01   1.0814708e+01   2.9814973e-01
   4.4501801e+01   2.1637492e+01   2.2673404e-02
   4.5352096e+01   2.2344297e+01   2.3268579e-02
   4.4035696e+01   2.1286082e+01   1.4560108e-01
   4.5674185e+01   2.2532070e+01   2.3436444e-02
   4.0454987e+01   2.1153912e+01   2.5295741e-02
   4.5441098e+01   2.2336740e+01   8.9671649e-02
   2.8001997e+01   1.4923294e+01   2.2261101e-02
   4.3622241e+01   2.0994181e+01   1.3136659e-01
   3.4274386e+01   1.5305151e+01   2.5260447e-01
   3.8277480e+01   1.7556072e+01   6.8603830e-02
   4.4195777e+01   2.1399441e+01   1.5142369e-01
   2.3678979e+01   1.3838418e+01   2.8460148e-02
   4.5514648e+01   2.2405542e+01   2.3244429e-02
   3.4050649e+01   1.8738928e+01   2.6258427e-02
   4.2279987e+01   2.1034134e+01   2.2669765e-02
   2.1454621e+01   1.3194079e+01   1.1322253e-01
   4.4740978e+01   2.1793174e+01   1.7633864e-01
   4.1899496e+01   1.9809204e+01   1.9605737e-01
   3.9501329e+01   1.8275801e+01   2.1988619e-01
   2.2229326e+01   1.0883532e+01   7.1058161e-02
   3.9324489e+01   1.8165670e+01   2.3167864e-01
   2.2019965e+01   1.3106229e+01   7.4516715e-02
   4.5003213e+01   2.1983056e+01   2.0686057e-01
   3.8139101e+01   1.7439076e+01   3.3605470e-01
   3.5683866e+01   1.6087642e+01   4.0171117e-02
   2.7006498e+01   1.2118624e+01   4.9426500e-02
   4.5562069e+01   2.2440323e+01   3.9246397e-02
   4.5503605e+01   2.2417759e+01   2.3293692e-02
   4.5198467e+01   2.2143866e+01   1.2559109e-01
   2.4254724e+01   1.4525970e+01   2.8816527e-02
   4.5455492e+01   2.2358541e+01   2.7308137e-02
   3.2159664e+01   1.4313413e+01   2.5673177e-02
   4.1483133e+01   1.9535368e+01   1.9627402e-01
   4.5684018e+01   2.2538879e+01   2.9190551e-02
   4.5665381e+01   2.2521458e+01   4.3684002e-02
   4.2724799e+01   2.1871657e+01   2.4879346e-02
   4.5656862e+01   2.2516238e+01   3.4494883e-02
   4.1200340e+01   1.9358960e+01   1.4265625e-01
   2.4787768e+01   1.1347613e+01   1.4141395e-01
   4.5446128e+01   2.2349117e+01   3.9360720e-02
   3.9784723e+01   2.0118588e+01   2.3238254e-02
   4.5424935e+01   2.2458991e+01   2.3499576e-02
   4.5667499e+01   2.2524463e+01   3.5928170e-02
   3.4703192e+01   1.6770027e+01   1.8148155e-02
   4.3399858e+01   2.0807389e+01   3.3237083e-01
   3.3680594e+01   1.5002547e+01   2.3429214e-01
   2.2324630e+01   1.3039787e+01   3.5107129e-02
   4.2391967e+01   2.0119325e+01   3.2103311e-01
   2.2804128e+01   1.3389137e+01   3.2409218e-02
   4.5367120e+01   2.2278512e+01   9.3403738e-02
   4.0490206e+01   1.8889576e+01   2.4673411e-01
   2.3381238e+01   1.1052115e+01   6.5978138e-02
   4.4883692e+01   2.1912117e+01   9.6654315e-02
   2.1500977e+01   1.3202250e+01   8.7412106e-02
   4.5212338e+01   2.2180164e+01   2.3919303e-02
   2.2305869e+01   1.0829387e+01   1.8216026e-01
   2.3743553e+01   1.1085806e+01   1.1564683e-01
   3.3380027e+01   1.8159908e+01   2.5288259e-02
   3.2733964e+01   1.8084191e+01   2.6037134e-02
   4.1617557e+01   1.9600111e+01   3.5707807e-01
   4.5688456e+01   2.2543416e+01   2.3516543e-02
   2.0554004e+01   1.1182994e+01   3.3399239e-01
   2.2769453e+01   1.3610857e+01   3.7688028e-02
   3.9451052e+01   1.8277098e+01   2.1203348e-02
   4.1360076e+01   1.9457028e+01   1.8321102e-01
   3.1365694e+01   1.7631126e+01   2.6475803e-02
   4.2905556e+01   2.0496988e+01   1.3043323e-01
   4.2170320e+01   2.0001595e+01   1.0985214e-01
   4.4443008e+01   2.1586821e+01   9.4891195e-02
   4.5292394e+01   2.2219810e+01   1.0019554e-01
   4.3097999e+01   2.1454026e+01   2.3189369e-02
   4.5076969e+01   2.2062240e+01   6.2806128e-02
   4.3329423e+01   2.0791607e+01   1.1579157e-01
   4.0515750e+01   1.8935128e+01   3.1317322e-02
   4.5231556e+01   2.2182101e+01   4.6883259e-02
   2.1663137e+01   1.3206869e+01   2.0901872e-01
   2.7873637e+01   1.2459169e+01   3.7458496e-02
   4.5577816e+01   2.2455012e+01   2.3322547e-02
   4.0311273e+01   1.8912107e+01   1.8890445e-02
   4.5072974e+01   2.2068819e+01   2.3157365e-02
   4.5612071e+01   2.2480679e+01   3.4145877e-02
   3.3826513e+01   1.7944684e+01   2.3826030e-02
   4.5202313e+01   2.2133402e+01   2.0526743e-01
   4.3164147e+01   2.0690851e+01   2.8722677e-02
   2.0714817e+01   1.1020208e+01   2.0816345e-01
   2.0778981e+01   1.1784981e+01   7.7511719e-02
   4.5649430e+01   2.2509110e+01   4.1319568e-02
   4.5572138e+01   2.2440430e+01   8.4408683e-02
   4.5678510e+01   2.2535577e+01   2.3467259e-02
   3.9153524e+01   1.8089933e+01   2.2893150e-02
   3.5782778e+01   1.6096545e+01   3.5692043e-01
   3.6883897e+01   1.6741806e+01   1.1024786e-01
   2.2189273e+01   1.0838419e+01   1.1417499e-01
   4.0678736e+01   1.9039162e+01   2.2994934e-02
   3.3382675e+01   1.4878720e+01   6.1022441e-02
   3.3707961e+01   1.8673167e+01   2.6291111e-02
   2.4812930e+01   1.1449500e+01   3.6176540e-02
   4.5583252e+01   2.2455897e+01   4.6089524e-02
   4.5497926e+01   2.2487139e+01   2.3494140e-02
   2.1667421e+01   1.0789734e+01   1.4925459e-01
   4.1934835e+01   1.9833572e+01   1.8993184e-01
   2.0636123e+01   1.1095938e+01   2.0724270e-01
   4.5666460e+01   2.2522986e+01   3.9704843e-02
   2.6766307e+01   1.1976883e+01   2.1681070e-01
   4.5688052e+01   2.2542799e+01   2.5218084e-02
   4.3959072e+01   2.1239359e+01   9.3797248e-02
   4.5673161e+01   2.2530826e+01   2.5405107e-02
   4.5442954e+01   2.2342570e+01   6.4024379e-02
   4.5672506e+01   2.2534208e+01   2.3445048e-02
   2.1896781e+01   1.3010113e+01   8.5655095e-02
   4.5688327e+01   2.2543053e+01   2.5025110e-02
   4.5143134e+01   2.2368188e+01   2.3523776e-02
   4.5208421e+01   2.2165189e+01   4.2980371e-02
   3.5090925e+01   1.5774162e+01   2.8362661e-02
   4.4842660e+01   2.2285461e+01   2.3611304e-02
   4.3283364e+01   2.0729005e+01   3.1582712e-01
   4.0892679e+01   1.9155687e+01   1.7862932e-01
   4.5143401e+01   2.2113527e+01   5.6275779e-02
   4.3409026e+01   2.0837276e+01   1.7982721e-01
   3.1285181e+01   1.3869609e+01   5.7477522e-02
   2.1916553e+01   1.3112661e+01   3.9349784e-01
   4.5673233e+01   2.2531128e+01   2.3880396e-02
   3.8737362e+01   1.7829698e+01   7.6405038e-02
   4.2875076e+01   2.0489433e+01   3.8694440e-02
   4.5589164e+01   2.2462682e+01   3.3391323e-02
   2.2294364e+01   1.0852996e+01   1.1125750e-01
   4.3251584e+01   2.0716966e+01   2.5033445e-01
   2.5416463e+01   1.1526647e+01   1.9908233e-01
   4.5654282e+01   2.2512542e+01   4.3733505e-02
   4.2559528e+01   2.0234010e+01   3.1039350e-01
   2.7633045e+01   1.4182755e+01   2.0143937e-02
   4.5672666e+01   2.2529418e+01   3.1225488e-02
   2.9959823e+01   1.3641149e+01   1.7121691e-02
   4.4030646e+01   2.1291146e+01   8.9290202e-02
   4.0684866e+01   1.9034182e+01   9.4549506e-02
   4.4951167e+01   2.1968232e+01   6.0654092e-02
   2.2571128e+01   1.0912923e+01   7.9166325e-02
   4.4453997e+01   2.1601923e+01   5.1798274e-02
   4.4928339e+01   2.2046113e+01   2.2882542e-02
   4.2993275e+01   2.0559342e+01   1.1571172e-01
   4.3916714e+01   2.1191602e+01   2.0600693e-01
   4.4033949e+01   2.1288769e+01   1.1998099e-01
   4.5439788e+01   2.2347529e+01   2.5068896e-02
   3.5761307e+01   1.6872055e+01   1.7401524e-02
   4.0782479e+01   1.9069490e+01   2.8854638e-01
   3.9911554e+01   1.8528416e+01   2.3117613e-01
   4.2657272e+01   2.0294906e+01   3.4677165e-01
   4.3566102e+01   2.0974561e+01   2.5873966e-02
   2.0805242e+01   1.1868098e+01   8.8567909e-02
   4.4664814e+01   2.1733067e+01   1.9914125e-01
   4.5689450e+01   2.2544187e+01   2.3680689e-02
   4.4868939e+01   2.1901495e+01   9.4424895e-02
   2.1764458e+01   1.2954538e+01   3.1841057e-01
   4.3144688e+01   2.0673273e+01   5.3295579e-02
   4.5474758e+01   2.2370793e+01   4.3945027e-02
   3.4011434e+01   1.5204649e+01   4.3129320e-02
   4.3319864e+01   2.0799609e+01   2.7890345e-02
   4.3539749e+01   2.0949680e+01   2.2904225e-02
   4.5668755e+01   2.2526611e+01   2.9447903e-02
   3.7321591e+01   1.7005435e+01   2.9589346e-02
   3.8376033e+01   2.0462775e+01   2.5782959e-02
   4.5685100e+01   2.2540217e+01   2.6421148e-02
   4.5567686e+01   2.2448618e+01   2.3365073e-02
   2.6381848e+01   1.4108766e+01   2.2265593e-02
   4.4891554e+01   2.1896930e+01   2.2405115e-01
   4.2434493e+01   2.0147018e+01   3.2724240e-01
   4.5682501e+01   2.2537350e+01   3.1029921e-02
   2.1912527e+01   1.3099906e+01   1.9537499e-01
   4.3886552e+01   2.1191650e+01   6.6965455e-02
   4.2728109e+01   2.0344602e+01   3.3632861e-01
   3.3108717e+01   1.4712455e+01   2.4998105e-01
   4.5574291e+01   2.2450556e+01   3.5624977e-02
   3.8347717e+01   1.7602732e+01   3.4170939e-02
   3.0512894e+01   1.4312532e+01   1.6794562e-02
   4.5143094e+01   2.2101674e+01   1.2669844e-01
   4.0690089e+01   1.9082489e+01   1.9351899e-02
   4.4980685e+01   2.1991730e+01   2.2689667e-02
   4.5690112e+01   2.2544755e+01   2.3469353e-02
   3.8544486e+01   1.7906245e+01   1.7951871e-02
   4.5680584e+01   2.2536358e+01   2.7794136e-02
   4.1723784e+01   1.9709001e+01   8.3942400e-02
   3.8553454e+01   1.7682252e+01   3.5747815e-01
   4.5086971e+01   2.2049650e+01   1.8467529e-01
   3.9929771e+01   1.8529897e+01   3.0206760e-01
   4.1824205e+01   1.9766852e+01   1.4486565e-01
   2.1264854e+01   1.0888107e+01   8.1690080e-02
   3.7714282e+01   1.7204669e+01   2.2401982e-01
   4.5170076e+01   2.2384112e+01   2.3539999e-02
   4.5280783e+01   2.2229881e+01   2.4217170e-02
   3.1245681e+01   1.3805022e+01   3.4617840e-01
   2.5807425e+01   1.1658915e+01   1.6260547e-01
   3.7651735e+01   1.7176772e+01   1.5934219e-01
   2.0553984e+01   1.1567319e+01   2.8813104e-01
   4.5255177e+01   2.2212869e+01   2.3752131e-02
   4.5586022e+01   2.2455653e+01   5.9780765e-02
   4.0066102e+01   1.8623204e+01   2.4307433e-01
   4.2592757e+01   2.0378279e+01   2.0587607e-02
   4.2046105e+01   1.9887834e+01   3.2299881e-01
   4.2166319e+01   2.0003513e+01   2.1334756e-02
   2.2018762e+01   1.3472923e+01   4.3078572e-02
   4.4690329e+01   2.1774054e+01   6.3113559e-02
   4.3406783e+01   2.0813231e+01   3.2532116e-01
   2.1532733e+01   1.3216457e+01   8.2274739e-02
   4.2000875e+01   1.9900091e+01   3.1568754e-02
   4.5168364e+01   2.2145642e+01   2.3517944e-02
   4.4035799e+01   2.1259748e+01   3.1231238e-01
   3.6569188e+01   1.6553636e+01   1.9223046e-01
   4.2257598e+01   2.0061886e+01   9.7514278e-02
   4.5642583e+01   2.2537431e+01   2.3483271e-02
   4.4818017e+01   2.1883516e+01   2.4606261e-02
   4.5495593e+01   2.2380833e+01   8.1126068e-02
   4.5647350e+01   2.2509534e+01   2.9336292e-02
   3.7312990e+01   1.7002137e+01   2.8380720e-02
   4.4422898e+01   2.1579468e+01   5.0452778e-02
   4.4609972e+01   2.2231394e+01   2.3712337e-02
   2.1476888e+01   1.3151093e+01   2.0738051e-01
   3.7694016e+01   1.7219364e+01   3.0729167e-02
   4.4602449e+01   2.1708864e+01   2.2543440e-02
   4.4934841e+01   2.1924912e+01   2.5051781e-01
   4.5315679e+01   2.2249477e+01   2.8559066e-02
   3.7776527e+01   1.7269414e+01   2.8972677e-02
   3.0314999e+01   1.3388955e+01   3.1037344e-01
   3.1230624e+01   1.5232548e+01   1.8177906e-02
   4.5590068e+01   2.2462159e+01   4.0853027e-02
   4.1355921e+01   2.0380105e+01   2.1438454e-02
   4.4222952e+01   2.1421654e+01   1.3433117e-01
   4.1198884e+01   1.9372963e+01   2.3031954e-02
   3.6438342e+01   1.6975466e+01   1.7283465e-02
   2.8705171e+01   1.2742545e+01   9.0471210e-02
   4.5690114e+01   2.2544756e+01   2.3465617e-02
   4.3807487e+01   2.1128490e+01   1.1145330e-01
   2.9423572e+01   1.3047908e+01   6.6059667e-02
   4.2640438e+01   2.0287199e+01   3.2150383e-01
   3.1192750e+01   1.3813186e+01   1.0495047e-01
   4.5030327e+01   2.2004223e+01   2.0190713e-01
   4.1259433e+01   2.1436203e+01   2.5277540e-02
   4.3966533e+01   2.1252447e+01   4.5371241e-02
   2.1794307e+01   1.2951897e+01   1.2043656e-01
   4.5611314e+01   2.2482779e+01   2.3392890e-02
   4.2764095e+01   2.0412131e+01   4.8358125e-02
   3.5185000e+01   1.5815885e+01   4.8104417e-02
   2.1063771e+01   1.2252510e+01   1.7842099e-01
   4.4735381e+01   2.1800007e+01   1.0959951e-01
   4.4640021e+01   2.1705166e+01   2.5848712e-01
   3.4104716e+01   1.5221286e+01   2.2158922e-01
   3.8919780e+01   1.7957304e+01   2.0949783e-02
   4.3676527e+01   2.1004639e+01   3.0988158e-01
   3.0068845e+01   1.7061970e+01   2.6692578e-02
   3.5971263e+01   1.8733401e+01   2.3570288e-02
   4.2518467e+01   2.0291912e+01   2.0526669e-02
   2.1449567e+01   1.2638739e+01   2.2131403e-01
   4.3443327e+01   2.0908782e+01   2.1236500e-02
   3.5440509e+01   1.5910428e+01   3.5593063e-01
   3.8706937e+01   1.7798637e+01   1.7520531e-01
   4.5162008e+01   2.2423164e+01   2.3722500e-02
   4.5659404e+01   2.2517417e+01   3.9238846e-02
   2.0834929e+01   1.2005445e+01   1.8093493e-01
   2.1931893e+01   1.0778141e+01   2.4358541e-01
   4.2075986e+01   1.9916481e+01   2.6224340e-01
   4.5680331e+01   2.2537243e+01   2.3459000e-02
   4.5358638e+01   2.2274215e+01   8.0496203e-02
   4.5651117e+01   2.2513367e+01   2.4203382e-02
   3.5027599e+01   1.5732260e+01   4.7551319e-02
   4.1359228e+01   1.9447699e+01   2.4336820e-01
   4.5689020e+01   2.2544028e+01   2.3452299e-02
   4.4594281e+01   2.1669483e+01   2.7081449e-01
   3.7155700e+01   1.6884944e+01   2.0216118e-01
   2.5727700e+01   1.1626862e+01   1.9611732e-01
   3.9154445e+01   1.8070088e+01   1.7050131e-01
   4.5666338e+01   2.2526090e+01   2.3454889e-02
   4.5679336e+01   2.2535758e+01   2.5523703e-02
   4.4542146e+01   2.1638208e+01   2.2726959e-01
   2.1622542e+01   1.2780280e+01   1.2084178e-01
   4.3218888e+01   2.0682153e+01   3.3108201e-01
   4.0123888e+01   1.8650111e+01   3.1013794e-01
   2.8125556e+01   1.2529875e+01   5.6664520e-02
   4.5524131e+01   2.2418140e+01   2.3637984e-02
   4.4278827e+01   2.1441000e+01   2.6389861e-01
   4.5230684e+01   2.2167436e+01   1.3058332e-01
   3.2533200e+01   1.6070099e+01   1.9063046e-02
   4.2887270e+01   2.0477539e+01   1.7697581e-01
   4.2003325e+01   1.9898726e+01   2.2328637e-02
   4.4728020e+01   2.1815012e+01   2.4938583e-02
   3.4692988e+01   1.5557246e+01   4.3857450e-02
   4.4207644e+01   2.1394488e+01   2.3486231e-01
   4.4052329e+01   2.1310874e+01   6.2376075e-02
   2.7188329e+01   1.2124318e+01   2.5798694e-01
   4.3781710e+01   2.1112139e+01   2.1819295e-02
   4.3030875e+01   2.1661538e+01   2.3849098e-02
   4.5664590e+01   2.2524730e+01   2.3422775e-02
   3.5137715e+01   1.5763008e+01   2.3111096e-01
   4.1409507e+01   1.9692346e+01   1.9816402e-02
   2.9761080e+01   1.3151220e+01   2.8132627e-01
   4.3570757e+01   2.1262937e+01   2.2007419e-02
   3.8216646e+01   1.7502244e+01   2.0448142e-01
   3.5386072e+01   1.5895408e+01   2.4042938e-01
   4.5654644e+01   2.2517206e+01   2.3463228e-02
   2.1839316e+01   1.0793623e+01   1.5422629e-01
   4.5166819e+01   2.2133875e+01   2.2865142e-02
   2.0615950e+01   1.1684601e+01   2.1158272e-01
   2.2340115e+01   1.0869356e+01   9.3954669e-02
   2.1823324e+01   1.2975875e+01   1.1651371e-01
   3.4445403e+01   1.5421595e+01   6.2767879e-02
   2.0967368e+01   1.1025098e+01   7.5120338e-02
   2.4922400e+01   1.4810970e+01   3.0102400e-01
   1.9546580e+01   1.1270705e+01   3.9360819e-01
   4.0578472e+01   2.1115786e+01   1.6062990e-01
   2.1332954e+01   1.3105701e+01   3.9326029e-01
   4.3408349e+01   2.1556290e+01   2.4483409e-01
   3.1962543e+01   1.7862027e+01   3.6829504e-01
   4.1570642e+01   2.1442859e+01   8.9250304e-02
   2.1586579e+01   1.3230082e+01   3.7885148e-01
   2.1838206e+01   1.3378651e+01   1.1927575e-01
   2.2075474e+01   1.3486185e+01   1.8061627e-01
   3.9079760e+01   2.0593347e+01   2.4052996e-01
   2.1379971e+01   1.3151254e+01   1.8136664e-01
   3.1066355e+01   1.7526291e+01   3.2606473e-01
   2.0924051e+01   1.2686859e+01   3.9709007e-01
   2.2576556e+01   1.3703341e+01   3.8806957e-01
   2.1507383e+01   1.3213761e+01   1.6932110e-01
   2.8686751e+01   1.6517860e+01   2.0811319e-01
   3.1391067e+01   1.5270636e+01   3.8686074e-01
   3.6610063e+01   1.9373815e+01   3.6469147e-01
   4.5310442e+01   2.2386725e+01   8.2100817e-02
   2.1781844e+01   1.3202268e+01   3.9747322e-01
   2.1331659e+01   1.3108957e+01   3.5750194e-01
   2.1441005e+01   1.1581767e+01   3.9152150e-01
   2.9519375e+01   1.6887049e+01   1.6667960e-01
   2.2166903e+01   1.3480465e+01   3.9766760e-01
   2.1331772e+01   1.3102046e+01   3.9786459e-01
   2.4667870e+01   1.4565062e+01   3.9670398e-01
   3.4432977e+01   1.8878646e+01   3.3018623e-01
   2.1716545e+01   1.3129488e+01   3.9719771e-01
   3.5180013e+01   1.8581122e+01   3.8045804e-01
   3.2199602e+01   1.8003831e+01   3.0941301e-01
   3.8693908e+01   2.0296702e+01   3.1928187e-01
   2.3643112e+01   1.3692650e+01   3.9630635e-01
   3.8494976e+01   1.8604835e+01   3.7170476e-01
   3.5808272e+01   1.8452358e+01   3.8112783e-01
   2.1692210e+01   1.3279650e+01   3.9577711e-01
   2.1422154e+01   1.3148157e+01   3.9778565e-01
   2.1340463e+01   1.3110453e+01   3.8271541e-01
   2.2287894e+01   1.3218367e+01   3.9653830e-01
   3.4508863e+01   1.8305731e+01   3.8325435e-01
   2.1328304e+01   1.3102617e+01   3.9788552e-01
   2.3861922e+01   1.4310215e+01   3.7148574e-01
   3.4691158e+01   1.8994058e+01   3.1249712e-01
   2.1038084e+01   1.2749385e+01   3.9716941e-01
   4.0377690e+01   2.0094401e+01   3.4973976e-01
   2.1356154e+01   1.3119964e+01   3.6466293e-01
   2.1345489e+01   1.3112745e+01   3.8410171e-01
   2.1342013e+01   1.3120162e+01   3.0046441e-01
   2.1439949e+01   1.3181644e+01   1.6643098e-01
   4.3005686e+01   2.1555086e+01   2.2451424e-01
   2.6339525e+01   1.4866819e+01   3.9554203e-01
   2.1854269e+01   1.3393204e+01   5.3686516e-02
   2.1355290e+01   1.3132540e+01   2.4489688e-01
   2.1385819e+01   1.3151030e+01   2.0963612e-01
   2.2711964e+01   1.0864138e+01   3.8654087e-01
   4.4039559e+01   2.1303023e+01   3.1105289e-01
   2.1793584e+01   1.3328157e+01   3.9453307e-01
   2.1331872e+01   1.3104965e+01   3.9528040e-01
   3.3906966e+01   1.8699327e+01   2.9696194e-01
   2.1340177e+01   1.3116419e+01   3.2653563e-01
   3.7960278e+01   1.7889443e+01   3.7372273e-01
   2.1492317e+01   1.3182759e+01   3.9696474e-01
   2.1329964e+01   1.3104824e+01   3.8799486e-01
   2.1467081e+01   1.3141478e+01   3.9780647e-01
   2.1491560e+01   1.3209215e+01   1.4011095e-01
   2.1624108e+01   1.3245876e+01   3.9497886e-01
   2.2324168e+01   1.3564222e+01   3.9752635e-01
   3.4650250e+01   1.8982504e+01   3.0747446e-01
   2.2431701e+01   1.3637823e+01   3.5849606e-01
   2.2600184e+01   1.3716647e+01   3.9552589e-01
   2.7713115e+01   1.6072451e+01   3.7118860e-01
   2.1512637e+01   1.3200906e+01   3.1464536e-01
   2.1327443e+01   1.3099529e+01   3.9787304e-01
   2.1656997e+01   1.3268259e+01   3.3754370e-01
   2.1554121e+01   1.0704611e+01   3.8787764e-01
   2.2563805e+01   1.2850062e+01   3.9455938e-01
   2.1461294e+01   1.3148227e+01   3.9782634e-01
   2.1561341e+01   1.3248361e+01   8.7755648e-02
   3.7769858e+01   1.9982925e+01   3.3228757e-01
   2.7577450e+01   1.6011874e+01   3.7542273e-01
   4.0127336e+01   1.9219681e+01   3.6246664e-01
   2.1359741e+01   1.3138014e+01   2.1351265e-01
   3.3575461e+01   1.4946912e+01   3.8006393e-01
   2.2651911e+01   1.3741866e+01   3.9228010e-01
   2.2551672e+01   1.3279564e+01   3.9635124e-01
   4.4441340e+01   2.1555047e+01   2.9336822e-01
   2.1519345e+01   1.3210496e+01   2.5530696e-01
   4.3882606e+01   2.2035959e+01   3.0920348e-02
   3.2827555e+01   1.8235039e+01   3.5040468e-01
   2.5797896e+01   1.3914158e+01   3.9348016e-01
   3.6369900e+01   1.9566105e+01   3.3079705e-01
   3.5255597e+01   1.8943444e+01   3.7089502e-01
   2.1381539e+01   1.3149125e+01   2.0863072e-01
   3.5323096e+01   1.6419229e+01   3.7942960e-01
   2.9880865e+01   1.6908217e+01   3.8825585e-01
   2.1842572e+01   1.3351415e+01   3.9252612e-01
   2.1335037e+01   1.3119073e+01   2.7671957e-01
   2.3347418e+01   1.4067616e+01   3.8103919e-01
   3.3800032e+01   1.8710494e+01   3.7224189e-02
   2.2805318e+01   1.3812070e+01   3.8626912e-01
   2.1454080e+01   1.3193544e+01   1.1788186e-01
   3.1533318e+01   1.7651014e+01   3.7805303e-01
   2.1390407e+01   1.3133980e+01   3.8909606e-01
   2.8155445e+01   1.6269659e+01   3.1447189e-01
   2.1571022e+01   1.3227510e+01   3.3113648e-01
   4.1820124e+01   2.1380494e+01   1.9848233e-01
   2.1734214e+01   1.3299523e+01   3.9487052e-01
   3.4036464e+01   1.5291324e+01   3.7966450e-01
   2.5462410e+01   1.4780407e+01   3.9636972e-01
   2.1374928e+01   1.3137231e+01   2.8789641e-01
   3.3500527e+01   1.8572395e+01   1.4555669e-01
   4.3889829e+01   2.1619448e+01   2.5422240e-01
   2.1423914e+01   1.3176488e+01   1.4085334e-01
   2.2353780e+01   1.3629546e+01   8.3401376e-02
   2.6786612e+01   1.5572042e+01   3.9418089e-01
   3.4794169e+01   1.7844334e+01   3.8484401e-01
   2.2042985e+01   1.3457492e+01   3.0694067e-01
   2.1338672e+01   1.3112545e+01   3.5587743e-01
   2.5796972e+01   1.5207955e+01   3.3322674e-01
   3.4163000e+01   1.7479422e+01   3.8633502e-01
   4.2876407e+01   2.0617503e+01   3.3609044e-01
   2.1365899e+01   1.3140137e+01   2.2201617e-01
   2.1339721e+01   1.3108564e+01   3.9785600e-01
   3.1046712e+01   1.5237887e+01   3.8761440e-01
   2.0501979e+01   1.2395757e+01   3.9665805e-01
   2.1771073e+01   1.3352655e+01   5.7928950e-02
   2.1524331e+01   1.3216118e+01   2.2495735e-01
   2.3312280e+01   1.3081800e+01   3.9421625e-01
   3.3897532e+01   1.8568496e+01   3.6836715e-01
   2.1367855e+01   1.3129664e+01   3.2703989e-01
   2.3937015e+01   1.4383165e+01   2.9632596e-02
   2.1464940e+01   1.3197579e+01   1.2888145e-01
   2.1711726e+01   1.3323115e+01   6.6732104e-02
   2.1329633e+01   1.3104021e+01   3.9416012e-01
   2.1426776e+01   1.3164934e+01   2.6285393e-01
   2.1927266e+01   1.3428754e+01   4.9246020e-02
   2.6417614e+01   1.5489972e+01   3.8598749e-01
   3.8710457e+01   1.8892226e+01   3.7014630e-01
   2.3518588e+01   1.3921388e+01   3.9706320e-01
   2.1488987e+01   1.3180866e+01   3.9589699e-01
   2.1606634e+01   1.3271285e+01   7.7370224e-02
   2.6192055e+01   1.5386183e+01   3.6838916e-01
   2.1382778e+01   1.3145529e+01   2.4673167e-01
   3.9053820e+01   1.9569219e+01   3.6376106e-01
   2.4654575e+01   1.1309124e+01   3.8452171e-01
   2.4418000e+01   1.4569982e+01   3.6416573e-01
   2.8261005e+01   1.6227309e+01   3.9144423e-01
   2.1330137e+01   1.3104430e+01   3.9251376e-01
   2.1411134e+01   1.3155711e+01   2.7852865e-01
   2.4652040e+01   1.4376178e+01   3.9663365e-01
   2.1097848e+01   1.2706194e+01   3.9695221e-01
   3.9269737e+01   2.0367873e+01   3.2857426e-01
   2.1452416e+01   1.3187269e+01   1.6900594e-01
   2.1339830e+01   1.3121919e+01   2.7321380e-01
   2.7594160e+01   1.6016210e+01   3.4940316e-01
   2.1919644e+01   1.3388941e+01   3.9390121e-01
   2.6957868e+01   1.5735718e+01   3.7736297e-01
   4.2801022e+01   2.0393771e+01   3.4470186e-01
   2.1521429e+01   1.3228290e+01   9.5430123e-02
   2.4565849e+01   1.4643621e+01   3.8444438e-01
   2.2975401e+01   1.3892859e+01   3.8540972e-01
   3.5134156e+01   1.9185668e+01   2.7904791e-01
   3.3938527e+01   1.8512886e+01   3.7468977e-01
   2.1311367e+01   1.3085776e+01   3.9787388e-01
   2.3012778e+01   1.3913363e+01   3.9013206e-01
   2.1673457e+01   1.3285997e+01   2.4277921e-01
   2.1347685e+01   1.3112375e+01   3.9758110e-01
   2.1492171e+01   1.3183119e+01   3.8966155e-01
   2.8608409e+01   1.6474152e+01   2.7397896e-01
   2.1342443e+01   1.3109907e+01   3.9786784e-01
   2.1354926e+01   1.3134835e+01   2.2093614e-01
   2.1361798e+01   1.3135062e+01   2.5088035e-01
   2.1711203e+01   1.3199560e+01   3.9776319e-01
   2.1444043e+01   1.3138065e+01   3.9786743e-01
   3.5889687e+01   1.8968531e+01   3.7478103e-01
   2.1741210e+01   1.3302895e+01   3.9498143e-01
   2.1366134e+01   1.3124774e+01   3.6491998e-01
   2.2766438e+01   1.3792584e+01   3.8366862e-01
   2.1330394e+01   1.3103975e+01   3.9787009e-01
   3.1082945e+01   1.7521672e+01   3.6028414e-01
   2.1852287e+01   1.3356054e+01   3.9322838e-01
   3.6593280e+01   1.7904592e+01   3.7939728e-01
   2.2614792e+01   1.3721674e+01   3.8931833e-01
   4.1723335e+01   1.9808109e+01   3.5528722e-01
   4.5571996e+01   2.2470147e+01   8.2190200e-02
   2.1341133e+01   1.3123706e+01   2.6237005e-01
   2.5560329e+01   1.5096550e+01   3.5851528e-01
   2.5439469e+01   1.5005634e+01   3.9480740e-01
   2.5075419e+01   1.4879644e+01   3.8648521e-01
   2.1332803e+01   1.3107375e+01   3.7708584e-01
   2.1308425e+01   1.3087113e+01   3.9787381e-01
   3.6888136e+01   1.6804924e+01   3.7679008e-01
   3.9008234e+01   1.9357803e+01   3.6625775e-01
   3.0239669e+01   1.7172837e+01   3.4155686e-01
   3.9775233e+01   1.8698603e+01   3.6736663e-01
   2.1336032e+01   1.3119796e+01   2.7461666e-01
   4.1580538e+01   2.0323003e+01   3.4028260e-01
   2.9168324e+01   1.6688400e+01   3.8198201e-01
   2.1330863e+01   1.3105133e+01   3.8924873e-01
   2.5851518e+01   1.5234356e+01   3.8683795e-01
   3.8530549e+01   1.9675607e+01   3.6252634e-01
   2.1463514e+01   1.3198433e+01   1.1434825e-01
   2.1375219e+01   1.3126847e+01   3.8683532e-01
   3.1277299e+01   1.7657201e+01   5.5080788e-02
   3.4730701e+01   1.8873702e+01   3.6431503e-01
   2.3500353e+01   1.1332091e+01   3.8674038e-01
   4.3020879e+01   2.1842710e+01   2.8998799e-02
   2.1505807e+01   1.3201176e+01   2.8197610e-01
   2.0033268e+01   1.1800772e+01   3.9489354e-01
   3.0318315e+01   1.7210994e+01   3.1445815e-01
   4.1435289e+01   1.9480906e+01   3.6069261e-01
   2.1331120e+01   1.3108772e+01   3.5641484e-01
   4.1881116e+01   1.9825099e+01   3.5610316e-01
   3.0263418e+01   1.7189766e+01   3.0049255e-01
   2.5622560e+01   1.5130839e+01   3.8393988e-01
   2.1328471e+01   1.3104256e+01   3.8614047e-01
   2.1801025e+01   1.3366833e+01   6.0715587e-02
   2.2623477e+01   1.3724823e+01   3.8486689e-01
   2.7612180e+01   1.5964574e+01   3.9184781e-01
   2.4674833e+01   1.1640089e+01   3.8577177e-01
   3.4805454e+01   1.5799662e+01   3.7903412e-01
   2.1337370e+01   1.3109043e+01   3.8199311e-01
   3.4121262e+01   1.8714552e+01   3.5457944e-01
   4.2376422e+01   2.1655358e+01   7.7110624e-02
   2.6150274e+01   1.5367837e+01   3.4216898e-01
   2.1376670e+01   1.3142546e+01   2.4731842e-01
   2.4738249e+01   1.4719255e+01   3.5647737e-01
   2.1345618e+01   1.3115853e+01   3.5583919e-01
   3.4463898e+01   1.6466673e+01   3.8267349e-01
   4.5083253e+01   2.2039650e+01   2.3019716e-01
   2.4475697e+01   1.4587867e+01   3.9455784e-01
   2.8291565e+01   1.6325433e+01   3.7651685e-01
   2.9774992e+01   1.6970897e+01   3.6348187e-01
   2.1385701e+01   1.3151408e+01   2.0570459e-01
   2.1332085e+01   1.3108031e+01   3.6769831e-01
   2.8998758e+01   1.6525721e+01   3.9064138e-01
   4.0341527e+01   1.9754489e+01   3.5629675e-01
   2.1167249e+01   1.0567534e+01   3.8788329e-01
   2.1554167e+01   1.3244183e+01   9.4756230e-02
   2.1458085e+01   1.3194196e+01   1.3017588e-01
   2.7848015e+01   1.6125662e+01   3.8251943e-01
   2.1344965e+01   1.3123929e+01   2.7878284e-01
   3.1157597e+01   1.7603094e+01   8.2275470e-02
   4.4922289e+01   2.1953026e+01   2.4693751e-01
   2.1464914e+01   1.3169376e+01   3.9456405e-01
   3.7549507e+01   1.7340914e+01   3.7499213e-01
   2.8648460e+01   1.3116766e+01   3.8363666e-01
   3.4901173e+01   1.6475777e+01   3.8117565e-01
   2.1328966e+01   1.3103667e+01   3.9424572e-01
   3.9712235e+01   1.8616356e+01   3.6812083e-01
   2.8129414e+01   1.3714691e+01   3.8780675e-01
   4.0065393e+01   2.0212565e+01   3.4624981e-01
   3.5809598e+01   1.9448409e+01   2.6501103e-01
   3.1670309e+01   1.7691653e+01   3.7926113e-01
   2.1332635e+01   1.3105060e+01   3.9785447e-01
   2.4867909e+01   1.4781933e+01   3.3459381e-01
   3.1398476e+01   1.7708445e+01   5.7354918e-02
   2.1360843e+01   1.3124662e+01   3.4196313e-01
   2.6195889e+01   1.3231804e+01   3.8967106e-01
   2.9526672e+01   1.6853857e+01   3.7632277e-01
   2.1348619e+01   1.3124618e+01   2.8847070e-01
   2.1701285e+01   1.3284158e+01   3.8756747e-01
   2.1328900e+01   1.3103520e+01   3.9517697e-01
   2.7240014e+01   1.5896172e+01   3.0638575e-02
   2.2526321e+01   1.3690679e+01   2.8777298e-01
   2.1426857e+01   1.3163103e+01   2.8052633e-01
   2.1970842e+01   1.3263530e+01   3.9770481e-01
   2.1449659e+01   1.3191239e+01   1.1937423e-01
   2.6542027e+01   1.5369417e+01   3.9550931e-01
   3.3945238e+01   1.8516472e+01   3.7456947e-01
   2.1541519e+01   1.3210093e+01   3.6029165e-01
   2.3674302e+01   1.4222358e+01   3.8034230e-01
   4.3173156e+01   2.1811123e+01   1.0307506e-01
   4.1676473e+01   2.0416268e+01   3.3715628e-01
   3.1927620e+01   1.7800362e+01   3.7765869e-01
   4.0054706e+01   2.0000184e+01   3.5285901e-01
   2.6105411e+01   1.1757686e+01   3.8368828e-01
   2.1329567e+01   1.3104338e+01   3.9086533e-01
   2.1360383e+01   1.3138479e+01   2.1207641e-01
   2.3939428e+01   1.4350409e+01   3.8559561e-01
   2.2190186e+01   1.3526465e+01   3.2174671e-01
   2.6735708e+01   1.5645819e+01   2.3663995e-01
   2.1329326e+01   1.3103451e+01   3.9798119e-01
   2.4367528e+01   1.4547551e+01   3.9271840e-01
   2.1410165e+01   1.3155397e+01   2.7706272e-01
   2.1712078e+01   1.3323202e+01   6.7540075e-02
   2.1372004e+01   1.3124274e+01   3.9780987e-01
   2.2821242e+01   1.3856441e+01   3.6901535e-02
   2.1203907e+01   1.2999483e+01   3.9773288e-01
   2.9826340e+01   1.4729262e+01   3.8846237e-01
   2.5634023e+01   1.5130605e+01   3.6845772e-01
   2.1339397e+01   1.3109535e+01   3.8649976e-01
   2.1499441e+01   1.3211837e+01   1.5132295e-01
   2.8474230e+01   1.6407817e+01   3.2598725e-01
   2.4250489e+01   1.4507205e+01   2.4184377e-01
   2.1329336e+01   1.3104075e+01   3.9225185e-01
   2.1510512e+01   1.3192069e+01   3.9754591e-01
   4.0590274e+01   2.0967555e+01   2.6283646e-01
   2.1332300e+01   1.3112559e+01   3.2566957e-01
   3.1690187e+01   1.7797736e+01   2.8518972e-01
   2.1748818e+01   1.3306544e+01   3.9442585e-01
   2.1833021e+01   1.3352700e+01   3.4398341e-01
   2.4046554e+01   1.4395207e+01   3.9409143e-01
   2.1361902e+01   1.3121440e+01   3.7712979e-01
   3.6497822e+01   1.9609175e+01   3.3043727e-01
   2.1457399e+01   1.3183799e+01   2.2443301e-01
   4.5116600e+01   2.2315454e+01   8.9834099e-02
   4.3914915e+01   2.1174590e+01   3.1769406e-01
   2.1759681e+01   1.3347073e+01   5.8700043e-02
   2.1418140e+01   1.3173240e+01   1.4583275e-01
   2.3102900e+01   1.3786252e+01   3.9728064e-01
   2.1331255e+01   1.3110014e+01   3.4519235e-01
   2.3800343e+01   1.4283833e+01   3.9349456e-01
   2.1512787e+01   1.3202171e+01   3.0464715e-01
   2.5655301e+01   1.4443551e+01   3.9553197e-01
   2.1481777e+01   1.3176675e+01   3.9765943e-01
   4.3757577e+01   2.1979669e+01   6.3549996e-02
   2.7643535e+01   1.6034221e+01   3.8388160e-01
   2.1334786e+01   1.3106129e+01   3.9788340e-01
   2.2047468e+01   1.3451380e+01   3.9405639e-01
   2.8946108e+01   1.6570925e+01   3.8638991e-01
   3.8388114e+01   2.0070710e+01   3.4116802e-01
   2.1914386e+01   1.3422541e+01   4.9629958e-02
   3.9512336e+01   2.0401580e+01   3.3016519e-01
   2.9329638e+01   1.6778711e+01   3.6697800e-01
   2.6828862e+01   1.2098653e+01   3.8330806e-01
   2.1336767e+01   1.3120477e+01   2.7182350e-01
   2.1641342e+01   1.3217674e+01   3.9776725e-01
   2.1991466e+01   1.3458727e+01   5.4780589e-02
   2.8917585e+01   1.6598019e+01   3.7340724e-01
   3.4525279e+01   1.8928863e+01   3.1485958e-01
   2.1516213e+01   1.3196990e+01   3.6857605e-01
   2.4272582e+01   1.2855846e+01   3.9155645e-01
   2.1400668e+01   1.3118328e+01   3.9780520e-01
   2.1347487e+01   1.3126590e+01   2.6484057e-01
   2.5319143e+01   1.4991817e+01   3.8301855e-01
   3.5803164e+01   1.9447862e+01   2.6161500e-01
   2.3357024e+01   1.4074713e+01   3.6435976e-01
   2.2187602e+01   1.3475613e+01   3.9768279e-01
   2.5408651e+01   1.5065142e+01   3.5258995e-02
   3.2257358e+01   1.7996347e+01   3.6006389e-01
   2.8621257e+01   1.6489014e+01   2.0808659e-01
   3.1756986e+01   1.7418871e+01   3.8914565e-01
   2.2410098e+01   1.3626787e+01   3.9505127e-01
   3.0135514e+01   1.7126436e+01   3.5242967e-01
   2.1346863e+01   1.3116594e+01   3.5435490e-01
   2.5390915e+01   1.5021678e+01   3.3853456e-01
   2.2776248e+01   1.3797497e+01   3.9583966e-01
   3.2917876e+01   1.8349537e+01   2.6613617e-02
   2.1773814e+01   1.3318659e+01   3.9442924e-01
   2.4414868e+01   1.4569043e+01   3.5724262e-01
   2.1336635e+01   1.3108186e+01   3.8661627e-01
   3.3561017e+01   1.8613331e+01   3.4421418e-02
   2.1343394e+01   1.3110915e+01   3.9169898e-01
   2.1508543e+01   1.3198403e+01   3.1921427e-01
   4.0170479e+01   2.0831009e+01   2.7609531e-01
   2.1891975e+01   1.3409952e+01   6.7407983e-02
   3.9399280e+01   1.9868141e+01   3.5735073e-01
   2.6221308e+01   1.5403155e+01   3.8496426e-01
   2.1344443e+01   1.3124611e+01   2.6971164e-01
   2.1367735e+01   1.3124293e+01   3.7689360e-01
   2.1736119e+01   1.3001876e+01   3.9714917e-01
   2.1478791e+01   1.3206475e+01   1.0715041e-01
   2.1443767e+01   1.3176508e+01   2.3106032e-01
   4.1528716e+01   2.1059890e+01   2.8681767e-01
   2.1511810e+01   1.3215048e+01   1.7727459e-01
   3.1681712e+01   1.6659664e+01   3.9065867e-01
   4.1116841e+01   1.9273685e+01   3.6304107e-01
   4.0780486e+01   1.9150672e+01   3.6421796e-01
   3.7897776e+01   2.0248280e+01   1.7705662e-01
   3.3725505e+01   1.8465260e+01   3.7329790e-01
   2.1496226e+01   1.3184517e+01   3.9682441e-01
   2.1625034e+01   1.3279992e+01   7.9294939e-02
   2.1754688e+01   1.3309165e+01   3.9414103e-01
   2.1766079e+01   1.3350118e+01   5.9137992e-02
   2.1414120e+01   1.3153591e+01   3.1211889e-01
   3.6512627e+01   1.9016015e+01   3.7501464e-01
   2.1682206e+01   1.3308909e+01   6.6609546e-02
   2.1329757e+01   1.3104317e+01   3.9191975e-01
   2.1505077e+01   1.3188507e+01   3.9626537e-01
   2.2147672e+01   1.3500171e+01   3.9429782e-01
   4.0990868e+01   1.9224108e+01   3.6392648e-01
   3.9048527e+01   2.0184039e+01   3.4223828e-01
   2.2001252e+01   1.2336268e+01   3.9358261e-01
   2.9878697e+01   1.7010651e+01   3.6928332e-01
   2.1337445e+01   1.3113881e+01   3.3812592e-01
   4.5230503e+01   2.2273012e+01   1.4857239e-01
   2.6526300e+01   1.2805036e+01   3.8705294e-01
   3.6775499e+01   1.8364144e+01   3.7886612e-01
   4.5661452e+01   2.2548319e+01   2.4574892e-02
   4.3104519e+01   2.0784271e+01   3.3007174e-01
   4.1341562e+01   1.9423415e+01   3.6160094e-01
   2.1328358e+01   1.3104256e+01   3.8541397e-01
   2.1118578e+01   1.2907148e+01   3.9757004e-01
   2.1973420e+01   1.0677125e+01   3.8681541e-01
   2.1351203e+01   1.3121844e+01   3.2587839e-01
   3.3634937e+01   1.8625233e+01   1.5933245e-01
   2.6168388e+01   1.5379648e+01   3.8009161e-01
   2.1332080e+01   1.3106983e+01   3.7763887e-01
   2.4546866e+01   1.4629853e+01   3.6285310e-01
   2.7681237e+01   1.6057066e+01   3.7895394e-01
   2.1350398e+01   1.3114049e+01   3.9424631e-01
   3.5017889e+01   1.9155389e+01   2.4463128e-01
   2.8669187e+01   1.5159761e+01   3.9270422e-01
   2.2807347e+01   1.3579054e+01   3.9717262e-01
   2.3459113e+01   1.3644536e+01   3.9641411e-01
   2.1432200e+01   1.3157115e+01   3.6127326e-01
   2.1334261e+01   1.3105873e+01   3.9787336e-01
   2.1753250e+01   1.3313009e+01   3.5491245e-01
   4.1675290e+01   2.0290363e+01   3.4121406e-01
   2.1339611e+01   1.3108780e+01   3.9469823e-01
   3.8649960e+01   2.0496251e+01   1.9365481e-01
   2.1561685e+01   1.3216801e+01   3.9742007e-01
   2.8680457e+01   1.6496897e+01   3.5680473e-01
   3.2363148e+01   1.8034653e+01   3.6177505e-01
   2.1659625e+01   1.3263611e+01   3.9573489e-01
   2.1447851e+01   1.3155426e+01   3.9786057e-01
   2.5104577e+01   1.4690268e+01   3.9659342e-01
   2.2335320e+01   1.3588300e+01   3.9006827e-01
   3.2939455e+01   1.8339032e+01   1.6617186e-01
   2.2341162e+01   1.3190544e+01   3.9633953e-01
   2.1331078e+01   1.3114800e+01   2.9823502e-01
   3.0784731e+01   1.7400834e+01   3.5484656e-01
   2.1806260e+01   1.3333600e+01   3.9315129e-01
   4.3946631e+01   2.2018100e+01   6.8739632e-02
   4.0614813e+01   2.1206689e+01   2.6048922e-02
   4.1666069e+01   1.9631817e+01   3.5869293e-01
   2.2510308e+01   1.1885878e+01   3.9075483e-01
   2.4270297e+01   1.4500768e+01   3.7567843e-01
   2.1429440e+01   1.3152065e+01   3.9719574e-01
   2.1439880e+01   1.3177747e+01   2.0149145e-01
   2.6291382e+01   1.5429470e+01   3.6068926e-01
   2.6962483e+01   1.2256130e+01   3.8362276e-01
   3.5427574e+01   1.9355101e+01   8.1360781e-02
   2.1330957e+01   1.3104257e+01   3.9790182e-01
   3.1792834e+01   1.7802934e+01   3.6525236e-01
   2.1637995e+01   1.3284846e+01   9.3075809e-02
   2.3946880e+01   1.4352602e+01   3.8400951e-01
   2.3274786e+01   1.4034567e+01   3.7539118e-01
   2.1745861e+01   1.3304584e+01   3.9391154e-01
   2.7073663e+01   1.5734742e+01   3.9251195e-01
   2.6598934e+01   1.5570135e+01   3.4137570e-01
   2.1675239e+01   1.3261485e+01   3.9779327e-01
   2.3055136e+01   1.3930665e+01   3.7349290e-01
   2.1596909e+01   1.3266645e+01   7.6789519e-02
   2.2632905e+01   1.3736862e+01   3.2790033e-01
   2.8845735e+01   1.6569836e+01   3.6736089e-01
   2.1351056e+01   1.3128864e+01   2.5965593e-01
   4.0434201e+01   2.0922938e+01   2.6586315e-01
   2.1331437e+01   1.3104539e+01   3.9731499e-01
   2.1602264e+01   1.3248836e+01   2.7072998e-01
   4.5278538e+01   2.2299367e+01   1.4151345e-01
   2.3833071e+01   1.4301755e+01   3.8886370e-01
   3.1807686e+01   1.7770329e+01   3.7573122e-01
   2.2450816e+01   1.3645966e+01   3.9547968e-01
   2.1317831e+01   1.3089043e+01   3.9785290e-01
   2.1376327e+01   1.3145460e+01   2.1968451e-01
   2.1336234e+01   1.3108484e+01   3.8198429e-01
   2.7285752e+01   1.5908417e+01   1.0792990e-01
   2.1460692e+01   1.3195313e+01   1.3125299e-01
   2.1301167e+01   1.3074544e+01   3.9783527e-01
   2.6618264e+01   1.5583089e+01   3.7760010e-01
   2.2770340e+01   1.0886080e+01   3.8655525e-01
   4.3707284e+01   2.1915388e+01   1.0953231e-01
   2.1354568e+01   1.3131784e+01   2.4868969e-01
   2.2063862e+01   1.3463501e+01   3.4612352e-01
   2.1331227e+01   1.3105816e+01   3.8462689e-01
   4.1066408e+01   2.0637145e+01   3.2674836e-01
   2.2600913e+01   1.3713490e+01   3.9633444e-01
   2.2168603e+01   1.3508509e+01   3.9138199e-01
   1.9788311e+01   1.1408956e+01   3.9369563e-01
   3.4244886e+01   1.8738773e+01   3.5982786e-01
   2.1484867e+01   1.3193581e+01   2.5776156e-01
   3.0694717e+01   1.7125819e+01   3.8979161e-01
   3.5180865e+01   1.9257373e+01   8.4720957e-02
   2.1371090e+01   1.3123823e+01   3.9766982e-01
   2.1441749e+01   1.3169636e+01   2.8684926e-01
   3.8769662e+01   1.8500050e+01   3.7057272e-01
   2.6277697e+01   1.5426359e+01   3.7097185e-01
   2.1566748e+01   1.3219078e+01   3.9023735e-01
   3.1867466e+01   1.6254510e+01   3.8936438e-01
   2.1353909e+01   1.3115489e+01   3.9668682e-01
   2.4985451e+01   1.4861618e+01   1.1835668e-01
   3.5681851e+01   1.9204272e+01   3.5975855e-01
   4.4458344e+01   2.1712641e+01   2.7050994e-01
   2.9898580e+01   1.7059740e+01   9.9658833e-02
   2.8666865e+01   1.6292983e+01   3.9307116e-01
   3.3057814e+01   1.8319741e+01   3.5351697e-01
   2.1352097e+01   1.3128140e+01   2.7150860e-01
   2.1734075e+01   1.3308196e+01   3.1123787e-01
   2.1332555e+01   1.3106892e+01   3.8051536e-01
   2.1347002e+01   1.3117906e+01   3.4327962e-01
   2.6339976e+01   1.5454924e+01   3.3544977e-01
   3.4920333e+01   1.9121969e+01   2.2969668e-01
   2.0506320e+01   1.2261410e+01   3.9607878e-01
   4.0490145e+01   1.9363979e+01   3.6021442e-01
   4.3327379e+01   2.1270474e+01   2.9240392e-01
   2.2902961e+01   1.3858176e+01   3.7673159e-01
   2.1377348e+01   1.3136522e+01   3.0600662e-01
   2.1350158e+01   1.3115200e+01   3.8225197e-01
