# Supplementary material for: Rethinking Colour Constancy
Source: PLoS One. 2015 Sep 10;10(9):e0135029. doi: 10.1371/journal.pone.0135029 (PMC4565710; doi:10.1371/journal.pone.0135029)
Supplement: S1 Dataset — (ZIP) [file pone.0135029.s002.zip › 5-TransitionMetamerReflectanceData/NtoR_20munsells/targetXYZ_5.txt]

   4.6858968e+01   2.3576463e+01   4.5769863e-02
   4.4635181e+01   2.1734778e+01   2.9806296e-01
   4.6151883e+01   2.2966538e+01   2.8624392e-02
   3.9314287e+01   2.0645424e+01   2.9598914e-02
   3.3912591e+01   1.5399960e+01   4.4180154e-01
   2.3921733e+01   1.3628676e+01   1.4006723e-01
   4.0788801e+01   2.1117283e+01   2.9173653e-02
   3.1463810e+01   1.7751704e+01   3.1016592e-02
   2.3725106e+01   1.2364628e+01   2.0288739e-01
   4.4616552e+01   2.2560107e+01   2.9263619e-02
   4.6677832e+01   2.3411799e+01   2.9410969e-02
   3.9857120e+01   1.8652206e+01   2.6061839e-02
   3.7062673e+01   1.7043560e+01   3.3615076e-02
   4.6883755e+01   2.3602617e+01   2.9775754e-02
   4.6884263e+01   2.3602833e+01   2.9775411e-02
   4.5011244e+01   2.1996618e+01   4.1854943e-01
   4.6896570e+01   2.3612001e+01   4.1831370e-02
   4.6482688e+01   2.3295449e+01   2.9273427e-02
   4.6849734e+01   2.3573374e+01   2.9940929e-02
   3.9926297e+01   1.8612291e+01   2.3776536e-01
   4.5901421e+01   2.3288830e+01   2.9919063e-02
   2.9791118e+01   1.7019915e+01   3.1801693e-02
   4.6722357e+01   2.3557307e+01   2.9816534e-02
   2.4759989e+01   1.2341258e+01   2.2658301e-01
   4.3039166e+01   2.0581258e+01   4.2564534e-01
   3.7709121e+01   2.0371505e+01   3.0466695e-02
   3.6214466e+01   1.7549481e+01   2.2931549e-02
   3.1820417e+01   1.7895500e+01   3.0965584e-02
   2.4665087e+01   1.3294492e+01   3.1493738e-02
   4.6648404e+01   2.3545737e+01   2.9875063e-02
   4.6795833e+01   2.3517473e+01   5.1546926e-02
   3.7908437e+01   2.0390776e+01   3.0425086e-02
   2.4975444e+01   1.4634215e+01   2.7470571e-01
   3.9063946e+01   1.8117730e+01   1.2543029e-01
   4.2471662e+01   2.0460468e+01   2.5231692e-02
   2.4673970e+01   1.4672959e+01   3.1218219e-01
   4.4614062e+01   2.1738180e+01   1.8172253e-01
   3.8880341e+01   2.0201171e+01   2.8654498e-02
   4.6785877e+01   2.3498649e+01   1.0168317e-01
   2.9113971e+01   1.3564055e+01   3.7918740e-02
   3.9389413e+01   1.8321111e+01   6.0050665e-02
   4.5984989e+01   2.2823864e+01   5.2478701e-02
   4.6016163e+01   2.3333368e+01   2.9974662e-02
   4.3730356e+01   2.1238753e+01   2.6179619e-02
   4.4630161e+01   2.1777990e+01   2.8091462e-02
   2.4022011e+01   1.2301830e+01   2.6619293e-01
   3.0814712e+01   1.7506900e+01   3.1106222e-02
   4.6855330e+01   2.3582891e+01   2.9745995e-02
   4.6650428e+01   2.3379447e+01   9.8409053e-02
   3.6522491e+01   1.6734038e+01   6.9187804e-02
   4.5299183e+01   2.2231520e+01   3.3019837e-01
   2.3527507e+01   1.2484131e+01   1.4408594e-01
   4.4435069e+01   2.1564420e+01   4.4132880e-01
   2.4561313e+01   1.4177694e+01   9.7630026e-02
   4.5834966e+01   2.2708798e+01   2.9276186e-02
   2.9829830e+01   1.3735977e+01   1.3439771e-01
   4.6866194e+01   2.3577084e+01   7.5504654e-02
   4.6793862e+01   2.3520546e+01   3.0966698e-02
   3.1749967e+01   1.7334042e+01   2.9137627e-02
   3.5429345e+01   1.6124647e+01   4.3366150e-01
   4.6765028e+01   2.3495313e+01   3.0712772e-02
   2.4292212e+01   1.4547026e+01   5.3011687e-01
   4.5776719e+01   2.3264274e+01   3.0025203e-02
   4.6313562e+01   2.3075062e+01   1.7366240e-01
   4.6824558e+01   2.3543860e+01   5.0565199e-02
   4.5591980e+01   2.2510751e+01   3.4026617e-02
   3.8245902e+01   1.7651499e+01   1.2123143e-01
   4.4286435e+01   2.1512316e+01   8.8774025e-02
   4.3490778e+01   2.0948896e+01   6.4189221e-02
   2.4103275e+01   1.2283989e+01   3.4555931e-01
   4.6223733e+01   2.2970033e+01   3.3491481e-01
   3.8221565e+01   1.7853995e+01   2.3063154e-02
   4.6500611e+01   2.3501459e+01   2.9906402e-02
   4.5836052e+01   2.2686234e+01   1.4645441e-01
   4.6787871e+01   2.3511056e+01   2.9576489e-02
   4.2027335e+01   2.1600273e+01   2.9244341e-02
   4.6885462e+01   2.3602509e+01   3.7834088e-02
   4.3353029e+01   2.0850777e+01   7.5998454e-02
   3.0553928e+01   1.4415361e+01   2.4076155e-02
   4.5411539e+01   2.2358104e+01   9.6790183e-02
   4.2098172e+01   1.9994779e+01   1.2206243e-01
   2.3434388e+01   1.2801718e+01   9.5252847e-02
   3.0834280e+01   1.4146386e+01   7.6490278e-02
   4.5850951e+01   2.3270691e+01   2.9912106e-02
   2.4930964e+01   1.4849103e+01   6.8739577e-02
   4.1965269e+01   1.9907474e+01   1.2304448e-01
   4.5446887e+01   2.2371558e+01   1.8260400e-01
   2.5165202e+01   1.2383171e+01   2.4702757e-01
   3.6160866e+01   1.6511757e+01   2.7491216e-01
   4.6830333e+01   2.3545633e+01   6.8641218e-02
   3.5700724e+01   1.6550245e+01   2.3431040e-02
   4.0520590e+01   1.8954705e+01   3.7680865e-01
   4.6866333e+01   2.3586098e+01   3.0141885e-02
   4.6896628e+01   2.3613104e+01   3.6473714e-02
   4.6900077e+01   2.3617222e+01   3.1937245e-02
   4.6392837e+01   2.3451521e+01   2.9865610e-02
   4.2512852e+01   2.0248217e+01   2.7172745e-01
   2.4389228e+01   1.4560077e+01   5.2261552e-01
   4.3463149e+01   2.0917862e+01   1.3938543e-01
   2.4178037e+01   1.3890159e+01   5.1873413e-01
   4.6459939e+01   2.3474114e+01   2.9853060e-02
   4.5968500e+01   2.3342723e+01   3.0032364e-02
   3.4910188e+01   1.8742856e+01   2.9152425e-02
   4.6115196e+01   2.2928893e+01   6.4519761e-02
   3.8503488e+01   1.7778206e+01   2.5363482e-01
   4.5153897e+01   2.3035081e+01   3.0078111e-02
   3.2258162e+01   1.5828677e+01   2.3038976e-02
   3.7620815e+01   2.0277018e+01   3.0430717e-02
   2.5781033e+01   1.5063021e+01   4.7158048e-02
   4.4563040e+01   2.2879554e+01   3.0196840e-02
   4.5052496e+01   2.2071261e+01   1.5908453e-01
   2.5997847e+01   1.2525485e+01   2.8729687e-01
   4.4963127e+01   2.2028487e+01   3.1635885e-02
   4.6455883e+01   2.3227017e+01   2.9842430e-02
   4.6849798e+01   2.3560961e+01   8.0979766e-02
   3.6897783e+01   1.7651096e+01   2.2669714e-02
   2.3532796e+01   1.3246354e+01   2.6013230e-01
   4.0586382e+01   1.9021529e+01   1.9132163e-01
   4.3666711e+01   2.1011904e+01   4.5565411e-01
   4.6897480e+01   2.3615328e+01   2.9873876e-02
   3.9939985e+01   1.8601865e+01   3.7067827e-01
   4.6487846e+01   2.3227643e+01   1.5290732e-01
   2.5173657e+01   1.4710133e+01   9.1945682e-02
   4.6894442e+01   2.3609563e+01   4.4093585e-02
   3.4964599e+01   1.5920298e+01   2.5579194e-01
   4.4014318e+01   2.1306696e+01   1.4689061e-01
   2.4544187e+01   1.4695982e+01   9.2352494e-02
   4.6900589e+01   2.3618117e+01   2.9804835e-02
   3.9516276e+01   1.8339376e+01   4.4332360e-01
   4.5064056e+01   2.2040442e+01   3.9621869e-01
   3.9398020e+01   2.1021889e+01   3.0446311e-02
   3.0682167e+01   1.4775368e+01   2.2890071e-02
   3.8997106e+01   1.8064717e+01   2.2780354e-01
   3.9214477e+01   2.0000865e+01   2.7809859e-02
   4.6896826e+01   2.3614565e+01   3.0122636e-02
   4.6790623e+01   2.3505219e+01   9.0195173e-02
   4.6847267e+01   2.3553410e+01   1.0718514e-01
   3.3498560e+01   1.5411114e+01   2.5312138e-02
   3.8104480e+01   1.7558080e+01   2.2248139e-01
   4.5196012e+01   2.3058068e+01   3.0001390e-02
   3.6305038e+01   1.6577814e+01   3.3536146e-01
   4.6666703e+01   2.3405921e+01   3.4853944e-02
   2.5327129e+01   1.2401097e+01   2.7453498e-01
   4.4587180e+01   2.1680938e+01   4.1095351e-01
   2.3350731e+01   1.2535158e+01   2.3657180e-01
   4.3820837e+01   2.1232447e+01   2.6146892e-02
   4.6820881e+01   2.3535687e+01   7.5102804e-02
   4.6813326e+01   2.3535122e+01   4.2691024e-02
   4.6276398e+01   2.3305194e+01   2.9509650e-02
   2.5187514e+01   1.4887715e+01   8.9353314e-02
   2.4759352e+01   1.4426839e+01   3.8223490e-01
   4.6832043e+01   2.3560112e+01   2.9698328e-02
   4.0163145e+01   1.8727744e+01   4.3873351e-01
   4.6866271e+01   2.3581322e+01   5.5127751e-02
   3.0067962e+01   1.7071028e+01   3.1783577e-02
   3.4464755e+01   1.5666637e+01   3.6685927e-01
   3.4676116e+01   1.9109849e+01   3.0610665e-02
   4.6896631e+01   2.3612084e+01   4.1705191e-02
   2.4873606e+01   1.4533749e+01   2.7977620e-01
   4.5190954e+01   2.2924638e+01   2.9673380e-02
   2.4301048e+01   1.4576556e+01   2.8095941e-01
   3.2996798e+01   1.4978347e+01   5.0181290e-01
   4.6481544e+01   2.3469915e+01   2.9844870e-02
   4.1790644e+01   1.9754197e+01   3.9692081e-01
   2.4363661e+01   1.4041638e+01   1.3275494e-01
   4.6827241e+01   2.3567864e+01   2.9738807e-02
   4.2021236e+01   2.1769049e+01   2.9876179e-02
   3.5579528e+01   1.6192627e+01   4.8816804e-01
   2.3258622e+01   1.2617853e+01   3.6835216e-01
   4.6894369e+01   2.3612629e+01   2.9823731e-02
   3.3936459e+01   1.8830752e+01   3.0670653e-02
   2.3669938e+01   1.3387348e+01   5.0406405e-01
   4.5397065e+01   2.2319493e+01   2.5997591e-01
   3.1507712e+01   1.4381769e+01   1.8708003e-01
   2.5034340e+01   1.2356500e+01   2.9540592e-01
   4.6144340e+01   2.2918834e+01   2.5389380e-01
   2.4869745e+01   1.4697527e+01   5.2969777e-01
   2.4466828e+01   1.2301267e+01   2.9625259e-01
   4.5833095e+01   2.2674355e+01   2.0100989e-01
   4.6898283e+01   2.3615945e+01   2.9800637e-02
   2.5040002e+01   1.4705241e+01   2.1119840e-01
   3.8976370e+01   2.0022784e+01   2.8213576e-02
   4.6643484e+01   2.3392006e+01   2.9389464e-02
   4.2593352e+01   2.0650995e+01   2.5605137e-02
   3.2629424e+01   1.4890319e+01   7.1607010e-02
   2.4577709e+01   1.4244256e+01   1.5881829e-01
   2.3835574e+01   1.3539544e+01   1.4342591e-01
   2.7936422e+01   1.3109400e+01   8.5517843e-02
   4.3592320e+01   2.1140996e+01   2.6045593e-02
   2.3285979e+01   1.2592397e+01   2.8408932e-01
   4.6882398e+01   2.3608494e+01   2.9794486e-02
   4.6159537e+01   2.2965199e+01   6.7169559e-02
   2.4259439e+01   1.4550184e+01   2.6942824e-01
   3.4870580e+01   1.5900744e+01   1.0321056e-01
   4.6668231e+01   2.3407592e+01   3.1657403e-02
   4.6258933e+01   2.3007909e+01   2.8872250e-01
   2.4973482e+01   1.4624673e+01   5.2754618e-01
   4.6542268e+01   2.3287241e+01   8.6476702e-02
   3.5551991e+01   1.6213311e+01   2.1671411e-01
   2.3280854e+01   1.2801867e+01   2.3664459e-01
   2.3955877e+01   1.2347253e+01   1.5582286e-01
   4.6233541e+01   2.3024240e+01   2.8705529e-02
   2.3690850e+01   1.3322023e+01   9.9638203e-02
   4.3596361e+01   2.1017556e+01   9.7888160e-02
   4.6784303e+01   2.3514020e+01   2.9801519e-02
   4.4956932e+01   2.2071190e+01   2.7263326e-02
   4.3290540e+01   2.0841240e+01   2.5932146e-02
   3.5370631e+01   1.6095897e+01   4.3231480e-01
   4.6889159e+01   2.3605240e+01   4.1138090e-02
   2.3645852e+01   1.3377972e+01   2.9679441e-01
   4.6901005e+01   2.3618508e+01   2.9804920e-02
   2.6256100e+01   1.5299084e+01   4.0110680e-02
   4.6886578e+01   2.3603564e+01   3.7712556e-02
   2.4451446e+01   1.4604507e+01   3.0396482e-01
   4.6509154e+01   2.3260362e+01   7.5479106e-02
   4.1677201e+01   1.9784712e+01   2.5113384e-02
   3.5968332e+01   1.9098442e+01   2.8834847e-02
   2.4589266e+01   1.4223542e+01   1.1404887e-01
   4.6853705e+01   2.3574454e+01   3.0171500e-02
   4.5874026e+01   2.3271956e+01   2.9891862e-02
   4.6876169e+01   2.3588879e+01   6.2725133e-02
   2.5734602e+01   1.2446172e+01   5.1288349e-01
   4.4472893e+01   2.1646243e+01   1.0343698e-01
   4.6416922e+01   2.3167223e+01   1.4986476e-01
   4.6723718e+01   2.3560213e+01   2.9838891e-02
   4.5640153e+01   2.2496374e+01   3.3740925e-01
   4.6677421e+01   2.3516266e+01   2.9754547e-02
   3.9717816e+01   2.1078699e+01   3.0356047e-02
   4.6550441e+01   2.3308803e+01   3.0247886e-02
   4.6801869e+01   2.3504409e+01   1.4547931e-01
   4.5527624e+01   2.2403362e+01   3.6360719e-01
   4.6287754e+01   2.3082039e+01   3.2457042e-02
   3.9460414e+01   1.8360092e+01   7.0198532e-02
   2.9584160e+01   1.3617432e+01   2.8068216e-01
   2.4426932e+01   1.2284020e+01   4.0062956e-01
   4.6103452e+01   2.2899972e+01   1.7325492e-01
   4.6802718e+01   2.3520522e+01   6.8450358e-02
   3.2492632e+01   1.4850369e+01   5.0855165e-02
   3.8562116e+01   1.7787963e+01   4.3036351e-01
   4.5862092e+01   2.3295642e+01   2.9993630e-02
   2.3852381e+01   1.3520213e+01   1.0984833e-01
   4.6829509e+01   2.3538125e+01   1.0236190e-01
   3.9324729e+01   1.8744124e+01   2.3400566e-02
   4.5683742e+01   2.2574224e+01   8.6767521e-02
   4.6498109e+01   2.3414466e+01   2.9607162e-02
   4.6869939e+01   2.3590430e+01   2.9809184e-02
   4.3192066e+01   2.0815144e+01   2.5625573e-02
   4.1895345e+01   1.9812953e+01   4.6134714e-01
   2.4347707e+01   1.4546911e+01   5.2010551e-01
   4.6558378e+01   2.3508182e+01   2.9854125e-02
   4.6272019e+01   2.3054034e+01   9.6278319e-02
   4.6105994e+01   2.2878229e+01   3.0406905e-01
   4.1212932e+01   2.1305138e+01   2.9255101e-02
   4.6899435e+01   2.3616928e+01   2.9800131e-02
   4.6893470e+01   2.3611449e+01   2.9927829e-02
   4.1144255e+01   2.1550298e+01   3.0201313e-02
   4.6895852e+01   2.3612234e+01   3.7214614e-02
   4.6898971e+01   2.3616609e+01   2.9802279e-02
   3.6734074e+01   1.6799206e+01   3.4610589e-01
   4.6740835e+01   2.3441888e+01   1.8588181e-01
   4.3863427e+01   2.1172295e+01   3.1772552e-01
   2.9578218e+01   1.6895655e+01   3.2164684e-02
   2.4303396e+01   1.4012171e+01   1.9351661e-01
   2.3257867e+01   1.2720421e+01   2.8272901e-01
   3.7369620e+01   1.7690404e+01   2.2592624e-02
   4.5759498e+01   2.2637957e+01   6.8742891e-02
   2.3571390e+01   1.2788438e+01   6.9930244e-02
   4.5729166e+01   2.2609278e+01   9.3622689e-02
   4.6858079e+01   2.3579751e+01   2.9814047e-02
   4.4956761e+01   2.2034612e+01   2.7182140e-02
   4.1722861e+01   1.9728425e+01   2.7189991e-01
   4.6263801e+01   2.3052512e+01   6.6194344e-02
   2.3803728e+01   1.3545389e+01   3.9113244e-01
   3.6133771e+01   1.6512191e+01   1.7180359e-01
   4.6300864e+01   2.3053105e+01   2.3323192e-01
   4.6900421e+01   2.3617711e+01   3.1083907e-02
   4.3306653e+01   2.0766937e+01   4.1485119e-01
   4.6874670e+01   2.3584364e+01   7.8666374e-02
   4.5766345e+01   2.2615540e+01   2.2993856e-01
   2.3660370e+01   1.3372700e+01   1.7281053e-01
   4.3853630e+01   2.1201928e+01   8.3140276e-02
   4.6530934e+01   2.3279239e+01   2.9146166e-02
   2.6987487e+01   1.2748133e+01   5.1068783e-01
   4.6265347e+01   2.3053733e+01   2.8917915e-02
   4.6892770e+01   2.3610288e+01   3.2717924e-02
   4.4587348e+01   2.1679343e+01   4.2127492e-01
   4.5470183e+01   2.3184105e+01   3.0117157e-02
   2.8119614e+01   1.4020875e+01   2.4914496e-02
   3.8382673e+01   1.9573067e+01   2.7437653e-02
   4.5050342e+01   2.2947967e+01   2.9934512e-02
   4.6844577e+01   2.3601921e+01   2.9819453e-02
   4.2912893e+01   2.0527252e+01   2.1346812e-01
   4.6691807e+01   2.3397874e+01   1.9016202e-01
   4.6758921e+01   2.3539132e+01   2.9710162e-02
   4.5831484e+01   2.2669328e+01   2.2138329e-01
   2.5705503e+01   1.5097635e+01   4.8582762e-02
   2.7773285e+01   1.6126026e+01   3.3946951e-02
   4.6901054e+01   2.3618555e+01   2.9822067e-02
   4.3879137e+01   2.1162505e+01   4.5235004e-01
   4.1919198e+01   1.9838162e+01   3.9396759e-01
   4.6895801e+01   2.3613828e+01   2.9806222e-02
   2.6178120e+01   1.2542336e+01   5.0313356e-01
   3.7934786e+01   1.7739103e+01   2.2860266e-02
   3.2181654e+01   1.4655896e+01   2.3807066e-01
   3.5001188e+01   1.7372376e+01   2.4134133e-02
   4.5480221e+01   2.2644071e+01   2.8499755e-02
   4.6618594e+01   2.3358054e+01   6.3701358e-02
   2.8649238e+01   1.3276228e+01   3.4383600e-01
   4.6774744e+01   2.3499596e+01   4.5044253e-02
   4.6073178e+01   2.2841187e+01   3.5954239e-01
   2.7920497e+01   1.3026123e+01   4.5486523e-01
   4.6868996e+01   2.3600303e+01   2.9782788e-02
   4.6670491e+01   2.3386144e+01   1.5415787e-01
   4.5795638e+01   2.2634392e+01   2.5609828e-01
   4.2555740e+01   2.2196405e+01   3.0378221e-02
   3.8565140e+01   1.7839785e+01   7.9695260e-02
   4.6833082e+01   2.3551077e+01   5.3873796e-02
   4.6896485e+01   2.3614271e+01   2.9990486e-02
   3.6513058e+01   1.6666488e+01   4.8869474e-01
   2.3692474e+01   1.3129863e+01   6.4636113e-02
   2.4985719e+01   1.4648087e+01   5.2831704e-01
   4.6854954e+01   2.3567681e+01   7.0947783e-02
   4.6853386e+01   2.3586998e+01   2.9766975e-02
   4.6807562e+01   2.3534708e+01   2.9801333e-02
   4.1920962e+01   1.9898229e+01   3.1647395e-02
   2.6448960e+01   1.2607609e+01   5.0222794e-01
   4.5501250e+01   2.2433537e+01   6.6260971e-02
   3.6095174e+01   1.9342774e+01   2.9546450e-02
   2.4916929e+01   1.4568683e+01   4.5948108e-01
   3.0201422e+01   1.3825426e+01   4.8605679e-01
   4.6644146e+01   2.3387508e+01   2.9608708e-02
   4.0070458e+01   1.8684304e+01   3.4419522e-01
   4.6243403e+01   2.3041988e+01   3.3185373e-02
   2.8472339e+01   1.3213579e+01   3.6424077e-01
   3.5201500e+01   1.6061711e+01   9.9403995e-02
   4.6510961e+01   2.3261656e+01   2.9114539e-02
   4.6627997e+01   2.3364185e+01   7.5072833e-02
   3.6670822e+01   1.9423054e+01   2.8968132e-02
   4.1436981e+01   1.9566901e+01   1.1605288e-01
   2.6117857e+01   1.2758802e+01   3.8123948e-02
   2.7041695e+01   1.2773295e+01   3.9810804e-01
   4.4868676e+01   2.1887555e+01   4.2820784e-01
   4.6673208e+01   2.3415741e+01   2.9431566e-02
   3.5428283e+01   1.8785388e+01   2.8530998e-02
   4.6882823e+01   2.3598016e+01   4.7891617e-02
   2.4999594e+01   1.4699765e+01   3.3155495e-01
   4.6870104e+01   2.3590569e+01   2.9814993e-02
   4.6508031e+01   2.3236436e+01   1.9742311e-01
   4.6662085e+01   2.3395967e+01   2.9354549e-02
   2.3275662e+01   1.2650322e+01   2.5267469e-01
   3.5488874e+01   1.6165973e+01   3.3652959e-01
   4.6540935e+01   2.3286274e+01   8.5480125e-02
   3.9673160e+01   1.8426867e+01   4.8604697e-01
   3.9487520e+01   1.8334359e+01   3.5239770e-01
   4.6060069e+01   2.2832286e+01   3.4884321e-01
   2.5596377e+01   1.2887241e+01   2.9626246e-02
   2.3390725e+01   1.2461955e+01   3.4695001e-01
   2.4618311e+01   1.3734429e+01   3.5955660e-02
   2.4925052e+01   1.4856163e+01   6.3986279e-02
   4.6117393e+01   2.2932784e+01   5.3633105e-02
   4.3014406e+01   2.0719142e+01   2.5498788e-02
   3.9225577e+01   1.8270032e+01   2.7071484e-02
   4.6865191e+01   2.3586175e+01   2.9814476e-02
   4.6811365e+01   2.3538650e+01   3.0073488e-02
   4.3853912e+01   2.2639093e+01   3.0262217e-02
   4.6897804e+01   2.3615048e+01   3.2271470e-02
   2.5043426e+01   1.4714997e+01   2.1158797e-01
   4.6069402e+01   2.2890620e+01   6.6665267e-02
   4.5256056e+01   2.2200354e+01   3.1767634e-01
   4.6823966e+01   2.3554204e+01   2.9688825e-02
   4.6532957e+01   2.3289735e+01   3.2152795e-02
   4.6130049e+01   2.3224579e+01   2.9415137e-02
   2.7256456e+01   1.2906447e+01   9.0700232e-02
   4.4956641e+01   2.1954693e+01   4.2247834e-01
   2.5016869e+01   1.4777977e+01   1.7787870e-01
   4.6874074e+01   2.3586225e+01   6.6212204e-02
   4.6783166e+01   2.3512679e+01   3.0123861e-02
   4.6784423e+01   2.3587240e+01   2.9838056e-02
   4.4056183e+01   2.1310364e+01   3.1460753e-01
   4.5269724e+01   2.2258139e+01   2.8285137e-02
   4.6188086e+01   2.3063193e+01   2.8886044e-02
   3.2823258e+01   1.4902250e+01   4.9521566e-01
   4.6882382e+01   2.3602186e+01   2.9860381e-02
   2.4848643e+01   1.2434591e+01   8.4936472e-02
   4.4302522e+01   2.2046853e+01   2.7731832e-02
   4.6545177e+01   2.3297952e+01   4.0550605e-02
   3.9305430e+01   2.0997514e+01   3.0454296e-02
   4.3422066e+01   2.0906355e+01   3.3308029e-02
   2.4316175e+01   1.2360876e+01   1.1935588e-01
   2.4888519e+01   1.4733123e+01   2.8013156e-01
   4.3094419e+01   2.0676002e+01   4.7721646e-02
   2.8174776e+01   1.3131525e+01   2.5539688e-01
   4.5218734e+01   2.2208276e+01   9.9100861e-02
   3.4429166e+01   1.5667624e+01   2.3470141e-01
   4.6654361e+01   2.3394280e+01   3.5947023e-02
   2.3310763e+01   1.2922973e+01   3.5393812e-01
   4.6375058e+01   2.3136753e+01   1.2115524e-01
   2.3384560e+01   1.2623091e+01   1.3454895e-01
   4.5750730e+01   2.2633727e+01   5.3824207e-02
   4.6857487e+01   2.3606134e+01   2.9817432e-02
   3.2857576e+01   1.4935603e+01   3.3765325e-01
   4.4057634e+01   2.1386729e+01   2.6354134e-02
   4.6077038e+01   2.2903654e+01   2.9185752e-02
   4.6468780e+01   2.3231406e+01   4.0153263e-02
   4.6884446e+01   2.3598406e+01   5.3409737e-02
   4.5470699e+01   2.2401349e+01   1.1490235e-01
   2.3249339e+01   1.2688051e+01   4.7445952e-01
   4.6894630e+01   2.3612644e+01   2.9879114e-02
   2.4237574e+01   1.3912740e+01   1.1331441e-01
   2.3864235e+01   1.2342327e+01   1.8961612e-01
   2.4852428e+01   1.2334242e+01   3.0444785e-01
   4.6678630e+01   2.3421127e+01   3.0344746e-02
   2.5663519e+01   1.5098334e+01   4.8655099e-02
   4.2742610e+01   2.0454745e+01   2.7159872e-02
   4.6864279e+01   2.3574774e+01   7.8312014e-02
   2.5258158e+01   1.4921289e+01   7.8733341e-02
   3.6496572e+01   1.6699071e+01   1.6976743e-01
   4.6581947e+01   2.3314915e+01   1.2383239e-01
   2.4715770e+01   1.4683346e+01   3.2217253e-01
   2.8853744e+01   1.6657882e+01   3.2420832e-02
   3.9605555e+01   1.8605271e+01   2.3547791e-02
   4.6768919e+01   2.3488630e+01   7.5163569e-02
   3.2643716e+01   1.8289026e+01   3.0754360e-02
   2.7190026e+01   1.4075680e+01   2.6334251e-02
   4.2392365e+01   2.0201521e+01   4.5709384e-02
   4.5786125e+01   2.3161915e+01   2.9722528e-02
   4.6691818e+01   2.3403591e+01   1.6057599e-01
   4.2693723e+01   2.0371118e+01   2.6278506e-01
   2.3568209e+01   1.2626612e+01   8.4177085e-02
   2.8061447e+01   1.5694693e+01   3.1085303e-02
   2.4841644e+01   1.4487819e+01   5.2744531e-01
   2.4396724e+01   1.4000486e+01   8.1016484e-02
   4.4839166e+01   2.2966361e+01   3.0144355e-02
   4.6505929e+01   2.3225188e+01   2.4763734e-01
   2.4891206e+01   1.4701329e+01   5.2724350e-01
   4.6826769e+01   2.3549469e+01   3.0527522e-02
   4.3294975e+01   2.0784221e+01   2.5008060e-01
   4.6900835e+01   2.3618273e+01   3.0204946e-02
   3.6641198e+01   1.9889900e+01   3.0453119e-02
   3.3688550e+01   1.5351223e+01   9.2632998e-02
   3.5954917e+01   1.6439849e+01   8.2128815e-02
   3.2318469e+01   1.4758149e+01   6.9468535e-02
   4.6890408e+01   2.3608570e+01   2.9831749e-02
   3.9879290e+01   1.8605023e+01   9.2337766e-02
   2.3601971e+01   1.2474247e+01   1.2325167e-01
   3.9748814e+01   1.8522233e+01   1.1969335e-01
   4.5466084e+01   2.2416079e+01   2.9159124e-02
   4.5790539e+01   2.3285408e+01   3.0054876e-02
   3.4985413e+01   1.5904390e+01   4.6380916e-01
   2.7146738e+01   1.2840357e+01   1.6454704e-01
   3.4147431e+01   1.8182859e+01   2.8333451e-02
   4.6899764e+01   2.3616902e+01   3.2075193e-02
   2.5724483e+01   1.2489712e+01   1.8464042e-01
   4.6882740e+01   2.3596628e+01   5.4387104e-02
   4.6062910e+01   2.2934387e+01   2.8619915e-02
   4.4786512e+01   2.2803569e+01   2.9730697e-02
   4.3201027e+01   2.2175294e+01   2.9640571e-02
   4.6616765e+01   2.3343650e+01   1.3216421e-01
   4.6566384e+01   2.3280507e+01   2.3223412e-01
   2.4845234e+01   1.2381970e+01   1.3705434e-01
   2.4264824e+01   1.2271198e+01   4.7317442e-01
   4.3344575e+01   2.1816911e+01   2.8118198e-02
   4.6828371e+01   2.3538708e+01   9.4062678e-02
   3.8757793e+01   1.7920194e+01   2.7499078e-01
   2.4798148e+01   1.4448845e+01   1.8313957e-01
   4.6440633e+01   2.3206743e+01   2.9294320e-02
   4.6583318e+01   2.3315784e+01   1.2547797e-01
   4.6899480e+01   2.3616255e+01   3.4029178e-02
   2.4053883e+01   1.3792613e+01   2.1978309e-01
   4.0920567e+01   1.9240921e+01   1.1101528e-01
   4.6885839e+01   2.3604116e+01   3.1366215e-02
   4.6899938e+01   2.3617288e+01   3.0958431e-02
   2.4341587e+01   1.2725105e+01   3.9289710e-02
   4.6769200e+01   2.3499527e+01   2.9727804e-02
   2.3637335e+01   1.2564419e+01   8.5605875e-02
   4.6049045e+01   2.2864757e+01   1.1749107e-01
   2.9452934e+01   1.3612498e+01   9.5402240e-02
   3.4168242e+01   1.8652772e+01   3.0049793e-02
   4.6484911e+01   2.3480922e+01   2.9845463e-02
   4.6901036e+01   2.3618537e+01   2.9819805e-02
   4.1221670e+01   1.9405543e+01   2.8648322e-01
   4.1251472e+01   1.9397936e+01   4.7357024e-01
   2.4627767e+01   1.4639909e+01   4.7532258e-01
   3.8218307e+01   1.7614180e+01   2.7675057e-01
   2.8857279e+01   1.6384794e+01   3.2355966e-02
   3.9601724e+01   1.8408630e+01   3.0607501e-01
   4.2237935e+01   2.0130527e+01   2.5752334e-02
   4.4522754e+01   2.1695812e+01   2.7262264e-02
   4.6808801e+01   2.3591641e+01   2.9829508e-02
   4.4946712e+01   2.1950967e+01   3.9985204e-01
   4.6605720e+01   2.3330839e+01   1.4861182e-01
   2.5692134e+01   1.2513578e+01   1.1417706e-01
   4.6896500e+01   2.3613547e+01   3.3705349e-02
   3.7919955e+01   2.0299038e+01   3.0228023e-02
   2.4854937e+01   1.4765046e+01   1.3723460e-01
   3.6285905e+01   1.8086952e+01   2.4781365e-02
   4.3844476e+01   2.1276143e+01   2.6188219e-02
   4.6601598e+01   2.3320464e+01   1.8322002e-01
   2.3645250e+01   1.2573559e+01   8.2866805e-02
   4.6877897e+01   2.3598162e+01   2.9874481e-02
   2.5464846e+01   1.5130128e+01   1.1109519e-01
   3.3595279e+01   1.8659252e+01   3.2278333e-01
   2.6832586e+01   1.5715809e+01   5.1871817e-01
   3.6086958e+01   1.9568374e+01   4.7587479e-01
   2.5073517e+01   1.4910953e+01   5.2512238e-01
   2.5605011e+01   1.5152704e+01   5.1791722e-01
   2.4292733e+01   1.4547295e+01   5.2993099e-01
   3.0297756e+01   1.7253480e+01   3.2796628e-01
   2.4374283e+01   1.4588264e+01   4.9949933e-01
   3.4941499e+01   1.9228822e+01   2.2280247e-01
   3.2489264e+01   1.8159870e+01   4.9504643e-01
   2.6325541e+01   1.5476403e+01   5.0447292e-01
   2.4541872e+01   1.4682052e+01   3.4287773e-01
   2.4305471e+01   1.4565742e+01   4.0940640e-01
   3.3116700e+01   1.5163642e+01   5.0137179e-01
   2.8640681e+01   1.6525428e+01   4.9894559e-01
   2.4382308e+01   1.4612893e+01   2.9414343e-01
   2.5028528e+01   1.4905532e+01   3.5237851e-01
   2.9274701e+01   1.3643282e+01   5.0708618e-01
   2.4292552e+01   1.4547254e+01   5.2957159e-01
   2.4297510e+01   1.4557279e+01   4.5456766e-01
   3.1092187e+01   1.4213268e+01   5.0452334e-01
   2.4316142e+01   1.4539567e+01   5.3001335e-01
   3.7060761e+01   1.9468258e+01   4.9263352e-01
   3.4278091e+01   1.5563736e+01   4.9987521e-01
   2.4363812e+01   1.4614765e+01   1.9293192e-01
   2.4845244e+01   1.4800179e+01   5.2054402e-01
   2.7057080e+01   1.5760191e+01   5.2528852e-01
   3.8296804e+01   2.0138141e+01   4.7706205e-01
   2.5248734e+01   1.2341226e+01   5.1369009e-01
   2.5406072e+01   1.5061379e+01   5.1977792e-01
   4.6484818e+01   2.3482261e+01   3.5585322e-02
   2.5267555e+01   1.4997026e+01   5.2039479e-01
   4.4557186e+01   2.1910386e+01   4.2336111e-01
   2.5222519e+01   1.5025783e+01   4.6744184e-02
   2.5637524e+01   1.5169694e+01   5.2001511e-01
   2.4338255e+01   1.4599526e+01   2.2822103e-01
   2.4185609e+01   1.4464368e+01   5.2999363e-01
   2.5963625e+01   1.5327976e+01   3.9788954e-01
   2.4589416e+01   1.4685519e+01   5.2797003e-01
   2.4312028e+01   1.4556125e+01   5.2984028e-01
   3.2906976e+01   1.8285164e+01   5.0110150e-01
   2.4464480e+01   1.4660245e+01   2.0318729e-01
   4.1466008e+01   2.1770931e+01   2.0491846e-01
   2.4948405e+01   1.4853423e+01   5.2702670e-01
   2.4293705e+01   1.4562559e+01   3.8534223e-01
   2.4604701e+01   1.4693592e+01   5.2852254e-01
   2.4559875e+01   1.4667851e+01   5.2969489e-01
   2.4967681e+01   1.4587636e+01   5.2918089e-01
   2.7218940e+01   1.5889145e+01   5.0676213e-01
   2.4608659e+01   1.4738055e+01   9.4771520e-02
   2.6167127e+01   1.5438387e+01   2.3838178e-01
   2.9444542e+01   1.6916021e+01   3.5401690e-02
   2.9451502e+01   1.6895583e+01   2.4358228e-01
   2.4473219e+01   1.4631511e+01   5.2841953e-01
   3.6033284e+01   1.8926426e+01   5.0056211e-01
   2.8487366e+01   1.6447329e+01   4.3439407e-01
   2.4349554e+01   1.4601570e+01   2.5877720e-01
   2.4426893e+01   1.4615682e+01   4.7098120e-01
   3.8580100e+01   1.7806070e+01   4.9047153e-01
   2.4347240e+01   1.4589118e+01   3.6865389e-01
   4.0563477e+01   2.1467498e+01   9.8154389e-02
   2.5951905e+01   1.5312439e+01   4.7202477e-01
   2.4294795e+01   1.4548741e+01   5.2517842e-01
   3.3725491e+01   1.8707558e+01   4.5062846e-01
   3.4856203e+01   1.9146885e+01   4.6846968e-01
   4.1647915e+01   2.1681330e+01   3.7346876e-01
   2.4363806e+01   1.4613419e+01   2.0619604e-01
   3.0816716e+01   1.7468807e+01   4.1734469e-01
   3.6056269e+01   1.9704675e+01   4.0758591e-02
   3.8515344e+01   2.0543143e+01   4.3623512e-01
   2.6041730e+01   1.5347168e+01   5.0736321e-01
   2.4332464e+01   1.4581023e+01   3.7987854e-01
   3.5017064e+01   1.8652069e+01   5.0449157e-01
   3.9330779e+01   1.8766353e+01   4.8482648e-01
   2.4307606e+01   1.4557146e+01   5.0099720e-01
   2.4909703e+01   1.4834622e+01   5.2567426e-01
   2.4252849e+01   1.4510200e+01   5.3004985e-01
   2.4375370e+01   1.4621472e+01   1.7830623e-01
   2.5466720e+01   1.5091145e+01   5.2125011e-01
   2.5734099e+01   1.5225093e+01   3.8759570e-01
   2.4300889e+01   1.4551005e+01   5.3004280e-01
   2.4487488e+01   1.4617697e+01   5.2988107e-01
   2.4896991e+01   1.4824315e+01   5.2020791e-01
   2.5904919e+01   1.5338193e+01   3.6824901e-02
   2.3990681e+01   1.3046248e+01   5.2196902e-01
   3.2164848e+01   1.5052851e+01   5.0457147e-01
   2.4294145e+01   1.4547995e+01   5.2950875e-01
   2.6645559e+01   1.4380431e+01   5.2225954e-01
   2.3397496e+01   1.2997909e+01   5.2344016e-01
   2.7652391e+01   1.6085700e+01   5.0775981e-01
   2.4334619e+01   1.4586882e+01   3.3445082e-01
   4.6433771e+01   2.3318068e+01   2.1982967e-01
   2.4730601e+01   1.4595713e+01   5.2962395e-01
   2.5487414e+01   1.4534749e+01   5.2676397e-01
   2.4425550e+01   1.4609384e+01   5.2962350e-01
   3.4984506e+01   1.9264795e+01   5.2285532e-02
   4.3634346e+01   2.2561401e+01   4.0658114e-02
   2.4293025e+01   1.4547465e+01   5.2962947e-01
   2.4346205e+01   1.4601426e+01   2.4557389e-01
   2.4410433e+01   1.4620309e+01   3.4928011e-01
   2.8222915e+01   1.6339261e+01   5.0006561e-01
   2.6927954e+01   1.5747494e+01   4.8445139e-01
   2.4344276e+01   1.4603366e+01   2.1747860e-01
   3.2029024e+01   1.7993081e+01   4.4538106e-01
   2.7685360e+01   1.6093369e+01   4.3268590e-01
   2.4310209e+01   1.4559017e+01   4.9446323e-01
   3.4152937e+01   1.8204188e+01   5.0898640e-01
   3.0601745e+01   1.6281691e+01   5.1903419e-01
   3.2692751e+01   1.8240397e+01   4.9486350e-01
   2.4435244e+01   1.4612813e+01   5.2791151e-01
   2.4524296e+01   1.4600937e+01   5.2976970e-01
   2.4401668e+01   1.4621740e+01   2.9541097e-01
   2.4323778e+01   1.4580206e+01   3.5124725e-01
   2.4319244e+01   1.4574439e+01   3.8638200e-01
   2.4294124e+01   1.4564474e+01   3.6870963e-01
   2.4366284e+01   1.4616676e+01   1.8496784e-01
   2.4360710e+01   1.4613024e+01   1.9631305e-01
   2.5072709e+01   1.4906776e+01   5.1020830e-01
   2.5152562e+01   1.4993399e+01   4.7234950e-02
   3.8027771e+01   2.0188855e+01   4.7076870e-01
   3.5456566e+01   1.9455701e+01   8.0566892e-02
   2.6285751e+01   1.5468934e+01   5.1925748e-01
   2.4297652e+01   1.4557528e+01   4.5277306e-01
   2.4380050e+01   1.4624454e+01   1.7011138e-01
   4.0566243e+01   1.9742816e+01   4.7618375e-01
   2.4298153e+01   1.4558730e+01   4.4362812e-01
   2.4551418e+01   1.4706220e+01   1.4747161e-01
   2.6146395e+01   1.5400962e+01   4.6779549e-01
   2.9649022e+01   1.6966764e+01   4.8547408e-01
   2.4364405e+01   1.4609660e+01   2.4461498e-01
   3.6995497e+01   2.0044143e+01   3.7563330e-01
   4.3685385e+01   2.1453295e+01   4.3846007e-01
   3.3334158e+01   1.8137784e+01   5.1021837e-01
   3.9530374e+01   1.9255463e+01   4.8362576e-01
   2.4296865e+01   1.4564072e+01   3.8616536e-01
   2.2501311e+01   1.2967124e+01   5.2572689e-01
   4.0410829e+01   1.8906008e+01   4.8333219e-01
   4.0505684e+01   2.1247152e+01   4.1077721e-01
   4.4340682e+01   2.2729786e+01   1.6091422e-01
   2.9308748e+01   1.6819453e+01   4.9342308e-01
   2.5255830e+01   1.4989406e+01   5.1644622e-01
   2.4860369e+01   1.4849475e+01   1.3870997e-01
   2.4496957e+01   1.4676349e+01   1.9266243e-01
   2.4293784e+01   1.4547946e+01   5.2834878e-01
   3.5243859e+01   1.8304322e+01   5.0567041e-01
   2.4317838e+01   1.4560231e+01   5.1744454e-01
   2.4634224e+01   1.4737202e+01   2.2145492e-01
   2.4352609e+01   1.4590798e+01   3.7551316e-01
   2.4417743e+01   1.4622583e+01   3.6050287e-01
   2.4310665e+01   1.4555548e+01   5.2977664e-01
   4.3472247e+01   2.1541392e+01   4.3248730e-01
   2.4376988e+01   1.4586488e+01   5.2698323e-01
   2.9182309e+01   1.6710059e+01   5.1826313e-01
   4.3865505e+01   2.2486288e+01   2.7436620e-01
   3.8237466e+01   1.7876921e+01   4.8963433e-01
   2.3597568e+01   1.2214062e+01   5.1815102e-01
   2.4356212e+01   1.4595614e+01   3.4586066e-01
   3.5380130e+01   1.7220625e+01   5.0222781e-01
   2.4296773e+01   1.4549906e+01   5.2273544e-01
   2.4293360e+01   1.4547569e+01   5.3011956e-01
   2.4313175e+01   1.4574900e+01   3.5543380e-01
   4.5539668e+01   2.2406324e+01   4.0190722e-01
   2.4357450e+01   1.4577264e+01   5.2877247e-01
   2.4351766e+01   1.4600432e+01   2.7849153e-01
   2.4588506e+01   1.4683402e+01   5.2651703e-01
   3.9707293e+01   2.1095920e+01   3.1708377e-01
   2.4309011e+01   1.4561673e+01   4.6314619e-01
   2.8521377e+01   1.6471144e+01   5.0898360e-01
   3.7512724e+01   2.0193191e+01   4.3835478e-01
   2.4316974e+01   1.4584825e+01   2.7589116e-01
   2.4612309e+01   1.4723996e+01   2.5163068e-01
   3.1583423e+01   1.7799920e+01   4.1414940e-01
   2.8735024e+01   1.6602664e+01   6.2589856e-02
   2.4429056e+01   1.4621247e+01   4.2596721e-01
   3.4286823e+01   1.8978429e+01   3.5027197e-02
   2.7545143e+01   1.6025925e+01   4.8548163e-01
   2.4316933e+01   1.4558562e+01   5.2989743e-01
   3.6256497e+01   1.6579520e+01   4.9630726e-01
   2.4396801e+01   1.4598542e+01   5.0120250e-01
   4.3182655e+01   2.1385518e+01   4.3867706e-01
   3.6239701e+01   1.9100284e+01   4.9847923e-01
   2.4608915e+01   1.4738864e+01   8.7758764e-02
   4.4173907e+01   2.2739293e+01   3.0321431e-02
   4.6040589e+01   2.3262257e+01   1.4466041e-01
   2.6513412e+01   1.5561644e+01   5.0237046e-01
   3.9960184e+01   1.9084656e+01   4.8148838e-01
   2.4950864e+01   1.4881042e+01   2.4454500e-01
   2.4901043e+01   1.4826080e+01   5.1879243e-01
   2.4380686e+01   1.4624880e+01   1.6880610e-01
   2.4293488e+01   1.4547809e+01   5.2834928e-01
   2.4528758e+01   1.4655259e+01   5.2571950e-01
   2.4300433e+01   1.4551558e+01   5.2327928e-01
   3.3285875e+01   1.8537663e+01   2.3570644e-01
   2.4315556e+01   1.4562877e+01   4.8087206e-01
   2.8496845e+01   1.6456658e+01   4.0168724e-01
   2.4036864e+01   1.4352602e+01   5.2970601e-01
   2.4425374e+01   1.4636534e+01   2.5809635e-01
   3.7612280e+01   1.9775495e+01   4.8652575e-01
   2.6283458e+01   1.5455832e+01   5.0133841e-01
   2.4298929e+01   1.4551247e+01   5.1941121e-01
   2.4378001e+01   1.4604066e+01   3.6104052e-01
   3.8349364e+01   1.9893922e+01   4.8447395e-01
   2.5020364e+01   1.4930615e+01   6.3059668e-02
   2.4314573e+01   1.4578278e+01   3.2907294e-01
   3.2549956e+01   1.8238379e+01   1.5113433e-01
   2.8452008e+01   1.3385063e+01   5.0849724e-01
   2.4293113e+01   1.4548336e+01   5.2179366e-01
   2.7199001e+01   1.4495720e+01   5.2119550e-01
   3.1963674e+01   1.7992060e+01   1.2517975e-01
   2.4305234e+01   1.4553865e+01   5.2241242e-01
   2.4293735e+01   1.4547742e+01   5.3010756e-01
   2.4301619e+01   1.4552112e+01   5.2325377e-01
   4.1296034e+01   2.1729664e+01   1.3421323e-01
   2.4185727e+01   1.4448906e+01   5.2989433e-01
   2.4476180e+01   1.4665967e+01   2.0015917e-01
   2.4846072e+01   1.4817780e+01   3.8802039e-01
   2.4334478e+01   1.4592678e+01   2.7842094e-01
   3.7310328e+01   2.0046395e+01   4.6233881e-01
   4.3555314e+01   2.1877224e+01   4.1012808e-01
   3.5758672e+01   1.6313864e+01   4.9739749e-01
   2.4307240e+01   1.4561460e+01   4.5761168e-01
   2.9168733e+01   1.6751537e+01   4.7351373e-01
   2.4290157e+01   1.4560930e+01   3.8375507e-01
   2.4536290e+01   1.4659174e+01   5.2646824e-01
   3.3050601e+01   1.8426134e+01   4.5405512e-01
   3.2161122e+01   1.8054124e+01   3.1511055e-01
   2.4446714e+01   1.4640585e+01   3.1577312e-01
   2.6546222e+01   1.5575266e+01   4.9559431e-01
   2.4289988e+01   1.4554776e+01   4.4362372e-01
   2.4414106e+01   1.4641257e+01   1.6089971e-01
   2.5117579e+01   1.4926163e+01   5.1862004e-01
   2.4293392e+01   1.4548391e+01   5.2226890e-01
   2.4304765e+01   1.4556148e+01   4.9796003e-01
   3.9971250e+01   2.1231812e+01   1.7584070e-01
   2.4983940e+01   1.4913152e+01   7.0140919e-02
   4.3399230e+01   2.1364596e+01   4.4040348e-01
   2.4294977e+01   1.4560646e+01   4.1035542e-01
   2.4306605e+01   1.4562838e+01   4.4204664e-01
   2.4324128e+01   1.4561864e+01   5.2988459e-01
   2.8345666e+01   1.6392079e+01   5.1179240e-01
   2.4474772e+01   1.4651465e+01   3.3693811e-01
   2.8158039e+01   1.5917287e+01   5.2454880e-01
   3.9367582e+01   2.0787944e+01   4.4109895e-01
   2.4292518e+01   1.4547454e+01   5.2726782e-01
   2.5071885e+01   1.4922515e+01   3.8748751e-01
   2.4620880e+01   1.4706800e+01   4.5844226e-01
   4.2230052e+01   2.1528383e+01   4.2603364e-01
   3.1086448e+01   1.7590084e+01   4.8805819e-01
   2.4293770e+01   1.4547820e+01   5.2953342e-01
   4.6843967e+01   2.3587292e+01   6.8963114e-02
   2.4299987e+01   1.4570071e+01   3.4196634e-01
   4.3278041e+01   2.1838039e+01   4.1050983e-01
   4.1529951e+01   2.1776426e+01   2.4726547e-01
   3.5428462e+01   1.9416380e+01   3.7233900e-01
   2.6733245e+01   1.5663893e+01   5.0368000e-01
   4.1285801e+01   2.0094293e+01   4.7023278e-01
   3.6143246e+01   1.9696478e+01   4.1502324e-01
   2.9418176e+01   1.6863509e+01   4.7927135e-01
   2.4292644e+01   1.4547759e+01   5.2481673e-01
   3.8005580e+01   2.0488055e+01   4.4067715e-02
   3.4304294e+01   1.8843719e+01   4.9298178e-01
   3.7786050e+01   2.0004990e+01   4.7897345e-01
   2.4540148e+01   1.4705619e+01   1.0075029e-01
   2.4572755e+01   1.4690832e+01   3.9717688e-01
   2.4321133e+01   1.4560338e+01   5.2965982e-01
   4.5548884e+01   2.3171283e+01   3.5106506e-02
   4.4735050e+01   2.2886342e+01   1.0129261e-01
   2.4399752e+01   1.4596360e+01   5.2869909e-01
   4.6850241e+01   2.3556862e+01   1.0710839e-01
   4.3261606e+01   2.1485150e+01   4.3436716e-01
   2.4306318e+01   1.4553512e+01   5.2990997e-01
   4.2953389e+01   2.2329363e+01   5.7841517e-02
   2.4498479e+01   1.4418803e+01   5.2879276e-01
   2.4303632e+01   1.4556775e+01   4.8669554e-01
   2.4381001e+01   1.4599498e+01   4.1979867e-01
   3.1271584e+01   1.6277682e+01   5.1663756e-01
   2.4329118e+01   1.4585327e+01   3.2529205e-01
   2.4290769e+01   1.4561431e+01   3.8190193e-01
   2.4885046e+01   1.4821498e+01   5.1322444e-01
   3.0441504e+01   1.7339401e+01   1.2227363e-01
   2.4293751e+01   1.4547898e+01   5.2867890e-01
   2.4467507e+01   1.4627369e+01   5.2766368e-01
   2.4293762e+01   1.4548179e+01   5.2600993e-01
   4.2444032e+01   2.0332502e+01   4.6706922e-01
   2.4314078e+01   1.4560279e+01   4.9976913e-01
   3.2230005e+01   1.7787832e+01   5.1327571e-01
   2.4351538e+01   1.4576749e+01   5.0883256e-01
   2.9833143e+01   1.7040214e+01   4.4028670e-01
   2.4406434e+01   1.4634191e+01   1.9572949e-01
   3.4556461e+01   1.9064362e+01   2.7714202e-01
   3.9367807e+01   2.0693011e+01   4.5431413e-01
   3.2639138e+01   1.8251114e+01   4.7150647e-01
   2.7198027e+01   1.5756642e+01   5.2582914e-01
   3.7868077e+01   2.0432250e+01   5.6022337e-02
   2.3236329e+01   1.2510808e+01   5.2136728e-01
   2.5455102e+01   1.5106246e+01   3.1029438e-01
   4.0530950e+01   2.0854633e+01   4.5737754e-01
   2.7838432e+01   1.6158469e+01   4.4976745e-01
   4.1797578e+01   2.1852692e+01   2.7197528e-01
   3.9360653e+01   1.8695098e+01   4.8476138e-01
   2.4528559e+01   1.4679196e+01   3.1028822e-01
   2.3941055e+01   1.4199465e+01   5.2931055e-01
   2.4344042e+01   1.4593982e+01   3.0718041e-01
   4.6157659e+01   2.3279411e+01   1.6905162e-01
   3.1427497e+01   1.7737747e+01   4.7746771e-01
   2.4324633e+01   1.4588118e+01   2.7913668e-01
   3.4828010e+01   1.9136858e+01   4.6799928e-01
   2.4466465e+01   1.4656330e+01   2.5068662e-01
   2.9288164e+01   1.4469310e+01   5.1331182e-01
   2.4293801e+01   1.4547771e+01   5.3012027e-01
   3.5776098e+01   1.8594430e+01   5.0315840e-01
   2.4577482e+01   1.4688152e+01   4.4372491e-01
   2.8896585e+01   1.6627105e+01   4.5347731e-01
   2.4588410e+01   1.4709447e+01   2.8595533e-01
   2.4289983e+01   1.4550894e+01   4.8142127e-01
   2.4323287e+01   1.4562090e+01   5.2433317e-01
   2.6597903e+01   1.5606006e+01   5.0956254e-01
   3.6892917e+01   2.0038615e+01   8.9784845e-02
   2.4523051e+01   1.4697030e+01   1.0743537e-01
   2.4292810e+01   1.4547380e+01   5.2947526e-01
   4.3311832e+01   2.2454329e+01   4.1090992e-02
   3.6922088e+01   2.0015212e+01   3.7597914e-01
   2.5730121e+01   1.5211790e+01   5.2541880e-01
   2.4357305e+01   1.4565461e+01   5.3009119e-01
   2.9474655e+01   1.5740875e+01   5.2072541e-01
   3.1909760e+01   1.7882309e+01   5.0559356e-01
   2.8904733e+01   1.6635088e+01   4.0581149e-01
   2.4323608e+01   1.4567784e+01   4.6937913e-01
   3.9512236e+01   1.9483231e+01   4.8332437e-01
   3.9404072e+01   2.1036043e+01   3.3588955e-02
   2.4678763e+01   1.4757416e+01   2.2546845e-01
   2.4989449e+01   1.4868018e+01   5.1635708e-01
   2.6458927e+01   1.5539079e+01   5.0567326e-01
   2.9793223e+01   1.3775382e+01   5.0606642e-01
   3.8311691e+01   2.0566430e+01   3.3440021e-01
   2.4526962e+01   1.4656305e+01   5.2948497e-01
   2.4292815e+01   1.4548086e+01   5.2275817e-01
   2.4291486e+01   1.4546609e+01   5.3012965e-01
   3.7101253e+01   1.9478812e+01   4.9243509e-01
   2.4308936e+01   1.4555676e+01   5.2148252e-01
   4.3205780e+01   2.1752714e+01   4.1732066e-01
   2.4727998e+01   1.4795483e+01   7.3471635e-02
   3.1696161e+01   1.7215181e+01   5.1706872e-01
   3.8297429e+01   2.0600601e+01   6.8758535e-02
   2.4355024e+01   1.4604827e+01   2.5095521e-01
   2.7348094e+01   1.5947453e+01   5.0587254e-01
   2.4340130e+01   1.4592498e+01   3.0462436e-01
   2.4385868e+01   1.4590267e+01   5.2992531e-01
   4.2015640e+01   2.0107355e+01   4.6973155e-01
   2.4290073e+01   1.4560808e+01   3.8456419e-01
   3.0918133e+01   1.7524135e+01   3.0682417e-01
   2.4318138e+01   1.4559038e+01   5.2986708e-01
   2.4497809e+01   1.4684717e+01   1.1368035e-01
   2.4351420e+01   1.4574151e+01   5.2928363e-01
   2.4420558e+01   1.4645676e+01   1.4610621e-01
   2.5041668e+01   1.4845414e+01   5.2921243e-01
   4.6679107e+01   2.3548518e+01   3.6928894e-02
   2.4588208e+01   1.4682544e+01   5.2455541e-01
   3.2810983e+01   1.8143986e+01   5.0805833e-01
   3.0305286e+01   1.7289944e+01   3.2238430e-02
   2.4301290e+01   1.4558848e+01   4.5658198e-01
   3.8906581e+01   2.0303526e+01   4.7375657e-01
   2.4292774e+01   1.4548376e+01   5.1974825e-01
   2.7039891e+01   1.5804998e+01   5.2114996e-01
   2.4402750e+01   1.4603385e+01   4.8160632e-01
   2.4321885e+01   1.4562068e+01   5.1809958e-01
   2.6158949e+01   1.5410704e+01   5.1805399e-01
   2.4713788e+01   1.4767271e+01   2.8202773e-01
   4.5718700e+01   2.3209454e+01   7.0261672e-02
   2.4343489e+01   1.4594517e+01   2.9981084e-01
   2.5946617e+01   1.5264948e+01   5.2764111e-01
   4.0125941e+01   1.8831463e+01   4.8339015e-01
   4.0489068e+01   2.1435364e+01   1.2288990e-01
   2.4551346e+01   1.4705383e+01   1.5545962e-01
   2.4815312e+01   1.4787219e+01   5.2305158e-01
   3.9580398e+01   2.0773657e+01   4.5106372e-01
   2.4588799e+01   1.4714413e+01   2.3838558e-01
   3.0565605e+01   1.7362755e+01   4.5948054e-01
   2.4850335e+01   1.4805990e+01   5.0981933e-01
   2.7652874e+01   1.3652230e+01   5.1364494e-01
   2.4294978e+01   1.4548503e+01   5.2834733e-01
   2.4427290e+01   1.4608977e+01   5.2814735e-01
   3.9196478e+01   2.0932912e+01   2.0357388e-01
   2.4336221e+01   1.4594925e+01   2.6453821e-01
   2.3752803e+01   1.4092443e+01   5.2903255e-01
   4.2161636e+01   2.1986446e+01   2.5100760e-01
   4.2759090e+01   2.1914361e+01   3.8706150e-01
   2.3276866e+01   1.2483529e+01   5.2106738e-01
   2.4495017e+01   1.4681682e+01   1.3129259e-01
   2.9082131e+01   1.4814578e+01   5.1661467e-01
   2.4955683e+01   1.4856300e+01   5.2581458e-01
   2.5937686e+01   1.5303084e+01   4.8960647e-01
   2.4326852e+01   1.4591711e+01   2.5370797e-01
   2.3796391e+01   1.2333368e+01   5.1854401e-01
   3.1999472e+01   1.7976999e+01   4.8441860e-01
   2.4517151e+01   1.4650980e+01   5.2963589e-01
   2.4509065e+01   1.4648561e+01   5.2872000e-01
   2.6334376e+01   1.5490448e+01   5.1633805e-01
   2.4293183e+01   1.4553801e+01   4.6816595e-01
   2.4344836e+01   1.4586124e+01   3.8642141e-01
   2.4381971e+01   1.4588210e+01   5.2878574e-01
   3.5830972e+01   1.9599208e+01   1.7062173e-01
   3.5297759e+01   1.9395639e+01   3.1591012e-02
   3.1607523e+01   1.7779918e+01   5.0335769e-01
   2.4307650e+01   1.4554003e+01   5.3011587e-01
   2.3336071e+01   1.2554154e+01   5.2142522e-01
   3.2418448e+01   1.8007828e+01   5.0892022e-01
   2.7889917e+01   1.6191611e+01   5.1133171e-01
   2.4292918e+01   1.4547498e+01   5.2885040e-01
   2.4303327e+01   1.4563388e+01   4.2236874e-01
   3.1336202e+01   1.5193161e+01   5.0976408e-01
   4.6710386e+01   2.3410361e+01   2.1063048e-01
   2.4368746e+01   1.4618000e+01   1.8280458e-01
   2.4674922e+01   1.4742458e+01   3.5512439e-01
   4.6359144e+01   2.3249671e+01   2.5084935e-01
   2.8415921e+01   1.6233808e+01   5.2361560e-01
   3.6155587e+01   1.8516966e+01   5.0196474e-01
   2.5717260e+01   1.5220948e+01   3.6094053e-01
   2.9009071e+01   1.6684193e+01   4.8857609e-01
   2.4301279e+01   1.4565675e+01   3.9030776e-01
   2.3955858e+01   1.4175121e+01   5.2913364e-01
   2.4351355e+01   1.4591670e+01   3.6225439e-01
   2.4348619e+01   1.4606045e+01   2.1074276e-01
   3.5674256e+01   1.9530939e+01   2.1020835e-01
   2.4298003e+01   1.4549706e+01   5.3004487e-01
   2.6136509e+01   1.5392605e+01   5.0899256e-01
   3.0242547e+01   1.7219939e+01   4.1160516e-01
   2.4462932e+01   1.4625892e+01   5.2819125e-01
   2.5205446e+01   1.4965784e+01   5.2815839e-01
   3.6914957e+01   2.0050078e+01   6.5062041e-02
   2.4465659e+01   1.4665312e+01   1.5872552e-01
   2.4340170e+01   1.3884548e+01   5.2625352e-01
   3.6088546e+01   1.9702787e+01   1.8328136e-01
   2.5517962e+01   1.5109472e+01   5.1388920e-01
   2.7939559e+01   1.6201644e+01   4.7692057e-01
   2.4723216e+01   1.2940890e+01   5.1894164e-01
   2.4434189e+01   1.4636990e+01   2.9376110e-01
   2.5951581e+01   1.5309159e+01   4.9173178e-01
   2.4423769e+01   1.4607042e+01   5.2988402e-01
   2.4730195e+01   1.4749905e+01   5.2906204e-01
   3.1936808e+01   1.7974310e+01   1.8366050e-01
   2.7418128e+01   1.5445095e+01   5.2556498e-01
   2.2597038e+01   1.2418448e+01   5.2227700e-01
   2.4487529e+01   1.4678368e+01   1.2972895e-01
   2.5997300e+01   1.5336562e+01   5.2184677e-01
   2.4292586e+01   1.4547074e+01   5.3012911e-01
   3.4935843e+01   1.9229572e+01   1.9353124e-01
   2.8248475e+01   1.6390344e+01   4.5208556e-02
   2.4201025e+01   1.4455077e+01   5.2992706e-01
   3.2332971e+01   1.8143773e+01   1.7580494e-01
   2.4297348e+01   1.4550280e+01   5.2168896e-01
   3.8235752e+01   1.9995773e+01   4.8189525e-01
   2.4333764e+01   1.4588573e+01   3.1442013e-01
   2.5969025e+01   1.5328504e+01   4.1397002e-01
   2.6981750e+01   1.5815083e+01   1.5417156e-01
   2.5374076e+01   1.4626054e+01   5.2760063e-01
   3.6722806e+01   1.9963921e+01   1.4553393e-01
   3.6119992e+01   1.9344107e+01   4.9328897e-01
   2.4089984e+01   1.3514348e+01   5.2470133e-01
   2.4295244e+01   1.4549883e+01   5.1626058e-01
   2.4295715e+01   1.4557640e+01   4.4331197e-01
   2.4321239e+01   1.4563288e+01   5.0306891e-01
   2.5528232e+01   1.5113017e+01   5.1072923e-01
   2.8943183e+01   1.6659642e+01   5.0084126e-01
   2.4380694e+01   1.4560218e+01   5.2996378e-01
   2.4589670e+01   1.4727648e+01   1.1088892e-01
   4.0905100e+01   2.1595540e+01   9.1503926e-02
   2.3340078e+01   1.3795202e+01   5.2835138e-01
   2.4482300e+01   1.4666081e+01   2.2692899e-01
   2.6414483e+01   1.5523072e+01   5.1203996e-01
   2.4567335e+01   1.2304718e+01   5.1587022e-01
   2.4656313e+01   1.4756948e+01   1.2669173e-01
   2.6433964e+01   1.5536062e+01   5.1654694e-01
   3.9507483e+01   1.9808272e+01   4.8188803e-01
   3.4272489e+01   1.8970570e+01   5.3253105e-02
   2.4294026e+01   1.4547988e+01   5.2906333e-01
   3.8118016e+01   2.0251645e+01   4.6724141e-01
   3.6016629e+01   1.9650436e+01   3.9832823e-01
   3.2293209e+01   1.7823896e+01   5.1290526e-01
   3.1277261e+01   1.7643954e+01   5.0441639e-01
   2.8152167e+01   1.3398801e+01   5.0978973e-01
   2.4316685e+01   1.4583677e+01   2.8609906e-01
   2.6991333e+01   1.5779922e+01   4.6563864e-01
   3.2521844e+01   1.8211666e+01   2.7258565e-01
   2.8729778e+01   1.5244447e+01   5.2065912e-01
   3.8617308e+01   2.0695162e+01   2.8988751e-01
   3.2975049e+01   1.8394143e+01   3.8505937e-01
   2.7375547e+01   1.6003467e+01   3.7124882e-02
   3.7272639e+01   2.0134242e+01   4.1491625e-01
   2.4784992e+01   1.4822058e+01   7.1903978e-02
   3.5461382e+01   1.9438388e+01   2.6634697e-01
   4.0787838e+01   1.9708716e+01   4.7525400e-01
   2.4348388e+01   1.4573408e+01   5.2684661e-01
   2.4483023e+01   1.4655231e+01   3.3777826e-01
   2.4319046e+01   1.4559550e+01   5.2990073e-01
   2.7772049e+01   1.6130184e+01   4.4457148e-01
   3.2724903e+01   1.8323975e+01   3.8637470e-02
   2.4314811e+01   1.4559580e+01   5.1016955e-01
   2.4426918e+01   1.4649056e+01   1.4145192e-01
